# Supplementary material for: Structure Determination of Europium Complexes in Solution Using Crystal-Field Splitting of the Narrow f–f Emission Lines
Source: J Phys Chem Lett. 2021 Jul 19;12(29):6867–74. doi: 10.1021/acs.jpclett.1c01885 (PMC8397343; doi:10.1021/acs.jpclett.1c01885)
Supplement: Supplementary file 2 — jz1c01885_si_002.cif [file jz1c01885_si_002.cif]

 
data_PhEuCN_0m0903_b
 
_audit_creation_method            'SHELXL-2016/6'
_shelx_SHELXL_version_number      '2016/6'
_chemical_name_systematic         ?
_chemical_name_common             ?
_chemical_melting_point           ?
_chemical_formula_moiety          ?
_chemical_formula_sum
 'C56 H34 Eu F9 N6 O8' 
_chemical_formula_weight          1241.85

loop_
 _atom_type_symbol
 _atom_type_description
 _atom_type_scat_dispersion_real
 _atom_type_scat_dispersion_imag
 _atom_type_scat_source
 'C'  'C'   0.0033   0.0016
 'International Tables Vol C Tables 4.2.6.8 and 6.1.1.4'
 'H'  'H'   0.0000   0.0000
 'International Tables Vol C Tables 4.2.6.8 and 6.1.1.4'
 'Eu'  'Eu'  -0.1578   3.6682
 'International Tables Vol C Tables 4.2.6.8 and 6.1.1.4'
 'F'  'F'   0.0171   0.0103
 'International Tables Vol C Tables 4.2.6.8 and 6.1.1.4'
 'N'  'N'   0.0061   0.0033
 'International Tables Vol C Tables 4.2.6.8 and 6.1.1.4'
 'O'  'O'   0.0106   0.0060
 'International Tables Vol C Tables 4.2.6.8 and 6.1.1.4'
 
_space_group_crystal_system       triclinic
_space_group_IT_number            1
_space_group_name_H-M_alt         'P 1'
_space_group_name_Hall            'P 1'
 
_shelx_space_group_comment
;
The symmetry employed for this shelxl refinement is uniquely defined
by the following loop, which should always be used as a source of
symmetry information in preference to the above space-group names.
They are only intended as comments.
;
 
loop_
 _space_group_symop_operation_xyz
 'x, y, z'
 
_cell_length_a                    10.2252(15)
_cell_length_b                    15.936(2)
_cell_length_c                    16.583(3)
_cell_angle_alpha                 83.578(2)
_cell_angle_beta                  81.734(2)
_cell_angle_gamma                 86.630(2)
_cell_volume                      2654.8(7)
_cell_formula_units_Z             2
_cell_measurement_temperature     173(2)
_cell_measurement_reflns_used     5931
_cell_measurement_theta_min       2.4376
_cell_measurement_theta_max       27.9368
 
_exptl_crystal_description        Plate
_exptl_crystal_colour             yellow
_exptl_crystal_density_meas       ?
_exptl_crystal_density_method     ?
_exptl_crystal_density_diffrn     1.553          
_exptl_crystal_F_000              1240
_exptl_transmission_factor_min    ?
_exptl_transmission_factor_max    ?
_exptl_crystal_size_max           0.30
_exptl_crystal_size_mid           0.16
_exptl_crystal_size_min           0.14
_exptl_absorpt_coefficient_mu     1.274
_shelx_estimated_absorpt_T_min    ?
_shelx_estimated_absorpt_T_max    ?
_exptl_absorpt_correction_type    ?
_exptl_absorpt_correction_T_min   ?
_exptl_absorpt_correction_T_max   ?
_exptl_absorpt_process_details    ?
_exptl_absorpt_special_details    ?
_diffrn_ambient_temperature       173(2)
_diffrn_radiation_wavelength      0.71073
_diffrn_radiation_type            MoK\a
_diffrn_source                    ?
_diffrn_measurement_device_type   'Bruker APEX-II CCD'
_diffrn_measurement_method        '\f and \w scans'
_diffrn_detector_area_resol_mean  ?
_diffrn_reflns_number             12596
_diffrn_reflns_av_unetI/netI      0.0643
_diffrn_reflns_av_R_equivalents   0.0222
_diffrn_reflns_limit_h_min        -9
_diffrn_reflns_limit_h_max        12
_diffrn_reflns_limit_k_min        -18
_diffrn_reflns_limit_k_max        18
_diffrn_reflns_limit_l_min        -18
_diffrn_reflns_limit_l_max        19
_diffrn_reflns_theta_min          1.696
_diffrn_reflns_theta_max          25.026
_diffrn_reflns_theta_full         25.026
_diffrn_measured_fraction_theta_max   0.980
_diffrn_measured_fraction_theta_full  0.980
_diffrn_reflns_Laue_measured_fraction_max    0.980
_diffrn_reflns_Laue_measured_fraction_full   0.980
_diffrn_reflns_point_group_measured_fraction_max   0.566
_diffrn_reflns_point_group_measured_fraction_full  0.566
_reflns_number_total              10618
_reflns_number_gt                 9707
_reflns_threshold_expression      'I > 2\s(I)'
_reflns_Friedel_coverage          0.156
_reflns_Friedel_fraction_max      0.153
_reflns_Friedel_fraction_full     0.153
 
_reflns_special_details
;
 Reflections were merged by SHELXL according to the crystal
 class for the calculation of statistics and refinement.
 
 _reflns_Friedel_fraction is defined as the number of unique
 Friedel pairs measured divided by the number that would be
 possible theoretically, ignoring centric projections and
 systematic absences.
;
 
_computing_data_collection        ?
_computing_cell_refinement        ?
_computing_data_reduction         ?
_computing_structure_solution     'SHELXT 2014/5 (Sheldrick, 2014)'
_computing_structure_refinement 'SHELXL-2016/6 (Sheldrick, 2016)'
_computing_molecular_graphics     ?
_computing_publication_material   ?
_refine_special_details           ?
_refine_ls_structure_factor_coef  Fsqd
_refine_ls_matrix_type            full
_refine_ls_weighting_scheme       calc
_refine_ls_weighting_details
'w=1/[\s^2^(Fo^2^)+(0.0181P)^2^+0.5424P] where P=(Fo^2^+2Fc^2^)/3'
_atom_sites_solution_primary      ?
_atom_sites_solution_secondary    ?
_atom_sites_solution_hydrogens    geom
_refine_ls_hydrogen_treatment     constr
_refine_ls_extinction_method      none
_refine_ls_extinction_coef        .
_refine_ls_abs_structure_details
;
 Classical Flack method preferred over Parsons because s.u. lower.
;
_refine_ls_abs_structure_Flack    -0.015(7)
_chemical_absolute_configuration  rm
_refine_ls_number_reflns          10618
_refine_ls_number_parameters      1439
_refine_ls_number_restraints      36
_refine_ls_R_factor_all           0.0372
_refine_ls_R_factor_gt            0.0322
_refine_ls_wR_factor_ref          0.0733
_refine_ls_wR_factor_gt           0.0711
_refine_ls_goodness_of_fit_ref    1.051
_refine_ls_restrained_S_all       1.052
_refine_ls_shift/su_max           0.001
_refine_ls_shift/su_mean          0.000
 
loop_
 _atom_site_label
 _atom_site_type_symbol
 _atom_site_fract_x
 _atom_site_fract_y
 _atom_site_fract_z
 _atom_site_U_iso_or_equiv
 _atom_site_adp_type
 _atom_site_occupancy
 _atom_site_site_symmetry_order  
 _atom_site_calc_flag
 _atom_site_refinement_flags_posn
 _atom_site_refinement_flags_adp
 _atom_site_refinement_flags_occupancy
 _atom_site_disorder_assembly
 _atom_site_disorder_group
F7 F 1.1576(7) 1.0730(5) 0.1743(5) 0.0752(16) Uani 0.707(7) 1 d D U P A 1
F9 F 1.3040(9) 0.9730(6) 0.1633(6) 0.0752(16) Uani 0.707(7) 1 d D U P A 1
F8 F 1.2385(8) 1.0324(5) 0.0551(5) 0.0752(16) Uani 0.707(7) 1 d D U P A 1
F7A F 1.222(2) 1.0588(12) 0.0933(13) 0.0752(16) Uani 0.293(7) 1 d D . P A 2
F9A F 1.1993(18) 1.0231(12) 0.2247(10) 0.0752(16) Uani 0.293(7) 1 d D . P A 2
F8A F 1.3082(19) 0.9408(11) 0.1409(13) 0.0752(16) Uani 0.293(7) 1 d D . P A 2
Eu2 Eu 0.92988(2) 0.26296(2) 0.76690(2) 0.02031(17) Uani 1 1 d . . . . .
Eu1 Eu 0.93818(2) 0.76756(2) 0.25010(2) 0.02169(17) Uani 1 1 d . . . . .
O14 O 0.8228(4) 0.2071(3) 0.8996(2) 0.0257(10) Uani 1 1 d . . . . .
O11 O 1.0147(4) 0.1165(3) 0.7859(3) 0.0290(10) Uani 1 1 d . . . . .
F16 F 1.1939(5) 0.5114(3) 0.7596(3) 0.0716(17) Uani 1 1 d . . . . .
O15 O 1.0632(4) 0.3868(3) 0.7325(3) 0.0273(10) Uani 1 1 d . . . . .
C55 C 0.6103(8) 0.9951(5) -0.0766(5) 0.037(2) Uani 1 1 d . . . . .
O6 O 0.8326(4) 0.7103(3) 0.3821(3) 0.0284(10) Uani 1 1 d . . . . .
F14 F 1.2142(4) 0.2243(4) 1.0454(3) 0.0696(16) Uani 1 1 d . . . . .
F5 F 1.2522(5) 0.6249(5) 0.4890(4) 0.101(3) Uani 1 1 d . . . . .
C71 C 0.7080(8) 0.4186(5) 0.8351(5) 0.0231(18) Uani 1 1 d . . . . .
C53 C 0.7430(7) 1.0110(4) -0.1006(4) 0.0304(17) Uani 1 1 d . . . . .
H53 H 0.771734 1.038011 -0.153740 0.037 Uiso 1 1 calc R U . . .
O1 O 0.5871(5) 0.6482(3) 0.1558(3) 0.0387(12) Uani 1 1 d . . . . .
O16 O 0.8557(4) 0.3493(3) 0.6522(3) 0.0292(11) Uani 1 1 d . . . . .
F4 F 1.3222(5) 0.6514(3) 0.3620(3) 0.0669(15) Uani 1 1 d . . . . .
F2 F 1.2471(5) 0.4493(3) 0.2358(3) 0.0569(13) Uani 1 1 d . . . . .
C77 C 0.7773(12) 0.3643(6) 1.1089(6) 0.060(3) Uani 1 1 d . . . . .
H77 H 0.699491 0.345005 1.142580 0.072 Uiso 1 1 calc R U . . .
O2 O 0.6925(5) 0.9923(3) 0.3689(3) 0.0360(12) Uani 1 1 d . . . . .
C28 C 1.2877(6) 0.7156(4) 0.0441(4) 0.0287(15) Uani 1 1 d . . . . .
N1 N 0.7864(5) 0.6794(3) 0.1833(3) 0.0268(12) Uani 1 1 d . . . . .
C50 C 0.7914(6) 0.9453(4) 0.0291(4) 0.0237(14) Uani 1 1 d . . . . .
C99 C 0.5169(7) 0.1633(6) 1.0903(5) 0.041(2) Uani 1 1 d . . . . .
H99 H 0.427534 0.170830 1.080368 0.049 Uiso 1 1 calc R U . . .
C84 C 1.2841(6) 0.2063(4) 0.5629(4) 0.0287(15) Uani 1 1 d . . . . .
C63 C 0.8281(7) 0.1001(4) 0.6419(4) 0.0341(17) Uani 1 1 d . . . . .
H63 H 0.890666 0.056648 0.665484 0.041 Uiso 1 1 calc R U . . .
N6 N 0.4438(8) 1.0408(6) -0.1781(5) 0.078(3) Uani 1 1 d . . . . .
C10 C 0.5958(6) 0.7614(4) 0.2385(4) 0.0273(15) Uani 1 1 d . . . . .
C75 C 0.7724(10) 0.3943(5) 1.0254(4) 0.046(2) Uani 1 1 d . . . . .
H75 H 0.690505 0.397041 1.004220 0.056 Uiso 1 1 calc R U . . .
O3 O 1.0160(4) 0.6179(3) 0.2627(3) 0.0335(11) Uani 1 1 d . . . . .
C15 C 0.7303(8) 0.9188(5) 0.3383(5) 0.0267(19) Uani 1 1 d . . . . .
F18 F 1.2857(5) 0.4937(4) 0.6396(4) 0.0784(19) Uani 1 1 d . . . . .
F13 F 1.3098(5) 0.1854(4) 0.9304(3) 0.0698(15) Uani 1 1 d . . . . .
N8 N 0.6689(5) 0.2965(3) 0.7750(3) 0.0227(11) Uani 1 1 d . . . . .
C67 C 0.4581(7) 0.2646(5) 0.7425(4) 0.0339(18) Uani 1 1 d . . . . .
H67 H 0.405810 0.226884 0.721834 0.041 Uiso 1 1 calc R U . . .
C25 C 1.1214(7) 0.5818(4) 0.2319(4) 0.0295(16) Uani 1 1 d . . . . .
C56 C 0.5201(9) 1.0205(6) -0.1344(5) 0.049(2) Uani 1 1 d . . . . .
F3 F 1.0404(4) 0.4466(3) 0.2786(3) 0.0493(12) Uani 1 1 d . . . . .
C66 C 0.5922(6) 0.2475(4) 0.7438(4) 0.0270(15) Uani 1 1 d . . . . .
C92 C 1.0872(7) 0.2315(4) 0.9326(4) 0.0318(16) Uani 1 1 d . . . . .
C6 C 0.8775(8) 0.6564(5) 0.0393(4) 0.0351(19) Uani 1 1 d . . . . .
F1 F 1.1697(4) 0.4954(3) 0.3503(3) 0.0491(11) Uani 1 1 d . . . . .
N4 N 1.6122(8) 0.8241(5) -0.2251(5) 0.075(3) Uani 1 1 d . . . . .
O4 O 1.0971(4) 0.7403(3) 0.1375(3) 0.0300(11) Uani 1 1 d . . . . .
O13 O 1.0878(4) 0.2604(3) 0.8585(3) 0.0310(11) Uani 1 1 d . . . . .
C95 C 0.7494(6) 0.1689(4) 1.0398(4) 0.0236(14) Uani 1 1 d . . . . .
C91 C 1.2198(8) 0.2389(6) 0.9622(5) 0.049(2) Uani 1 1 d . . . . .
C68 C 0.4028(7) 0.3379(5) 0.7721(4) 0.0399(19) Uani 1 1 d . . . . .
H68 H 0.310990 0.351181 0.772398 0.048 Uiso 1 1 calc R U . . .
F6 F 1.3074(5) 0.7505(4) 0.4401(3) 0.0637(14) Uani 1 1 d . . . . .
C97 C 0.6196(7) 0.1780(5) 1.0263(4) 0.0359(17) Uani 1 1 d . . . . .
H97 H 0.599673 0.194714 0.972474 0.043 Uiso 1 1 calc R U . . .
C16 C 0.8165(7) 1.0280(5) 0.3810(4) 0.0398(18) Uani 1 1 d . . . . .
H16A H 0.808212 1.049326 0.435404 0.048 Uiso 1 1 calc R U . . .
H16B H 0.841282 1.074889 0.338136 0.048 Uiso 1 1 calc R U . . .
C104 C 0.9984(7) 0.4607(4) 0.6120(5) 0.0379(18) Uani 1 1 d . . . . .
H104 H 1.022696 0.505580 0.570807 0.046 Uiso 1 1 calc R U . . .
C7 C 0.8141(8) 0.6162(4) 0.1234(4) 0.0359(17) Uani 1 1 d . . . . .
H7 H 0.874725 0.569847 0.144361 0.043 Uiso 1 1 calc R U . . .
C17 C 0.9191(7) 0.9543(4) 0.3749(4) 0.0298(15) Uani 1 1 d . . . . .
H17 H 1.001124 0.972851 0.338459 0.036 Uiso 1 1 calc R U . . .
N9 N 0.8246(5) 0.3900(3) 0.8435(3) 0.0234(12) Uani 1 1 d . . . . .
C39 C 0.7620(7) 0.6734(4) 0.5225(4) 0.0283(15) Uani 1 1 d . . . . .
C81 C 1.1135(6) 0.0776(4) 0.7518(4) 0.0269(15) Uani 1 1 d . . . . .
C11 C 0.4625(7) 0.7812(5) 0.2440(5) 0.0348(19) Uani 1 1 d . . . . .
H11 H 0.406172 0.747679 0.221223 0.042 Uiso 1 1 calc R U . . .
C105 C 0.8903(6) 0.4121(4) 0.6034(4) 0.0257(15) Uani 1 1 d . . . . .
C14 C 0.6283(6) 0.8722(4) 0.3087(4) 0.0258(15) Uani 1 1 d . . . . .
C83 C 1.1877(6) 0.1836(4) 0.6391(4) 0.0252(15) Uani 1 1 d . . . . .
C59 C 0.8828(10) 0.2421(5) 0.4403(5) 0.057(2) Uani 1 1 d . . . . .
H59 H 0.840279 0.289269 0.413029 0.068 Uiso 1 1 calc R U . . .
N7 N 0.7909(5) 0.1664(3) 0.6982(3) 0.0278(13) Uani 1 1 d . . . . .
C4 C 0.9976(9) 0.6247(6) 0.0029(5) 0.041(2) Uani 1 1 d . . . . .
H4 H 1.043446 0.579636 0.031174 0.050 Uiso 1 1 calc R U . . .
C62 C 0.8902(9) 0.1397(6) 0.5587(6) 0.037(2) Uani 1 1 d . . . . .
N11 N 0.5043(7) 0.5130(5) 0.3001(5) 0.063(2) Uani 1 1 d . . . . .
C12 C 0.4115(7) 0.8504(5) 0.2831(4) 0.0367(17) Uani 1 1 d . . . . .
H12 H 0.319594 0.865301 0.287693 0.044 Uiso 1 1 calc R U . . .
C93 C 0.9861(6) 0.1981(4) 0.9875(4) 0.0306(16) Uani 1 1 d . . . . .
H93 H 1.004483 0.177933 1.041000 0.037 Uiso 1 1 calc R U . . .
C70 C 0.6125(6) 0.3684(4) 0.8029(4) 0.0264(15) Uani 1 1 d . . . . .
O8 O 0.8508(4) 0.8568(3) 0.1424(3) 0.0260(10) Uani 1 1 d . . . . .
C18 C 0.9537(11) 0.9140(6) 0.4581(7) 0.043(3) Uani 1 1 d . . . . .
C48 C 1.0017(7) 0.9594(4) 0.0864(4) 0.0352(17) Uani 1 1 d . . . . .
H48 H 1.026284 1.000074 0.041127 0.042 Uiso 1 1 calc R U . . .
C73 C 0.8818(7) 0.4534(4) 0.8868(4) 0.0288(16) Uani 1 1 d . . . . .
H73 H 0.973045 0.466551 0.859397 0.035 Uiso 1 1 calc R U . . .
C85 C 1.2644(7) 0.2836(5) 0.5176(4) 0.0387(18) Uani 1 1 d . . . . .
H85 H 1.192782 0.320799 0.535710 0.046 Uiso 1 1 calc R U . . .
O12 O 1.0976(4) 0.2370(3) 0.6577(3) 0.0292(11) Uani 1 1 d . . . . .
C54 C 0.5660(7) 0.9552(5) -0.0011(4) 0.0383(18) Uani 1 1 d . . . . .
H54 H 0.474474 0.946181 0.014897 0.046 Uiso 1 1 calc R U . . .
C98 C 0.6754(7) 0.1241(5) 1.1818(4) 0.0399(18) Uani 1 1 d . . . . .
H98 H 0.695381 0.104187 1.235013 0.048 Uiso 1 1 calc R U . . .
N3 N 0.8513(5) 0.8921(3) 0.3356(3) 0.0272(12) Uani 1 1 d . . . . .
C41 C 0.6322(8) 0.6761(6) 0.5082(4) 0.049(2) Uani 1 1 d . . . . .
H41 H 0.612347 0.685386 0.453573 0.059 Uiso 1 1 calc R U . . .
C52 C 0.6571(7) 0.9282(4) 0.0515(4) 0.0322(16) Uani 1 1 d . . . . .
H52 H 0.628600 0.897962 0.103070 0.039 Uiso 1 1 calc R U . . .
F17 F 1.1358(6) 0.5886(3) 0.6567(4) 0.0752(18) Uani 1 1 d . . . . .
C35 C 1.2468(8) 0.6839(5) 0.4260(5) 0.048(2) Uani 1 1 d . . . . .
C38 C 0.8696(7) 0.6889(4) 0.4516(4) 0.0265(15) Uani 1 1 d . . . . .
C29 C 1.2652(7) 0.7948(5) 0.0014(5) 0.0362(18) Uani 1 1 d . . . . .
H29 H 1.191365 0.829941 0.020225 0.043 Uiso 1 1 calc R U . . .
C30 C 1.3932(7) 0.6640(5) 0.0135(5) 0.0432(19) Uani 1 1 d . . . . .
H30 H 1.408877 0.609512 0.040872 0.052 Uiso 1 1 calc R U . . .
C109 C 0.7816(7) 0.4965(4) 0.4001(4) 0.0318(16) Uani 1 1 d . . . . .
H109 H 0.817914 0.521920 0.347717 0.038 Uiso 1 1 calc R U . . .
C36 C 1.1059(7) 0.7074(5) 0.4050(4) 0.0340(17) Uani 1 1 d . . . . .
C20 C 0.8543(13) 0.8926(6) 0.5199(6) 0.060(3) Uani 1 1 d . . . . .
H20 H 0.765009 0.897517 0.509675 0.072 Uiso 1 1 calc R U . . .
C74 C 0.8852(10) 0.4193(5) 0.9748(5) 0.038(2) Uani 1 1 d . . . . .
C65 C 0.6665(7) 0.1774(4) 0.7048(4) 0.0284(15) Uani 1 1 d . . . . .
O5 O 1.1040(4) 0.7507(3) 0.3377(3) 0.0315(11) Uani 1 1 d . . . . .
C86 C 1.3890(7) 0.1521(5) 0.5354(4) 0.0390(18) Uani 1 1 d . . . . .
H86 H 1.402277 0.098523 0.565127 0.047 Uiso 1 1 calc R U . . .
C27 C 1.1934(6) 0.6898(4) 0.1196(4) 0.0290(15) Uani 1 1 d . . . . .
C94 C 0.8573(6) 0.1916(4) 0.9702(4) 0.0235(14) Uani 1 1 d . . . . .
O7 O 1.0741(4) 0.8902(3) 0.2095(3) 0.0317(11) Uani 1 1 d . . . . .
F15 F 1.2674(5) 0.3156(3) 0.9435(3) 0.0649(15) Uani 1 1 d . . . . .
C111 C 0.6483(7) 0.4802(5) 0.4164(4) 0.0349(17) Uani 1 1 d . . . . .
C42 C 0.6883(9) 0.6496(6) 0.6664(5) 0.054(2) Uani 1 1 d . . . . .
H42 H 0.708178 0.639371 0.720984 0.065 Uiso 1 1 calc R U . . .
C87 C 1.3479(8) 0.3069(5) 0.4468(5) 0.043(2) Uani 1 1 d . . . . .
H87 H 1.333036 0.359414 0.415636 0.051 Uiso 1 1 calc R U . . .
C102 C 1.1707(8) 0.5104(5) 0.6829(5) 0.042(2) Uani 1 1 d . . . . .
C78 C 1.0047(12) 0.3878(6) 1.0915(6) 0.070(3) Uani 1 1 d . . . . .
H78 H 1.085127 0.385722 1.114159 0.084 Uiso 1 1 calc R U . . .
O9 O 0.5981(5) 0.1272(3) 0.6677(3) 0.0406(13) Uani 1 1 d . . . . .
C96 C 0.7760(7) 0.1396(5) 1.1182(4) 0.0346(17) Uani 1 1 d . . . . .
H96 H 0.865275 0.130175 1.127992 0.042 Uiso 1 1 calc R U . . .
C33 C 1.4542(7) 0.7709(5) -0.0965(4) 0.0373(18) Uani 1 1 d . . . . .
C101 C 0.4423(7) 0.1238(5) 1.2368(5) 0.0434(19) Uani 1 1 d . . . . .
C13 C 0.4973(7) 0.8981(4) 0.3157(4) 0.0362(17) Uani 1 1 d . . . . .
H13 H 0.465862 0.946865 0.341906 0.043 Uiso 1 1 calc R U . . .
C57 C 0.9988(11) 0.2074(7) 0.4034(7) 0.067(3) Uani 1 1 d . . . . .
H57 H 1.035861 0.230725 0.350351 0.080 Uiso 1 1 calc R U . . .
C31 C 1.3491(8) 0.8218(5) -0.0675(5) 0.039(2) Uani 1 1 d . . . . .
H31 H 1.334439 0.876207 -0.095395 0.047 Uiso 1 1 calc R U . . .
C64 C 0.6939(7) 0.0619(4) 0.6407(5) 0.0412(19) Uani 1 1 d . . . . .
H64A H 0.684018 0.049369 0.584753 0.049 Uiso 1 1 calc R U . . .
H64B H 0.683868 0.009240 0.678404 0.049 Uiso 1 1 calc R U . . .
N12 N 0.3654(7) 0.1127(5) 1.2943(4) 0.063(2) Uani 1 1 d . . . . .
N10 N 1.6234(9) 0.2947(6) 0.2950(5) 0.085(3) Uani 1 1 d . . . . .
C60 C 1.0062(9) 0.1057(6) 0.5201(6) 0.047(3) Uani 1 1 d . . . . .
H60 H 1.049047 0.058327 0.546994 0.057 Uiso 1 1 calc R U . . .
C37 C 1.0023(7) 0.6806(5) 0.4637(4) 0.0340(17) Uani 1 1 d . . . . .
H37 H 1.022679 0.655207 0.515244 0.041 Uiso 1 1 calc R U . . .
C103 C 1.0697(6) 0.4463(4) 0.6767(4) 0.0264(15) Uani 1 1 d . . . . .
C9 C 0.6638(7) 0.6931(4) 0.1933(4) 0.0274(15) Uani 1 1 d . . . . .
C89 C 1.4541(7) 0.2529(5) 0.4210(4) 0.0413(19) Uani 1 1 d . . . . .
C58 C 1.0625(10) 0.1394(8) 0.4421(7) 0.063(3) Uani 1 1 d . . . . .
H58 H 1.143079 0.115673 0.416418 0.076 Uiso 1 1 calc R U . . .
C40 C 0.7893(8) 0.6597(5) 0.6023(4) 0.050(2) Uani 1 1 d . . . . .
H40 H 0.878422 0.657330 0.612811 0.060 Uiso 1 1 calc R U . . .
O10 O 0.6674(5) 0.4952(3) 0.8573(3) 0.0353(12) Uani 1 1 d . . . . .
C76 C 1.0021(10) 0.4163(5) 1.0072(5) 0.053(2) Uani 1 1 d . . . . .
H76 H 1.081159 0.433113 0.973278 0.064 Uiso 1 1 calc R U . . .
C46 C 1.1965(12) 1.0021(7) 0.1421(8) 0.075(4) Uani 1 1 d . . . . .
C32 C 1.4755(8) 0.6921(5) -0.0568(5) 0.050(2) Uani 1 1 d . . . . .
H32 H 1.547354 0.656559 -0.077803 0.060 Uiso 1 1 calc R U . . .
C112 C 0.5670(8) 0.5009(6) 0.3520(5) 0.041(2) Uani 1 1 d . . . . .
C34 C 1.5421(8) 0.7994(5) -0.1692(5) 0.049(2) Uani 1 1 d . . . . .
C19 C 1.0831(12) 0.9036(6) 0.4701(6) 0.075(3) Uani 1 1 d . . . . .
H19 H 1.151278 0.916397 0.425867 0.090 Uiso 1 1 calc R U . . .
C69 C 0.4817(7) 0.3922(5) 0.8013(4) 0.0359(17) Uani 1 1 d . . . . .
H69 H 0.446222 0.444327 0.819704 0.043 Uiso 1 1 calc R U . . .
C88 C 1.4731(8) 0.1760(5) 0.4652(5) 0.051(2) Uani 1 1 d . . . . .
H88 H 1.544948 0.138981 0.447145 0.061 Uiso 1 1 calc R U . . .
C108 C 0.6730(7) 0.4229(4) 0.5523(4) 0.0322(17) Uani 1 1 d . . . . .
H108 H 0.636486 0.396645 0.604286 0.039 Uiso 1 1 calc R U . . .
N2 N 0.6790(5) 0.8050(3) 0.2718(3) 0.0260(12) Uani 1 1 d . . . . .
C51 C 0.8334(7) 0.9871(4) -0.0466(4) 0.0302(16) Uani 1 1 d . . . . .
H51 H 0.923932 0.999584 -0.061703 0.036 Uiso 1 1 calc R U . . .
C1 C 0.9840(10) 0.7236(6) -0.1148(5) 0.059(3) Uani 1 1 d . . . . .
H1 H 1.020512 0.745580 -0.168368 0.071 Uiso 1 1 calc R U . . .
C22 C 0.8843(17) 0.8629(7) 0.6001(7) 0.081(4) Uani 1 1 d . . . . .
H22 H 0.815927 0.850068 0.644275 0.097 Uiso 1 1 calc R U . . .
C49 C 0.8856(6) 0.9168(4) 0.0900(4) 0.0240(14) Uani 1 1 d . . . . .
C2 C 1.0501(10) 0.6577(7) -0.0729(6) 0.053(3) Uani 1 1 d . . . . .
H2 H 1.132721 0.635625 -0.097647 0.063 Uiso 1 1 calc R U . . .
C21 C 1.1156(15) 0.8735(7) 0.5490(9) 0.103(5) Uani 1 1 d . . . . .
H21 H 1.205057 0.867263 0.558858 0.124 Uiso 1 1 calc R U . . .
C45 C 0.4544(9) 0.6449(6) 0.7204(5) 0.065(3) Uani 1 1 d . . . . .
C5 C 0.8105(8) 0.7222(5) -0.0008(5) 0.0431(19) Uani 1 1 d . . . . .
H5 H 0.727754 0.743712 0.024237 0.052 Uiso 1 1 calc R U . . .
C23 C 1.0130(19) 0.8535(8) 0.6112(8) 0.110(6) Uani 1 1 d . . . . .
H23 H 1.034050 0.832349 0.663839 0.133 Uiso 1 1 calc R U . . .
C43 C 0.5312(8) 0.6654(7) 0.5725(5) 0.061(3) Uani 1 1 d . . . . .
H43 H 0.442314 0.665826 0.561841 0.074 Uiso 1 1 calc R U . . .
C44 C 0.5579(8) 0.6540(5) 0.6522(4) 0.045(2) Uani 1 1 d . . . . .
C82 C 1.2028(8) 0.1041(6) 0.6850(5) 0.034(2) Uani 1 1 d . . . . .
H82 H 1.277064 0.067953 0.669186 0.041 Uiso 1 1 calc R U . . .
C90 C 1.5460(8) 0.2782(6) 0.3497(5) 0.057(2) Uani 1 1 d . . . . .
C79 C 0.8891(14) 0.3632(7) 1.1400(6) 0.075(4) Uani 1 1 d . . . . .
H79 H 0.890227 0.345136 1.196454 0.089 Uiso 1 1 calc R U . . .
C107 C 0.8621(7) 0.4754(4) 0.4611(4) 0.0311(16) Uani 1 1 d . . . . .
H107 H 0.953552 0.486605 0.450550 0.037 Uiso 1 1 calc R U . . .
N5 N 0.3732(8) 0.6399(7) 0.7759(5) 0.098(4) Uani 1 1 d . . . . .
C3 C 0.8658(9) 0.7571(5) -0.0786(5) 0.054(2) Uani 1 1 d . . . . .
H3 H 0.821900 0.803441 -0.106305 0.065 Uiso 1 1 calc R U . . .
C47 C 1.0818(7) 0.9441(4) 0.1469(5) 0.0344(17) Uani 1 1 d . . . . .
C106 C 0.8080(6) 0.4381(4) 0.5371(4) 0.0257(15) Uani 1 1 d . . . . .
C26 C 1.2130(8) 0.6120(5) 0.1668(5) 0.033(2) Uani 1 1 d . . . . .
H26 H 1.291935 0.578956 0.153385 0.040 Uiso 1 1 calc R U . . .
C8 C 0.6782(8) 0.5817(4) 0.1232(4) 0.045(2) Uani 1 1 d . . . . .
H8A H 0.663841 0.572944 0.066999 0.054 Uiso 1 1 calc R U . . .
H8B H 0.667436 0.527661 0.158666 0.054 Uiso 1 1 calc R U . . .
C72 C 0.7872(7) 0.5307(4) 0.8750(4) 0.0358(17) Uani 1 1 d . . . . .
H72A H 0.769092 0.559914 0.925348 0.043 Uiso 1 1 calc R U . . .
H72B H 0.824250 0.571121 0.828877 0.043 Uiso 1 1 calc R U . . .
C100 C 0.5460(7) 0.1375(5) 1.1684(4) 0.0355(17) Uani 1 1 d . . . . .
C61 C 0.8276(8) 0.2084(5) 0.5173(4) 0.044(2) Uani 1 1 d . . . . .
H61 H 0.746413 0.232103 0.542310 0.053 Uiso 1 1 calc R U . . .
C110 C 0.5915(7) 0.4455(5) 0.4928(5) 0.0414(19) Uani 1 1 d . . . . .
H110 H 0.499105 0.437366 0.504104 0.050 Uiso 1 1 calc R U . . .
C24 C 1.1460(7) 0.4930(5) 0.2735(4) 0.0361(17) Uani 1 1 d . . . . .
C80 C 1.1298(7) -0.0133(5) 0.7898(4) 0.0373(18) Uani 1 1 d . . . . .
F12 F 1.2305(5) -0.0581(3) 0.7525(3) 0.0536(13) Uani 1 1 d . . . . .
F11 F 1.1462(4) -0.0165(3) 0.8688(2) 0.0469(11) Uani 1 1 d . . . . .
F10 F 1.0200(4) -0.0555(3) 0.7880(3) 0.0488(11) Uani 1 1 d . . . . .
 
loop_
 _atom_site_aniso_label
 _atom_site_aniso_U_11
 _atom_site_aniso_U_22
 _atom_site_aniso_U_33
 _atom_site_aniso_U_23
 _atom_site_aniso_U_13
 _atom_site_aniso_U_12
F7 0.068(3) 0.076(4) 0.090(4) 0.002(3) -0.031(3) -0.041(3)
F9 0.068(3) 0.076(4) 0.090(4) 0.002(3) -0.031(3) -0.041(3)
F8 0.068(3) 0.076(4) 0.090(4) 0.002(3) -0.031(3) -0.041(3)
F7A 0.068(3) 0.076(4) 0.090(4) 0.002(3) -0.031(3) -0.041(3)
F9A 0.068(3) 0.076(4) 0.090(4) 0.002(3) -0.031(3) -0.041(3)
F8A 0.068(3) 0.076(4) 0.090(4) 0.002(3) -0.031(3) -0.041(3)
Eu2 0.0218(3) 0.0215(2) 0.0179(5) -0.0034(3) -0.0026(3) -0.00177(18)
Eu1 0.0232(3) 0.0237(3) 0.0185(5) -0.0033(3) -0.0037(3) -0.00015(19)
O14 0.028(2) 0.030(3) 0.020(2) -0.0021(19) -0.0050(18) -0.005(2)
O11 0.031(3) 0.027(2) 0.027(2) 0.000(2) 0.000(2) 0.003(2)
F16 0.097(4) 0.076(4) 0.050(3) 0.013(3) -0.036(3) -0.052(3)
O15 0.031(3) 0.027(2) 0.024(2) 0.000(2) -0.0041(19) -0.008(2)
C55 0.032(4) 0.034(5) 0.045(5) -0.002(4) -0.003(4) -0.004(3)
O6 0.032(3) 0.030(3) 0.024(2) 0.002(2) -0.0079(19) -0.002(2)
F14 0.047(3) 0.125(5) 0.037(3) 0.017(3) -0.018(2) -0.022(3)
F5 0.040(3) 0.154(6) 0.097(5) 0.067(5) -0.033(3) -0.008(4)
C71 0.027(5) 0.023(4) 0.019(4) -0.007(3) -0.002(3) 0.004(4)
C53 0.049(5) 0.020(4) 0.020(4) 0.004(3) -0.004(3) 0.001(3)
O1 0.044(3) 0.044(3) 0.032(3) -0.008(2) -0.007(2) -0.019(2)
O16 0.031(3) 0.033(3) 0.024(2) 0.000(2) -0.0042(19) -0.007(2)
F4 0.042(3) 0.070(3) 0.083(4) 0.005(3) -0.004(3) 0.012(2)
F2 0.058(3) 0.039(3) 0.065(3) 0.002(2) 0.005(2) 0.019(2)
C77 0.117(10) 0.032(5) 0.026(5) 0.001(4) 0.004(6) -0.005(6)
O2 0.046(3) 0.033(3) 0.032(3) -0.015(2) -0.010(2) 0.005(2)
C28 0.027(4) 0.033(4) 0.028(4) -0.009(3) -0.006(3) 0.004(3)
N1 0.035(3) 0.024(3) 0.021(3) -0.001(2) -0.005(2) -0.003(2)
C50 0.033(4) 0.019(3) 0.017(3) 0.003(3) -0.001(3) -0.003(3)
C99 0.021(4) 0.069(6) 0.032(4) 0.005(4) -0.013(3) -0.002(4)
C84 0.025(3) 0.044(4) 0.019(3) -0.009(3) -0.002(3) -0.006(3)
C63 0.047(5) 0.026(4) 0.031(4) -0.010(3) -0.007(3) 0.001(3)
N6 0.069(6) 0.106(7) 0.057(5) 0.034(5) -0.030(4) -0.026(5)
C10 0.030(4) 0.036(4) 0.016(3) 0.004(3) -0.003(3) -0.012(3)
C75 0.083(7) 0.035(4) 0.020(4) -0.003(3) -0.005(4) -0.002(4)
O3 0.035(3) 0.028(3) 0.036(3) -0.002(2) -0.001(2) 0.004(2)
C15 0.035(5) 0.024(4) 0.020(4) -0.003(3) -0.004(3) 0.003(4)
F18 0.046(3) 0.095(5) 0.095(5) -0.010(4) 0.002(3) -0.037(3)
F13 0.037(3) 0.094(4) 0.075(4) 0.001(3) -0.012(3) 0.018(3)
N8 0.023(3) 0.030(3) 0.017(3) -0.006(2) -0.004(2) -0.001(2)
C67 0.025(5) 0.048(5) 0.031(4) -0.006(4) -0.009(3) -0.010(4)
C25 0.032(4) 0.032(4) 0.025(4) -0.005(3) -0.006(3) -0.002(3)
C56 0.057(6) 0.049(5) 0.039(5) 0.021(4) -0.017(4) -0.004(4)
F3 0.057(3) 0.030(2) 0.063(3) -0.003(2) -0.014(2) -0.005(2)
C66 0.031(4) 0.034(4) 0.016(3) 0.003(3) -0.007(3) -0.003(3)
C92 0.030(4) 0.032(4) 0.031(4) 0.007(3) -0.007(3) -0.001(3)
C6 0.052(5) 0.024(4) 0.033(4) -0.013(3) -0.009(4) -0.012(4)
F1 0.061(3) 0.048(3) 0.039(3) 0.009(2) -0.020(2) -0.002(2)
N4 0.064(5) 0.092(6) 0.062(5) -0.013(5) 0.022(4) -0.018(5)
O4 0.031(3) 0.029(3) 0.028(3) -0.003(2) 0.001(2) 0.002(2)
O13 0.028(3) 0.039(3) 0.026(3) 0.004(2) -0.0087(19) -0.004(2)
C95 0.026(4) 0.024(3) 0.022(3) -0.001(3) -0.005(3) -0.002(3)
C91 0.034(4) 0.078(6) 0.034(4) 0.017(4) -0.014(3) -0.004(4)
C68 0.021(4) 0.067(6) 0.032(4) -0.005(4) -0.004(3) 0.001(4)
F6 0.045(3) 0.097(4) 0.055(3) -0.006(3) -0.023(2) -0.019(3)
C97 0.035(4) 0.051(5) 0.023(4) -0.002(4) -0.010(3) -0.004(4)
C16 0.053(5) 0.041(4) 0.031(4) -0.006(3) -0.021(3) -0.007(4)
C104 0.045(5) 0.029(4) 0.040(4) 0.007(3) -0.009(3) -0.016(3)
C7 0.058(5) 0.027(4) 0.025(4) -0.012(3) -0.003(3) -0.006(3)
C17 0.034(4) 0.028(4) 0.030(4) -0.009(3) -0.011(3) 0.001(3)
N9 0.028(3) 0.025(3) 0.020(3) -0.008(2) -0.005(2) -0.003(2)
C39 0.034(4) 0.024(4) 0.027(4) 0.001(3) -0.007(3) -0.003(3)
C81 0.026(4) 0.030(4) 0.025(4) -0.007(3) -0.004(3) 0.003(3)
C11 0.029(5) 0.043(5) 0.033(5) 0.007(4) -0.010(3) -0.015(3)
C105 0.029(4) 0.021(3) 0.028(4) -0.003(3) -0.003(3) 0.000(3)
C14 0.030(4) 0.027(4) 0.021(3) -0.004(3) -0.004(3) 0.000(3)
C83 0.022(3) 0.035(4) 0.022(3) -0.010(3) -0.005(3) -0.005(3)
C59 0.086(7) 0.046(5) 0.039(5) -0.009(4) -0.004(5) -0.014(5)
N7 0.034(3) 0.028(3) 0.022(3) -0.004(2) -0.006(2) 0.000(2)
C4 0.039(5) 0.052(5) 0.039(6) -0.024(5) -0.004(4) -0.013(4)
C62 0.038(5) 0.047(6) 0.033(5) -0.028(4) -0.007(4) -0.007(4)
N11 0.047(5) 0.090(6) 0.051(5) 0.014(4) -0.018(4) -0.003(4)
C12 0.023(4) 0.043(4) 0.043(4) 0.006(3) -0.006(3) 0.000(3)
C93 0.027(4) 0.039(4) 0.025(3) 0.007(3) -0.009(3) -0.007(3)
C70 0.026(4) 0.032(4) 0.020(3) -0.001(3) 0.000(3) 0.002(3)
O8 0.027(2) 0.027(2) 0.024(2) 0.0011(19) -0.0067(18) -0.0049(19)
C18 0.059(7) 0.033(5) 0.043(6) -0.013(4) -0.024(5) 0.007(4)
C48 0.035(4) 0.031(4) 0.037(4) 0.011(3) -0.007(3) -0.004(3)
C73 0.037(4) 0.024(4) 0.027(4) -0.011(3) -0.001(3) -0.007(3)
C85 0.036(4) 0.043(5) 0.034(4) -0.006(4) 0.006(3) -0.004(4)
O12 0.030(3) 0.029(3) 0.027(2) -0.003(2) 0.002(2) 0.002(2)
C54 0.026(4) 0.051(5) 0.036(4) 0.006(3) -0.002(3) -0.018(3)
C98 0.042(5) 0.056(5) 0.021(4) 0.004(3) -0.010(3) 0.004(4)
N3 0.031(3) 0.033(3) 0.019(3) -0.005(2) -0.004(2) -0.002(3)
C41 0.048(5) 0.077(7) 0.024(4) -0.005(4) -0.006(3) -0.020(5)
C52 0.034(4) 0.039(4) 0.021(3) 0.002(3) 0.000(3) -0.002(3)
F17 0.090(4) 0.040(3) 0.105(5) 0.025(3) -0.058(4) -0.033(3)
C35 0.051(5) 0.055(5) 0.037(5) 0.021(4) -0.018(4) -0.019(4)
C38 0.036(4) 0.019(3) 0.022(3) 0.002(3) -0.003(3) 0.001(3)
C29 0.022(4) 0.039(5) 0.045(5) -0.010(4) 0.004(3) 0.006(3)
C30 0.034(4) 0.047(5) 0.042(4) 0.005(4) 0.002(3) 0.015(3)
C109 0.041(4) 0.029(4) 0.026(4) -0.002(3) -0.006(3) -0.003(3)
C36 0.029(4) 0.038(4) 0.037(4) 0.003(3) -0.015(3) -0.005(3)
C20 0.105(9) 0.045(6) 0.032(6) -0.008(5) -0.016(6) -0.001(6)
C74 0.070(6) 0.024(4) 0.024(5) -0.009(4) -0.015(4) 0.001(4)
C65 0.037(4) 0.031(4) 0.021(3) -0.005(3) -0.011(3) -0.011(3)
O5 0.033(3) 0.039(3) 0.022(3) 0.007(2) -0.0079(19) -0.006(2)
C86 0.040(4) 0.049(5) 0.026(4) 0.000(3) -0.001(3) 0.005(4)
C27 0.023(3) 0.035(4) 0.030(4) -0.010(3) -0.003(3) 0.000(3)
C94 0.030(4) 0.017(3) 0.024(3) -0.002(3) -0.003(3) -0.005(3)
O7 0.033(3) 0.033(3) 0.031(3) -0.007(2) -0.008(2) -0.005(2)
F15 0.050(3) 0.101(4) 0.047(3) 0.008(3) -0.014(2) -0.043(3)
C111 0.037(4) 0.038(4) 0.030(4) -0.006(3) -0.006(3) 0.004(3)
C42 0.061(6) 0.072(6) 0.027(4) 0.006(4) -0.008(4) 0.000(5)
C87 0.048(5) 0.042(5) 0.034(4) 0.008(4) 0.004(4) -0.007(4)
C102 0.048(5) 0.041(5) 0.040(5) 0.008(4) -0.015(4) -0.021(4)
C78 0.104(9) 0.058(6) 0.060(6) -0.004(5) -0.052(6) -0.010(6)
O9 0.044(3) 0.049(3) 0.034(3) -0.011(2) -0.007(2) -0.022(3)
C96 0.030(4) 0.048(5) 0.025(4) 0.001(3) -0.008(3) 0.007(3)
C33 0.037(4) 0.045(5) 0.028(4) -0.006(3) 0.003(3) 0.002(3)
C101 0.036(4) 0.065(6) 0.031(4) -0.008(4) -0.007(3) -0.010(4)
C13 0.032(4) 0.033(4) 0.039(4) -0.001(3) 0.004(3) 0.005(3)
C57 0.082(8) 0.078(8) 0.041(6) -0.022(6) 0.010(5) -0.040(7)
C31 0.038(4) 0.037(5) 0.039(5) 0.001(4) 0.000(3) 0.007(4)
C64 0.053(5) 0.030(4) 0.046(4) -0.020(3) -0.010(4) -0.009(4)
N12 0.052(4) 0.107(6) 0.029(4) -0.011(4) 0.007(3) -0.017(4)
N10 0.102(7) 0.085(6) 0.059(5) -0.012(4) 0.037(5) -0.032(5)
C60 0.038(5) 0.057(6) 0.057(7) -0.040(5) -0.013(4) -0.012(5)
C37 0.035(4) 0.045(5) 0.023(4) 0.004(3) -0.014(3) -0.003(3)
C103 0.023(3) 0.030(4) 0.028(4) -0.006(3) -0.005(3) -0.004(3)
C9 0.038(4) 0.026(4) 0.020(3) -0.002(3) -0.007(3) -0.012(3)
C89 0.044(5) 0.050(5) 0.029(4) -0.007(4) 0.001(3) -0.012(4)
C58 0.049(6) 0.099(9) 0.048(6) -0.037(6) 0.001(5) -0.023(6)
C40 0.042(5) 0.077(6) 0.027(4) 0.003(4) -0.003(3) 0.014(4)
O10 0.044(3) 0.030(3) 0.034(3) -0.011(2) -0.011(2) 0.010(2)
C76 0.079(7) 0.042(5) 0.047(5) 0.000(4) -0.036(5) -0.010(5)
C46 0.078(8) 0.050(7) 0.098(9) 0.040(6) -0.042(7) -0.025(6)
C32 0.039(5) 0.057(6) 0.047(5) -0.009(4) 0.012(4) 0.014(4)
C112 0.033(5) 0.051(5) 0.039(5) 0.002(4) -0.011(4) 0.003(4)
C34 0.046(5) 0.062(6) 0.038(5) -0.010(4) 0.004(4) 0.001(4)
C19 0.096(9) 0.071(7) 0.070(7) -0.032(6) -0.045(6) 0.022(6)
C69 0.028(4) 0.047(5) 0.032(4) -0.005(3) -0.001(3) 0.003(3)
C88 0.044(5) 0.064(6) 0.041(5) -0.016(4) 0.012(4) 0.009(4)
C108 0.038(5) 0.034(4) 0.023(4) 0.002(3) -0.001(3) -0.003(3)
N2 0.028(3) 0.027(3) 0.022(3) 0.000(2) -0.002(2) -0.003(2)
C51 0.033(4) 0.025(4) 0.030(4) 0.002(3) 0.000(3) -0.004(3)
C1 0.077(7) 0.063(6) 0.038(5) -0.015(5) 0.004(5) -0.031(6)
C22 0.156(14) 0.053(8) 0.041(7) -0.006(6) -0.037(8) 0.001(8)
C49 0.027(4) 0.022(3) 0.021(3) 0.001(3) -0.001(3) 0.000(3)
C2 0.058(6) 0.060(7) 0.038(6) -0.012(5) 0.009(5) -0.021(5)
C21 0.139(12) 0.080(9) 0.118(11) -0.038(8) -0.104(10) 0.037(8)
C45 0.070(6) 0.092(7) 0.035(5) -0.015(4) 0.005(4) -0.047(5)
C5 0.063(5) 0.029(4) 0.036(4) 0.003(3) -0.009(4) -0.003(4)
C23 0.212(19) 0.074(9) 0.058(8) -0.030(7) -0.062(10) 0.040(11)
C43 0.038(5) 0.113(9) 0.036(5) -0.011(5) -0.002(4) -0.024(5)
C44 0.058(5) 0.049(5) 0.028(4) -0.006(3) 0.007(4) -0.026(4)
C82 0.033(5) 0.045(5) 0.023(4) -0.008(4) 0.001(4) 0.014(4)
C90 0.054(5) 0.077(6) 0.037(5) -0.013(4) 0.013(4) -0.015(5)
C79 0.146(12) 0.047(6) 0.038(6) 0.000(5) -0.041(7) -0.009(7)
C107 0.033(4) 0.033(4) 0.027(4) -0.002(3) -0.001(3) -0.008(3)
N5 0.085(6) 0.168(10) 0.049(5) -0.042(5) 0.022(5) -0.081(6)
C3 0.083(7) 0.043(5) 0.039(5) -0.005(4) -0.013(4) -0.014(5)
C47 0.029(4) 0.023(4) 0.052(5) -0.004(3) -0.009(3) 0.001(3)
C106 0.031(4) 0.021(3) 0.026(3) 0.000(3) -0.007(3) -0.005(3)
C26 0.027(5) 0.037(5) 0.034(5) 0.000(4) -0.006(4) 0.009(4)
C8 0.070(5) 0.034(4) 0.034(4) -0.014(3) 0.002(4) -0.021(4)
C72 0.051(5) 0.023(4) 0.036(4) -0.006(3) -0.015(3) 0.001(3)
C100 0.034(4) 0.048(5) 0.026(4) -0.007(3) -0.002(3) -0.007(3)
C61 0.062(5) 0.041(5) 0.032(4) -0.011(4) -0.007(4) -0.004(4)
C110 0.028(4) 0.055(5) 0.044(5) -0.006(4) -0.010(3) -0.003(4)
C24 0.036(4) 0.033(4) 0.038(4) -0.001(3) -0.005(3) 0.004(3)
C80 0.036(4) 0.039(4) 0.034(4) -0.002(3) 0.001(3) 0.008(3)
F12 0.060(3) 0.041(3) 0.050(3) 0.003(2) 0.008(2) 0.025(2)
F11 0.048(3) 0.056(3) 0.033(2) 0.003(2) -0.0062(19) 0.017(2)
F10 0.059(3) 0.028(2) 0.060(3) -0.009(2) -0.009(2) -0.002(2)
 
_geom_special_details
;
 All esds (except the esd in the dihedral angle between two l.s. planes)
 are estimated using the full covariance matrix.  The cell esds are taken
 into account individually in the estimation of esds in distances, angles
 and torsion angles; correlations between esds in cell parameters are only
 used when they are defined by crystal symmetry.  An approximate (isotropic)
 treatment of cell esds is used for estimating esds involving l.s. planes.
;
 
loop_
 _geom_bond_atom_site_label_1
 _geom_bond_atom_site_label_2
 _geom_bond_distance
 _geom_bond_site_symmetry_2
 _geom_bond_publ_flag
F7 C46 1.319(14) . ?
F9 C46 1.250(13) . ?
F8 C46 1.480(13) . ?
F7A C46 1.158(19) . ?
F9A C46 1.45(2) . ?
F8A C46 1.46(2) . ?
Eu2 O12 2.363(4) . ?
Eu2 O13 2.366(4) . ?
Eu2 O16 2.406(4) . ?
Eu2 O14 2.412(4) . ?
Eu2 O15 2.433(4) . ?
Eu2 O11 2.444(4) . ?
Eu2 N9 2.606(5) . ?
Eu2 N7 2.609(5) . ?
Eu2 N8 2.678(5) . ?
Eu1 O4 2.354(4) . ?
Eu1 O5 2.372(4) . ?
Eu1 O8 2.399(4) . ?
Eu1 O6 2.404(4) . ?
Eu1 O7 2.441(4) . ?
Eu1 O3 2.465(4) . ?
Eu1 N1 2.589(5) . ?
Eu1 N3 2.608(5) . ?
Eu1 N2 2.664(5) . ?
O14 C94 1.265(7) . ?
O11 C81 1.252(7) . ?
F16 C102 1.330(9) . ?
O15 C103 1.247(7) . ?
C55 C54 1.367(10) . ?
C55 C53 1.389(10) . ?
C55 C56 1.434(12) . ?
O6 C38 1.268(8) . ?
F14 C91 1.367(9) . ?
F5 C35 1.329(9) . ?
C71 N9 1.271(9) . ?
C71 O10 1.340(8) . ?
C71 C70 1.489(10) . ?
C53 C51 1.387(10) . ?
C53 H53 0.9500 . ?
O1 C9 1.349(7) . ?
O1 C8 1.465(9) . ?
O16 C105 1.249(7) . ?
F4 C35 1.352(10) . ?
F2 C24 1.331(8) . ?
C77 C79 1.318(15) . ?
C77 C75 1.421(12) . ?
C77 H77 0.9500 . ?
O2 C15 1.342(8) . ?
O2 C16 1.468(8) . ?
C28 C30 1.388(9) . ?
C28 C29 1.401(10) . ?
C28 C27 1.500(9) . ?
N1 C9 1.251(8) . ?
N1 C7 1.481(8) . ?
C50 C51 1.376(8) . ?
C50 C52 1.404(9) . ?
C50 C49 1.510(9) . ?
C99 C100 1.382(10) . ?
C99 C97 1.392(10) . ?
C99 H99 0.9500 . ?
C84 C85 1.389(10) . ?
C84 C86 1.394(9) . ?
C84 C83 1.510(8) . ?
C63 N7 1.484(8) . ?
C63 C62 1.519(12) . ?
C63 C64 1.538(10) . ?
C63 H63 1.0000 . ?
N6 C56 1.149(10) . ?
C10 N2 1.341(8) . ?
C10 C11 1.374(10) . ?
C10 C9 1.474(9) . ?
C75 C74 1.376(12) . ?
C75 H75 0.9500 . ?
O3 C25 1.260(8) . ?
C15 N3 1.281(9) . ?
C15 C14 1.483(10) . ?
F18 C102 1.316(10) . ?
F13 C91 1.311(10) . ?
N8 C66 1.331(8) . ?
N8 C70 1.349(8) . ?
C67 C68 1.375(11) . ?
C67 C66 1.384(10) . ?
C67 H67 0.9500 . ?
C25 C26 1.386(10) . ?
C25 C24 1.527(10) . ?
F3 C24 1.332(8) . ?
C66 C65 1.472(9) . ?
C92 O13 1.263(8) . ?
C92 C93 1.366(8) . ?
C92 C91 1.522(10) . ?
C6 C5 1.378(11) . ?
C6 C4 1.381(11) . ?
C6 C7 1.539(10) . ?
F1 C24 1.335(8) . ?
N4 C34 1.135(10) . ?
O4 C27 1.258(8) . ?
C95 C97 1.374(9) . ?
C95 C96 1.391(9) . ?
C95 C94 1.505(8) . ?
C91 F15 1.331(9) . ?
C68 C69 1.387(10) . ?
C68 H68 0.9500 . ?
F6 C35 1.320(9) . ?
C97 H97 0.9500 . ?
C16 C17 1.530(10) . ?
C16 H16A 0.9900 . ?
C16 H16B 0.9900 . ?
C104 C103 1.373(10) . ?
C104 C105 1.418(9) . ?
C104 H104 0.9500 . ?
C7 C8 1.525(10) . ?
C7 H7 1.0000 . ?
C17 N3 1.497(8) . ?
C17 C18 1.535(13) . ?
C17 H17 1.0000 . ?
N9 C73 1.495(7) . ?
C39 C41 1.378(10) . ?
C39 C40 1.382(10) . ?
C39 C38 1.500(8) . ?
C81 C82 1.374(10) . ?
C81 C80 1.523(10) . ?
C11 C12 1.380(11) . ?
C11 H11 0.9500 . ?
C105 C106 1.487(9) . ?
C14 N2 1.336(8) . ?
C14 C13 1.371(9) . ?
C83 O12 1.247(8) . ?
C83 C82 1.415(11) . ?
C59 C57 1.370(14) . ?
C59 C61 1.383(11) . ?
C59 H59 0.9500 . ?
N7 C65 1.264(8) . ?
C4 C2 1.357(13) . ?
C4 H4 0.9500 . ?
C62 C60 1.376(12) . ?
C62 C61 1.398(12) . ?
N11 C112 1.139(10) . ?
C12 C13 1.395(10) . ?
C12 H12 0.9500 . ?
C93 C94 1.399(9) . ?
C93 H93 0.9500 . ?
C70 C69 1.372(9) . ?
O8 C49 1.249(7) . ?
C18 C19 1.363(13) . ?
C18 C20 1.365(15) . ?
C48 C47 1.376(10) . ?
C48 C49 1.393(9) . ?
C48 H48 0.9500 . ?
C73 C74 1.504(10) . ?
C73 C72 1.533(9) . ?
C73 H73 1.0000 . ?
C85 C87 1.377(10) . ?
C85 H85 0.9500 . ?
C54 C52 1.385(10) . ?
C54 H54 0.9500 . ?
C98 C100 1.374(10) . ?
C98 C96 1.376(9) . ?
C98 H98 0.9500 . ?
C41 C43 1.378(10) . ?
C41 H41 0.9500 . ?
C52 H52 0.9500 . ?
F17 C102 1.319(9) . ?
C35 C36 1.545(10) . ?
C38 C37 1.397(9) . ?
C29 C31 1.371(10) . ?
C29 H29 0.9500 . ?
C30 C32 1.384(10) . ?
C30 H30 0.9500 . ?
C109 C111 1.385(9) . ?
C109 C107 1.394(9) . ?
C109 H109 0.9500 . ?
C36 O5 1.247(8) . ?
C36 C37 1.384(9) . ?
C20 C22 1.431(15) . ?
C20 H20 0.9500 . ?
C74 C76 1.375(12) . ?
C65 O9 1.344(7) . ?
C86 C88 1.374(9) . ?
C86 H86 0.9500 . ?
C27 C26 1.410(11) . ?
O7 C47 1.268(8) . ?
C111 C110 1.385(10) . ?
C111 C112 1.444(11) . ?
C42 C40 1.375(10) . ?
C42 C44 1.384(12) . ?
C42 H42 0.9500 . ?
C87 C89 1.393(11) . ?
C87 H87 0.9500 . ?
C102 C103 1.516(9) . ?
C78 C79 1.381(15) . ?
C78 C76 1.424(12) . ?
C78 H78 0.9500 . ?
O9 C64 1.450(9) . ?
C96 H96 0.9500 . ?
C33 C31 1.371(10) . ?
C33 C32 1.372(11) . ?
C33 C34 1.443(10) . ?
C101 N12 1.150(9) . ?
C101 C100 1.444(10) . ?
C13 H13 0.9500 . ?
C57 C58 1.376(15) . ?
C57 H57 0.9500 . ?
C31 H31 0.9500 . ?
C64 H64A 0.9900 . ?
C64 H64B 0.9900 . ?
N10 C90 1.132(10) . ?
C60 C58 1.399(14) . ?
C60 H60 0.9500 . ?
C37 H37 0.9500 . ?
C89 C88 1.375(11) . ?
C89 C90 1.437(10) . ?
C58 H58 0.9500 . ?
C40 H40 0.9500 . ?
O10 C72 1.459(8) . ?
C76 H76 0.9500 . ?
C46 C47 1.523(11) . ?
C32 H32 0.9500 . ?
C19 C21 1.420(15) . ?
C19 H19 0.9500 . ?
C69 H69 0.9500 . ?
C88 H88 0.9500 . ?
C108 C110 1.385(10) . ?
C108 C106 1.397(9) . ?
C108 H108 0.9500 . ?
C51 H51 0.9500 . ?
C1 C3 1.376(13) . ?
C1 C2 1.389(14) . ?
C1 H1 0.9500 . ?
C22 C23 1.352(19) . ?
C22 H22 0.9500 . ?
C2 H2 0.9500 . ?
C21 C23 1.385(19) . ?
C21 H21 0.9500 . ?
C45 N5 1.147(10) . ?
C45 C44 1.434(10) . ?
C5 C3 1.401(11) . ?
C5 H5 0.9500 . ?
C23 H23 0.9500 . ?
C43 C44 1.377(11) . ?
C43 H43 0.9500 . ?
C82 H82 0.9500 . ?
C79 H79 0.9500 . ?
C107 C106 1.386(9) . ?
C107 H107 0.9500 . ?
C3 H3 0.9500 . ?
C26 H26 0.9500 . ?
C8 H8A 0.9900 . ?
C8 H8B 0.9900 . ?
C72 H72A 0.9900 . ?
C72 H72B 0.9900 . ?
C61 H61 0.9500 . ?
C110 H110 0.9500 . ?
C80 F12 1.334(8) . ?
C80 F11 1.340(8) . ?
C80 F10 1.348(8) . ?
 
loop_
 _geom_angle_atom_site_label_1
 _geom_angle_atom_site_label_2
 _geom_angle_atom_site_label_3
 _geom_angle
 _geom_angle_site_symmetry_1
 _geom_angle_site_symmetry_3
 _geom_angle_publ_flag
O12 Eu2 O13 91.19(15) . . ?
O12 Eu2 O16 77.09(15) . . ?
O13 Eu2 O16 140.62(14) . . ?
O12 Eu2 O14 144.69(15) . . ?
O13 Eu2 O14 73.30(14) . . ?
O16 Eu2 O14 134.14(15) . . ?
O12 Eu2 O15 71.21(14) . . ?
O13 Eu2 O15 70.28(15) . . ?
O16 Eu2 O15 70.35(14) . . ?
O14 Eu2 O15 128.34(14) . . ?
O12 Eu2 O11 70.43(14) . . ?
O13 Eu2 O11 73.79(16) . . ?
O16 Eu2 O11 133.11(15) . . ?
O14 Eu2 O11 74.78(14) . . ?
O15 Eu2 O11 125.82(15) . . ?
O12 Eu2 N9 138.73(15) . . ?
O13 Eu2 N9 83.47(16) . . ?
O16 Eu2 N9 81.50(16) . . ?
O14 Eu2 N9 72.14(15) . . ?
O15 Eu2 N9 68.47(15) . . ?
O11 Eu2 N9 144.02(15) . . ?
O12 Eu2 N7 84.45(16) . . ?
O13 Eu2 N7 143.15(16) . . ?
O16 Eu2 N7 73.82(16) . . ?
O14 Eu2 N7 89.49(15) . . ?
O15 Eu2 N7 140.16(15) . . ?
O11 Eu2 N7 70.27(16) . . ?
N9 Eu2 N7 122.60(17) . . ?
O12 Eu2 N8 132.92(15) . . ?
O13 Eu2 N8 135.64(15) . . ?
O16 Eu2 N8 63.39(14) . . ?
O14 Eu2 N8 71.05(15) . . ?
O15 Eu2 N8 114.33(15) . . ?
O11 Eu2 N8 119.75(15) . . ?
N9 Eu2 N8 61.09(16) . . ?
N7 Eu2 N8 61.51(16) . . ?
O4 Eu1 O5 90.41(16) . . ?
O4 Eu1 O8 79.41(15) . . ?
O5 Eu1 O8 145.22(14) . . ?
O4 Eu1 O6 144.72(16) . . ?
O5 Eu1 O6 73.55(14) . . ?
O8 Eu1 O6 130.70(15) . . ?
O4 Eu1 O7 70.58(15) . . ?
O5 Eu1 O7 75.06(15) . . ?
O8 Eu1 O7 70.18(14) . . ?
O6 Eu1 O7 131.19(15) . . ?
O4 Eu1 O3 69.69(15) . . ?
O5 Eu1 O3 71.37(16) . . ?
O8 Eu1 O3 132.66(15) . . ?
O6 Eu1 O3 75.39(15) . . ?
O7 Eu1 O3 126.83(15) . . ?
O4 Eu1 N1 84.65(16) . . ?
O5 Eu1 N1 140.91(16) . . ?
O8 Eu1 N1 71.65(15) . . ?
O6 Eu1 N1 88.56(15) . . ?
O7 Eu1 N1 137.46(15) . . ?
O3 Eu1 N1 70.57(16) . . ?
O4 Eu1 N3 139.32(15) . . ?
O5 Eu1 N3 83.77(17) . . ?
O8 Eu1 N3 82.83(16) . . ?
O6 Eu1 N3 71.24(15) . . ?
O7 Eu1 N3 69.01(15) . . ?
O3 Eu1 N3 142.84(16) . . ?
N1 Eu1 N3 123.54(17) . . ?
O4 Eu1 N2 135.29(16) . . ?
O5 Eu1 N2 134.29(16) . . ?
O8 Eu1 N2 63.08(15) . . ?
O6 Eu1 N2 67.73(15) . . ?
O7 Eu1 N2 114.10(15) . . ?
O3 Eu1 N2 118.93(15) . . ?
N1 Eu1 N2 61.85(16) . . ?
N3 Eu1 N2 61.69(16) . . ?
C94 O14 Eu2 135.0(4) . . ?
C81 O11 Eu2 132.8(4) . . ?
C103 O15 Eu2 134.4(4) . . ?
C54 C55 C53 121.7(8) . . ?
C54 C55 C56 120.5(7) . . ?
C53 C55 C56 117.7(7) . . ?
C38 O6 Eu1 135.3(4) . . ?
N9 C71 O10 119.9(7) . . ?
N9 C71 C70 121.9(6) . . ?
O10 C71 C70 118.2(6) . . ?
C51 C53 C55 119.5(7) . . ?
C51 C53 H53 120.2 . . ?
C55 C53 H53 120.2 . . ?
C9 O1 C8 103.7(5) . . ?
C105 O16 Eu2 139.5(4) . . ?
C79 C77 C75 120.4(10) . . ?
C79 C77 H77 119.8 . . ?
C75 C77 H77 119.8 . . ?
C15 O2 C16 104.5(5) . . ?
C30 C28 C29 118.7(6) . . ?
C30 C28 C27 123.4(6) . . ?
C29 C28 C27 117.9(6) . . ?
C9 N1 C7 106.2(5) . . ?
C9 N1 Eu1 120.6(4) . . ?
C7 N1 Eu1 132.7(4) . . ?
C51 C50 C52 119.8(6) . . ?
C51 C50 C49 122.0(6) . . ?
C52 C50 C49 118.2(5) . . ?
C100 C99 C97 119.5(7) . . ?
C100 C99 H99 120.3 . . ?
C97 C99 H99 120.3 . . ?
C85 C84 C86 119.2(6) . . ?
C85 C84 C83 118.1(6) . . ?
C86 C84 C83 122.7(6) . . ?
N7 C63 C62 110.1(6) . . ?
N7 C63 C64 101.6(5) . . ?
C62 C63 C64 113.7(6) . . ?
N7 C63 H63 110.4 . . ?
C62 C63 H63 110.4 . . ?
C64 C63 H63 110.4 . . ?
N2 C10 C11 122.9(6) . . ?
N2 C10 C9 112.8(6) . . ?
C11 C10 C9 124.2(6) . . ?
C74 C75 C77 120.6(9) . . ?
C74 C75 H75 119.7 . . ?
C77 C75 H75 119.7 . . ?
C25 O3 Eu1 131.2(4) . . ?
N3 C15 O2 119.3(6) . . ?
N3 C15 C14 123.0(6) . . ?
O2 C15 C14 117.7(7) . . ?
C66 N8 C70 117.3(6) . . ?
C66 N8 Eu2 121.2(4) . . ?
C70 N8 Eu2 121.2(4) . . ?
C68 C67 C66 118.1(7) . . ?
C68 C67 H67 121.0 . . ?
C66 C67 H67 121.0 . . ?
O3 C25 C26 128.5(7) . . ?
O3 C25 C24 113.3(6) . . ?
C26 C25 C24 118.2(7) . . ?
N6 C56 C55 177.2(10) . . ?
N8 C66 C67 123.4(6) . . ?
N8 C66 C65 113.0(6) . . ?
C67 C66 C65 123.4(6) . . ?
O13 C92 C93 129.4(6) . . ?
O13 C92 C91 112.5(6) . . ?
C93 C92 C91 118.1(6) . . ?
C5 C6 C4 120.5(7) . . ?
C5 C6 C7 119.1(7) . . ?
C4 C6 C7 120.3(8) . . ?
C27 O4 Eu1 139.4(4) . . ?
C92 O13 Eu2 132.8(4) . . ?
C97 C95 C96 118.3(6) . . ?
C97 C95 C94 119.4(6) . . ?
C96 C95 C94 122.3(6) . . ?
F13 C91 F15 107.0(6) . . ?
F13 C91 F14 106.9(7) . . ?
F15 C91 F14 104.5(7) . . ?
F13 C91 C92 111.7(7) . . ?
F15 C91 C92 112.9(6) . . ?
F14 C91 C92 113.3(6) . . ?
C67 C68 C69 119.8(7) . . ?
C67 C68 H68 120.1 . . ?
C69 C68 H68 120.1 . . ?
C95 C97 C99 121.1(7) . . ?
C95 C97 H97 119.5 . . ?
C99 C97 H97 119.5 . . ?
O2 C16 C17 104.7(5) . . ?
O2 C16 H16A 110.8 . . ?
C17 C16 H16A 110.8 . . ?
O2 C16 H16B 110.8 . . ?
C17 C16 H16B 110.8 . . ?
H16A C16 H16B 108.9 . . ?
C103 C104 C105 123.5(6) . . ?
C103 C104 H104 118.3 . . ?
C105 C104 H104 118.3 . . ?
N1 C7 C8 102.7(5) . . ?
N1 C7 C6 111.4(5) . . ?
C8 C7 C6 114.1(6) . . ?
N1 C7 H7 109.5 . . ?
C8 C7 H7 109.5 . . ?
C6 C7 H7 109.5 . . ?
N3 C17 C16 102.5(5) . . ?
N3 C17 C18 109.9(6) . . ?
C16 C17 C18 113.9(6) . . ?
N3 C17 H17 110.1 . . ?
C16 C17 H17 110.1 . . ?
C18 C17 H17 110.1 . . ?
C71 N9 C73 105.4(5) . . ?
C71 N9 Eu2 120.8(4) . . ?
C73 N9 Eu2 132.6(4) . . ?
C41 C39 C40 119.1(6) . . ?
C41 C39 C38 119.3(6) . . ?
C40 C39 C38 121.6(6) . . ?
O11 C81 C82 129.5(7) . . ?
O11 C81 C80 113.0(5) . . ?
C82 C81 C80 117.5(6) . . ?
C10 C11 C12 119.0(7) . . ?
C10 C11 H11 120.5 . . ?
C12 C11 H11 120.5 . . ?
O16 C105 C104 122.7(6) . . ?
O16 C105 C106 117.1(5) . . ?
C104 C105 C106 120.1(6) . . ?
N2 C14 C13 124.0(6) . . ?
N2 C14 C15 112.7(6) . . ?
C13 C14 C15 123.2(6) . . ?
O12 C83 C82 123.5(6) . . ?
O12 C83 C84 117.1(6) . . ?
C82 C83 C84 119.4(6) . . ?
C57 C59 C61 120.1(10) . . ?
C57 C59 H59 119.9 . . ?
C61 C59 H59 119.9 . . ?
C65 N7 C63 106.9(5) . . ?
C65 N7 Eu2 120.2(4) . . ?
C63 N7 Eu2 132.7(4) . . ?
C2 C4 C6 120.1(10) . . ?
C2 C4 H4 119.9 . . ?
C6 C4 H4 119.9 . . ?
C60 C62 C61 118.3(10) . . ?
C60 C62 C63 120.6(9) . . ?
C61 C62 C63 121.1(8) . . ?
C11 C12 C13 118.8(7) . . ?
C11 C12 H12 120.6 . . ?
C13 C12 H12 120.6 . . ?
C92 C93 C94 124.4(6) . . ?
C92 C93 H93 117.8 . . ?
C94 C93 H93 117.8 . . ?
N8 C70 C69 123.5(6) . . ?
N8 C70 C71 112.5(6) . . ?
C69 C70 C71 124.0(6) . . ?
C49 O8 Eu1 139.1(4) . . ?
C19 C18 C20 121.1(11) . . ?
C19 C18 C17 119.5(10) . . ?
C20 C18 C17 119.4(9) . . ?
C47 C48 C49 121.6(6) . . ?
C47 C48 H48 119.2 . . ?
C49 C48 H48 119.2 . . ?
N9 C73 C74 109.5(5) . . ?
N9 C73 C72 102.2(5) . . ?
C74 C73 C72 114.2(6) . . ?
N9 C73 H73 110.2 . . ?
C74 C73 H73 110.2 . . ?
C72 C73 H73 110.2 . . ?
C87 C85 C84 120.5(7) . . ?
C87 C85 H85 119.7 . . ?
C84 C85 H85 119.7 . . ?
C83 O12 Eu2 139.9(4) . . ?
C55 C54 C52 118.7(6) . . ?
C55 C54 H54 120.7 . . ?
C52 C54 H54 120.7 . . ?
C100 C98 C96 119.9(7) . . ?
C100 C98 H98 120.0 . . ?
C96 C98 H98 120.0 . . ?
C15 N3 C17 106.3(6) . . ?
C15 N3 Eu1 119.8(4) . . ?
C17 N3 Eu1 133.0(4) . . ?
C43 C41 C39 120.4(7) . . ?
C43 C41 H41 119.8 . . ?
C39 C41 H41 119.8 . . ?
C54 C52 C50 120.5(6) . . ?
C54 C52 H52 119.8 . . ?
C50 C52 H52 119.8 . . ?
F6 C35 F5 108.4(7) . . ?
F6 C35 F4 106.2(6) . . ?
F5 C35 F4 105.0(8) . . ?
F6 C35 C36 112.0(7) . . ?
F5 C35 C36 114.6(6) . . ?
F4 C35 C36 110.1(6) . . ?
O6 C38 C37 123.2(6) . . ?
O6 C38 C39 116.4(6) . . ?
C37 C38 C39 120.4(6) . . ?
C31 C29 C28 120.3(7) . . ?
C31 C29 H29 119.9 . . ?
C28 C29 H29 119.9 . . ?
C32 C30 C28 120.0(7) . . ?
C32 C30 H30 120.0 . . ?
C28 C30 H30 120.0 . . ?
C111 C109 C107 119.5(6) . . ?
C111 C109 H109 120.2 . . ?
C107 C109 H109 120.2 . . ?
O5 C36 C37 129.9(7) . . ?
O5 C36 C35 113.7(6) . . ?
C37 C36 C35 116.3(6) . . ?
C18 C20 C22 120.2(13) . . ?
C18 C20 H20 119.9 . . ?
C22 C20 H20 119.9 . . ?
C76 C74 C75 118.7(8) . . ?
C76 C74 C73 119.7(8) . . ?
C75 C74 C73 121.6(8) . . ?
N7 C65 O9 118.6(6) . . ?
N7 C65 C66 123.9(6) . . ?
O9 C65 C66 117.1(6) . . ?
C36 O5 Eu1 130.0(4) . . ?
C88 C86 C84 120.1(7) . . ?
C88 C86 H86 119.9 . . ?
C84 C86 H86 119.9 . . ?
O4 C27 C26 122.6(6) . . ?
O4 C27 C28 116.7(6) . . ?
C26 C27 C28 120.7(6) . . ?
O14 C94 C93 124.4(5) . . ?
O14 C94 C95 116.6(6) . . ?
C93 C94 C95 119.0(6) . . ?
C47 O7 Eu1 131.7(4) . . ?
C109 C111 C110 121.7(7) . . ?
C109 C111 C112 118.8(7) . . ?
C110 C111 C112 119.5(7) . . ?
C40 C42 C44 120.5(7) . . ?
C40 C42 H42 119.7 . . ?
C44 C42 H42 119.7 . . ?
C85 C87 C89 119.7(8) . . ?
C85 C87 H87 120.1 . . ?
C89 C87 H87 120.1 . . ?
F18 C102 F17 105.8(6) . . ?
F18 C102 F16 106.2(7) . . ?
F17 C102 F16 106.7(7) . . ?
F18 C102 C103 112.1(7) . . ?
F17 C102 C103 113.9(7) . . ?
F16 C102 C103 111.7(6) . . ?
C79 C78 C76 119.4(10) . . ?
C79 C78 H78 120.3 . . ?
C76 C78 H78 120.3 . . ?
C65 O9 C64 104.6(5) . . ?
C98 C96 C95 121.1(7) . . ?
C98 C96 H96 119.4 . . ?
C95 C96 H96 119.4 . . ?
C31 C33 C32 120.1(7) . . ?
C31 C33 C34 120.3(7) . . ?
C32 C33 C34 119.6(7) . . ?
N12 C101 C100 175.9(8) . . ?
C14 C13 C12 117.8(7) . . ?
C14 C13 H13 121.1 . . ?
C12 C13 H13 121.1 . . ?
C59 C57 C58 120.8(10) . . ?
C59 C57 H57 119.6 . . ?
C58 C57 H57 119.6 . . ?
C33 C31 C29 120.5(8) . . ?
C33 C31 H31 119.8 . . ?
C29 C31 H31 119.8 . . ?
O9 C64 C63 103.8(5) . . ?
O9 C64 H64A 111.0 . . ?
C63 C64 H64A 111.0 . . ?
O9 C64 H64B 111.0 . . ?
C63 C64 H64B 111.0 . . ?
H64A C64 H64B 109.0 . . ?
C62 C60 C58 121.4(11) . . ?
C62 C60 H60 119.3 . . ?
C58 C60 H60 119.3 . . ?
C36 C37 C38 123.9(6) . . ?
C36 C37 H37 118.1 . . ?
C38 C37 H37 118.1 . . ?
O15 C103 C104 128.7(6) . . ?
O15 C103 C102 114.2(6) . . ?
C104 C103 C102 117.1(6) . . ?
N1 C9 O1 119.6(6) . . ?
N1 C9 C10 124.0(6) . . ?
O1 C9 C10 116.3(6) . . ?
C88 C89 C87 119.9(7) . . ?
C88 C89 C90 119.7(7) . . ?
C87 C89 C90 120.4(8) . . ?
C57 C58 C60 118.8(10) . . ?
C57 C58 H58 120.6 . . ?
C60 C58 H58 120.6 . . ?
C42 C40 C39 120.4(8) . . ?
C42 C40 H40 119.8 . . ?
C39 C40 H40 119.8 . . ?
C71 O10 C72 104.1(5) . . ?
C74 C76 C78 120.0(9) . . ?
C74 C76 H76 120.0 . . ?
C78 C76 H76 120.0 . . ?
F9 C46 F7 111.7(10) . . ?
F7A C46 F9A 112.3(14) . . ?
F7A C46 F8A 109.9(15) . . ?
F9A C46 F8A 96.2(11) . . ?
F9 C46 F8 100.9(10) . . ?
F7 C46 F8 102.4(8) . . ?
F7A C46 C47 126.4(14) . . ?
F9 C46 C47 119.8(9) . . ?
F7 C46 C47 111.3(10) . . ?
F9A C46 C47 106.5(10) . . ?
F8A C46 C47 100.9(10) . . ?
F8 C46 C47 108.6(9) . . ?
C33 C32 C30 120.4(7) . . ?
C33 C32 H32 119.8 . . ?
C30 C32 H32 119.8 . . ?
N11 C112 C111 176.3(10) . . ?
N4 C34 C33 177.7(10) . . ?
C18 C19 C21 119.8(13) . . ?
C18 C19 H19 120.1 . . ?
C21 C19 H19 120.1 . . ?
C70 C69 C68 117.9(7) . . ?
C70 C69 H69 121.1 . . ?
C68 C69 H69 121.1 . . ?
C86 C88 C89 120.5(7) . . ?
C86 C88 H88 119.7 . . ?
C89 C88 H88 119.7 . . ?
C110 C108 C106 121.1(6) . . ?
C110 C108 H108 119.5 . . ?
C106 C108 H108 119.5 . . ?
C14 N2 C10 117.3(6) . . ?
C14 N2 Eu1 121.7(4) . . ?
C10 N2 Eu1 120.6(4) . . ?
C50 C51 C53 119.7(6) . . ?
C50 C51 H51 120.2 . . ?
C53 C51 H51 120.2 . . ?
C3 C1 C2 120.1(8) . . ?
C3 C1 H1 120.0 . . ?
C2 C1 H1 120.0 . . ?
C23 C22 C20 117.9(14) . . ?
C23 C22 H22 121.0 . . ?
C20 C22 H22 121.0 . . ?
O8 C49 C48 124.3(6) . . ?
O8 C49 C50 116.5(5) . . ?
C48 C49 C50 119.2(5) . . ?
C4 C2 C1 120.4(10) . . ?
C4 C2 H2 119.8 . . ?
C1 C2 H2 119.8 . . ?
C23 C21 C19 118.1(13) . . ?
C23 C21 H21 121.0 . . ?
C19 C21 H21 121.0 . . ?
N5 C45 C44 177.8(10) . . ?
C6 C5 C3 119.3(8) . . ?
C6 C5 H5 120.3 . . ?
C3 C5 H5 120.3 . . ?
C22 C23 C21 122.9(13) . . ?
C22 C23 H23 118.6 . . ?
C21 C23 H23 118.6 . . ?
C44 C43 C41 120.6(8) . . ?
C44 C43 H43 119.7 . . ?
C41 C43 H43 119.7 . . ?
C43 C44 C42 118.9(7) . . ?
C43 C44 C45 121.8(8) . . ?
C42 C44 C45 119.3(7) . . ?
C81 C82 C83 122.1(7) . . ?
C81 C82 H82 118.9 . . ?
C83 C82 H82 118.9 . . ?
N10 C90 C89 176.1(11) . . ?
C77 C79 C78 120.9(10) . . ?
C77 C79 H79 119.6 . . ?
C78 C79 H79 119.6 . . ?
C106 C107 C109 119.6(6) . . ?
C106 C107 H107 120.2 . . ?
C109 C107 H107 120.2 . . ?
C1 C3 C5 119.5(9) . . ?
C1 C3 H3 120.3 . . ?
C5 C3 H3 120.3 . . ?
O7 C47 C48 130.5(6) . . ?
O7 C47 C46 112.6(7) . . ?
C48 C47 C46 116.9(7) . . ?
C107 C106 C108 119.7(6) . . ?
C107 C106 C105 121.7(6) . . ?
C108 C106 C105 118.5(6) . . ?
C25 C26 C27 122.5(7) . . ?
C25 C26 H26 118.7 . . ?
C27 C26 H26 118.7 . . ?
O1 C8 C7 103.3(5) . . ?
O1 C8 H8A 111.1 . . ?
C7 C8 H8A 111.1 . . ?
O1 C8 H8B 111.1 . . ?
C7 C8 H8B 111.1 . . ?
H8A C8 H8B 109.1 . . ?
O10 C72 C73 103.9(5) . . ?
O10 C72 H72A 111.0 . . ?
C73 C72 H72A 111.0 . . ?
O10 C72 H72B 111.0 . . ?
C73 C72 H72B 111.0 . . ?
H72A C72 H72B 109.0 . . ?
C98 C100 C99 120.0(7) . . ?
C98 C100 C101 118.9(7) . . ?
C99 C100 C101 121.2(7) . . ?
C59 C61 C62 120.5(8) . . ?
C59 C61 H61 119.7 . . ?
C62 C61 H61 119.7 . . ?
C111 C110 C108 118.2(7) . . ?
C111 C110 H110 120.9 . . ?
C108 C110 H110 120.9 . . ?
F2 C24 F3 106.4(6) . . ?
F2 C24 F1 106.9(6) . . ?
F3 C24 F1 106.2(5) . . ?
F2 C24 C25 114.5(6) . . ?
F3 C24 C25 111.2(6) . . ?
F1 C24 C25 111.2(6) . . ?
F12 C80 F11 107.4(6) . . ?
F12 C80 F10 106.4(6) . . ?
F11 C80 F10 106.3(5) . . ?
F12 C80 C81 114.7(6) . . ?
F11 C80 C81 111.3(6) . . ?
F10 C80 C81 110.3(6) . . ?
 
_refine_diff_density_max    0.919
_refine_diff_density_min   -0.551
_refine_diff_density_rms    0.081

_shelx_res_file
;
TITL PhEuCN_0m0903_b.res in P1
    PhEuCN_0m0903_b.res
    created by SHELXL-2016/6 at 17:53:06 on 03-Sep-2020
CELL  0.71073  10.2252  15.9361  16.5830   83.578   81.734   86.630
ZERR    2.000   0.0015   0.0023   0.0025    0.002    0.002    0.002
LATT -1
SFAC C  H  Eu F  N  O
UNIT 112  68  2  18  12  16
L.S. 50
ACTA
BOND $H
FMAP 2
PLAN 10
EADP F7 F7A F8 F8A F9 F9A
SADI F7 F8 F8 F9 F9 F7 F7A F8A F8A F9A F9A F7A
ISOR F7 F8 F9
TEMP -100
WGHT    0.018100    0.542400
FVAR       0.27963   0.70746
PART 1
F7    4    1.157560    1.073028    0.174335    21.00000    0.06823    0.07566 =
         0.08986    0.00234   -0.03134   -0.04137
F9    4    1.304049    0.972956    0.163255    21.00000    0.06823    0.07566 =
         0.08986    0.00234   -0.03134   -0.04137
F8    4    1.238480    1.032411    0.055125    21.00000    0.06823    0.07566 =
         0.08986    0.00234   -0.03134   -0.04137
PART 2
F7A   4    1.221665    1.058845    0.093317   -21.00000    0.06823    0.07566 =
         0.08986    0.00234   -0.03134   -0.04137
F9A   4    1.199267    1.023136    0.224676   -21.00000    0.06823    0.07566 =
         0.08986    0.00234   -0.03134   -0.04137
F8A   4    1.308161    0.940791    0.140886   -21.00000    0.06823    0.07566 =
         0.08986    0.00234   -0.03134   -0.04137
PART 0
EU2   3    0.929880    0.262964    0.766904    11.00000    0.02183    0.02150 =
         0.01794   -0.00342   -0.00257   -0.00177
EU1   3    0.938175    0.767563    0.250102    11.00000    0.02324    0.02372 =
         0.01848   -0.00327   -0.00371   -0.00015
O14   6    0.822833    0.207056    0.899616    11.00000    0.02761    0.02992 =
         0.02039   -0.00210   -0.00501   -0.00466
O11   6    1.014688    0.116516    0.785933    11.00000    0.03112    0.02686 =
         0.02658   -0.00025    0.00029    0.00262
F16   4    1.193906    0.511393    0.759606    11.00000    0.09741    0.07587 =
         0.05045    0.01330   -0.03623   -0.05239
O15   6    1.063202    0.386792    0.732502    11.00000    0.03093    0.02715 =
         0.02398    0.00045   -0.00411   -0.00815
C55   1    0.610268    0.995086   -0.076588    11.00000    0.03217    0.03359 =
         0.04458   -0.00233   -0.00303   -0.00440
O6    6    0.832636    0.710330    0.382119    11.00000    0.03192    0.02993 =
         0.02370    0.00169   -0.00786   -0.00190
F14   4    1.214208    0.224254    1.045429    11.00000    0.04663    0.12475 =
         0.03748    0.01712   -0.01847   -0.02220
F5    4    1.252228    0.624904    0.488970    11.00000    0.04012    0.15430 =
         0.09749    0.06717   -0.03255   -0.00762
C71   1    0.708049    0.418559    0.835122    11.00000    0.02736    0.02317 =
         0.01900   -0.00744   -0.00179    0.00398
C53   1    0.743042    1.010984   -0.100647    11.00000    0.04913    0.02021 =
         0.01995    0.00437   -0.00423    0.00128
AFIX  43
H53   2    0.771734    1.038011   -0.153740    11.00000   -1.20000
AFIX   0
O1    6    0.587121    0.648211    0.155751    11.00000    0.04433    0.04351 =
         0.03164   -0.00754   -0.00731   -0.01865
O16   6    0.855721    0.349256    0.652214    11.00000    0.03054    0.03306 =
         0.02426   -0.00048   -0.00418   -0.00695
F4    4    1.322165    0.651445    0.361966    11.00000    0.04166    0.06986 =
         0.08324    0.00481   -0.00448    0.01219
F2    4    1.247088    0.449290    0.235753    11.00000    0.05847    0.03943 =
         0.06457    0.00208    0.00474    0.01889
C77   1    0.777306    0.364325    1.108892    11.00000    0.11697    0.03171 =
         0.02568    0.00139    0.00361   -0.00518
AFIX  43
H77   2    0.699491    0.345005    1.142580    11.00000   -1.20000
AFIX   0
O2    6    0.692546    0.992309    0.368881    11.00000    0.04593    0.03294 =
         0.03238   -0.01458   -0.01044    0.00511
C28   1    1.287701    0.715564    0.044120    11.00000    0.02661    0.03301 =
         0.02761   -0.00853   -0.00587    0.00365
N1    5    0.786417    0.679432    0.183342    11.00000    0.03533    0.02387 =
         0.02142   -0.00130   -0.00459   -0.00264
C50   1    0.791420    0.945263    0.029054    11.00000    0.03305    0.01934 =
         0.01715    0.00287   -0.00087   -0.00294
C99   1    0.516908    0.163277    1.090282    11.00000    0.02098    0.06872 =
         0.03225    0.00502   -0.01261   -0.00226
AFIX  43
H99   2    0.427534    0.170830    1.080368    11.00000   -1.20000
AFIX   0
C84   1    1.284136    0.206329    0.562902    11.00000    0.02483    0.04385 =
         0.01902   -0.00922   -0.00240   -0.00602
C63   1    0.828125    0.100077    0.641917    11.00000    0.04704    0.02603 =
         0.03103   -0.00966   -0.00722    0.00097
AFIX  13
H63   2    0.890666    0.056648    0.665484    11.00000   -1.20000
AFIX   0
N6    5    0.443822    1.040811   -0.178106    11.00000    0.06907    0.10572 =
         0.05691    0.03440   -0.03022   -0.02572
C10   1    0.595849    0.761406    0.238489    11.00000    0.02978    0.03600 =
         0.01585    0.00389   -0.00298   -0.01207
C75   1    0.772383    0.394286    1.025367    11.00000    0.08318    0.03513 =
         0.02036   -0.00322   -0.00477   -0.00174
AFIX  43
H75   2    0.690505    0.397041    1.004220    11.00000   -1.20000
AFIX   0
O3    6    1.016014    0.617949    0.262711    11.00000    0.03485    0.02771 =
         0.03597   -0.00245   -0.00060    0.00357
C15   1    0.730340    0.918844    0.338250    11.00000    0.03544    0.02450 =
         0.01971   -0.00285   -0.00371    0.00281
F18   4    1.285727    0.493719    0.639633    11.00000    0.04578    0.09477 =
         0.09536   -0.01029    0.00175   -0.03731
F13   4    1.309760    0.185387    0.930449    11.00000    0.03708    0.09397 =
         0.07465    0.00147   -0.01170    0.01755
N8    5    0.668873    0.296547    0.775007    11.00000    0.02315    0.02957 =
         0.01665   -0.00556   -0.00432   -0.00086
C67   1    0.458111    0.264637    0.742526    11.00000    0.02522    0.04802 =
         0.03131   -0.00557   -0.00923   -0.00951
AFIX  43
H67   2    0.405810    0.226884    0.721834    11.00000   -1.20000
AFIX   0
C25   1    1.121354    0.581770    0.231940    11.00000    0.03228    0.03216 =
         0.02519   -0.00513   -0.00614   -0.00165
C56   1    0.520146    1.020468   -0.134409    11.00000    0.05709    0.04860 =
         0.03872    0.02089   -0.01705   -0.00401
F3    4    1.040423    0.446584    0.278614    11.00000    0.05657    0.02998 =
         0.06285   -0.00250   -0.01411   -0.00540
C66   1    0.592156    0.247530    0.743832    11.00000    0.03069    0.03385 =
         0.01632    0.00305   -0.00702   -0.00291
C92   1    1.087169    0.231531    0.932626    11.00000    0.03005    0.03247 =
         0.03127    0.00672   -0.00731   -0.00058
C6    1    0.877546    0.656398    0.039253    11.00000    0.05180    0.02434 =
         0.03331   -0.01268   -0.00880   -0.01151
F1    4    1.169669    0.495408    0.350336    11.00000    0.06101    0.04834 =
         0.03864    0.00912   -0.01984   -0.00170
N4    5    1.612217    0.824150   -0.225093    11.00000    0.06445    0.09208 =
         0.06215   -0.01339    0.02175   -0.01844
O4    6    1.097064    0.740286    0.137463    11.00000    0.03116    0.02908 =
         0.02794   -0.00347    0.00087    0.00159
O13   6    1.087777    0.260437    0.858499    11.00000    0.02848    0.03873 =
         0.02572    0.00410   -0.00874   -0.00376
C95   1    0.749397    0.168919    1.039774    11.00000    0.02567    0.02370 =
         0.02180   -0.00118   -0.00529   -0.00179
C91   1    1.219762    0.238871    0.962212    11.00000    0.03432    0.07814 =
         0.03379    0.01710   -0.01445   -0.00403
C68   1    0.402845    0.337871    0.772053    11.00000    0.02089    0.06678 =
         0.03176   -0.00508   -0.00418    0.00062
AFIX  43
H68   2    0.310990    0.351181    0.772398    11.00000   -1.20000
AFIX   0
F6    4    1.307385    0.750503    0.440142    11.00000    0.04469    0.09748 =
         0.05506   -0.00599   -0.02328   -0.01862
C97   1    0.619625    0.178046    1.026322    11.00000    0.03524    0.05108 =
         0.02297   -0.00213   -0.00966   -0.00430
AFIX  43
H97   2    0.599673    0.194714    0.972474    11.00000   -1.20000
AFIX   0
C16   1    0.816532    1.027969    0.381004    11.00000    0.05289    0.04117 =
         0.03089   -0.00602   -0.02088   -0.00720
AFIX  23
H16A  2    0.808212    1.049326    0.435404    11.00000   -1.20000
H16B  2    0.841282    1.074889    0.338136    11.00000   -1.20000
AFIX   0
C104  1    0.998352    0.460716    0.611998    11.00000    0.04456    0.02906 =
         0.04035    0.00746   -0.00923   -0.01556
AFIX  43
H104  2    1.022696    0.505580    0.570807    11.00000   -1.20000
AFIX   0
C7    1    0.814134    0.616157    0.123409    11.00000    0.05794    0.02672 =
         0.02493   -0.01237   -0.00337   -0.00555
AFIX  13
H7    2    0.874725    0.569847    0.144361    11.00000   -1.20000
AFIX   0
C17   1    0.919099    0.954265    0.374913    11.00000    0.03442    0.02805 =
         0.02983   -0.00851   -0.01078    0.00051
AFIX  13
H17   2    1.001124    0.972851    0.338459    11.00000   -1.20000
AFIX   0
N9    5    0.824577    0.389952    0.843501    11.00000    0.02753    0.02533 =
         0.01956   -0.00791   -0.00549   -0.00253
C39   1    0.761964    0.673423    0.522481    11.00000    0.03398    0.02403 =
         0.02684    0.00143   -0.00676   -0.00335
C81   1    1.113533    0.077557    0.751815    11.00000    0.02596    0.02976 =
         0.02545   -0.00684   -0.00398    0.00259
C11   1    0.462464    0.781173    0.243994    11.00000    0.02910    0.04286 =
         0.03316    0.00744   -0.01022   -0.01477
AFIX  43
H11   2    0.406172    0.747679    0.221223    11.00000   -1.20000
AFIX   0
C105  1    0.890269    0.412119    0.603418    11.00000    0.02868    0.02056 =
         0.02771   -0.00328   -0.00348   -0.00028
C14   1    0.628310    0.872246    0.308747    11.00000    0.02975    0.02738 =
         0.02057   -0.00391   -0.00387   -0.00029
C83   1    1.187672    0.183565    0.639078    11.00000    0.02210    0.03452 =
         0.02164   -0.01040   -0.00500   -0.00468
C59   1    0.882833    0.242055    0.440340    11.00000    0.08609    0.04641 =
         0.03923   -0.00887   -0.00385   -0.01444
AFIX  43
H59   2    0.840279    0.289269    0.413029    11.00000   -1.20000
AFIX   0
N7    5    0.790855    0.166401    0.698153    11.00000    0.03426    0.02752 =
         0.02243   -0.00385   -0.00612    0.00010
C4    1    0.997588    0.624675    0.002948    11.00000    0.03924    0.05159 =
         0.03882   -0.02379   -0.00386   -0.01330
AFIX  43
H4    2    1.043446    0.579636    0.031174    11.00000   -1.20000
AFIX   0
C62   1    0.890197    0.139680    0.558690    11.00000    0.03823    0.04665 =
         0.03331   -0.02755   -0.00738   -0.00748
N11   5    0.504272    0.512992    0.300125    11.00000    0.04710    0.09006 =
         0.05103    0.01356   -0.01832   -0.00341
C12   1    0.411492    0.850381    0.283079    11.00000    0.02254    0.04265 =
         0.04273    0.00614   -0.00598   -0.00013
AFIX  43
H12   2    0.319594    0.865301    0.287693    11.00000   -1.20000
AFIX   0
C93   1    0.986102    0.198114    0.987513    11.00000    0.02693    0.03930 =
         0.02505    0.00736   -0.00854   -0.00663
AFIX  43
H93   2    1.004483    0.177933    1.041000    11.00000   -1.20000
AFIX   0
C70   1    0.612530    0.368363    0.802894    11.00000    0.02558    0.03208 =
         0.01984   -0.00086    0.00017    0.00153
O8    6    0.850828    0.856829    0.142375    11.00000    0.02712    0.02735 =
         0.02410    0.00114   -0.00674   -0.00490
C18   1    0.953750    0.914011    0.458085    11.00000    0.05865    0.03329 =
         0.04290   -0.01340   -0.02430    0.00700
C48   1    1.001750    0.959442    0.086422    11.00000    0.03482    0.03141 =
         0.03697    0.01090   -0.00742   -0.00361
AFIX  43
H48   2    1.026284    1.000074    0.041127    11.00000   -1.20000
AFIX   0
C73   1    0.881850    0.453409    0.886827    11.00000    0.03654    0.02420 =
         0.02713   -0.01081   -0.00071   -0.00741
AFIX  13
H73   2    0.973045    0.466551    0.859397    11.00000   -1.20000
AFIX   0
C85   1    1.264410    0.283636    0.517650    11.00000    0.03649    0.04265 =
         0.03432   -0.00601    0.00598   -0.00363
AFIX  43
H85   2    1.192782    0.320799    0.535710    11.00000   -1.20000
AFIX   0
O12   6    1.097582    0.237014    0.657712    11.00000    0.03006    0.02869 =
         0.02682   -0.00350    0.00190    0.00227
C54   1    0.565974    0.955207   -0.001142    11.00000    0.02620    0.05142 =
         0.03619    0.00556   -0.00229   -0.01811
AFIX  43
H54   2    0.474474    0.946181    0.014897    11.00000   -1.20000
AFIX   0
C98   1    0.675409    0.124135    1.181813    11.00000    0.04223    0.05604 =
         0.02051    0.00404   -0.01007    0.00438
AFIX  43
H98   2    0.695381    0.104187    1.235013    11.00000   -1.20000
AFIX   0
N3    5    0.851306    0.892131    0.335608    11.00000    0.03074    0.03301 =
         0.01857   -0.00481   -0.00366   -0.00202
C41   1    0.632234    0.676095    0.508173    11.00000    0.04835    0.07746 =
         0.02399   -0.00525   -0.00583   -0.01967
AFIX  43
H41   2    0.612347    0.685386    0.453573    11.00000   -1.20000
AFIX   0
C52   1    0.657117    0.928220    0.051459    11.00000    0.03379    0.03920 =
         0.02110    0.00243    0.00031   -0.00171
AFIX  43
H52   2    0.628600    0.897962    0.103070    11.00000   -1.20000
AFIX   0
F17   4    1.135785    0.588618    0.656681    11.00000    0.08963    0.03992 =
         0.10519    0.02514   -0.05761   -0.03274
C35   1    1.246753    0.683855    0.425993    11.00000    0.05058    0.05514 =
         0.03670    0.02085   -0.01832   -0.01884
C38   1    0.869566    0.688878    0.451560    11.00000    0.03628    0.01945 =
         0.02246    0.00197   -0.00328    0.00065
C29   1    1.265154    0.794783    0.001383    11.00000    0.02224    0.03907 =
         0.04494   -0.00960    0.00433    0.00642
AFIX  43
H29   2    1.191365    0.829941    0.020225    11.00000   -1.20000
AFIX   0
C30   1    1.393205    0.664026    0.013521    11.00000    0.03375    0.04719 =
         0.04221    0.00523    0.00200    0.01489
AFIX  43
H30   2    1.408877    0.609512    0.040872    11.00000   -1.20000
AFIX   0
C109  1    0.781597    0.496514    0.400094    11.00000    0.04123    0.02888 =
         0.02581   -0.00182   -0.00610   -0.00324
AFIX  43
H109  2    0.817914    0.521920    0.347717    11.00000   -1.20000
AFIX   0
C36   1    1.105929    0.707381    0.404992    11.00000    0.02891    0.03771 =
         0.03743    0.00254   -0.01450   -0.00541
C20   1    0.854332    0.892626    0.519927    11.00000    0.10473    0.04543 =
         0.03211   -0.00783   -0.01586   -0.00054
AFIX  43
H20   2    0.765009    0.897517    0.509675    11.00000   -1.20000
AFIX   0
C74   1    0.885160    0.419346    0.974837    11.00000    0.07037    0.02427 =
         0.02360   -0.00902   -0.01523    0.00060
C65   1    0.666528    0.177352    0.704843    11.00000    0.03726    0.03063 =
         0.02093   -0.00482   -0.01065   -0.01147
O5    6    1.104042    0.750699    0.337664    11.00000    0.03276    0.03884 =
         0.02238    0.00731   -0.00787   -0.00639
C86   1    1.388960    0.152096    0.535360    11.00000    0.03992    0.04869 =
         0.02572   -0.00013   -0.00131    0.00537
AFIX  43
H86   2    1.402277    0.098523    0.565127    11.00000   -1.20000
AFIX   0
C27   1    1.193431    0.689820    0.119640    11.00000    0.02270    0.03504 =
         0.03029   -0.01025   -0.00289   -0.00002
C94   1    0.857303    0.191609    0.970248    11.00000    0.03011    0.01691 =
         0.02386   -0.00191   -0.00299   -0.00545
O7    6    1.074136    0.890191    0.209536    11.00000    0.03332    0.03343 =
         0.03057   -0.00682   -0.00798   -0.00479
F15   4    1.267396    0.315640    0.943482    11.00000    0.05008    0.10053 =
         0.04734    0.00791   -0.01439   -0.04252
C111  1    0.648339    0.480174    0.416397    11.00000    0.03683    0.03769 =
         0.03030   -0.00596   -0.00597    0.00426
C42   1    0.688283    0.649560    0.666425    11.00000    0.06146    0.07245 =
         0.02674    0.00577   -0.00825    0.00040
AFIX  43
H42   2    0.708178    0.639371    0.720984    11.00000   -1.20000
AFIX   0
C87   1    1.347867    0.306851    0.446799    11.00000    0.04789    0.04157 =
         0.03360    0.00849    0.00393   -0.00746
AFIX  43
H87   2    1.333036    0.359414    0.415636    11.00000   -1.20000
AFIX   0
C102  1    1.170670    0.510430    0.682869    11.00000    0.04814    0.04064 =
         0.03966    0.00836   -0.01452   -0.02116
C78   1    1.004661    0.387768    1.091483    11.00000    0.10393    0.05797 =
         0.06002   -0.00412   -0.05176   -0.00977
AFIX  43
H78   2    1.085127    0.385722    1.114159    11.00000   -1.20000
AFIX   0
O9    6    0.598144    0.127209    0.667747    11.00000    0.04383    0.04885 =
         0.03365   -0.01095   -0.00710   -0.02177
C96   1    0.776048    0.139635    1.118194    11.00000    0.02970    0.04836 =
         0.02509    0.00078   -0.00839    0.00699
AFIX  43
H96   2    0.865275    0.130175    1.127992    11.00000   -1.20000
AFIX   0
C33   1    1.454157    0.770880   -0.096529    11.00000    0.03661    0.04504 =
         0.02815   -0.00646    0.00349    0.00219
C101  1    0.442295    0.123804    1.236789    11.00000    0.03600    0.06521 =
         0.03128   -0.00817   -0.00696   -0.00988
C13   1    0.497253    0.898072    0.315709    11.00000    0.03239    0.03287 =
         0.03940   -0.00093    0.00406    0.00493
AFIX  43
H13   2    0.465862    0.946865    0.341906    11.00000   -1.20000
AFIX   0
C57   1    0.998842    0.207441    0.403396    11.00000    0.08230    0.07847 =
         0.04145   -0.02237    0.01004   -0.03955
AFIX  43
H57   2    1.035861    0.230725    0.350351    11.00000   -1.20000
AFIX   0
C31   1    1.349137    0.821810   -0.067540    11.00000    0.03801    0.03716 =
         0.03902    0.00055    0.00010    0.00680
AFIX  43
H31   2    1.334439    0.876207   -0.095395    11.00000   -1.20000
AFIX   0
C64   1    0.693862    0.061882    0.640665    11.00000    0.05278    0.03048 =
         0.04592   -0.02014   -0.01027   -0.00919
AFIX  23
H64A  2    0.684018    0.049369    0.584753    11.00000   -1.20000
H64B  2    0.683868    0.009240    0.678404    11.00000   -1.20000
AFIX   0
N12   5    0.365425    0.112674    1.294287    11.00000    0.05175    0.10698 =
         0.02937   -0.01077    0.00733   -0.01692
N10   5    1.623364    0.294654    0.295002    11.00000    0.10161    0.08467 =
         0.05875   -0.01155    0.03740   -0.03168
C60   1    1.006208    0.105694    0.520104    11.00000    0.03805    0.05741 =
         0.05725   -0.04011   -0.01345   -0.01193
AFIX  43
H60   2    1.049047    0.058327    0.546994    11.00000   -1.20000
AFIX   0
C37   1    1.002337    0.680650    0.463680    11.00000    0.03544    0.04482 =
         0.02305    0.00354   -0.01376   -0.00264
AFIX  43
H37   2    1.022679    0.655207    0.515244    11.00000   -1.20000
AFIX   0
C103  1    1.069665    0.446339    0.676706    11.00000    0.02322    0.02968 =
         0.02770   -0.00574   -0.00497   -0.00384
C9    1    0.663773    0.693146    0.193260    11.00000    0.03792    0.02616 =
         0.02005   -0.00169   -0.00660   -0.01223
C89   1    1.454082    0.252930    0.421048    11.00000    0.04412    0.05044 =
         0.02939   -0.00715    0.00080   -0.01226
C58   1    1.062453    0.139366    0.442140    11.00000    0.04944    0.09913 =
         0.04834   -0.03707    0.00103   -0.02282
AFIX  43
H58   2    1.143079    0.115673    0.416418    11.00000   -1.20000
AFIX   0
C40   1    0.789318    0.659729    0.602255    11.00000    0.04162    0.07665 =
         0.02687    0.00324   -0.00294    0.01370
AFIX  43
H40   2    0.878422    0.657330    0.612811    11.00000   -1.20000
AFIX   0
O10   6    0.667449    0.495161    0.857317    11.00000    0.04426    0.02990 =
         0.03396   -0.01143   -0.01092    0.01002
C76   1    1.002108    0.416255    1.007167    11.00000    0.07865    0.04180 =
         0.04720   -0.00004   -0.03595   -0.01011
AFIX  43
H76   2    1.081159    0.433113    0.973278    11.00000   -1.20000
AFIX   0
C46   1    1.196463    1.002150    0.142124    11.00000    0.07760    0.04983 =
         0.09760    0.03959   -0.04181   -0.02458
C32   1    1.475540    0.692097   -0.056846    11.00000    0.03902    0.05694 =
         0.04704   -0.00942    0.01227    0.01350
AFIX  43
H32   2    1.547354    0.656559   -0.077803    11.00000   -1.20000
AFIX   0
C112  1    0.567021    0.500926    0.352029    11.00000    0.03318    0.05115 =
         0.03936    0.00212   -0.01125    0.00257
C34   1    1.542135    0.799426   -0.169218    11.00000    0.04599    0.06242 =
         0.03756   -0.00952    0.00404    0.00137
C19   1    1.083085    0.903583    0.470118    11.00000    0.09571    0.07099 =
         0.06960   -0.03199   -0.04456    0.02196
AFIX  43
H19   2    1.151278    0.916397    0.425867    11.00000   -1.20000
AFIX   0
C69   1    0.481676    0.392247    0.801332    11.00000    0.02752    0.04672 =
         0.03217   -0.00451   -0.00131    0.00296
AFIX  43
H69   2    0.446222    0.444327    0.819704    11.00000   -1.20000
AFIX   0
C88   1    1.473084    0.175958    0.465239    11.00000    0.04442    0.06409 =
         0.04099   -0.01619    0.01234    0.00858
AFIX  43
H88   2    1.544948    0.138981    0.447145    11.00000   -1.20000
AFIX   0
C108  1    0.672971    0.422887    0.552299    11.00000    0.03828    0.03387 =
         0.02256    0.00197   -0.00077   -0.00317
AFIX  43
H108  2    0.636486    0.396645    0.604286    11.00000   -1.20000
AFIX   0
N2    5    0.678963    0.804961    0.271770    11.00000    0.02821    0.02652 =
         0.02247    0.00000   -0.00167   -0.00322
C51   1    0.833429    0.987111   -0.046592    11.00000    0.03338    0.02505 =
         0.03003    0.00233   -0.00015   -0.00369
AFIX  43
H51   2    0.923932    0.999584   -0.061703    11.00000   -1.20000
AFIX   0
C1    1    0.984034    0.723593   -0.114761    11.00000    0.07711    0.06327 =
         0.03827   -0.01477    0.00438   -0.03094
AFIX  43
H1    2    1.020512    0.745580   -0.168368    11.00000   -1.20000
AFIX   0
C22   1    0.884324    0.862866    0.600144    11.00000    0.15577    0.05287 =
         0.04103   -0.00601   -0.03742    0.00089
AFIX  43
H22   2    0.815927    0.850068    0.644275    11.00000   -1.20000
AFIX   0
C49   1    0.885614    0.916805    0.089960    11.00000    0.02690    0.02247 =
         0.02098    0.00105   -0.00107   -0.00015
C2    1    1.050144    0.657708   -0.072943    11.00000    0.05811    0.06022 =
         0.03829   -0.01156    0.00880   -0.02075
AFIX  43
H2    2    1.132721    0.635625   -0.097647    11.00000   -1.20000
AFIX   0
C21   1    1.115567    0.873502    0.549012    11.00000    0.13881    0.07965 =
         0.11846   -0.03839   -0.10400    0.03725
AFIX  43
H21   2    1.205057    0.867263    0.558858    11.00000   -1.20000
AFIX   0
C45   1    0.454444    0.644929    0.720396    11.00000    0.07003    0.09169 =
         0.03516   -0.01492    0.00549   -0.04663
C5    1    0.810539    0.722210   -0.000754    11.00000    0.06339    0.02949 =
         0.03585    0.00280   -0.00933   -0.00321
AFIX  43
H5    2    0.727754    0.743712    0.024237    11.00000   -1.20000
AFIX   0
C23   1    1.013028    0.853530    0.611169    11.00000    0.21196    0.07386 =
         0.05797   -0.02958   -0.06182    0.04011
AFIX  43
H23   2    1.034050    0.832349    0.663839    11.00000   -1.20000
AFIX   0
C43   1    0.531189    0.665385    0.572519    11.00000    0.03753    0.11348 =
         0.03605   -0.01142   -0.00247   -0.02439
AFIX  43
H43   2    0.442314    0.665826    0.561841    11.00000   -1.20000
AFIX   0
C44   1    0.557876    0.654045    0.652176    11.00000    0.05799    0.04877 =
         0.02812   -0.00648    0.00652   -0.02564
C82   1    1.202806    0.104105    0.685023    11.00000    0.03318    0.04478 =
         0.02289   -0.00819    0.00058    0.01414
AFIX  43
H82   2    1.277064    0.067953    0.669186    11.00000   -1.20000
AFIX   0
C90   1    1.546013    0.278151    0.349680    11.00000    0.05408    0.07682 =
         0.03668   -0.01342    0.01348   -0.01484
C79   1    0.889121    0.363152    1.139967    11.00000    0.14635    0.04701 =
         0.03831    0.00032   -0.04148   -0.00926
AFIX  43
H79   2    0.890227    0.345136    1.196454    11.00000   -1.20000
AFIX   0
C107  1    0.862090    0.475430    0.461062    11.00000    0.03295    0.03279 =
         0.02720   -0.00227   -0.00119   -0.00751
AFIX  43
H107  2    0.953552    0.486605    0.450550    11.00000   -1.20000
AFIX   0
N5    5    0.373195    0.639899    0.775875    11.00000    0.08464    0.16837 =
         0.04857   -0.04155    0.02217   -0.08063
C3    1    0.865770    0.757055   -0.078637    11.00000    0.08309    0.04266 =
         0.03931   -0.00547   -0.01262   -0.01387
AFIX  43
H3    2    0.821900    0.803441   -0.106305    11.00000   -1.20000
AFIX   0
C47   1    1.081786    0.944150    0.146911    11.00000    0.02886    0.02320 =
         0.05176   -0.00376   -0.00890    0.00114
C106  1    0.807953    0.438076    0.537098    11.00000    0.03105    0.02061 =
         0.02615   -0.00037   -0.00697   -0.00473
C26   1    1.212980    0.611964    0.166785    11.00000    0.02741    0.03670 =
         0.03432   -0.00001   -0.00572    0.00893
AFIX  43
H26   2    1.291935    0.578956    0.153385    11.00000   -1.20000
AFIX   0
C8    1    0.678158    0.581742    0.123186    11.00000    0.06959    0.03363 =
         0.03415   -0.01418    0.00172   -0.02108
AFIX  23
H8A   2    0.663841    0.572944    0.066999    11.00000   -1.20000
H8B   2    0.667436    0.527661    0.158666    11.00000   -1.20000
AFIX   0
C72   1    0.787178    0.530667    0.875034    11.00000    0.05129    0.02302 =
         0.03609   -0.00627   -0.01475    0.00069
AFIX  23
H72A  2    0.769092    0.559914    0.925348    11.00000   -1.20000
H72B  2    0.824250    0.571121    0.828877    11.00000   -1.20000
AFIX   0
C100  1    0.545983    0.137527    1.168352    11.00000    0.03357    0.04780 =
         0.02609   -0.00688   -0.00242   -0.00738
C61   1    0.827568    0.208377    0.517328    11.00000    0.06176    0.04117 =
         0.03169   -0.01060   -0.00677   -0.00427
AFIX  43
H61   2    0.746413    0.232103    0.542310    11.00000   -1.20000
AFIX   0
C110  1    0.591506    0.445468    0.492804    11.00000    0.02767    0.05486 =
         0.04362   -0.00590   -0.01026   -0.00346
AFIX  43
H110  2    0.499105    0.437366    0.504104    11.00000   -1.20000
AFIX   0
C24   1    1.146020    0.492978    0.273534    11.00000    0.03649    0.03272 =
         0.03782   -0.00077   -0.00511    0.00404
C80   1    1.129825   -0.013319    0.789808    11.00000    0.03610    0.03890 =
         0.03378   -0.00238    0.00072    0.00818
F12   4    1.230498   -0.058083    0.752541    11.00000    0.05989    0.04118 =
         0.05012    0.00278    0.00779    0.02532
F11   4    1.146210   -0.016465    0.868814    11.00000    0.04770    0.05603 =
         0.03302    0.00341   -0.00619    0.01677
F10   4    1.020006   -0.055496    0.787976    11.00000    0.05917    0.02795 =
         0.06030   -0.00905   -0.00852   -0.00194
HKLF 4


REM  PhEuCN_0m0903_b.res in P1
REM R1 =  0.0322 for    9707 Fo > 4sig(Fo)  and  0.0372 for all   10618 data
REM   1439 parameters refined using     36 restraints

END

WGHT      0.0183      0.5225

REM Highest difference peak  0.919,  deepest hole -0.551,  1-sigma level  0.081
Q1    1   0.9650  0.2808  0.7225  11.00000  0.05    0.92
Q2    1   0.9014  0.7508  0.2943  11.00000  0.05    0.84
Q3    1   1.0154  0.2451  0.7404  11.00000  0.05    0.72
Q4    1   0.8531  0.7862  0.2799  11.00000  0.05    0.71
Q5    1   0.9984  0.7343  0.2329  11.00000  0.05    0.65
Q6    1   0.8757  0.3007  0.7803  11.00000  0.05    0.63
Q7    1   0.9667  0.3230  0.7646  11.00000  0.05    0.59
Q8    1   1.0336  0.7619  0.2062  11.00000  0.05    0.57
Q9    1   1.1836  1.0019  0.2656  11.00000  0.05    0.56
Q10   1   0.9120  0.7084  0.2510  11.00000  0.05    0.53
;
_shelx_res_checksum    4213

_shelx_hkl_file
;
   1   0   0 3546.25  154.18
   1   0   0 3709.13  159.38
   2   0   0  155.08    6.80
   2   0   0  156.08    7.60
   3   0   0  779.62   32.40
   3   0   0  729.73   33.50
   4   0   0   94.29    4.40
   4   0   0   86.49    5.70
   5   0   0   52.79    4.50
   5   0   0   51.39    2.80
   6   0   0  333.97   14.90
   6   0   0  334.87   17.20
   7   0   0  237.88   13.40
   7   0   0  227.18   10.70
   8   0   0  213.58   13.10
   8   0   0  218.78   10.20
   9   0   0   89.19    8.00
  10   0   0   58.99    7.80
  11   0   0  148.69   11.80
  12   0   0  115.79   12.40
  11  -1   0   10.90    5.00
  10  -1   0    7.10    3.80
   9  -1   0    5.40    3.20
   8  -1   0   12.30    3.60
   7  -1   0   22.40    1.80
   7  -1   0   19.20    3.70
   6  -1   0   34.60    4.60
   6  -1   0   31.40    2.10
   5  -1   0   19.20    1.50
   5  -1   0   22.30    3.20
   4  -1   0   29.70    3.40
   4  -1   0   21.90    1.50
   3  -1   0   36.30    3.10
   3  -1   0   38.40    2.00
   2  -1   0   14.10    0.90
   2  -1   0   12.40    1.90
   1  -1   0   15.60    1.30
  -1   1   0   14.20    0.90
   1   1   0    6.10    0.70
   1   1   0    6.10    0.50
   2   1   0   51.59    3.20
   2   1   0   54.89    2.60
   3   1   0    0.80    0.40
   3   1   0    1.50    1.10
   4   1   0    9.60    1.00
   4   1   0    7.20    1.70
   5   1   0   36.00    4.20
   5   1   0   32.90    2.10
   6   1   0   53.89    5.60
   6   1   0   51.59    3.00
   7   1   0   30.90    4.40
   7   1   0   30.50    2.20
   8   1   0   39.30    5.40
   8   1   0   41.50    2.90
   9   1   0    8.30    3.60
  10   1   0   40.30    6.60
  11   1   0   28.30    5.80
  12   1   0   28.00    6.80
  11  -2   0  156.88   12.60
  10  -2   0  187.68   13.40
   9  -2   0  166.38   11.90
   8  -2   0  319.27   17.90
   7  -2   0  357.66   19.20
   7  -2   0  371.26   16.40
   6  -2   0  579.74   27.70
   6  -2   0  572.44   25.10
   5  -2   0   71.09    3.50
   5  -2   0   61.89    5.20
   4  -2   0  143.09    6.60
   4  -2   0  145.49    8.20
   3  -2   0  956.90   42.80
   3  -2   0  984.20   41.50
   2  -2   0 2692.33  118.49
  -2   2   0 2847.11  117.69
   1  -2   0  561.04   31.90
   1  -2   0  600.54   27.70
  -1   2   0  737.13   27.40
   0  -2   0 1489.85   65.39
   0   2   0 1399.76   61.39
   1   2   0  854.81   35.20
   1   2   0  790.82   35.20
   2   2   0 2096.09   90.09
   2   2   0 2123.29   89.69
   3   2   0 1012.00   41.80
   3   2   0  933.41   42.50
   4   2   0  432.16   19.20
   4   2   0  447.56   20.40
   5   2   0 1059.49   46.30
   5   2   0 1014.80   44.60
   6   2   0 1020.40   47.30
   6   2   0 1075.19   45.30
   7   2   0  493.75   22.10
   7   2   0  503.75   24.60
   8   2   0  247.78   14.60
   8   2   0  254.47   11.80
   9   2   0  117.69    9.10
   9   2   0  104.19    6.40
  10   2   0   66.89    8.00
  11   2   0  105.39    9.60
  12   2   0  135.29   11.90
  11  -3   0    8.40    4.60
  10  -3   0   28.00    6.10
   9  -3   0   23.30    5.10
   8  -3   0   -0.10    2.50
   7  -3   0   17.90    3.80
   7  -3   0   12.50    2.00
   6  -3   0   31.00    4.50
   6  -3   0   27.40    2.00
   5  -3   0    8.80    2.60
   4  -3   0   14.10    2.60
  -4   3   0   11.70    1.30
   3  -3   0   42.30    3.40
   3  -3   0   46.60   10.10
  -3   3   0   38.60    2.30
   2  -3   0  103.09    5.60
   2  -3   0  103.49   11.40
  -2   3   0   94.59    4.60
   1  -3   0  115.49    5.70
   1  -3   0  110.69   10.60
  -1   3   0  111.89    5.20
   0  -3   0    5.40    0.70
   0  -3   0    8.00    3.90
   0   3   0    6.90    0.80
  -1  -3   0   63.09    7.40
   1   3   0   44.90    2.30
   1   3   0   45.90    2.40
   2   3   0    4.50    0.70
   2   3   0    3.70    1.00
   3   3   0   41.40    2.90
   3   3   0   40.10    2.30
   4   3   0   33.20    2.10
   4   3   0   35.40    3.10
   5   3   0   21.90    3.30
   5   3   0   25.10    1.90
   6   3   0   24.20    3.60
   6   3   0   28.50    2.10
   7   3   0   10.70    3.00
   7   3   0    9.80    1.50
   8   3   0   13.20    1.80
   8   3   0   19.50    4.00
   9   3   0   18.90    4.40
   9   3   0   15.70    2.20
  10   3   0   23.90    5.40
  11   3   0   16.10    4.90
  11  -4   0  115.09   10.80
  10  -4   0  182.18   13.00
   9  -4   0  164.68   11.90
   8  -4   0  307.87   17.60
   7  -4   0  373.66   32.40
   7  -4   0  365.56   19.60
   6  -4   0  562.24   26.80
   6  -4   0  565.84   39.60
  -6   4   0  527.65   24.20
   5  -4   0 1046.80   61.29
   5  -4   0 1070.59   48.80
  -5   4   0 1114.49   46.70
   4  -4   0  810.42   49.40
  -4   4   0  876.91   36.80
   3  -4   0  989.20   43.90
   3  -4   0  991.50   54.19
  -3   4   0  989.70   42.60
   2  -4   0  105.79   12.10
   2  -4   0  110.09    5.80
  -2   4   0   90.79    4.80
   1  -4   0 1325.77   62.29
   1  -4   0 1342.57   53.99
  -1   4   0 1105.69   53.49
   0  -4   0 2415.36   99.29
   0  -4   0 2429.16  107.39
   0   4   0 2171.08   99.39
  -1  -4   0  233.08   16.20
   1   4   0  212.98    9.50
   1   4   0  215.78    9.80
   2   4   0   93.19    4.70
   2   4   0   97.49    4.70
   3   4   0  811.12   35.40
   3   4   0  805.72   34.90
   4   4   0 1758.72   74.99
   4   4   0 1746.53   75.89
   5   4   0  724.03   32.50
   5   4   0  704.23   31.10
   6   4   0  845.22   36.80
   6   4   0  841.72   38.50
   7   4   0  211.28   10.10
   7   4   0  207.88   12.10
   8   4   0  403.16   18.30
   8   4   0  399.56   20.90
   9   4   0  236.18   11.40
   9   4   0  229.28   14.20
  10   4   0  119.39    9.70
  11   4   0   98.79    9.30
  11  -5   0    9.60    4.20
  10  -5   0    7.80    4.10
   9  -5   0    1.50    3.00
   8  -5   0    6.10    3.10
   7  -5   0   14.10   10.10
   7  -5   0   13.90    3.80
   6  -5   0   33.70   11.60
   6  -5   0   37.90    5.00
  -6   5   0   33.30    2.50
   5  -5   0   55.69    5.20
   5  -5   0   54.99   13.80
  -5   5   0   57.79    3.40
   4  -5   0   10.00    7.30
   4  -5   0   13.80    2.70
  -4   5   0   16.10    1.60
   3  -5   0    5.80    1.80
   3  -5   0    1.40    5.30
  -3   5   0    3.50    0.80
   2  -5   0   12.80    1.90
   2  -5   0   13.00    6.50
  -2   5   0   10.90    1.20
   1  -5   0   25.70    2.10
   1  -5   0   32.80    8.60
  -1   5   0   26.20    1.80
   0  -5   0  133.99   13.00
   0  -5   0  126.59    6.00
   0   5   0  131.59    6.20
  -1  -5   0    9.80    5.30
   1   5   0    7.70    1.00
   2   5   0    3.80    0.80
   2   5   0    2.00    0.70
   3   5   0   54.49    3.40
   3   5   0   55.19    3.20
   4   5   0   80.79    5.00
   4   5   0   83.19    4.40
   5   5   0   41.80    3.70
   5   5   0   40.80    2.70
   6   5   0   97.99    5.20
   6   5   0   91.09    6.60
   7   5   0   15.90    2.00
   7   5   0   19.90    3.60
   8   5   0   25.70    2.70
   8   5   0   26.90    4.60
   9   5   0   39.40    3.60
   9   5   0   42.90    6.10
  10   5   0   13.60    4.20
  10   5   0   15.70    2.40
  11   5   0    5.60    3.70
  11  -6   0  117.39   10.90
  10  -6   0  198.78   14.10
   9  -6   0   78.99    9.10
   8  -6   0   70.59    8.20
   7  -6   0  241.58   34.20
   7  -6   0  249.28   14.70
   6  -6   0  474.55   23.80
   6  -6   0  468.85   37.00
   5  -6   0  695.23   47.00
   5  -6   0  721.13   34.00
  -5   6   0  748.53   31.80
   4  -6   0  723.73   33.80
   4  -6   0  724.63   46.50
  -4   6   0  754.32   32.10
   3  -6   0 1058.19   60.59
   3  -6   0 1130.99   48.50
  -3   6   0 1083.49   47.10
   2  -6   0 1394.26   59.09
   2  -6   0 1371.36   70.89
  -2   6   0 1304.97   58.19
   1  -6   0 1954.40   91.89
   1  -6   0 1932.21   79.89
  -1   6   0 1714.43   79.59
   0  -6   0  626.24   38.70
   0   6   0  702.33   29.30
  -1  -6   0 1520.25   76.19
   1   6   0 1549.74   65.89
   2   6   0 1148.49   49.00
   2   6   0 1143.39   49.40
   3   6   0  810.02   35.80
   3   6   0  834.52   35.80
   4   6   0  288.97   13.70
   4   6   0  288.47   13.30
   5   6   0  212.58   10.60
   5   6   0  191.78    9.60
   6   6   0  645.84   28.70
   6   6   0  650.73   30.10
   7   6   0  303.67   16.30
   7   6   0  323.07   14.80
   8   6   0  530.95   24.10
   8   6   0  533.15   26.30
   9   6   0  272.47   16.10
   9   6   0  286.67   13.60
  10   6   0   57.09    4.40
  10  -7   0   15.10    5.00
   9  -7   0   34.10    5.80
   8  -7   0   -1.30    2.10
   7  -7   0   15.20    3.90
   6  -7   0   19.50   10.30
   6  -7   0   12.90    3.40
   5  -7   0   21.80    3.60
   5  -7   0   24.00   10.20
  -5   7   0   22.20    2.20
   4  -7   0   13.30    2.70
   4  -7   0    8.40    7.30
  -4   7   0   12.40    1.50
   3  -7   0   34.60   10.80
   3  -7   0   23.20    3.10
  -3   7   0   19.60    2.00
   2  -7   0   74.59   14.50
   2  -7   0   49.10    3.70
  -2   7   0   51.39    3.10
   1  -7   0   40.20    2.70
   1  -7   0   40.90   10.40
  -1   7   0   34.80    2.50
   0  -7   0   86.89   12.00
   0   7   0   80.59    4.40
  -1  -7   0   91.99   12.10
   1   7   0   73.39    4.20
   2   7   0    8.80    1.30
   2   7   0   11.20    1.10
   3   7   0   35.20    2.50
   3   7   0   32.90    2.50
   4   7   0   65.99    3.90
   4   7   0   67.29    4.30
   5   7   0   83.79    5.20
   5   7   0   68.09    4.30
   6   7   0   24.10    3.40
   6   7   0   24.90    2.60
   7   7   0   37.40    4.60
   7   7   0   32.30    3.10
   8   7   0   68.09    4.60
   9   7   0   37.10    3.70
  10   7   0   10.60    2.20
  10  -8   0  140.99   11.40
   9  -8   0  113.49    9.90
   8  -8   0  126.09    9.80
   7  -8   0  217.38   13.50
   6  -8   0  264.47   15.00
   6  -8   0  261.47   27.40
   5  -8   0  417.76   34.50
   5  -8   0  389.46   20.20
  -5   8   0  402.56   18.90
   4  -8   0  708.53   48.40
   4  -8   0  764.92   34.10
  -4   8   0  721.33   32.20
   3  -8   0  402.16   20.50
   3  -8   0  413.16   32.90
  -3   8   0  469.15   19.50
   2  -8   0  405.06   30.50
   2  -8   0  376.76   17.40
  -2   8   0  348.47   16.70
   1  -8   0   23.20    2.10
   1  -8   0   28.90    9.70
  -1   8   0   22.50    2.20
   0  -8   0  969.80   54.69
   0   8   0  932.51   41.20
  -1  -8   0 1176.28   61.99
   1   8   0 1064.99   48.10
  -2  -8   0  874.01   52.59
   2   8   0  902.21   39.40
   2   8   0  922.71   38.70
   3   8   0  170.08    8.00
   3   8   0  165.28    8.30
   4   8   0  129.29    6.80
   5   8   0  579.14   25.90
   6   8   0  516.75   23.40
   7   8   0  350.66   16.50
   8   8   0  365.16   17.30
   9   8   0  201.38   10.50
  10   8   0   43.80    4.20
  11   8   0   45.20    5.00
  10  -9   0    2.40    4.00
   9  -9   0    6.20    3.80
   8  -9   0   21.40    4.80
   7  -9   0   19.20    4.40
   6  -9   0   47.10   15.20
   6  -9   0   39.80    5.50
   5  -9   0    3.30    7.60
   5  -9   0    9.20    2.80
   4  -9   0   28.60    4.00
   4  -9   0   28.00   11.40
  -4   9   0   37.10    2.70
   3  -9   0    5.00    6.60
   3  -9   0    4.20    1.70
  -3   9   0    4.40    1.10
   2  -9   0   74.19   16.40
   2  -9   0   51.09    3.80
  -2   9   0   48.30    3.20
   1  -9   0    7.90    7.50
   1  -9   0    8.90    1.50
  -1   9   0   11.80    1.60
   0  -9   0    3.20    6.10
   0   9   0    6.30    1.30
  -1  -9   0   43.30   11.50
  -2  -9   0   17.70    8.20
   2   9   0   15.40    1.90
   3   9   0   35.50    2.80
   4   9   0   14.00    2.00
   5   9   0    3.60    1.30
   6   9   0   39.70    3.60
   7   9   0   48.60    3.90
   8   9   0   33.50    3.60
   9   9   0    9.30    2.20
  10   9   0   11.60    2.50
   9 -10   0  115.39   10.10
   8 -10   0   96.69    8.70
   7 -10   0  178.88   12.00
   6 -10   0  803.62   55.69
   6 -10   0  761.92   37.10
   5 -10   0  250.07   27.80
   5 -10   0  239.28   13.70
   4 -10   0  235.08   13.50
   4 -10   0  224.68   25.80
  -4  10   0  284.07   12.30
   3 -10   0  194.78   22.70
   3 -10   0  168.18    9.60
  -3  10   0  170.28    8.60
   2 -10   0  566.74   25.20
   2 -10   0  589.84   41.50
  -2  10   0  519.25   24.60
   1 -10   0  239.98   11.70
   1 -10   0  243.18   24.40
  -1  10   0  260.47   11.80
   0 -10   0  429.76   34.00
   0  10   0  462.75   20.50
  -1 -10   0  394.96   31.70
   1  10   0  401.36   18.30
  -2 -10   0  657.43   44.50
   2  10   0  632.74   28.60
   3  10   0  332.57   15.60
   4  10   0  261.87   12.70
   5  10   0  376.86   17.60
   6  10   0  142.99    7.80
   7  10   0  124.09    7.20
   8  10   0  180.08    9.70
   9  10   0   54.09    4.90
  10  10   0   59.39    4.90
   9 -11   0   16.20    4.90
   8 -11   0    1.60    3.00
   7 -11   0    0.40    2.50
   6 -11   0    0.30    2.20
   6 -11   0    5.90    9.80
   5 -11   0    6.80    2.60
   5 -11   0    6.90    9.90
   4 -11   0   15.40   10.70
   4 -11   0   14.70    3.10
   3 -11   0   19.70    3.00
   3 -11   0   27.70   12.40
  -3  11   0   19.20    2.30
   2 -11   0   -3.40    6.50
   2 -11   0    0.20    1.00
  -2  11   0   -0.20    0.80
   1 -11   0   12.30    9.10
  -1  11   0    6.90    1.40
   0 -11   0   33.70   11.40
   0  11   0   23.30    2.50
  -1 -11   0   28.00   11.00
   1  11   0   31.70    3.00
   2  11   0    8.20    1.70
   3  11   0   28.80    3.00
   4  11   0   67.79    4.50
   5  11   0   45.80    4.10
   6  11   0   15.40    2.40
   7  11   0   27.10    3.40
   8  11   0    6.10    2.10
   9  11   0    6.30    2.10
  10  11   0   12.40    2.70
   8 -12   0   94.89    8.70
   7 -12   0  141.19   10.40
   6 -12   0  172.28   11.50
   6 -12   0  203.18   27.10
   5 -12   0  325.07   17.40
   5 -12   0  320.47   33.60
   4 -12   0  624.34   29.80
   4 -12   0  640.84   49.20
   3 -12   0  251.67   28.70
  -3  12   0  293.47   13.60
   2 -12   0  275.07   29.50
  -2  12   0  306.87   14.20
   1 -12   0  310.37   30.80
  -1  12   0  369.26   16.50
   0 -12   0  431.96   36.70
   0  12   0  458.35   20.70
  -1 -12   0  285.87   28.70
   1  12   0  310.47   14.50
   2  12   0  314.17   15.00
   3  12   0  195.78   10.00
   4  12   0  152.88    8.30
   5  12   0  120.79    7.10
   6  12   0  122.19    7.20
   7  12   0  128.29    7.60
   8  12   0   82.29    5.90
   9  12   0   94.49    6.50
   8 -13   0    0.90    3.00
   7 -13   0   -0.10    2.60
   6 -13   0    5.70    2.90
   6 -13   0    5.50    9.70
   5 -13   0    9.40    9.40
   4 -13   0    8.80   10.10
   3 -13   0    9.70    9.40
  -3  13   0    7.90    1.80
   2 -13   0    6.00    8.60
  -2  13   0   15.00    2.20
   1 -13   0    8.80    9.00
  -1  13   0    3.20    1.40
   0 -13   0    5.40    8.10
   0  13   0   10.20    1.90
  -1 -13   0   14.70    9.20
   1  13   0   13.00    2.20
   2  13   0   28.90    3.30
   3  13   0   19.10    2.70
   4  13   0   52.59    4.30
   5  13   0    8.90    2.10
   6  13   0   10.40    2.30
   7  13   0   17.00    3.00
   8  13   0   22.90    3.40
   9  13   0   16.20    3.10
   6 -14   0   92.79   23.60
   5 -14   0   84.79   22.20
   4 -14   0  195.38   33.10
   3 -14   0  205.88   27.70
   2 -14   0  223.48   27.70
  -2  14   0  230.18   11.50
   1 -14   0  122.19   24.80
  -1  14   0  136.39    7.60
   0 -14   0  147.39   26.10
   0  14   0  151.58    8.30
  -1 -14   0  312.67   32.50
   1  14   0  305.37   15.00
   2  14   0  373.16   17.80
   3  14   0  272.77   13.70
   4  14   0  344.57   16.80
   5  14   0  113.29    7.10
   6  14   0   78.49    5.70
   7  14   0   21.50    3.20
   8  14   0   87.29    6.30
   6 -15   0    1.50   10.10
   5 -15   0   -0.50    8.80
   4 -15   0    7.60   11.70
   3 -15   0    0.60    9.00
   2 -15   0    0.60    8.80
  -2  15   0    0.80    1.20
   1 -15   0    0.50    8.60
  -1  15   0    1.00    1.40
   0 -15   0   17.00   12.20
   0  15   0   18.70    2.80
  -1 -15   0    2.50    9.20
   1  15   0   11.40    2.30
   2  15   0   26.30    3.30
   3  15   0   -0.30    1.70
   4  15   0    9.10    2.50
   5  15   0   16.50    2.90
   6  15   0   21.80    3.20
   7  15   0    4.50    2.20
   5 -16   0   98.59   25.10
   4 -16   0   47.30   18.20
   3 -16   0   66.99   20.30
   2 -16   0   95.29   23.30
  -2  16   0  125.69    8.10
   1 -16   0  102.19   24.40
  -1  16   0  112.39    6.80
   0 -16   0  200.88   33.90
   0  16   0  154.78    8.90
   1  16   0  163.78    9.20
   2  16   0  332.07   16.40
   3  16   0  149.69    8.80
   4  16   0   62.49    5.70
   5  16   0  120.19    7.70
   6  16   0   99.19    6.90
   4 -17   0   13.70   13.70
   3 -17   0    0.00   10.20
   2 -17   0    7.20   11.10
   1 -17   0   11.40   11.60
  -1  17   0   15.00    2.60
   0 -17   0    7.50   11.90
   0  17   0   11.90    2.60
   1  17   0   -2.40    1.40
   2  17   0   47.10    4.80
   3  17   0   18.30    3.20
   4  17   0    1.30    1.80
   5  17   0    4.30    2.30
   3 -18   0   92.09   25.10
   2 -18   0   82.19   23.50
   1 -18   0   71.09   22.90
  -1  18   0   97.79    6.40
   0  18   0   85.49    6.10
   1  18   0   56.69    5.30
   2  18   0   76.09    5.90
   3  18   0   61.29    5.70
   4  18   0   20.00    3.40
   3  18  -1   21.80    3.60
   2  18  -1   39.10    4.50
   1  18  -1   10.30    2.50
   0  18  -1    6.70    2.20
   0 -18   1    6.50   13.70
   1 -18   1   11.20   13.20
   2 -18   1   10.50   12.40
   5  17  -1   44.10    4.80
   4  17  -1   81.99    6.20
   3  17  -1  125.49    7.90
   2  17  -1  143.89    8.60
   1  17  -1   55.49    5.10
  -1 -17   1   60.79   22.10
   0  17  -1   58.79    4.90
   0 -17   1   66.19   21.90
  -1  17  -1   85.59    5.80
   1 -17   1   67.19   21.80
   2 -17   1   80.49   23.20
   3 -17   1   51.29   19.50
   4 -17   1  116.59   27.60
   6  16  -1   24.20    3.80
   5  16  -1   16.50    3.00
   4  16  -1    7.90    2.40
   3  16  -1   35.30    4.10
   2  16  -1   42.80    4.50
   1  16  -1    1.40    1.70
  -1 -16   1    2.80    9.40
   0  16  -1    8.30    2.10
   0 -16   1    3.80    9.90
  -1  16  -1    1.30    1.50
   1 -16   1    5.10    9.40
   2 -16   1    2.70    9.60
   3 -16   1   16.10   12.00
   4 -16   1    7.80   11.90
   5 -16   1   10.50   12.30
   7  15  -1  116.99    7.70
   6  15  -1  133.49    8.20
   5  15  -1  271.27   13.90
   4  15  -1   78.09    5.60
   3  15  -1   29.10    3.50
   2  15  -1  263.77   13.40
   1  15  -1  247.28   12.80
  -1 -15   1  282.27   31.60
   0  15  -1  215.28   11.10
   0 -15   1  212.38   28.20
  -1  15  -1  153.28    8.60
   1 -15   1  195.98   27.10
  -2  15  -1  151.48    8.40
   2 -15   1  153.88   29.00
   3 -15   1  134.19   27.70
   4 -15   1  118.39   27.00
   5 -15   1  129.99   28.80
   6 -15   1   64.09   21.90
   8  14  -1   13.80    2.90
   7  14  -1   26.10    3.50
   6  14  -1   13.10    2.60
   5  14  -1   44.30    4.30
   4  14  -1   45.80    4.60
   3  14  -1    5.50    1.90
   2  14  -1   45.60    4.20
  -2 -14   1   42.00   16.10
   1  14  -1   19.80    2.70
  -1 -14   1   14.70   11.50
   0  14  -1   17.00    2.50
   0 -14   1   25.90   13.10
  -1  14  -1    1.60    1.40
   1 -14   1    3.60    7.70
  -2  14  -1   19.20    2.50
   2 -14   1    9.20   10.20
   3 -14   1    2.60    9.50
   4 -14   1   -1.90    9.60
   5 -14   1    9.00   11.20
   6 -14   1    9.10   12.10
   8  13  -1  117.69    7.60
   7  13  -1  135.59    8.10
   6  13  -1   27.50    3.50
   5  13  -1   54.99    4.40
   4  13  -1  435.26   20.50
   3  13  -1  467.95   21.80
   2  13  -1  421.96   19.90
  -2 -13   1  439.86   38.80
   1  13  -1  316.67   15.30
  -1 -13   1  328.97   32.00
   0  13  -1  239.68   11.80
   0 -13   1  233.68   26.90
  -1  13  -1  193.98    9.80
   1 -13   1  189.08   24.70
  -2  13  -1  195.08    9.90
   2 -13   1  190.98   25.40
   3 -13   1  107.99   23.30
   4 -13   1  186.28   31.70
   5 -13   1  164.08   30.60
   6 -13   1  133.29   28.10
   7 -13   1   45.70   25.50
   7 -13   1   69.59    8.90
   8 -13   1   91.29    8.60
   9  12  -1   11.30    2.70
   8  12  -1   31.50    3.70
   7  12  -1   56.39    5.10
   6  12  -1    6.80    1.90
   5  12  -1   13.60    2.40
   4  12  -1   17.80    2.50
   3  12  -1   41.50    3.90
   2  12  -1   50.89    3.80
  -2 -12   1   46.60   14.30
   1  12  -1   19.10    2.50
  -1 -12   1   33.10   12.60
   0  12  -1   38.50    3.40
   0 -12   1   31.50   12.10
  -1  12  -1   23.90    2.60
   1 -12   1   13.80   10.10
  -2  12  -1    2.50    1.10
   2 -12   1    0.00    6.70
  -3  12  -1    6.40    1.40
   3 -12   1   14.20   10.80
   4 -12   1   59.59   17.90
   5 -12   1    8.20    3.00
   5 -12   1    7.30   11.10
   6 -12   1    2.90    9.30
   6 -12   1    4.60    2.70
   7 -12   1   -1.00    2.40
   7 -12   1   -4.70    8.80
   8 -12   1    2.20    3.20
   9  11  -1   85.29    6.00
   8  11  -1   86.29    5.90
   7  11  -1  126.59    7.40
   6  11  -1  236.98   11.90
   5  11  -1  332.27   15.90
   4  11  -1  187.38    9.70
   3  11  -1  201.78   10.20
   2  11  -1  345.67   16.10
  -2 -11   1  333.47   30.50
   1  11  -1  631.54   28.20
  -1 -11   1  632.04   44.50
   0  11  -1  400.76   17.50
   0 -11   1  331.27   31.20
  -1  11  -1  308.67   14.40
   1 -11   1  305.97   29.80
  -2  11  -1  430.26   19.40
   2 -11   1  415.16   36.60
  -3  11  -1  186.78    8.80
   3 -11   1  169.38    9.80
   3 -11   1  163.38   27.10
   4 -11   1  588.24   47.00
   4 -11   1  571.44   27.50
   5 -11   1  414.06   21.60
   5 -11   1  450.85   40.70
   6 -11   1  358.36   36.60
   6 -11   1  346.57   19.00
   7 -11   1  177.98   31.20
   7 -11   1  202.48   13.00
   8 -11   1  135.89   10.70
   9 -11   1   85.29   10.00
  10  10  -1    8.60    2.50
   9  10  -1   42.00    4.30
   8  10  -1   21.60    3.00
   7  10  -1   12.50    2.30
   6  10  -1   13.70    2.20
   5  10  -1   47.60    3.70
   4  10  -1   56.79    3.90
   3  10  -1   15.20    2.10
   2  10  -1   51.89    3.60
  -2 -10   1   51.49   13.40
  -1 -10   1   73.79   16.00
   0  10  -1   15.20    1.90
   0 -10   1   16.90    9.10
  -1  10  -1    9.40    1.50
   1 -10   1    8.40    7.60
   1 -10   1    8.30    1.40
  -2  10  -1   18.00    2.00
   2 -10   1   23.10   11.20
   2 -10   1   25.20    2.90
  -3  10  -1    9.80    1.50
   3 -10   1   10.30    2.30
   3 -10   1    6.30    8.20
   4 -10   1   14.40   10.30
   4 -10   1    8.20    2.50
   5 -10   1    3.10    2.20
   5 -10   1   -2.10    7.10
   6 -10   1   12.10   11.00
   6 -10   1   10.80    3.60
   7 -10   1    7.20   10.00
   7 -10   1    3.40    2.70
   8 -10   1    1.30    2.80
   9 -10   1    1.10    2.80
  10   9  -1   23.90    3.40
   9   9  -1  160.38    8.90
   8   9  -1  134.69    7.70
   7   9  -1   97.79    6.00
   6   9  -1  306.27   14.60
   5   9  -1  280.57   13.40
   4   9  -1  159.58    8.20
   3   9  -1  635.44   28.30
   2   9  -1  970.10   42.00
  -2  -9   1  947.71   56.59
   1   9  -1  582.54   25.00
  -1  -9   1  524.95   38.00
   0   9  -1  782.52   32.80
   0  -9   1  687.73   46.70
  -1   9  -1  764.82   30.50
   1  -9   1  674.63   30.40
   1  -9   1  598.14   44.30
  -2   9  -1  445.16   20.60
   2  -9   1  481.95   21.40
   2  -9   1  461.75   36.30
  -3   9  -1  380.36   18.00
   3  -9   1  418.16   34.90
   3  -9   1  414.96   19.40
  -4   9  -1  248.48   10.40
   4  -9   1  168.78   22.80
   4  -9   1  199.18   11.80
   5  -9   1  143.49   25.60
   5  -9   1  138.99    9.10
   6  -9   1  276.77   31.10
   6  -9   1  285.47   16.00
   7  -9   1  203.78   26.80
   7  -9   1  188.48   12.50
   8  -9   1  135.69   10.30
   9  -9   1   83.39    9.80
  10  -9   1  174.68   12.90
  10   8  -1   20.50    3.10
   9   8  -1   46.00    4.30
   8   8  -1   17.90    2.60
   7   8  -1   59.09    4.20
   6   8  -1   68.49    4.40
   4   8  -1   24.70    2.50
   3   8  -1    3.00    1.00
   2   8  -1   96.19    5.10
  -2  -8   1   81.99   14.80
   1   8  -1   75.49    4.30
  -1  -8   1   82.69   14.60
   0   8  -1    2.00    0.80
   0  -8   1   -1.40    4.50
  -1   8  -1  107.69    5.70
   1  -8   1  120.19   15.90
   1  -8   1  119.09    6.00
  -2   8  -1   31.70    2.30
   2  -8   1   38.40    3.10
   2  -8   1   36.80   11.50
  -3   8  -1    7.40    1.20
   3  -8   1   12.10    7.90
   3  -8   1    7.50    2.00
  -4   8  -1   10.80    1.40
   4  -8   1   12.10    2.70
   4  -8   1   14.70    9.40
   5  -8   1   30.80    4.50
   5  -8   1   28.90   12.10
   6  -8   1    2.00    2.20
   6  -8   1   -0.30    8.30
   7  -8   1   -2.40    7.80
   7  -8   1   -1.30    2.10
   8  -8   1   47.30    6.90
   9  -8   1    0.30    3.10
  10  -8   1    2.00    3.40
  11   7  -1   46.60    4.90
  10   7  -1  124.99    7.40
   9   7  -1  272.27   13.40
   8   7  -1  152.98    8.20
   7   7  -1  244.28   11.90
   6   7  -1  413.96   20.10
   6   7  -1  424.96   19.20
   5   7  -1  521.35   24.40
   5   7  -1  544.25   23.90
   4   7  -1  560.94   25.30
   4   7  -1  572.04   25.20
   3   7  -1  471.35   20.60
   3   7  -1  449.36   20.30
   2   7  -1  841.62   34.30
  -2  -7   1  701.03   44.80
   1   7  -1 1558.04   67.39
  -1  -7   1 1583.74   79.99
   0   7  -1  980.50   45.20
   0  -7   1 1087.19   58.49
   0  -7   1 1086.89   44.90
  -1   7  -1  437.56   20.10
   1  -7   1  465.75   32.90
   1  -7   1  472.05   20.50
  -2   7  -1  343.47   14.90
   2  -7   1  326.77   15.70
   2  -7   1  313.07   27.10
  -3   7  -1  774.32   31.60
   3  -7   1  697.33   32.90
   3  -7   1  677.23   46.80
  -4   7  -1  294.67   13.00
   4  -7   1  258.67   26.70
   4  -7   1  284.17   14.80
   5  -7   1  561.94   42.50
   5  -7   1  545.05   26.60
   6  -7   1  420.26   36.80
   6  -7   1  408.26   21.30
   7  -7   1  144.99   26.40
   7  -7   1  134.59    9.90
   8  -7   1   58.49    7.30
   9  -7   1  173.08   12.50
  10  -7   1  180.98   13.30
  11  -7   1  110.89   10.30
  10   6  -1   14.20    2.50
   9   6  -1   10.10    2.10
   8   6  -1   64.09    4.50
   8   6  -1   69.69    6.40
   7   6  -1   22.50    2.60
   7   6  -1   24.50    3.80
   6   6  -1   14.70    2.00
   6   6  -1   16.50    2.90
   5   6  -1   38.80    3.60
   5   6  -1   50.69    3.10
   4   6  -1   63.79    3.60
   4   6  -1   57.49    3.90
   3   6  -1   42.80    2.80
   3   6  -1   40.60    2.70
   2   6  -1   42.10    2.60
   2   6  -1   38.30    2.10
  -2  -6   1   30.20    8.70
   1   6  -1   52.49    3.00
  -1  -6   1   51.49   10.30
   0   6  -1   57.99    3.40
   0  -6   1   66.19    3.20
   0  -6   1   75.89   12.70
  -1   6  -1   58.59    3.20
   1  -6   1   60.09   12.20
   1  -6   1   60.59    3.60
  -2   6  -1   49.20    2.80
   2  -6   1   44.10   11.40
   2  -6   1   53.79    3.80
  -3   6  -1   40.90    2.50
   3  -6   1   45.60   12.40
   3  -6   1   45.80    3.80
  -4   6  -1   12.20    1.30
   4  -6   1   12.00    2.70
   4  -6   1   16.00    8.90
  -5   6  -1    7.90    1.20
   5  -6   1    4.20    7.20
   5  -6   1    8.10    2.60
   6  -6   1    0.00    7.40
   6  -6   1    6.20    2.90
   7  -6   1   -0.80    7.90
   7  -6   1    8.60    3.30
   8  -6   1    6.90    3.30
   9  -6   1   20.80    4.80
  10  -6   1    7.70    4.30
  11  -6   1    0.10    3.40
  10   5  -1   49.60    4.00
  10   5  -1   57.09    7.20
   9   5  -1  176.08   11.70
   9   5  -1  183.18    9.40
   8   5  -1  552.94   24.90
   8   5  -1  553.24   27.30
   7   5  -1  309.27   16.50
   7   5  -1  321.87   14.80
   6   5  -1  480.35   23.00
   6   5  -1  478.95   21.50
   5   5  -1  902.01   41.10
   5   5  -1  940.11   40.10
   4   5  -1  164.48    7.90
   4   5  -1  165.98    8.60
   3   5  -1 1109.29   47.80
   3   5  -1 1100.19   47.60
   2   5  -1 1150.98   51.49
   2   5  -1 1227.88   51.29
  -2  -5   1 1222.48   60.79
   1   5  -1  538.85   23.40
  -1  -5   1  529.95   31.90
   0  -5   1  140.89   14.30
   0  -5   1  167.18    7.20
  -1   5  -1  712.83   27.70
   1  -5   1  579.44   37.50
   1  -5   1  604.24   28.00
  -2   5  -1  508.65   23.70
   2  -5   1  569.84   24.70
   2  -5   1  581.74   36.50
  -3   5  -1  669.93   29.00
   3  -5   1  678.23   30.50
   3  -5   1  661.43   43.10
  -4   5  -1 1786.92   80.09
   4  -5   1 1910.01   81.99
   4  -5   1 1957.20   98.59
  -5   5  -1 1308.17   58.19
   5  -5   1 1387.46   60.69
   5  -5   1 1397.16   77.79
   6  -5   1  897.91   41.40
   6  -5   1  881.91   57.99
   7  -5   1  489.85   24.70
   7  -5   1  471.25   39.40
   8  -5   1  266.77   15.90
   9  -5   1   67.49    8.50
  10  -5   1   47.60    7.50
  11  -5   1  112.69   10.40
  11   4  -1   18.00    5.00
  10   4  -1    7.00    1.70
  10   4  -1    8.80    3.80
   9   4  -1   16.00    2.20
   9   4  -1   14.70    3.80
   8   4  -1   44.30    3.30
   8   4  -1   44.80    5.70
   7   4  -1   47.80    5.30
   7   4  -1   45.80    3.20
   6   4  -1   22.30    3.40
   6   4  -1   28.90    2.50
   5   4  -1   33.70    2.40
   5   4  -1   34.50    3.80
   4   4  -1   55.79    4.00
   4   4  -1   54.99    3.20
   3   4  -1   26.00    2.20
   3   4  -1   21.10    1.70
   2   4  -1   23.50    1.60
   2   4  -1   23.40    1.70
  -2  -4   1   28.90    6.90
   1   4  -1   35.40    2.00
  -1  -4   1   34.60    7.30
   0   4  -1   38.00    2.00
   0  -4   1   38.10    8.50
   0  -4   1   33.50    2.00
  -1   4  -1   46.80    2.60
   1  -4   1   54.69   10.30
   1  -4   1   54.89    3.10
  -2   4  -1   28.20    1.60
   2  -4   1   25.20    2.40
   2  -4   1   26.30    8.30
  -3   4  -1   11.20    1.10
   3  -4   1   12.00    2.20
   3  -4   1   12.60    7.30
  -4   4  -1   45.10    2.50
   4  -4   1   44.60   12.20
   4  -4   1   47.00    4.30
  -5   4  -1   45.50    2.70
   5  -4   1   51.59    4.60
   6  -4   1   23.20    3.90
   7  -4   1    4.50    2.60
   8  -4   1   20.70    4.60
   9  -4   1    2.10    3.20
  10  -4   1    5.10    3.90
  11  -4   1   20.60    6.00
  11   3  -1  121.79   10.40
  10   3  -1   75.59    8.80
   9   3  -1  283.87   13.10
   9   3  -1  254.67   15.80
   8   3  -1  348.07   19.00
   8   3  -1  360.56   16.40
   7   3  -1  196.68    9.50
   7   3  -1  197.48   11.60
   6   3  -1  889.71   40.60
   6   3  -1  891.11   38.70
   5   3  -1  966.00   42.10
   5   3  -1  982.00   43.60
   4   3  -1  644.34   27.50
   4   3  -1  618.74   28.50
   3   3  -1  791.62   34.60
   3   3  -1  781.12   33.90
   2   3  -1 1065.29   45.10
   2   3  -1 1038.30   45.30
   1   3  -1 1359.16   56.59
  -1  -3   1 1287.27   62.29
   0   3  -1 2053.19   85.69
   0  -3   1 1966.90   92.49
  -1   3  -1 1478.05   67.99
   1  -3   1 1653.43   68.49
   1  -3   1 1683.23   77.59
  -2   3  -1 1126.49   44.80
   2  -3   1 1007.10   45.70
   2  -3   1  999.40   55.39
  -3   3  -1   85.19    4.00
  -4   3  -1 1494.75   60.79
   4  -3   1 1345.47   62.49
  -5   3  -1  185.38    8.40
   5  -3   1  177.88   10.50
   6  -3   1  623.44   29.80
   7  -3   1  411.16   21.30
   8  -3   1  220.88   13.70
   9  -3   1  331.17   19.10
  10  -3   1  206.38   14.30
  11  -3   1  184.38   13.70
  11   2  -1   43.50    7.20
  10   2  -1    2.60    3.10
   9   2  -1   79.29    7.30
   9   2  -1   79.29    4.80
   8   2  -1   61.39    3.90
   8   2  -1   58.09    6.60
   7   2  -1   30.50    2.40
   7   2  -1   38.80    5.10
   6   2  -1   56.29    3.30
   6   2  -1   54.69    4.90
   5   2  -1   35.10    4.00
   5   2  -1   37.40    2.40
   4   2  -1   26.40    1.90
   4   2  -1   29.30    3.10
   3   2  -1    8.50    1.60
   3   2  -1   10.40    1.10
   2   2  -1   60.19    3.60
   2   2  -1   66.79    3.20
   1   2  -1   33.80    1.80
  -1  -2   1   41.60    5.20
   0   2  -1   29.20    1.50
   0  -2   1   30.40    5.90
  -1   2  -1   56.79    2.60
   1  -2   1   59.39    9.40
   1  -2   1   57.39    3.20
  -2   2  -1   21.40    1.20
   2  -2   1   29.80    2.60
   3  -2   1   12.00    2.10
   4  -2   1   61.69    3.00
   4  -2   1   64.89    4.80
   5  -2   1    8.40    0.90
   5  -2   1    7.30    2.40
   6  -2   1    0.70    1.80
   6  -2   1    1.90    0.70
   7  -2   1   -1.20    1.80
   8  -2   1    5.60    3.10
   9  -2   1    7.20    3.50
  10  -2   1    7.00    4.20
  11  -2   1   13.70    4.70
  11   1  -1  247.08   16.00
  10   1  -1   84.99    8.20
   9   1  -1  183.78    9.30
   9   1  -1  169.48   11.80
   8   1  -1  441.26   20.20
   8   1  -1  461.75   23.40
   7   1  -1  415.26   21.30
   7   1  -1  422.26   18.80
   6   1  -1  612.64   26.20
   6   1  -1  577.54   28.20
   5   1  -1  617.14   26.70
   5   1  -1  606.34   28.40
   4   1  -1 1396.06   61.99
   4   1  -1 1439.06   60.69
   3   1  -1  209.08    8.90
   3   1  -1  185.68    9.80
   2   1  -1 1775.82   76.99
   2   1  -1 1813.62   76.39
   1   1  -1 4124.99  177.88
  -1  -1   1 4229.68  179.28
   0   1  -1 2979.70  127.29
   0  -1   1 3013.00  130.89
   1  -1   1 2300.77   98.39
   2  -1   1 1034.90   44.90
   3  -1   1  746.13   33.30
   3  -1   1  752.72   32.00
   4  -1   1  598.94   27.90
   4  -1   1  620.04   26.20
   5  -1   1  131.99    8.10
   5  -1   1  130.99    6.10
   6  -1   1  456.75   19.70
   6  -1   1  442.36   22.20
   7  -1   1  432.16   21.20
   7  -1   1  394.86   18.10
   8  -1   1  380.96   20.40
   9  -1   1  297.37   17.50
  10  -1   1  109.39    9.70
  11  -1   1  112.59   10.20
  12  -1   1  112.29   10.70
  11   0  -1   22.20    5.40
  10   0  -1   12.60    4.10
   9   0  -1   11.30    4.10
   8   0  -1   13.40    3.50
   8   0  -1   13.10    1.70
   7   0  -1   38.50    5.20
   7   0  -1   33.60    2.40
   6   0  -1   17.70    3.30
   6   0  -1   20.50    1.90
   5   0  -1    4.00    0.80
   5   0  -1    3.70    1.80
   4   0  -1   87.89    4.40
   4   0  -1   91.79    5.70
   3   0  -1   28.40    3.00
   3   0  -1   27.70    1.70
   2   0  -1   17.70    2.10
   2   0  -1   17.00    1.20
   1   0  -1    1.00    0.50
   1   0  -1    1.40    0.30
   1   0   1    5.20    0.70
   2   0   1   13.30    0.80
   2   0   1   14.90    1.70
   3   0   1    9.00    0.70
   3   0   1    7.30    1.60
   4   0   1   26.10    1.50
   4   0   1   24.30    3.10
   5   0   1   76.89    5.50
   5   0   1   70.99    3.60
   6   0   1   11.30    2.90
   6   0   1    8.10    1.10
   7   0   1    0.50    2.20
   7   0   1    0.10    0.60
   8   0   1    9.60    3.30
   9   0   1   28.60    5.30
  10   0   1   14.40    4.50
  11   0   1    9.20    4.50
  12   0   1    4.70    4.40
  11  -1  -1  168.78   12.90
  10  -1  -1   96.29    9.20
   9  -1  -1  304.27   17.70
   8  -1  -1  333.47   18.50
   8  -1  -1  336.97   15.40
   7  -1  -1  337.77   18.20
   7  -1  -1  347.47   15.60
   6  -1  -1  538.15   23.90
   6  -1  -1  553.84   26.40
   5  -1  -1  203.18    9.30
   4  -1  -1  400.96   17.60
   4  -1  -1  400.06   19.10
   3  -1  -1 1129.79   50.49
   3  -1  -1 1177.38   49.40
   2  -1  -1    6.70    0.80
   2  -1  -1    7.80    1.60
   1  -1  -1  761.22   32.50
   1  -1  -1  763.52   33.00
   0   1   1 6099.29  265.87
   1   1   1 1600.64   69.09
   1   1   1 1634.44   68.89
   2   1   1  399.56   17.40
   2   1   1  408.56   17.90
   3   1   1  761.62   32.80
   3   1   1  771.02   33.80
   4   1   1  111.79    6.70
   4   1   1  121.09    5.50
   5   1   1  677.43   30.70
   5   1   1  659.43   28.90
   6   1   1  809.62   34.50
   6   1   1  781.32   36.70
   7   1   1  283.47   15.30
   7   1   1  272.07   12.60
   8   1   1  276.67   15.80
   8   1   1  273.97   12.70
   9   1   1   44.40    6.40
  10   1   1  125.19   10.30
  11   1   1  128.29   10.80
  12   1   1  143.59   12.30
  11  -2  -1   11.70    4.80
  10  -2  -1   14.60    4.70
   9  -2  -1    4.10    3.00
   8  -2  -1   25.90    4.80
   7  -2  -1   45.70    5.80
   7  -2  -1   42.40    2.90
   6  -2  -1   15.00    3.30
   6  -2  -1   19.00    1.70
   5  -2  -1    2.40    0.70
   5  -2  -1    0.20    1.70
   4  -2  -1   16.80    1.30
   4  -2  -1   14.90    2.50
   3  -2  -1   60.09    3.10
   3  -2  -1   62.69    8.40
   3  -2  -1   67.39    4.40
   2  -2  -1   19.50    2.20
   2  -2  -1   16.50    4.80
  -2   2   1   16.70    1.30
   1  -2  -1   29.10    2.10
   1  -2  -1   34.10    5.10
  -1   2   1   26.00    1.60
   0   2   1   20.50    1.30
   1   2   1   20.60    1.30
   1   2   1   23.40    1.40
   2   2   1   16.10    1.60
   2   2   1   16.60    1.20
   3   2   1    6.90    1.40
   3   2   1    6.00    0.70
   4   2   1   10.10    1.90
   4   2   1    8.30    0.90
   5   2   1   21.80    1.60
   5   2   1   15.20    2.70
   6   2   1   31.10    2.10
   6   2   1   32.70    4.20
   7   2   1   14.20    3.30
   7   2   1   11.20    1.50
   8   2   1    6.20    3.00
   8   2   1    5.10    1.20
   9   2   1    1.20    2.80
  10   2   1   19.50    5.00
  11   2   1    3.40    3.40
  12   2   1    8.40    4.80
  11  -3  -1  153.28   12.40
  10  -3  -1  232.78   15.20
   9  -3  -1  148.79   10.90
   8  -3  -1  220.08   13.70
   7  -3  -1  493.85   25.50
   7  -3  -1  520.05   22.60
   6  -3  -1  352.76   18.40
   6  -3  -1  350.56   27.20
   6  -3  -1  360.06   16.00
   5  -3  -1  604.54   28.70
   5  -3  -1  592.64   37.30
   5  -3  -1  622.74   26.60
   4  -3  -1  319.37   15.90
   4  -3  -1  306.77   22.80
  -4   3   1  322.77   14.30
   3  -3  -1  810.52   41.40
   3  -3  -1  812.62   34.50
  -3   3   1  699.03   33.20
   2  -3  -1 1102.29   55.59
   2  -3  -1 1127.99   50.29
  -2   3   1 1225.78   49.50
   1  -3  -1  193.58   13.50
   1  -3  -1  191.98    9.10
   0  -3  -1  256.67   17.00
   0   3   1  319.17   13.00
   1   3   1  813.12   34.90
   2   3   1   18.30    1.50
   2   3   1   19.40    1.40
   3   3   1  444.36   19.70
   3   3   1  459.15   20.30
   4   3   1 1059.99   45.70
   4   3   1 1067.39   46.70
   5   3   1  880.71   38.20
   5   3   1  888.81   39.70
   6   3   1  587.04   27.40
   6   3   1  573.94   25.40
   7   3   1  451.75   22.60
   7   3   1  454.95   20.20
   8   3   1  247.98   11.60
   8   3   1  241.88   14.30
   9   3   1   88.49    5.50
   9   3   1   91.09    8.10
  10   3   1  266.17   16.40
  11   3   1   58.19    7.80
  12   3   1  117.29   11.00
  11  -4  -1    6.50    4.50
  10  -4  -1   16.10    5.00
   9  -4  -1    7.30    3.90
   8  -4  -1    1.40    2.60
   7  -4  -1   38.50    5.50
   6  -4  -1   50.19    6.00
   6  -4  -1   51.39   12.10
  -6   4   1   58.89    3.60
   5  -4  -1    4.60    2.20
   5  -4  -1    0.60    5.10
  -5   4   1    5.30    1.10
   4  -4  -1   11.90    6.40
   4  -4  -1   12.10    2.60
  -4   4   1    9.80    1.30
   3  -4  -1   42.60    9.30
   3  -4  -1   37.50    3.40
  -3   4   1   39.10    2.50
   2  -4  -1   31.30    2.70
   2  -4  -1   40.50    8.10
  -2   4   1   29.50    2.00
   1  -4  -1  136.29    6.70
   1  -4  -1  141.29   12.20
  -1   4   1  131.39    6.40
   0  -4  -1  147.89   12.20
   0   4   1  124.79    6.20
   1   4   1   35.60    2.20
   2   4   1   26.90    1.90
   2   4   1   29.00    1.90
   3   4   1    8.70    1.10
   3   4   1   13.50    1.60
   4   4   1   18.70    2.40
   4   4   1   15.10    1.50
   5   4   1   31.20    2.20
   5   4   1   31.00    3.50
   6   4   1   11.60    2.80
   6   4   1   18.90    1.90
   7   4   1    3.00    1.00
   7   4   1    0.70    1.90
   8   4   1   20.10    4.10
   8   4   1   24.90    2.40
   9   4   1   11.20    3.90
   9   4   1    5.80    1.60
  10   4   1   10.00    4.10
  11   4   1    3.00    3.70
  11  -5  -1  148.89   12.30
  10  -5  -1   84.19    9.50
   9  -5  -1   77.89    9.10
   8  -5  -1  170.08   11.60
   7  -5  -1  233.98   13.80
   6  -5  -1  197.18   11.50
   6  -5  -1  180.18   19.40
  -6   5   1  179.18    9.10
   5  -5  -1  991.60   44.00
   5  -5  -1  917.71   54.29
  -5   5   1  972.50   42.00
   4  -5  -1 1116.59   62.29
   4  -5  -1 1140.59   52.59
  -4   5   1 1273.37   51.19
   3  -5  -1  874.81   39.80
   3  -5  -1  885.81   49.00
  -3   5   1  914.31   38.70
   2  -5  -1  896.91   39.00
   2  -5  -1  858.01   47.20
  -2   5   1  890.31   38.30
   1  -5  -1 2727.63  126.49
   1  -5  -1 2776.82  117.79
  -1   5   1 2763.12  117.49
   0  -5  -1 3957.50  172.28
   0   5   1 3733.03  163.38
   1   5   1   83.49    4.30
   2   5   1 1534.65   66.89
   2   5   1 1588.04   66.79
   3   5   1  642.94   28.10
   3   5   1  646.54   28.30
   4   5   1  628.74   28.10
   4   5   1  658.13   28.80
   5   5   1  706.23   31.20
   5   5   1  667.43   30.00
   6   5   1  808.62   36.80
   6   5   1  801.92   35.20
   7   5   1  374.76   17.00
   7   5   1  370.66   19.00
   8   5   1  303.17   13.90
   8   5   1  282.37   16.20
   9   5   1  155.28    7.90
   9   5   1  140.29   10.40
  10   5   1  175.78   12.30
  11   5   1   83.59    9.80
  11  -6  -1   13.40    4.90
  10  -6  -1   11.50    4.70
   9  -6  -1    2.30    3.00
   8  -6  -1    0.50    2.60
   7  -6  -1   27.50    5.00
   6  -6  -1    6.90    7.20
   6  -6  -1    6.80    2.90
  -6   6   1    9.60    1.60
   5  -6  -1   27.10    9.60
   5  -6  -1   25.30    4.00
  -5   6   1   25.00    2.40
   4  -6  -1   -0.30    1.40
   4  -6  -1   -0.10    4.60
  -4   6   1    0.10    0.70
   3  -6  -1    4.20    5.30
   3  -6  -1    4.50    1.70
  -3   6   1    4.30    1.00
   2  -6  -1    2.90    4.80
   2  -6  -1    4.50    1.40
  -2   6   1    3.60    0.90
   1  -6  -1   71.69    4.10
   1  -6  -1   80.19   10.80
  -1   6   1   68.39    3.90
   0  -6  -1    7.30    5.00
   0   6   1    4.70    0.90
  -1  -6  -1   41.00    9.20
   1   6   1   37.60    2.50
   2   6   1   28.40    1.90
   2   6   1   31.60    2.20
   3   6   1   49.60    3.10
   3   6   1   48.80    3.00
   4   6   1   47.10    3.50
   4   6   1   46.70    3.00
   5   6   1   11.40    2.30
   5   6   1   11.60    1.50
   6   6   1   61.09    5.10
   6   6   1   66.69    4.00
   7   6   1   21.60    3.70
   7   6   1   16.90    2.10
   8   6   1   22.60    2.50
   8   6   1   21.20    4.20
   9   6   1   45.60    6.10
   9   6   1   51.69    3.90
  10   6   1   35.80    5.90
  10   6   1   30.40    3.30
  10  -7  -1  139.69   11.50
   9  -7  -1  201.98   13.80
   8  -7  -1   96.99    8.30
   7  -7  -1  235.58   14.20
   6  -7  -1  568.54   41.10
   6  -7  -1  609.54   29.10
   5  -7  -1  409.86   21.10
   5  -7  -1  400.66   31.90
  -5   7   1  444.56   19.20
   4  -7  -1  357.86   29.10
   4  -7  -1  354.86   19.10
  -4   7   1  444.86   18.00
   3  -7  -1  400.26   29.50
   3  -7  -1  406.36   19.30
  -3   7   1  403.96   18.20
   2  -7  -1  435.06   18.90
   2  -7  -1  449.26   30.00
  -2   7   1  350.06   18.00
   1  -7  -1  853.21   48.30
   1  -7  -1  845.12   37.10
  -1   7   1  845.32   36.90
   0  -7  -1 1385.86   70.29
   0   7   1 1340.37   58.59
  -1  -7  -1 1352.66   71.89
   1   7   1 1427.26   60.09
   2   7   1 1216.08   52.59
   2   7   1 1237.98   52.99
   3   7   1  281.07   13.10
   3   7   1  285.17   12.90
   4   7   1  169.68    8.20
   4   7   1  161.88    8.40
   5   7   1  609.14   26.50
   5   7   1  584.84   27.20
   6   7   1  169.68    8.30
   6   7   1  154.88    9.30
   7   7   1  454.95   22.10
   7   7   1  441.06   20.40
   8   7   1  334.77   15.40
   8   7   1  313.57   17.30
   9   7   1  250.27   12.40
  10   7   1   82.49    5.40
  10  -8  -1    3.50    3.80
   9  -8  -1    8.90    3.70
   8  -8  -1    7.30    3.50
   7  -8  -1   23.40    4.80
   6  -8  -1    0.90    2.10
   6  -8  -1   -1.90    5.50
   5  -8  -1    0.00    5.60
   5  -8  -1    0.30    1.80
  -5   8   1    1.50    1.00
   4  -8  -1   31.50   11.10
   4  -8  -1   36.60    4.50
  -4   8   1   28.90    2.70
   3  -8  -1   37.70   11.50
   3  -8  -1   35.20    3.80
  -3   8   1   31.00    2.50
   2  -8  -1   16.00    7.60
   2  -8  -1   18.10    2.40
  -2   8   1   18.40    2.00
   1  -8  -1   34.00    9.80
   1  -8  -1   25.10    2.20
  -1   8   1   23.00    2.30
   0  -8  -1   16.00    7.30
   0   8   1   12.60    1.70
  -1  -8  -1   66.29   13.60
   1   8   1   53.69    3.40
   2   8   1   11.20    1.20
   2   8   1    6.70    1.40
   3   8   1   76.99    4.10
   3   8   1   74.49    4.40
   4   8   1    6.40    1.50
   4   8   1    5.10    1.30
   5   8   1   11.80    1.80
   5   8   1   13.10    2.40
   6   8   1   33.60    3.90
   6   8   1   28.00    2.80
   7   8   1   17.10    2.30
   8   8   1   20.80    2.70
   9   8   1   38.70    3.80
  10   8   1    6.20    1.90
  10  -9  -1  103.59    9.60
   9  -9  -1   93.79    9.00
   8  -9  -1  147.49   11.00
   7  -9  -1  359.76   19.80
   6  -9  -1  428.96   22.00
   6  -9  -1  411.56   35.30
   5  -9  -1  158.58   20.70
   5  -9  -1  153.18    9.80
  -5   9   1  154.48    8.00
   4  -9  -1  777.02   50.39
   4  -9  -1  783.12   35.80
  -4   9   1  769.12   34.20
   3  -9  -1 1013.50   43.90
   3  -9  -1 1007.50   58.99
  -3   9   1  927.01   42.70
   2  -9  -1  282.17   24.90
   2  -9  -1  300.17   13.40
  -2   9   1  236.58   12.60
   1  -9  -1   79.19    4.70
   1  -9  -1   83.29   15.80
   0  -9  -1  249.38   23.80
   0   9   1  323.67   14.00
  -1  -9  -1  174.98   19.70
   1   9   1  223.48   10.20
   2   9   1  597.34   27.80
   2   9   1  646.74   27.20
   3   9   1  392.66   18.40
   3   9   1  411.46   18.30
   4   9   1  292.37   13.80
   5   9   1  458.55   21.00
   6   9   1  375.46   17.50
   7   9   1  344.77   16.30
   8   9   1  315.87   15.30
   9   9   1  265.37   13.30
  10   9   1   46.00    4.40
   9 -10  -1   11.70    4.30
   8 -10  -1    7.10    3.50
   7 -10  -1    2.20    2.70
   6 -10  -1   22.30   10.70
   6 -10  -1   20.60    4.30
   5 -10  -1   16.00    9.50
   5 -10  -1   21.20    3.90
   4 -10  -1   11.40    9.00
   4 -10  -1   14.60    2.90
  -4  10   1   13.50    2.00
   3 -10  -1   25.50    3.30
   3 -10  -1   24.60   10.00
  -3  10   1   21.00    2.40
   2 -10  -1    7.60    7.70
   2 -10  -1    6.30    1.70
  -2  10   1    5.20    1.30
   1 -10  -1   45.30   13.00
  -1  10   1   40.40    3.10
   0 -10  -1   39.80   12.20
   0  10   1   29.10    2.80
  -1 -10  -1   -2.40    3.90
   1  10   1   -0.30    0.80
   2  10   1    6.70    1.50
   3  10   1   40.10    3.60
   4  10   1   45.30    3.50
   5  10   1    6.90    1.70
   6  10   1   16.70    2.40
   7  10   1    9.80    2.20
   8  10   1    4.40    1.80
   9  10   1   25.70    3.30
  10  10   1   -0.50    1.60
   9 -11  -1  105.99    9.60
   8 -11  -1  123.79    9.80
   7 -11  -1   80.09    7.50
   6 -11  -1  368.96   34.60
   6 -11  -1  380.96   20.20
   5 -11  -1  491.85   24.50
   5 -11  -1  494.85   40.40
   4 -11  -1  323.87   30.80
   4 -11  -1  319.57   16.30
  -4  11   1  300.27   14.80
   3 -11  -1  263.17   14.30
   3 -11  -1  313.27   29.40
  -3  11   1  295.77   13.70
   2 -11  -1  221.18   24.00
   2 -11  -1  228.58   11.60
  -2  11   1  232.98   11.30
   1 -11  -1  195.28   21.90
  -1  11   1  194.78    9.80
   0 -11  -1  260.67   27.00
   0  11   1  334.47   14.80
  -1 -11  -1  189.28   22.50
   1  11   1  233.88   11.00
   3  11   1  291.37   14.00
   4  11   1  221.18   11.10
   5  11   1  314.67   15.10
   6  11   1  217.08   11.00
   7  11   1  301.37   14.80
   8  11   1  228.88   11.80
   9  11   1   48.10    4.80
  10  11   1   75.79    5.70
   8 -12  -1    0.80    3.00
   7 -12  -1    5.20    3.10
   6 -12  -1    6.50    2.90
   6 -12  -1    6.90    9.60
   5 -12  -1   20.30    3.90
   5 -12  -1   22.70   12.40
   4 -12  -1    7.50    2.60
   4 -12  -1    9.70   10.00
  -4  12   1    6.20    2.10
   3 -12  -1    9.90    2.40
   3 -12  -1    4.80    8.10
  -3  12   1    5.30    1.50
   2 -12  -1    3.70    7.40
  -2  12   1    0.00    1.10
   1 -12  -1   14.50    9.20
  -1  12   1   16.10    2.30
   0 -12  -1   29.80   12.50
   0  12   1   28.60    3.00
  -1 -12  -1    7.20    8.80
   1  12   1   12.70    2.10
   2  12   1    3.30    1.30
   3  12   1   20.90    2.70
   4  12   1   34.00    3.50
   5  12   1    3.90    1.60
   6  12   1   47.10    4.40
   7  12   1   38.30    3.90
   8  12   1   13.20    2.60
   9  12   1    0.20    1.80
   8 -13  -1   96.69    8.90
   7 -13  -1  145.09   10.60
   6 -13  -1  124.29   25.50
   6 -13  -1  139.79    9.80
   5 -13  -1  111.79   23.90
   5 -13  -1  115.99    8.40
   4 -13  -1  191.88   25.70
   3 -13  -1  505.45   41.50
  -3  13   1  480.75   22.50
   2 -13  -1  187.28   24.10
  -2  13   1  211.68   10.60
   1 -13  -1  201.68   24.70
  -1  13   1  227.28   11.20
   0 -13  -1  504.85   40.40
   0  13   1  444.86   21.30
   1  13   1  222.58   11.30
   2  13   1  172.38    9.20
   3  13   1  204.98   10.70
   4  13   1  350.06   16.90
   5  13   1  143.39    8.20
   6  13   1  139.89    8.10
   7  13   1   72.89    5.40
   8  13   1   87.09    6.10
   9  13   1   83.29    6.10
   5 -14  -1    2.90    8.30
   4 -14  -1    9.10   10.30
   3 -14  -1    9.30   10.30
  -3  14   1    7.60    1.90
   2 -14  -1    4.50    8.10
  -2  14   1    1.50    1.40
   1 -14  -1   12.30   10.70
  -1  14   1    5.80    1.70
   0 -14  -1   16.80   12.30
   0  14   1   19.30    2.80
   1  14   1    9.50    2.20
   2  14   1    8.90    2.20
   3  14   1    2.30    1.60
   4  14   1   10.50    2.50
   5  14   1   25.60    3.30
   6  14   1   29.30    3.80
   7  14   1    8.90    2.50
   8  14   1    5.80    2.30
   5 -15  -1   77.99   20.80
   4 -15  -1  104.99   24.20
   3 -15  -1  156.98   28.30
   2 -15  -1  112.29   24.00
  -2  15   1  128.69    7.40
   1 -15  -1  177.78   30.20
  -1  15   1  178.28    9.60
   0 -15  -1  256.27   30.90
   0  15   1  279.47   13.80
   1  15   1  277.47   13.90
   2  15   1  443.16   21.00
   3  15   1  275.07   13.90
   4  15   1  109.59    7.00
   5  15   1  131.19    8.00
   6  15   1  122.69    7.70
   7  15   1   27.60    3.90
   5 -16  -1   -0.20    9.10
   4 -16  -1    0.80    9.40
   3 -16  -1    3.00   10.00
   2 -16  -1    3.90    9.80
  -2  16   1    2.60    1.60
   1 -16  -1    0.90    8.40
  -1  16   1    0.10    1.50
   0  16   1    0.30    1.50
   1  16   1    6.20    2.10
   2  16   1   34.60    4.10
   3  16   1   36.40    4.30
   4  16   1    7.30    2.40
   5  16   1    2.60    2.00
   6  16   1   14.60    3.00
   4 -17  -1   44.90   17.60
   3 -17  -1   42.50   17.10
   2 -17  -1  133.19   29.40
   1 -17  -1  145.89   29.90
  -1  17   1  157.48    9.00
   0  17   1   77.69    5.70
   1  17   1   70.79    5.40
   2  17   1  190.48   10.70
   3  17   1  218.48   11.90
   4  17   1  101.19    7.00
   5  17   1  104.89    7.20
   3 -18  -1   -4.20    8.60
   2 -18  -1    4.90   12.50
  -1  18   1    2.10    2.00
   0  18   1   -1.30    1.70
   1  18   1    4.10    2.20
   2  18   1   10.10    2.60
   3  18   1    4.60    2.20
   4  18   1    2.10    1.90
   3  18  -2  121.49    7.90
   2  18  -2  116.39    7.60
   1  18  -2   52.09    4.90
  -1 -18   2   44.90   20.60
   0  18  -2   71.99    5.30
   0 -18   2   51.69   19.60
   1 -18   2  129.29   30.00
   2 -18   2   75.49   24.00
   5  17  -2   39.20    4.50
   4  17  -2   33.60    4.10
   3  17  -2   40.80    4.60
   2  17  -2   20.90    3.30
   1  17  -2    2.50    1.90
  -1 -17   2    5.00   12.90
   0  17  -2   10.40    2.30
   0 -17   2   12.80   12.90
   1 -17   2    2.10   10.60
   2 -17   2   10.00   11.70
   3 -17   2   13.80   13.60
   4 -17   2    4.30   11.70
   6  16  -2   60.49    5.80
   5  16  -2   49.99    5.10
   4  16  -2   85.29    6.10
   3  16  -2   47.50    4.70
   2  16  -2   70.99    5.40
  -2 -16   2   75.29   22.00
   1  16  -2  136.99    7.90
  -1 -16   2  115.99   26.80
   0  16  -2  150.68    8.50
   0 -16   2  155.68   29.40
  -1  16  -2  148.99    8.30
   1 -16   2  148.39   30.10
   2 -16   2  155.68   31.80
   3 -16   2  119.59   27.80
   4 -16   2   78.39   22.80
   5 -16   2  107.99   27.70
   7  15  -2   16.90    3.30
   6  15  -2   31.00    3.90
   5  15  -2   17.00    2.90
   4  15  -2   15.80    2.70
   3  15  -2   19.20    2.90
   2  15  -2    7.90    2.10
  -2 -15   2    4.50    9.10
   1  15  -2   19.10    2.80
  -1 -15   2   12.90   11.30
   0  15  -2   21.80    2.90
   0 -15   2   26.50   13.80
  -1  15  -2   15.10    2.40
   1 -15   2   11.10   11.10
   2 -15   2   20.00   13.50
   3 -15   2   14.10   11.50
   4 -15   2    1.20   10.50
   5 -15   2    0.50   10.30
   6 -15   2    0.90   11.30
   8  14  -2  108.79    7.40
   7  14  -2  183.48   10.40
   6  14  -2  166.48    9.50
   5  14  -2  124.89    7.60
   4  14  -2  133.99    7.90
   3  14  -2   99.49    6.30
   2  14  -2  158.78    8.60
  -2 -14   2  138.59   26.70
   1  14  -2  207.68   10.70
  -1 -14   2  211.98   27.10
   0  14  -2  143.19    8.00
   0 -14   2  172.18   28.80
  -1  14  -2   96.39    5.80
   1 -14   2  117.69   25.00
  -2  14  -2   89.29    5.50
   2 -14   2   85.69   22.10
   3 -14   2   99.29   24.90
   4 -14   2  195.58   35.30
   5 -14   2  257.47   34.00
   6 -14   2  175.08   34.00
   7 -14   2   70.59   22.70
   8  13  -2   29.50    4.00
   7  13  -2   65.49    5.30
   6  13  -2   10.90    2.40
   5  13  -2   21.90    3.00
   4  13  -2   42.60    4.20
   3  13  -2   20.10    2.80
   2  13  -2   57.09    4.40
  -2 -13   2   80.79   19.80
   1  13  -2   21.10    2.70
  -1 -13   2   26.30   12.80
   0  13  -2   21.60    2.60
   0 -13   2   15.90   10.90
  -1  13  -2   36.00    3.30
   1 -13   2   47.50   16.20
  -2  13  -2   44.40    3.30
   2 -13   2   31.40   14.50
   3 -13   2    5.80    9.60
   4 -13   2    7.10   10.60
   5 -13   2   19.10   13.90
   6 -13   2    8.10   10.90
   7 -13   2   -4.50    9.10
   9  12  -2   38.10    4.40
   8  12  -2  103.39    6.80
   7  12  -2  170.78    9.50
   6  12  -2  178.98    9.70
   5  12  -2  179.78    9.60
   4  12  -2  248.58   12.40
   3  12  -2  199.88   10.20
   2  12  -2  385.96   18.20
  -2 -12   2  397.06   34.90
   1  12  -2  409.86   18.10
  -1 -12   2  337.87   32.90
   0  12  -2  285.97   13.50
   0 -12   2  268.07   28.60
  -1  12  -2  272.37   13.00
   1 -12   2  273.67   30.00
  -2  12  -2  249.97   11.70
   2 -12   2  223.38   27.70
   3 -12   2  220.68   28.80
   4 -12   2  121.79   25.70
   5 -12   2  276.77   33.80
   6 -12   2  212.98   13.20
   6 -12   2  218.98   30.70
   7 -12   2   94.29    8.20
   7 -12   2   87.59   23.90
   8 -12   2   87.99    8.50
   9  11  -2   11.50    2.70
   8  11  -2   34.40    4.00
   7  11  -2   29.90    3.50
   6  11  -2   30.80    3.30
   5  11  -2   99.79    6.10
   4  11  -2   26.20    3.00
   3  11  -2    8.80    1.80
  -3 -11   2   12.60    9.50
   2  11  -2   61.69    4.10
  -2 -11   2   65.59   15.60
   1  11  -2   44.80    3.30
  -1 -11   2   42.40   13.60
   0  11  -2   58.29    3.80
   0 -11   2   64.69   16.40
  -1  11  -2   44.10    3.10
   1 -11   2   29.50   12.10
  -2  11  -2   -0.50    0.80
   2 -11   2   -2.60    6.10
  -3  11  -2   28.70    2.60
   3 -11   2   29.70   13.20
   4 -11   2    2.80    1.90
   4 -11   2    1.40    7.80
   5 -11   2   19.20    3.80
   5 -11   2   16.00   12.30
   6 -11   2   16.80    4.00
   6 -11   2   23.30   14.60
   7 -11   2    1.10    2.70
   7 -11   2   11.40   11.80
   8 -11   2    2.60    3.10
   9 -11   2    6.80    3.80
  10  10  -2   54.99    5.20
   9  10  -2  147.99    8.60
   8  10  -2  127.19    7.60
   7  10  -2  131.79    7.60
   6  10  -2  206.78   10.60
   5  10  -2  136.29    7.50
   4  10  -2  122.49    6.80
   3  10  -2  537.45   24.70
  -3 -10   2  572.24   40.90
   2  10  -2  337.27   15.60
  -2 -10   2  332.97   28.80
   1  10  -2  769.72   34.20
  -1 -10   2  788.42   50.89
   0  10  -2  836.92   35.80
   0 -10   2  779.12   52.79
  -1  10  -2  314.87   14.00
   1 -10   2  268.67   27.80
  -2  10  -2  306.37   14.30
   2 -10   2  318.57   15.00
   2 -10   2  301.77   30.60
  -3  10  -2  318.87   14.90
   3 -10   2  329.87   32.50
   3 -10   2  338.57   16.40
   4 -10   2  172.98   29.50
   4 -10   2  191.48   10.90
   5 -10   2  248.58   29.70
   5 -10   2  242.48   13.80
   6 -10   2  474.75   43.30
   6 -10   2  449.36   23.40
   7 -10   2  242.78   31.30
   7 -10   2  243.48   14.80
   8 -10   2  114.59    9.60
   9 -10   2   95.09    9.20
  10   9  -2   32.70    3.90
   9   9  -2   49.80    4.60
   8   9  -2   68.79    5.00
   7   9  -2   14.70    2.30
   6   9  -2   21.80    2.80
   5   9  -2   11.20    1.90
   4   9  -2   10.10    1.70
   3   9  -2   74.39    4.40
  -3  -9   2   57.49   13.80
   2   9  -2   99.49    5.50
  -2  -9   2   99.69   17.90
   1   9  -2   26.60    2.50
  -1  -9   2   47.50   12.70
   0   9  -2   32.20    2.40
   0  -9   2   37.20   11.60
  -1   9  -2   47.30    2.90
   1  -9   2   48.70   13.70
   1  -9   2   41.80    3.00
  -2   9  -2   58.29    3.60
   2  -9   2   65.79    4.40
   2  -9   2   77.39   18.60
  -3   9  -2    9.80    1.30
   3  -9   2    9.70    2.20
   3  -9   2   10.80    9.40
   4  -9   2   11.20    2.80
   4  -9   2   12.20    9.70
   5  -9   2   14.80    3.30
   5  -9   2    4.50    8.80
   6  -9   2   26.20   14.10
   6  -9   2   14.20    3.60
   7  -9   2    4.50    2.80
   7  -9   2    8.60   11.20
   8  -9   2    5.70    3.70
   9  -9   2   -1.30    2.60
  10  -9   2    0.50    3.90
  10   8  -2   62.09    5.50
   9   8  -2  225.48   11.60
   8   8  -2  227.98   11.60
   7   8  -2   99.79    6.00
   6   8  -2  335.57   15.80
   5   8  -2  241.98   11.70
   4   8  -2   89.79    5.10
   3   8  -2  500.25   22.30
  -3  -8   2  490.85   34.60
   2   8  -2  871.81   38.30
  -2  -8   2  890.21   51.79
   1   8  -2  596.64   26.50
  -1  -8   2  605.84   39.80
   0   8  -2 1050.19   46.70
   0  -8   2 1124.09   62.79
   0  -8   2 1083.79   46.20
  -1   8  -2  178.08    8.00
   1  -8   2  161.48    8.10
   1  -8   2  142.39   18.50
  -2   8  -2  706.93   29.50
   2  -8   2  653.43   30.30
   2  -8   2  653.43   46.20
  -3   8  -2  434.96   18.00
   3  -8   2  338.77   32.60
   3  -8   2  402.86   19.50
  -4   8  -2  219.48   10.20
   4  -8   2  230.88   12.30
   4  -8   2  210.18   25.70
   5  -8   2  286.87   15.60
   5  -8   2  295.87   30.80
   6  -8   2  207.38   26.60
   6  -8   2  165.68   10.90
   7  -8   2  169.68   11.60
   7  -8   2  195.18   32.00
   8  -8   2  278.97   16.70
   9  -8   2  109.49    9.80
  10  -8   2  115.29   10.50
  11   7  -2   15.30    2.80
  10   7  -2   15.00    2.60
   9   7  -2   62.29    4.80
   8   7  -2   32.10    3.40
   7   7  -2   22.30    2.80
   6   7  -2   14.70    2.10
   5   7  -2  115.39    7.00
   5   7  -2  131.39    6.60
   4   7  -2   70.49    4.20
   3   7  -2   20.60    1.50
   3   7  -2   18.20    1.90
  -3  -7   2   24.00    8.40
   2   7  -2   47.10    3.00
  -2  -7   2   55.29   11.60
   1   7  -2   54.69    3.20
  -1  -7   2   44.30   10.80
   0   7  -2   71.89    3.90
   0  -7   2   70.99    3.50
   0  -7   2   93.99   16.70
  -1   7  -2   35.70    2.40
   1  -7   2   43.00    2.90
   1  -7   2   42.50   12.10
  -2   7  -2   12.40    1.30
   2  -7   2   19.10    2.40
   2  -7   2   20.70    9.40
  -3   7  -2   60.59    3.30
   3  -7   2   52.29   14.60
   3  -7   2   62.89    4.70
  -4   7  -2    4.20    0.80
   4  -7   2    2.50    8.00
   4  -7   2    4.20    1.80
   5  -7   2    0.50    1.70
   5  -7   2    2.20    7.50
   6  -7   2   16.50   12.10
   6  -7   2    9.50    3.00
   7  -7   2    5.10   10.50
   7  -7   2    4.30    3.30
   8  -7   2    8.50    3.70
   9  -7   2   17.90    5.00
  10  -7   2    4.20    3.70
  11  -7   2    1.70    3.70
  11   6  -2   63.29    5.10
  10   6  -2  212.28   11.10
   9   6  -2  267.17   13.20
   8   6  -2   82.69    7.90
   8   6  -2   84.49    5.30
   7   6  -2  185.08   11.10
   7   6  -2  201.68    9.80
   6   6  -2  171.18    8.60
   6   6  -2  167.08    9.60
   5   6  -2  350.36   16.80
   5   6  -2  353.36   16.10
   4   6  -2  571.04   24.20
   4   6  -2  518.55   24.40
   3   6  -2  425.66   18.70
   3   6  -2  417.26   18.80
  -2  -6   2  305.27   22.90
   1   6  -2  958.00   39.30
  -1  -6   2  838.92   49.80
   0   6  -2 1545.45   61.89
   0  -6   2 1376.86   61.59
   0  -6   2 1403.36   74.59
  -1   6  -2 1007.30   45.90
   1  -6   2 1151.98   46.40
   1  -6   2 1037.70   59.79
  -2   6  -2  670.43   32.80
   2  -6   2  848.42   49.70
   2  -6   2  815.52   33.90
  -3   6  -2  805.92   34.50
   3  -6   2  772.42   51.39
   3  -6   2  813.52   36.10
  -4   6  -2  680.63   28.00
   4  -6   2  627.74   30.00
   4  -6   2  605.54   45.70
   5  -6   2  550.04   43.10
   5  -6   2  537.75   26.10
   6  -6   2  508.95   42.60
   6  -6   2  511.05   25.30
   7  -6   2  296.37   32.20
   7  -6   2  276.27   15.90
   8  -6   2  105.89   26.40
   8  -6   2   93.59    8.20
   9  -6   2   91.69    9.90
  10  -6   2  148.29   11.90
  11  -6   2  171.38   13.50
  10   5  -2   20.90    7.00
  10   5  -2   12.80    2.40
   9   5  -2   18.30    2.60
   9   5  -2   16.60    4.10
   8   5  -2   29.60    3.00
   8   5  -2   32.90    4.90
   7   5  -2   48.80    3.50
   7   5  -2   54.49    5.70
   6   5  -2   54.99    4.80
   6   5  -2   55.49    3.60
   5   5  -2   60.19    3.80
   5   5  -2   70.19    4.80
   4   5  -2   12.90    1.60
   4   5  -2   13.40    2.00
   3   5  -2   40.90    2.50
   3   5  -2   35.10    2.60
   2   5  -2   85.99    4.40
   2   5  -2   83.99    4.00
  -2  -5   2   87.89   10.30
   1   5  -2   27.50    1.90
  -1  -5   2   44.50    9.60
   0   5  -2    7.50    0.90
   0  -5   2    8.10    0.90
   0  -5   2    7.40    5.70
  -1   5  -2   12.30    1.10
   1  -5   2    9.80    6.40
   1  -5   2   11.70    1.50
  -2   5  -2  135.29    6.30
   2  -5   2  145.69    7.40
   2  -5   2  135.69   17.20
  -3   5  -2   23.80    1.50
   3  -5   2   24.50    3.00
   3  -5   2   34.50   11.50
  -4   5  -2   25.60    1.60
   4  -5   2   19.50    9.70
   4  -5   2   28.60    3.70
  -5   5  -2   46.10    2.60
   5  -5   2   44.30   14.00
   5  -5   2   51.79    4.70
   6  -5   2   11.70   10.20
   6  -5   2   15.60    3.60
   7  -5   2    7.20    2.90
   7  -5   2   10.60    9.90
   8  -5   2   10.30    3.70
   8  -5   2   14.50   11.70
   9  -5   2    4.60    3.10
  10  -5   2    3.00    3.40
  11  -5   2    5.40    4.20
  11   4  -2   72.49    8.70
  10   4  -2  102.19    8.60
  10   4  -2   91.29    5.90
   9   4  -2   26.30    2.90
   9   4  -2   37.50    5.50
   8   4  -2  207.08   12.80
   8   4  -2  220.18   10.70
   7   4  -2  457.45   20.60
   7   4  -2  452.75   22.60
   6   4  -2  385.86   17.60
   6   4  -2  389.16   19.20
   5   4  -2  709.73   32.60
   5   4  -2  725.93   31.50
   4   4  -2  826.12   37.40
   4   4  -2  859.21   36.60
   3   4  -2  469.35   20.70
   3   4  -2  470.35   21.00
   2   4  -2  975.10   43.00
   2   4  -2 1066.39   42.90
  -2  -4   2  941.81   49.90
   1   4  -2   97.79    4.70
   0   4  -2  611.84   28.30
   0  -4   2  691.53   28.20
   0  -4   2  671.03   38.00
  -1   4  -2  445.16   19.70
   1  -4   2  427.96   30.10
   1  -4   2  481.25   20.20
  -2   4  -2  591.44   24.10
   2  -4   2  542.15   25.10
   2  -4   2  534.95   36.90
  -3   4  -2 1288.37   52.09
   3  -4   2 1158.78   67.59
   3  -4   2 1195.98   53.59
  -4   4  -2  530.15   22.90
   4  -4   2  531.85   24.90
  -5   4  -2  781.52   35.70
   5  -4   2  900.71   38.40
   6  -4   2  996.30   45.70
   7  -4   2  409.06   21.30
   8  -4   2  297.27   17.00
   9  -4   2  210.18   13.90
  10  -4   2   13.20    4.40
  11  -4   2   55.49    8.40
  11   3  -2   13.00    4.60
  10   3  -2   54.59    4.00
  10   3  -2   48.70    6.80
   9   3  -2   36.00    5.80
   9   3  -2   39.00    3.60
   8   3  -2   64.19    7.20
   8   3  -2   72.89    4.40
   7   3  -2   57.19    3.70
   7   3  -2   53.89    5.30
   6   3  -2   16.10    3.10
   6   3  -2   18.90    2.00
   5   3  -2  131.39    6.50
   5   3  -2  129.09    7.80
   4   3  -2  100.39    5.90
   4   3  -2   96.59    5.00
   3   3  -2   50.39    3.30
   3   3  -2   43.40    2.60
   2   3  -2   44.10    2.60
   2   3  -2   43.70    2.40
  -2  -3   2   38.80    6.90
   1   3  -2    6.00    0.70
  -1  -3   2    2.40    3.70
   0   3  -2  130.79    6.20
   0  -3   2  139.09   13.30
   0  -3   2  143.99    6.20
  -1   3  -2   35.90    1.80
   1  -3   2   31.80    8.80
   1  -3   2   32.00    2.30
  -2   3  -2   26.00    1.30
   2  -3   2   25.90    2.30
  -3   3  -2   95.49    4.20
   3  -3   2   92.89    5.60
  -4   3  -2   95.99    4.40
   4  -3   2   97.99    6.20
  -5   3  -2   14.20    1.20
   5  -3   2   15.40    3.00
   6  -3   2   26.40    4.20
   7  -3   2   16.70    4.00
   8  -3   2    0.50    2.70
   9  -3   2    8.20    4.00
  10  -3   2   14.10    4.50
  11  -3   2   12.70    4.60
  11   2  -2   51.99    7.80
  10   2  -2  101.59    9.00
   9   2  -2   63.09    4.30
   9   2  -2   72.89    7.80
   8   2  -2  422.66   22.40
   8   2  -2  445.06   19.80
   7   2  -2  577.84   27.90
   7   2  -2  573.64   25.60
   6   2  -2  885.91   40.80
   6   2  -2  896.41   38.80
   5   2  -2  603.14   26.40
   5   2  -2  598.74   27.90
   4   2  -2  885.61   38.50
   4   2  -2  898.41   39.70
   3   2  -2 1282.47   54.59
   3   2  -2 1230.48   53.79
   2   2  -2  315.37   13.80
   2   2  -2  309.27   14.10
   1   2  -2 3398.06  149.19
   1   2  -2 3355.16  149.19
  -1  -2   2 3776.02  154.28
   0   2  -2  924.31   38.80
   0  -2   2  888.21   45.90
  -1   2  -2 3174.28  128.89
   1  -2   2 2893.11  128.99
   2  -2   2  821.62   35.80
   3  -2   2  552.04   25.00
   4  -2   2 1790.62   76.79
   4  -2   2 1825.62   78.69
   5  -2   2  963.00   41.00
   5  -2   2  954.30   43.30
   6  -2   2  302.47   16.60
   6  -2   2  333.87   14.20
   7  -2   2  426.66   21.90
   8  -2   2  300.37   17.00
   9  -2   2  440.96   23.70
  10  -2   2  138.09   11.10
  11  -2   2  176.98   13.30
  12  -2   2  122.19   11.20
  11   1  -2   13.90    4.80
  10   1  -2   11.60    4.30
   9   1  -2   16.80    4.30
   9   1  -2   17.10    2.20
   8   1  -2   53.39    6.40
   8   1  -2   55.79    3.70
   7   1  -2   55.29    6.10
   7   1  -2   53.89    3.50
   6   1  -2   54.69    5.20
   6   1  -2   59.89    3.50
   5   1  -2   25.90    3.40
   5   1  -2   27.60    2.00
   4   1  -2   66.99    3.50
   4   1  -2   63.89    4.60
   3   1  -2   95.49    5.50
   3   1  -2   94.49    4.60
   2   1  -2   49.99    3.20
   2   1  -2   51.79    2.70
   1   1  -2   90.39    4.10
   1   1  -2   85.99    4.30
  -1  -1   2   90.69    7.00
   0   1  -2    3.40    0.40
   1  -1   2   31.10    1.90
   2  -1   2   23.00    2.20
   3  -1   2    3.50    0.40
   3  -1   2    3.00    1.30
   4  -1   2   18.30    1.10
   4  -1   2   16.40    2.60
   5  -1   2   27.10    1.60
   5  -1   2   23.00    3.40
   6  -1   2    2.00    2.10
   6  -1   2    1.50    0.50
   7  -1   2    7.50    2.70
   8  -1   2   13.40    3.70
   9  -1   2    7.80    3.60
  10  -1   2    2.00    3.50
  11  -1   2   17.20    5.50
  12  -1   2    6.70    4.20
  11   0  -2  100.19    9.40
  10   0  -2  220.78   14.60
   9   0  -2  224.98   11.50
   9   0  -2  232.18   14.30
   8   0  -2  513.95   25.60
   8   0  -2  494.55   22.60
   7   0  -2  342.77   18.20
   7   0  -2  345.67   15.70
   6   0  -2  587.94   25.70
   6   0  -2  578.34   27.90
   5   0  -2  392.26   19.30
   5   0  -2  394.06   17.50
   4   0  -2 1085.79   48.60
   4   0  -2 1109.79   47.20
   3   0  -2  447.66   19.40
   3   0  -2  439.66   20.40
   2   0  -2  539.35   23.40
   2   0  -2  544.45   24.10
   1   0  -2  196.88    9.20
   1   0  -2  206.78    8.90
   0   0  -2  934.71   39.80
   1   0   2  306.57   13.50
   1   0   2  306.67   13.20
   2   0   2 3266.47  142.09
   2   0   2 3405.66  141.69
   3   0   2   46.50    2.30
   3   0   2   53.09    3.50
   4   0   2 1691.63   71.69
   4   0   2 1678.03   73.29
   5   0   2  821.62   34.90
   5   0   2  805.02   36.90
   6   0   2  149.69    9.20
   6   0   2  145.59    6.80
   7   0   2  389.26   20.30
   7   0   2  397.16   17.40
   8   0   2  360.26   19.50
   9   0   2  329.87   18.80
  10   0   2  212.48   14.30
  11   0   2  156.18   12.10
  12   0   2  141.59   12.30
  11  -1  -2   14.90    4.70
  10  -1  -2   12.20    4.30
   9  -1  -2   57.49    7.20
   8  -1  -2   92.79    5.30
   8  -1  -2  101.49    8.20
   7  -1  -2   26.20    2.40
   7  -1  -2   27.40    4.30
   6  -1  -2   16.80    1.80
   6  -1  -2   16.80    3.30
   5  -1  -2   34.00    2.30
   5  -1  -2   39.30    4.40
   4  -1  -2   17.00    2.60
   4  -1  -2   13.10    1.30
   3  -1  -2   71.39    4.40
   3  -1  -2   58.89    3.20
   2  -1  -2  143.49    7.30
   2  -1  -2  145.49    6.60
   1  -1  -2   75.59    4.00
   1  -1  -2   74.19    3.50
   0   1   2   23.50    1.40
   1   1   2    4.80    0.60
   2   1   2   12.30    0.90
   2   1   2   11.80    1.40
   3   1   2    6.90    1.50
   3   1   2    5.40    0.60
   4   1   2   35.00    3.10
   4   1   2   30.20    1.80
   5   1   2   17.70    2.90
   5   1   2   21.20    1.50
   6   1   2   16.70    3.30
   6   1   2   18.40    1.40
   7   1   2    9.20    1.20
   7   1   2   12.00    3.20
   8   1   2    2.30    2.60
   9   1   2    6.00    3.40
  10   1   2    5.70    3.80
  11   1   2    3.20    3.70
  12   1   2   18.30    5.50
  11  -2  -2   86.29   10.20
  10  -2  -2   99.09    9.30
   9  -2  -2  283.27   16.90
   8  -2  -2  365.36   16.70
   8  -2  -2  361.76   19.80
   7  -2  -2  292.67   16.20
   7  -2  -2  295.37   13.60
   6  -2  -2  347.17   15.90
   6  -2  -2  361.26   18.30
   5  -2  -2   98.29    6.60
   5  -2  -2   91.29   10.50
   5  -2  -2   95.29    4.90
   4  -2  -2  582.54   30.60
   4  -2  -2  572.34   24.50
   4  -2  -2  526.65   25.90
   3  -2  -2 1069.89   50.09
   3  -2  -2 1107.39   45.90
   3  -2  -2 1028.50   47.10
   2  -2  -2 2939.81  125.09
   2  -2  -2 2798.52  122.79
   1  -2  -2 5187.38  219.38
  -1   2   2 5119.39  219.08
   0   2   2  625.04   27.00
   1   2   2  798.32   34.30
   2   2   2 3860.11  168.18
   2   2   2 4038.50  168.78
   3   2   2 1592.54   66.99
   3   2   2 1549.34   67.69
   4   2   2  319.07   15.10
   4   2   2  315.97   14.00
   5   2   2 1082.79   49.20
   5   2   2 1129.69   47.50
   6   2   2  677.23   31.70
   6   2   2  685.43   29.60
   7   2   2  349.27   18.10
   7   2   2  346.27   15.60
   8   2   2  183.88    8.50
   8   2   2  163.08   11.20
   9   2   2   32.20    5.60
  10   2   2  160.98   11.70
  11   2   2  123.19   10.50
  12   2   2  129.09   11.20
  11  -3  -2   13.70    4.60
  10  -3  -2   25.30    5.40
   9  -3  -2   31.80    6.00
   8  -3  -2   48.00    6.50
   7  -3  -2   59.29    6.80
   7  -3  -2   61.39    3.70
   6  -3  -2   34.20    4.60
   6  -3  -2   36.40    2.60
   5  -3  -2    9.80    5.40
   5  -3  -2   11.80    1.40
   5  -3  -2   15.30    2.90
   4  -3  -2   42.80    8.00
   4  -3  -2   38.60    4.20
   3  -3  -2   29.80    2.80
   3  -3  -2   34.70    6.50
  -3   3   2   18.70    1.90
   2  -3  -2  111.49    9.10
   2  -3  -2   97.49    5.60
  -2   3   2   98.19    5.00
   1  -3  -2  326.77   18.30
   1  -3  -2  315.97   14.30
  -1   3   2  303.17   14.00
   1   3   2   34.10    2.10
   2   3   2   21.00    1.50
   2   3   2   21.60    1.70
   3   3   2   19.00    2.00
   3   3   2   18.90    1.40
   4   3   2    1.90    1.30
   4   3   2    4.00    0.80
   5   3   2   22.60    1.70
   5   3   2   22.30    3.00
   6   3   2    2.90    2.00
   6   3   2    1.90    0.80
   7   3   2   30.00    4.50
   7   3   2   27.00    2.20
   8   3   2   12.70    1.60
   8   3   2   18.40    4.10
   9   3   2   16.80    4.30
  10   3   2    6.40    3.70
  11   3   2    3.20    3.40
  12   3   2    2.20    3.90
  11  -4  -2  133.99   11.60
  10  -4  -2  152.48   11.60
   9  -4  -2  195.48   13.10
   8  -4  -2  116.39    9.00
   7  -4  -2  161.78   10.50
  -7   4   2  157.28    8.20
   6  -4  -2  398.16   19.50
  -6   4   2  354.86   17.10
   5  -4  -2  925.71   41.70
   5  -4  -2  865.31   48.60
  -5   4   2  936.01   39.90
   4  -4  -2  475.75   30.00
   4  -4  -2  489.45   24.20
  -4   4   2  565.54   22.90
   3  -4  -2   75.99    9.00
   3  -4  -2   79.59    5.20
   2  -4  -2 1001.70   43.40
   2  -4  -2 1017.40   49.30
  -2   4   2  955.00   42.70
   1  -4  -2  407.56   23.90
   1  -4  -2  419.06   18.60
   0   4   2 8175.98  347.67
   1   4   2 9999.00  425.36
   2   4   2  810.52   36.10
   2   4   2  860.61   36.20
   3   4   2 2104.29   89.69
   3   4   2 2099.59   90.09
   4   4   2 3017.50  129.59
   4   4   2 3065.19  130.39
   5   4   2  513.75   22.30
   5   4   2  497.15   23.50
   6   4   2  143.09    8.60
   6   4   2  139.09    6.90
   7   4   2  111.29    7.70
   7   4   2  100.09    5.40
   8   4   2  202.28    9.90
   8   4   2  212.88   12.60
   9   4   2  226.18   11.70
   9   4   2  244.58   14.50
  10   4   2  194.18   13.20
  11   4   2  147.49   11.70
  12   4   2   68.79    9.40
  11  -5  -2   12.50    4.80
  10  -5  -2   14.00    4.70
   9  -5  -2   11.60    4.10
   8  -5  -2    8.70    3.30
   7  -5  -2   68.89    6.50
  -7   5   2   70.09    5.70
   6  -5  -2    4.10    2.40
  -6   5   2    5.20    1.30
   5  -5  -2   26.70    3.90
   5  -5  -2   27.50    8.50
  -5   5   2   21.50    2.40
   4  -5  -2   69.89   11.70
   4  -5  -2   54.79    4.90
  -4   5   2   66.29    3.80
   3  -5  -2   16.00    6.10
   3  -5  -2   19.00    2.80
  -3   5   2   18.80    1.90
   2  -5  -2   12.00    5.20
   2  -5  -2   12.70    2.00
  -2   5   2    9.90    1.30
   1  -5  -2  199.88   15.10
   1  -5  -2  167.88    8.40
  -1   5   2  168.28    8.30
   0   5   2  141.89    6.90
   1   5   2  157.38    7.50
   2   5   2   64.29    3.40
   2   5   2   59.49    3.40
   3   5   2   31.10    2.20
   3   5   2   32.60    2.40
   4   5   2    8.60    1.70
   4   5   2    4.40    1.00
   5   5   2   50.69    3.20
   5   5   2   57.59    4.40
   6   5   2   22.20    2.10
   6   5   2   21.50    3.40
   7   5   2    4.10    2.40
   7   5   2    4.70    1.20
   8   5   2   56.39    3.80
   8   5   2   56.39    6.40
   9   5   2   17.20    4.30
   9   5   2   18.10    2.30
  10   5   2    2.70    3.20
  11   5   2   15.90    4.70
  11  -6  -2  117.29   10.50
  10  -6  -2  147.09   11.70
   9  -6  -2  160.08   11.60
   8  -6  -2  108.19    8.80
   7  -6  -2  226.98   13.80
   6  -6  -2  314.07   16.50
  -6   6   2  289.47   14.20
   5  -6  -2  204.28   12.00
   5  -6  -2  242.28   20.30
  -5   6   2  202.78   10.30
   4  -6  -2  345.97   25.50
   4  -6  -2  383.86   17.90
  -4   6   2  337.47   16.20
   3  -6  -2  423.06   29.60
   3  -6  -2  465.35   22.20
  -3   6   2  512.55   21.20
   2  -6  -2 1030.10   55.09
   2  -6  -2 1055.29   46.20
  -2   6   2 1066.59   45.70
   1  -6  -2  813.72   38.00
   1  -6  -2  836.92   46.50
  -1   6   2  951.70   37.90
   0  -6  -2 1252.17   65.19
   0   6   2 1310.77   55.39
   1   6   2  773.52   33.80
   2   6   2 1858.21   78.39
   2   6   2 1805.42   78.49
   3   6   2  492.95   21.60
   3   6   2  477.95   21.60
   4   6   2  336.67   16.00
   4   6   2  352.06   15.60
   5   6   2  239.98   12.00
   5   6   2  231.18   11.10
   6   6   2  668.33   31.50
   6   6   2  698.13   30.20
   7   6   2  268.17   14.20
   7   6   2  254.77   12.30
   8   6   2  274.97   15.30
   8   6   2  271.17   13.00
   9   6   2  211.68   10.30
   9   6   2  194.58   12.80
  10   6   2  178.38   12.30
  11   6   2  132.79   11.10
  10  -7  -2    4.60    3.80
   9  -7  -2    8.60    3.60
   8  -7  -2    6.20    3.10
   7  -7  -2   30.80    4.90
   6  -7  -2    6.00    2.60
  -6   7   2   10.70    1.90
   5  -7  -2    5.30    2.40
   5  -7  -2    7.80    5.90
  -5   7   2    5.70    1.40
   4  -7  -2    4.50    5.60
   4  -7  -2    9.80    2.50
  -4   7   2    8.30    1.50
   3  -7  -2   24.10    3.00
   3  -7  -2   23.50    8.30
  -3   7   2   14.70    1.90
   2  -7  -2    7.90    1.70
   2  -7  -2    6.40    5.20
  -2   7   2   10.80    1.50
   1  -7  -2   16.90    2.00
   1  -7  -2   28.50    8.50
  -1   7   2   15.80    1.90
   0  -7  -2   47.70   10.50
   0   7   2   35.40    2.60
   1   7   2   57.99    3.60
   2   7   2   30.50    2.30
   3   7   2   17.50    1.80
   3   7   2   17.80    2.00
   4   7   2   -0.60    0.70
   4   7   2    0.20    1.00
   5   7   2   24.90    3.00
   5   7   2   15.30    1.90
   6   7   2   20.70    3.30
   6   7   2   21.90    2.40
   7   7   2    3.40    2.20
   7   7   2   -0.50    0.90
   8   7   2   21.90    2.60
   8   7   2   21.80    4.20
   9   7   2   26.80    3.00
   9   7   2   20.80    4.60
  10   7   2    7.60    1.90
  10  -8  -2   58.59    8.40
   9  -8  -2  149.49   11.30
   8  -8  -2  334.97   19.10
   7  -8  -2  313.67   17.70
   6  -8  -2  359.46   19.00
   5  -8  -2  215.78   12.00
   5  -8  -2  222.98   21.60
  -5   8   2  192.18   10.10
   4  -8  -2  696.63   33.20
   4  -8  -2  706.33   44.60
  -4   8   2  742.03   31.90
   3  -8  -2  434.66   31.20
   3  -8  -2  429.46   20.50
  -3   8   2  424.46   19.50
   2  -8  -2  520.85   21.90
   2  -8  -2  493.45   33.00
  -2   8   2  409.36   21.10
   1  -8  -2  353.26   17.00
   1  -8  -2  313.47   26.30
  -1   8   2  422.46   17.10
   0  -8  -2 1040.60   57.29
   0   8   2  994.90   44.20
   1   8   2  452.05   20.40
   2   8   2  406.96   18.50
   3   8   2  574.14   25.30
   4   8   2  379.46   17.70
   4   8   2  396.36   17.90
   5   8   2  630.44   28.00
   5   8   2  626.84   28.50
   6   8   2  116.09    7.60
   6   8   2  127.59    6.70
   7   8   2  290.07   13.50
   7   8   2  268.77   14.90
   8   8   2  282.97   13.70
   9   8   2  148.09    8.10
  10   8   2   57.79    4.50
  10  -9  -2    5.60    3.90
   9  -9  -2    7.50    3.80
   8  -9  -2    3.50    2.80
   7  -9  -2   24.00    4.70
   6  -9  -2   19.80    4.10
   5  -9  -2   -0.10    5.50
   5  -9  -2    4.30    2.20
  -5   9   2    1.10    1.20
   4  -9  -2   20.00    3.20
   4  -9  -2    9.20    7.80
  -4   9   2   18.00    2.30
   3  -9  -2   27.40    9.60
   3  -9  -2   28.60    3.50
  -3   9   2   22.10    2.50
   2  -9  -2   49.20   12.40
   2  -9  -2   38.00    3.30
  -2   9   2   31.70    3.00
   1  -9  -2   17.60    8.00
  -1   9   2   12.10    1.90
   0  -9  -2   15.50    8.40
   0   9   2   17.20    2.10
   1   9   2   34.20    2.80
   2   9   2   17.10    1.90
   3   9   2   75.79    4.10
   3   9   2   68.69    4.40
   4   9   2   26.20    2.70
   4   9   2   23.50    2.50
   5   9   2   60.59    4.00
   6   9   2   16.20    2.10
   7   9   2    1.90    1.40
   8   9   2    0.50    1.30
   9   9   2    4.10    1.70
  10   9   2   14.30    2.60
   9 -10  -2   92.49    8.70
   8 -10  -2  157.18   11.50
   7 -10  -2  181.08   12.10
   6 -10  -2  454.75   23.40
   5 -10  -2  168.38   21.10
   5 -10  -2  165.28   10.40
  -5  10   2  165.38    8.70
   4 -10  -2  103.59    7.40
   4 -10  -2  122.69   20.20
  -4  10   2  123.09    6.60
   3 -10  -2  311.67   15.90
   3 -10  -2  329.17   28.40
  -3  10   2  321.17   15.10
   2 -10  -2  610.14   40.70
   2 -10  -2  581.54   26.40
  -2  10   2  554.64   26.00
   1 -10  -2  926.51   54.49
  -1  10   2  846.52   38.70
   0 -10  -2  305.77   26.30
   0  10   2  255.37   12.90
   1  10   2  440.06   20.10
   2  10   2  376.06   17.40
   3  10   2  579.84   26.10
   4  10   2  605.84   27.30
   5  10   2  513.05   23.40
   6  10   2  446.96   20.70
   7  10   2  319.67   15.40
   8  10   2  239.88   12.10
   9  10   2  170.78    9.30
  10  10   2   76.19    5.50
   9 -11  -2   10.10    4.30
   8 -11  -2    1.70    3.10
   7 -11  -2   -1.50    1.80
   6 -11  -2   31.40    5.10
   5 -11  -2   23.70   11.30
   5 -11  -2   32.60    4.80
   4 -11  -2   -0.40    1.50
   4 -11  -2    0.00    6.50
  -4  11   2    0.30    1.10
   3 -11  -2    9.10    7.90
   3 -11  -2    3.10    1.60
  -3  11   2    4.60    1.40
   2 -11  -2   20.50    2.80
   2 -11  -2   16.90    9.60
  -2  11   2   15.90    2.30
   1 -11  -2    1.00    6.00
  -1  11   2    3.60    1.30
   0 -11  -2   10.00    7.90
   1  11   2    9.80    1.70
   2  11   2    2.00    1.00
   3  11   2   11.40    1.90
   4  11   2   16.20    2.40
   5  11   2   14.90    2.50
   6  11   2   40.90    3.80
   7  11   2    7.60    2.20
   8  11   2   27.80    3.30
   9  11   2   24.60    3.20
  10  11   2   -0.20    1.80
   8 -12  -2   98.09    8.80
   7 -12  -2   79.19    8.60
   6 -12  -2   64.59    7.20
   5 -12  -2  163.78   10.50
   5 -12  -2  161.58   22.40
   4 -12  -2  442.46   21.30
   4 -12  -2  434.36   36.60
  -4  12   2  409.16   19.90
   3 -12  -2  540.65   41.60
   3 -12  -2  558.44   25.80
  -3  12   2  539.05   25.00
   2 -12  -2  296.27   30.00
  -2  12   2  368.46   16.50
   1 -12  -2  348.67   31.00
  -1  12   2  279.57   14.40
   0 -12  -2  383.56   34.60
   0  12   2  424.56   19.30
   1  12   2  352.16   16.70
   2  12   2   96.39    5.90
   3  12   2   91.59    5.70
   4  12   2  190.88   10.00
   5  12   2  227.38   11.60
   6  12   2  354.46   17.10
   7  12   2  309.17   15.30
   8  12   2  175.98    9.70
   9  12   2  103.19    6.80
   8 -13  -2    1.20    3.10
   7 -13  -2    4.20    3.10
   6 -13  -2    5.10    2.80
   5 -13  -2    6.70    2.60
   5 -13  -2    3.90    9.00
   4 -13  -2   10.60   10.00
   4 -13  -2   15.20    3.20
  -4  13   2   15.70    3.60
   3 -13  -2   -0.80    7.10
  -3  13   2   -1.00    1.30
   2 -13  -2    1.50    6.90
  -2  13   2    4.20    1.70
   1 -13  -2   -0.30    7.20
  -1  13   2    0.70    1.40
   0 -13  -2    0.10    7.10
   0  13   2    1.30    1.40
   1  13   2   20.40    2.70
   2  13   2   19.70    2.80
   3  13   2   14.80    2.60
   4  13   2    8.50    1.90
   5  13   2    5.00    1.90
   6  13   2   18.90    2.90
   7  13   2    3.50    2.00
   8  13   2   13.30    2.70
   9  13   2   16.10    3.10
   7 -14  -2  106.99    9.20
   5 -14  -2  145.49   26.50
   4 -14  -2  129.19   25.10
   3 -14  -2  177.88   24.50
  -3  14   2  160.18    9.00
   2 -14  -2  389.06   37.10
  -2  14   2  411.66   19.30
   1 -14  -2  162.28   23.00
  -1  14   2  158.28    8.80
   0  14   2  173.48    9.40
   1  14   2  106.59    6.60
   2  14   2  325.87   15.90
   3  14   2  307.77   15.20
   4  14   2  184.88   10.10
   5  14   2  181.28   10.00
   6  14   2  162.18    9.30
   7  14   2   68.69    5.40
   8  14   2   72.29    5.60
   5 -15  -2   -0.40    8.40
   4 -15  -2    9.20   10.30
   3 -15  -2    6.70    9.80
  -3  15   2    1.90    1.70
   2 -15  -2   -0.70    8.50
  -2  15   2    3.40    1.60
   1 -15  -2    1.80    9.60
  -1  15   2    4.50    1.90
   0  15   2   20.70    3.00
   1  15   2    1.90    1.70
   2  15   2   32.20    3.70
   3  15   2   19.60    3.00
   4  15   2    6.70    2.20
   5  15   2   17.50    3.00
   6  15   2   11.20    2.70
   7  15   2    0.20    1.80
   5 -16  -2   49.60   17.40
   4 -16  -2   90.29   22.70
   3 -16  -2   87.89   22.80
   2 -16  -2   80.59   21.30
  -2  16   2   83.89    5.80
  -1  16   2  107.79    6.90
   0  16   2  248.68   12.90
   1  16   2  230.78   12.20
   2  16   2  413.76   20.00
   3  16   2  339.57   16.90
   4  16   2  137.09    8.30
   5  16   2  119.99    7.70
   6  16   2   68.69    5.60
   7  16   2   50.19    5.30
   4 -17  -2   -2.10    9.60
   3 -17  -2   -8.40    7.80
   2 -17  -2    2.60    9.50
  -2  17   2    2.50    1.70
  -1  17   2    1.40    1.60
   0  17   2    1.50    1.80
   1  17   2    1.30    1.80
   2  17   2   19.30    3.30
   3  17   2    5.20    2.40
   4  17   2    2.40    2.10
   5  17   2   11.00    2.90
   3 -18  -2   98.69   26.40
  -1  18   2  152.98    9.10
   0  18   2  131.09    8.30
   1  18   2   90.39    6.50
   2  18   2   75.19    5.90
   3  18   2   72.69    5.80
   4  18   2   80.69    6.30
   2  18  -3   17.10    3.00
   1  18  -3    2.40    2.00
  -1 -18   3    4.50   10.90
   0 -18   3   10.00   12.00
   1 -18   3   12.00   12.70
   4  17  -3   27.10    3.90
   3  17  -3   82.09    6.00
   2  17  -3   94.39    6.50
  -2 -17   3  126.39   30.10
   1  17  -3   55.79    5.10
  -1 -17   3   61.49   21.10
   0  17  -3  102.49    6.60
   0 -17   3  110.29   27.00
   1 -17   3  118.29   27.20
   2 -17   3  167.18   33.90
   3 -17   3  107.99   28.80
   4 -17   3  104.29   28.20
   5  16  -3   20.20    3.40
   4  16  -3   17.90    3.10
   3  16  -3    6.10    2.20
   2  16  -3    3.30    2.00
  -2 -16   3   12.20   12.70
  -1 -16   3   22.10   13.80
   0  16  -3   33.10    3.60
   0 -16   3   36.10   15.40
   1 -16   3   35.70   16.40
   2 -16   3   23.30   15.10
   3 -16   3    1.10    9.80
   4 -16   3    0.00   10.60
   5 -16   3   -2.80    9.20
   6  15  -3   64.89    5.80
   5  15  -3   87.79    6.30
   4  15  -3   86.59    6.00
   3  15  -3   39.30    4.30
   2  15  -3   91.79    5.90
  -2 -15   3   69.89   19.90
   1  15  -3   93.19    6.00
  -1 -15   3   98.09   23.20
   0  15  -3  213.68   10.90
   0 -15   3  189.18   32.80
  -1  15  -3  138.19    7.80
   1 -15   3  180.48   32.00
   2 -15   3  124.69   27.90
   3 -15   3  133.59   30.20
   4 -15   3  108.99   27.80
   5 -15   3  100.09   26.40
   6 -15   3   74.69   23.50
   7  14  -3   16.00    3.20
   6  14  -3   79.29    5.90
   5  14  -3   21.50    3.40
   4  14  -3   43.20    4.30
   3  14  -3   16.50    2.60
  -3 -14   3   11.90   11.50
   2  14  -3   17.80    2.70
  -2 -14   3   21.60   12.50
   1  14  -3   25.70    3.10
  -1 -14   3   24.90   12.10
   0  14  -3   52.49    4.00
   0 -14   3   67.69   20.00
  -1  14  -3   15.30    2.30
   1 -14   3   19.70   12.70
   2 -14   3   37.90   16.80
   3 -14   3   13.70   13.60
   4 -14   3   14.40   13.40
   5 -14   3   17.50   14.80
   6 -14   3    1.50   12.50
   7 -14   3   25.10   16.70
   8  13  -3  108.59    7.30
   7  13  -3  137.89    8.40
   6  13  -3  199.58   10.80
   5  13  -3   31.00    3.50
   4  13  -3  154.18    8.60
   3  13  -3  328.57   15.70
  -3 -13   3  317.77   33.00
   2  13  -3  294.27   14.40
  -2 -13   3  299.67   31.10
   1  13  -3  191.58    9.80
  -1 -13   3  185.88   25.00
   0  13  -3  303.17   14.20
   0 -13   3  275.87   31.40
  -1  13  -3  227.08   11.30
   1 -13   3  241.08   29.70
  -2  13  -3   94.99    5.50
   2 -13   3   92.49   23.40
   3 -13   3  143.69   29.60
   4 -13   3  104.89   26.10
   5 -13   3  165.88   32.10
   6 -13   3  280.87   35.70
   7 -13   3   66.59   22.90
   8  12  -3   49.70    5.10
   7  12  -3   24.50    3.30
   6  12  -3   55.79    5.00
   5  12  -3   35.00    3.70
   4  12  -3   55.89    4.30
   3  12  -3   92.59    5.70
  -3 -12   3   97.49   20.80
   2  12  -3   90.79    5.60
  -2 -12   3  113.09   21.00
  -1 -12   3   28.00   12.60
   0  12  -3   61.39    4.10
   0 -12   3   64.59   18.50
  -1  12  -3   27.50    2.70
   1 -12   3   28.00   12.40
   2 -12   3   14.60   11.60
   3 -12   3    1.10    9.30
   4 -12   3   22.30   14.40
   5 -12   3    0.60    9.00
   6 -12   3    6.20    9.80
   7 -12   3    3.80   11.50
   7 -12   3    6.60    3.30
   8 -12   3    6.90   17.10
   8 -12   3    6.00    3.50
   9  11  -3  133.19    8.20
   8  11  -3   64.09    5.10
   7  11  -3   66.49    5.00
   6  11  -3  278.37   13.80
   5  11  -3  590.34   26.90
   4  11  -3  196.28   10.10
   3  11  -3  112.09    6.60
  -3 -11   3  153.68   20.10
   2  11  -3  360.36   16.20
  -2 -11   3  312.27   30.10
   1  11  -3  475.65   21.10
  -1 -11   3  438.16   37.00
   0  11  -3  217.28   10.30
   0 -11   3  183.18   23.90
  -1  11  -3   90.59    5.00
   1 -11   3   69.09   17.90
  -2  11  -3  383.66   17.50
   2 -11   3  394.46   37.20
   3 -11   3  429.56   40.20
   4 -11   3  248.08   16.30
   4 -11   3  234.08   30.80
   5 -11   3   90.99   22.80
   5 -11   3  110.29    7.90
   6 -11   3  519.65   26.00
   6 -11   3  493.55   47.70
   7 -11   3   85.69   24.20
   7 -11   3   91.59    8.10
   8 -11   3  113.39    9.40
   8 -11   3   72.89   22.60
   9 -11   3  145.29   11.60
   9  10  -3   89.89    6.20
   8  10  -3   13.40    2.60
   7  10  -3    7.70    2.00
   6  10  -3   87.79    5.50
   5  10  -3   99.59    6.00
   4  10  -3   12.80    2.00
   3  10  -3   52.89    3.80
  -3 -10   3   86.59   17.50
   2  10  -3   76.79    4.70
  -2 -10   3   82.69   17.10
   1  10  -3   54.69    3.60
  -1 -10   3   55.19   14.80
   0  10  -3  101.39    5.40
   0 -10   3   82.19   18.00
  -1  10  -3    3.80    1.10
   1 -10   3    7.00    8.20
  -2  10  -3   25.00    2.30
   2 -10   3   23.20   11.80
  -3  10  -3   66.29    3.80
   3 -10   3   56.29   17.00
   3 -10   3   71.39    5.20
   4 -10   3    8.70    9.50
   4 -10   3    5.10    2.30
   5 -10   3   -1.90    9.00
   5 -10   3   -0.10    1.90
   6 -10   3   52.79    6.40
   6 -10   3   66.19   20.90
   7 -10   3    9.40    3.60
   7 -10   3   11.60   13.20
   8 -10   3    7.60    3.70
   8 -10   3   -0.90   10.10
   9 -10   3   10.60    4.00
  10   9  -3   82.79    5.90
   9   9  -3  237.68   12.40
   8   9  -3  146.19    8.30
   7   9  -3  201.88   10.50
   6   9  -3  179.58    9.40
   5   9  -3   27.80    3.00
   4   9  -3   79.89    4.90
   3   9  -3  511.05   24.10
  -3  -9   3  589.24   39.00
   2   9  -3  388.46   18.20
  -2  -9   3  426.16   32.20
   1   9  -3  406.26   18.10
  -1  -9   3  379.86   31.80
   0   9  -3 1049.89   45.10
   0  -9   3 1017.00   62.59
  -1   9  -3  548.25   24.10
   1  -9   3  540.35   24.30
   1  -9   3  556.64   41.80
  -2   9  -3  357.16   16.60
   2  -9   3  380.26   34.40
   2  -9   3  381.86   17.60
  -3   9  -3  225.88   10.50
   3  -9   3  227.08   12.00
   3  -9   3  243.28   27.60
   4  -9   3  278.97   31.80
   4  -9   3  294.47   15.20
   5  -9   3  105.49   23.50
   5  -9   3   93.09    7.30
   6  -9   3  481.65   23.80
   6  -9   3  422.16   42.60
   7  -9   3  294.77   34.90
   7  -9   3  250.67   15.40
   8  -9   3  157.78   11.40
   8  -9   3  122.99   28.40
   9  -9   3  134.79   11.10
  10  -9   3  155.98   12.60
  10   8  -3   12.20    2.70
   9   8  -3   44.20    4.30
   8   8  -3   66.89    4.90
   7   8  -3   67.39    4.70
   6   8  -3   38.80    3.20
   5   8  -3   10.00    1.80
   4   8  -3    8.10    1.50
   3   8  -3   63.49    4.00
  -3  -8   3   86.59   15.30
   2   8  -3   72.39    4.30
  -2  -8   3   98.19   16.70
   1   8  -3   33.60    2.50
  -1  -8   3   48.20   12.70
   0   8  -3   64.19    3.30
   0  -8   3   48.70    2.70
   0  -8   3   68.39   15.30
  -1   8  -3   84.99    4.70
   1  -8   3   96.29    5.10
   1  -8   3   91.39   18.00
  -2   8  -3   11.30    1.30
   2  -8   3    7.70    1.80
   2  -8   3   10.30    9.00
  -3   8  -3    5.80    0.90
   3  -8   3    9.20    9.60
   3  -8   3   11.10    2.30
   4  -8   3   37.40    4.50
   4  -8   3   43.60   15.10
   5  -8   3   23.30    3.90
   5  -8   3   22.90   12.20
   6  -8   3   32.90    4.90
   6  -8   3   30.80   15.50
   7  -8   3    5.80   11.50
   7  -8   3    4.80    3.20
   8  -8   3   33.30   16.00
   8  -8   3   38.00    6.20
   9  -8   3   -2.30    2.80
  10  -8   3    3.50    3.90
  10   7  -3   51.49    4.90
   9   7  -3  135.79    7.80
   8   7  -3  188.58    9.90
   7   7  -3   60.19    4.20
   6   7  -3  168.18    8.70
   5   7  -3  400.36   18.30
   4   7  -3  488.55   22.00
   3   7  -3  662.13   29.10
   3   7  -3  649.43   29.70
  -3  -7   3  743.73   42.50
   2   7  -3  677.23   28.60
  -2  -7   3  608.54   40.00
   1   7  -3  859.21   37.10
  -1  -7   3  848.02   50.39
   0   7  -3 1396.96   63.19
   0  -7   3 1474.55   79.09
   0  -7   3 1546.55   62.99
  -1   7  -3  515.95   25.90
   1  -7   3  660.83   43.30
   1  -7   3  654.03   26.50
  -2   7  -3  372.86   15.50
   2  -7   3  341.37   16.50
   2  -7   3  306.27   29.90
  -3   7  -3  516.95   22.50
   3  -7   3  524.85   24.20
   3  -7   3  505.25   41.10
  -4   7  -3  375.06   17.00
   4  -7   3  415.16   36.60
   4  -7   3  387.26   19.00
   5  -7   3  258.97   29.80
   5  -7   3  278.57   14.80
   6  -7   3  203.98   12.20
   6  -7   3  192.38   26.80
   7  -7   3  213.08   13.30
   7  -7   3  223.88   36.00
   8  -7   3  286.47   35.00
   8  -7   3  291.17   17.00
   9  -7   3  149.59   11.50
  10  -7   3  106.29   10.00
  11  -7   3  116.99   11.10
  11   6  -3   18.50    3.10
  10   6  -3   24.80    3.10
   9   6  -3   44.80    4.20
   8   6  -3   76.69    5.10
   7   6  -3    6.80    1.60
   6   6  -3   37.50    4.10
   6   6  -3   36.70    3.00
   5   6  -3   32.40    3.20
   5   6  -3   39.10    2.80
   4   6  -3   23.60    2.50
   4   6  -3   24.20    2.30
   3   6  -3  140.19    6.90
   3   6  -3  137.59    6.60
  -3  -6   3  126.99   14.20
   2   6  -3   49.10    3.00
  -2  -6   3   53.29   11.00
   1   6  -3   50.89    2.90
  -1  -6   3   44.80   10.60
   0   6  -3  145.39    7.00
   0  -6   3  166.38   17.60
   0  -6   3  148.89    6.90
  -1   6  -3  156.98    7.80
   1  -6   3  193.78   20.40
   1  -6   3  180.28    8.30
  -2   6  -3   17.30    1.30
   2  -6   3   19.90    2.50
   2  -6   3   14.80    9.10
  -3   6  -3   90.39    4.20
   3  -6   3   91.99   19.40
   3  -6   3   78.19    5.60
  -4   6  -3   44.20    2.30
   4  -6   3   41.00   14.10
   4  -6   3   48.20    4.30
   5  -6   3   28.20   13.30
   5  -6   3   23.10    3.70
   6  -6   3    5.40    2.60
   6  -6   3   11.20   10.70
   7  -6   3    4.70    2.80
   7  -6   3    6.20    9.60
   8  -6   3    7.10    3.60
   8  -6   3   16.90   12.90
   9  -6   3   12.50    4.40
  10  -6   3    1.90    3.30
  11  -6   3    6.40    4.00
  11   5  -3   90.99    6.30
  10   5  -3  166.48    9.10
   9   5  -3   52.99    4.50
   9   5  -3   46.20    6.20
   8   5  -3  218.48   10.40
   8   5  -3  184.08   11.80
   7   5  -3  154.38    8.10
   7   5  -3  155.38    9.50
   6   5  -3  277.07   12.90
   6   5  -3  266.77   14.00
   5   5  -3  355.26   17.00
   5   5  -3  353.16   16.20
   4   5  -3 1065.99   47.10
   4   5  -3 1110.49   47.60
   3   5  -3  514.55   22.20
   3   5  -3  500.75   22.20
  -3  -5   3  480.15   30.40
   2   5  -3  952.90   42.50
  -2  -5   3 1026.10   52.49
   1   5  -3  354.66   15.10
  -1  -5   3  309.77   24.00
   0   5  -3  494.75   18.70
   0  -5   3  391.46   18.40
   0  -5   3  361.16   28.60
  -1   5  -3 2093.99   86.99
   1  -5   3 2005.70  102.69
   1  -5   3 2018.90   87.39
  -2   5  -3 1037.20   43.10
   2  -5   3 1011.00   60.29
   2  -5   3  974.50   44.10
  -3   5  -3 1096.69   45.50
   3  -5   3 1036.10   47.10
   3  -5   3 1060.49   64.69
  -4   5  -3  847.82   35.10
   4  -5   3  799.52   54.89
   4  -5   3  802.62   37.20
   5  -5   3  301.27   15.70
   6  -5   3  410.36   21.00
   7  -5   3  176.78   11.40
   8  -5   3  187.68   12.30
   9  -5   3   85.99    8.40
  10  -5   3   51.39    7.80
  11  -5   3   89.89   10.40
  10   4  -3   49.00    6.60
  10   4  -3   41.50    4.10
   9   4  -3   15.90    2.40
   9   4  -3   21.10    4.60
   8   4  -3   26.30    2.90
   8   4  -3   35.30    5.00
   7   4  -3   46.20    3.30
   7   4  -3   41.50    5.00
   6   4  -3   73.49    5.50
   6   4  -3   68.19    4.20
   5   4  -3   51.79    3.30
   5   4  -3   49.10    4.10
   4   4  -3  198.48    9.30
   4   4  -3  194.48   10.00
   3   4  -3  134.49    6.80
   3   4  -3  130.19    6.50
  -3  -4   3  137.79   12.50
   2   4  -3  163.18    8.00
   2   4  -3  176.18    8.00
  -2  -4   3  184.38   14.80
   1   4  -3    4.50    0.80
  -1  -4   3    7.90    5.40
   0   4  -3   52.59    2.70
   0  -4   3   51.09    2.60
   0  -4   3   52.79   10.90
  -1   4  -3   61.79    3.20
   1  -4   3   74.59   14.30
   1  -4   3   70.39    3.70
  -2   4  -3   67.19    3.10
   2  -4   3   61.39    4.00
   2  -4   3   68.49   15.20
  -3   4  -3   40.80    2.00
   3  -4   3   56.59    3.90
   4  -4   3   73.79    5.40
   5  -4   3   23.50    3.50
   6  -4   3   18.20    3.50
   7  -4   3    6.50    3.10
   8  -4   3   18.00    4.30
   9  -4   3   37.70    6.10
  10  -4   3    2.30    3.00
  11  -4   3    5.60    3.70
  11   3  -3   75.89    9.20
  10   3  -3  131.09   10.10
  10   3  -3  122.29    7.10
   9   3  -3  185.38    9.70
   9   3  -3  195.98   12.30
   8   3  -3  113.39    8.30
   8   3  -3  108.79    6.30
   7   3  -3  245.88   13.30
   7   3  -3  226.88   11.20
   6   3  -3  219.48   12.00
   6   3  -3  219.88   10.50
   5   3  -3  440.26   21.70
   5   3  -3  478.95   20.60
   4   3  -3 2003.40   85.99
   4   3  -3 2014.30   86.89
   3   3  -3  879.71   38.60
   3   3  -3  905.21   39.10
   2   3  -3  915.21   37.60
   2   3  -3  869.01   37.40
  -2  -3   3  809.52   43.30
   1   3  -3  372.96   17.20
  -1  -3   3  429.16   25.00
   0   3  -3 3704.63  155.28
   0  -3   3 3729.53  155.28
   0  -3   3 3490.65  165.58
  -1   3  -3  528.55   24.10
   1  -3   3  599.84   24.60
  -2   3  -3  687.83   27.20
   2  -3   3  582.14   28.10
   3  -3   3 1868.31   80.79
   4  -3   3 1603.94   70.19
   5  -3   3  287.57   14.90
   6  -3   3  489.65   24.00
   7  -3   3  383.36   20.10
   8  -3   3  253.97   15.10
   9  -3   3  105.19    9.10
  10  -3   3   72.39    8.60
  11  -3   3   81.99   10.10
  11   2  -3   11.50    4.50
  10   2  -3   51.29    7.10
  10   2  -3   41.40    3.80
   9   2  -3   39.30    5.90
   9   2  -3   40.00    3.60
   8   2  -3    7.30    1.70
   8   2  -3    8.30    3.00
   7   2  -3   49.20    5.60
   7   2  -3   56.59    3.60
   6   2  -3   19.20    2.10
   6   2  -3   21.60    3.40
   5   2  -3   68.99    5.10
   5   2  -3   69.49    3.90
   4   2  -3  205.98   10.70
   4   2  -3  211.08    9.70
   3   2  -3   92.59    5.20
   3   2  -3   90.59    4.60
   2   2  -3   52.69    2.90
   2   2  -3   55.59    3.30
  -2  -2   3   59.09    6.30
   1   2  -3   44.10    2.40
  -1  -2   3   54.19    8.40
   0   2  -3   33.60    1.80
  -1   2  -3   19.00    1.10
   1  -2   3   19.60    1.50
   2  -2   3   19.80    1.80
   3  -2   3   40.30    3.20
   4  -2   3   97.69    6.10
   5  -2   3   59.19    5.10
   5  -2   3   62.39    2.90
   6  -2   3   15.20    3.20
   7  -2   3    6.50    2.70
   8  -2   3    7.30    3.50
   9  -2   3   12.10    4.30
  10  -2   3   11.90    4.50
  11  -2   3   -4.40    2.80
  12  -2   3   -2.20    3.80
  11   1  -3   86.29   10.00
  10   1  -3   91.69    8.70
   9   1  -3  108.29    6.30
   9   1  -3  119.09    9.20
   8   1  -3   87.09    5.10
   8   1  -3   84.39    7.40
   7   1  -3  821.02   38.40
   7   1  -3  821.72   36.10
   6   1  -3  487.85   22.10
   6   1  -3  508.65   24.20
   5   1  -3   91.29    4.90
   5   1  -3   97.39    6.40
   4   1  -3 2007.40   86.69
   4   1  -3 1987.50   85.39
   3   1  -3  657.53   30.10
   3   1  -3  692.23   29.30
   2   1  -3  808.32   36.30
   2   1  -3  822.92   35.80
  -2  -1   3  865.21   38.50
   1   1  -3 3513.85  155.48
  -1  -1   3 3795.92  160.68
   0   1  -3 1330.47   56.69
  -1   1  -3 2105.99   87.39
   1  -1   3 2005.50   87.69
   2  -1   3 1184.48   51.09
   4  -1   3  848.42   37.20
   4  -1   3  904.21   39.00
   5  -1   3  651.13   27.80
   5  -1   3  647.14   30.10
   6  -1   3  387.26   17.00
   6  -1   3  396.76   19.60
   7  -1   3  453.45   22.80
   8  -1   3  437.86   22.80
   9  -1   3  485.75   25.60
  10  -1   3  225.98   15.10
  11  -1   3  154.68   12.40
  12  -1   3   99.09   11.60
  11   0  -3    9.80    4.30
  10   0  -3   39.20    6.60
   9   0  -3   44.60    3.40
   9   0  -3   31.30    5.50
   8   0  -3   13.10    3.80
   8   0  -3   17.50    2.20
   7   0  -3   92.19    5.30
   7   0  -3  104.69    7.70
   6   0  -3   75.99    4.40
   6   0  -3   86.19    6.40
   5   0  -3   23.50    3.50
   5   0  -3   20.10    1.90
   4   0  -3   34.50    3.20
   4   0  -3   31.40    2.20
   3   0  -3   16.40    1.50
   3   0  -3   13.40    2.10
   2   0  -3   58.09    3.10
   2   0  -3   62.19    3.70
   1   0  -3    7.60    0.90
   0   0  -3   53.49    2.60
   1   0   3   46.00    2.30
   2   0   3   98.59    4.40
   3   0   3   -0.10    0.90
   3   0   3    0.60    0.30
   4   0   3   32.20    1.70
   4   0   3   36.00    3.10
   5   0   3   15.10    1.10
   5   0   3   19.30    3.20
   6   0   3    4.10    0.70
   6   0   3    2.90    2.20
   7   0   3    5.90    2.70
   8   0   3    2.40    2.50
   9   0   3    7.70    3.60
  10   0   3    1.90    3.60
  11   0   3    3.50    4.00
  12   0   3    3.60    4.20
  11  -1  -3   56.29    8.00
  10  -1  -3  143.49   11.20
   9  -1  -3  230.38   11.60
   9  -1  -3  215.68   14.00
   8  -1  -3  378.76   17.40
   8  -1  -3  375.76   20.30
   7  -1  -3  275.97   15.20
   7  -1  -3  267.87   12.70
   6  -1  -3  404.26   20.80
   6  -1  -3  427.36   18.80
   5  -1  -3  655.43   28.30
   5  -1  -3  643.94   30.10
   5  -1  -3  637.84   31.90
   4  -1  -3  258.07   11.50
   4  -1  -3  243.88   12.90
   3  -1  -3  144.69    8.00
   3  -1  -3  151.88    7.00
   2  -1  -3 1349.77   58.59
   2  -1  -3 1358.56   57.89
   1  -1  -3 1296.97   55.49
   1  -1  -3 1279.47   54.99
   0   1   3 1749.03   74.59
   1   1   3 1656.43   70.59
   2   1   3 7235.28  304.07
   2   1   3 7079.09  305.17
   3   1   3   23.20    1.40
   3   1   3   23.60    2.10
   4   1   3 1971.10   85.59
   4   1   3 1986.70   84.19
   5   1   3 1486.15   64.99
   5   1   3 1567.14   66.89
   6   1   3  234.98   13.00
   6   1   3  239.68   10.70
   7   1   3  215.78   10.20
   7   1   3  240.18   13.00
   8   1   3  238.68   14.10
   9   1   3  147.29   10.90
  10   1   3  175.28   12.70
  11   1   3  137.09   11.20
  12   1   3  111.09   10.50
  11  -2  -3   11.70    4.40
  10  -2  -3   12.00    4.40
   9  -2  -3   48.70    7.00
   8  -2  -3  176.28    9.00
   8  -2  -3  181.08   11.70
   7  -2  -3   66.99    4.10
   7  -2  -3   67.39    6.30
   6  -2  -3   54.09    5.00
   6  -2  -3   45.20    3.10
   5  -2  -3   89.09    4.60
   5  -2  -3   77.09    7.70
   5  -2  -3   92.29    6.30
   4  -2  -3    3.90    2.50
   4  -2  -3    3.00    0.80
   4  -2  -3    2.40    1.40
   3  -2  -3   28.70    3.40
   3  -2  -3   26.10    1.90
   3  -2  -3   31.40    2.90
   2  -2  -3  109.79    5.30
   2  -2  -3  109.29    6.00
   1  -2  -3  340.57   15.50
  -1   2   3  344.27   15.20
   0   2   3   29.00    1.90
   1   2   3   10.30    1.10
   2   2   3  137.39    6.50
   2   2   3  147.19    7.00
   3   2   3   16.90    1.30
   3   2   3   20.40    1.90
   4   2   3   10.30    1.00
   4   2   3   12.40    2.10
   5   2   3   23.70    1.70
   5   2   3   25.40    3.20
   6   2   3   18.20    3.20
   6   2   3   17.70    1.60
   7   2   3    9.10    2.80
   7   2   3   10.70    1.30
   8   2   3   25.30    4.70
   9   2   3    4.70    3.40
  10   2   3    1.40    3.20
  11   2   3    9.40    4.30
  12   2   3   12.60    5.00
  11  -3  -3   77.99    9.60
  10  -3  -3  118.39   10.00
   9  -3  -3  227.68   14.50
   8  -3  -3  365.16   19.50
   8  -3  -3  343.87   16.40
   7  -3  -3  352.16   18.40
   7  -3  -3  328.77   15.60
   6  -3  -3  242.88   13.30
   6  -3  -3  225.68   11.00
   5  -3  -3  118.09    6.10
   5  -3  -3  117.99    7.80
   5  -3  -3  123.09   10.50
   4  -3  -3  637.34   29.80
   4  -3  -3  653.13   32.60
   3  -3  -3 1518.05   68.59
   3  -3  -3 1648.34   71.49
  -3   3   3 1556.94   67.69
   2  -3  -3 1338.57   60.49
  -2   3   3 1449.26   59.89
   1  -3  -3 4947.10  217.78
  -1   3   3 5267.87  217.58
   0   3   3 1306.37   56.09
   1   3   3   78.19    4.00
   2   3   3 5879.11  245.38
   2   3   3 5652.23  245.98
   3   3   3  621.24   26.70
   3   3   3  611.74   27.30
   4   3   3 2050.09   87.49
   4   3   3 2048.59   88.39
   5   3   3  687.93   31.80
   5   3   3  713.93   30.50
   6   3   3  200.88    9.40
   6   3   3  206.18   11.30
   7   3   3  247.28   11.40
   7   3   3  249.28   13.80
   8   3   3  318.87   14.60
   8   3   3  323.97   17.60
   9   3   3  177.88   12.00
  10   3   3  193.08   13.30
  11   3   3  108.99   10.00
  12   3   3   88.09   10.70
  11  -4  -3    8.50    4.10
  10  -4  -3   26.80    5.90
   9  -4  -3   30.90    5.60
   8  -4  -3   34.50    5.50
   7  -4  -3   22.40    4.30
  -7   4   3   34.70    3.20
   6  -4  -3   14.30    3.20
  -6   4   3   12.30    1.90
   5  -4  -3   87.89    6.30
   5  -4  -3   81.09    9.30
  -5   4   3   68.99    4.50
   4  -4  -3   59.59    7.70
   4  -4  -3   61.99    4.90
  -4   4   3   61.69    3.80
   3  -4  -3   44.80    7.30
   3  -4  -3   37.90    3.30
  -3   4   3   32.70    2.50
   2  -4  -3  183.88    9.40
   2  -4  -3  182.98   13.40
  -2   4   3  187.58    8.80
   1  -4  -3   69.69    4.20
  -1   4   3   74.19    3.90
   0   4   3  191.88    9.00
   1   4   3   17.30    1.70
   2   4   3    7.30    1.00
   3   4   3    4.40    0.90
   3   4   3    4.80    1.10
   4   4   3  116.19    5.80
   4   4   3  121.89    6.60
   5   4   3    0.50    0.70
   5   4   3   -0.90    1.30
   6   4   3   13.70    1.60
   6   4   3   18.30    3.00
   7   4   3    8.80    1.40
   7   4   3   10.30    2.90
   8   4   3    7.00    3.00
   8   4   3   14.10    1.80
   9   4   3   27.20    5.20
  10   4   3    4.50    3.40
  11   4   3    5.00    4.00
  12   4   3   12.10    4.90
  11  -5  -3  113.19   10.60
  10  -5  -3  168.58   12.60
   9  -5  -3  270.37   16.60
   8  -5  -3  213.88   13.60
   7  -5  -3  116.39    8.90
  -7   5   3  123.49    6.90
   6  -5  -3  328.17   16.90
  -6   5   3  297.97   14.70
   5  -5  -3  491.15   29.50
   5  -5  -3  507.35   23.70
  -5   5   3  454.45   21.80
   4  -5  -3  571.44   26.80
   4  -5  -3  527.85   32.10
  -4   5   3  602.84   25.50
   3  -5  -3 1618.94   76.19
   3  -5  -3 1729.63   82.59
  -3   5   3 1903.21   75.49
   2  -5  -3  486.15   23.20
   2  -5  -3  515.95   29.40
  -2   5   3  533.05   22.80
   1  -5  -3 1086.29   51.99
  -1   5   3 1318.07   51.89
   0   5   3  649.93   28.50
   1   5   3  233.18   10.80
   2   5   3 1817.52   77.89
   3   5   3 1919.41   80.39
   3   5   3 1820.52   80.09
   4   5   3 1182.68   50.99
   4   5   3 1182.88   51.59
   5   5   3  461.65   20.50
   5   5   3  457.45   21.50
   6   5   3  568.24   25.80
   6   5   3  527.85   24.20
   7   5   3  125.59    8.40
   7   5   3  122.69    6.40
   8   5   3  332.17   15.50
   8   5   3  344.67   18.20
   9   5   3  410.46   20.30
   9   5   3  450.05   22.90
  10   5   3  172.68   12.30
  11   5   3  165.28   12.50
  10  -6  -3   21.60    5.10
   9  -6  -3   14.00    4.50
   8  -6  -3   49.90    6.50
   7  -6  -3   27.80    4.80
  -7   6   3   23.70    3.10
   6  -6  -3    5.70    2.40
  -6   6   3    2.70    1.20
   5  -6  -3   30.90    4.10
   5  -6  -3   33.00    8.30
  -5   6   3   27.00    2.80
   4  -6  -3    8.80    2.30
   4  -6  -3   13.50    5.70
  -4   6   3   15.80    2.00
   3  -6  -3   13.20    5.90
   3  -6  -3   15.20    2.50
  -3   6   3    7.50    1.50
   2  -6  -3   11.50    5.50
   2  -6  -3    8.60    1.70
  -2   6   3   10.60    1.50
   1  -6  -3   17.40    6.90
  -1   6   3   18.20    2.10
   0   6   3    6.80    1.30
   1   6   3    0.80    0.70
   2   6   3   43.70    2.90
   3   6   3   31.50    2.30
   3   6   3   31.60    2.40
   4   6   3    8.30    1.40
   4   6   3    6.40    1.50
   5   6   3   37.00    3.40
   5   6   3   36.20    2.60
   6   6   3   -0.50    1.60
   6   6   3   -0.10    0.80
   7   6   3   15.80    2.00
   7   6   3   11.30    3.00
   8   6   3   28.00    4.70
   8   6   3   29.30    2.80
   9   6   3    4.10    3.30
   9   6   3    1.10    1.40
  10   6   3   10.50    3.90
  11   6   3   15.00    4.80
  10  -7  -3  161.38   12.40
   9  -7  -3  189.58   13.20
   8  -7  -3  126.89    9.70
   7  -7  -3  202.28   12.70
   6  -7  -3  575.84   26.20
  -6   7   3  476.55   23.70
   5  -7  -3  104.09   13.50
   5  -7  -3  110.69    8.00
  -5   7   3  136.59    6.80
   4  -7  -3  265.97   13.50
   4  -7  -3  264.77   21.10
  -4   7   3  234.08   12.10
   3  -7  -3  701.43   40.50
   3  -7  -3  739.23   31.50
  -3   7   3  622.14   30.20
   2  -7  -3  614.64   26.80
   2  -7  -3  641.74   36.60
  -2   7   3  525.95   26.10
   1  -7  -3  541.65   34.30
  -1   7   3  539.55   24.20
   0   7   3  567.14   25.30
   1   7   3 1976.90   84.99
   2   7   3  937.41   40.90
   3   7   3  466.55   21.10
   3   7   3  474.65   21.10
   4   7   3  158.78    7.90
   4   7   3  156.58    8.10
   5   7   3  447.26   20.70
   5   7   3  472.35   21.50
   6   7   3  124.49    6.60
   6   7   3  123.59    7.70
   7   7   3   29.70    2.90
   7   7   3   31.60    4.60
   8   7   3  230.28   11.40
   8   7   3  238.98   13.70
   9   7   3  256.67   12.20
   9   7   3  235.08   14.60
  10   7   3  119.29    9.80
  10  -8  -3    9.90    4.20
   9  -8  -3   14.50    4.50
   8  -8  -3   15.80    4.20
   7  -8  -3   26.00    4.70
   6  -8  -3   14.40    3.50
  -6   8   3   14.40    2.40
   5  -8  -3   26.60    9.10
   5  -8  -3   22.80    3.90
  -5   8   3   17.30    2.40
   4  -8  -3   12.20    7.10
   4  -8  -3    7.10    2.30
  -4   8   3    9.50    1.80
   3  -8  -3    4.60    1.60
   3  -8  -3    2.30    5.00
  -3   8   3    2.40    1.10
   2  -8  -3  181.38   17.30
   2  -8  -3  144.29    8.10
  -2   8   3  142.99    7.70
   1  -8  -3   69.79   13.40
  -1   8   3   44.10    3.30
   0   8   3    7.80    1.50
   1   8   3   38.70    3.00
   2   8   3   31.20    3.00
   3   8   3    2.00    0.90
   3   8   3    1.30    1.00
   4   8   3    6.00    1.40
   4   8   3    3.90    1.20
   5   8   3   41.50    3.60
   5   8   3   36.70    3.00
   6   8   3    0.60    1.00
   6   8   3    2.60    1.90
   7   8   3   13.70    3.20
   7   8   3   11.10    2.00
   8   8   3   28.00    3.00
   8   8   3   23.10    4.40
   9   8   3    7.00    1.90
  10   8   3   -1.40    1.50
  10  -9  -3   79.69    9.40
   9  -9  -3   93.39   10.20
   8  -9  -3  255.17   15.80
   7  -9  -3  314.57   17.80
   6  -9  -3  265.27   15.10
   5  -9  -3   75.09    6.00
   5  -9  -3   77.79   15.30
  -5   9   3   52.29    4.20
   4  -9  -3  228.88   21.60
   4  -9  -3  219.88   12.20
  -4   9   3  216.48   11.10
   3  -9  -3  550.24   26.60
   3  -9  -3  586.84   38.30
  -3   9   3  586.44   26.00
   2  -9  -3  639.64   29.20
   2  -9  -3  653.83   41.50
  -2   9   3  638.64   28.80
   1  -9  -3 1081.29   63.69
  -1   9   3 1212.18   50.59
   0   9   3 2342.87  100.79
   1   9   3  876.41   38.60
   2   9   3  373.06   17.30
   3   9   3  366.56   16.50
   3   9   3  354.26   16.70
   4   9   3  249.48   11.70
   4   9   3  232.88   11.60
   5   9   3  296.87   14.30
   5   9   3  306.57   14.70
   6   9   3  494.85   26.10
   6   9   3  531.85   23.50
   7   9   3  299.37   14.40
   8   9   3  149.39    8.10
   9   9   3   70.99    5.00
  10   9   3   87.89    5.80
   9 -10  -3    6.20    3.70
   8 -10  -3    1.80    2.50
   7 -10  -3    9.60    3.50
   6 -10  -3    9.30    3.40
   5 -10  -3    6.50    7.10
   5 -10  -3    2.10    2.30
  -5  10   3    4.30    1.60
   4 -10  -3   -0.10    5.10
   4 -10  -3    1.50    1.60
  -4  10   3    0.50    1.10
   3 -10  -3    0.70    1.30
   3 -10  -3    3.80    6.30
  -3  10   3    0.40    1.00
   2 -10  -3   15.20    7.80
   2 -10  -3   17.10    2.50
  -2  10   3   12.40    2.00
   1 -10  -3  100.99   17.90
  -1  10   3   81.89    5.20
   0  10   3    1.70    1.10
   1  10   3   30.40    2.90
   2  10   3    6.60    1.40
   3  10   3   11.40    2.00
   3  10   3   14.80    1.80
   4  10   3   -0.90    0.80
   5  10   3   16.90    2.40
   6  10   3   15.90    2.50
   7  10   3   10.70    2.20
   8  10   3   37.50    3.80
   9  10   3    4.90    2.00
  10  10   3    6.90    2.20
   9 -11  -3   53.39    7.50
   8 -11  -3  148.39   11.10
   7 -11  -3  100.59    8.50
   6 -11  -3  220.38   13.30
   5 -11  -3  321.97   17.30
   5 -11  -3  317.87   29.50
  -5  11   3  328.77   15.70
   4 -11  -3  275.17   15.90
   4 -11  -3  307.77   28.30
  -4  11   3  347.27   15.30
   3 -11  -3  153.88    9.40
   3 -11  -3  161.58   19.60
  -3  11   3  181.58    9.00
   2 -11  -3  586.14   41.60
  -2  11   3  563.94   26.10
   1 -11  -3  362.36   31.70
  -1  11   3  386.96   17.90
   0  11   3  340.97   16.20
   1  11   3   36.60    3.50
   2  11   3  119.59    6.70
   3  11   3  177.08    9.30
   4  11   3  624.74   28.30
   5  11   3  509.95   23.40
   6  11   3  479.55   22.20
   7  11   3  219.78   11.30
   8  11   3  202.48   10.70
   9  11   3  157.08    8.80
  10  11   3   81.89    5.90
   8 -12  -3    6.70    3.50
   7 -12  -3   10.80    3.70
   6 -12  -3    2.30    2.50
   5 -12  -3   -7.10    5.40
   5 -12  -3    0.00    1.80
   4 -12  -3   26.80    4.00
   4 -12  -3   25.00   11.60
  -4  12   3   18.10    2.80
   3 -12  -3   18.80    3.20
   3 -12  -3   25.90   11.60
  -3  12   3   15.30    2.60
   2 -12  -3   24.40   11.70
  -2  12   3   19.00    2.80
   1 -12  -3   -3.20    6.40
  -1  12   3    3.00    1.40
   0  12   3   27.30    3.30
   1  12   3    8.60    1.90
   2  12   3    4.00    1.50
   3  12   3    0.30    1.20
   4  12   3   12.00    2.20
   5  12   3    4.30    1.70
   6  12   3    6.20    2.00
   7  12   3    2.50    1.70
   8  12   3    5.00    2.10
   9  12   3    8.30    2.40
   8 -13  -3   81.69    9.30
   7 -13  -3   82.99    7.90
   6 -13  -3   71.09    6.80
   5 -13  -3   64.69   17.60
   5 -13  -3   83.69    6.80
   4 -13  -3  286.77   14.90
   4 -13  -3  272.37   28.80
  -4  13   3  255.97   13.60
   3 -13  -3  522.05   42.10
   3 -13  -3  567.84   26.00
  -3  13   3  528.35   25.10
   2 -13  -3  818.22   55.29
  -2  13   3  774.32   35.60
  -1  13   3  227.58   11.70
   0  13   3  206.18   10.80
   1  13   3  111.39    6.70
   2  13   3  217.88   11.30
   3  13   3   28.40    3.20
   4  13   3  168.88    9.20
   5  13   3  245.08   12.50
   6  13   3  206.78   11.00
   7  13   3   72.59    5.40
   8  13   3   65.69    5.20
   9  13   3  131.69    8.10
   7 -14  -3   13.90    4.00
   6 -14  -3    2.50    2.60
   5 -14  -3    1.80    8.70
   4 -14  -3   -1.30    7.70
   3 -14  -3    6.00    9.90
  -3  14   3    2.90    1.70
   2 -14  -3   10.50   10.60
  -2  14   3   11.70    2.50
  -1  14   3    5.80    2.10
   0  14   3   -1.30    1.30
   1  14   3   -0.20    1.30
   2  14   3   26.60    3.40
   3  14   3    5.70    2.00
   4  14   3    1.00    1.50
   5  14   3    0.40    1.60
   6  14   3    8.90    2.40
   7  14   3   -2.20    1.50
   8  14   3    2.00    1.90
   4 -15  -3  217.58   28.00
   3 -15  -3   52.49   16.60
  -3  15   3   68.29    5.10
   2 -15  -3  285.27   32.00
  -2  15   3  271.87   14.10
  -1  15   3  267.77   13.70
   0  15   3   77.49    5.50
   1  15   3   72.69    5.30
   2  15   3  346.17   17.10
   3  15   3  300.37   15.10
   4  15   3  117.09    7.40
   5  15   3   96.79    6.60
   6  15   3  126.19    7.90
   7  15   3   73.89    5.80
   8  15   3   66.49    6.00
   4 -16  -3    7.10    9.80
   3 -16  -3    4.70   10.00
  -3  16   3    4.40    2.00
  -2  16   3    4.20    2.00
  -1  16   3    3.70    2.00
   0  16   3    2.60    1.80
   1  16   3    9.80    2.50
   2  16   3   13.80    2.90
   3  16   3    4.80    2.10
   4  16   3    7.80    2.40
   5  16   3    8.70    2.50
   6  16   3    6.00    2.40
   7  16   3    3.80    2.40
   4 -17  -3   99.59   24.60
  -2  17   3   65.89    5.80
  -1  17   3  106.69    7.00
   0  17   3  124.59    7.80
   1  17   3  155.88    9.30
   2  17   3  158.58    9.40
   3  17   3  113.39    7.50
   4  17   3  116.09    7.70
   5  17   3  134.79    8.60
   6  17   3   87.99    6.70
  -2  18   3   -0.50    1.60
  -1  18   3   -0.80    1.80
   0  18   3    2.40    2.20
   1  18   3    5.80    2.30
   2  18   3    4.90    2.20
   3  18   3    4.50    2.40
   4  18   3   -1.30    1.90
   0 -18   4   62.89   21.60
   4  17  -4   31.00    4.20
   3  17  -4    8.90    2.50
   2  17  -4   17.20    3.00
  -2 -17   4   22.30   14.40
   1  17  -4   15.70    3.00
  -1 -17   4   31.00   15.90
   0  17  -4   40.00    6.00
   0 -17   4   35.40   16.50
   1 -17   4   27.40   16.20
   2 -17   4   40.50   18.60
   3 -17   4   21.20   15.10
   5  16  -4   81.99    6.30
   4  16  -4   97.19    6.80
   3  16  -4   92.39    6.40
   2  16  -4  122.29    7.50
  -2 -16   4  117.39   26.20
   1  16  -4   74.49    5.40
  -1 -16   4   71.09   21.00
   0  16  -4  134.89    7.80
   0 -16   4  136.59   28.20
   1 -16   4  111.19   27.60
   2 -16   4  115.49   28.70
   3 -16   4  117.29   28.50
   4 -16   4   66.49   23.40
   5 -16   4   45.70   20.00
   6  15  -4   36.60    4.40
   5  15  -4   50.69    4.90
   4  15  -4   27.60    3.50
   3  15  -4   20.80    3.10
  -3 -15   4   18.40   13.10
   2  15  -4   50.99    4.70
  -2 -15   4   57.19   18.20
   1  15  -4   18.60    2.70
  -1 -15   4   27.00   14.30
   0  15  -4   30.40    3.30
   0 -15   4   24.50   14.60
   1 -15   4   28.60   14.90
   2 -15   4   18.90   13.30
   3 -15   4    1.20   11.80
   4 -15   4    7.00   12.30
   5 -15   4   -0.40   10.10
   6 -15   4   21.50   15.40
   7  14  -4   46.10    5.10
   6  14  -4   36.40    4.20
   5  14  -4  167.48    9.50
   4  14  -4  111.49    7.00
   3  14  -4  186.08    9.70
  -3 -14   4  147.69   28.10
   2  14  -4  238.28   11.50
  -2 -14   4  181.58   25.50
   1  14  -4  151.78    8.30
  -1 -14   4  157.28   28.20
   0  14  -4  183.78    9.60
   0 -14   4  186.28   32.20
  -1  14  -4  155.28    8.20
   1 -14   4  158.08   29.80
   2 -14   4  118.49   27.50
   3 -14   4  135.99   29.90
   4 -14   4  120.19   29.40
   5 -14   4  177.08   36.00
   6 -14   4  178.78   36.50
   7 -14   4   83.19   25.50
   8  13  -4   19.00    3.50
   7  13  -4   35.40    4.40
   6  13  -4   35.90    4.20
   5  13  -4   68.59    5.20
   4  13  -4   43.00    4.30
   3  13  -4  101.39    6.40
  -3 -13   4  107.89   22.70
   2  13  -4   46.60    3.80
  -2 -13   4   36.20   13.70
   1  13  -4   51.09    3.90
  -1 -13   4   59.69   17.30
   0  13  -4   86.19    5.20
   0 -13   4   80.19   20.60
  -1  13  -4   11.30    1.90
   1 -13   4   10.60   10.60
   2 -13   4    6.40   10.70
   3 -13   4    9.90   12.00
   4 -13   4    8.90   11.30
   5 -13   4   18.30   13.20
   6 -13   4   16.70   15.10
   7 -13   4    9.00   12.80
   8 -13   4    0.30   11.20
   8  12  -4   83.19    6.10
   7  12  -4   83.99    5.90
   6  12  -4  117.59    7.20
   5  12  -4  129.19    7.60
   4  12  -4   65.89    4.80
   3  12  -4  327.77   15.30
  -3 -12   4  293.77   30.50
   2  12  -4  279.57   13.00
  -2 -12   4  227.88   26.50
   1  12  -4  140.09    7.50
  -1 -12   4  143.09   26.10
   0  12  -4  324.67   14.80
   0 -12   4  279.27   31.10
  -1  12  -4  283.17   13.70
   1 -12   4  324.87   33.50
  -2  12  -4  268.17   12.90
   2 -12   4  285.47   32.90
   3 -12   4  329.47   37.10
   4 -12   4  186.98   33.90
   5 -12   4  156.88   33.00
   6 -12   4  324.47   40.00
   7 -12   4   89.29   25.80
   8 -12   4   49.80   20.70
   8 -12   4   73.69    8.90
   9  11  -4   58.09    5.50
   8  11  -4   47.70    4.70
   7  11  -4   11.80    2.50
   6  11  -4   31.50    3.50
   5  11  -4  176.68    9.50
   4  11  -4   12.60    2.30
   3  11  -4   52.69    3.90
  -3 -11   4   65.99   16.40
   2  11  -4   48.60    3.50
  -2 -11   4   36.90   12.90
   1  11  -4   14.50    2.00
  -1 -11   4   29.90   13.20
   0  11  -4   47.90    3.30
   0 -11   4   39.10   14.00
  -1  11  -4   31.80    2.60
   1 -11   4   31.90   13.50
  -2  11  -4   39.50    2.80
   2 -11   4   51.19   16.50
   3 -11   4   28.30   14.80
   4 -11   4    7.50   11.40
   5 -11   4   16.40    4.20
   5 -11   4   25.90   15.50
   6 -11   4   26.50   15.30
   6 -11   4   32.90    5.30
   7 -11   4    0.90    2.70
   7 -11   4    2.60   12.40
   8 -11   4    1.10   11.90
   8 -11   4    4.10    3.20
   9 -11   4    1.80    3.50
   9  10  -4  119.89    7.60
   8  10  -4   63.59    5.00
   7  10  -4  120.69    7.20
   6  10  -4  261.97   13.10
   5  10  -4  597.54   27.10
   4  10  -4  221.88   11.10
   3  10  -4  269.67   13.30
  -3 -10   4  300.27   27.30
   2  10  -4  192.18    9.30
  -2 -10   4  164.68   20.50
   1  10  -4  278.07   13.40
  -1 -10   4  314.77   29.20
   0  10  -4  177.28    8.70
   0 -10   4  174.18   22.40
  -1  10  -4  136.19    6.70
   1 -10   4   97.49   22.30
  -2  10  -4  217.18   10.00
   2 -10   4  184.48   25.40
   3 -10   4  271.97   31.80
   3 -10   4  289.97   15.40
   4 -10   4  181.78   31.60
   4 -10   4  209.28   11.70
   5 -10   4   89.59    7.10
   5 -10   4   74.19   22.40
   6 -10   4  311.17   37.10
   6 -10   4  326.67   17.80
   7 -10   4  191.58   12.70
   7 -10   4  191.58   35.80
   8 -10   4  129.29   30.50
   8 -10   4  147.79   11.10
   9 -10   4  182.38   13.30
  10   9  -4   27.30    3.80
   9   9  -4   82.09    5.90
   8   9  -4   55.89    5.00
   7   9  -4   32.80    3.50
   6   9  -4   91.89    5.80
   5   9  -4   46.10    4.00
   4   9  -4   42.50    3.40
  -4  -9   4   45.00   12.80
   3   9  -4   92.19    5.40
  -3  -9   4  106.39   18.30
   2   9  -4   24.50    2.40
  -2  -9   4   30.30   10.80
   1   9  -4   50.89    3.30
  -1  -9   4   48.50   13.30
   0   9  -4   80.79    4.50
   0  -9   4   76.29   17.30
  -1   9  -4    7.00    1.20
   1  -9   4    7.90    8.30
  -2   9  -4  108.59    5.60
   2  -9   4  116.29    6.60
   2  -9   4  120.09   23.00
  -3   9  -4   66.69    3.70
   3  -9   4   70.79   19.80
   3  -9   4   64.89    5.00
   4  -9   4    7.10    2.50
   4  -9   4    7.10    9.90
   5  -9   4    3.40    2.40
   5  -9   4    4.10    9.30
   6  -9   4   33.90   17.30
   6  -9   4   25.80    4.40
   7  -9   4   -0.70    2.40
   7  -9   4    5.80   13.10
   8  -9   4   21.90   15.50
   8  -9   4   24.40    5.40
   9  -9   4    5.30    3.80
  10  -9   4    4.40    3.90
  10   8  -4   56.09    5.20
   9   8  -4   73.89    5.40
   8   8  -4  111.89    6.80
   7   8  -4  167.38    9.00
   6   8  -4   77.69    5.00
   5   8  -4  301.97   14.40
   4   8  -4  495.65   22.40
   3   8  -4  175.68    9.00
  -3  -8   4  206.78   20.00
   2   8  -4  388.66   18.50
  -2  -8   4  462.95   32.70
   1   8  -4  696.73   30.10
  -1  -8   4  667.13   45.10
   0   8  -4  454.05   19.90
   0  -8   4  478.85   36.20
   0  -8   4  431.96   19.70
  -1   8  -4  390.26   16.60
   1  -8   4  333.67   32.10
   1  -8   4  366.66   17.00
  -2   8  -4  705.63   30.00
   2  -8   4  676.73   31.00
   2  -8   4  676.53   50.29
  -3   8  -4  608.44   25.70
   3  -8   4  572.34   27.30
   3  -8   4  585.14   47.20
   4  -8   4  484.55   22.60
   4  -8   4  415.86   40.90
   5  -8   4  231.48   30.30
   5  -8   4  216.48   12.50
   6  -8   4  193.88   34.30
   6  -8   4  183.98   11.60
   7  -8   4  223.18   37.70
   7  -8   4  225.78   13.90
   8  -8   4  150.08   11.20
   8  -8   4  159.08   32.80
   9  -8   4  163.98   12.30
  10  -8   4  145.49   11.90
  10   7  -4   22.60    3.20
   9   7  -4   30.20    3.60
   8   7  -4   35.20    3.70
   7   7  -4   46.50    3.80
   6   7  -4   13.70    2.10
   5   7  -4  107.99    6.00
   4   7  -4  166.58    8.40
   3   7  -4   41.10    2.90
  -3  -7   4   44.90   10.70
   2   7  -4   60.29    3.60
  -2  -7   4   56.69   12.60
   1   7  -4  209.48    9.90
  -1  -7   4  215.98   21.20
   0   7  -4  103.79    5.50
   0  -7   4  115.09    5.40
   0  -7   4  125.79   16.90
  -1   7  -4   76.89    4.20
   1  -7   4  101.99   19.70
   1  -7   4   89.19    4.80
  -2   7  -4   47.50    2.70
   2  -7   4   53.49   15.30
   2  -7   4   49.60    3.70
  -3   7  -4   43.20    2.40
   3  -7   4   42.40    3.90
   3  -7   4   47.50   15.30
   4  -7   4   20.20    3.20
   4  -7   4   34.70   15.40
   5  -7   4   11.70   11.20
   5  -7   4   11.00    2.70
   6  -7   4   -2.70    9.00
   6  -7   4    0.80    2.10
   7  -7   4    7.50    3.20
   7  -7   4    4.20   11.30
   8  -7   4   -9.20    9.10
   8  -7   4    1.10    3.10
   9  -7   4    3.00    3.30
  10  -7   4    0.80    3.00
  10   6  -4  101.09    6.60
   9   6  -4   90.29    5.90
   8   6  -4  145.29    8.10
   7   6  -4   94.59    5.70
   6   6  -4  169.08    8.70
   5   6  -4  343.27   15.50
   5   6  -4  323.47   15.80
   4   6  -4  389.36   17.70
   4   6  -4  390.16   17.80
   3   6  -4  588.64   27.60
  -3  -6   4  690.73   38.80
   2   6  -4  483.25   21.50
  -2  -6   4  489.95   32.50
   1   6  -4  525.35   24.40
  -1  -6   4  579.24   23.90
  -1  -6   4  563.74   36.90
   0   6  -4 1020.10   45.20
   0  -6   4 1055.79   60.89
   0  -6   4 1076.99   45.10
  -1   6  -4 1798.82   80.59
   1  -6   4 1932.51   81.09
   1  -6   4 1962.60  100.49
  -2   6  -4  563.14   24.90
   2  -6   4  586.94   43.60
   2  -6   4  584.94   26.00
  -3   6  -4  304.37   13.70
   3  -6   4  328.87   15.40
   3  -6   4  314.47   31.20
   4  -6   4  243.68   28.80
   4  -6   4  258.97   13.40
   5  -6   4  415.56   39.30
   5  -6   4  446.46   21.70
   6  -6   4  100.39   23.40
   6  -6   4   93.29    7.20
   7  -6   4  312.37   35.80
   7  -6   4  301.57   17.00
   8  -6   4  263.97   34.20
   8  -6   4  301.57   17.20
   9  -6   4  171.48   12.40
  10  -6   4  109.49   10.10
  11  -6   4   84.29   10.20
  11   5  -4   38.10    4.10
  10   5  -4   51.39    4.60
   9   5  -4   28.00    3.30
   8   5  -4   78.89    5.10
   8   5  -4   77.19    6.70
   7   5  -4   61.99    5.40
   7   5  -4   69.29    4.40
   6   5  -4   71.39    4.40
   6   5  -4   66.59    5.20
   5   5  -4   33.40    2.70
   5   5  -4   33.40    3.20
   4   5  -4   68.19    4.00
   4   5  -4   66.19    4.20
   3   5  -4  228.28   10.60
   3   5  -4  218.88   10.60
  -3  -5   4  242.88   18.50
   2   5  -4   70.99    4.00
  -2  -5   4   80.69   11.00
   1   5  -4   10.40    1.20
  -1  -5   4    0.10    4.10
   0   5  -4   97.89    4.80
   0  -5   4  103.39   16.90
   0  -5   4   95.79    4.70
  -1   5  -4   92.69    4.40
   1  -5   4   89.79   17.20
   1  -5   4   88.19    4.80
  -2   5  -4   90.99    4.20
   2  -5   4  100.69   19.50
   2  -5   4   83.69    5.10
  -3   5  -4   91.49    4.10
   3  -5   4   98.89   20.50
   3  -5   4   80.79    5.60
   4  -5   4   28.10    3.60
   5  -5   4    6.90    2.50
   6  -5   4   15.80    3.40
   7  -5   4    2.50    2.70
   8  -5   4   17.00    4.20
   9  -5   4   -0.80    3.10
  10  -5   4    0.40    3.20
  11  -5   4   -0.80    3.50
  11   4  -4  137.29    8.30
  10   4  -4  184.58   10.10
  10   4  -4  195.68   13.00
   9   4  -4   79.89    7.30
   9   4  -4   81.99    5.30
   8   4  -4  284.87   13.80
   8   4  -4  283.87   15.70
   7   4  -4  325.07   16.50
   7   4  -4  307.37   14.80
   6   4  -4  165.48    8.20
   6   4  -4  157.18    9.30
   5   4  -4  338.37   16.70
   5   4  -4  355.36   15.90
   4   4  -4  569.14   26.30
   4   4  -4  598.94   25.80
   3   4  -4  793.82   37.30
   3   4  -4  864.51   37.60
  -3  -4   4  945.01   45.60
   2   4  -4 1131.69   49.20
  -2  -4   4 1157.08   58.29
   1   4  -4  530.35   25.30
  -1  -4   4  679.13   36.90
   0   4  -4  377.56   15.90
   0  -4   4  325.47   26.40
   0  -4   4  362.36   15.90
  -1   4  -4  754.82   30.10
   1  -4   4  667.43   30.40
   1  -4   4  652.03   44.30
  -2   4  -4  768.32   30.80
   2  -4   4  664.03   31.60
  -3   4  -4 2129.19   88.69
   3  -4   4 2048.50   90.19
   4  -4   4  204.18   11.00
   5  -4   4  186.08   10.60
   6  -4   4  625.74   29.90
   7  -4   4  221.98   13.30
   8  -4   4  341.57   19.00
   9  -4   4  239.78   15.30
  10  -4   4   73.59    9.00
  11  -4   4   74.59    9.80
  11   3  -4   35.80    6.10
  10   3  -4   35.80    3.70
  10   3  -4   35.70    5.90
   9   3  -4   43.90    4.00
   9   3  -4   43.70    6.00
   8   3  -4   39.20    5.40
   8   3  -4   44.20    3.50
   7   3  -4   17.80    2.30
   7   3  -4   14.60    3.30
   6   3  -4    6.60    1.40
   6   3  -4    9.10    2.50
   5   3  -4   37.60    3.50
   5   3  -4   35.20    2.60
   4   3  -4   93.69    5.70
   4   3  -4   92.49    5.00
   3   3  -4  223.08   10.70
   3   3  -4  230.88   11.10
  -3  -3   4  246.78   16.00
   2   3  -4   31.90    2.10
  -2  -3   4   36.20    7.30
   1   3  -4   52.49    3.00
  -1  -3   4   77.19    9.90
   0   3  -4  196.18    9.00
   0  -3   4  219.28   19.20
  -1   3  -4  141.69    6.20
   1  -3   4  134.19    6.60
  -2   3  -4   23.20    1.20
   2  -3   4   18.50    2.10
   3  -3   4   87.59    5.30
   4  -3   4   73.69    5.20
   5  -3   4   35.70    4.20
   6  -3   4    0.60    1.90
   7  -3   4   13.10    3.40
   8  -3   4    9.90    3.70
   9  -3   4   19.20    4.60
  10  -3   4   -1.30    2.60
  11  -3   4    2.30    3.80
  11   2  -4   48.00    7.10
  10   2  -4   64.09    7.90
  10   2  -4   57.89    4.40
   9   2  -4  323.87   15.50
   9   2  -4  324.17   18.20
   8   2  -4  182.48    9.20
   8   2  -4  177.68   11.40
   7   2  -4  142.29    7.30
   7   2  -4  134.09    8.90
   6   2  -4  246.18   11.90
   6   2  -4  259.77   13.60
   5   2  -4  231.58   10.60
   5   2  -4  210.58   11.60
   4   2  -4  899.11   40.30
   4   2  -4  914.21   39.40
   3   2  -4 1128.79   49.60
   3   2  -4 1154.58   50.29
  -3  -2   4 1175.68   53.79
   2   2  -4   54.49    3.30
   2   2  -4   50.39    2.90
   1   2  -4 1903.61   89.49
  -1  -2   4 2335.57   99.29
   0   2  -4 5215.88  221.68
  -1   2  -4 1205.38   47.40
   1  -2   4 1015.70   47.80
  -2   2  -4  161.08    7.00
   3  -2   4 1066.79   46.70
   4  -2   4 2062.19   89.39
   5  -2   4  302.37   15.40
   6  -2   4  669.03   31.60
   7  -2   4  230.18   13.40
   8  -2   4  533.95   27.00
   9  -2   4  136.69   10.60
  10  -2   4  111.19    9.70
  11  -2   4  204.88   14.50
  11   1  -4   33.60    6.50
  10   1  -4   32.50    5.90
  10   1  -4   29.80    3.30
   9   1  -4   18.20    2.50
   9   1  -4   17.90    4.40
   8   1  -4   32.60    3.10
   8   1  -4   34.40    5.10
   7   1  -4   71.49    6.10
   7   1  -4   72.09    4.40
   6   1  -4   36.90    4.60
   6   1  -4   32.20    2.60
   5   1  -4   56.69    3.50
   5   1  -4   56.99    4.70
   4   1  -4   98.79    5.30
   4   1  -4  108.39    6.40
   3   1  -4  105.99    6.00
   3   1  -4  103.39    5.20
   2   1  -4   25.50    1.80
   2   1  -4   24.90    2.20
  -2  -1   4   34.80    4.80
   1   1  -4   97.69    4.70
   0   1  -4   21.20    1.40
  -1   1  -4    4.60    0.60
   2  -1   4   39.00    2.00
   2  -1   4   39.00    2.60
   3  -1   4   82.29    4.80
   4  -1   4   11.20    2.10
   5  -1   4    8.00    2.30
   5  -1   4   11.00    0.70
   6  -1   4   84.69    6.60
   7  -1   4    1.40    2.30
   8  -1   4   62.79    7.20
   9  -1   4   15.70    4.70
  10  -1   4    8.90    4.10
  11  -1   4    6.30    4.30
  12  -1   4    4.20    4.10
  11   0  -4   79.99    9.30
  10   0  -4   49.60    7.00
   9   0  -4  236.78   14.80
   9   0  -4  246.18   12.00
   8   0  -4    1.60    1.10
   8   0  -4    1.00    2.50
   7   0  -4  322.27   17.30
   7   0  -4  323.17   15.10
   6   0  -4  503.55   21.90
   6   0  -4  468.45   23.70
   5   0  -4  203.38    9.30
   5   0  -4  177.38   10.50
   4   0  -4 1224.68   54.69
   4   0  -4 1253.67   53.49
   3   0  -4 1542.15   66.89
   3   0  -4 1537.35   65.99
   2   0  -4 1554.74   66.99
   2   0  -4 1598.04   66.39
  -2   0   4 1499.35   68.99
   1   0  -4  155.18    7.20
   0   0  -4  598.74   25.80
   1   0   4  896.21   38.40
   2   0   4 1190.18   52.79
   2   0   4 1290.07   53.59
   3   0   4 1262.27   55.49
   3   0   4 1292.17   54.39
   4   0   4 1215.98   50.59
   4   0   4 1158.88   52.19
   5   0   4  164.58    9.10
   5   0   4  153.88    7.00
   6   0   4  772.42   33.20
   6   0   4  773.52   35.70
   7   0   4  342.77   18.10
   8   0   4  268.97   15.50
   9   0   4  332.47   18.90
  10   0   4  317.07   18.80
  11   0   4  179.68   13.50
  12   0   4   66.19    9.20
  11  -1  -4   24.80    6.00
  10  -1  -4   29.80    5.80
   9  -1  -4  120.59    9.40
   9  -1  -4  117.79    6.80
   8  -1  -4   42.30    3.60
   8  -1  -4   39.80    5.60
   7  -1  -4   67.39    6.10
   7  -1  -4   61.59    4.10
   6  -1  -4   67.09    5.60
   6  -1  -4   65.69    4.00
   5  -1  -4   99.19    6.70
   5  -1  -4   95.39    5.20
   4  -1  -4  155.88    7.70
   4  -1  -4  166.78    9.10
   3  -1  -4   47.00    2.90
   3  -1  -4   53.59    3.80
   2  -1  -4   71.89    3.70
   2  -1  -4   69.29    4.30
   1  -1  -4   22.30    1.50
   0   1   4  106.09    5.20
   1   1   4  119.59    5.70
   2   1   4   12.70    1.60
   2   1   4   12.10    1.20
   3   1   4    6.70    1.30
   3   1   4    7.50    0.80
   4   1   4   47.00    2.50
   4   1   4   50.29    3.70
   5   1   4   33.20    3.60
   5   1   4   28.60    1.70
   6   1   4   17.30    1.40
   6   1   4   23.80    3.60
   7   1   4   -0.50    2.00
   8   1   4   36.20    5.30
   9   1   4    4.00    3.40
  10   1   4    4.70    4.00
  11   1   4    0.20    3.40
  12   1   4   -5.00    3.20
  11  -2  -4   96.89   10.90
  10  -2  -4   66.99    8.50
   9  -2  -4  313.57   15.60
   9  -2  -4  321.37   18.30
   8  -2  -4  333.37   18.60
   8  -2  -4  338.77   15.80
   7  -2  -4  422.46   18.90
   7  -2  -4  403.16   21.30
   6  -2  -4  383.66   20.10
   6  -2  -4  406.56   18.10
   5  -2  -4  837.12   36.40
   5  -2  -4  827.72   38.10
   4  -2  -4  655.73   28.30
   4  -2  -4  633.34   29.70
   3  -2  -4  762.82   34.60
   3  -2  -4  780.62   33.60
   2  -2  -4 1304.37   56.99
   2  -2  -4 1316.77   56.29
  -1   2   4  206.18    9.60
   0   2   4  210.78    9.70
   1   2   4  375.76   16.60
   2   2   4 2580.94  108.09
   2   2   4 2492.35  108.49
   3   2   4 2814.82  117.09
   3   2   4 2685.43  117.79
   4   2   4 1208.38   53.59
   4   2   4 1246.58   52.59
   5   2   4  623.64   28.60
   5   2   4  619.54   26.90
   6   2   4  757.92   35.10
   6   2   4  770.12   33.00
   7   2   4  343.47   15.00
   7   2   4  327.37   17.60
   8   2   4  296.57   16.60
   9   2   4  229.28   14.20
  10   2   4  163.48   12.10
  11   2   4   44.70    7.20
  12   2   4   67.69    9.20
  11  -3  -4   23.60    5.70
  10  -3  -4   18.60    5.00
   9  -3  -4   15.00    4.40
   8  -3  -4  106.99    8.50
   8  -3  -4  101.39    6.00
   7  -3  -4   35.80    5.20
   7  -3  -4   36.10    2.90
   6  -3  -4   56.49    5.30
   6  -3  -4   58.69    3.70
   5  -3  -4   15.40    1.80
   5  -3  -4   16.70    3.10
   4  -3  -4   18.90    3.00
   4  -3  -4   18.00    1.80
   3  -3  -4  355.96   16.80
  -3   3   4  340.57   15.90
   2  -3  -4  105.29    6.00
  -2   3   4  106.49    5.50
  -1   3   4   79.69    4.30
   0   3   4   11.00    1.30
   1   3   4   25.50    1.90
   2   3   4   18.40    1.70
   3   3   4   19.60    1.70
   3   3   4   15.80    1.90
   4   3   4   26.50    2.80
   4   3   4   23.00    1.70
   5   3   4   21.60    2.90
   5   3   4   16.40    1.50
   6   3   4   28.50    3.90
   6   3   4   25.30    1.90
   7   3   4    7.40    1.20
   7   3   4    7.50    2.70
   8   3   4    7.40    3.30
   9   3   4    0.90    2.70
  10   3   4    6.50    3.70
  11   3   4    6.30    4.00
  12   3   4    6.20    4.10
  11  -4  -4   60.69    8.30
  10  -4  -4  134.39   10.90
   9  -4  -4  184.68   12.70
   8  -4  -4  219.28   14.40
  -8   4   4  267.37   12.60
   7  -4  -4  284.87   16.20
  -7   4   4  293.57   14.20
   6  -4  -4  195.18   12.10
  -6   4   4  224.58   10.70
   5  -4  -4  436.16   22.00
  -5   4   4  458.25   20.50
   4  -4  -4  553.14   29.60
   4  -4  -4  542.75   26.70
  -4   4   4  623.84   25.80
   3  -4  -4 1680.83   75.59
  -3   4   4 1792.32   74.79
   2  -4  -4 1678.83   73.39
  -2   4   4 1706.93   72.79
  -1   4   4 1507.35   64.89
   1   4   4   19.60    1.90
   2   4   4  348.67   15.70
   3   4   4 1070.99   46.90
   3   4   4 1084.19   46.50
   4   4   4  783.82   35.30
   4   4   4  848.12   36.20
   5   4   4 1380.46   60.89
   5   4   4 1394.96   59.59
   6   4   4  326.47   15.00
   6   4   4  339.87   16.70
   7   4   4  101.09    5.10
   7   4   4   86.59    7.00
   8   4   4  356.96   19.10
   8   4   4  355.56   16.20
   9   4   4  375.26   20.50
  10   4   4  231.18   14.90
  11   4   4  141.69   11.60
  12   4   4  161.38   12.90
  10  -5  -4   35.80    6.40
   9  -5  -4   30.20    5.50
   8  -5  -4   83.29    7.50
   7  -5  -4   10.10    3.20
  -7   5   4   10.20    2.10
   6  -5  -4   24.60    4.10
  -6   5   4   10.80    1.90
   5  -5  -4   81.19    6.20
  -5   5   4   83.39    5.00
   4  -5  -4   21.80    3.10
   4  -5  -4   28.70    6.50
  -4   5   4   19.30    2.30
   3  -5  -4   20.40    5.80
   3  -5  -4   25.30    3.20
  -3   5   4   29.20    2.60
   2  -5  -4  124.29    7.00
  -2   5   4  123.69    6.50
  -1   5   4   34.70    2.60
   0   5   4    1.20    0.70
   1   5   4    6.60    1.20
   2   5   4    2.00    0.90
   3   5   4    8.60    1.30
   3   5   4    9.40    1.60
   4   5   4   73.39    4.00
   4   5   4   70.79    4.60
   5   5   4    5.30    1.70
   5   5   4    3.20    1.00
   6   5   4   12.90    2.70
   6   5   4   12.40    1.60
   7   5   4    2.90    1.00
   7   5   4    3.90    2.50
   8   5   4   11.00    3.60
   8   5   4    7.80    1.50
   9   5   4    3.90    3.30
  10   5   4    7.30    3.60
  11   5   4   -0.40    3.00
  10  -6  -4  139.79   11.40
   9  -6  -4  137.09   10.80
   8  -6  -4  178.68   12.10
   7  -6  -4  290.47   16.30
  -7   6   4  286.77   14.20
   6  -6  -4  289.57   15.20
  -6   6   4  251.67   13.10
  -5   6   4  107.29    6.20
   4  -6  -4  457.75   26.50
   4  -6  -4  437.96   20.10
  -4   6   4  346.17   18.60
   3  -6  -4 1602.24   72.59
   3  -6  -4 1723.63   80.39
  -3   6   4 1665.43   71.79
   2  -6  -4  426.16   21.80
  -2   6   4  527.35   21.60
  -1   6   4  698.63   30.90
   0   6   4 1848.02   79.49
   1   6   4  843.62   36.90
   2   6   4  714.33   31.40
   3   6   4  800.02   34.50
   3   6   4  775.12   34.70
   4   6   4  414.06   19.20
   4   6   4  418.16   18.70
   5   6   4  160.88    8.80
   5   6   4  167.48    8.10
   6   6   4  302.47   15.10
   6   6   4  290.87   13.70
   7   6   4   85.79    6.70
   7   6   4   88.59    5.00
   8   6   4  296.27   13.90
   8   6   4  297.07   16.50
   9   6   4  461.05   22.30
   9   6   4  453.75   23.90
  10   6   4  126.09   10.20
  11   6   4  221.98   15.00
  10  -7  -4    6.90    4.10
   9  -7  -4   32.60    5.90
   8  -7  -4   74.59    7.20
   7  -7  -4   27.40    4.80
  -7   7   4   29.70    3.50
   6  -7  -4   20.20    3.80
  -6   7   4   18.80    2.70
   5  -7  -4   20.00    3.40
  -5   7   4   23.80    2.80
   4  -7  -4   16.30    6.60
   4  -7  -4   14.90    2.80
  -4   7   4   26.60    2.80
   3  -7  -4   62.79    4.90
   3  -7  -4   79.09   12.80
   2  -7  -4   97.79    6.00
  -2   7   4  102.69    5.70
  -1   7   4   87.09    5.10
   0   7   4   11.80    1.70
   1   7   4   22.60    2.40
   2   7   4   22.10    2.30
   3   7   4   42.80    3.10
   3   7   4   39.30    3.00
   4   7   4   15.80    1.90
   4   7   4   10.00    1.80
   5   7   4   11.70    1.80
   5   7   4   13.20    2.20
   6   7   4   34.70    2.80
   6   7   4   34.60    4.10
   7   7   4   22.70    3.80
   7   7   4   18.60    2.20
   8   7   4   17.60    2.30
   8   7   4   14.30    3.70
   9   7   4   -0.30    1.20
   9   7   4   -0.80    2.90
  10   7   4    5.70    3.30
  11   7   4    6.90    5.80
  10  -8  -4  112.39    9.90
   9  -8  -4  188.38   13.20
   8  -8  -4  200.58   13.20
   7  -8  -4  278.17   16.00
   6  -8  -4  331.97   17.70
  -6   8   4  318.37   15.80
   5  -8  -4  121.59    8.30
  -5   8   4  121.19    7.00
   4  -8  -4  260.47   21.60
   4  -8  -4  259.07   13.90
  -4   8   4  261.87   12.80
   3  -8  -4  201.58   10.40
   3  -8  -4  219.78   19.00
  -3   8   4  160.58    9.30
   2  -8  -4  534.55   23.50
  -2   8   4  472.95   22.90
  -1   8   4  511.65   23.20
   0   8   4  819.92   36.20
   1   8   4 1391.36   60.39
   2   8   4 1355.76   58.89
   3   8   4  628.54   28.40
   3   8   4  646.54   28.50
   4   8   4 1268.47   55.19
   4   8   4 1271.67   55.39
   5   8   4  752.72   34.00
   5   8   4  760.92   33.50
   6   8   4   92.89    6.50
   6   8   4  105.69    5.70
   7   8   4  113.89    6.20
   7   8   4   99.49    7.40
   8   8   4  185.18    9.20
   8   8   4  168.38   11.20
   9   8   4  205.88   10.50
   9   8   4  206.28   13.30
   9  -9  -4   25.40    5.60
   8  -9  -4    5.50    3.40
   7  -9  -4   33.00    5.30
   6  -9  -4   20.50    4.10
  -6   9   4   26.80    3.20
   5  -9  -4   11.30    2.90
  -5   9   4    6.20    1.70
   4  -9  -4    8.50    2.40
   4  -9  -4    6.00    6.20
  -4   9   4    3.50    1.40
   3  -9  -4   44.80   11.40
   3  -9  -4   36.00    4.10
  -3   9   4   26.20    3.10
  -2   9   4   57.49    4.10
  -1   9   4   85.09    5.30
   0   9   4  122.19    6.80
   1   9   4    1.00    1.10
   2   9   4   48.40    3.60
   3   9   4   22.40    2.50
   3   9   4   24.40    2.30
   4   9   4    8.50    1.70
   4   9   4   12.70    1.90
   5   9   4    6.50    1.70
   5   9   4    8.60    1.80
   6   9   4    1.20    1.20
   6   9   4    0.30    1.70
   7   9   4   32.90    3.40
   7   9   4   31.40    4.90
   8   9   4   21.50    2.70
   9   9   4    4.10    1.70
  10   9   4   -2.10    1.80
   9 -10  -4  154.28   11.80
   8 -10  -4  161.18   11.50
   7 -10  -4  208.38   13.20
   6 -10  -4  305.27   17.00
   5 -10  -4  142.29    9.50
  -5  10   4  150.08    8.40
   4 -10  -4  124.19   16.70
   4 -10  -4  121.79    7.90
  -4  10   4  116.19    7.00
   3 -10  -4  258.77   23.70
   3 -10  -4  237.18   12.50
  -3  10   4  224.08   11.80
  -2  10   4  635.14   28.80
  -1  10   4  570.04   26.00
   0  10   4  305.87   14.80
   1  10   4  367.16   17.30
   2  10   4  179.88    9.40
   3  10   4  150.68    7.70
   3  10   4  139.49    7.70
   4  10   4  401.36   19.10
   4  10   4  426.66   19.30
   5  10   4  401.16   18.70
   6  10   4  494.95   22.70
   7  10   4  292.47   14.30
   8  10   4   67.29    4.80
   9  10   4   88.29    5.90
  10  10   4  111.99    7.00
   9 -11  -4    3.90    3.60
   8 -11  -4    6.10    3.70
   7 -11  -4    4.80    3.00
   6 -11  -4    1.50    2.60
   5 -11  -4   14.70    3.40
  -5  11   4   14.90    2.60
   4 -11  -4    6.90    2.50
   4 -11  -4    8.70    7.90
  -4  11   4   13.60    2.40
   3 -11  -4    8.40    7.70
   3 -11  -4    5.00    2.00
  -3  11   4    3.00    1.50
  -2  11   4    1.20    1.30
  -1  11   4   10.90    2.10
   0  11   4    2.20    1.30
   1  11   4    2.50    1.30
   2  11   4    0.60    1.00
   3  11   4    7.40    1.80
   4  11   4    5.50    1.60
   5  11   4    9.40    2.00
   6  11   4    0.40    1.50
   7  11   4    1.20    1.40
   8  11   4   23.90    3.10
   9  11   4    3.50    1.90
  10  11   4    4.90    2.10
   8 -12  -4   56.59    7.40
   7 -12  -4  122.09    9.50
   6 -12  -4   81.89    7.30
   5 -12  -4  173.18   10.80
  -5  12   4  166.08    9.40
   4 -12  -4  404.56   20.20
   4 -12  -4  393.56   33.80
  -4  12   4  394.66   19.20
   3 -12  -4  616.24   45.20
  -3  12   4  632.64   28.80
  -2  12   4  497.75   23.20
  -1  12   4  292.27   14.50
   0  12   4  267.07   13.40
   1  12   4  148.19    8.30
   2  12   4   82.79    5.40
   3  12   4  115.39    6.80
   5  12   4  327.97   15.90
   6  12   4  225.58   11.60
   7  12   4  102.29    6.50
   8  12   4  160.28    9.10
   9  12   4  111.09    7.10
   7 -13  -4    6.90    3.30
   6 -13  -4    0.40    2.30
   5 -13  -4    3.30    2.20
   4 -13  -4    0.40    7.50
   4 -13  -4   -1.70    1.60
  -4  13   4    0.80    1.40
   3 -13  -4    6.10    8.90
  -3  13   4    5.50    2.00
  -2  13   4   19.50    3.00
  -1  13   4    7.20    2.10
   0  13   4   13.90    2.50
   1  13   4    8.90    2.10
   2  13   4    3.60    1.70
   3  13   4    0.30    1.30
   4  13   4    4.60    1.90
   5  13   4    1.50    1.70
   6  13   4    5.30    2.10
   7  13   4    4.10    1.90
   8  13   4    4.70    2.10
   9  13   4    5.30    2.30
   7 -14  -4   98.99    8.60
   6 -14  -4  109.89    8.70
   5 -14  -4  155.48   10.30
   4 -14  -4   90.09   19.90
  -4  14   4   93.59    6.40
  -3  14   4   98.69    6.60
  -2  14   4  422.36   20.30
  -1  14   4  670.33   30.80
   0  14   4  121.99    7.50
   1  14   4   70.79    5.20
   2  14   4  482.35   22.70
   3  14   4  209.08   11.20
   4  14   4  160.48    9.10
   5  14   4  274.57   14.00
   6  14   4  180.28   10.10
   7  14   4   61.49    5.60
   8  14   4   65.29    5.30
  -3  15   4    2.90    1.80
  -2  15   4   17.10    3.10
  -1  15   4    1.60    1.90
   0  15   4    4.40    2.00
   1  15   4    4.40    1.90
   2  15   4   36.00    4.20
   3  15   4    6.50    2.00
   4  15   4    2.00    1.80
   5  15   4    1.90    1.90
   6  15   4    1.50    1.80
   7  15   4    6.00    2.30
  -3  16   4   73.39    5.70
  -2  16   4   52.89    5.10
  -1  16   4  245.48   13.10
   0  16   4  107.99    7.10
   1  16   4  163.18    9.50
   2  16   4  201.18   11.10
   3  16   4  134.29    8.30
   4  16   4  104.39    7.10
   5  16   4  142.69    8.70
   6  16   4  133.19    8.40
   7  16   4  110.49    7.60
  -3  17   4    1.10    2.30
  -2  17   4    1.50    2.00
  -1  17   4    7.30    2.30
   0  17   4    4.30    2.20
   1  17   4    2.50    2.00
   2  17   4    9.20    2.80
   3  17   4    1.20    2.00
   4  17   4    3.10    2.20
   5  17   4    0.30    1.90
   6  17   4    3.30    2.30
  -2  18   4   50.49    5.10
  -1  18   4  130.59    8.40
   0  18   4  121.19    8.00
   1  18   4  129.29    8.40
   2  18   4   92.39    6.80
   3  18   4   99.29    7.20
   4  18   4  100.79    7.30
   3  17  -5   29.70    4.00
  -3 -17   5   43.90   19.30
   2  17  -5   33.30    3.90
  -2 -17   5   32.00   16.30
   1  17  -5   55.99    5.00
  -1 -17   5   45.30   17.90
   0 -17   5   54.09   19.70
   1 -17   5   74.89   24.00
   2 -17   5  116.29   30.40
   3 -17   5   63.99   25.00
   4  16  -5   48.40    5.10
   3  16  -5   26.30    3.70
  -3 -16   5   35.50   16.30
   2  16  -5   21.60    3.20
  -2 -16   5   29.10   14.90
   1  16  -5   38.50    4.00
  -1 -16   5   45.90   18.80
   0  16  -5   45.00    4.50
   0 -16   5   48.30   18.30
   1 -16   5   52.49   19.80
   2 -16   5   17.20   13.50
   3 -16   5    6.10   13.20
   4 -16   5   -1.40   11.20
   6  15  -5   66.89    6.10
   5  15  -5   72.89    5.80
   4  15  -5  136.49    8.30
   3  15  -5  112.79    7.20
  -3 -15   5  133.19   27.70
   2  15  -5   74.39    5.40
  -2 -15   5   96.29   23.40
   1  15  -5   86.29    5.60
  -1 -15   5   74.39   21.10
   0  15  -5  131.89    7.50
   0 -15   5  127.09   27.90
   1 -15   5  188.98   36.30
   2 -15   5  198.78   36.30
   3 -15   5  138.79   31.60
   4 -15   5   39.00   18.20
   5 -15   5   66.99   23.50
   6 -15   5  103.89   30.10
   6  14  -5   41.20    4.40
   5  14  -5   57.39    5.20
   4  14  -5   46.90    4.50
   3  14  -5   43.30    4.20
  -3 -14   5   19.60   13.00
   2  14  -5   41.80    3.90
  -2 -14   5   24.40   13.10
   1  14  -5   47.60    3.90
  -1 -14   5   43.20   16.60
   0  14  -5   21.90    2.70
   0 -14   5   31.40   15.70
   1 -14   5   30.00   14.80
   2 -14   5   31.90   16.00
   3 -14   5   60.09   22.10
   4 -14   5   64.79   23.90
   5 -14   5   14.50   14.50
   6 -14   5   18.30   15.90
   7 -14   5   18.90   17.40
   7  13  -5   30.00    4.00
   6  13  -5   41.90    4.50
   5  13  -5  125.19    7.70
   4  13  -5   92.89    6.10
  -4 -13   5   87.49   21.50
   3  13  -5  178.78    9.50
  -3 -13   5  167.78   23.50
   2  13  -5  248.88   12.00
  -2 -13   5  207.28   26.80
   1  13  -5  177.08    9.10
  -1 -13   5  159.98   28.50
   0  13  -5  110.89    6.40
   0 -13   5  130.59   25.90
  -1  13  -5   95.89    5.60
   1 -13   5  122.09   26.00
   2 -13   5  215.68   30.60
   3 -13   5  298.17   36.90
   4 -13   5  154.28   32.50
   5 -13   5   91.09   26.00
   6 -13   5  229.18   41.90
   7 -13   5   62.09   23.60
   8  12  -5   19.30    3.30
   7  12  -5   23.90    3.30
   6  12  -5   71.69    5.40
   5  12  -5   22.10    3.00
   4  12  -5   26.90    3.20
  -4 -12   5   26.40   12.00
   3  12  -5   43.80    4.10
  -3 -12   5   68.59   18.00
   2  12  -5   34.90    3.40
  -2 -12   5   42.80   15.10
   1  12  -5   42.60    3.40
  -1 -12   5   33.90   13.50
   0  12  -5   29.60    2.90
   0 -12   5   30.90   14.40
  -1  12  -5   35.40    2.90
   1 -12   5   25.60   13.60
   2 -12   5   48.20   19.20
   3 -12   5   22.50   14.60
   4 -12   5   12.00   12.30
   5 -12   5   19.80   15.40
   6 -12   5   23.10   16.00
   7 -12   5   16.20   15.30
   8 -12   5    6.80   13.30
   8  11  -5   64.09    5.20
   7  11  -5   99.19    6.50
   6  11  -5  130.19    7.70
   5  11  -5  229.98   11.80
   4  11  -5  144.39    8.40
  -4 -11   5  194.08   23.10
   3  11  -5  120.39    6.90
  -3 -11   5  126.69   21.80
   2  11  -5  155.28    8.20
  -2 -11   5  156.78   21.60
   1  11  -5  124.19    6.70
  -1 -11   5  124.09   23.20
   0  11  -5  171.18    8.40
   0 -11   5  138.79   26.60
  -1  11  -5  145.29    7.30
   1 -11   5  132.89   27.10
  -2  11  -5  345.37   15.60
   2 -11   5  303.17   35.30
   3 -11   5  323.67   36.80
   4 -11   5  281.07   35.70
   5 -11   5  126.49   28.80
   6 -11   5  179.68   35.90
   6 -11   5  199.58   15.50
   7 -11   5   79.19    7.50
   7 -11   5   54.59   22.30
   8 -11   5   38.70   19.00
   8 -11   5   62.69    7.70
   9 -11   5   54.49    7.90
   9  10  -5   77.49    5.90
   8  10  -5   35.60    4.10
   7  10  -5   48.00    4.70
   6  10  -5   81.59    5.50
   5  10  -5  208.68   10.80
   4  10  -5   82.99    5.50
  -4 -10   5  139.09   22.20
   3  10  -5   49.70    3.80
  -3 -10   5   62.49   15.40
   2  10  -5   33.10    3.10
  -2 -10   5   27.40   11.50
   1  10  -5   17.40    2.10
  -1 -10   5   16.20    9.90
   0  10  -5   43.10    3.00
   0 -10   5   56.89   16.90
  -1  10  -5   23.10    2.20
   1 -10   5   23.10   13.20
  -2  10  -5   37.60    2.60
   2 -10   5   30.30   13.60
   3 -10   5   45.70   16.50
   4 -10   5   16.50   13.00
   4 -10   5   13.70    3.10
   5 -10   5   15.10   12.00
   5 -10   5   21.20    3.90
   6 -10   5   33.10    5.20
   6 -10   5   30.70   16.30
   7 -10   5   50.59    6.90
   7 -10   5   34.70   18.10
   8 -10   5    3.80    3.40
   8 -10   5   -1.00   11.80
   9 -10   5    4.70    3.70
   9 -10   5    6.20   13.50
   9   9  -5   93.09    6.50
   8   9  -5   86.79    6.00
   7   9  -5  152.18    8.50
   6   9  -5  269.77   13.30
   5   9  -5  485.05   22.30
   4   9  -5  363.26   16.90
  -4  -9   5  357.56   30.00
   3   9  -5  294.57   13.50
  -3  -9   5  257.47   25.10
   2   9  -5  243.28   11.40
  -2  -9   5  218.88   23.40
   1   9  -5   68.69    4.20
  -1  -9   5   94.09   19.60
   0   9  -5  225.78   10.40
   0  -9   5  195.98   24.50
  -1   9  -5  871.41   37.60
   1  -9   5  847.42   59.19
  -2   9  -5  524.35   23.20
   2  -9   5  528.95   44.60
   2  -9   5  529.75   25.80
   3  -9   5  251.37   13.00
   3  -9   5  240.18   30.00
   4  -9   5  254.37   13.60
   4  -9   5  244.18   31.50
   5  -9   5  158.58   32.30
   5  -9   5  163.48   10.30
   6  -9   5  104.59   27.00
   6  -9   5   64.49    7.20
   7  -9   5  261.37   15.60
   7  -9   5  270.47   36.40
   8  -9   5  212.28   13.80
   8  -9   5  177.48   35.40
   9  -9   5  138.29   11.20
   9  -9   5  132.29   31.60
  10  -9   5  113.99   10.60
  10   8  -5   14.10    2.80
   9   8  -5   49.50    4.80
   8   8  -5   67.79    5.00
   7   8  -5   80.29    5.40
   6   8  -5  125.19    7.10
   5   8  -5   21.90    2.60
   4   8  -5  179.48    9.20
  -4  -8   5  183.58   19.50
   3   8  -5  108.69    6.10
  -3  -8   5  127.49   16.00
   2   8  -5   54.09    3.50
  -2  -8   5   75.49   15.40
   1   8  -5   36.50    2.60
  -1  -8   5   43.50   12.90
   0   8  -5   21.40    2.00
   0  -8   5   19.90    9.80
  -1   8  -5  136.59    6.50
   1  -8   5  144.69   24.70
   1  -8   5  126.89    6.90
  -2   8  -5   85.49    4.50
   2  -8   5  102.89   22.70
   2  -8   5   91.09    5.50
  -3   8  -5    5.50    1.40
   3  -8   5   11.80    2.40
   3  -8   5    2.50    8.10
   4  -8   5    0.20    8.40
   4  -8   5    5.30    2.20
   5  -8   5   35.90   17.20
   5  -8   5   35.10    4.70
   6  -8   5    1.50   10.90
   6  -8   5    1.90    2.30
   7  -8   5   13.70    3.90
   7  -8   5   20.30   14.60
   8  -8   5   44.00   19.20
   8  -8   5   51.79    7.10
   9  -8   5   -6.40    9.90
   9  -8   5    1.90    3.20
  10  -8   5   -0.30    3.30
  10   7  -5   85.59    6.20
   9   7  -5   58.89    5.20
   8   7  -5  187.58   10.00
   7   7  -5   76.39    5.10
   6   7  -5   59.69    4.20
   5   7  -5  182.68    9.30
   4   7  -5  526.65   23.30
  -4  -7   5  499.85   34.50
   3   7  -5  298.47   13.50
  -3  -7   5  263.77   23.30
   2   7  -5  468.15   20.10
  -2  -7   5  408.76   31.80
   1   7  -5  921.71   39.70
  -1  -7   5  853.91   54.69
  -1  -7   5  940.31   39.10
   0   7  -5  543.15   26.00
   0  -7   5  625.64   26.00
   0  -7   5  643.44   43.80
  -1   7  -5  268.17   11.40
   1  -7   5  235.38   11.70
   1  -7   5  238.38   26.20
  -2   7  -5  340.37   15.40
   2  -7   5  386.06   35.00
   2  -7   5  348.57   16.50
  -3   7  -5  646.74   27.60
   3  -7   5  612.04   49.40
   3  -7   5  640.44   29.20
   4  -7   5  384.66   38.40
   4  -7   5  385.56   19.00
   5  -7   5  436.16   42.10
   5  -7   5  380.36   19.80
   6  -7   5  180.08   11.60
   6  -7   5  245.68   39.90
   7  -7   5  317.47   18.10
   7  -7   5  349.57   39.50
   8  -7   5  172.48   34.10
   8  -7   5  230.68   14.20
   9  -7   5  136.49   32.40
   9  -7   5  163.48   11.80
  10  -7   5  147.39   11.70
  10   6  -5   60.09    4.90
   9   6  -5   54.79    5.00
   8   6  -5   79.39    5.40
   7   6  -5    8.10    1.90
   6   6  -5   51.79    3.80
   5   6  -5   95.99    5.50
   4   6  -5   46.10    3.20
   4   6  -5   43.00    3.10
  -4  -6   5   48.60   10.60
   3   6  -5   16.10    1.80
  -3  -6   5   20.10    7.80
   2   6  -5  107.09    5.50
  -2  -6   5   98.39   13.60
   1   6  -5  191.48    9.20
  -1  -6   5  200.28    8.90
  -1  -6   5  199.88   20.70
   0   6  -5   92.79    5.30
   0  -6   5  121.99    5.40
   0  -6   5  125.59   17.50
  -1   6  -5   71.59    3.50
   1  -6   5   59.29    3.80
   1  -6   5   65.79   16.80
  -2   6  -5   92.29    4.50
   2  -6   5   91.29    5.40
   2  -6   5  120.19   23.00
  -3   6  -5   12.10    1.00
   3  -6   5   10.20    9.50
   3  -6   5    7.00    2.00
   4  -6   5   82.99    6.00
   4  -6   5   88.29   21.00
   5  -6   5   11.00    2.90
   6  -6   5   20.20    3.70
   7  -6   5   10.60    3.60
   8  -6   5    2.80    3.20
   9  -6   5   17.00    4.80
  10  -6   5    7.60    3.70
  11  -6   5    0.60    3.40
  10   5  -5  144.89    8.40
   9   5  -5  162.48    9.00
   8   5  -5  296.07   14.40
   7   5  -5  211.48   12.10
   7   5  -5  223.18   11.00
   6   5  -5  418.16   20.70
   6   5  -5  448.26   19.90
   5   5  -5  253.47   12.70
   5   5  -5  252.67   12.10
   4   5  -5   57.99    3.90
   4   5  -5   58.69    3.70
  -4  -5   5   69.09   11.60
   3   5  -5  361.66   17.00
  -3  -5   5  401.46   26.20
   2   5  -5   82.49    4.40
   1   5  -5  330.67   15.90
  -1  -5   5  427.76   29.30
   0   5  -5  475.35   19.90
   0  -5   5  459.45   19.90
   0  -5   5  385.86   32.40
  -1   5  -5  814.42   33.40
   1  -5   5  752.62   33.70
   1  -5   5  737.23   50.49
  -2   5  -5  942.21   41.30
   2  -5   5  985.30   62.09
   2  -5   5  978.80   42.30
  -3   5  -5   47.10    2.40
   3  -5   5   49.40    3.90
   4  -5   5  304.27   15.30
   5  -5   5  508.55   24.50
   6  -5   5  262.47   14.60
   7  -5   5  293.37   16.50
   8  -5   5  395.66   21.50
   9  -5   5  196.38   13.60
  10  -5   5  174.18   12.80
  11  -5   5   97.79   11.20
  10   4  -5   76.19    5.50
   9   4  -5   28.70    5.00
   9   4  -5   33.90    3.60
   8   4  -5   80.49    6.80
   8   4  -5   91.69    5.60
   7   4  -5   81.09    6.40
   7   4  -5   89.29    5.30
   6   4  -5   63.99    4.20
   6   4  -5   65.29    5.20
   5   4  -5   36.20    3.20
   5   4  -5   24.00    2.40
   4   4  -5   65.79    3.90
   4   4  -5   65.29    4.30
   3   4  -5  146.89    7.50
   3   4  -5  136.79    7.20
  -3  -4   5  167.08   14.00
   2   4  -5  128.89    6.70
  -2  -4   5  165.88   14.80
   1   4  -5   22.00    1.70
  -1  -4   5   21.00    7.80
   0   4  -5  154.48    7.40
   0  -4   5  190.88   19.60
   1  -4   5   52.89   13.60
   1  -4   5   37.00    2.50
  -2   4  -5  297.17   12.80
   2  -4   5  286.77   13.60
  -3   4  -5   11.10    0.80
   3  -4   5   17.40    2.30
   4  -4   5    4.10    1.90
   5  -4   5   49.00    5.20
   6  -4   5   13.40    3.10
   7  -4   5   14.70    3.70
   8  -4   5   78.19    7.40
   9  -4   5   16.70    4.60
  10  -4   5    2.10    3.60
  11  -4   5    9.70    4.40
  11   3  -5   91.89    6.80
  10   3  -5  104.59    6.50
  10   3  -5  100.99    8.70
   9   3  -5  189.98   10.20
   9   3  -5  206.18   12.60
   8   3  -5  297.97   14.70
   8   3  -5  317.27   16.80
   7   3  -5  162.78   10.30
   7   3  -5  183.98    9.00
   6   3  -5  121.79    7.70
   6   3  -5  116.49    6.40
   5   3  -5  452.15   20.30
   5   3  -5  447.36   21.30
   4   3  -5  144.19    8.00
   4   3  -5  154.58    7.50
   3   3  -5  658.43   29.60
   3   3  -5  651.13   29.10
  -3  -3   5  690.03   35.60
   2   3  -5 1791.62   79.39
  -2  -3   5 1930.41   88.59
   1   3  -5  818.22   37.90
  -1  -3   5  973.30   50.19
   0   3  -5 2603.64  110.89
   1  -3   5   40.50    2.60
  -2   3  -5  962.60   39.30
   2  -3   5  871.61   40.10
   3  -3   5  917.51   40.50
   4  -3   5  432.16   20.50
   5  -3   5  119.39    7.70
   7  -3   5  269.87   15.30
   8  -3   5  377.06   20.40
   9  -3   5  289.97   17.40
  10  -3   5  130.79   11.00
  11  -3   5  131.89   11.50
  11   2  -5   25.60    5.50
  10   2  -5   14.00    2.60
  10   2  -5   19.90    4.60
   9   2  -5   66.79    4.80
   9   2  -5   72.29    7.90
   8   2  -5   95.19    5.90
   8   2  -5  107.49    8.00
   7   2  -5   41.10    3.30
   7   2  -5   48.20    5.40
   6   2  -5   33.90    3.10
   6   2  -5   34.30    4.30
   5   2  -5  203.68   10.90
   5   2  -5  202.68    9.80
   4   2  -5   18.30    2.60
   4   2  -5   15.00    1.90
   3   2  -5   89.99    4.70
   3   2  -5   83.59    5.10
  -3  -2   5   85.59    8.00
   2   2  -5  157.68    7.60
  -2  -2   5  165.18   13.30
   1   2  -5  134.99    6.50
  -1  -2   5  145.49   14.30
   0   2  -5   48.50    2.60
  -1   2  -5   10.10    1.00
   1  -2   5   11.00    1.30
  -2   2  -5   94.39    4.40
   2  -2   5  100.99    5.30
   3  -2   5   82.99    3.80
   3  -2   5   85.69    5.00
   4  -2   5   45.10    3.90
   5  -2   5   63.49    5.20
   6  -2   5   12.00    2.90
   7  -2   5   35.20    4.90
   8  -2   5    1.40    2.60
   9  -2   5    5.10    3.40
  10  -2   5    1.30    3.20
  11  -2   5    6.10    4.30
  11   1  -5   76.59    9.00
  10   1  -5   49.50    4.50
  10   1  -5   54.99    7.30
   9   1  -5  104.89    6.30
   9   1  -5  106.49    8.70
   8   1  -5  146.69    7.90
   8   1  -5  144.69   10.00
   7   1  -5  235.58   13.40
   7   1  -5  233.68   11.40
   6   1  -5  327.87   14.90
   6   1  -5  307.67   16.40
   5   1  -5  211.28   11.70
   5   1  -5  224.58   10.50
   4   1  -5  594.74   28.00
   4   1  -5  632.04   27.10
   3   1  -5 1841.92   77.29
   3   1  -5 1808.72   77.99
  -3  -1   5 1758.62   79.79
   2   1  -5 1198.58   53.39
  -2  -1   5 1294.37   59.59
   1   1  -5  804.12   34.80
   0   1  -5  717.53   31.00
  -1   1  -5  424.56   18.40
   2  -1   5 1067.39   47.40
   2  -1   5 1112.89   46.70
   3  -1   5 1494.65   65.49
   3  -1   5 1526.35   64.29
   4  -1   5 1201.38   52.19
   4  -1   5 1173.88   50.39
   5  -1   5 1206.48   53.59
   6  -1   5  403.56   20.10
   7  -1   5  159.48   10.40
   8  -1   5  273.67   15.80
   9  -1   5  131.29   10.10
  10  -1   5  105.59    9.70
  11  -1   5  158.88   12.50
  12  -1   5   55.39    8.80
  11   0  -5   28.90    5.80
  10   0  -5   37.90    3.90
  10   0  -5   50.39    7.10
   9   0  -5   27.80    3.20
   9   0  -5   30.10    5.40
   8   0  -5   34.00    3.40
   8   0  -5   34.80    5.30
   7   0  -5   38.20    5.10
   7   0  -5   32.50    3.10
   6   0  -5   88.79    6.60
   6   0  -5   86.49    5.10
   5   0  -5   53.49    3.40
   5   0  -5   51.09    4.50
   4   0  -5  197.88    9.40
   4   0  -5  196.38   10.50
   3   0  -5  317.37   13.90
   3   0  -5  292.57   14.60
   2   0  -5  286.67   13.00
   1   0  -5  121.69    5.90
   0   0  -5   28.30    1.80
   1   0   5  102.29    5.00
   2   0   5   13.70    1.20
   2   0   5   11.00    1.60
   3   0   5   38.50    2.10
   3   0   5   41.80    3.10
   4   0   5   66.89    3.30
   4   0   5   76.69    4.80
   5   0   5   16.20    1.10
   5   0   5   17.70    3.00
   6   0   5    8.00    2.40
   7   0   5    7.00    3.00
   8   0   5   30.70    5.00
   9   0   5    7.10    3.40
  10   0   5   -1.30    3.40
  11   0   5    9.00    4.30
  12   0   5   15.80    5.50
  11  -1  -5   59.89    8.30
  10  -1  -5   81.59    7.90
   9  -1  -5  171.48    9.20
   9  -1  -5  176.28   11.90
   8  -1  -5  449.95   23.10
   8  -1  -5  438.16   20.40
   7  -1  -5   16.90    2.20
   7  -1  -5   15.10    3.40
   6  -1  -5  297.57   14.00
   6  -1  -5  296.37   15.80
   5  -1  -5  545.15   24.00
   5  -1  -5  531.15   25.60
   4  -1  -5  877.51   37.60
   4  -1  -5  845.52   38.80
   3  -1  -5  978.60   41.40
   3  -1  -5  931.51   42.30
   2  -1  -5 1582.44   68.09
   2  -1  -5 1559.84   67.39
   1  -1  -5  729.23   31.60
   0   1   5  503.55   22.10
   1   1   5 1030.30   44.40
   2   1   5  847.32   36.60
   2   1   5  850.51   37.10
   3   1   5 1536.55   68.09
   3   1   5 1614.34   67.29
   4   1   5 1925.31   81.99
   5   1   5  287.67   14.30
   5   1   5  278.17   12.40
   6   1   5  530.05   24.70
   6   1   5  503.75   22.30
   7   1   5  356.26   18.50
   8   1   5  360.26   19.50
   9   1   5  257.47   15.80
  10   1   5  125.49   10.50
  11   1   5  105.89   10.10
  12   1   5   70.99    9.90
  11  -2  -5    9.40    4.20
  10  -2  -5   20.80    5.20
   9  -2  -5   50.49    6.90
   9  -2  -5   49.40    4.00
   8  -2  -5   47.00    6.30
   8  -2  -5   45.30    3.60
   7  -2  -5   29.90    3.00
   7  -2  -5   36.80    5.20
   6  -2  -5   33.80    4.60
   6  -2  -5   46.70    3.20
   5  -2  -5   65.19    5.50
   5  -2  -5   75.49    4.30
   4  -2  -5  180.18   10.10
   4  -2  -5  184.98    8.90
   3  -2  -5  189.38    9.90
   3  -2  -5  190.08    9.00
   2  -2  -5   29.30    2.10
   2  -2  -5   30.50    2.80
  -1   2   5   46.70    3.00
   0   2   5   81.59    4.40
   1   2   5   33.90    2.30
   2   2   5    2.00    0.70
   3   2   5  108.19    5.90
   3   2   5  106.79    5.30
   4   2   5   18.80    2.50
   4   2   5   21.40    1.50
   5   2   5    9.10    1.10
   5   2   5    9.90    2.20
   6   2   5   44.80    4.80
   6   2   5   41.10    2.40
   7   2   5   19.40    3.80
   8   2   5   58.29    6.80
   9   2   5   11.30    3.90
  10   2   5   13.40    4.60
  11   2   5    3.40    3.40
  12   2   5    3.00    4.20
  11  -3  -5   75.49    9.20
  10  -3  -5  117.49   10.10
   9  -3  -5  138.99   10.50
   9  -3  -5  140.09    8.40
   8  -3  -5  215.48   13.40
   8  -3  -5  218.38   11.00
   7  -3  -5  208.08   12.80
   7  -3  -5  221.78   10.80
   6  -3  -5  412.96   19.40
   6  -3  -5  439.26   21.50
   5  -3  -5  226.28   12.50
   5  -3  -5  229.88   11.00
   4  -3  -5  630.24   27.50
   4  -3  -5  614.54   28.90
   3  -3  -5 2401.56  101.99
  -3   3   5 2316.07  101.19
   2  -3  -5  996.10   43.70
  -2   3   5  982.20   43.10
  -1   3   5  632.24   27.90
   0   3   5 1005.00   43.60
   1   3   5  193.38    9.10
   2   3   5  161.08    7.70
   3   3   5 1476.15   63.49
   3   3   5 1454.55   62.89
   4   3   5 1267.47   54.59
   4   3   5 1276.57   55.69
   5   3   5  218.88   11.20
   5   3   5  207.78    9.80
   6   3   5  715.93   30.80
   6   3   5  698.63   32.70
   7   3   5  268.07   14.70
   7   3   5  274.87   12.40
   8   3   5  444.46   23.00
   9   3   5  320.57   18.20
  10   3   5  206.18   14.00
  11   3   5   97.69   10.80
  12   3   5   74.69    9.80
  10  -4  -5   24.60    5.30
   9  -4  -5   58.39    7.60
   8  -4  -5   32.30    5.60
  -8   4   5   37.30    3.90
   7  -4  -5   11.10    3.40
  -7   4   5   21.20    2.80
   6  -4  -5   58.09    5.30
  -6   4   5   47.00    3.80
   5  -4  -5   10.70    2.70
  -5   4   5   26.90    2.70
   4  -4  -5   30.20    3.70
  -4   4   5   23.10    2.60
   3  -4  -5  138.69    7.50
  -3   4   5  115.89    6.60
   2  -4  -5   98.19    5.90
  -2   4   5   98.79    5.40
  -1   4   5   63.29    3.80
   0   4   5   32.10    2.40
   1   4   5   12.70    1.60
   2   4   5    3.60    1.00
   3   4   5   74.19    4.60
   3   4   5   79.09    4.20
   4   4   5   80.39    4.30
   4   4   5   79.59    5.00
   5   4   5   21.40    2.00
   5   4   5   24.80    3.10
   6   4   5    0.90    0.80
   6   4   5   -0.40    1.50
   7   4   5   18.00    3.40
   7   4   5   17.70    1.90
   8   4   5   12.00    3.70
   9   4   5    3.40    3.30
  10   4   5    5.50    3.70
  11   4   5   10.10    4.50
  10  -5  -5   77.89    9.40
   9  -5  -5   70.89    8.20
   8  -5  -5   42.10    6.10
  -8   5   5   45.60    4.40
   7  -5  -5  333.07   19.10
  -7   5   5  384.96   17.50
   6  -5  -5  187.08   10.60
  -6   5   5  143.19    8.50
   5  -5  -5  610.54   27.10
  -5   5   5  514.25   25.30
   4  -5  -5 1031.20   47.10
  -4   5   5 1062.49   46.00
   3  -5  -5  392.56   19.50
  -3   5   5  423.46   18.80
   2  -5  -5  743.73   32.10
  -2   5   5  676.23   31.40
  -1   5   5  629.14   28.00
   0   5   5  838.42   36.70
   1   5   5  171.48    8.50
   2   5   5  643.24   28.40
   3   5   5 1479.75   62.59
   3   5   5 1423.16   62.99
   4   5   5  566.14   25.50
   4   5   5  554.64   24.80
   5   5   5 1136.19   49.60
   5   5   5 1154.88   50.59
   6   5   5  511.65   22.60
   6   5   5  503.05   24.10
   7   5   5   60.89    3.60
   7   5   5   52.59    5.10
   8   5   5  189.38    9.10
   8   5   5  181.98   11.80
   9   5   5  330.27   18.60
  10   5   5  136.89   10.60
  11   5   5  166.78   12.70
  10  -6  -5   31.60    6.60
   9  -6  -5   29.00    5.50
   8  -6  -5   84.59    7.90
   7  -6  -5   55.39    6.60
  -7   6   5   45.70    4.50
   6  -6  -5   29.90    4.50
  -6   6   5   26.50    3.10
   5  -6  -5  102.59    7.20
  -5   6   5   87.09    5.70
   4  -6  -5  119.09    7.20
  -4   6   5   89.59    5.80
   3  -6  -5  135.69    7.70
  -3   6   5  119.49    6.90
   2  -6  -5   79.89    5.30
  -2   6   5   82.09    4.90
  -1   6   5    3.50    1.10
   0   6   5   59.49    3.90
   1   6   5   15.80    1.90
   2   6   5   16.00    2.00
   3   6   5   18.30    2.20
   3   6   5   11.10    1.60
   4   6   5   67.79    4.10
   4   6   5   70.99    4.60
   5   6   5   45.60    3.10
   5   6   5   42.60    3.70
   6   6   5    2.50    1.10
   6   6   5   -0.20    1.60
   7   6   5    4.00    1.20
   7   6   5    4.90    2.50
   8   6   5    2.50    1.20
   8   6   5   -0.20    2.70
   9   6   5    9.60    3.90
  10   6   5   13.90    4.50
  11   6   5   -4.20    2.90
  10  -7  -5   87.19   10.00
   9  -7  -5   55.59    7.30
   8  -7  -5  141.69   10.50
   7  -7  -5  467.55   24.80
  -7   7   5  505.45   23.00
   6  -7  -5  356.76   18.10
  -6   7   5  314.07   16.20
   5  -7  -5   27.10    4.00
  -5   7   5   23.50    3.00
   4  -7  -5  171.78   10.00
  -4   7   5  169.98    9.00
   3  -7  -5  338.47   16.40
  -3   7   5  320.27   15.60
  -2   7   5  242.38   11.80
  -1   7   5  716.83   31.90
   0   7   5 1215.68   52.99
   1   7   5 1479.25   64.09
   2   7   5 1442.96   62.59
   3   7   5 2026.80   87.79
   3   7   5 2044.40   87.59
   4   7   5  841.12   36.40
   4   7   5  816.92   36.90
   5   7   5  967.30   43.40
   5   7   5  980.20   42.60
   6   7   5  194.68    9.60
   6   7   5  196.48   10.80
   7   7   5   55.39    3.70
   7   7   5   46.10    5.10
   8   7   5  222.38   13.30
   8   7   5  230.18   11.10
   9   7   5  270.77   16.40
   9   7   5  300.87   15.80
  10   7   5  101.39    9.10
  11   7   5  180.98   13.20
   9  -8  -5   31.60    6.10
   8  -8  -5   49.20    6.60
   7  -8  -5   35.80    5.50
  -7   8   5   41.30    4.70
   6  -8  -5   22.20    4.20
  -6   8   5   19.20    2.90
   5  -8  -5   30.70    4.30
  -5   8   5   30.30    3.40
   4  -8  -5   10.90    2.70
  -4   8   5   14.80    2.30
   3  -8  -5   51.69    4.20
  -3   8   5   43.90    3.60
  -2   8   5   34.80    3.30
  -1   8   5   13.70    2.20
   0   8   5    6.00    1.60
   1   8   5   11.20    1.90
   2   8   5   42.40    3.30
   3   8   5   10.60    1.70
   4   8   5   15.40    2.30
   4   8   5   15.50    2.10
   5   8   5    2.60    1.50
   5   8   5    3.90    1.30
   6   8   5   25.30    3.50
   6   8   5   22.20    2.60
   7   8   5   13.10    2.10
   7   8   5   17.40    3.50
   8   8   5    9.00    1.80
   8   8   5    9.20    3.30
   9   8   5    4.00    3.20
   9   8   5    1.80    1.50
  10   8   5    3.60    5.10
   9  -9  -5  148.99   11.50
   8  -9  -5  227.98   14.40
   7  -9  -5  253.17   15.20
   6  -9  -5  289.27   16.30
  -6   9   5  290.97   14.60
   5  -9  -5  131.29    8.50
  -5   9   5  100.89    6.80
   4  -9  -5  125.49    7.70
  -4   9   5  101.79    6.50
   3  -9  -5  162.38    9.60
  -3   9   5  178.58    9.20
  -2   9   5  601.84   27.50
  -1   9   5  290.37   14.10
   0   9   5  372.06   17.60
   1   9   5  265.67   13.00
   2   9   5  300.67   14.50
   3   9   5  816.52   36.30
   4   9   5  770.42   35.20
   4   9   5  818.22   35.60
   5   9   5  411.16   19.20
   5   9   5  418.46   19.70
   6   9   5  255.67   13.50
   6   9   5  264.57   12.70
   7   9   5  330.77   17.10
   7   9   5  328.57   15.70
   8   9   5  145.69    8.10
   8   9   5  163.98   11.60
   9   9   5  139.89    7.80
   9 -10  -5   18.70    4.60
   8 -10  -5   22.80    4.70
   7 -10  -5   23.40    4.70
   6 -10  -5    8.50    3.00
  -6  10   5   10.80    2.40
   5 -10  -5    7.80    2.70
  -5  10   5    9.70    2.20
   4 -10  -5   11.90    2.80
  -4  10   5    8.00    2.10
   3 -10  -5   21.70    3.40
  -3  10   5   17.60    2.70
  -2  10   5    3.70    1.60
  -1  10   5   13.60    2.30
   0  10   5    3.30    1.30
   1  10   5    6.80    1.70
   2  10   5   19.70    2.50
   3  10   5   31.10    3.20
   4  10   5   -0.80    1.00
   4  10   5   -0.10    1.00
   5  10   5    8.40    1.90
   5  10   5    8.00    2.00
   6  10   5    1.30    1.30
   7  10   5    8.10    2.00
   8  10   5    3.80    1.60
   9  10   5    0.00    1.50
   8 -11  -5  134.79   10.50
   7 -11  -5  131.19    9.90
   6 -11  -5  175.08   11.50
   5 -11  -5  204.78   12.40
  -5  11   5  214.28   11.40
   4 -11  -5  260.37   14.60
  -4  11   5  282.87   13.90
  -3  11   5  344.07   16.80
  -2  11   5  442.66   20.90
  -1  11   5  462.15   21.70
   0  11   5  333.47   16.20
   1  11   5  129.89    7.50
   2  11   5  177.08    9.50
   3  11   5  126.79    7.30
   4  11   5  386.96   18.30
   5  11   5  402.26   19.00
   6  11   5  300.37   14.70
   7  11   5   90.99    5.90
   8  11   5   86.29    5.80
   9  11   5   77.39    5.60
  10  11   5  117.19    7.30
   8 -12  -5    4.90    3.30
   7 -12  -5   10.90    3.90
   6 -12  -5    2.50    2.60
   5 -12  -5    4.00    2.40
  -5  12   5    9.10    2.30
   4 -12  -5   14.30    3.10
  -4  12   5   17.90    2.90
  -3  12   5   28.00    3.50
  -2  12   5   57.79    4.60
  -1  12   5   54.39    4.40
   0  12   5    4.30    1.70
   1  12   5   14.10    2.50
   2  12   5    2.70    1.70
   3  12   5   -0.80    1.20
   4  12   5    2.20    1.60
   5  12   5    6.00    1.90
   6  12   5    8.50    2.20
   7  12   5    7.70    2.10
   8  12   5    8.80    2.40
   9  12   5    0.30    1.90
   7 -13  -5   83.19    9.00
   6 -13  -5  121.49    9.20
   5 -13  -5  115.79    8.40
  -5  13   5  106.69    7.30
  -4  13   5   75.89    5.70
  -3  13   5  174.38    9.80
  -2  13   5  337.47   16.80
  -1  13   5  292.07   14.80
   0  13   5  496.55   23.40
   1  13   5  585.04   27.20
   2  13   5  682.93   31.30
   3  13   5  408.26   19.50
   4  13   5  103.29    6.60
   5  13   5  154.48    8.80
   6  13   5  189.98   10.30
   7  13   5  162.28    9.20
   8  13   5  141.89    8.40
   9  13   5   79.99    5.90
   7 -14  -5    9.40    3.70
   6 -14  -5    0.50    2.40
   5 -14  -5   -2.50    2.00
  -4  14   5   -0.40    1.60
  -3  14   5    7.10    2.20
  -2  14   5   19.00    3.10
  -1  14   5   47.00    4.80
   0  14   5   36.40    4.10
   1  14   5   -0.60    1.50
   2  14   5   12.90    2.60
   3  14   5   13.90    2.70
   4  14   5   -1.30    1.50
   5  14   5   -1.60    1.40
   6  14   5    5.10    2.10
   7  14   5    8.70    2.30
   8  14   5    6.70    2.30
   6 -15  -5  108.59   10.00
  -4  15   5  131.49    8.40
  -3  15   5   69.99    5.60
  -2  15   5  176.68   10.20
  -1  15   5  274.27   14.30
   0  15   5  275.87   14.40
   1  15   5   81.59    6.00
   2  15   5  122.99    7.70
   3  15   5  210.58   11.50
   4  15   5  142.19    8.50
   5  15   5  179.78   10.20
   6  15   5  158.98    9.40
   7  15   5  103.19    7.10
  -3  16   5    3.00    2.00
  -2  16   5   10.00    2.60
  -1  16   5   -0.50    1.80
   0  16   5    3.60    2.00
   1  16   5   -0.30    1.80
   2  16   5    0.60    1.80
   3  16   5    0.80    1.90
   4  16   5    6.30    2.40
   5  16   5   -1.70    1.70
   6  16   5   -1.00    1.90
   7  16   5   -0.10    2.10
  -3  17   5  133.89    8.60
  -2  17   5  115.99    7.90
  -1  17   5  123.89    8.20
   0  17   5  179.98   10.40
   1  17   5  109.59    7.40
   2  17   5   98.19    7.00
   3  17   5   69.69    6.50
   4  17   5   77.29    6.80
   5  17   5  107.49    7.50
  -2  18   5    1.20    2.30
  -1  18   5    0.40    2.00
   0  18   5    4.80    2.40
   1  18   5    0.70    1.90
   2  18   5   -0.40    1.90
   3  18   5    3.20    2.40
   4  18   5    0.30    2.10
   2  17  -6   25.50    3.70
  -2 -17   6   14.90   14.30
   1  17  -6   20.00    3.20
  -1 -17   6   22.60   14.60
   0 -17   6   13.70   12.50
   1 -17   6   21.20   16.30
   2 -17   6   27.00   17.80
   4  16  -6  137.59    8.60
   3  16  -6   67.89    6.00
  -3 -16   6   57.69   20.00
   2  16  -6   46.90    4.50
  -2 -16   6   31.30   15.50
   1  16  -6   57.99    4.80
  -1 -16   6   52.09   19.60
   0 -16   6   37.70   16.80
   1 -16   6   38.00   17.60
   2 -16   6   51.19   20.80
   3 -16   6   62.09   23.90
   4 -16   6   62.49   23.50
   5  15  -6   46.90    5.00
   4  15  -6   58.29    5.50
   3  15  -6   36.90    4.20
  -3 -15   6   24.40   14.10
   2  15  -6   46.70    4.50
  -2 -15   6   45.60   18.20
   1  15  -6   30.20    3.50
  -1 -15   6   25.70   14.60
   0  15  -6   53.99    4.40
   0 -15   6   52.49   19.80
   1 -15   6   45.80   19.20
   2 -15   6   34.70   17.60
   3 -15   6   17.40   15.40
   4 -15   6    9.60   13.30
   5 -15   6    2.70   12.10
   6  14  -6   69.89    5.70
   5  14  -6   79.49    6.00
   4  14  -6  114.49    7.20
  -4 -14   6  114.59   25.60
   3  14  -6  113.19    7.30
  -3 -14   6  157.48   28.50
   2  14  -6   93.79    6.20
  -2 -14   6  120.49   25.10
   1  14  -6  162.38    8.90
  -1 -14   6  177.38   32.40
   0  14  -6  126.59    7.00
   0 -14   6   98.89   24.60
   1 -14   6   80.99   23.50
   2 -14   6  276.97   36.30
   3 -14   6  117.19   28.30
   4 -14   6   17.20   14.80
   5 -14   6   73.69   25.70
   6 -14   6  188.58   39.70
   7  13  -6   24.40    3.70
   6  13  -6   30.70    3.90
   5  13  -6   54.09    5.20
   4  13  -6   26.40    3.40
  -4 -13   6   36.50   14.80
   3  13  -6   27.10    3.30
  -3 -13   6   32.80   13.70
   2  13  -6   44.00    4.10
  -2 -13   6   74.89   20.60
   1  13  -6   71.49    4.80
  -1 -13   6   70.69   20.40
   0  13  -6   76.69    4.80
   0 -13   6   65.59   20.40
   1 -13   6    5.60   11.30
   2 -13   6   65.59   22.20
   3 -13   6   70.39   23.30
   4 -13   6   81.69   26.30
   5 -13   6   37.60   20.50
   6 -13   6   43.90   20.70
   7 -13   6    8.40   12.90
   7  12  -6   16.50    2.80
   6  12  -6   36.80    4.00
   5  12  -6   86.99    5.90
   4  12  -6   68.19    4.90
  -4 -12   6   52.59   16.40
   3  12  -6   92.99    6.10
  -3 -12   6  122.09   23.40
   2  12  -6  200.98   10.30
  -2 -12   6  199.78   25.90
   1  12  -6  175.18    9.10
  -1 -12   6  174.58   29.50
   0  12  -6  177.88    9.10
   0 -12   6  191.98   26.90
  -1  12  -6   75.29    4.60
   1 -12   6   86.19   22.50
   2 -12   6  309.07   36.40
   3 -12   6  363.66   41.70
   4 -12   6  253.87   35.70
   5 -12   6  108.09   28.20
   6 -12   6   93.99   26.00
   7 -12   6   59.59   23.30
   8 -12   6   61.39   24.60
   8  11  -6   44.70    4.80
   7  11  -6   72.49    5.50
   6  11  -6   29.80    3.50
   5  11  -6   32.30    3.50
   4  11  -6  150.18    8.30
  -4 -11   6  146.29   20.80
   3  11  -6   62.89    4.60
  -3 -11   6   97.19   20.10
   2  11  -6   31.70    3.20
  -2 -11   6   20.90   10.90
   1  11  -6   79.79    5.00
  -1 -11   6   90.29   20.90
   0  11  -6   24.30    2.50
   0 -11   6   26.30   14.20
  -1  11  -6   13.80    1.80
   1 -11   6   16.50   12.60
   2 -11   6  144.59   30.30
   3 -11   6   60.29   19.80
   4 -11   6   30.90   16.30
   5 -11   6   42.60   19.60
   6 -11   6   52.79   21.20
   7 -11   6   22.00   16.00
   8 -11   6   11.30   13.60
   8 -11   6    9.20    3.80
   8  10  -6   28.60    3.60
   7  10  -6   82.29    5.80
   6  10  -6  105.59    6.60
   5  10  -6  167.38    9.10
   4  10  -6  396.46   18.10
  -4 -10   6  356.96   32.00
   3  10  -6  296.67   14.10
  -3 -10   6  285.27   28.00
   2  10  -6  173.08    8.70
  -2 -10   6  156.08   20.90
   1  10  -6  161.58    8.20
  -1 -10   6  161.48   22.40
   0  10  -6  211.38   10.20
   0 -10   6  203.98   26.00
  -1  10  -6  200.88    9.70
   1 -10   6  202.38   27.40
  -2  10  -6  472.95   21.00
   2 -10   6  426.36   42.00
   3 -10   6  475.85   45.90
   4 -10   6  286.87   35.50
   5 -10   6  111.69   28.40
   5 -10   6   93.09    7.40
   6 -10   6   77.89   25.30
   6 -10   6   73.29    6.80
   7 -10   6  112.39   29.10
   7 -10   6  123.69    9.60
   8 -10   6   92.29   27.30
   8 -10   6  116.89    9.60
   9 -10   6   69.89   26.50
   9 -10   6   81.59    9.60
   9   9  -6   52.39    5.30
   8   9  -6   36.90    4.00
   7   9  -6   31.40    3.60
   6   9  -6   89.79    5.80
   5   9  -6  115.99    6.80
   4   9  -6  197.58   10.00
  -4  -9   6  192.18   21.40
   3   9  -6   67.49    4.40
  -3  -9   6   74.09   16.00
   2   9  -6   51.79    3.60
  -2  -9   6   62.69   15.10
   1   9  -6   46.60    3.20
  -1  -9   6   58.69   16.50
   0   9  -6   84.59    4.70
   0  -9   6   86.89   19.90
  -1   9  -6   53.99    3.30
   1  -9   6   72.29   19.80
  -2   9  -6   33.90    2.40
   2  -9   6   37.50   14.80
   3  -9   6   35.00    4.00
   3  -9   6   29.50   14.50
   4  -9   6   85.99   24.20
   4  -9   6   87.89    6.50
   5  -9   6    7.60    2.80
   5  -9   6    5.80   11.00
   6  -9   6   13.90   13.50
   6  -9   6   27.90    4.70
   7  -9   6    7.40    3.40
   7  -9   6   13.70   13.70
   8  -9   6   40.70   21.50
   8  -9   6   38.40    6.20
   9  -9   6    8.40   15.30
   9  -9   6    8.60    4.30
   9   8  -6   78.69    5.90
   8   8  -6  119.49    7.40
   7   8  -6  158.48    8.80
   6   8  -6  217.58   11.10
   5   8  -6  364.56   17.20
   4   8  -6  468.05   21.30
  -4  -8   6  457.25   33.70
   3   8  -6  232.98   11.30
  -3  -8   6  234.48   23.10
   2   8  -6  310.07   14.20
  -2  -8   6  286.77   27.00
   1   8  -6  115.49    6.10
  -1  -8   6  118.39   21.30
   0   8  -6   85.49    4.60
   0  -8   6   69.89   17.60
  -1   8  -6  587.44   25.70
   1  -8   6  604.54   27.10
   1  -8   6  537.25   45.10
  -2   8  -6  612.94   28.00
   2  -8   6  702.33   52.59
   2  -8   6  654.83   29.10
   3  -8   6  260.47   32.00
   3  -8   6  291.67   14.40
   4  -8   6  382.66   40.00
   4  -8   6  371.26   18.70
   5  -8   6  198.78   35.30
   5  -8   6  225.38   12.80
   6  -8   6  197.68   36.50
   6  -8   6  187.88   11.80
   7  -8   6  119.39   29.50
   7  -8   6  124.49    9.50
   8  -8   6  302.47   40.90
   8  -8   6  344.97   19.30
   9  -8   6  129.29   10.50
   9  -8   6   82.69   26.10
  10  -8   6  116.79   10.70
  10   7  -6   33.30    4.20
   9   7  -6   40.30    4.20
   8   7  -6   30.40    3.60
   7   7  -6  178.08    9.50
   6   7  -6   51.59    4.00
   5   7  -6   21.80    2.60
   4   7  -6  166.18    8.60
  -4  -7   6  178.48   18.20
   3   7  -6   97.79    5.70
  -3  -7   6  142.59   16.50
   2   7  -6   93.79    5.00
  -2  -7   6   69.49   15.30
   1   7  -6   65.19    3.80
  -1  -7   6   70.59   16.60
   0   7  -6   46.40    3.10
   0  -7   6   49.80   14.70
   0  -7   6   54.69    3.00
  -1   7  -6  147.59    7.30
   1  -7   6  154.48    7.70
   1  -7   6  163.98   22.40
  -2   7  -6  123.09    6.00
   2  -7   6  142.39   27.10
   2  -7   6  127.79    7.00
   3  -7   6    4.90    1.80
   3  -7   6    6.80    9.50
   4  -7   6   43.10    4.70
   4  -7   6   40.30   17.10
   5  -7   6   26.40   14.30
   5  -7   6   17.70    3.20
   6  -7   6    0.50   10.60
   6  -7   6    2.80    2.50
   7  -7   6    5.60   12.40
   7  -7   6    8.70    3.20
   8  -7   6   17.70    4.70
   8  -7   6    2.10   11.40
   9  -7   6    0.70   12.00
   9  -7   6    9.00    4.10
  10  -7   6   11.60    4.40
  10   6  -6   62.79    5.20
   9   6  -6   69.89    5.30
   8   6  -6   87.99    5.90
   7   6  -6  106.89    6.40
   6   6  -6   65.89    4.40
   5   6  -6   91.19    5.40
   4   6  -6  204.48   10.00
  -4  -6   6  195.58   18.10
   3   6  -6  680.33   29.80
  -3  -6   6  660.63   41.20
   2   6  -6  522.15   23.40
  -2  -6   6  533.85   36.40
   1   6  -6  597.64   26.20
  -1  -6   6  591.34   41.10
   0   6  -6  625.54   27.30
   0  -6   6  594.14   43.90
   0  -6   6  636.84   27.30
  -1   6  -6  432.86   18.60
   1  -6   6  413.96   18.90
   1  -6   6  411.76   36.20
  -2   6  -6  476.65   19.20
   2  -6   6  415.96   20.10
   2  -6   6  383.66   37.40
  -3   6  -6  401.46   17.90
   3  -6   6  407.46   39.00
   3  -6   6  424.56   19.50
   4  -6   6  196.78   10.90
   5  -6   6  224.18   12.60
   6  -6   6  300.07   16.40
   7  -6   6  128.79    9.60
   8  -6   6  265.67   16.10
   9  -6   6  189.48   13.40
  10  -6   6  128.79   10.80
  10   5  -6   45.70    4.70
   9   5  -6  102.29    6.50
   8   5  -6   67.59    4.90
   7   5  -6   34.20    3.40
   6   5  -6   47.80    3.70
   6   5  -6   51.19    4.40
   5   5  -6   82.49    5.40
   5   5  -6   87.19    5.10
   4   5  -6   59.09    3.80
   3   5  -6  102.39    5.40
  -3  -5   6   93.19   12.20
   2   5  -6  131.59    6.60
  -2  -5   6  124.39   15.10
   1   5  -6  206.28   10.00
  -1  -5   6  244.88   22.60
   0   5  -6  121.49    5.90
   0  -5   6  117.09    5.90
   0  -5   6  129.79   21.40
  -1   5  -6  339.47   14.40
   1  -5   6  314.77   30.40
   1  -5   6  311.87   14.80
  -2   5  -6   91.99    4.50
   2  -5   6   96.59    5.40
  -3   5  -6   73.99    3.70
   3  -5   6   86.09    5.30
   4  -5   6   75.39    5.50
   5  -5   6   15.20    3.10
   6  -5   6   10.90    3.10
   7  -5   6   19.70    4.30
   8  -5   6   10.80    4.00
   9  -5   6    6.30    3.40
  10  -5   6    0.60    3.20
  11  -5   6    2.50    3.60
  10   4  -6   88.59    6.20
   9   4  -6  173.08    9.50
   8   4  -6   88.59    5.60
   8   4  -6   83.49    6.90
   7   4  -6  176.78   10.50
   7   4  -6  180.18    9.30
   6   4  -6  216.58   11.70
   6   4  -6  215.58   10.80
   5   4  -6   22.40    2.30
   5   4  -6   27.30    3.20
   4   4  -6  545.05   24.20
   4   4  -6  526.15   24.70
  -4  -4   6  560.54   31.60
   3   4  -6  545.65   25.00
  -3  -4   6  588.94   33.80
   2   4  -6  423.76   20.50
  -2  -4   6  535.45   32.10
   1   4  -6 1708.93   74.49
  -1  -4   6 1778.92   89.69
   0   4  -6 2266.17   94.79
   0  -4   6 2158.08  112.59
  -1   4  -6  712.23   27.20
   1  -4   6  542.65   27.50
  -2   4  -6  614.34   24.00
   2  -4   6  488.25   24.70
  -3   4  -6 1125.79   48.40
   3  -4   6 1147.59   49.99
   4  -4   6  587.44   27.20
   5  -4   6  396.66   19.60
   6  -4   6  378.66   19.50
   7  -4   6  296.37   16.60
   8  -4   6  228.58   14.20
   9  -4   6  189.58   13.10
  10  -4   6  203.38   14.40
  11  -4   6  116.89   11.00
  10   3  -6   69.89    7.80
  10   3  -6   49.50    4.80
   9   3  -6   74.59    6.90
   9   3  -6   70.09    5.20
   8   3  -6   90.09    7.20
   8   3  -6   89.69    5.70
   7   3  -6   55.29    5.30
   7   3  -6   63.29    4.30
   6   3  -6   83.79    6.10
   6   3  -6   84.79    5.10
   5   3  -6   18.20    2.80
   5   3  -6   15.10    2.00
   4   3  -6  177.98    9.00
   4   3  -6  188.68    9.70
  -4  -3   6  189.28   13.80
   3   3  -6  138.59    7.00
  -3  -3   6  139.89   12.60
   2   3  -6  163.98    8.10
  -2  -3   6  181.68   16.20
   1   3  -6  166.28    8.10
  -1  -3   6  182.48   18.10
   0   3  -6  197.08    9.10
  -1   3  -6   21.50    1.40
   1  -3   6   14.00    1.70
  -2   3  -6   64.89    3.10
   2  -3   6   57.69    3.80
   3  -3   6   90.59    5.40
   4  -3   6   33.00    3.80
   5  -3   6  131.39    8.10
   6  -3   6   18.20    3.70
   7  -3   6   12.50    3.70
   8  -3   6   10.30    4.00
   9  -3   6    8.30    3.60
  10  -3   6    1.50    3.30
  11  -3   6    8.20    4.60
  10   2  -6   80.29    5.60
  10   2  -6   75.09    8.40
   9   2  -6  159.88   10.70
   9   2  -6  142.39    8.30
   8   2  -6  203.38   12.30
   8   2  -6  196.28   10.30
   7   2  -6  100.89    6.20
   7   2  -6  123.29    8.10
   6   2  -6  255.57   14.00
   6   2  -6  273.27   12.70
   5   2  -6  219.48   10.50
   5   2  -6  209.68   11.40
   4   2  -6  448.86   20.70
   4   2  -6  429.36   19.80
   3   2  -6  443.56   18.90
  -3  -2   6  391.16   23.70
   2   2  -6  899.11   39.10
  -2  -2   6  901.91   47.80
   1   2  -6  211.48    9.80
   0   2  -6 1955.60   83.49
  -1   2  -6  293.97   13.00
  -2   2  -6 1749.62   74.19
   2  -2   6 1730.53   74.99
   3  -2   6 1240.08   54.79
   3  -2   6 1265.87   53.49
   4  -2   6  842.52   37.80
   5  -2   6  780.12   35.70
   6  -2   6  342.57   17.60
   7  -2   6   99.49    7.90
   8  -2   6  333.87   18.60
   9  -2   6  197.78   13.40
  10  -2   6  136.99   11.30
  11  -2   6  155.08   12.80
  10   1  -6   30.10    5.50
  10   1  -6   28.80    3.40
   9   1  -6   46.80    6.20
   9   1  -6   38.10    3.90
   8   1  -6   82.89    5.30
   8   1  -6   72.19    6.80
   7   1  -6   41.80    3.50
   7   1  -6   45.50    5.40
   6   1  -6  138.99    8.50
   6   1  -6  125.39    7.00
   5   1  -6  155.58    8.00
   5   1  -6  158.68    9.20
   4   1  -6   75.09    4.40
   4   1  -6   78.79    5.30
   3   1  -6  162.18    8.00
   3   1  -6  172.48    8.80
  -3  -1   6  153.88   11.10
   2   1  -6  270.87   12.80
  -2  -1   6  298.67   20.00
   1   1  -6   91.99    4.70
   0   1  -6   94.29    4.70
  -1   1  -6   70.49    3.60
   2  -1   6   58.49    3.70
   2  -1   6   54.29    3.00
   3  -1   6   65.19    4.20
   3  -1   6   59.09    3.10
   4  -1   6  103.79    4.70
   4  -1   6  108.69    6.30
   5  -1   6   15.20    2.90
   6  -1   6   11.80    2.70
   7  -1   6   10.60    3.20
   8  -1   6   28.30    5.40
   9  -1   6    6.40    3.40
  10  -1   6   -1.30    3.10
  11  -1   6    3.10    3.50
  10   0  -6   95.09    6.00
  10   0  -6   77.89    8.80
   9   0  -6  148.79    8.30
   9   0  -6  150.58   10.70
   8   0  -6  158.58    8.60
   8   0  -6  162.98   10.70
   7   0  -6  156.18   10.10
   7   0  -6  154.88    8.20
   6   0  -6  295.87   13.90
   6   0  -6  286.77   15.40
   5   0  -6  150.78    9.10
   5   0  -6  155.38    7.80
   4   0  -6  455.35   20.20
   4   0  -6  441.06   21.20
   3   0  -6  659.63   28.10
   3   0  -6  623.14   28.90
  -3   0   6  630.84   30.10
   2   0  -6 2142.49   91.69
   1   0  -6  931.21   40.30
   0   0  -6  578.54   25.20
   1   0   6  571.74   25.00
   2   0   6 1410.66   60.49
   2   0   6 1385.26   59.89
   3   0   6 1181.48   50.49
   3   0   6 1125.99   49.40
   4   0   6 1006.30   43.20
   4   0   6 1014.50   44.80
   5   0   6  367.86   18.10
   5   0   6  374.16   16.10
   6   0   6  425.96   21.00
   7   0   6  513.25   25.20
   8   0   6  142.09   10.10
   9   0   6  110.79    9.20
  10   0   6  232.78   15.20
  11   0   6  114.19   10.60
  10  -1  -6   35.00    6.00
  10  -1  -6   33.90    4.10
   9  -1  -6   30.90    3.40
   9  -1  -6   29.00    5.40
   8  -1  -6   55.29    6.80
   8  -1  -6   51.69    4.00
   7  -1  -6   33.90    4.80
   7  -1  -6   37.00    3.50
   6  -1  -6   30.80    4.20
   6  -1  -6   26.70    2.70
   5  -1  -6  107.49    7.20
   5  -1  -6  108.39    5.90
   4  -1  -6  112.59    6.20
   4  -1  -6  125.99    7.40
   3  -1  -6   33.40    3.10
   3  -1  -6   39.00    2.70
   2  -1  -6  297.77   13.60
   1  -1  -6   38.70    2.50
   0   1   6   58.19    3.40
   1   1   6   88.79    4.60
   2   1   6   81.59    4.30
   3   1   6   86.39    5.10
   3   1   6   77.59    4.10
   4   1   6   62.69    4.50
   4   1   6   69.29    3.50
   5   1   6   38.80    2.20
   5   1   6   37.50    3.60
   6   1   6    9.80    1.10
   6   1   6   14.30    3.00
   7   1   6   11.00    3.30
   8   1   6   10.60    3.60
   9   1   6   12.10    3.90
  10   1   6    5.30    3.80
  11   1   6    0.70    3.60
  12   1   6    2.80    4.10
  10  -2  -6   58.69    7.80
   9  -2  -6   95.09    6.10
   9  -2  -6  105.69    8.80
   8  -2  -6  277.87   13.60
   8  -2  -6  273.07   15.90
   7  -2  -6  251.07   14.50
   7  -2  -6  256.27   12.40
   6  -2  -6  128.19    6.80
   6  -2  -6  122.29    8.40
   5  -2  -6  656.33   28.30
   5  -2  -6  611.84   29.80
   4  -2  -6  423.86   19.20
   4  -2  -6  421.76   20.40
   3  -2  -6  757.72   32.60
   3  -2  -6  726.63   33.50
   2  -2  -6  744.33   32.50
  -1   2   6  207.28    9.90
   0   2   6  949.21   41.20
   1   2   6  399.26   17.90
   2   2   6  605.54   26.50
   3   2   6  473.75   21.80
   3   2   6  481.45   21.00
   4   2   6 1219.78   52.99
   4   2   6 1190.48   51.79
   5   2   6  377.26   18.50
   5   2   6  395.26   17.10
   6   2   6  437.76   21.00
   6   2   6  421.96   18.80
   7   2   6  268.47   14.70
   8   2   6  776.72   37.00
   9   2   6  415.76   22.50
  10   2   6   80.59    9.10
  11   2   6   67.89    9.00
  12   2   6   85.19   10.30
  10  -3  -6   45.00    7.10
   9  -3  -6   41.30    6.30
   9  -3  -6   36.90    3.90
   8  -3  -6   33.90    3.50
   8  -3  -6   29.90    5.20
   7  -3  -6   52.19    6.30
   7  -3  -6   47.90    3.80
   6  -3  -6   57.49    4.00
   6  -3  -6   60.79    5.60
   5  -3  -6   16.30    3.00
   5  -3  -6   16.20    2.10
   4  -3  -6   45.40    4.30
   4  -3  -6   55.49    3.50
   3  -3  -6  115.19    6.90
  -3   3   6  113.59    6.30
  -2   3   6   22.00    2.40
  -1   3   6   92.29    5.10
   0   3   6   44.10    3.00
   1   3   6   33.60    2.50
   2   3   6   22.90    2.10
   3   3   6   71.69    4.50
   3   3   6   69.29    3.90
   4   3   6   64.09    4.50
   4   3   6   65.79    3.60
   5   3   6    8.80    2.00
   5   3   6   10.20    1.30
   6   3   6   27.40    3.70
   6   3   6   28.00    2.00
   7   3   6   41.20    5.00
   8   3   6    5.20    3.20
   9   3   6    7.30    3.90
  10   3   6    2.40    3.60
  11   3   6   -2.90    3.10
  10  -4  -6   85.09    9.70
   9  -4  -6  110.09    9.40
   8  -4  -6  104.29    8.30
  -8   4   6   97.89    6.50
   7  -4  -6  225.88   14.30
  -7   4   6  271.77   13.00
   6  -4  -6  304.27   16.60
  -6   4   6  309.17   15.00
   5  -4  -6  265.17   14.50
  -5   4   6  275.97   13.40
   4  -4  -6  153.28    9.20
  -4   4   6  161.88    8.40
   3  -4  -6 1205.68   51.69
  -3   4   6 1122.09   50.79
  -2   4   6  722.43   32.00
  -1   4   6  344.17   15.90
   0   4   6  447.26   20.20
   1   4   6  826.32   36.20
   2   4   6  948.11   41.30
   3   4   6  297.17   13.70
   3   4   6  299.27   14.30
   4   4   6  904.51   39.30
   4   4   6  904.31   40.20
   5   4   6  834.72   38.20
   5   4   6  862.31   36.90
   6   4   6  425.56   18.80
   6   4   6  415.76   20.50
   7   4   6  127.29    6.50
   7   4   6  136.79    8.80
   8   4   6  442.46   22.60
   9   4   6  141.79   10.80
  10   4   6  129.79   10.60
  11   4   6  153.08   12.30
  10  -5  -6   20.20    4.90
   9  -5  -6   56.69    7.40
   8  -5  -6   22.10    4.80
  -8   5   6   29.90    3.60
   7  -5  -6   22.10    4.30
  -7   5   6   25.30    3.30
   6  -5  -6   44.80    5.40
  -6   5   6   49.50    4.50
   5  -5  -6   37.70    4.60
  -5   5   6   31.60    3.40
   4  -5  -6  276.37   13.80
  -4   5   6  241.18   12.60
   3  -5  -6  156.88    8.70
  -3   5   6  137.69    7.80
  -2   5   6   56.79    3.90
  -1   5   6   85.59    5.00
   0   5   6   63.69    4.00
   1   5   6   20.30    2.30
   2   5   6   51.49    3.40
   3   5   6   15.20    1.90
   3   5   6   17.70    2.30
   4   5   6   22.10    2.70
   4   5   6   23.10    2.30
   5   5   6   14.50    2.40
   5   5   6   13.80    1.70
   6   5   6    8.80    2.40
   6   5   6    9.50    1.50
   7   5   6    3.50    1.10
   7   5   6    3.20    2.30
   8   5   6    6.10    3.10
   9   5   6    3.10    3.20
  10   5   6    0.60    3.30
  11   5   6    9.20    4.40
  10  -6  -6   59.89    8.20
   9  -6  -6   80.99    9.20
   8  -6  -6   84.89    7.70
  -8   6   6   68.99    5.50
   7  -6  -6  220.18   14.40
  -7   6   6  287.07   13.40
   6  -6  -6  268.97   14.90
  -6   6   6  259.77   13.30
   5  -6  -6  281.27   15.20
  -5   6   6  285.67   14.00
   4  -6  -6 1128.39   49.60
  -4   6   6 1072.09   48.50
   3  -6  -6  853.01   38.20
  -3   6   6  829.32   37.40
  -2   6   6  590.54   26.70
  -1   6   6  904.71   39.90
   0   6   6  419.36   19.20
   2   6   6 1290.37   56.09
   3   6   6  398.26   18.30
   4   6   6 1200.28   53.79
   4   6   6 1248.88   53.19
   5   6   6  475.75   22.10
   5   6   6  458.45   21.00
   6   6   6  214.28   10.00
   6   6   6  196.58   11.20
   7   6   6  144.19    7.30
   7   6   6  134.69    9.00
   8   6   6  267.87   15.10
   8   6   6  261.47   12.50
   9   6   6  143.19   10.70
  10   6   6  169.68   12.40
  11   6   6  113.29   10.40
  10  -7  -6   23.90    5.80
   9  -7  -6   15.80    4.70
   8  -7  -6   23.80    4.90
   7  -7  -6   30.40    4.90
  -7   7   6   26.30    3.60
   6  -7  -6   45.40    5.70
  -6   7   6   47.20    4.50
   5  -7  -6   42.20    5.00
  -5   7   6   38.40    3.90
   4  -7  -6   30.30    3.90
  -4   7   6   23.20    3.00
   3  -7  -6  136.09    8.20
  -3   7   6  136.89    7.60
  -2   7   6    8.20    1.70
  -1   7   6   11.70    1.90
   0   7   6   25.90    2.90
   1   7   6   38.70    3.10
   2   7   6   65.69    4.30
   3   7   6   22.90    2.50
   4   7   6   10.30    1.90
   4   7   6    7.00    1.50
   5   7   6    2.90    1.60
   5   7   6    3.90    1.30
   6   7   6   15.40    2.90
   6   7   6   14.70    2.00
   7   7   6    6.10    1.50
   7   7   6    7.50    2.60
   8   7   6   12.60    2.00
   8   7   6    9.90    3.40
   9   7   6    2.00    3.00
  10   7   6    5.10    3.50
  11   7   6    3.30    3.80
   9  -8  -6   78.49    9.00
   8  -8  -6  133.29   10.30
   7  -8  -6  281.07   17.10
  -7   8   6  325.47   15.60
   6  -8  -6  395.76   20.10
  -6   8   6  360.76   18.40
   5  -8  -6  125.59    8.20
  -5   8   6   95.89    6.60
   4  -8  -6  156.38    9.90
  -4   8   6  180.98    9.30
   3  -8  -6  140.69    9.10
  -3   8   6  184.68    9.00
  -2   8   6  526.15   24.10
  -1   8   6  979.50   43.40
   0   8   6  386.76   18.20
   1   8   6  423.06   19.70
   2   8   6  859.81   38.10
   3   8   6  449.95   20.70
   4   8   6  341.77   15.80
   4   8   6  326.87   16.10
   5   8   6  413.66   18.60
   5   8   6  392.06   19.20
   6   8   6  306.27   14.80
   6   8   6  269.67   13.60
   7   8   6  175.58    9.10
   7   8   6  184.08   10.80
   8   8   6  204.08   10.40
   8   8   6  207.38   12.50
   9   8   6  202.18   13.00
  10   8   6  187.78   13.00
   9  -9  -6   18.40    4.60
   8  -9  -6   21.60    4.60
   7  -9  -6   26.30    4.70
  -7   9   6   25.90    5.00
   6  -9  -6    7.50    3.10
  -6   9   6   12.70    2.60
   5  -9  -6   13.80    3.20
  -5   9   6   15.00    2.60
   4  -9  -6   23.80    3.60
  -4   9   6   20.20    3.00
  -3   9   6    6.70    1.80
  -2   9   6    3.80    1.60
  -1   9   6   43.00    4.10
   0   9   6    5.50    1.50
   1   9   6   17.40    2.50
   2   9   6   55.99    4.10
   3   9   6   32.50    3.30
   4   9   6    9.40    1.90
   4   9   6    7.00    1.70
   5   9   6   35.60    3.40
   5   9   6   31.20    3.20
   6   9   6    4.20    1.90
   6   9   6    2.20    1.30
   7   9   6    5.10    1.70
   7   9   6    9.40    2.80
   8   9   6    0.70    1.30
   8   9   6   -0.90    2.50
   9   9   6    3.30    1.60
   8 -10  -6  179.88   12.50
   7 -10  -6  145.39   10.40
   6 -10  -6  248.48   14.90
  -6  10   6  269.27   13.60
   5 -10  -6  151.28    9.90
  -5  10   6  149.99    8.80
   4 -10  -6  152.08    9.00
  -4  10   6  120.39    7.90
  -3  10   6  199.68   10.70
  -2  10   6  334.67   16.40
  -1  10   6  284.77   14.10
   0  10   6  404.16   19.20
   1  10   6  660.23   30.00
   2  10   6  337.67   16.30
   3  10   6  239.68   12.10
   4  10   6  267.97   13.30
   4  10   6  274.07   13.60
   5  10   6  236.68   11.90
   5  10   6  239.48   12.40
   6  10   6  214.88   11.40
   6  10   6  202.68   10.70
   7  10   6  120.79    7.00
   8  10   6  117.89    7.00
   9  10   6  135.29    7.80
   8 -11  -6   29.60    5.80
   7 -11  -6   25.10    4.70
   6 -11  -6   15.80    3.90
  -6  11   6   13.90    2.80
   5 -11  -6   29.20    4.60
  -5  11   6   21.10    3.30
   4 -11  -6   13.50    3.10
  -4  11   6   17.70    3.00
  -3  11   6   21.00    3.20
  -2  11   6   19.70    2.90
  -1  11   6   44.50    4.20
   0  11   6   16.50    2.50
   1  11   6    2.30    1.50
   2  11   6    1.10    1.30
   3  11   6    4.50    1.70
   4  11   6   11.80    2.10
   4  11   6    7.40    1.90
   5  11   6    1.20    1.50
   6  11   6    1.60    1.50
   7  11   6    1.40    1.50
   8  11   6   -0.70    1.50
   9  11   6    3.30    1.90
   8 -12  -6  110.89    9.30
   7 -12  -6  103.79    8.80
   6 -12  -6  183.18   11.80
   5 -12  -6  167.18   10.70
  -5  12   6  164.58    9.80
  -4  12   6  198.98   11.10
  -3  12   6  331.87   16.50
  -2  12   6  393.26   19.10
  -1  12   6  413.16   19.90
   0  12   6  298.37   15.00
   1  12   6  192.28   10.40
   2  12   6  397.56   19.10
   3  12   6  390.96   18.80
   4  12   6  191.58   10.20
   5  12   6  257.57   13.10
   6  12   6  294.07   14.70
   7  12   6  141.79    8.20
   8  12   6  200.28   10.80
   9  12   6  116.49    7.40
   7 -13  -6    8.60    3.60
   6 -13  -6    8.60    3.30
   5 -13  -6    8.70    3.20
  -5  13   6    8.20    2.50
  -4  13   6    5.40    2.30
  -3  13   6   17.20    3.10
  -2  13   6   19.60    3.10
  -1  13   6    1.90    1.70
   0  13   6   51.49    4.90
   1  13   6   18.20    3.00
   2  13   6   31.30    3.90
   3  13   6   11.20    2.50
   4  13   6    2.40    1.70
   5  13   6    1.70    1.60
   6  13   6    9.80    2.30
   7  13   6    1.00    1.60
   8  13   6    6.70    2.20
   9  13   6    3.10    2.00
   6 -14  -6  109.79    9.00
  -5  14   6  148.99   10.50
  -4  14   6  135.69    8.60
  -3  14   6   48.90    4.90
  -2  14   6  160.18    9.50
  -1  14   6  184.28   10.50
   0  14   6  258.77   13.60
   1  14   6  189.38   10.60
   2  14   6  524.45   24.90
   3  14   6  357.76   17.60
   4  14   6  166.88    9.50
   5  14   6  135.59    8.20
   6  14   6  174.38    9.90
   7  14   6   95.39    6.60
   8  14   6  107.29    7.20
  -4  15   6    1.30    2.10
  -3  15   6    2.60    2.10
  -2  15   6    3.30    2.10
  -1  15   6    3.90    2.10
   0  15   6    1.50    1.90
   1  15   6    1.60    1.90
   2  15   6    1.20    1.90
   3  15   6    3.00    1.90
   4  15   6    4.20    2.10
   5  15   6   -0.60    1.70
   6  15   6    2.70    2.20
   7  15   6   -0.10    1.80
  -4  16   6  139.39    9.10
  -3  16   6  177.58   10.60
  -2  16   6  210.18   11.90
  -1  16   6  117.99    7.90
   0  16   6  278.27   14.80
   1  16   6  218.48   12.20
   2  16   6   56.59    5.50
   3  16   6   70.29    5.70
   4  16   6  135.09    8.60
   5  16   6   70.39    5.80
   6  16   6   90.89    6.70
  -3  17   6    0.50    2.00
  -2  17   6    4.70    2.40
  -1  17   6    1.80    2.20
   0  17   6    1.10    2.10
   1  17   6   -1.00    1.90
   2  17   6    2.90    2.20
   3  17   6    1.10    2.10
   4  17   6    0.20    2.00
   5  17   6    0.50    2.00
  -1  18   6  136.89    9.10
   0  18   6  172.38   10.40
   1  18   6   91.49    6.90
   2  18   6   49.80    5.40
   3  18   6   83.49    6.70
   3  16  -7   72.99    5.80
  -3 -16   7   78.09   23.00
   2  16  -7   42.50    4.40
  -2 -16   7   23.00   14.50
   1  16  -7   28.30    3.50
  -1 -16   7   34.40   16.80
   0 -16   7   20.00   14.50
   1 -16   7    8.30   13.10
   2 -16   7   20.90   15.40
   3 -16   7   42.30   20.10
   4  15  -7   68.89    5.60
  -4 -15   7   74.99   21.30
   3  15  -7  113.09    7.20
  -3 -15   7   88.49   24.30
   2  15  -7  139.99    8.20
  -2 -15   7  133.99   29.20
   1  15  -7   81.69    5.70
  -1 -15   7   71.99   22.00
   0 -15   7  103.89   27.20
   1 -15   7  146.59   32.80
   2 -15   7   75.89   23.80
   3 -15   7   37.10   20.50
   4 -15   7   45.80   20.90
   5 -15   7   71.79   26.30
   5  14  -7   41.40    4.40
   4  14  -7   41.00    4.40
  -4 -14   7   49.99   18.00
   3  14  -7   40.70    4.30
  -3 -14   7   44.90   16.70
   2  14  -7   90.19    5.90
  -2 -14   7   74.89   20.30
   1  14  -7  106.59    6.60
  -1 -14   7  122.69   27.70
   0  14  -7   83.49    5.40
   0 -14   7   85.39   23.10
   1 -14   7   40.80   18.70
   2 -14   7   58.29   21.20
   3 -14   7   12.30   15.00
   4 -14   7   24.10   18.30
   5 -14   7   19.90   16.10
   6 -14   7    6.20   13.90
   6  13  -7   67.39    5.50
   5  13  -7   85.49    6.10
   4  13  -7   70.79    5.30
  -4 -13   7   81.19   20.40
   3  13  -7  111.49    6.90
  -3 -13   7  113.49   24.20
   2  13  -7   62.39    4.70
  -2 -13   7   68.09   19.80
   1  13  -7  187.38    9.90
  -1 -13   7  199.28   28.00
   0  13  -7  170.78    8.90
   0 -13   7  156.18   31.20
   1 -13   7   73.39   22.80
   2 -13   7  235.68   40.30
   3 -13   7  130.69   31.80
   4 -13   7   54.99   22.80
   5 -13   7   30.60   19.10
   6 -13   7  111.19   30.20
   7 -13   7  100.99   29.10
   7  12  -7   28.90    3.80
   6  12  -7   63.49    5.20
   5  12  -7   45.60    4.50
   4  12  -7   10.30    2.40
  -4 -12   7    9.60    9.20
   3  12  -7   45.40    4.20
  -3 -12   7   63.39   17.70
   2  12  -7   88.79    5.60
  -2 -12   7   88.09   21.30
   1  12  -7  139.29    7.60
  -1 -12   7  126.19   26.40
   0  12  -7   86.79    5.30
   0 -12   7   82.49   21.90
   1 -12   7   42.00   17.20
   2 -12   7   45.90   19.00
   3 -12   7   45.70   19.50
   4 -12   7   47.80   20.30
   5 -12   7   76.89   24.90
   6 -12   7   46.10   21.20
   7 -12   7   -0.20   10.70
   8 -12   7    6.00   14.60
   8  11  -7   29.60    3.80
   7  11  -7   27.30    3.50
   6  11  -7   75.39    5.60
   5  11  -7  142.59    8.20
   4  11  -7   85.79    5.60
  -4 -11   7   86.59   19.00
   3  11  -7  179.78    9.50
  -3 -11   7  180.68   23.40
   2  11  -7   70.89    4.80
  -2 -11   7   82.39   20.60
   1  11  -7   83.79    5.10
  -1 -11   7   62.29   18.20
   0  11  -7  180.78    9.00
   0 -11   7  160.68   29.50
  -1  11  -7  186.18    8.80
   1 -11   7  119.99   27.00
   2 -11   7  253.27   33.50
   3 -11   7  289.57   36.40
   4 -11   7  260.37   35.80
   5 -11   7  253.67   44.40
   6 -11   7  239.88   43.50
   7 -11   7   37.40   20.20
   8 -11   7   38.00   20.30
   8  10  -7   36.30    4.30
   7  10  -7   91.69    6.30
   6  10  -7    9.60    2.30
   5  10  -7  126.89    7.50
   4  10  -7  139.09    7.80
  -4 -10   7  136.19   19.10
   3  10  -7  197.38   10.20
  -3 -10   7  212.08   24.30
   2  10  -7   47.80    3.50
  -2 -10   7   25.80   11.60
   1  10  -7   90.69    5.20
  -1 -10   7   64.59   17.70
   0  10  -7   49.40    3.40
   0 -10   7   60.99   18.20
  -1  10  -7   36.40    2.70
   1 -10   7   22.90   12.90
   2 -10   7   47.20   18.30
   3 -10   7   77.49   22.20
   4 -10   7   75.09   23.10
   5 -10   7   62.99   24.30
   6 -10   7   27.60    5.00
   6 -10   7   27.20   17.70
   7 -10   7   31.40   19.00
   7 -10   7   29.70    5.30
   8 -10   7   11.50   13.90
   8 -10   7   11.30    4.00
   9 -10   7    1.70    3.00
   9 -10   7   -7.50   10.90
   9   9  -7   70.99    5.70
   8   9  -7   50.69    5.00
   7   9  -7   73.39    5.40
   6   9  -7   83.69    5.70
   5   9  -7  246.58   12.40
   4   9  -7  333.17   14.80
  -4  -9   7  251.27   25.80
   3   9  -7  526.25   23.60
  -3  -9   7  503.65   38.80
   2   9  -7  198.28   10.30
  -2  -9   7  249.97   25.80
   1   9  -7   98.69    5.50
  -1  -9   7   90.69   20.50
   0   9  -7   87.09    4.80
   0  -9   7   75.89   19.20
  -1   9  -7  176.78    8.70
   1  -9   7  194.08   26.20
  -2   9  -7  230.88   11.90
   2  -9   7  260.77   32.10
   3  -9   7  515.55   48.10
   4  -9   7  468.95   22.90
   4  -9   7  463.75   47.20
   5  -9   7  136.59    9.30
   5  -9   7  145.29   31.90
   6  -9   7   85.99    7.40
   6  -9   7   79.59   24.70
   7  -9   7   88.39   26.40
   7  -9   7   94.59    8.30
   8  -9   7  197.68   13.40
   8  -9   7  186.48   38.50
   9  -9   7   78.19   27.80
   9  -9   7  123.79   10.40
   9   8  -7   23.90    3.50
   8   8  -7   69.29    5.30
   7   8  -7   41.10    4.00
   6   8  -7  114.59    6.90
   5   8  -7  181.08    9.50
   4   8  -7   65.89    4.50
  -4  -8   7   74.79   15.30
   3   8  -7  181.78    9.10
  -3  -8   7  167.58   19.90
   2   8  -7   84.09    5.00
  -2  -8   7  103.69   20.00
   1   8  -7   10.20    1.60
  -1  -8   7   17.60   10.40
   0   8  -7   30.00    2.30
   0  -8   7   28.10   12.20
  -1   8  -7   70.89    4.00
   1  -8   7  102.69   23.10
  -2   8  -7   64.99    3.70
   2  -8   7   84.69   21.60
   2  -8   7   72.69    4.80
   3  -8   7  107.89    7.00
   3  -8   7  116.69   26.10
   4  -8   7   52.09    5.40
   4  -8   7   62.69   21.30
   5  -8   7    9.10    2.90
   5  -8   7   10.10   12.40
   6  -8   7   10.40   13.40
   6  -8   7    7.80    3.10
   7  -8   7    0.00   10.80
   7  -8   7    5.20    2.80
   8  -8   7   23.70    5.20
   8  -8   7   30.40   19.80
   9  -8   7   38.10   20.60
   9  -8   7   37.20    6.70
  10  -8   7    6.50   14.90
  10  -8   7   10.40    4.70
   9   7  -7   49.00    4.90
   8   7  -7  108.29    6.90
   7   7  -7  110.39    6.70
   6   7  -7  362.76   17.30
   5   7  -7  265.17   13.00
   4   7  -7  196.38    9.90
  -4  -7   7  193.08   19.20
   3   7  -7  385.66   17.30
  -3  -7   7  348.37   28.90
   2   7  -7  336.17   15.30
  -2  -7   7  320.07   28.60
   1   7  -7  189.78    9.40
  -1  -7   7  216.98   24.00
   0   7  -7  172.98    8.20
   0  -7   7  168.78    8.20
   0  -7   7  161.88   22.30
  -1   7  -7  310.27   13.70
   1  -7   7  304.57   14.10
   1  -7   7  270.47   31.10
  -2   7  -7  236.68   10.70
   2  -7   7  209.58   28.00
   2  -7   7  240.18   11.70
   3  -7   7  292.97   34.10
   3  -7   7  303.87   15.00
   4  -7   7  188.58   34.60
   4  -7   7  158.38    9.50
   5  -7   7  202.08   37.50
   5  -7   7  161.38   10.20
   6  -7   7  199.88   12.20
   6  -7   7  179.38   35.20
   7  -7   7  167.88   34.00
   7  -7   7  146.99   10.60
   8  -7   7  162.58   11.40
   8  -7   7  141.69   34.40
   9  -7   7  218.98   14.90
   9  -7   7  223.78   43.70
  10  -7   7  130.89   34.30
  10  -7   7  134.39   11.50
   9   6  -7   37.90    4.10
   8   6  -7   62.29    4.90
   7   6  -7   52.89    4.30
   6   6  -7   57.69    4.20
   5   6  -7   55.69    4.00
  -4  -6   7   89.19   14.50
   3   6  -7   57.79    3.80
  -3  -6   7   78.09   14.50
   2   6  -7  192.68    9.30
  -2  -6   7  180.38   19.90
   1   6  -7  154.58    7.80
  -1  -6   7  183.68   20.80
   0   6  -7  119.39    6.20
   0  -6   7  128.19    6.30
   0  -6   7  128.99   23.30
  -1   6  -7  165.38    7.90
   1  -6   7  162.88   22.70
   1  -6   7  172.28    8.40
  -2   6  -7   25.90    1.90
   2  -6   7   33.20   14.30
   2  -6   7   31.60    2.80
   3  -6   7   96.29   23.00
   3  -6   7   63.89    4.70
   4  -6   7  105.39    6.90
   5  -6   7    9.20    2.90
   6  -6   7   53.99    6.30
   7  -6   7   81.29    7.30
   8  -6   7    6.20    3.80
   9  -6   7    7.10    3.60
  10  -6   7    6.40    3.80
  10   5  -7   38.90    4.30
   9   5  -7   70.09    5.40
   8   5  -7   96.99    6.20
   7   5  -7   18.30    2.70
   6   5  -7   77.99    5.10
   5   5  -7  149.29    7.90
   4   5  -7  309.97   14.30
  -4  -5   7  291.47   22.20
   3   5  -7  471.35   21.70
  -3  -5   7  499.95   32.50
   2   5  -7  440.56   19.10
  -2  -5   7  389.36   30.50
   1   5  -7 1336.97   56.69
  -1  -5   7 1279.87   73.49
   0   5  -7  931.11   38.50
   0  -5   7  874.21   57.09
   0  -5   7  849.12   38.50
  -1   5  -7  710.83   29.20
   1  -5   7  639.74   48.80
   1  -5   7  642.74   29.60
  -2   5  -7 1367.66   57.19
   2  -5   7 1300.47   57.99
  -3   5  -7  922.01   40.10
   3  -5   7  949.60   41.60
   4  -5   7  292.27   14.80
   5  -5   7  176.38   10.40
   6  -5   7  259.47   14.70
   7  -5   7  157.78   10.90
   8  -5   7  137.99   10.50
   9  -5   7  178.78   12.90
  10  -5   7   46.20    7.10
  11  -5   7  114.09   12.40
  10   4  -7   33.30    4.00
   9   4  -7   74.09    5.40
   8   4  -7   65.69    4.90
   7   4  -7   40.10    4.80
   7   4  -7   44.80    4.10
   6   4  -7   74.29    4.80
   6   4  -7   76.29    5.70
   5   4  -7   48.00    4.00
   5   4  -7   41.70    3.40
   4   4  -7  111.39    6.10
   3   4  -7  209.58   10.10
  -3  -4   7  207.98   17.90
   2   4  -7  139.09    7.10
  -2  -4   7  148.59   16.30
   1   4  -7  129.19    6.50
  -1  -4   7  134.69   17.50
   0   4  -7  203.38    9.40
   0  -4   7  190.88   22.60
  -1   4  -7  200.38    8.90
   1  -4   7  185.48    9.40
  -2   4  -7   60.59    3.10
   2  -4   7   53.39    3.80
  -3   4  -7  109.29    4.90
   3  -4   7   99.59    6.20
   4  -4   7   59.59    4.70
   5  -4   7   62.29    5.30
   6  -4   7   70.69    6.30
   7  -4   7   21.00    4.20
   8  -4   7    6.50    3.30
   9  -4   7   -1.00    3.10
  10  -4   7   -0.90    3.10
  11  -4   7   11.50    4.70
  10   3  -7   75.89    5.60
   9   3  -7  177.78    9.60
   9   3  -7  160.08   11.00
   8   3  -7  125.19    7.30
   8   3  -7  125.69    8.80
   7   3  -7  320.97   15.20
   7   3  -7  307.87   16.50
   6   3  -7  138.49    8.40
   6   3  -7  130.49    7.30
   5   3  -7   21.70    3.20
   5   3  -7   22.20    2.40
   4   3  -7  447.56   20.30
   3   3  -7  380.26   17.40
  -3  -3   7  386.66   25.10
   2   3  -7  294.97   13.60
  -2  -3   7  295.97   23.20
   1   3  -7 1080.19   49.90
  -1  -3   7 1279.37   66.39
   0   3  -7 1467.45   62.99
  -1   3  -7  330.27   13.70
   1  -3   7  278.37   14.00
  -2   3  -7  518.95   21.30
   2  -3   7  455.75   22.10
   3  -3   7  683.13   30.80
   4  -3   7  738.23   33.50
   5  -3   7  203.88   11.40
   6  -3   7  388.56   19.80
   7  -3   7  467.35   23.70
   8  -3   7  177.48   12.00
   9  -3   7  178.68   12.70
  10  -3   7  197.48   14.10
  11  -3   7  156.28   12.80
  10   2  -7   39.30    4.30
  10   2  -7   48.00    6.50
   9   2  -7   75.49    7.20
   9   2  -7   84.19    5.70
   8   2  -7  104.59    8.00
   8   2  -7  104.39    6.50
   7   2  -7  138.89    9.10
   7   2  -7  133.59    7.60
   6   2  -7   49.90    4.60
   6   2  -7   46.20    3.60
   5   2  -7  105.49    6.90
   5   2  -7  114.29    6.20
   4   2  -7   88.29    5.10
   4   2  -7   92.19    5.90
   3   2  -7   61.19    3.90
  -3  -2   7   69.39    8.70
   2   2  -7   67.19    3.90
  -2  -2   7   62.99   11.80
   1   2  -7  159.08    7.70
   0   2  -7   27.70    2.00
  -1   2  -7    7.20    1.00
  -2   2  -7   89.79    4.10
   2  -2   7   73.99    4.80
   3  -2   7   76.39    4.90
   3  -2   7   77.19    3.90
   4  -2   7   10.90    0.90
   4  -2   7   13.00    2.30
   5  -2   7   90.39    6.30
   6  -2   7   -0.80    1.70
   7  -2   7   25.00    4.40
   8  -2   7    7.30    3.60
   9  -2   7    2.30    3.10
  10  -2   7   19.10    5.30
  11  -2   7   10.30    4.80
  10   1  -7   47.50    4.60
  10   1  -7   52.89    7.00
   9   1  -7  144.59    8.30
   9   1  -7  144.19   10.40
   8   1  -7  173.58    9.40
   8   1  -7  176.18   11.30
   7   1  -7  330.27   15.80
   7   1  -7  329.27   17.50
   6   1  -7  355.66   18.40
   6   1  -7  370.76   17.10
   5   1  -7  486.45   21.70
   5   1  -7  465.05   22.70
   4   1  -7  635.24   29.60
   4   1  -7  655.43   28.70
   3   1  -7  429.86   20.20
  -3  -1   7  471.15   25.50
   2   1  -7  455.85   20.40
   1   1  -7  186.88    8.90
   0   1  -7  204.88    9.50
  -1   1  -7   43.60    2.60
   2  -1   7  283.27   13.30
   2  -1   7  271.47   12.50
   3  -1   7  608.44   27.40
   3  -1   7  603.84   26.30
   4  -1   7  276.07   12.60
   4  -1   7  301.57   14.30
   5  -1   7 1161.58   51.79
   7  -1   7  101.29    7.70
   8  -1   7  331.27   18.50
   9  -1   7  179.68   12.40
  10  -1   7  252.37   16.40
  11  -1   7  154.08   12.40
  10   0  -7   40.80    4.30
  10   0  -7   50.79    7.10
   9   0  -7   70.99    7.90
   9   0  -7   63.69    4.90
   8   0  -7   45.90    6.10
   8   0  -7   37.50    3.90
   7   0  -7   72.69    5.00
   7   0  -7   82.79    6.60
   6   0  -7  110.39    7.70
   6   0  -7  114.99    6.40
   5   0  -7   49.50    4.40
   5   0  -7   50.69    3.50
   4   0  -7   78.49    4.80
   4   0  -7   86.49    5.80
   3   0  -7  189.28    9.00
  -3   0   7  176.38   12.50
   2   0  -7   42.50    2.90
   1   0  -7   27.50    2.10
   0   0  -7  142.79    6.90
   1   0   7  179.28    8.50
   2   0   7   10.00    1.30
   3   0   7  132.69    7.10
   3   0   7  125.19    6.20
   4   0   7   41.00    2.30
   4   0   7   39.20    3.50
   5   0   7   10.40    1.00
   5   0   7   12.20    2.50
   6   0   7    3.90    2.10
   7   0   7   16.10    3.70
   8   0   7   25.40    4.80
   9   0   7   37.30    6.10
  10   0   7    8.70    4.60
  11   0   7   14.20    5.10
  10  -1  -7   63.59    8.10
  10  -1  -7   63.29    4.90
   9  -1  -7  143.59   10.50
   9  -1  -7  134.69    7.90
   8  -1  -7  128.79    7.50
   8  -1  -7  137.99    9.80
   7  -1  -7  256.47   12.90
   7  -1  -7  271.97   15.00
   6  -1  -7   54.99    4.00
   6  -1  -7   66.59    5.70
   5  -1  -7  297.97   14.30
   5  -1  -7  309.67   15.70
   4  -1  -7  580.14   27.30
   4  -1  -7  589.34   26.10
   3  -1  -7  130.79    6.80
   2  -1  -7  337.17   15.40
   1  -1  -7 1499.75   64.49
   0   1   7  450.75   20.20
   1   1   7  762.52   33.30
   2   1   7 1695.43   72.79
   3   1   7 1260.87   53.39
   3   1   7 1173.98   52.29
   4   1   7  617.14   28.10
   4   1   7  615.94   26.80
   5   1   7  137.89    6.30
   5   1   7  131.19    8.00
   6   1   7  183.38   10.70
   7   1   7  217.48   12.60
   8   1   7  410.86   21.60
   9   1   7  123.39    9.90
  10   1   7  286.27   17.60
  11   1   7  117.39   10.50
  10  -2  -7   42.20    6.60
  10  -2  -7   39.90    5.70
   9  -2  -7   25.90    3.40
   9  -2  -7   39.80    6.20
   8  -2  -7   59.89    7.20
   8  -2  -7   62.09    4.60
   7  -2  -7  141.49    7.90
   7  -2  -7  143.99    9.70
   6  -2  -7   12.90    3.20
   6  -2  -7   11.70    2.00
   5  -2  -7  107.99    6.30
   5  -2  -7  123.69    7.70
   4  -2  -7  171.68    9.70
   4  -2  -7  165.58    8.50
   3  -2  -7   38.40    2.80
   2  -2  -7  140.49    7.10
  -1   2   7  114.99    6.20
   0   2   7   59.19    3.70
   1   2   7   19.90    2.10
   2   2   7  142.49    7.10
   3   2   7  116.69    6.00
   3   2   7  121.49    6.80
   4   2   7    0.40    0.70
   4   2   7   -0.10    1.00
   5   2   7   15.70    2.60
   5   2   7   16.90    1.60
   6   2   7   46.80    2.80
   6   2   7   53.09    4.80
   7   2   7   43.90    5.50
   8   2   7   31.90    5.30
   9   2   7   14.70    4.70
  10   2   7    0.50    3.70
  11   2   7   -0.10    3.10
  10  -3  -7  113.99    9.90
   9  -3  -7  106.19    9.20
   8  -3  -7   57.69    4.50
   8  -3  -7   53.19    6.80
   7  -3  -7  470.15   22.00
   7  -3  -7  477.55   24.20
   6  -3  -7  194.98   10.00
   6  -3  -7  196.58   11.60
   5  -3  -7  146.09    9.30
   5  -3  -7  159.98    8.10
   4  -3  -7  153.18    9.00
  -3   3   7  838.02   37.20
  -2   3   7  217.08   10.70
  -1   3   7  535.85   24.10
   0   3   7 1005.00   43.90
   1   3   7  603.14   26.80
   2   3   7  655.33   28.90
   3   3   7   87.19    5.50
   3   3   7   94.99    5.00
   4   3   7  526.15   24.60
   4   3   7  538.75   23.60
   5   3   7 1195.38   50.49
   5   3   7 1141.29   51.89
   6   3   7  541.25   23.60
   6   3   7  532.55   25.50
   7   3   7  266.57   14.70
   8   3   7  918.01   42.90
   9   3   7  260.97   15.90
  10   3   7   83.89    9.60
  11   3   7   42.30    7.20
  10  -4  -7   52.09    7.50
   9  -4  -7   52.19    7.10
  -9   4   7   46.30    5.00
   8  -4  -7   50.39    6.50
  -8   4   7   40.90    4.40
   7  -4  -7  135.29    9.30
  -7   4   7  106.59    7.20
   6  -4  -7   86.39    7.00
  -6   4   7  102.99    6.30
   5  -4  -7   34.60    4.30
  -5   4   7   30.60    3.40
   4  -4  -7   67.49    5.30
  -4   4   7   60.99    4.40
  -3   4   7   59.29    4.20
  -2   4   7   97.69    5.70
  -1   4   7  146.09    7.70
   0   4   7   31.90    2.90
   1   4   7  112.69    6.10
   2   4   7    5.90    1.30
   3   4   7    1.40    0.90
   4   4   7   54.19    3.50
   4   4   7   58.19    4.30
   5   4   7   36.80    2.60
   5   4   7   31.20    3.80
   6   4   7    6.80    2.10
   6   4   7   10.00    1.50
   7   4   7   37.30    5.00
   7   4   7   41.40    3.10
   8   4   7   23.20    4.70
   9   4   7   10.10    4.10
  10   4   7    5.20    3.60
  11   4   7    5.70    4.00
  10  -5  -7   92.39   10.20
   9  -5  -7   75.29    8.80
   8  -5  -7  107.89    8.80
  -8   5   7   97.59    6.80
   7  -5  -7  474.55   24.30
  -7   5   7  470.85   22.50
   6  -5  -7  254.07   14.20
  -6   5   7  247.48   12.90
   5  -5  -7  248.98   14.10
  -5   5   7  271.87   13.20
   4  -5  -7  498.25   24.50
  -4   5   7  523.95   23.60
  -3   5   7  743.93   33.30
  -2   5   7  380.36   17.80
  -1   5   7  625.64   28.10
   0   5   7  819.32   36.20
   1   5   7  454.95   20.70
   2   5   7  731.63   32.40
   3   5   7  185.78    9.20
   4   5   7  309.17   15.60
   4   5   7  332.47   14.90
   5   5   7 1248.58   52.69
   5   5   7 1181.38   53.79
   6   5   7  246.58   11.40
   6   5   7  232.88   12.80
   7   5   7  279.87   15.00
   7   5   7  268.87   12.70
   8   5   7  398.06   20.80
   9   5   7  168.38   11.70
  10   5   7   91.99   10.10
  11   5   7  115.09   10.60
   9  -6  -7   28.60    5.50
   8  -6  -7    7.00    3.10
  -8   6   7   13.30    2.70
   7  -6  -7   21.00    4.10
  -7   6   7   10.60    2.40
   6  -6  -7   28.40    4.60
  -6   6   7   25.80    3.40
   5  -6  -7   53.69    5.70
  -5   6   7   38.30    4.00
   4  -6  -7  184.78   10.40
  -4   6   7  166.28    9.30
  -3   6   7  230.28   11.60
  -2   6   7   88.19    5.40
  -1   6   7  103.29    6.00
   0   6   7   30.50    3.00
   1   6   7   53.49    3.80
   2   6   7   98.39    5.70
   3   6   7   14.40    2.00
   4   6   7   14.70    2.00
   4   6   7   16.00    2.50
   5   6   7   -0.30    1.10
   5   6   7   -0.10    0.80
   6   6   7    4.00    1.20
   6   6   7    2.90    1.90
   7   6   7    3.50    1.30
   7   6   7    4.80    2.60
   8   6   7    4.10    2.60
   9   6   7   -3.30    2.90
  10   6   7    5.30    4.30
  11   6   7    3.80    3.80
   9  -7  -7   47.20    7.10
   8  -7  -7   99.19    8.40
  -8   7   7  101.59    7.00
   7  -7  -7   90.89    8.00
  -7   7   7  123.99    7.40
   6  -7  -7  244.28   14.00
  -6   7   7  234.58   12.50
   5  -7  -7  218.18   13.00
  -5   7   7  242.68   12.10
   4  -7  -7  333.77   17.80
  -4   7   7  364.46   17.00
  -3   7   7  807.02   36.30
  -2   7   7 1103.59   48.70
  -1   7   7  435.36   20.20
   0   7   7  380.06   17.90
   1   7   7 1133.39   49.80
   2   7   7  416.46   19.30
   3   7   7  621.74   28.00
   4   7   7  176.28    8.60
   4   7   7  154.08    9.00
   5   7   7  322.57   14.90
   5   7   7  309.87   15.70
   6   7   7  101.39    6.70
   6   7   7   85.79    5.30
   7   7   7  333.17   15.70
   7   7   7  338.97   17.40
   8   7   7  247.38   13.90
   8   7   7  224.28   11.40
   9   7   7  103.49    8.80
  10   7   7  186.58   13.20
  11   7   7  136.19   11.50
   9  -8  -7   10.30    4.00
   8  -8  -7    9.00    3.50
   7  -8  -7   13.70    3.70
  -7   8   7   21.20    3.40
   6  -8  -7   79.79    7.00
  -6   8   7   70.79    5.50
   5  -8  -7   58.39    6.40
  -5   8   7   51.79    5.00
   4  -8  -7   33.60    4.50
  -4   8   7   31.70    3.60
  -3   8   7   23.60    3.00
  -2   8   7   -0.50    1.00
  -1   8   7   39.20    3.80
   0   8   7   14.50    2.30
   1   8   7   67.49    4.60
   2   8   7   66.39    4.50
   3   8   7   20.00    2.50
   4   8   7   24.40    2.80
   4   8   7   22.20    3.10
   5   8   7   12.60    2.00
   5   8   7   16.10    2.70
   6   8   7    3.80    1.90
   6   8   7    3.70    1.40
   7   8   7   11.70    2.10
   7   8   7   12.40    3.00
   8   8   7    0.90    2.60
   8   8   7    4.10    1.50
   9   8   7    2.10    3.20
  10   8   7    0.70    3.60
  11   8   7    2.50    3.80
   9  -9  -7   47.60    7.00
   8  -9  -7   91.79    8.20
   7  -9  -7   75.99    8.30
  -7   9   7   83.79    6.20
   6  -9  -7  209.98   13.20
  -6   9   7  237.48   12.30
   5  -9  -7  193.18   11.90
  -5   9   7  205.28   11.00
   4  -9  -7  242.08   13.50
  -4   9   7  237.18   12.50
  -3   9   7  196.98   10.50
  -2   9   7  177.78    9.60
  -1   9   7  668.13   30.50
   1   9   7  258.17   12.90
   2   9   7  218.38   11.20
   3   9   7  592.74   27.00
   4   9   7  339.87   17.10
   4   9   7  364.46   16.90
   5   9   7  167.48    9.50
   5   9   7  173.68    9.00
   6   9   7  310.27   15.90
   6   9   7  305.77   14.90
   7   9   7  285.07   14.80
   7   9   7  254.97   13.10
   8   9   7  222.68   11.40
   8   9   7  229.88   13.40
   9   9   7  139.69   10.30
   8 -10  -7   25.70    5.20
   7 -10  -7   39.80    5.80
   6 -10  -7   30.20    5.10
  -6  10   7   29.50    3.90
   5 -10  -7   53.59    6.40
  -5  10   7   61.09    5.00
  -4  10   7   37.20    4.10
  -3  10   7   10.40    2.30
  -2  10   7   23.80    3.20
  -1  10   7   17.30    2.60
   0  10   7    7.60    1.90
   1  10   7   23.60    3.00
   2  10   7   18.50    2.60
   3  10   7    6.20    1.80
   4  10   7    1.40    1.50
   4  10   7    2.60    1.50
   5  10   7   22.40    3.30
   5  10   7   25.40    2.90
   6  10   7    3.00    1.50
   6  10   7    2.80    2.00
   7  10   7   15.50    2.50
   7  10   7   12.90    3.20
   8  10   7    1.50    1.50
   9  10   7    2.30    1.70
   8 -11  -7   77.29    8.70
   7 -11  -7  142.99   10.60
   6 -11  -7  188.78   11.80
  -6  11   7  158.78   10.00
   5 -11  -7  233.88   13.70
  -5  11   7  225.88   12.50
  -4  11   7  173.38   10.00
  -3  11   7  154.38    9.10
  -2  11   7  113.69    7.30
  -1  11   7   99.79    6.50
   0  11   7  257.87   13.30
   1  11   7  354.26   17.30
   2  11   7  588.74   27.20
   3  11   7  234.58   12.10
   4  11   7  522.35   23.90
   4  11   7  500.25   24.00
   5  11   7  493.75   22.80
   5  11   7  480.55   23.10
   6  11   7  514.55   24.00
   7  11   7  101.99    6.40
   8  11   7  103.49    6.60
   9  11   7  123.39    7.40
   7 -12  -7   17.50    4.50
   6 -12  -7   26.30    5.00
  -6  12   7   15.30    3.40
  -5  12   7   17.50    3.20
  -4  12   7   33.10    4.30
  -3  12   7   42.00    4.70
  -2  12   7   16.20    2.80
  -1  12   7   26.10    3.60
   0  12   7   -2.10    1.20
   1  12   7    4.80    1.90
   2  12   7    1.10    1.40
   3  12   7    9.30    2.30
   4  12   7    3.80    1.60
   5  12   7    0.90    1.50
   6  12   7    3.80    1.80
   7  12   7    1.60    1.60
   8  12   7    3.50    1.90
   9  12   7    0.40    1.80
   7 -13  -7   85.59    7.90
   6 -13  -7  148.49   10.70
  -5  13   7  183.78   10.80
  -4  13   7  114.79    7.70
  -3  13   7  127.59    8.20
  -2  13   7  342.77   17.30
  -1  13   7  273.17   14.20
   0  13   7   58.49    5.40
   1  13   7  174.08    9.90
   2  13   7  477.75   22.80
   3  13   7  384.86   18.90
   4  13   7  153.58    8.80
   5  13   7  109.09    7.00
   6  13   7  164.98    9.40
   7  13   7  153.58    9.00
   8  13   7  143.99    8.60
   9  13   7  127.59    8.10
  -5  14   7   12.80    3.00
  -4  14   7   10.90    2.80
  -3  14   7   13.30    3.00
  -2  14   7    4.00    2.10
  -1  14   7    4.10    2.00
   0  14   7    7.10    2.20
   1  14   7    5.50    2.20
   2  14   7    8.40    2.50
   3  14   7   11.00    2.70
   4  14   7    9.40    2.40
   5  14   7   -2.60    1.50
   6  14   7    0.70    1.80
   7  14   7    3.00    2.00
   8  14   7    2.50    2.10
  -4  15   7  123.39    8.30
  -3  15   7  110.89    7.70
  -2  15   7   77.99    6.30
  -1  15   7  174.68   10.40
   0  15   7  242.58   13.20
   1  15   7  238.28   13.00
   2  15   7   95.99    6.90
   3  15   7  158.28    9.40
   4  15   7  181.98   10.40
   5  15   7  180.28   10.50
   6  15   7  101.99    7.10
   7  15   7   79.49    6.10
  -4  16   7    1.60    2.50
  -3  16   7    9.60    2.90
  -2  16   7   21.10    3.70
  -1  16   7   16.90    3.30
   0  16   7   15.90    3.40
   1  16   7    2.70    2.20
   2  16   7    8.90    2.60
   3  16   7    6.10    2.30
   4  16   7    0.70    2.00
   5  16   7   -0.60    1.90
   6  16   7    4.30    2.30
  -3  17   7   87.09    7.00
  -2  17   7   63.49    6.40
  -1  17   7   46.80    5.30
   0  17   7   65.09    6.50
   1  17   7  239.18   13.40
   2  17   7  156.18    9.70
   3  17   7  162.98   10.00
   4  17   7  140.79    9.10
   5  17   7   81.09    6.50
  -1  18   7    4.10    2.60
   0  18   7   18.60    3.90
   1  18   7    0.60    2.00
   2  18   7   -0.90    1.90
   3  18   7   -2.20    1.80
   2  16  -8   35.10    4.00
  -2 -16   8   21.60   14.20
  -1 -16   8   55.79   21.50
   0 -16   8   75.69   24.30
   1 -16   8   49.60   20.20
   2 -16   8   35.40   18.20
   4  15  -8   34.40    4.30
  -4 -15   8   42.90   18.20
   3  15  -8   40.40    4.50
  -3 -15   8   65.99   19.80
   2  15  -8   68.99    5.30
  -2 -15   8   67.39   20.80
   1  15  -8   20.20    3.00
  -1 -15   8   16.00   13.30
   0 -15   8   26.10   15.20
   1 -15   8   19.30   14.10
   2 -15   8   33.20   19.30
   3 -15   8   46.90   21.00
   4 -15   8   54.29   24.00
   5  14  -8   42.30    4.70
   4  14  -8   43.50    4.60
  -4 -14   8   41.00   16.60
   3  14  -8   97.59    6.40
  -3 -14   8   70.19   20.20
   2  14  -8  125.49    7.50
  -2 -14   8  104.39   25.80
   1  14  -8   80.29    5.50
  -1 -14   8   74.99   22.70
   0 -14   8   63.19   22.60
   1 -14   8  107.29   27.20
   2 -14   8   92.59   26.60
   3 -14   8   80.99   26.00
   4 -14   8   33.50   18.80
   5 -14   8   35.40   18.60
   6  13  -8   30.70    4.10
   5  13  -8   67.89    5.90
   4  13  -8   35.80    4.10
  -4 -13   8   51.29   17.60
   3  13  -8  125.79    7.60
  -3 -13   8  126.59   26.50
   2  13  -8   92.59    5.90
  -2 -13   8   77.99   21.70
   1  13  -8   82.99    5.50
  -1 -13   8   87.69   23.10
   0  13  -8   80.99    5.30
   0 -13   8   82.09   23.70
   1 -13   8   64.99   22.60
   2 -13   8   42.50   19.10
   3 -13   8    2.60   10.90
   4 -13   8   37.40   18.60
   5 -13   8   18.30   15.60
   6 -13   8   22.40   15.90
   6  12  -8   50.99    5.20
   5  12  -8   57.69    5.30
   4  12  -8   56.09    5.00
  -4 -12   8   55.19   17.10
   3  12  -8  152.58    8.30
  -3 -12   8  121.29   24.40
   2  12  -8  128.79    7.40
  -2 -12   8  130.69   26.30
   1  12  -8  192.88   10.00
  -1 -12   8  197.08   33.10
   0  12  -8  245.28   12.10
   0 -12   8  256.97   33.00
   1 -12   8  100.69   25.20
   2 -12   8  105.79   26.90
   3 -12   8   77.09   24.40
   4 -12   8   86.49   26.10
   5 -12   8   49.40   22.20
   6 -12   8   50.49   22.60
   7 -12   8   96.49   30.30
   7  11  -8   40.40    4.60
   6  11  -8   72.89    5.60
   5  11  -8   66.59    5.20
   4  11  -8   85.69    5.70
  -4 -11   8   88.49   20.00
   3  11  -8  107.49    6.50
  -3 -11   8  111.79   23.60
   2  11  -8   65.69    4.70
  -2 -11   8   72.19   18.70
   1  11  -8   68.39    4.60
  -1 -11   8   62.79   18.70
   0  11  -8   23.30    2.60
   0 -11   8   21.10   12.80
   1 -11   8   41.10   17.10
   2 -11   8   63.69   21.10
   3 -11   8   88.69   26.40
   4 -11   8   36.70   18.90
   5 -11   8   55.89   22.40
   6 -11   8    5.60   12.60
   7 -11   8   -1.80   11.60
   8 -11   8   21.60   18.30
   8  10  -8   24.50    3.60
   7  10  -8   41.00    4.50
   6  10  -8  111.39    7.10
   5  10  -8  175.38    9.60
   4  10  -8  154.18    8.50
  -4 -10   8  137.69   27.30
   3  10  -8  154.28    8.50
  -3 -10   8  171.78   22.60
   2  10  -8   86.79    5.50
  -2 -10   8  153.88   26.70
   1  10  -8    4.80    1.40
  -1 -10   8    7.30    9.50
   0  10  -8   98.69    5.50
   0 -10   8   83.79   21.70
  -1  10  -8  105.89    5.80
   1 -10   8  118.79   26.20
   2 -10   8  171.88   32.70
   3 -10   8  358.76   41.40
   4 -10   8  320.67   40.70
   5 -10   8  277.67   38.20
   7 -10   8  137.09   34.10
   7 -10   8  146.19   11.80
   8 -10   8   69.19    8.20
   8 -10   8   40.90   21.70
   8   9  -8   41.60    4.50
   7   9  -8   36.50    4.20
   6   9  -8   85.69    5.90
   5   9  -8  142.79    8.10
   4   9  -8   90.59    5.90
  -4  -9   8  125.59   32.20
   3   9  -8   77.79    5.00
  -3  -9   8   72.19   17.60
   2   9  -8  151.18    8.20
  -2  -9   8  177.48   22.70
  -1  -9   8   16.70   10.70
   0   9  -8    7.10    1.40
   0  -9   8   14.20   11.00
  -1   9  -8   35.70    2.70
   1  -9   8   40.80   16.00
   2  -9   8   33.70   15.50
   3  -9   8  108.89   26.90
   4  -9   8  106.19   26.90
   5  -9   8   38.30   18.80
   5  -9   8   54.29    6.00
   6  -9   8   56.99    6.80
   6  -9   8   66.19   23.90
   7  -9   8   17.50    4.20
   7  -9   8    4.90   13.30
   8  -9   8   24.00   18.50
   8  -9   8   11.00    3.90
   9  -9   8   35.90   21.70
   9  -9   8   24.20    5.50
   8   8  -8   68.49    5.50
   7   8  -8  120.79    7.40
   6   8  -8  145.59    8.30
   5   8  -8  156.98    8.60
   4   8  -8  209.98   10.70
   3   8  -8  136.19    7.30
  -3  -8   8  129.89   18.00
   2   8  -8  116.19    6.60
  -2  -8   8  149.88   24.80
   1   8  -8   51.79    3.50
  -1  -8   8   62.49   17.60
   0   8  -8  109.89    5.90
   0  -8   8  131.39   25.60
  -1   8  -8  269.67   12.50
   1  -8   8  275.97   32.40
   2  -8   8  142.09   28.60
   3  -8   8  346.27   39.80
   3  -8   8  383.26   18.30
   4  -8   8  268.77   35.10
   4  -8   8  262.47   14.10
   5  -8   8  202.88   37.70
   5  -8   8  190.18   11.50
   6  -8   8  177.28   11.40
   6  -8   8  168.28   35.00
   7  -8   8  136.69   10.20
   7  -8   8  146.59   33.80
   8  -8   8  203.28   13.30
   8  -8   8  140.49   34.80
   9  -8   8  112.79   32.20
   9  -8   8  129.19   10.80
   9   7  -8   27.60    3.80
   8   7  -8   49.99    4.80
   7   7  -8  115.19    7.10
   6   7  -8  181.28    9.70
   5   7  -8   94.49    5.90
   4   7  -8   62.99    4.30
   3   7  -8  113.19    6.30
  -3  -7   8  100.79   18.20
   2   7  -8   88.89    5.30
  -2  -7   8  123.79   21.30
   1   7  -8    7.60    1.30
  -1  -7   8   12.10    9.00
   0   7  -8  216.58   10.40
   0  -7   8  228.78   26.80
  -1   7  -8   44.60    3.00
   1  -7   8   48.10   17.00
   1  -7   8   51.89    3.50
  -2   7  -8   33.10    2.30
   2  -7   8   51.59   17.90
   2  -7   8   34.00    3.20
   3  -7   8  135.99   28.40
   3  -7   8  137.99    8.10
   4  -7   8   21.40    3.50
   4  -7   8   17.10   14.70
   5  -7   8   64.09    6.00
   5  -7   8   72.09   23.70
   6  -7   8  105.99    8.30
   7  -7   8   28.10    5.20
   8  -7   8   10.40    4.00
   9  -7   8   20.70    5.00
  10  -7   8    6.50   16.40
  10  -7   8    5.90    4.20
   9   6  -8   65.19    5.30
   8   6  -8   67.79    5.20
   7   6  -8  155.78    8.80
   6   6  -8  305.87   15.00
   5   6  -8  129.59    7.20
   4   6  -8   89.59    5.40
   3   6  -8  453.35   20.30
  -3  -6   8  425.06   32.20
   2   6  -8  427.86   19.00
  -2  -6   8  388.56   32.40
   1   6  -8  351.76   16.70
  -1  -6   8  415.36   34.00
   0   6  -8  682.53   29.10
   0  -6   8  600.14   48.00
   0  -6   8  667.23   29.20
  -1   6  -8  476.45   22.10
   1  -6   8  523.95   22.70
   1  -6   8  506.25   43.20
  -2   6  -8  468.65   22.30
   2  -6   8  528.75   45.90
   2  -6   8  549.74   23.40
   3  -6   8  357.66   17.30
   4  -6   8  144.69    8.70
   5  -6   8   82.79    6.60
   6  -6   8  232.18   13.70
   7  -6   8  145.09   10.50
   8  -6   8  146.49   11.00
   9  -6   8  175.48   12.80
  10  -6   8   95.69   10.90
   9   5  -8   71.29    5.50
   8   5  -8   93.49    6.20
   7   5  -8   54.99    4.40
   6   5  -8   20.20    2.80
   5   5  -8   89.09    5.50
   4   5  -8  130.39    7.10
   3   5  -8   90.99    5.10
  -3  -5   8   63.99   13.30
   2   5  -8  178.38    8.50
  -2  -5   8  140.99   18.00
   1   5  -8  240.98   11.50
  -1  -5   8  254.67   25.70
   0   5  -8  240.38   11.30
   0  -5   8  243.98   27.00
  -1   5  -8  115.99    5.70
   1  -5   8  110.39    6.10
   1  -5   8  112.69   22.60
  -2   5  -8   39.90    2.50
   2  -5   8   49.60    3.50
   3  -5   8  132.49    7.60
   4  -5   8  156.78    9.10
   5  -5   8   27.70    4.10
   6  -5   8   50.09    5.80
   7  -5   8   85.59    8.80
   8  -5   8    5.10    3.60
   9  -5   8   34.90    6.30
  10  -5   8    6.20    3.70
   9   4  -8   91.79    6.30
   8   4  -8  102.99    6.60
   7   4  -8   65.49    4.70
   6   4  -8  120.19    7.00
   6   4  -8  126.09    7.80
   5   4  -8  187.08    9.60
   4   4  -8  640.14   28.60
   3   4  -8  253.67   12.60
  -3  -4   8  295.57   22.50
   2   4  -8  129.69    6.60
  -2  -4   8  108.89   18.10
   1   4  -8  737.73   33.90
  -1  -4   8  851.31   51.89
   0   4  -8  738.13   32.50
   0  -4   8  755.72   51.49
  -1   4  -8  136.29    6.10
   1  -4   8  107.49    6.40
  -2   4  -8  515.75   23.30
   2  -4   8  555.74   24.30
  -3   4  -8  619.14   26.80
   3  -4   8  622.14   28.30
   4  -4   8  648.84   29.90
   5  -4   8  355.26   18.00
   6  -4   8  162.98   10.20
   7  -4   8  307.57   17.20
   8  -4   8  134.79   10.40
   9  -4   8  162.78   12.10
  10  -4   8   97.59   10.90
  11  -4   8   96.89   11.20
  10   3  -8   26.00    3.60
   9   3  -8   86.99    6.20
   8   3  -8   50.29    5.80
   8   3  -8   50.39    4.60
   7   3  -8   39.50    4.90
   7   3  -8   39.10    3.90
   6   3  -8  224.18   11.80
   6   3  -8  192.78   10.50
   5   3  -8   38.40    3.20
   4   3  -8  170.38    8.70
   3   3  -8  201.88   10.10
  -3  -3   8  215.78   18.00
   2   3  -8   81.69    4.80
  -2  -3   8  105.39   13.90
   1   3  -8  114.29    6.00
  -1  -3   8  119.09   19.80
   0   3  -8   42.40    2.80
  -1   3  -8   87.19    4.50
  -2   3  -8   80.89    4.10
   2  -3   8   80.19    5.00
   3  -3   8  136.09    7.60
   4  -3   8   69.39    5.00
   5  -3   8    3.30    1.90
   6  -3   8   36.70    4.90
   7  -3   8    6.80    3.10
   8  -3   8    3.30    3.20
   9  -3   8   -2.60    2.90
  10  -3   8   19.00    5.10
  11  -3   8   10.90    4.40
  10   2  -8   46.30    4.70
  10   2  -8   52.09    6.80
   9   2  -8  103.69    8.40
   9   2  -8  107.69    6.90
   8   2  -8  169.38    9.20
   8   2  -8  158.68   10.50
   7   2  -8  270.57   15.00
   7   2  -8  281.07   13.70
   6   2  -8  348.57   17.00
   6   2  -8  370.66   18.30
   5   2  -8  101.99    6.80
   5   2  -8  103.49    6.00
   4   2  -8  288.57   13.70
   3   2  -8  229.98   11.10
  -3  -2   8  226.58   17.80
   2   2  -8  526.35   23.00
  -2  -2   8  488.15   33.70
   1   2  -8  302.47   13.90
   0   2  -8   42.20    2.70
  -1   2  -8  469.75   20.70
  -2   2  -8  959.30   42.20
   2  -2   8 1001.10   43.20
   3  -2   8  142.09    8.10
   3  -2   8  159.28    7.20
   4  -2   8  828.72   37.40
   5  -2   8  112.99    7.40
   6  -2   8  316.17   16.70
   7  -2   8  172.68   11.10
   8  -2   8  132.59    9.90
   9  -2   8  189.68   13.30
  10  -2   8  194.48   14.00
  11  -2   8  145.49   12.10
  10   1  -8   31.00    3.90
  10   1  -8   38.20    6.00
   9   1  -8   47.50    4.80
   9   1  -8   47.60    6.20
   8   1  -8   85.59    7.30
   8   1  -8   86.19    5.80
   7   1  -8   84.09    6.90
   7   1  -8   84.79    5.60
   6   1  -8   84.89    6.60
   6   1  -8   88.29    5.50
   5   1  -8  206.88   11.30
   5   1  -8  194.58   10.10
   4   1  -8  104.29    5.90
   3   1  -8  193.48   10.00
  -3  -1   8  223.08   16.40
   2   1  -8   36.30    2.70
   1   1  -8  223.38   10.60
   0   1  -8  168.08    8.10
  -1   1  -8   50.79    3.00
   2  -1   8  190.58    9.20
   2  -1   8  199.68    9.90
   3  -1   8   40.40    3.40
   3  -1   8   39.80    2.50
   4  -1   8   79.59    5.30
   4  -1   8   73.59    3.90
   5  -1   8   33.50    3.90
   6  -1   8   13.70    3.20
   7  -1   8   21.80    4.00
   8  -1   8   17.70    4.20
   9  -1   8   48.10    6.90
  10  -1   8   21.20    5.60
  11  -1   8   19.90    5.40
  10   0  -8   33.90    5.80
  10   0  -8   40.70    4.30
   9   0  -8  122.79    9.30
   9   0  -8  117.29    7.30
   8   0  -8   68.79    5.10
   8   0  -8   71.29    6.70
   7   0  -8   67.79    6.10
   7   0  -8   60.19    4.60
   6   0  -8  264.07   14.60
   6   0  -8  280.87   13.40
   5   0  -8  357.86   17.80
   5   0  -8  343.77   16.50
   4   0  -8  165.28    8.50
   3   0  -8  528.85   23.40
  -3   0   8  507.75   30.10
   2   0  -8  238.08   11.30
   1   0  -8  967.40   42.10
   0   0  -8 1541.55   66.29
   1   0   8 1118.79   48.50
   2   0   8  513.35   22.80
   3   0   8  150.98    7.20
   3   0   8  145.69    8.10
   4   0   8  646.54   29.30
   4   0   8  634.34   27.90
   5   0   8  262.27   13.70
   6   0   8  292.17   15.40
   7   0   8  267.57   15.00
   8   0   8  332.67   18.40
   9   0   8  196.48   13.40
  10   0   8  158.78   12.40
  11   0   8  120.29   11.10
  10  -1  -8   61.09    7.60
  10  -1  -8   33.10    4.10
   9  -1  -8   38.60    5.90
   9  -1  -8   47.00    4.60
   8  -1  -8   56.69    6.70
   8  -1  -8   43.60    4.20
   7  -1  -8   79.79    5.50
   7  -1  -8   94.69    7.20
   6  -1  -8   63.69    4.60
   6  -1  -8   72.99    6.00
   5  -1  -8   26.10    3.80
   5  -1  -8   20.50    2.50
   4  -1  -8   76.39    4.70
   3  -1  -8  127.29    6.70
   2  -1  -8   87.49    5.00
   1  -1  -8  221.58   10.50
   0   1   8  412.56   18.80
   1   1   8  177.38    8.70
   2   1   8   91.59    5.00
   3   1   8  213.38   10.30
   3   1   8  231.48   11.40
   4   1   8   23.60    1.90
   4   1   8   29.40    3.30
   5   1   8   42.00    4.00
   5   1   8   40.00    2.50
   6   1   8   45.70    5.10
   7   1   8   17.50    3.70
   8   1   8    3.00    2.80
   9   1   8    6.70    3.90
  10   1   8    2.40    3.50
  11   1   8    1.20    3.80
  10  -2  -8   86.29    6.40
  10  -2  -8  102.29    9.00
   9  -2  -8  113.59    7.20
   9  -2  -8  119.39    9.30
   8  -2  -8   87.39    5.90
   8  -2  -8   88.49    7.80
   7  -2  -8  121.19    7.10
   7  -2  -8  123.79    8.80
   6  -2  -8  156.08    8.60
   6  -2  -8  164.88   10.10
   5  -2  -8   72.39    4.50
   5  -2  -8   59.99    5.40
   4  -2  -8  340.57   17.40
   4  -2  -8  348.07   16.20
   3  -2  -8  303.37   14.30
  -1   2   8  790.72   35.00
   0   2   8  882.21   38.80
   1   2   8 1117.89   48.60
   2   2   8 1318.27   56.99
   3   2   8  863.01   38.80
   3   2   8  917.81   39.70
   4   2   8  581.64   25.90
   4   2   8  596.54   27.20
   5   2   8  579.34   27.70
   5   2   8  607.34   26.10
   6   2   8  584.54   27.70
   7   2   8  192.58   11.70
   8   2   8  343.77   18.70
   9   2   8  257.37   15.60
  10   2   8   88.29   10.00
  11   2   8   53.09    7.90
  10  -3  -8   63.19    8.00
   9  -3  -8   41.70    6.40
   8  -3  -8   78.79    7.30
   8  -3  -8   69.09    5.20
   7  -3  -8   93.59    5.90
   7  -3  -8   88.89    7.60
   6  -3  -8   87.29    5.50
   6  -3  -8   82.79    6.70
   5  -3  -8   66.49    5.60
   5  -3  -8   58.09    4.20
   4  -3  -8  103.69    7.10
  -3   3   8   47.80    3.70
  -2   3   8   87.09    5.30
  -1   3   8   62.39    4.10
   0   3   8  165.18    8.50
   1   3   8  194.18    9.60
   2   3   8   38.60    2.90
   3   3   8   41.10    3.10
   3   3   8   48.30    3.60
   4   3   8   37.30    3.40
   4   3   8   36.30    2.70
   5   3   8  136.99    8.20
   5   3   8  138.49    6.90
   6   3   8   33.40    2.40
   6   3   8   35.00    4.20
   7   3   8   30.80    4.60
   8   3   8   11.80    3.60
   9   3   8    3.80    3.40
  10   3   8    7.40    4.40
  11   3   8    6.00    4.40
  10  -4  -8   56.79    7.90
   9  -4  -8  108.59    9.20
  -9   4   8  118.59    7.80
   8  -4  -8  150.78   11.00
  -8   4   8  169.48    9.70
   7  -4  -8  256.37   15.10
  -7   4   8  271.97   13.80
   6  -4  -8  538.95   26.20
  -6   4   8  517.45   24.80
   5  -4  -8   57.69    5.20
   4  -4  -8  284.97   14.70
  -4   4   8  262.17   13.60
  -3   4   8  202.58   10.50
  -2   4   8   51.69    3.80
  -1   4   8  554.64   25.20
   0   4   8  715.63   31.90
   1   4   8  703.03   31.30
   2   4   8  616.84   27.50
   3   4   8   99.69    5.60
   4   4   8  212.18   11.30
   4   4   8  220.98   10.50
   5   4   8 1204.88   54.29
   5   4   8 1239.78   52.99
   6   4   8  401.86   20.30
   6   4   8  420.86   18.60
   7   4   8  497.15   24.50
   8   4   8  467.05   23.90
   9   4   8  160.98   11.50
  10   4   8   94.79   10.30
  11   4   8   75.49    9.60
   9  -5  -8   20.80    4.60
  -9   5   8   26.60    3.80
   8  -5  -8   43.60    6.30
  -8   5   8   45.50    4.90
   7  -5  -8  100.79    8.00
  -7   5   8   94.89    6.60
   6  -5  -8   88.09    7.30
  -6   5   8   88.99    6.20
   5  -5  -8   35.20    4.70
  -5   5   8   41.00    4.20
   4  -5  -8  106.89    7.60
  -4   5   8  123.89    7.00
  -3   5   8   20.70    2.60
  -2   5   8   60.69    4.30
  -1   5   8   85.49    5.30
   0   5   8   20.10    2.50
   1   5   8   28.40    2.80
   2   5   8    1.60    1.10
   3   5   8    8.50    1.60
   4   5   8   33.70    3.00
   4   5   8   28.50    3.50
   5   5   8   22.40    2.40
   5   5   8   26.60    3.30
   6   5   8   59.19    5.20
   6   5   8   60.99    3.80
   7   5   8   61.39    6.20
   7   5   8   47.00    3.50
   8   5   8   37.30    5.50
   9   5   8    2.50    3.30
  10   5   8   -1.90    3.20
  11   5   8    4.10    4.20
   9  -6  -8   53.39    7.30
   8  -6  -8   41.30    6.10
  -8   6   8   53.99    5.30
   7  -6  -8   90.79    7.70
  -7   6   8   97.19    6.60
   6  -6  -8  468.95   23.30
  -6   6   8  437.16   21.70
   5  -6  -8  163.58   10.30
  -5   6   8  171.18    9.50
  -4   6   8  392.56   18.90
  -3   6   8  571.44   26.30
  -2   6   8  643.84   29.30
  -1   6   8  362.66   17.20
   0   6   8  342.97   16.30
   1   6   8  162.98    8.60
   2   6   8  374.66   17.60
   3   6   8  229.18   11.30
   4   6   8  552.54   24.50
   4   6   8  526.55   25.20
   5   6   8  370.06   16.80
   5   6   8  351.46   17.70
   6   6   8  333.07   15.80
   6   6   8  352.86   17.50
   7   6   8  310.77   16.60
   7   6   8  312.07   14.60
   8   6   8  281.57   16.00
   9   6   8  250.27   15.20
  10   6   8  128.09   10.40
  11   6   8   92.39   10.80
   9  -7  -8   23.60    5.00
   8  -7  -8    9.30    3.60
  -8   7   8   12.80    3.10
   7  -7  -8   24.80    4.80
  -7   7   8   21.90    3.40
   6  -7  -8   38.60    5.30
  -6   7   8   29.00    3.80
   5  -7  -8  102.39    7.60
  -5   7   8   93.99    6.40
  -4   7   8   61.29    4.70
  -3   7   8   95.09    6.20
  -2   7   8   55.79    4.30
  -1   7   8   29.10    3.10
   0   7   8   37.40    3.70
   1   7   8   62.79    4.50
   2   7   8   81.09    5.10
   3   7   8    5.80    1.60
   4   7   8   39.30    3.70
   4   7   8   41.90    3.70
   5   7   8    0.70    1.50
   5   7   8    2.60    1.20
   6   7   8    2.20    1.90
   6   7   8    1.50    1.20
   7   7   8    3.10    2.20
   7   7   8    2.40    1.30
   8   7   8   -2.90    2.10
   9   7   8    2.70    3.40
  10   7   8    4.40    3.90
  11   7   8    3.40    4.10
   9  -8  -8   72.89    8.80
   8  -8  -8   86.49    7.60
  -8   8   8   49.80    5.90
   7  -8  -8   58.49    7.40
  -7   8   8   74.39    5.80
   6  -8  -8  130.39    9.30
  -6   8   8  132.39    8.30
   5  -8  -8  327.87   17.40
  -5   8   8  317.47   16.30
  -4   8   8  240.88   12.70
  -3   8   8  309.17   15.40
  -2   8   8  439.06   20.80
  -1   8   8  258.67   13.00
   0   8   8  448.26   21.10
   1   8   8  248.08   12.50
   2   8   8  473.55   22.00
   3   8   8  569.94   26.10
   4   8   8  479.45   22.40
   4   8   8  492.35   23.00
   5   8   8  262.87   13.30
   5   8   8  283.47   14.20
   6   8   8  459.85   21.00
   6   8   8  451.25   22.30
   7   8   8  277.37   15.10
   7   8   8  282.27   13.60
   8   8   8  107.79    8.20
   8   8   8  101.19    6.10
   9   8   8  114.49    9.30
  10   8   8  102.69   10.60
   8  -9  -8    8.30    3.50
   7  -9  -8   27.40    5.30
  -7   9   8   28.30    4.00
   6  -9  -8   68.99    6.60
  -6   9   8   70.69    6.30
   5  -9  -8   85.69    7.10
  -5   9   8   75.99    5.90
  -4   9   8   64.79    5.20
  -3   9   8   42.10    4.30
  -2   9   8   25.00    3.20
  -1   9   8   57.89    4.60
   0   9   8   52.69    4.30
   1   9   8   89.89    5.70
   2   9   8   42.50    4.20
   3   9   8   20.20    2.70
   4   9   8   26.80    3.40
   4   9   8   25.20    3.00
   5   9   8   -0.40    1.20
   5   9   8   -0.70    1.50
   6   9   8   18.50    2.60
   6   9   8   25.70    3.80
   7   9   8   29.80    4.30
   7   9   8   22.20    2.90
   8   9   8    1.60    2.60
   8   9   8    0.60    1.40
   9   9   8    0.40    3.10
  10   9   8    0.60    3.80
   8 -10  -8   66.49    8.00
   7 -10  -8   78.49    7.40
  -7  10   8   79.09    6.20
   6 -10  -8   86.59    8.00
  -6  10   8  121.99    7.50
  -5  10   8  196.68   11.10
  -4  10   8  291.47   15.00
  -3  10   8  251.67   13.10
  -2  10   8  198.38   10.90
  -1  10   8  216.58   11.60
   0  10   8  486.15   22.90
   1  10   8  342.37   16.80
   2  10   8  527.75   24.60
   3  10   8  385.46   18.50
   4  10   8  360.76   17.70
   4  10   8  356.86   17.40
   5  10   8  412.36   19.70
   5  10   8  385.56   18.90
   6  10   8  260.97   14.20
   6  10   8  270.37   13.30
   7  10   8  224.28   12.40
   7  10   8  205.18   11.00
   8  10   8  292.77   14.20
   8  10   8  277.47   16.00
   7 -11  -8   19.70    4.80
   6 -11  -8    9.00    3.20
  -6  11   8   13.70    2.90
  -5  11   8   37.50    4.50
  -4  11   8   31.00    4.10
  -3  11   8   40.90    4.70
  -2  11   8   30.40    4.00
  -1  11   8    7.10    2.20
   0  11   8   15.10    2.70
   1  11   8   93.69    6.30
   2  11   8   12.20    2.50
   3  11   8   20.10    2.90
   4  11   8   28.90    3.70
   4  11   8   26.50    3.40
   5  11   8    1.20    1.40
   5  11   8   -0.70    1.50
   6  11   8    0.50    1.90
   6  11   8    1.40    1.60
   7  11   8    8.70    2.30
   8  11   8   -0.10    1.60
   9  11   8    4.90    2.00
   7 -12  -8   72.29    8.20
  -6  12   8  162.68   10.10
  -5  12   8  179.18   10.70
  -4  12   8  197.08   11.40
  -3  12   8  115.69    7.70
  -2  12   8  185.08   10.50
  -1  12   8  246.18   13.10
   0  12   8  242.28   12.90
   1  12   8  306.37   15.60
   2  12   8  665.93   30.80
   3  12   8  373.36   18.30
   4  12   8   96.79    6.60
   4  12   8  102.59    6.90
   5  12   8  132.99    7.90
   6  12   8  166.38    9.40
   7  12   8  131.19    7.90
   8  12   8  113.39    7.20
   9  12   8  127.49    7.80
  -6  13   8   11.10    3.30
  -5  13   8   11.80    3.10
  -4  13   8   20.40    3.60
  -3  13   8   19.80    3.50
  -2  13   8    8.00    2.40
  -1  13   8   14.00    2.90
   0  13   8    7.10    2.30
   1  13   8   20.60    3.20
   2  13   8    5.00    2.20
   3  13   8   35.10    4.30
   4  13   8    4.60    2.10
   5  13   8    7.00    2.20
   6  13   8    6.30    2.10
   7  13   8    0.40    1.70
   8  13   8   -0.20    1.80
  -5  14   8  142.79    9.40
  -4  14   8  209.78   12.00
  -3  14   8   85.69    6.70
  -2  14   8   88.09    6.70
  -1  14   8  178.48   10.50
   0  14   8   81.39    6.30
   1  14   8  116.29    7.70
   2  14   8  323.27   16.50
   3  14   8  146.39    9.00
   4  14   8  170.28    9.90
   5  14   8  195.98   11.00
   6  14   8   77.09    6.00
   7  14   8   60.29    5.60
   8  14   8   73.19    5.90
  -5  15   8   24.60    4.00
  -4  15   8    9.00    3.10
  -3  15   8   10.20    2.90
  -2  15   8    1.10    2.20
  -1  15   8    3.80    2.30
   0  15   8   15.10    3.30
   1  15   8    6.40    2.50
   2  15   8    7.40    2.60
   3  15   8    8.00    2.70
   4  15   8    1.70    2.00
   5  15   8   -0.10    1.70
   6  15   8    0.30    2.00
   7  15   8   -1.60    1.70
  -4  16   8   62.99    6.30
  -3  16   8   68.49    6.80
  -2  16   8   67.99    6.60
  -1  16   8  104.49    7.60
   0  16   8  175.78   10.70
   1  16   8  230.18   13.00
   2  16   8  231.68   13.00
   3  16   8  148.19    9.30
   4  16   8  151.38    9.40
   5  16   8  146.79    9.30
   6  16   8  117.79    8.00
  -2  17   8   10.80    3.10
  -1  17   8    2.10    2.40
   0  17   8    1.50    2.30
   1  17   8   -0.40    2.10
   2  17   8   10.00    3.00
   3  17   8    1.00    2.10
   4  17   8    1.70    2.20
   5  17   8    0.30    2.20
   1  18   8   66.89    6.80
   2  18   8  120.59    8.40
   2  15  -9   56.29    5.10
  -2 -15   9   39.40   17.00
  -1 -15   9   99.69   25.70
   0 -15   9   67.79   21.70
   1 -15   9   47.60   20.70
   2 -15   9   69.79   24.70
   3 -15   9   65.59   25.40
   4  14  -9   29.00    4.00
   3  14  -9   48.60    4.80
  -3 -14   9   54.09   19.20
   2  14  -9   90.19    6.10
  -2 -14   9   95.79   23.50
   1  14  -9   66.79    5.00
  -1 -14   9   92.19   25.00
   0 -14   9   31.10   16.50
   1 -14   9   33.80   17.60
   2 -14   9   63.39   23.50
   3 -14   9   52.19   23.40
   4 -14   9   15.40   15.10
   5 -14   9   25.00   17.40
   5  13  -9   35.30    4.20
   4  13  -9   44.50    4.60
   3  13  -9  132.39    7.90
  -3 -13   9  131.29   26.20
   2  13  -9  176.68    9.60
  -2 -13   9  159.78   29.90
   1  13  -9  185.98    9.60
  -1 -13   9  145.69   29.30
   0 -13   9  168.78   32.90
   1 -13   9   45.10   19.40
   2 -13   9   35.50   19.20
   3 -13   9   81.29   25.90
   4 -13   9   81.89   25.50
   5 -13   9   17.40   15.60
   6 -13   9   59.59   24.20
   6  12  -9   61.99    5.80
   5  12  -9   39.80    4.20
   4  12  -9   44.10    4.50
   3  12  -9  122.29    7.70
  -3 -12   9  169.98   29.40
   2  12  -9  171.38    9.40
  -2 -12   9  194.08   33.00
   1  12  -9   87.99    5.50
  -1 -12   9   78.69   21.90
   0  12  -9  100.39    6.00
   0 -12   9  105.49   25.60
   1 -12   9   31.40   17.70
   2 -12   9   13.40   13.60
   3 -12   9   23.70   16.10
   4 -12   9   52.19   21.40
   5 -12   9    3.90   11.60
   6 -12   9   19.90   18.30
   7 -12   9   -4.60   12.20
   7  11  -9   52.79    5.40
   6  11  -9   64.69    5.90
   5  11  -9   92.49    6.30
   4  11  -9   58.29    4.60
   3  11  -9   51.49    4.60
  -3 -11   9   55.29   17.20
   2  11  -9  118.39    6.90
  -2 -11   9  117.79   25.00
   1  11  -9  125.99    7.10
  -1 -11   9  110.29   25.10
   0  11  -9  178.38    9.30
   0 -11   9  222.18   36.50
   1 -11   9  194.78   35.70
   2 -11   9  244.78   41.30
   3 -11   9   76.09   25.10
   4 -11   9  100.49   28.30
   5 -11   9  144.09   33.70
   6 -11   9  106.99   30.60
   7 -11   9   64.79   25.60
   7  10  -9   37.30    4.20
   6  10  -9   64.59    5.20
   5  10  -9   79.79    5.70
   4  10  -9   68.29    5.00
   3  10  -9  129.99    7.30
  -3 -10   9  109.99   22.10
   2  10  -9   55.69    4.30
  -2 -10   9  109.59   23.40
   1  10  -9   31.00    3.20
  -1 -10   9   66.59   19.30
   0  10  -9   50.39    3.70
   0 -10   9   76.09   22.40
   1 -10   9  132.49   29.60
   2 -10   9  124.19   28.70
   3 -10   9   77.89   25.00
   4 -10   9  119.39   30.40
   5 -10   9   43.90   20.60
   6 -10   9   15.00   15.90
   7 -10   9   10.30   15.60
   8 -10   9   16.40   16.20
   8   9  -9   47.50    5.00
   7   9  -9   41.70    4.40
   6   9  -9   50.59    4.80
   5   9  -9  101.69    6.50
   4   9  -9  103.69    6.40
   3   9  -9  111.19    6.50
  -3  -9   9  105.79   20.70
   2   9  -9   61.29    4.20
  -2  -9   9   52.69   17.10
   1   9  -9   43.90    3.40
  -1  -9   9   47.90   15.90
   0   9  -9  132.79    7.00
   0  -9   9  122.19   25.70
  -1   9  -9  182.58    9.20
   1  -9   9  242.88   39.00
   2  -9   9  255.07   34.30
   3  -9   9  337.67   39.80
   4  -9   9  156.18   34.20
   5  -9   9  147.29   33.30
   6  -9   9  126.89   31.80
   6  -9   9  145.39   10.10
   7  -9   9  245.08   14.80
   7  -9   9  194.08   40.50
   8  -9   9  169.38   12.20
   8  -9   9  150.68   37.20
   9  -9   9   58.69   25.60
   9  -9   9   47.50    7.20
   8   8  -9   70.69    5.60
   7   8  -9   45.40    4.70
   6   8  -9  113.09    7.10
   5   8  -9  163.88    9.00
   4   8  -9   52.49    4.20
   3   8  -9   37.40    3.40
  -3  -8   9    5.80    7.60
   2   8  -9  124.39    7.00
  -2  -8   9  134.49   23.90
   1   8  -9   74.69    4.70
  -1  -8   9  103.29   23.20
   0   8  -9  144.99    7.40
   0  -8   9  131.69   26.00
  -1   8  -9   90.19    5.00
   1  -8   9   86.79   22.70
   2  -8   9   93.09   24.30
   3  -8   9  118.89   29.60
   4  -8   9  101.49   27.50
   4  -8   9  107.79    7.60
   5  -8   9   52.49    6.00
   5  -8   9   30.30   17.80
   6  -8   9  117.09    8.80
   6  -8   9   84.69   28.30
   7  -8   9   35.80    5.80
   7  -8   9   55.59   24.10
   8  -8   9   21.20   17.40
   8  -8   9   17.70    4.90
   9  -8   9    1.50   15.30
   9  -8   9   15.80    4.80
   8   7  -9   49.00    4.70
   7   7  -9  133.49    8.00
   6   7  -9  128.19    7.70
   5   7  -9  153.88    8.60
   4   7  -9  271.07   13.30
   3   7  -9   64.69    4.50
  -3  -7   9   93.59   18.10
   2   7  -9  112.69    6.20
  -2  -7   9   93.09   19.60
   1   7  -9  252.97   12.20
  -1  -7   9  266.67   28.90
   0   7  -9  380.96   17.90
   0  -7   9  447.46   39.90
  -1   7  -9  228.88   10.80
   1  -7   9  227.38   29.20
   2  -7   9  101.69    6.20
   2  -7   9  106.99   25.30
   3  -7   9  180.58   33.80
   3  -7   9  173.68    9.70
   4  -7   9   63.39   21.10
   4  -7   9   62.59    5.40
   5  -7   9  113.39    8.10
   6  -7   9  382.76   20.30
   7  -7   9  242.98   14.80
   8  -7   9  116.69    9.60
   9  -7   9  122.59   10.60
  10  -7   9   69.89   27.50
  10  -7   9   96.99   10.90
   9   6  -9   57.09    5.50
   8   6  -9   37.80    4.20
   7   6  -9  104.19    6.70
   6   6  -9  144.59    8.20
   5   6  -9   97.49    6.10
   4   6  -9  117.39    6.80
   3   6  -9   83.39    5.20
  -3  -6   9   84.39   16.60
   2   6  -9  143.29    7.60
  -2  -6   9  145.59   19.20
   1   6  -9  154.38    7.90
  -1  -6   9  154.88   21.50
   0   6  -9  406.06   17.90
   0  -6   9  384.06   18.00
   0  -6   9  379.66   36.80
  -1   6  -9  174.98    8.60
   1  -6   9  208.18   27.00
   1  -6   9  180.48    9.10
  -2   6  -9   71.99    4.00
   2  -6   9   72.19   21.10
   2  -6   9   74.19    4.80
   3  -6   9   39.00    3.60
   4  -6   9    6.80    2.40
   5  -6   9   51.29    5.50
   6  -6   9   69.29    6.50
   7  -6   9   17.70    4.40
   8  -6   9   36.70    6.20
   9  -6   9    4.30    3.80
  10  -6   9   10.70    4.60
   9   5  -9   76.89    5.80
   8   5  -9   94.09    6.30
   7   5  -9  210.28   11.10
   6   5  -9  108.59    6.60
   5   5  -9  121.39    7.00
   4   5  -9  146.79    7.90
   3   5  -9  105.99    6.00
  -3  -5   9  105.89   17.70
   2   5  -9  163.28    8.10
  -2  -5   9  144.29   19.10
   1   5  -9  531.25   24.30
  -1  -5   9  573.94   42.90
   0   5  -9 1018.40   42.50
   0  -5   9  897.91   63.29
  -1   5  -9  248.18   11.60
   1  -5   9  257.87   12.20
   1  -5   9  228.28   28.70
  -2   5  -9  238.18   11.50
   2  -5   9  267.67   12.50
   3  -5   9  463.05   21.80
   4  -5   9  439.36   21.20
   5  -5   9  248.58   13.60
   6  -5   9  404.36   20.90
   7  -5   9  205.88   13.10
   8  -5   9  294.17   17.50
   9  -5   9   28.80    5.70
  10  -5   9   59.99    8.30
   9   4  -9   58.09    5.50
   8   4  -9   78.39    5.70
   7   4  -9  130.59    7.70
   6   4  -9   12.20    2.20
   5   4  -9  127.09    7.20
   4   4  -9  123.69    6.90
   3   4  -9   97.79    5.90
  -3  -4   9  135.79   15.60
   2   4  -9  131.89    7.00
  -2  -4   9  135.59   17.50
   1   4  -9  171.78    8.60
  -1  -4   9  187.28   22.50
   0   4  -9   62.39    3.80
  -1   4  -9   45.90    3.20
   1  -4   9   62.39    3.90
  -2   4  -9   68.39    3.90
   2  -4   9   78.19    4.80
   3  -4   9  155.38    8.60
   4  -4   9  139.19    8.30
   5  -4   9   53.79    5.10
   6  -4   9   88.19    7.30
   7  -4   9    1.70    2.70
   8  -4   9    5.70    4.00
   9  -4   9    2.80    3.60
  10  -4   9   11.50    4.60
   9   3  -9   27.20    3.60
   8   3  -9   38.50    4.30
   7   3  -9  127.79    8.50
   7   3  -9  121.99    7.40
   6   3  -9   86.79    5.60
   5   3  -9  247.68   12.30
   4   3  -9  310.87   14.80
   3   3  -9  306.87   14.50
   2   3  -9  538.05   23.80
  -2  -3   9  510.45   36.80
   1   3  -9  107.39    6.00
  -1  -3   9  139.79   18.40
   0   3  -9  373.76   16.90
  -1   3  -9  348.77   15.80
  -2   3  -9  428.86   20.00
   2  -3   9  480.85   21.10
   3  -3   9  141.09    8.00
   3  -3   9  142.89    6.90
   4  -3   9  742.63   33.90
   5  -3   9  577.64   27.40
   6  -3   9  164.58   10.40
   7  -3   9   99.29    7.90
   8  -3   9  142.39   10.50
   9  -3   9   99.29   10.50
  10  -3   9  153.38   12.40
  11  -3   9  149.19   12.40
   9   2  -9   57.49    6.80
   9   2  -9   57.59    5.30
   8   2  -9   38.70    5.40
   8   2  -9   37.50    4.10
   7   2  -9  125.09    7.60
   7   2  -9  135.59    8.90
   6   2  -9  114.79    6.80
   6   2  -9  111.19    7.80
   5   2  -9  148.19    8.10
   4   2  -9  107.19    6.20
   3   2  -9   99.59    5.70
   2   2  -9  210.68   10.20
  -2  -2   9  197.98   20.50
   1   2  -9  144.89    7.40
   0   2  -9   71.59    4.20
  -1   2  -9   86.59    4.70
  -2   2  -9  201.58    9.50
   2  -2   9  206.98   10.50
   3  -2   9   78.99    5.30
   3  -2   9   84.39    4.40
   4  -2   9   97.59    6.40
   5  -2   9  122.69    7.80
   6  -2   9   25.30    4.10
   7  -2   9   43.10    5.60
   8  -2   9   58.29    7.10
   9  -2   9   27.10    5.80
  10  -2   9   15.80    4.70
  11  -2   9    4.30    4.20
   9   1  -9   39.30    5.80
   9   1  -9   38.60    4.30
   8   1  -9   90.39    6.10
   8   1  -9   92.29    7.60
   7   1  -9  110.69    6.90
   7   1  -9  117.39    8.30
   6   1  -9   34.80    3.60
   6   1  -9   36.70    4.80
   5   1  -9  204.58   10.50
   4   1  -9  357.16   16.80
   3   1  -9  168.58    8.60
   2   1  -9  779.52   34.40
   1   1  -9  385.76   17.60
   0   1  -9  928.41   40.50
  -1   1  -9  560.24   24.80
   2  -1   9  608.84   26.90
   3  -1   9  516.25   23.90
   3  -1   9  513.75   22.80
   4  -1   9  533.65   24.30
   4  -1   9  504.15   22.70
   5  -1   9  209.88   11.60
   6  -1   9  133.29    8.80
   7  -1   9  241.78   14.10
   8  -1   9  339.57   18.80
   9  -1   9  154.98   11.80
  10  -1   9   89.89   10.30
  11  -1   9   73.99    9.50
   9   0  -9   26.50    5.00
   9   0  -9   34.10    3.90
   8   0  -9   65.89    7.20
   8   0  -9   55.99    5.20
   7   0  -9    6.60    2.10
   7   0  -9    7.10    2.80
   6   0  -9   84.69    6.80
   6   0  -9   87.79    5.60
   5   0  -9  153.58    8.30
   4   0  -9  155.48    8.20
   3   0  -9   95.29    5.50
   2   0  -9  117.69    6.40
   1   0  -9  165.08    8.30
   0   0  -9  367.76   16.80
   1   0   9  274.67   12.90
   2   0   9  256.77   12.10
   3   0   9   24.20    2.30
   3   0   9   24.60    3.00
   4   0   9   50.69    4.10
   4   0   9   48.60    3.00
   5   0   9  125.59    8.00
   6   0   9   71.19    5.90
   7   0   9   31.80    4.90
   8   0   9   27.10    4.90
   9   0   9    8.30    4.00
  10   0   9    2.30    3.80
  11   0   9   -4.60    3.40
   9  -1  -9   82.19    8.80
   9  -1  -9   89.89    6.20
   8  -1  -9   50.09    6.40
   8  -1  -9   53.39    4.80
   7  -1  -9  105.19    6.70
   7  -1  -9  114.89    8.30
   6  -1  -9  274.67   13.60
   6  -1  -9  274.97   15.20
   5  -1  -9  109.89    6.50
   4  -1  -9  163.28    8.60
   3  -1  -9  274.97   13.20
   2  -1  -9  332.17   15.50
   1  -1  -9  199.78    9.80
   0   1   9 1051.59   46.00
   1   1   9 1808.12   77.89
   2   1   9 1620.74   69.89
   3   1   9  224.98   11.40
   3   1   9  216.48   10.50
   4   1   9  246.98   11.30
   4   1   9  233.78   12.40
   5   1   9  212.78   11.70
   6   1   9  230.68   12.80
   7   1   9  263.87   14.90
   8   1   9  406.96   21.50
   9   1   9  196.88   13.10
  10   1   9   99.99    9.50
  11   1   9  104.79   11.40
   9  -2  -9   45.00    6.20
   9  -2  -9   35.90    4.20
   8  -2  -9   71.79    5.40
   8  -2  -9   71.59    7.90
   7  -2  -9   82.19    5.80
   7  -2  -9   93.99    7.60
   6  -2  -9  109.69    8.10
   6  -2  -9  122.89    7.00
   5  -2  -9   50.99    4.80
   5  -2  -9   41.70    3.90
   4  -2  -9   83.39    5.20
   3  -2  -9   55.99    3.90
  -1   2   9   55.49    3.90
   0   2   9  197.68    9.90
   1   2   9   98.99    5.60
   2   2   9  239.08   11.50
   3   2   9  233.98   11.50
   3   2   9  209.08   10.50
   4   2   9    3.30    1.60
   4   2   9    3.90    1.10
   5   2   9    6.00    1.20
   5   2   9    9.10    2.30
   6   2   9   28.30    4.10
   7   2   9   19.80    3.90
   8   2   9   22.40    4.50
   9   2   9    2.90    3.30
  10   2   9    5.80    4.10
  11   2   9    2.10    4.30
   9  -3  -9   79.19    8.70
   8  -3  -9   51.49    6.50
   7  -3  -9  219.68   13.40
   6  -3  -9  391.26   20.30
   5  -3  -9  281.07   15.40
  -3   3   9  431.96   20.30
  -2   3   9  274.67   13.50
  -1   3   9  288.97   14.00
   0   3   9  619.84   27.90
   1   3   9  770.42   34.20
   2   3   9  383.96   17.70
   3   3   9  407.06   18.70
   4   3   9  446.36   20.50
   4   3   9  460.95   21.60
   5   3   9  205.58   10.00
   5   3   9  211.48   11.40
   6   3   9  594.54   28.30
   7   3   9   49.90    5.80
   8   3   9  288.57   16.40
   9   3   9  334.77   19.10
  10   3   9  138.39   11.40
  11   3   9   55.39    8.50
   9  -4  -9   63.49    7.80
  -9   4   9   56.29    5.80
   8  -4  -9   87.39    8.00
  -8   4   9   80.59    6.30
   7  -4  -9   58.79    6.90
  -7   4   9   73.79    5.60
   6  -4  -9  114.29    8.30
  -6   4   9  103.09    7.10
   5  -4  -9  183.38   11.00
  -5   4   9  166.88    9.70
  -4   4   9   54.99    4.40
  -3   4   9   41.10    4.10
  -2   4   9   44.50    3.70
  -1   4   9   25.10    2.90
   0   4   9   77.59    5.00
   1   4   9  167.98    8.70
   2   4   9    6.30    1.40
   3   4   9   24.40    2.70
   4   4   9   95.99    6.30
   4   4   9   89.99    5.30
   5   4   9   60.79    3.90
   5   4   9   66.19    5.10
   6   4   9   42.40    4.80
   6   4   9   48.50    3.20
   7   4   9   11.00    3.20
   8   4   9   28.30    5.00
   9   4   9   11.90    4.30
  10   4   9    3.70    4.10
  11   4   9    5.10    4.30
   9  -5  -9  106.39    9.30
  -9   5   9   97.59    7.30
   8  -5  -9   58.69    7.30
  -8   5   9   79.19    6.00
   7  -5  -9  275.37   16.10
  -7   5   9  280.87   14.70
   6  -5  -9  467.75   22.40
  -6   5   9  388.16   20.50
   5  -5  -9  180.58   11.70
  -5   5   9  220.98   11.10
  -4   5   9  304.37   15.20
  -3   5   9  293.67   14.60
  -2   5   9   39.60    3.90
  -1   5   9  324.07   15.70
   0   5   9  462.15   21.50
   1   5   9  344.17   16.30
   2   5   9  299.37   14.40
   3   5   9  524.55   23.90
   4   5   9  478.15   21.20
   4   5   9  444.76   22.00
   5   5   9  615.24   28.00
   5   5   9  637.74   29.30
   6   5   9  924.01   41.10
   6   5   9  866.11   39.10
   7   5   9  497.95   24.60
   8   5   9  127.49    9.50
   9   5   9   93.09    8.30
  10   5   9  104.39    9.70
  11   5   9   89.19   10.60
   9  -6  -9   40.20    6.50
  -9   6   9   30.40    4.50
   8  -6  -9   28.30    5.20
  -8   6   9   45.50    4.90
   7  -6  -9   63.69    7.30
  -7   6   9   55.69    5.70
   6  -6  -9   60.39    6.80
  -6   6   9   44.20    4.90
  -5   6   9   78.79    5.80
  -4   6   9   72.39    5.30
  -3   6   9   36.60    3.80
  -2   6   9  121.89    7.30
  -1   6   9   87.59    5.70
   0   6   9   55.39    4.20
   1   6   9   20.00    2.60
   2   6   9   24.80    2.90
   3   6   9   60.09    4.20
   4   6   9   22.50    3.30
   4   6   9   18.60    2.40
   5   6   9   14.00    2.10
   5   6   9    9.30    2.40
   6   6   9  126.29    8.40
   6   6   9  128.89    6.90
   7   6   9   66.89    6.20
   7   6   9   75.59    4.90
   8   6   9    3.00    2.80
   9   6   9    0.10    3.30
  10   6   9    4.20    3.80
  11   6   9    3.80    4.40
   9  -7  -9   85.29    8.30
   8  -7  -9   42.20    6.50
  -8   7   9   50.29    5.40
   7  -7  -9   23.10    4.60
  -7   7   9   42.60    4.70
   6  -7  -9  219.28   13.40
  -6   7   9  222.48   12.20
  -5   7   9  193.58   10.80
  -4   7   9  173.18    9.80
  -3   7   9  343.57   17.00
  -2   7   9  545.55   25.40
  -1   7   9  298.77   14.80
   0   7   9  322.87   15.70
   1   7   9  229.98   11.80
   2   7   9  231.98   11.80
   3   7   9  527.55   24.30
   4   7   9  412.66   19.70
   4   7   9  396.96   19.00
   5   7   9  257.27   13.10
   5   7   9  226.08   11.90
   6   7   9  410.96   18.70
   6   7   9  392.06   20.10
   7   7   9  259.47   12.50
   7   7   9  246.88   14.10
   8   7   9  295.77   16.60
   9   7   9  266.77   16.00
  10   7   9  135.39   11.00
   8  -8  -9   28.10    5.20
  -8   8   9   24.40    3.90
   7  -8  -9   46.70    6.40
  -7   8   9   36.50    4.60
   6  -8  -9   47.30    6.20
  -6   8   9   30.70    4.20
  -5   8   9  115.79    7.70
  -4   8   9  108.39    7.20
  -3   8   9   78.19    5.70
  -2   8   9   42.60    4.30
  -1   8   9   51.49    4.20
   0   8   9   63.29    4.70
   1   8   9   76.89    5.40
   2   8   9   24.90    2.90
   3   8   9   24.00    2.90
   4   8   9   45.80    4.20
   4   8   9   40.30    3.90
   5   8   9    5.60    1.60
   5   8   9    6.20    2.10
   6   8   9   31.30    4.40
   6   8   9   30.40    3.20
   7   8   9   10.40    3.10
   7   8   9    6.00    1.70
   8   8   9   -3.60    2.30
   9   8   9    9.70    4.00
  10   8   9   -1.70    3.40
   8  -9  -9   55.49    7.40
   7  -9  -9   59.29    7.50
  -7   9   9   65.89    6.20
  -6   9   9  195.18   11.30
  -5   9   9  230.58   12.60
  -4   9   9  378.86   18.80
  -3   9   9  325.17   16.30
  -2   9   9  322.17   16.10
  -1   9   9  227.68   12.00
   0   9   9  454.25   21.70
   1   9   9  351.06   17.20
   2   9   9  243.18   12.50
   3   9   9  395.26   19.00
   4   9   9  338.97   17.30
   4   9   9  356.56   16.90
   5   9   9   98.29    6.10
   5   9   9   89.69    6.50
   6   9   9  392.16   19.70
   6   9   9  389.06   18.50
   7   9   9  150.58    9.80
   7   9   9  152.48    8.40
   8   9   9  142.09    7.90
   8   9   9  133.29    9.80
   9   9   9  172.58   11.90
  10   9   9  107.19    9.80
   7 -10  -9   35.60    6.00
  -7  10   9   21.60    3.90
  -6  10   9   24.20    3.70
  -5  10   9   53.49    5.40
  -4  10   9   55.79    5.50
  -3  10   9   42.10    4.60
  -2  10   9   34.60    4.10
  -1  10   9   26.30    3.60
   0  10   9   53.99    5.10
   1  10   9   57.59    4.60
   2  10   9   22.70    3.00
   3  10   9   58.89    4.80
   4  10   9    1.80    1.60
   4  10   9    1.70    1.60
   5  10   9   22.20    3.00
   5  10   9   24.30    3.60
   6  10   9   12.50    2.40
   6  10   9   13.60    3.10
   7  10   9   22.60    3.10
   7  10   9   30.20    4.50
   8  10   9    1.90    2.80
   8  10   9    0.60    1.60
   9  10   9   -1.20    3.00
  -7  11   9   95.89    7.30
  -6  11   9  105.19    7.50
  -5  11   9  110.89    7.70
  -4  11   9  247.68   13.40
  -3  11   9  157.88    9.50
  -2  11   9  260.77   13.90
  -1  11   9  281.57   14.70
   0  11   9  212.18   11.50
   1  11   9  537.75   25.40
   2  11   9  807.32   36.80
   3  11   9  121.89    7.60
   4  11   9   82.79    5.90
   4  11   9   66.29    5.40
   5  11   9   80.89    5.90
   5  11   9   95.59    6.70
   6  11   9  141.39    9.10
   6  11   9  144.59    8.30
   7  11   9  114.99    8.50
   7  11   9  121.39    7.40
   8  11   9  192.58   10.50
  -6  12   9   13.00    3.00
  -5  12   9   39.00    5.00
  -4  12   9   39.90    4.90
  -3  12   9   31.60    4.30
  -2  12   9    3.70    2.10
  -1  12   9   16.60    3.20
   0  12   9   31.10    4.00
   1  12   9   54.49    5.20
   2  12   9    4.40    1.90
   3  12   9    8.80    2.40
   4  12   9   15.20    2.90
   4  12   9   11.50    2.60
   5  12   9    3.20    2.20
   5  12   9    1.60    1.70
   6  12   9   -0.90    1.50
   7  12   9    3.80    2.00
   8  12   9    4.10    2.00
   9  12   9    2.10    2.10
  -6  13   9   78.19    7.40
  -5  13   9   79.39    7.30
  -4  13   9  192.88   11.50
  -3  13   9  142.69    9.20
  -2  13   9  195.88   11.20
  -1  13   9  164.48    9.90
   0  13   9  130.39    8.30
   1  13   9  182.18   10.60
   2  13   9  283.57   14.90
   3  13   9  212.68   11.80
   4  13   9  166.28    9.80
   5  13   9   73.99    5.60
   6  13   9   53.99    5.20
   7  13   9   74.49    5.80
   8  13   9  108.59    7.30
  -5  14   9   34.80    4.90
  -4  14   9   58.49    6.10
  -3  14   9   27.90    4.10
  -2  14   9   22.60    3.90
  -1  14   9   20.10    3.60
   0  14   9    2.80    2.20
   1  14   9   17.40    3.30
   2  14   9   24.80    3.90
   3  14   9    8.70    2.50
   4  14   9   -0.60    2.00
   5  14   9    3.20    2.10
   6  14   9    0.40    2.00
   7  14   9   -0.70    1.70
  -4  15   9  148.49    9.80
  -3  15   9  150.68    9.90
  -2  15   9   62.99    6.20
  -1  15   9   83.79    6.70
   0  15   9  131.89    8.80
   1  15   9  134.59    8.80
   2  15   9  153.68    9.60
   3  15   9  106.49    7.60
   4  15   9  199.38   11.30
   5  15   9  248.78   13.50
   6  15   9  174.58   10.40
   7  15   9   98.49    7.10
  -3  16   9    8.50    3.00
  -2  16   9    1.90    2.30
  -1  16   9   -1.50    2.00
   0  16   9   10.50    2.90
   1  16   9   20.70    3.70
   2  16   9   16.20    3.50
   3  16   9    5.80    2.60
   4  16   9   -1.50    2.00
   5  16   9    8.60    2.90
  -1  17   9  155.08   10.10
   0  17   9  115.69    8.30
   1  17   9   73.39    7.10
   2  17   9  199.28   12.00
   3  17   9  151.88    9.70
   4  17   9   84.49    6.80
  -1 -15  10   58.99   22.30
   0 -15  10   44.00   19.60
   1 -15  10   25.90   16.10
   3  14 -10   29.00    3.70
  -3 -14  10   12.10   13.60
   2  14 -10   42.00    4.50
  -2 -14  10   55.39   19.80
  -1 -14  10  119.99   28.80
   0 -14  10   67.69   23.10
   1 -14  10   34.10   18.60
   2 -14  10   82.09   27.10
   3 -14  10   54.99   23.40
   4 -14  10   36.00   20.20
   4  13 -10   40.90    4.50
   3  13 -10   64.49    5.10
  -3 -13  10   63.89   21.20
   2  13 -10   55.39    4.60
  -2 -13  10   59.09   19.80
   1  13 -10  104.79    6.50
  -1 -13  10   83.59   23.60
   0 -13  10   81.09   24.40
   1 -13  10   44.20   19.70
   2 -13  10   92.59   27.00
   3 -13  10   26.50   16.90
   4 -13  10   17.90   16.00
   5 -13  10   10.40   14.70
   5  12 -10   37.10    4.30
   4  12 -10   23.40    3.50
   3  12 -10   76.09    5.50
  -3 -12  10   68.49   21.90
   2  12 -10  105.69    6.60
  -2 -12  10  114.39   25.60
   1  12 -10  171.08    9.20
  -1 -12  10  163.88   31.90
   0 -12  10  282.07   35.40
   1 -12  10  113.39   28.30
   2 -12  10   65.79   22.90
   3 -12  10   67.59   24.00
   4 -12  10   87.59   27.00
   5 -12  10   32.30   18.80
   6 -12  10   67.89   25.40
   6  11 -10   68.79    6.10
   5  11 -10   43.80    4.60
   4  11 -10   61.79    5.00
   3  11 -10   24.50    3.20
  -3 -11  10   51.29   19.70
   2  11 -10   67.39    4.90
  -2 -11  10   66.99   18.80
   1  11 -10  240.78   12.10
  -1 -11  10  255.77   31.80
   0  11 -10  148.19    8.00
   0 -11  10  167.38   33.80
   1 -11  10   48.30   18.60
   2 -11  10   18.10   15.30
   3 -11  10   40.60   19.00
   4 -11  10   54.59   22.90
   5 -11  10   39.30   21.10
   6 -11  10   54.89   24.60
   7 -11  10   19.50   17.40
   7  10 -10   43.00    5.00
   6  10 -10   34.60    4.00
   5  10 -10   79.09    5.70
   4  10 -10   70.89    5.20
   3  10 -10   71.59    5.10
  -3 -10  10   76.79   23.00
   2  10 -10  163.38    8.60
  -2 -10  10  123.79   25.20
   1  10 -10  199.98   10.10
  -1 -10  10  172.58   31.70
   0  10 -10  100.39    5.80
   0 -10  10   85.09   23.80
   1 -10  10  185.98   35.40
   2 -10  10   95.99   26.10
   3 -10  10   31.50   17.30
   4 -10  10   56.09   22.50
   5 -10  10  195.78   39.60
   6 -10  10  157.48   38.00
   7 -10  10   80.19   28.50
   8 -10  10   31.00   20.70
   7   9 -10   67.89    5.60
   6   9 -10   64.29    5.20
   5   9 -10   31.20    3.60
   4   9 -10   57.79    4.50
   3   9 -10  201.08   10.50
   2   9 -10  128.39    7.20
  -2  -9  10  115.59   23.90
   1   9 -10   83.09    5.20
  -1  -9  10   89.69   23.20
   0   9 -10   82.79    4.90
   0  -9  10   61.69   19.70
   1  -9  10  202.48   36.40
   2  -9  10  168.98   33.70
   3  -9  10   70.39   24.40
   4  -9  10   67.89   24.90
   5  -9  10   33.00   19.30
   6  -9  10   12.30   17.00
   7  -9  10   35.20    6.00
   7  -9  10   32.70   21.50
   8  -9  10   31.90    5.90
   8  -9  10   18.70   19.60
   7   8 -10   72.19    5.60
   6   8 -10   59.89    5.50
   5   8 -10   68.49    5.20
   4   8 -10   83.59    5.60
   3   8 -10  104.79    6.30
   2   8 -10  173.38    8.70
  -2  -8  10  121.39   24.40
   1   8 -10  403.26   18.50
  -1  -8  10  388.66   38.00
   0   8 -10  156.48    8.10
   0  -8  10  168.78   30.90
  -1   8 -10  152.78    7.70
   1  -8  10  127.69   28.80
   2  -8  10  231.18   32.80
   3  -8  10  374.76   42.60
   4  -8  10   64.59   22.40
   5  -8  10  117.59   30.50
   5  -8  10  152.98    9.90
   6  -8  10   67.49   26.60
   6  -8  10  102.09    8.20
   7  -8  10  118.29    9.50
   7  -8  10   95.89   31.60
   8  -8  10  225.58   14.90
   8  -8  10  234.58   47.50
   9  -8  10   35.60   21.60
   9  -8  10   68.09    8.90
   8   7 -10   67.39    5.50
   7   7 -10   65.59    5.20
   6   7 -10   98.49    6.50
   5   7 -10  137.99    8.00
   4   7 -10  158.48    8.70
   3   7 -10  208.78   10.70
   2   7 -10   55.19    3.90
  -2  -7  10   32.30   13.20
   1   7 -10  286.27   13.60
  -1  -7  10  281.87   31.10
   0   7 -10  278.07   13.20
   0  -7  10  281.87   32.70
  -1   7 -10   41.30    2.90
   1  -7  10   48.30   18.60
   2  -7  10   23.70   15.30
   2  -7  10   27.20    3.70
   3  -7  10  120.59    7.40
   3  -7  10   89.99   25.10
   4  -7  10   51.39    5.00
   4  -7  10   48.20   19.70
   5  -7  10   36.80    5.00
   6  -7  10   32.10    5.20
   7  -7  10   29.60    5.60
   8  -7  10   60.19    7.80
   9  -7  10    5.00    4.20
   8   6 -10   45.50    4.70
   7   6 -10   88.69    6.10
   6   6 -10   57.89    4.70
   5   6 -10  129.99    7.60
   4   6 -10  195.18   10.20
   3   6 -10  106.49    6.20
   2   6 -10   57.09    3.90
  -2  -6  10   42.30   14.20
   1   6 -10  547.15   24.30
  -1  -6  10  521.25   43.30
   0   6 -10  574.14   24.80
   0  -6  10  546.85   25.00
   0  -6  10  513.55   45.40
  -1   6 -10  119.59    6.30
   1  -6  10  120.59    6.80
   1  -6  10  124.89   27.20
   2  -6  10  134.29    7.70
   2  -6  10  138.19   30.00
   3  -6  10  225.18   11.80
   4  -6  10  136.59    8.60
   5  -6  10  207.28   12.10
   6  -6  10  470.25   23.80
   7  -6  10  336.47   19.00
   8  -6  10  162.18   11.90
   9  -6  10   71.19    9.00
  10  -6  10   68.59    9.20
   8   5 -10   66.99    6.00
   7   5 -10  158.58    9.10
   6   5 -10  103.59    6.60
   5   5 -10   47.90    4.40
   4   5 -10   81.09    5.20
   3   5 -10   75.99    4.90
   2   5 -10    5.80    1.40
  -2  -5  10    1.30    6.30
   1   5 -10  237.38   11.50
  -1  -5  10  247.28   27.50
   0   5 -10  122.69    6.60
   0  -5  10  158.38   28.20
  -1   5 -10   44.00    3.00
   1  -5  10   44.90    3.50
  -2   5 -10   77.59    4.40
   2  -5  10   87.19    5.40
   3  -5  10   30.70    3.60
   4  -5  10   10.70    2.50
   5  -5  10  158.78    9.90
   6  -5  10   64.59    6.90
   7  -5  10  114.29    9.20
   8  -5  10   50.29    7.00
   9  -5  10    8.00    4.10
  10  -5  10    5.20    4.00
   9   4 -10   78.49    6.00
   8   4 -10   64.69    5.80
   7   4 -10  167.18    9.50
   6   4 -10  171.28    9.40
   5   4 -10   63.19    4.60
   4   4 -10  248.48   12.30
   3   4 -10  158.38    8.40
   2   4 -10   15.50    2.10
  -2  -4  10    1.70    6.40
   1   4 -10  105.29    5.80
  -1  -4  10  103.79   21.40
   0   4 -10  576.44   25.70
  -1   4 -10  218.18   11.50
   1  -4  10  279.57   12.40
  -2   4 -10  131.49    6.30
   2  -4  10  117.69    7.10
   3  -4  10  331.97   16.30
   4  -4  10  391.66   19.20
   5  -4  10  274.77   14.70
   6  -4  10  312.17   16.90
   7  -4  10  404.56   21.50
   8  -4  10  157.78   11.60
   9  -4  10   87.49   10.00
  10  -4  10   14.80    4.90
   9   3 -10   46.20    4.80
   8   3 -10   61.59    5.60
   7   3 -10   65.49    5.00
   6   3 -10  172.58    9.50
   5   3 -10   88.09    5.70
   4   3 -10  176.68    9.30
   3   3 -10   68.09    4.50
   2   3 -10   73.79    4.70
  -2  -3  10   92.19   18.10
   1   3 -10   66.89    4.20
   0   3 -10  135.29    7.00
  -1   3 -10  184.78    9.00
  -2   3 -10   27.60    2.30
   2  -3  10   44.20    3.40
   3  -3  10   93.09    5.90
   3  -3  10   90.59    4.90
   4  -3  10  169.58    9.70
   5  -3  10  146.89    9.10
   6  -3  10  174.58   10.80
   7  -3  10   49.20    6.40
   8  -3  10   55.69    7.30
   9  -3  10   10.00    4.60
  10  -3  10    2.60    4.10
   9   2 -10   26.60    3.70
   8   2 -10   46.90    6.00
   8   2 -10   53.49    5.00
   7   2 -10   55.99    4.60
   6   2 -10  266.47   13.40
   5   2 -10  225.68   11.50
   4   2 -10  263.57   13.00
   3   2 -10  261.87   12.80
   2   2 -10  744.03   32.00
  -2  -2  10  674.03   45.80
   1   2 -10   93.99    5.40
   0   2 -10  213.48   10.30
  -1   2 -10  472.65   21.20
   2  -2  10  562.94   25.90
   3  -2  10  366.56   17.50
   3  -2  10  352.46   16.30
   4  -2  10  258.07   13.40
   5  -2  10  290.87   15.20
   6  -2  10  458.15   22.90
   7  -2  10  198.88   12.50
   8  -2  10  123.89    9.80
   9  -2  10   96.19   10.30
  10  -2  10   84.59    9.90
   9   1 -10   14.40    4.00
   9   1 -10   10.20    2.50
   8   1 -10   32.90    3.90
   8   1 -10   23.80    4.60
   7   1 -10  115.89    7.20
   6   1 -10  181.98    9.80
   5   1 -10  175.18    9.40
   4   1 -10  205.68   10.50
   3   1 -10  246.58   12.10
   2   1 -10  184.78    9.40
   1   1 -10   90.09    5.20
   0   1 -10  131.69    6.90
  -1   1 -10  154.68    7.70
   2  -1  10  109.59    5.90
   3  -1  10   35.90    3.30
   3  -1  10   36.30    2.70
   4  -1  10   23.80    3.20
   5  -1  10   81.29    6.10
   6  -1  10   12.40    3.10
   7  -1  10   21.40    4.20
   8  -1  10   17.00    4.50
   9  -1  10   31.60    5.80
  10  -1  10   21.20    6.00
  11  -1  10   14.70    5.10
   9   0 -10   22.20    4.60
   9   0 -10   19.70    3.30
   8   0 -10   63.19    5.10
   8   0 -10   64.29    7.40
   7   0 -10   67.39    6.60
   7   0 -10   81.59    5.50
   6   0 -10   91.79    6.00
   5   0 -10  435.36   20.40
   4   0 -10  333.97   16.00
   3   0 -10  607.04   27.40
   2   0 -10  291.57   13.90
   1   0 -10  231.88   11.30
   0   0 -10 1025.20   44.70
   1   0  10  724.73   32.20
   2   0  10   53.69    3.60
   3   0  10  386.36   17.80
   3   0  10  393.56   18.90
   4   0  10  295.47   14.00
   4   0  10  320.77   15.60
   5   0  10  253.67   13.60
   6   0  10  228.78   12.80
   7   0  10  123.79    8.80
   8   0  10  603.34   30.20
   9   0  10  206.68   13.90
  10   0  10  124.89   11.20
  11   0  10  108.19   10.50
   9  -1 -10   45.40    6.50
   9  -1 -10   44.50    4.60
   8  -1 -10   69.39    5.30
   8  -1 -10   62.79    7.40
   7  -1 -10   16.70    2.70
   7  -1 -10   22.00    4.20
   6  -1 -10   69.79    5.10
   5  -1 -10  224.38   11.50
   4  -1 -10   63.89    4.50
   3  -1 -10  192.28    9.90
   2  -1 -10  121.09    6.70
   0   1  10  140.99    7.60
   1   1  10  230.18   11.30
   2   1  10  209.08   10.30
   3   1  10   46.30    3.90
   3   1  10   46.70    3.30
   4   1  10   43.50    3.10
   4   1  10   43.90    4.10
   5   1  10   30.30    4.00
   6   1  10    4.60    2.10
   7   1  10   32.60    4.90
   8   1  10    8.80    3.80
   9   1  10    0.80    3.60
  10   1  10    7.80    4.30
  11   1  10    0.80    4.40
   9  -2 -10   36.30    5.90
   9  -2 -10   58.19    5.50
   8  -2 -10   38.60    4.40
   8  -2 -10   34.00    5.40
   7  -2 -10  364.46   19.50
   7  -2 -10  350.46   17.50
   6  -2 -10  181.08    9.90
   5  -2 -10  304.17   15.00
   4  -2 -10  120.89    7.00
   3  -2 -10  464.35   21.40
  -2   2  10  117.69    6.90
  -1   2  10  177.18    9.30
   0   2  10  359.26   16.90
   1   2  10  655.33   29.40
   2   2  10 1125.39   49.20
   3   2  10  228.28   11.10
   4   2  10  274.67   13.90
   4   2  10  261.37   12.70
   5   2  10  286.17   15.00
   5   2  10  288.87   13.60
   6   2  10   93.19    7.00
   7   2  10  158.88   10.20
   8   2  10  253.77   15.20
   9   2  10  115.99    9.60
  10   2  10  104.79   10.90
  11   2  10   79.09   10.10
   9  -3 -10   69.89    8.10
  -9   3  10   69.39    6.70
   8  -3 -10   53.89    6.70
   7  -3 -10  126.89    9.30
  -4   3  10   18.10    2.90
  -3   3  10  131.09    7.70
  -2   3  10  144.19    8.10
  -1   3  10   36.00    3.50
   0   3  10  111.79    6.50
   1   3  10  229.28   11.40
   2   3  10  248.48   12.10
   3   3  10  109.99    6.20
   4   3  10   35.30    3.10
   4   3  10   30.40    3.90
   5   3  10   63.69    4.00
   5   3  10   65.59    5.10
   6   3  10    1.50    1.80
   7   3  10   26.00    4.10
   8   3  10   23.60    4.90
   9   3  10    8.40    3.90
  10   3  10   13.40    5.00
  11   3  10    0.40    4.60
   9  -4 -10   63.89    8.30
  -9   4  10   84.69    6.70
   8  -4 -10   50.19    6.70
  -8   4  10   72.09    6.60
   7  -4 -10  152.58   10.40
  -7   4  10  135.89    9.00
  -6   4  10  131.39    8.30
  -5   4  10  299.17   15.30
  -4   4  10  132.49    8.00
  -3   4  10  125.39    7.50
  -2   4  10  230.68   11.90
  -1   4  10  416.66   19.70
   0   4  10  671.13   30.30
   1   4  10 1590.14   69.19
   2   4  10  646.24   29.10
   3   4  10  409.16   19.00
   4   4  10  310.87   16.40
   4   4  10  341.77   15.40
   5   4  10  185.98   10.80
   5   4  10  191.18    9.50
   6   4  10  102.89    7.30
   7   4  10  169.88   10.60
   8   4  10  214.78   13.40
   9   4  10  167.18   11.90
  10   4  10   90.19   10.00
  11   4  10   52.49    8.20
   9  -5 -10   44.60    6.80
  -9   5  10   31.60    4.60
   8  -5 -10   50.19    6.90
  -8   5  10   49.30    5.40
   7  -5 -10   71.49    7.80
  -7   5  10   54.49    5.60
  -6   5  10   94.09    6.80
  -5   5  10  140.69    8.60
  -4   5  10   80.59    5.80
  -3   5  10   83.69    5.80
  -2   5  10   64.49    4.80
  -1   5  10  100.79    6.30
   0   5  10  115.19    6.80
   1   5  10  123.89    7.10
   2   5  10   57.19    4.10
   3   5  10   49.70    3.90
   4   5  10   37.30    4.10
   4   5  10   35.40    3.40
   5   5  10    9.80    2.50
   5   5  10   13.60    2.10
   6   5  10   37.60    3.40
   6   5  10   45.10    5.20
   7   5  10   57.69    5.60
   8   5  10   44.10    5.90
   9   5  10   11.20    4.40
  10   5  10    4.50    4.30
  11   5  10   -3.20    4.10
   8  -6 -10   93.19    8.50
  -8   6  10   87.29    7.00
   7  -6 -10   96.59    8.50
  -7   6  10  100.59    7.20
  -6   6  10  129.69    8.30
  -5   6  10  127.99    8.10
  -4   6  10   91.29    6.30
  -3   6  10  312.77   15.70
  -2   6  10  358.16   17.50
  -1   6  10  316.67   15.60
   0   6  10  204.98   10.70
   1   6  10  252.67   12.70
   2   6  10  242.38   12.30
   3   6  10  401.86   18.90
   4   6  10  397.86   18.70
   4   6  10  399.06   19.60
   5   6  10  282.77   13.90
   5   6  10  291.97   15.10
   6   6  10  886.01   39.00
   6   6  10  874.81   40.60
   7   6  10  756.12   35.70
   8   6  10  163.38   11.10
   9   6  10  104.89    8.90
  10   6  10  103.19    9.80
   8  -7 -10   43.70    6.70
  -8   7  10   41.20    5.20
   7  -7 -10   15.80    4.30
  -7   7  10   24.60    3.70
  -6   7  10   19.30    3.40
  -5   7  10   75.59    5.90
  -4   7  10   66.59    5.30
  -3   7  10   66.39    5.20
  -2   7  10   91.19    6.10
  -1   7  10   56.29    4.50
   0   7  10   51.09    4.70
   1   7  10   29.10    3.30
   2   7  10   38.60    3.90
   3   7  10   48.10    3.90
   4   7  10   20.30    3.20
   4   7  10   18.90    2.60
   5   7  10   50.49    4.10
   5   7  10   54.29    4.80
   6   7  10   73.89    6.10
   6   7  10   71.19    4.90
   7   7  10   14.50    2.40
   7   7  10   16.50    3.80
   8   7  10    7.10    3.20
   9   7  10    5.90    3.80
  10   7  10   -1.40    3.40
   8  -8 -10  111.79    9.40
  -8   8  10  101.89    7.70
  -7   8  10   60.09    6.00
  -6   8  10  122.59    8.20
  -5   8  10  241.78   13.20
  -4   8  10  350.56   17.70
  -3   8  10  341.17   17.10
  -2   8  10  113.09    7.20
  -1   8  10  118.99    7.40
   0   8  10  340.37   16.70
   1   8  10  268.77   13.70
   2   8  10  245.78   12.60
   3   8  10  279.97   14.10
   4   8  10  224.18   11.70
   4   8  10  226.08   12.30
   5   8  10  452.35   22.10
   5   8  10  441.96   21.00
   6   8  10  119.49    8.20
   6   8  10  124.89    7.20
   7   8  10  152.78   10.20
   7   8  10  160.18    8.50
   8   8  10  258.07   15.10
   9   8  10  198.18   13.20
  10   8  10  124.49   10.60
  -7   9  10   42.70    5.20
  -6   9  10   51.19    5.60
  -5   9  10   37.00    4.60
  -4   9  10   76.79    6.80
  -3   9  10   44.30    4.70
  -2   9  10   22.30    3.30
  -1   9  10   26.10    3.40
   0   9  10   28.50    3.60
   1   9  10   40.10    4.30
   2   9  10   22.10    3.10
   3   9  10   70.89    5.30
   4   9  10   17.60    2.90
   4   9  10   15.70    3.00
   5   9  10    5.90    2.20
   5   9  10    5.80    2.00
   6   9  10    3.20    1.70
   6   9  10    7.20    2.60
   7   9  10    4.40    2.70
   7   9  10    8.80    2.10
   8   9  10   10.90    3.60
   9   9  10   12.30    4.20
  10   9  10    7.00    4.30
  -7  10  10   41.80    5.20
  -6  10  10  105.59    7.70
  -5  10  10  181.68   10.80
  -4  10  10  121.49    8.10
  -3  10  10  157.98    9.50
  -2  10  10  304.77   15.60
  -1  10  10  311.47   15.90
   0  10  10  250.37   13.30
   1  10  10  287.97   14.70
   2  10  10  573.14   26.90
   3  10  10  275.37   14.20
   4  10  10   66.49    5.10
   5  10  10  243.68   12.60
   5  10  10  239.28   13.30
   6  10  10   70.89    5.40
   6  10  10   86.29    6.60
   7  10  10   77.59    5.60
   7  10  10   78.59    6.90
   8  10  10  160.58   11.00
   8  10  10  168.78    9.40
   9  10  10  173.38   12.20
  -7  11  10   33.90    4.70
  -6  11  10   35.00    4.70
  -5  11  10   36.00    4.70
  -4  11  10   32.40    4.20
  -3  11  10   43.40    5.00
  -2  11  10   17.30    3.30
  -1  11  10   21.00    3.40
   0  11  10   34.30    4.30
   1  11  10   34.20    4.00
   2  11  10    3.40    1.90
   3  11  10   28.00    3.70
   4  11  10    2.20    1.80
   5  11  10   37.90    4.80
   5  11  10   32.90    3.90
   6  11  10   26.80    3.50
   6  11  10   29.10    4.40
   7  11  10    9.50    3.30
   7  11  10    9.00    2.40
   8  11  10    8.60    5.20
   8  11  10    6.40    2.10
  -6  12  10   48.30    5.50
  -5  12  10   80.79    6.60
  -4  12  10  155.38    9.90
  -3  12  10  117.89    8.10
  -2  12  10  194.28   11.30
  -1  12  10  159.08    9.60
   0  12  10   71.69    5.60
   1  12  10  171.08   10.10
   2  12  10  346.07   17.50
   3  12  10  152.08    9.20
   4  12  10  179.28   10.50
   4  12  10  172.28   10.10
   5  12  10  222.78   12.20
   5  12  10  224.88   12.80
   6  12  10  239.38   12.70
   7  12  10  286.07   14.80
   8  12  10  197.18   11.00
  -5  13  10   42.90    5.40
  -4  13  10   33.20    4.70
  -3  13  10   43.40    5.10
  -2  13  10   46.80    5.30
  -1  13  10   36.20    4.40
   0  13  10   23.70    3.70
   1  13  10   38.60    4.70
   2  13  10    7.40    2.60
   3  13  10   10.50    2.70
   4  13  10    6.80    2.50
   5  13  10    3.40    2.10
   6  13  10   -0.60    1.80
   7  13  10   10.60    2.70
   8  13  10    0.90    1.90
  -5  14  10   53.09    6.10
  -4  14  10   58.79    6.30
  -3  14  10  129.49    8.80
  -2  14  10  146.09    9.40
  -1  14  10  143.99    9.40
   0  14  10  133.19    8.80
   1  14  10  134.99    8.90
   2  14  10  143.19    9.10
   3  14  10  167.88   10.20
   4  14  10  251.97   13.80
   5  14  10  155.78    9.50
   6  14  10  145.89    9.10
   7  14  10   85.29    6.50
  -4  15  10   37.70    5.10
  -3  15  10   34.80    4.90
  -2  15  10   21.90    4.10
  -1  15  10    6.70    2.70
   0  15  10    6.60    2.60
   1  15  10   11.40    2.90
   2  15  10   28.30    4.20
   3  15  10   11.00    3.00
   4  15  10    3.00    2.40
   5  15  10    4.70    2.50
   6  15  10   -0.70    2.10
  -2  16  10  108.29    8.20
  -1  16  10   82.59    7.70
   0  16  10   90.49    7.30
   1  16  10  157.88   10.10
   2  16  10  112.49    8.10
   3  16  10  164.48   10.40
   4  16  10   86.89    6.80
   5  16  10   78.29    7.10
   0  17  10    5.20    2.70
   1  17  10   14.10    3.50
   2  17  10    9.70    3.30
   3  17  10    0.60    2.40
  -1 -14  11   55.79   20.60
   0 -14  11   53.59   21.10
   1 -14  11   25.80   17.60
   2 -14  11   27.80   17.10
   3  13 -11   37.30    4.30
   2  13 -11   33.90    3.90
  -2 -13  11   32.30   16.20
  -1 -13  11   61.49   21.80
   0 -13  11   77.39   24.30
   1 -13  11   59.99   22.20
   2 -13  11   75.09   25.80
   3 -13  11   33.30   19.20
   4 -13  11   75.29   27.00
   4  12 -11   41.80    4.40
   3  12 -11   71.09    5.40
   2  12 -11   69.09    5.10
  -2 -12  11   47.50   18.40
   1  12 -11   68.19    5.00
  -1 -12  11   62.19   21.80
   0 -12  11  131.99   31.00
   1 -12  11  131.09   32.30
   2 -12  11  102.49   29.70
   3 -12  11   58.39   23.60
   4 -12  11   30.10   19.10
   5 -12  11   14.40   15.30
   5  11 -11   68.09    5.50
   4  11 -11   31.40    3.90
   3  11 -11   73.19    5.40
   2  11 -11   78.49    5.40
  -2 -11  11   76.89   21.20
   1  11 -11  104.69    6.40
  -1 -11  11  118.59   27.40
   0 -11  11  134.09   30.70
   1 -11  11   49.90   20.80
   2 -11  11   76.29   24.80
   3 -11  11   95.69   28.40
   4 -11  11   71.29   26.40
   5 -11  11   74.19   27.80
   6 -11  11   64.69   26.90
   6  10 -11   92.79    6.70
   5  10 -11   77.69    5.90
   4  10 -11   54.59    4.90
   3  10 -11   92.49    6.10
   2  10 -11   48.30    4.30
  -2 -10  11   58.89   18.40
   1  10 -11  212.98   10.80
  -1 -10  11  191.78   34.40
   0  10 -11  104.19    6.20
   0 -10  11  121.59   28.10
   1 -10  11   71.49   22.10
   2 -10  11   64.49   23.20
   3 -10  11   29.30   18.40
   4 -10  11   21.00   17.20
   5 -10  11   39.60   22.00
   6 -10  11   54.39   24.40
   7 -10  11   17.80   18.80
   6   9 -11   66.29    5.40
   5   9 -11   51.89    4.90
   4   9 -11   43.10    4.30
   3   9 -11  106.69    6.60
   2   9 -11  215.78   11.30
  -2  -9  11  244.98   29.20
   1   9 -11  311.47   15.20
  -1  -9  11  340.57   36.70
   0   9 -11  176.98    9.10
   0  -9  11  170.28   32.70
   1  -9  11  204.88   37.30
   2  -9  11   62.09   22.60
   3  -9  11  -10.00    8.20
   4  -9  11   71.29   26.10
   5  -9  11   94.29   29.30
   6  -9  11  103.09   31.60
   7  -9  11   82.39   29.20
   8  -9  11   56.49   27.60
   7   8 -11   90.29    6.50
   6   8 -11   63.89    5.20
   5   8 -11   65.59    5.10
   4   8 -11   93.59    6.10
   3   8 -11   84.19    5.60
   2   8 -11  157.08    8.60
  -2  -8  11  175.88   29.50
   1   8 -11  255.27   12.80
  -1  -8  11  292.87   32.90
   0   8 -11  158.68    8.40
   0  -8  11  208.68   35.20
   1  -8  11   38.50   17.20
   2  -8  11   59.39   22.30
   3  -8  11   36.70   17.80
   4  -8  11   67.59   24.00
   5  -8  11   31.40   19.60
   6  -8  11   41.90    6.10
   6  -8  11   35.90   20.70
   7  -8  11   66.39    8.20
   7  -8  11   78.39   30.50
   8  -8  11   13.30   17.90
   8  -8  11    7.90    4.10
   7   7 -11   35.80    4.20
   6   7 -11   47.50    4.60
   5   7 -11   86.19    5.90
   4   7 -11   77.49    5.30
   3   7 -11   29.10    3.30
   2   7 -11   72.69    4.90
  -2  -7  11   83.29   19.70
   1   7 -11  417.36   19.10
  -1  -7  11  396.46   38.70
   0   7 -11  321.47   15.20
   0  -7  11  336.77   36.70
  -1   7 -11   52.19    3.60
   1  -7  11   73.59   22.50
   2  -7  11  262.37   35.30
   3  -7  11  294.57   38.20
   3  -7  11  335.87   16.70
   4  -7  11  102.99   28.40
   4  -7  11  104.99    7.50
   5  -7  11  195.98   11.80
   6  -7  11  164.68   11.10
   7  -7  11   87.39    8.40
   8  -7  11  101.49    9.50
   9  -7  11   82.39    9.70
   8   6 -11   61.99    5.70
   7   6 -11   43.60    4.50
   6   6 -11   78.39    5.70
   5   6 -11   76.69    5.40
   4   6 -11  103.49    6.40
   3   6 -11   31.60    3.30
   2   6 -11  101.89    6.20
  -2  -6  11  126.99   23.80
   1   6 -11  156.58    8.10
  -1  -6  11  139.39   27.00
   0   6 -11  196.88    9.80
   0  -6  11  206.98   28.10
  -1   6 -11   63.69    4.10
   1  -6  11   56.49   19.30
   1  -6  11   73.09    4.80
   2  -6  11  246.58   12.60
   2  -6  11  241.48   32.30
   3  -6  11  138.19    8.30
   4  -6  11   30.70    4.20
   5  -6  11  131.09    8.90
   6  -6  11   86.89    7.60
   7  -6  11   46.90    6.70
   8  -6  11   40.10    6.60
   9  -6  11    1.60    3.80
   8   5 -11   79.69    6.10
   7   5 -11   81.49    6.00
   6   5 -11   43.30    4.30
   5   5 -11   86.39    5.70
   4   5 -11  145.19    8.10
   3   5 -11   77.39    5.10
   2   5 -11  170.88    8.80
  -2  -5  11  148.89   25.50
   1   5 -11   82.69    5.10
  -1  -5  11   84.79   20.90
   0   5 -11  367.76   16.80
   0  -5  11  346.67   36.20
  -1   5 -11  129.49    6.90
   1  -5  11  135.69    7.50
  -2   5 -11  251.67   14.20
   2  -5  11  297.87   14.00
   3  -5  11  500.15   23.70
   4  -5  11  155.78    9.30
   5  -5  11  176.68   10.80
   6  -5  11  286.67   16.00
   7  -5  11  136.19   10.20
   8  -5  11  170.38   12.40
   9  -5  11   81.29    9.40
   8   4 -11  126.09    8.00
   7   4 -11  160.18    9.30
   6   4 -11   91.99    6.20
   5   4 -11  117.49    7.20
   4   4 -11  115.99    6.90
   3   4 -11   95.39    5.90
   2   4 -11  118.19    6.30
  -2  -4  11   68.29   17.10
   1   4 -11  187.58    9.20
  -1  -4  11  142.69   26.40
   0   4 -11  140.19    7.30
  -1   4 -11   56.99    3.90
   1  -4  11   76.29    4.70
  -2   4 -11   72.69    4.30
   2  -4  11   80.19    5.30
   3  -4  11   61.09    4.80
   4  -4  11  140.09    8.60
   5  -4  11   90.49    6.90
   6  -4  11   69.99    6.60
   7  -4  11   99.29    8.50
   8  -4  11   50.29    7.20
   9  -4  11   10.30    4.60
  10  -4  11    1.30    3.90
   8   3 -11   54.29    5.30
   7   3 -11   75.49    5.70
   6   3 -11  188.18   10.30
   5   3 -11  142.39    8.20
   4   3 -11  199.78   10.50
   3   3 -11  319.67   15.40
   2   3 -11  171.78    8.60
  -2  -3  11  126.89   23.00
   1   3 -11  220.48   10.90
   0   3 -11  281.87   13.40
  -1   3 -11  168.08    8.40
  -2   3 -11  193.98    9.30
   2  -3  11  189.58   10.30
   3  -3  11  151.08    8.70
   4  -3  11  263.57   13.90
   5  -3  11  400.56   20.10
   6  -3  11  324.37   17.40
   7  -3  11  378.46   20.40
   8  -3  11  121.09   10.00
   9  -3  11  125.49   10.80
  10  -3  11   54.99    8.40
   8   2 -11   42.00    4.50
   7   2 -11   62.49    5.00
   6   2 -11  126.29    7.60
   5   2 -11  199.38   10.60
   4   2 -11  250.87   12.60
   3   2 -11  190.98    9.90
   2   2 -11  104.79    6.10
  -2  -2  11  117.19   26.10
   1   2 -11   93.59    5.50
   0   2 -11  121.89    6.60
  -1   2 -11  171.68    8.60
   2  -2  11  127.29    7.30
   2  -2  11  121.79    6.70
   3  -2  11  106.99    5.90
   3  -2  11  118.59    7.10
   4  -2  11   56.09    4.80
   5  -2  11   60.79    5.40
   6  -2  11  110.19    8.10
   7  -2  11   16.90    4.40
   8  -2  11   22.00    5.00
   9  -2  11   64.49    8.40
  10  -2  11    2.90    4.10
   8   1 -11   26.10    3.60
   7   1 -11   69.39    5.30
   6   1 -11  244.98   12.70
   5   1 -11  246.18   12.60
   4   1 -11  287.37   14.20
   3   1 -11  240.88   12.00
   2   1 -11  118.39    6.70
   1   1 -11  267.57   12.90
   0   1 -11  293.67   13.90
   2  -1  11  260.77   12.50
   3  -1  11  511.15   22.80
   3  -1  11  501.05   23.90
   4  -1  11  321.07   16.20
   5  -1  11  223.98   12.50
   6  -1  11  714.33   33.70
   7  -1  11  286.87   16.20
   8  -1  11  215.88   13.80
   9  -1  11  123.09   10.20
  10  -1  11   50.19    7.60
   9   0 -11   19.80    3.30
   8   0 -11   17.90    3.10
   7   0 -11   99.29    6.60
   6   0 -11  151.48    8.70
   5   0 -11   96.49    6.20
   4   0 -11  222.38   11.40
   3   0 -11  155.48    8.40
   2   0 -11   77.79    5.00
   1   0 -11  135.59    7.40
   1   0  11  210.78   10.60
   2   0  11  117.99    6.50
   3   0  11  102.79    5.80
   3   0  11  103.19    6.70
   4   0  11   56.19    4.80
   5   0  11    8.30    2.50
   6   0  11   87.19    6.90
   7   0  11  140.69    9.70
   8   0  11    7.30    3.40
   9   0  11   12.60    4.60
  10   0  11   13.80    4.90
   9  -1 -11   25.30    3.80
   9  -1 -11   31.90    5.80
   8  -1 -11   18.30    3.20
   7  -1 -11   77.59    5.70
   6  -1 -11  125.69    7.70
   5  -1 -11  103.39    6.50
   4  -1 -11  233.38   11.90
   3  -1 -11  192.78   10.10
   2  -1 -11  116.09    6.70
   0   1  11  413.86   19.40
   1   1  11  637.74   28.70
   2   1  11  433.26   20.00
   3   1  11  206.88   10.40
   3   1  11  214.78   11.40
   4   1  11  213.68   11.50
   4   1  11  205.38   10.20
   5   1  11  216.48   12.10
   6   1  11  310.57   16.60
   7   1  11   10.50    3.30
   8   1  11  255.87   15.40
   9   1  11  135.99   10.90
  10   1  11  107.29   10.00
   8  -2 -11   70.69    5.70
   7  -2 -11  110.59    7.20
   6  -2 -11  183.18   10.20
   5  -2 -11   39.50    4.10
   4  -2 -11   69.19    5.00
  -2   2  11   58.19    4.50
  -1   2  11   67.69    4.80
   0   2  11  109.19    6.50
   1   2  11  283.27   13.80
   2   2  11  218.18   11.00
   3   2  11  171.48    8.80
   4   2  11  126.29    7.10
   4   2  11  139.09    8.30
   5   2  11   35.00    4.30
   6   2  11   46.90    5.50
   7   2  11   66.59    6.10
   8   2  11   82.69    8.50
   9   2  11   21.30    5.00
  10   2  11   10.60    4.80
  -8   3  11   62.69    6.20
  -7   3  11  286.37   15.30
  -6   3  11  143.89    9.00
  -5   3  11   22.50    3.50
  -4   3  11  147.19    8.80
  -3   3  11   70.89    5.30
  -2   3  11   65.29    4.90
  -1   3  11  447.96   21.10
   0   3  11  657.33   29.90
   1   3  11  784.42   35.10
   2   3  11  650.13   29.40
   3   3  11  378.36   17.70
   4   3  11  378.86   17.70
   4   3  11  378.86   18.90
   5   3  11  164.48    8.50
   5   3  11  167.28    9.90
   6   3  11  165.28   10.40
   7   3  11   33.30    4.80
   8   3  11  336.97   18.80
   9   3  11  116.89    9.90
  10   3  11   83.09    9.90
  -8   4  11   56.69    6.00
  -7   4  11   64.29    6.40
  -6   4  11   62.79    6.00
  -5   4  11  139.89    8.70
  -4   4  11  117.79    7.60
  -3   4  11   44.70    4.50
  -2   4  11   76.79    5.40
  -1   4  11  128.99    7.60
   0   4  11  236.48   12.10
   1   4  11  260.67   13.10
   2   4  11  170.58    9.10
   3   4  11   45.20    3.60
   4   4  11   43.00    4.20
   4   4  11   42.60    3.50
   5   4  11   72.59    4.70
   5   4  11   72.49    5.80
   6   4  11   40.80    5.00
   7   4  11   55.39    6.40
   8   4  11   26.70    5.00
   9   4  11   10.70    4.40
  10   4  11    2.10    3.90
  -8   5  11   53.99    5.90
  -7   5  11  103.49    7.60
  -6   5  11  108.19    7.50
  -5   5  11   98.29    6.90
  -4   5  11  370.56   18.40
  -3   5  11  252.97   13.30
  -2   5  11  214.98   11.50
  -1   5  11  138.99    8.00
   0   5  11  272.27   13.70
   1   5  11  384.46   18.40
   2   5  11  599.74   27.40
   3   5  11  559.54   25.70
   4   5  11  185.08    9.20
   4   5  11  162.68   10.00
   5   5  11  421.86   19.20
   5   5  11  397.76   20.40
   6   5  11  262.07   14.50
   7   5  11  467.85   23.70
   8   5  11  166.88   11.30
   9   5  11  103.19    9.30
  10   5  11   59.59    8.10
  -8   6  11   27.70    4.40
  -7   6  11   42.00    5.20
  -6   6  11   88.49    6.80
  -5   6  11   48.80    5.20
  -4   6  11  108.89    7.40
  -3   6  11  144.89    8.80
  -2   6  11  128.09    7.90
  -1   6  11   72.49    5.30
   0   6  11   78.79    5.40
   1   6  11   30.20    3.40
   2   6  11   74.49    5.20
   3   6  11   58.49    4.50
   4   6  11   36.10    4.30
   4   6  11   32.50    3.50
   5   6  11   14.60    3.00
   5   6  11   17.90    2.50
   6   6  11    9.30    2.00
   6   6  11   12.10    3.00
   7   6  11   38.50    5.40
   8   6  11   22.80    4.80
   9   6  11    4.00    3.20
  10   6  11    8.10    4.50
  -8   7  11   78.99    7.40
  -7   7  11   27.00    4.10
  -6   7  11  126.09    8.50
  -5   7  11   73.79    6.00
  -4   7  11  270.77   14.40
  -3   7  11  127.69    8.10
  -2   7  11  243.58   12.90
  -1   7  11  346.67   17.20
   0   7  11  202.78   10.90
   1   7  11  122.19    7.30
   2   7  11  159.68    9.10
   3   7  11  269.17   13.60
   4   7  11  379.46   18.60
   4   7  11  401.36   19.60
   5   7  11  280.57   13.80
   5   7  11  272.37   14.90
   6   7  11  140.89    9.30
   6   7  11  146.49    8.10
   7   7  11  317.67   17.30
   8   7  11  167.68   11.30
   9   7  11  124.49   10.20
  10   7  11   98.39   10.50
  -7   8  11   29.90    4.40
  -6   8  11   26.30    4.10
  -5   8  11   42.40    4.90
  -4   8  11   79.89    6.30
  -3   8  11  105.39    7.30
  -2   8  11   34.40    4.10
  -1   8  11   45.40    4.70
   0   8  11   43.50    4.50
   1   8  11   57.79    4.70
   2   8  11   72.09    5.40
   3   8  11   55.49    4.50
   4   8  11   73.49    5.30
   5   8  11   97.99    6.50
   5   8  11  105.49    7.50
   6   8  11   41.30    5.30
   6   8  11   45.90    4.40
   7   8  11   13.90    3.70
   7   8  11   15.30    2.70
   8   8  11   29.60    5.10
   9   8  11   13.80    4.30
  10   8  11   -0.50    3.70
  -7   9  11  101.79    7.80
  -6   9  11  113.59    8.10
  -5   9  11   64.89    6.30
  -4   9  11  190.78   11.10
  -3   9  11  216.18   12.10
  -2   9  11  115.39    7.60
  -1   9  11   78.69    5.80
   0   9  11  231.68   12.40
   1   9  11  304.17   15.60
   2   9  11  423.76   20.50
   3   9  11   65.39    5.20
   4   9  11  198.18   10.80
   5   9  11  277.17   14.90
   5   9  11  263.27   13.80
   6   9  11  253.87   12.80
   6   9  11  238.98   13.90
   7   9  11  122.99    7.50
   7   9  11  136.19    9.30
   8   9  11  212.18   13.30
   9   9  11   91.69    8.80
  -7  10  11   42.30    5.40
  -6  10  11   71.59    7.00
  -5  10  11   45.50    5.30
  -4  10  11   21.90    3.70
  -3  10  11   21.90    3.60
  -2  10  11   17.90    3.10
  -1  10  11   52.59    5.40
   0  10  11   42.20    4.60
   1  10  11   83.89    6.20
   2  10  11   32.80    4.00
   3  10  11   84.69    6.10
   4  10  11    7.80    2.30
   5  10  11   17.60    3.00
   5  10  11   30.00    4.20
   6  10  11   13.60    2.80
   6  10  11   15.80    3.50
   7  10  11   27.60    3.40
   7  10  11   22.50    4.50
   8  10  11   17.50    4.30
   9  10  11    2.60    3.50
  -6  11  11   64.89    6.60
  -5  11  11  139.99    9.40
  -4  11  11   61.49    6.00
  -3  11  11   81.09    6.40
  -2  11  11  147.69    9.30
  -1  11  11  152.68    9.50
   0  11  11   93.29    6.80
   1  11  11  145.69    8.90
   2  11  11  447.66   21.90
   3  11  11  157.68    9.50
   4  11  11  116.39    7.60
   5  11  11  210.18   12.40
   5  11  11  210.08   11.60
   6  11  11  294.67   15.80
   6  11  11  270.87   14.50
   7  11  11  108.49    7.10
   7  11  11  112.79    8.60
   8  11  11  249.88   14.40
   8  11  11  249.18   14.90
  -5  12  11   35.10    4.70
  -4  12  11   31.90    4.60
  -3  12  11   58.99    6.10
  -2  12  11   44.00    5.30
  -1  12  11   26.20    3.90
   0  12  11   28.50    3.90
   1  12  11   35.20    4.40
   2  12  11   10.70    2.70
   3  12  11    8.70    2.60
   4  12  11   14.30    3.00
   5  12  11   35.30    4.50
   5  12  11   53.49    5.90
   6  12  11   28.90    3.90
   6  12  11   38.00    5.20
   7  12  11   20.00    3.40
   8  12  11    9.40    2.60
  -5  13  11   73.99    7.40
  -4  13  11   97.89    7.70
  -3  13  11  185.98   11.40
  -2  13  11  231.38   13.30
  -1  13  11  161.98   10.10
   0  13  11  163.08   10.10
   1  13  11  102.19    7.30
   2  13  11  111.39    7.80
   3  13  11  114.59    7.80
   4  13  11  245.28   13.40
   5  13  11  204.28   11.70
   6  13  11  163.68    9.80
   7  13  11  215.58   12.00
  -4  14  11   15.70    3.70
  -3  14  11   19.30    3.80
  -2  14  11   52.69    5.80
  -1  14  11   29.80    4.50
   0  14  11   11.50    3.10
   1  14  11   10.10    2.90
   2  14  11   12.90    3.20
   3  14  11   12.90    3.00
   4  14  11   16.60    3.40
   5  14  11    8.50    2.80
   6  14  11    6.90    2.50
   7  14  11    6.30    2.70
  -3  15  11   96.89    7.60
  -2  15  11  120.49    8.70
  -1  15  11  113.19    8.30
   0  15  11  123.19    8.70
   1  15  11  137.79    9.30
   2  15  11  138.89    9.20
   3  15  11  144.99    9.50
   4  15  11  123.59    8.60
   5  15  11   97.79    7.20
   6  15  11   72.59    6.70
  -1  16  11    2.40    2.60
   0  16  11    7.40    2.80
   1  16  11   19.80    4.10
   2  16  11    6.60    2.80
   3  16  11    4.20    2.60
   4  16  11    4.50    2.50
   2  13 -12   50.19    4.90
  -1 -13  12   53.29   20.80
   0 -13  12   24.60   17.00
   1 -13  12   47.90   20.30
   2 -13  12   79.09   26.80
   3 -13  12   84.39   28.50
   3  12 -12   24.10    3.40
   2  12 -12   43.20    4.50
  -2 -12  12   45.40   29.30
  -1 -12  12   28.00   15.90
   0 -12  12   26.90   15.30
   1 -12  12   84.49   26.80
   2 -12  12   57.09   23.50
   3 -12  12   46.60   22.40
   4 -12  12   58.29   24.20
   5 -12  12   57.49   24.80
   4  11 -12   42.30    4.60
   3  11 -12   43.40    4.60
   2  11 -12   98.69    6.50
  -2 -11  12  109.89   39.20
   1  11 -12   61.09    4.60
  -1 -11  12   36.70   16.80
   0 -11  12  114.29   28.90
   1 -11  12   93.19   27.00
   2 -11  12   78.49   25.70
   3 -11  12   61.99   24.30
   4 -11  12   66.09   26.20
   5 -11  12   11.40   17.40
   6 -11  12   17.90   19.90
   5  10 -12   32.20    4.00
   4  10 -12   53.79    5.10
   3  10 -12  107.39    6.90
   2  10 -12   32.30    3.70
  -2 -10  12   57.89   30.80
   1  10 -12   55.69    4.80
  -1 -10  12   46.20   19.00
   0 -10  12  127.89   30.00
   1 -10  12   28.00   16.60
   2 -10  12   16.60   14.70
   3 -10  12   91.29   27.70
   4 -10  12   53.19   22.80
   5 -10  12   67.59   25.00
   6 -10  12   71.99   27.60
   7 -10  12   40.40   22.20
   6   9 -12  101.09    7.00
   5   9 -12   45.80    4.70
   4   9 -12   97.39    6.50
   3   9 -12  146.29    8.40
   2   9 -12   85.69    5.70
   1   9 -12  134.39    7.70
  -1  -9  12  175.28   33.00
   0   9 -12  109.49    6.20
   0  -9  12   75.39   22.60
   1  -9  12   55.39   21.40
   2  -9  12   86.49   25.40
   3  -9  12   23.10   16.40
   4  -9  12   34.70   18.90
   5  -9  12   47.60   21.40
   6  -9  12   51.79   24.30
   7  -9  12   31.30   20.10
   6   8 -12   49.50    5.00
   5   8 -12   44.60    4.70
   4   8 -12   28.50    3.50
   3   8 -12   95.79    6.20
   2   8 -12   96.69    6.00
   1   8 -12  237.38   12.20
  -1  -8  12  279.47   33.20
   0   8 -12  229.28   11.40
   0  -8  12  229.08   31.60
   1  -8  12  139.29   31.20
   2  -8  12   61.39   22.50
   3  -8  12  181.88   38.00
   4  -8  12  108.19   30.80
   5  -8  12   59.69   23.10
   6  -8  12   41.40   21.70
   7  -8  12   35.40   22.00
   7  -8  12   53.59    7.20
   8  -8  12   77.39    9.00
   8  -8  12   59.89   27.10
   7   7 -12   54.39    5.30
   6   7 -12   89.39    6.30
   5   7 -12   76.59    5.60
   4   7 -12   99.39    6.40
   3   7 -12   42.70    4.10
   2   7 -12   24.00    2.90
   1   7 -12  250.57   12.30
  -1  -7  12  243.98   30.50
   0   7 -12  431.06   19.40
   0  -7  12  376.06   40.90
   1  -7  12  115.29   28.40
   2  -7  12   59.79   21.60
   3  -7  12   81.59   25.30
   4  -7  12  148.59    9.50
   4  -7  12  120.19   29.70
   5  -7  12   25.80    4.40
   6  -7  12   38.60    5.80
   7  -7  12   55.99    7.50
   8  -7  12   23.40    5.40
   7   6 -12   18.00    3.20
   6   6 -12   43.50    4.70
   5   6 -12   49.00    4.70
   4   6 -12   60.09    4.70
   3   6 -12   48.40    4.50
   2   6 -12   65.29    4.60
   1   6 -12  254.67   12.70
  -1  -6  12  277.67   31.80
   0   6 -12  564.94   24.90
   0  -6  12  500.05   47.10
  -1   6 -12  347.17   16.10
   1  -6  12  334.27   38.70
   2  -6  12  313.67   37.90
   2  -6  12  319.47   15.80
   3  -6  12   72.19    5.60
   4  -6  12  145.09    9.20
   5  -6  12  122.19    8.70
   6  -6  12   95.09    8.00
   7  -6  12   71.39    8.10
   8  -6  12   53.79    7.80
   9  -6  12   63.29    8.90
   7   5 -12   84.29    6.20
   6   5 -12   74.89    5.70
   5   5 -12   61.99    5.00
   4   5 -12   37.60    4.10
   3   5 -12   97.69    6.20
   2   5 -12  229.68   11.60
   1   5 -12  163.48    8.70
  -1  -5  12  174.78   30.30
   0   5 -12  220.98   10.90
   0  -5  12  212.18   36.20
  -1   5 -12  291.57   14.00
   1  -5  12  304.67   14.80
   2  -5  12  434.56   20.80
   3  -5  12  153.58    9.10
   4  -5  12   30.00    4.20
   5  -5  12   93.49    7.30
   6  -5  12   40.30    5.70
   7  -5  12   19.40    4.30
   8  -5  12    9.40    4.50
   9  -5  12    9.20    4.80
   8   4 -12   43.90    4.80
   7   4 -12   68.49    5.50
   6   4 -12   79.29    5.80
   5   4 -12   58.89    5.30
   4   4 -12   63.29    4.80
   3   4 -12  125.09    7.30
   2   4 -12  334.97   16.10
   1   4 -12   71.19    4.70
  -1  -4  12   59.29   18.60
   0   4 -12  140.59    7.50
  -1   4 -12   97.89    5.50
   1  -4  12   91.29    6.00
  -2   4 -12  102.29    6.40
   2  -4  12  103.39    6.60
   3  -4  12  325.27   16.30
   4  -4  12  280.57   14.80
   5  -4  12  258.77   14.20
   6  -4  12  261.97   15.00
   7  -4  12   86.29    8.00
   8  -4  12  114.29    9.80
   9  -4  12   92.49   10.30
   8   3 -12  104.99    7.30
   7   3 -12   70.09    6.30
   6   3 -12   76.59    5.60
   5   3 -12  129.99    7.70
   4   3 -12  100.39    6.40
   3   3 -12  168.68    9.20
   2   3 -12  373.76   17.70
   1   3 -12  134.99    7.40
   0   3 -12  149.39    7.90
  -1   3 -12   94.89    5.40
   2  -3  12   21.70    3.00
   3  -3  12   77.69    5.70
   4  -3  12  173.78   10.20
   5  -3  12   73.59    6.20
   6  -3  12   67.29    7.10
   7  -3  12   30.90    5.30
   8  -3  12   69.39    8.20
   9  -3  12   32.60    6.30
  10  -3  12   22.30    5.90
   8   2 -12   31.50    3.90
   7   2 -12   30.10    3.90
   6   2 -12  125.39    7.80
   5   2 -12   96.89    6.40
   4   2 -12   77.19    5.40
   3   2 -12  235.18   12.00
   2   2 -12  288.87   14.10
   1   2 -12  183.18    9.50
   0   2 -12  278.77   13.40
  -1   2 -12  217.58   10.70
   2  -2  12  312.07   14.60
   2  -2  12  300.57   15.30
   3  -2  12   64.59    5.00
   4  -2  12  181.28   10.40
   5  -2  12  469.15   23.20
   6  -2  12  388.76   20.20
   7  -2  12  305.37   17.20
   8  -2  12  185.68   12.50
   9  -2  12  144.79   11.50
  10  -2  12  123.89   11.10
   8   1 -12   33.60    4.30
   7   1 -12   55.69    5.40
   6   1 -12  101.29    6.80
   5   1 -12  146.59    8.50
   4   1 -12   81.79    5.60
   3   1 -12  201.28   10.60
   2   1 -12  137.29    7.70
   1   1 -12   58.69    4.20
   0   1 -12   93.49    5.50
   1  -1  12   49.20    3.80
   2  -1  12  180.18    9.30
   3  -1  12  167.18    8.90
   3  -1  12  187.48   10.20
   4  -1  12   38.90    4.60
   5  -1  12   92.89    7.00
   6  -1  12  194.98   11.80
   7  -1  12   64.99    7.20
   8  -1  12   20.50    4.70
   9  -1  12   41.90    7.10
  10  -1  12   17.50    5.80
   8   0 -12    9.30    2.60
   7   0 -12   47.70    5.10
   6   0 -12  131.59    8.00
   5   0 -12  211.88   11.30
   4   0 -12   96.29    6.20
   3   0 -12  405.86   19.30
   2   0 -12   81.89    5.30
   1   0 -12  146.19    8.00
   0   0  12  401.06   19.00
   1   0  12  212.88   10.80
   2   0  12  347.87   16.40
   3   0  12  109.99    6.30
   3   0  12  114.59    7.20
   4   0  12  194.28   11.10
   5   0  12  222.38   12.50
   6   0  12  188.98   11.60
   7   0  12  156.98   10.50
   8   0  12  375.16   20.80
   9   0  12  118.59   10.30
  10   0  12  103.99   11.20
   8  -1 -12   69.59    6.30
   7  -1 -12   79.09    6.00
   6  -1 -12   84.89    6.10
   5  -1 -12  156.28    9.00
   4  -1 -12  128.69    7.60
   3  -1 -12   57.29    4.50
  -1   1  12   99.49    6.30
   0   1  12  282.77   14.00
   1   1  12  178.68    9.40
   2   1  12  123.79    7.00
   3   1  12   78.89    5.00
   3   1  12   76.99    5.70
   4   1  12   97.19    6.70
   5   1  12   37.10    4.60
   6   1  12   84.79    7.00
   7   1  12  201.88   12.30
   8   1  12   29.00    5.00
   9   1  12   26.20    5.60
  10   1  12    8.60    5.00
   7  -2 -12  120.09    7.80
   6  -2 -12   35.80    4.10
   5  -2 -12  101.69    6.70
  -3   2  12  135.19    8.20
  -2   2  12   87.49    6.00
  -1   2  12  235.98   12.20
   0   2  12  307.37   15.10
   1   2  12  275.67   13.70
   2   2  12 1001.00   44.30
   3   2  12  180.88    9.40
   4   2  12   78.19    6.00
   4   2  12   83.29    5.10
   5   2  12  288.17   15.30
   6   2  12  298.67   16.20
   7   2  12  276.57   15.60
   8   2  12  144.59   10.40
   9   2  12   89.19    9.80
  10   2  12   73.19    9.00
  -8   3  12   47.70    5.50
  -7   3  12  104.49    7.70
  -6   3  12  215.58   12.30
  -5   3  12   56.99    5.60
  -4   3  12  100.89    7.00
  -3   3  12   64.19    5.80
  -2   3  12  103.69    6.70
  -1   3  12  129.19    7.70
   0   3  12  134.59    7.80
   1   3  12   73.79    5.10
   2   3  12  181.58    9.70
   3   3  12   71.39    4.80
   4   3  12   59.89    5.10
   4   3  12   49.90    4.00
   5   3  12   32.10    4.50
   6   3  12   41.50    5.30
   7   3  12   57.79    6.40
   8   3  12   12.80    4.10
   9   3  12    8.60    3.90
  10   3  12   15.10    5.00
  -8   4  12   69.59    6.90
  -7   4  12  128.59    8.80
  -6   4  12  128.09    8.60
  -5   4  12   67.79    6.20
  -4   4  12  218.98   12.10
  -3   4  12  141.69    8.60
  -2   4  12  307.87   15.60
  -1   4  12  395.26   19.20
   0   4  12  354.46   17.30
   1   4  12  162.68    9.10
   2   4  12  184.78    9.90
   3   4  12  294.37   14.40
   4   4  12  445.96   21.20
   4   4  12  465.55   22.40
   5   4  12  379.66   17.80
   5   4  12  375.86   19.30
   6   4  12  258.77   14.40
   7   4  12  129.39    9.40
   8   4  12  181.58   11.90
   9   4  12   76.19    8.70
  10   4  12  104.19    9.70
  -8   5  12   46.80    5.60
  -7   5  12   56.19    6.00
  -6   5  12   32.00    4.30
  -5   5  12   89.09    6.70
  -4   5  12  229.88   12.70
  -3   5  12  210.18   11.70
  -2   5  12   59.89    5.50
  -1   5  12  173.78    9.80
   0   5  12  150.08    8.70
   1   5  12   52.19    4.80
   2   5  12   57.79    4.40
   3   5  12   73.69    5.20
   4   5  12   69.99    4.90
   4   5  12   68.09    5.50
   5   5  12   21.50    2.70
   5   5  12   16.70    3.40
   6   5  12   16.40    3.50
   7   5  12   19.60    4.10
   8   5  12   26.00    4.70
   9   5  12    1.00    3.00
  10   5  12    8.90    4.50
  -7   6  12   58.89    6.40
  -6   6  12  105.49    7.70
  -5   6  12   93.59    7.00
  -4   6  12  280.67   14.90
  -3   6  12  544.85   26.00
  -2   6  12  419.96   20.50
  -1   6  12  230.48   12.40
   0   6  12  144.59    8.50
   1   6  12  122.49    7.50
   2   6  12  169.98    9.40
   3   6  12  199.98   10.80
   4   6  12   82.39    6.30
   4   6  12   83.09    5.60
   5   6  12  198.08   10.30
   5   6  12  189.38   11.40
   6   6  12  308.37   16.70
   7   6  12   46.30    6.10
   8   6  12  147.09   10.50
   9   6  12   51.09    7.30
  10   6  12  106.09    9.70
  -7   7  12   74.69    7.20
  -6   7  12   43.50    5.30
  -5   7  12   35.90    4.70
  -4   7  12   61.39    5.90
  -3   7  12  129.29    8.40
  -2   7  12  133.39    8.40
  -1   7  12  126.19    8.00
   0   7  12   66.09    5.20
   1   7  12   56.79    5.20
   2   7  12  104.09    6.80
   3   7  12   69.39    5.20
   4   7  12   42.80    4.40
   5   7  12   54.29    5.90
   5   7  12   39.50    4.20
   6   7  12   34.40    4.70
   6   7  12   32.50    3.60
   7   7  12   16.40    3.70
   8   7  12   10.80    3.50
   9   7  12   11.90    4.40
  10   7  12    1.80    4.10
  -7   8  12   54.29    6.00
  -6   8  12   28.80    4.40
  -5   8  12   98.09    7.40
  -4   8  12  147.89    9.40
  -3   8  12  169.18   10.20
  -2   8  12   52.59    5.30
  -1   8  12  298.87   15.40
   0   8  12  272.07   14.20
   1   8  12  198.08   11.00
   2   8  12  527.85   25.10
   3   8  12  348.87   17.20
   4   8  12  365.16   17.90
   5   8  12  283.87   14.00
   5   8  12  261.27   15.00
   6   8  12   52.69    5.90
   6   8  12   49.99    4.70
   7   8  12   16.90    4.10
   8   8  12  184.18   12.20
   9   8  12   76.69    8.80
  -6   9  12   34.80    4.80
  -5   9  12   42.10    5.20
  -4   9  12   32.10    4.50
  -3   9  12  102.59    7.40
  -2   9  12   40.80    4.70
  -1   9  12   55.79    5.50
   0   9  12   74.69    5.80
   1   9  12   84.89    6.30
   2   9  12   70.29    5.60
   3   9  12   92.29    6.50
   4   9  12   61.59    5.10
   5   9  12   60.59    5.00
   5   9  12   69.79    6.20
   6   9  12   13.80    2.80
   6   9  12   14.10    3.20
   7   9  12   10.40    3.40
   8   9  12   17.50    4.30
   9   9  12    9.30    4.20
  -6  10  12  121.09    8.70
  -5  10  12   86.39    7.00
  -4  10  12   40.80    5.10
  -3  10  12   67.49    6.60
  -2  10  12  155.88    9.60
  -1  10  12  113.09    7.70
   0  10  12  104.99    7.40
   1  10  12  261.27   14.00
   2  10  12  597.64   28.10
   3  10  12  112.19    7.50
   4  10  12   50.99    5.20
   5  10  12  129.79    9.00
   5  10  12  130.69    8.20
   6  10  12  242.48   12.60
   6  10  12  221.28   13.50
   7  10  12  243.18   13.20
   7  10  12  274.77   15.40
   8  10  12  194.08   12.80
   9  10  12  124.89   10.40
  -5  11  12   35.50    4.80
  -4  11  12   36.50    4.70
  -3  11  12   38.50    4.80
  -2  11  12   15.30    3.40
  -1  11  12   27.30    4.00
   0  11  12   32.80    4.30
   1  11  12   58.39    5.90
   2  11  12   17.70    3.10
   3  11  12   28.70    4.10
   4  11  12    4.90    2.20
   5  11  12   22.70    3.50
   5  11  12   22.50    4.00
   6  11  12   11.30    2.80
   6  11  12   20.30    4.10
   7  11  12   18.40    3.10
   7  11  12   11.60    3.80
   8  11  12    7.70    3.50
  -5  12  12   77.89    7.20
  -4  12  12  209.68   12.40
  -3  12  12  150.38    9.80
  -2  12  12  193.28   11.70
  -1  12  12  106.19    7.80
   0  12  12  173.98   10.60
   1  12  12  101.09    7.30
   2  12  12   68.39    6.50
   3  12  12  117.19    8.00
   4  12  12  103.09    7.30
   5  12  12  132.09    8.50
   5  12  12  128.19    9.10
   6  12  12  198.68   11.30
   6  12  12  199.68   12.30
   7  12  12   83.89    6.10
   7  12  12   65.39    7.60
  -4  13  12   23.10    4.40
  -3  13  12   41.40    5.40
  -2  13  12   35.10    4.90
  -1  13  12   30.70    4.30
   0  13  12   18.10    3.40
   1  13  12    8.00    2.70
   2  13  12    7.30    2.70
   3  13  12   27.70    4.10
   4  13  12   27.10    4.10
   5  13  12   26.60    4.50
   5  13  12   26.00    4.00
   6  13  12    2.20    1.90
   7  13  12   19.50    3.50
  -3  14  12   76.59    7.50
  -2  14  12  172.88   11.00
  -1  14  12  188.08   11.50
   0  14  12  210.08   12.50
   1  14  12  111.69    8.10
   2  14  12   91.09    7.20
   3  14  12  193.78   11.50
   4  14  12  117.49    8.20
   5  14  12   99.59    7.50
   6  14  12  200.78   11.60
  -2  15  12   33.30    4.80
  -1  15  12   23.20    4.20
   0  15  12   20.00    4.00
   1  15  12   27.70    4.70
   2  15  12   15.20    3.50
   3  15  12   12.10    3.30
   4  15  12   18.10    3.90
   5  15  12   13.80    3.20
   0  16  12  112.79    8.60
   1  16  12   79.19    7.80
   2  16  12   72.99    7.00
   3  16  12   71.79    7.00
   2  12 -13   41.20    4.50
  -1 -12  13   31.60   17.10
   0 -12  13   45.00   20.30
   1 -12  13   98.39   29.30
   2 -12  13   39.10   21.00
   3 -12  13   47.70   22.00
   3  11 -13   15.50    2.80
   2  11 -13   34.30    3.90
  -1 -11  13   49.20   19.20
   0 -11  13   24.30   16.50
   1 -11  13   46.70   21.00
   2 -11  13   70.99   25.20
   3 -11  13   78.49   26.00
   4 -11  13   76.79   27.60
   5 -11  13   52.99   23.90
   4  10 -13   33.70    4.10
   3  10 -13   46.30    4.60
   2  10 -13   49.60    4.50
   1  10 -13   67.99    5.00
  -1 -10  13   71.19   22.60
   0 -10  13   93.19   26.30
   1 -10  13   99.69   29.20
   2 -10  13   12.50   14.60
   3 -10  13   65.99   25.70
   4 -10  13   61.69   26.10
   5 -10  13   19.40   18.60
   6 -10  13   40.80   23.50
   5   9 -13   22.30    3.40
   4   9 -13   67.99    5.30
   3   9 -13   81.99    5.80
   2   9 -13   14.60    2.70
   1   9 -13   72.09    5.00
  -1  -9  13   64.09   21.30
   0  -9  13   70.89   23.80
   1  -9  13   62.39   22.30
   2  -9  13   84.29   26.90
   3  -9  13  118.89   32.10
   4  -9  13   64.79   25.10
   5  -9  13   41.80   21.20
   6  -9  13   56.99   24.90
   7  -9  13   66.29   27.50
   5   8 -13   46.40    4.80
   4   8 -13  116.69    7.40
   3   8 -13  100.49    6.50
   2   8 -13  113.99    6.90
   1   8 -13  102.39    6.40
  -1  -8  13  113.49   26.40
   0   8 -13   56.39    4.20
   0  -8  13   48.50   19.40
   1  -8  13   87.49   26.00
   2  -8  13   92.19   27.40
   3  -8  13   61.69   24.70
   4  -8  13   81.39   28.80
   5  -8  13   21.80   16.30
   6  -8  13   35.10   20.90
   7  -8  13   32.60   21.50
   6   7 -13   30.80    4.20
   5   7 -13   35.90    4.10
   4   7 -13   50.19    4.80
   3   7 -13   93.19    6.20
   2   7 -13   43.90    4.30
   1   7 -13  148.89    8.20
  -1  -7  13  129.99   27.90
   0   7 -13  184.38    9.70
   0  -7  13  200.68   37.40
   1  -7  13   46.30   19.90
   2  -7  13    0.90    9.10
   3  -7  13  225.98   42.00
   4  -7  13  147.89   35.30
   5  -7  13   61.69    7.90
   6  -7  13   36.80    5.60
   7  -7  13   74.49    8.60
   8  -7  13   53.29    7.80
   6   6 -13   71.19    5.80
   5   6 -13   75.19    5.70
   4   6 -13  115.29    7.30
   3   6 -13  103.39    6.60
   2   6 -13   90.09    5.90
   1   6 -13  141.29    7.90
  -1  -6  13  140.39   27.80
   0   6 -13  175.38    9.10
   0  -6  13  145.99   29.80
   1  -6  13  326.17   39.30
   2  -6  13   83.79   25.20
   3  -6  13  140.59    8.70
   4  -6  13   80.99    6.50
   5  -6  13   23.50    4.30
   6  -6  13   30.10    5.30
   7  -6  13   20.10    4.90
   8  -6  13   20.40    5.50
   7   5 -13   44.50    5.10
   6   5 -13   34.70    4.20
   5   5 -13   20.80    3.40
   4   5 -13   76.49    5.50
   3   5 -13   69.19    5.10
   2   5 -13   68.69    4.90
   1   5 -13  166.78    9.10
  -1  -5  13  184.68   32.00
   0   5 -13  256.67   12.40
   0  -5  13  218.78   30.90
  -1   5 -13  487.75   22.60
   1  -5  13  505.05   23.50
   2  -5  13  246.58   13.00
   3  -5  13   40.30    4.60
   4  -5  13  117.09    8.00
   5  -5  13   83.19    6.90
   6  -5  13   84.99    8.60
   7  -5  13   45.30    6.50
   8  -5  13   55.19    7.90
   9  -5  13   59.99    8.80
   7   4 -13  118.59    7.80
   6   4 -13   98.29    6.80
   5   4 -13   63.59    5.20
   4   4 -13   31.50    3.70
   3   4 -13  176.18    9.60
   2   4 -13  141.89    8.10
   1   4 -13  327.17   16.00
  -1  -4  13  349.77   35.80
   0   4 -13   79.59    5.20
  -1   4 -13  281.57   13.10
   1  -4  13  257.67   13.70
   2  -4  13   85.09    6.00
   3  -4  13   60.19    5.00
   4  -4  13   84.29    6.50
   5  -4  13   51.69    5.90
   6  -4  13   20.80    4.20
   7  -4  13   25.40    5.30
   8  -4  13   58.79    7.70
   9  -4  13   50.49    7.80
   7   3 -13   43.40    4.80
   6   3 -13   61.09    5.80
   5   3 -13   63.79    5.70
   4   3 -13   79.59    5.70
   3   3 -13  118.29    7.20
   2   3 -13  248.18   12.60
   1   3 -13  348.37   16.70
   0   3 -13   92.99    5.70
  -1   3 -13   79.29    5.00
[truncated: 43,920 more chars]
