# Supplementary material for: Structure Determination of Europium Complexes in Solution Using Crystal-Field Splitting of the Narrow f–f Emission Lines
Source: J Phys Chem Lett. 2021 Jul 19;12(29):6867–74. doi: 10.1021/acs.jpclett.1c01885 (PMC8397343; doi:10.1021/acs.jpclett.1c01885)
Supplement: Supplementary file 3 — jz1c01885_si_003.cif [file jz1c01885_si_003.cif]

 
data_PhEuCF3_0m_a
 
_audit_creation_method            'SHELXL-2016/6'
_shelx_SHELXL_version_number      '2016/6'
_chemical_name_systematic         ?
_chemical_name_common             ?
_chemical_melting_point           ?
_chemical_formula_moiety          ?
_chemical_formula_sum
 'C56 H34 Eu F18 N3 O8' 
_chemical_formula_weight          1370.82

loop_
 _atom_type_symbol
 _atom_type_description
 _atom_type_scat_dispersion_real
 _atom_type_scat_dispersion_imag
 _atom_type_scat_source
 'C'  'C'   0.0033   0.0016
 'International Tables Vol C Tables 4.2.6.8 and 6.1.1.4'
 'H'  'H'   0.0000   0.0000
 'International Tables Vol C Tables 4.2.6.8 and 6.1.1.4'
 'Eu'  'Eu'  -0.1578   3.6682
 'International Tables Vol C Tables 4.2.6.8 and 6.1.1.4'
 'F'  'F'   0.0171   0.0103
 'International Tables Vol C Tables 4.2.6.8 and 6.1.1.4'
 'N'  'N'   0.0061   0.0033
 'International Tables Vol C Tables 4.2.6.8 and 6.1.1.4'
 'O'  'O'   0.0106   0.0060
 'International Tables Vol C Tables 4.2.6.8 and 6.1.1.4'
 
_space_group_crystal_system       monoclinic
_space_group_IT_number            4
_space_group_name_H-M_alt         'P 21'
_space_group_name_Hall            'P 2yb'
 
_shelx_space_group_comment
;
The symmetry employed for this shelxl refinement is uniquely defined
by the following loop, which should always be used as a source of
symmetry information in preference to the above space-group names.
They are only intended as comments.
;
 
loop_
 _space_group_symop_operation_xyz
 'x, y, z'
 '-x, y+1/2, -z'
 
_cell_length_a                    12.815(7)
_cell_length_b                    24.134(14)
_cell_length_c                    18.953(11)
_cell_angle_alpha                 90
_cell_angle_beta                  107.872(4)
_cell_angle_gamma                 90
_cell_volume                      5579(6)
_cell_formula_units_Z             4
_cell_measurement_temperature     173(2)
_cell_measurement_reflns_used     9886
_cell_measurement_theta_min       2.3716
_cell_measurement_theta_max       26.8493
 
_exptl_crystal_description        plate
_exptl_crystal_colour             colorless
_exptl_crystal_density_meas       ?
_exptl_crystal_density_method     ?
_exptl_crystal_density_diffrn     1.632          
_exptl_crystal_F_000              2720
_exptl_transmission_factor_min    ?
_exptl_transmission_factor_max    ?
_exptl_crystal_size_max           0.502
_exptl_crystal_size_mid           0.211
_exptl_crystal_size_min           0.134
_exptl_absorpt_coefficient_mu     1.241
_shelx_estimated_absorpt_T_min    0.575
_shelx_estimated_absorpt_T_max    0.851
_exptl_absorpt_correction_type   multi-scan
_exptl_absorpt_correction_T_min  0.6473
_exptl_absorpt_correction_T_max  0.7456
_exptl_absorpt_process_details
;
 SADABS 2016/2: Krause, L., Herbst-Irmer, R., Sheldrick G.M. & Stalke D.,
 J. Appl. Cryst. 48 (2015) 3-10
;
_exptl_absorpt_special_details    ?
_diffrn_ambient_temperature       173(2)
_diffrn_radiation_wavelength      0.71073
_diffrn_radiation_type            MoK\a
_diffrn_source                    ?
_diffrn_measurement_device_type   'Bruker APEX-II CCD'
_diffrn_measurement_method        '\f and \w scans'
_diffrn_detector_area_resol_mean  ?
_diffrn_reflns_number             31299
_diffrn_reflns_av_unetI/netI      0.0628
_diffrn_reflns_av_R_equivalents   0.0325
_diffrn_reflns_limit_h_min        -16
_diffrn_reflns_limit_h_max        16
_diffrn_reflns_limit_k_min        -31
_diffrn_reflns_limit_k_max        22
_diffrn_reflns_limit_l_min        -24
_diffrn_reflns_limit_l_max        24
_diffrn_reflns_theta_min          1.670
_diffrn_reflns_theta_max          27.492
_diffrn_reflns_theta_full         25.242
_diffrn_measured_fraction_theta_max   0.975
_diffrn_measured_fraction_theta_full  0.998
_diffrn_reflns_Laue_measured_fraction_max    0.975
_diffrn_reflns_Laue_measured_fraction_full   0.998
_diffrn_reflns_point_group_measured_fraction_max   0.679
_diffrn_reflns_point_group_measured_fraction_full  0.714
_reflns_number_total              17398
_reflns_number_gt                 15622
_reflns_threshold_expression      'I > 2\s(I)'
_reflns_Friedel_coverage          0.360
_reflns_Friedel_fraction_max      0.368
_reflns_Friedel_fraction_full     0.414
 
_reflns_special_details
;
 Reflections were merged by SHELXL according to the crystal
 class for the calculation of statistics and refinement.
 
 _reflns_Friedel_fraction is defined as the number of unique
 Friedel pairs measured divided by the number that would be
 possible theoretically, ignoring centric projections and
 systematic absences.
;
 
_computing_data_collection        ?
_computing_cell_refinement        ?
_computing_data_reduction         ?
_computing_structure_solution     'SHELXT 2014/5 (Sheldrick, 2014)'
_computing_structure_refinement 'SHELXL-2016/6 (Sheldrick, 2016)'
_computing_molecular_graphics     ?
_computing_publication_material   ?
_refine_special_details           ?
_refine_ls_structure_factor_coef  Fsqd
_refine_ls_matrix_type            full
_refine_ls_weighting_scheme       calc
_refine_ls_weighting_details
'w=1/[\s^2^(Fo^2^)+(0.0255P)^2^+0.5817P] where P=(Fo^2^+2Fc^2^)/3'
_atom_sites_solution_primary      ?
_atom_sites_solution_secondary    ?
_atom_sites_solution_hydrogens    geom
_refine_ls_hydrogen_treatment     constr
_refine_ls_extinction_method      none
_refine_ls_extinction_coef        .
_refine_ls_abs_structure_details
;
 Flack x determined using 3741 quotients [(I+)-(I-)]/[(I+)+(I-)]
 (Parsons, Flack and Wagner, Acta Cryst. B69 (2013) 249-259).
;
_refine_ls_abs_structure_Flack    0.000(6)
_chemical_absolute_configuration  rm
_refine_ls_number_reflns          17398
_refine_ls_number_parameters      1529
_refine_ls_number_restraints      160
_refine_ls_R_factor_all           0.0426
_refine_ls_R_factor_gt            0.0354
_refine_ls_wR_factor_ref          0.0752
_refine_ls_wR_factor_gt           0.0720
_refine_ls_goodness_of_fit_ref    1.029
_refine_ls_restrained_S_all       1.029
_refine_ls_shift/su_max           0.002
_refine_ls_shift/su_mean          0.000
 
loop_
 _atom_site_label
 _atom_site_type_symbol
 _atom_site_fract_x
 _atom_site_fract_y
 _atom_site_fract_z
 _atom_site_U_iso_or_equiv
 _atom_site_adp_type
 _atom_site_occupancy
 _atom_site_site_symmetry_order  
 _atom_site_calc_flag
 _atom_site_refinement_flags_posn
 _atom_site_refinement_flags_adp
 _atom_site_refinement_flags_occupancy
 _atom_site_disorder_assembly
 _atom_site_disorder_group
F9 F 0.6201(9) 0.7080(3) 0.1303(5) 0.0727(17) Uani 0.538(3) 1 d D U P A 1
F8 F 0.7624(8) 0.7522(3) 0.1943(5) 0.0727(17) Uani 0.538(3) 1 d D U P A 1
F7 F 0.7732(8) 0.6899(3) 0.1156(5) 0.0727(17) Uani 0.538(3) 1 d D U P A 1
C35 C 0.6625(18) 0.7139(7) 0.1853(9) 0.061(5) Uani 0.538(3) 1 d . U P A 1
F17 F 1.2128(7) 0.3300(4) 0.6384(5) 0.0743(15) Uani 0.538(3) 1 d D U P A 1
F16 F 1.1337(7) 0.3888(4) 0.6894(6) 0.0743(15) Uani 0.538(3) 1 d D U P A 1
F18 F 1.0693(8) 0.3071(4) 0.6664(7) 0.0743(15) Uani 0.538(3) 1 d D U P A 1
F12 F 1.0982(7) 0.6636(3) 0.6961(4) 0.0490(9) Uani 0.538(3) 1 d D U P A 1
F11 F 1.1943(8) 0.7181(4) 0.6503(5) 0.0490(9) Uani 0.538(3) 1 d D U P A 1
F10 F 1.0485(7) 0.7479(4) 0.6674(4) 0.0490(9) Uani 0.538(3) 1 d D U P A 1
C8 C 0.3014(11) 0.5514(6) 0.1275(7) 0.0366(8) Uani 0.538(3) 1 d . U P A 1
C16 C 1.0183(10) 0.5000(6) 0.1659(7) 0.0366(8) Uani 0.538(3) 1 d . U P A 1
O1 O 0.3544(7) 0.5346(4) 0.0739(5) 0.0366(8) Uani 0.538(3) 1 d . U P A 1
O2 O 0.9129(7) 0.4955(4) 0.1032(5) 0.0366(8) Uani 0.538(3) 1 d . U P A 1
C11 C 0.5064(10) 0.5049(6) -0.0031(6) 0.0366(8) Uani 0.538(3) 1 d . U P A 1
C12 C 0.5893(12) 0.4917(5) -0.0348(7) 0.0366(8) Uani 0.538(3) 1 d . U P A 1
C13 C 0.6987(11) 0.4931(6) 0.0075(7) 0.0366(8) Uani 0.538(3) 1 d . U P A 1
F8A F 0.5524(10) 0.7113(4) 0.1649(6) 0.0727(17) Uani 0.462(3) 1 d D . P A 2
F9A F 0.6879(11) 0.7146(4) 0.1234(6) 0.0727(17) Uani 0.462(3) 1 d D . P A 2
F7A F 0.6855(10) 0.7645(4) 0.2166(5) 0.0727(17) Uani 0.462(3) 1 d D . P A 2
C35A C 0.729(2) 0.7016(8) 0.1683(11) 0.061(5) Uani 0.462(3) 1 d . . P A 2
F16A F 1.2233(9) 0.3658(5) 0.6524(6) 0.0743(15) Uani 0.462(3) 1 d D . P A 2
F18A F 1.0859(9) 0.3875(5) 0.6903(7) 0.0743(15) Uani 0.462(3) 1 d D . P A 2
F17A F 1.1097(9) 0.3046(5) 0.6634(8) 0.0743(15) Uani 0.462(3) 1 d D . P A 2
F11A F 1.1698(8) 0.6550(3) 0.6846(4) 0.0490(9) Uani 0.462(3) 1 d D . P A 2
F10A F 1.1931(9) 0.7291(5) 0.6321(6) 0.0490(9) Uani 0.462(3) 1 d D . P A 2
F12A F 1.0699(9) 0.7295(4) 0.6851(5) 0.0490(9) Uani 0.462(3) 1 d D . P A 2
C8A C 0.3109(13) 0.5379(6) 0.0955(9) 0.0366(8) Uani 0.462(3) 1 d . . P A 2
O1A O 0.3789(8) 0.5192(4) 0.0492(5) 0.0366(8) Uani 0.462(3) 1 d . . P A 2
O2A O 0.9512(9) 0.4815(5) 0.1288(6) 0.0366(8) Uani 0.462(3) 1 d . . P A 2
C13A C 0.7476(13) 0.4800(7) 0.0155(8) 0.0366(8) Uani 0.462(3) 1 d . . P A 2
C12A C 0.6408(14) 0.4768(7) -0.0329(8) 0.0366(8) Uani 0.462(3) 1 d . . P A 2
C11A C 0.5481(13) 0.4912(6) -0.0120(8) 0.0366(8) Uani 0.462(3) 1 d . . P A 2
C16A C 1.0374(12) 0.4793(7) 0.1948(8) 0.0366(8) Uani 0.462(3) 1 d . . P A 2
F3 F 0.4656(7) 0.6701(3) 0.3354(6) 0.151(4) Uani 1 1 d . . . . .
F2 F 0.4724(5) 0.6397(2) 0.4383(5) 0.115(3) Uani 1 1 d . U . . .
F1 F 0.6163(5) 0.6715(2) 0.4192(5) 0.134(3) Uani 1 1 d . U . . .
Eu1 Eu 0.74464(2) 0.50394(2) 0.77270(2) 0.02107(7) Uani 1 1 d . . . . .
Eu2 Eu 0.69580(2) 0.52614(2) 0.25729(2) 0.02157(7) Uani 1 1 d . . . . .
O4 O 0.6161(3) 0.47688(16) 0.3382(2) 0.0274(9) Uani 1 1 d . . . . .
F26 F 1.2068(3) 0.51385(17) 0.8537(2) 0.0462(10) Uani 1 1 d . . . . .
F13 F 0.5744(4) 0.33866(17) 0.1459(3) 0.0591(12) Uani 1 1 d . . . . .
F35 F 0.2440(3) 0.30181(16) 0.9616(2) 0.0408(9) Uani 1 1 d . . . . .
F31 F 0.4227(3) 0.55855(17) 0.5646(2) 0.0424(9) Uani 1 1 d . . . . .
O9 O 0.8148(3) 0.65327(16) 0.6384(2) 0.0298(9) Uani 1 1 d . . . . .
O6 O 0.8262(4) 0.58151(18) 0.3446(2) 0.0259(10) Uani 1 1 d . . . . .
F33 F 0.3112(3) 0.49412(17) 0.5701(2) 0.0495(10) Uani 1 1 d . . . . .
F34 F 0.4074(3) 0.27566(15) 1.0198(2) 0.0409(9) Uani 1 1 d . . . . .
O14 O 0.8475(3) 0.44312(17) 0.8657(2) 0.0287(10) Uani 1 1 d . . . . .
O12 O 0.6412(3) 0.55863(17) 0.8337(2) 0.0233(9) Uani 1 1 d . . . . .
F36 F 0.3497(3) 0.35491(16) 1.0432(2) 0.0420(9) Uani 1 1 d . . . . .
O16 O 0.6118(3) 0.44276(16) 0.7983(2) 0.0268(9) Uani 1 1 d . . . . .
F24 F 0.1786(3) 0.6767(2) 0.8822(3) 0.0602(12) Uani 1 1 d . . . . .
O11 O 0.8650(3) 0.55700(17) 0.8739(2) 0.0272(9) Uani 1 1 d . . . . .
F32 F 0.3273(3) 0.56612(17) 0.6390(2) 0.0493(10) Uani 1 1 d . . . . .
O7 O 0.6706(3) 0.43359(17) 0.2095(2) 0.0268(9) Uani 1 1 d . . . . .
O13 O 0.9264(3) 0.50093(18) 0.76530(19) 0.0247(8) Uani 1 1 d . . . . .
F23 F 0.2453(3) 0.65424(19) 0.9965(3) 0.0636(14) Uani 1 1 d . . . . .
F14 F 0.7230(4) 0.29334(16) 0.1884(2) 0.0528(11) Uani 1 1 d . . . . .
O15 O 0.5691(3) 0.51840(17) 0.6794(2) 0.0273(9) Uani 1 1 d . . . . .
O8 O 0.8309(3) 0.46623(17) 0.3400(2) 0.0264(10) Uani 1 1 d . . . . .
F25 F 1.1294(3) 0.5008(2) 0.7387(2) 0.0568(11) Uani 1 1 d . . . . .
F27 F 1.0960(3) 0.57405(16) 0.7901(3) 0.0537(12) Uani 1 1 d . . . . .
F15 F 0.7103(5) 0.35858(19) 0.1088(2) 0.0708(16) Uani 1 1 d . . . . .
O5 O 0.6982(4) 0.61454(19) 0.2020(3) 0.0456(14) Uani 1 1 d . . . . .
N4 N 0.7638(4) 0.60115(19) 0.7205(3) 0.0202(10) Uani 1 1 d . . . . .
F29 F 1.1304(4) 0.2814(2) 1.1863(3) 0.0664(14) Uani 1 1 d . . . . .
F22 F 0.2808(4) 0.73304(17) 0.9584(3) 0.0568(12) Uani 1 1 d . . . . .
O10 O 0.7215(4) 0.36571(18) 0.5912(3) 0.0475(13) Uani 1 1 d . . . . .
N6 N 0.7348(4) 0.4094(2) 0.6984(3) 0.0323(13) Uani 1 1 d . . . . .
O3 O 0.6001(4) 0.58847(17) 0.3140(3) 0.0405(12) Uani 1 1 d . . . . .
F28 F 1.0320(5) 0.3352(2) 1.2228(3) 0.0794(16) Uani 1 1 d . . . . .
F20 F 0.9532(3) 0.6282(3) 1.0404(3) 0.0787(17) Uani 1 1 d . . . . .
C95 C 0.9733(5) 0.4023(2) 0.9696(4) 0.0256(14) Uani 1 1 d . . . . .
C29 C 0.5502(5) 0.3840(3) 0.3937(3) 0.0287(14) Uani 1 1 d . . . . .
H29 H 0.591902 0.380975 0.360187 0.034 Uiso 1 1 calc R U . . .
C107 C 0.3573(5) 0.4094(2) 0.8287(3) 0.0258(13) Uani 1 1 d . . . . .
H107 H 0.309213 0.433224 0.793456 0.031 Uiso 1 1 calc R U . . .
C106 C 0.4633(4) 0.4027(2) 0.8274(3) 0.0201(12) Uani 1 1 d . . . . .
N2 N 0.6560(5) 0.5157(2) 0.1129(3) 0.0484(17) Uani 1 1 d . . . . .
F19 F 1.0387(4) 0.5730(2) 0.9921(3) 0.098(2) Uani 1 1 d . . . . .
F30 F 0.9606(4) 0.2653(2) 1.1614(3) 0.102(2) Uani 1 1 d . . . . .
N5 N 0.7622(3) 0.5083(2) 0.6377(2) 0.0222(10) Uani 1 1 d . . . . .
C28 C 0.5283(6) 0.4358(3) 0.4163(4) 0.0360(16) Uani 1 1 d . . . . .
C108 C 0.5302(5) 0.3656(3) 0.8764(3) 0.0289(14) Uani 1 1 d . . . . .
H108 H 0.602359 0.358930 0.874473 0.035 Uiso 1 1 calc R U . . .
C66 C 0.7846(5) 0.5567(2) 0.6111(3) 0.0224(12) Uani 1 1 d . . . . .
F5 F 0.3981(5) 0.2925(2) 0.5583(3) 0.0873(18) Uani 1 1 d . . . . .
C46 C 0.6822(6) 0.3437(3) 0.1681(4) 0.0369(17) Uani 1 1 d . . . . .
N1 N 0.4934(4) 0.5276(3) 0.1747(3) 0.0459(15) Uani 1 1 d . . . . .
C65 C 0.7868(4) 0.6045(2) 0.6608(3) 0.0233(12) Uani 1 1 d . . . . .
C89 C 0.3665(5) 0.6554(3) 0.9260(4) 0.0273(14) Uani 1 1 d . . . . .
C98 C 0.9099(5) 0.3383(3) 1.0440(4) 0.0448(19) Uani 1 1 d . . . . .
H98 H 0.852078 0.316881 1.051564 0.054 Uiso 1 1 calc R U . . .
C84 C 0.5548(4) 0.6140(3) 0.9019(3) 0.0253(13) Uani 1 1 d . . . . .
C88 C 0.4646(5) 0.6573(3) 0.9813(4) 0.0315(14) Uani 1 1 d . . . . .
H88 H 0.467820 0.672450 1.028195 0.038 Uiso 1 1 calc R U . . .
C82 C 0.7587(5) 0.6084(3) 0.9326(3) 0.0287(13) Uani 1 1 d . . . . .
H82 H 0.762952 0.633518 0.971989 0.034 Uiso 1 1 calc R U . . .
C61 C 0.5686(5) 0.6695(3) 0.6823(4) 0.0320(14) Uani 1 1 d . . . . .
H61 H 0.577263 0.646033 0.644279 0.038 Uiso 1 1 calc R U . . .
C85 C 0.4562(5) 0.6111(3) 0.8470(3) 0.0289(14) Uani 1 1 d . . . . .
H85 H 0.452925 0.594248 0.801100 0.035 Uiso 1 1 calc R U . . .
C43 C 0.9427(6) 0.7140(3) 0.5338(4) 0.0338(15) Uani 1 1 d . . . . .
H43 H 0.923613 0.745732 0.556892 0.041 Uiso 1 1 calc R U . . .
C51 C 1.0019(6) 0.4315(3) 0.4615(4) 0.0432(18) Uani 1 1 d . . . . .
H51 H 1.013424 0.465997 0.440766 0.052 Uiso 1 1 calc R U . . .
C62 C 0.6564(5) 0.6807(2) 0.7434(3) 0.0237(12) Uani 1 1 d . . . . .
C27 C 0.5621(5) 0.4854(2) 0.3825(4) 0.0318(15) Uani 1 1 d . . . . .
C67 C 0.8060(5) 0.5617(3) 0.5444(3) 0.0302(14) Uani 1 1 d . . . . .
H67 H 0.821329 0.596771 0.527072 0.036 Uiso 1 1 calc R U . . .
C39 C 0.9066(5) 0.6521(3) 0.4303(3) 0.0246(13) Uani 1 1 d . . . . .
C96 C 0.8910(5) 0.3708(3) 0.9819(4) 0.0430(18) Uani 1 1 d . . . . .
H96 H 0.819854 0.371515 0.946820 0.052 Uiso 1 1 calc R U . . .
C38 C 0.8377(5) 0.6330(3) 0.3546(3) 0.0292(15) Uani 1 1 d . . . . .
F21 F 0.9977(4) 0.6536(3) 0.9491(4) 0.107(2) Uani 1 1 d . . . . .
C41 C 0.8816(5) 0.6991(2) 0.4629(3) 0.0295(14) Uani 1 1 d . . . . .
H41 H 0.821551 0.721535 0.436206 0.035 Uiso 1 1 calc R U . . .
C50 C 0.9190(5) 0.3968(3) 0.4213(4) 0.0312(15) Uani 1 1 d . . . . .
C60 C 0.6426(5) 0.7138(2) 0.7998(3) 0.0299(14) Uani 1 1 d . . . . .
H60 H 0.702667 0.720798 0.842915 0.036 Uiso 1 1 calc R U . . .
C103 C 0.4740(4) 0.5017(3) 0.6732(3) 0.0232(11) Uani 1 1 d . . . . .
C111 C 0.3882(5) 0.3460(2) 0.9304(3) 0.0231(13) Uani 1 1 d . . . . .
C47 C 0.7188(5) 0.3883(3) 0.2281(3) 0.0286(15) Uani 1 1 d . . . . .
C93 C 1.0331(5) 0.4615(2) 0.8800(3) 0.0271(13) Uani 1 1 d . . . . .
H93 H 1.106198 0.456674 0.911287 0.033 Uiso 1 1 calc R U . . .
C69 C 0.7817(6) 0.4642(3) 0.5306(4) 0.0402(17) Uani 1 1 d . . . . .
H69 H 0.779708 0.431061 0.503243 0.048 Uiso 1 1 calc R U . . .
C83 C 0.6553(5) 0.5924(2) 0.8864(3) 0.0255(13) Uani 1 1 d . . . . .
C57 C 0.4536(5) 0.7264(3) 0.7315(4) 0.0364(15) Uani 1 1 d . . . . .
H57 H 0.384164 0.742382 0.727224 0.044 Uiso 1 1 calc R U . . .
C63 C 0.7689(5) 0.6585(2) 0.7497(4) 0.0256(13) Uani 1 1 d . . . . .
H63 H 0.815930 0.659363 0.802647 0.031 Uiso 1 1 calc R U . . .
C71 C 0.7393(5) 0.4114(3) 0.6326(4) 0.0326(15) Uani 1 1 d . . . . .
C86 C 0.5589(5) 0.6373(3) 0.9697(4) 0.0363(16) Uani 1 1 d . . . . .
H86 H 0.626777 0.639459 1.008149 0.044 Uiso 1 1 calc R U . . .
C104 C 0.4391(5) 0.4634(2) 0.7156(3) 0.0280(13) Uani 1 1 d . . . . .
H104 H 0.363310 0.454542 0.701696 0.034 Uiso 1 1 calc R U . . .
C30 C 0.4702(8) 0.4384(4) 0.4680(5) 0.071(3) Uani 1 1 d . . . . .
H30 H 0.456002 0.473485 0.485928 0.086 Uiso 1 1 calc R U . . .
C92 C 1.0147(4) 0.4919(2) 0.8149(3) 0.0234(13) Uani 1 1 d . . . . .
C45 C 1.1024(7) 0.6982(3) 0.6448(4) 0.050(2) Uani 1 1 d . . . . .
C81 C 0.8534(5) 0.5893(2) 0.9228(3) 0.0271(13) Uani 1 1 d . . . . .
C49 C 0.8452(5) 0.4150(3) 0.3477(4) 0.0264(14) Uani 1 1 d . . . . .
C87 C 0.3611(5) 0.6322(2) 0.8570(4) 0.0301(14) Uani 1 1 d . . . . .
H87 H 0.293693 0.631056 0.817943 0.036 Uiso 1 1 calc R U . . .
C26 C 0.5348(6) 0.5393(3) 0.4000(4) 0.0435(19) Uani 1 1 d . . . . .
H26 H 0.500104 0.543716 0.437310 0.052 Uiso 1 1 calc R U . . .
C105 C 0.5097(5) 0.4373(2) 0.7777(3) 0.0248(12) Uani 1 1 d . . . . .
C101 C 1.0327(6) 0.3032(3) 1.1634(4) 0.047(2) Uani 1 1 d . . . . .
C68 C 0.8045(5) 0.5143(2) 0.5037(3) 0.0378(16) Uani 1 1 d . . . . .
H68 H 0.818960 0.516101 0.457533 0.045 Uiso 1 1 calc R U . . .
C59 C 0.4663(5) 0.6929(3) 0.6762(4) 0.0361(15) Uani 1 1 d . . . . .
H59 H 0.405451 0.685578 0.633674 0.043 Uiso 1 1 calc R U . . .
C100 C 1.0129(5) 0.3369(2) 1.0953(3) 0.0284(13) Uani 1 1 d . . . . .
F4 F 0.3053(6) 0.2801(3) 0.4483(4) 0.143(3) Uani 1 1 d . . . . .
C110 C 0.4934(5) 0.3377(2) 0.9287(3) 0.0297(14) Uani 1 1 d . . . . .
H110 H 0.540908 0.313119 0.962972 0.036 Uiso 1 1 calc R U . . .
C18 C 1.0417(5) 0.5612(3) 0.2797(4) 0.0414(17) Uani 1 1 d . . . . .
C44 C 1.0319(6) 0.6819(3) 0.5707(4) 0.0347(17) Uani 1 1 d . . . . .
C112 C 0.3487(5) 0.3191(3) 0.9883(3) 0.0303(14) Uani 1 1 d . . . . .
C42 C 1.0565(6) 0.6339(3) 0.5389(4) 0.0406(18) Uani 1 1 d . . . . .
H42 H 1.116715 0.611437 0.565312 0.049 Uiso 1 1 calc R U . . .
C72 C 0.6941(7) 0.3230(3) 0.6363(4) 0.059(2) Uani 1 1 d . . . . .
H72A H 0.742500 0.290409 0.640557 0.071 Uiso 1 1 calc R U . . .
H72B H 0.616946 0.311081 0.614650 0.071 Uiso 1 1 calc R U . . .
C97 C 1.0759(5) 0.3996(3) 1.0202(4) 0.0312(14) Uani 1 1 d . . . . .
H97 H 1.134130 0.420171 1.011687 0.037 Uiso 1 1 calc R U . . .
C10 C 0.5535(7) 0.5127(3) 0.0679(4) 0.067(3) Uani 1 1 d . . . . .
C91 C 1.1133(5) 0.5200(3) 0.8000(3) 0.0306(14) Uani 1 1 d . . . . .
C109 C 0.3197(5) 0.3824(2) 0.8799(3) 0.0260(13) Uani 1 1 d . . . . .
H109 H 0.246941 0.388496 0.880937 0.031 Uiso 1 1 calc R U . . .
C58 C 0.5407(5) 0.7368(3) 0.7926(4) 0.0347(15) Uani 1 1 d . . . . .
H58 H 0.531473 0.759957 0.830712 0.042 Uiso 1 1 calc R U . . .
C40 C 0.9930(5) 0.6190(3) 0.4687(4) 0.0342(16) Uani 1 1 d . . . . .
H40 H 1.008761 0.585886 0.446773 0.041 Uiso 1 1 calc R U . . .
C52 C 0.9017(6) 0.3472(3) 0.4528(4) 0.0400(18) Uani 1 1 d . . . . .
H52 H 0.845663 0.322793 0.425470 0.048 Uiso 1 1 calc R U . . .
C90 C 0.2669(5) 0.6794(3) 0.9395(4) 0.0389(16) Uani 1 1 d . . . . .
C4 C 0.3902(6) 0.4272(3) 0.2015(4) 0.051(2) Uani 1 1 d . . . . .
H4 H 0.432315 0.425511 0.168135 0.061 Uiso 1 1 calc R U . . .
C77 C 0.9937(7) 0.3051(3) 0.8302(5) 0.059(2) Uani 1 1 d . . . . .
H77 H 1.067910 0.312471 0.833543 0.071 Uiso 1 1 calc R U . . .
C102 C 0.3833(5) 0.5302(3) 0.6111(3) 0.0298(13) Uani 1 1 d . . . . .
C73 C 0.7120(6) 0.3505(3) 0.7128(4) 0.0430(18) Uani 1 1 d . . . . .
H73 H 0.642494 0.348614 0.726245 0.052 Uiso 1 1 calc R U . . .
C70 C 0.7621(5) 0.4633(2) 0.5977(3) 0.0293(14) Uani 1 1 d . . . . .
F6 F 0.4590(7) 0.2446(2) 0.4866(4) 0.122(3) Uani 1 1 d . . . . .
C33 C 0.4521(6) 0.3403(3) 0.4676(4) 0.0420(17) Uani 1 1 d . . . . .
C99 C 1.0962(5) 0.3677(3) 1.0832(4) 0.0360(16) Uani 1 1 d . . . . .
H99 H 1.167420 0.367009 1.118280 0.043 Uiso 1 1 calc R U . . .
C31 C 0.5126(6) 0.3361(3) 0.4188(3) 0.0365(16) Uani 1 1 d . . . . .
H31 H 0.528528 0.300750 0.402473 0.044 Uiso 1 1 calc R U . . .
C53 C 1.0686(6) 0.4167(3) 0.5317(4) 0.050(2) Uani 1 1 d . . . . .
H53 H 1.127456 0.440037 0.557998 0.060 Uiso 1 1 calc R U . . .
C5 C 0.2974(6) 0.4800(4) 0.2701(7) 0.092(4) Uani 1 1 d . . . . .
H5 H 0.275784 0.514820 0.284313 0.110 Uiso 1 1 calc R U . . .
C55 C 1.0485(7) 0.3684(3) 0.5622(4) 0.047(2) Uani 1 1 d . . . . .
C48 C 0.7979(5) 0.3743(3) 0.2934(4) 0.0293(14) Uani 1 1 d . . . . .
H48 H 0.821070 0.336864 0.302068 0.035 Uiso 1 1 calc R U . . .
C6 C 0.3594(5) 0.4779(3) 0.2226(5) 0.055(2) Uani 1 1 d . . . . .
C74 C 0.8030(6) 0.3227(3) 0.7728(4) 0.0424(18) Uani 1 1 d . . . . .
C14 C 0.7377(7) 0.5029(3) 0.0852(3) 0.057(2) Uani 1 1 d . . . . .
C94 C 0.9468(5) 0.4377(2) 0.9008(3) 0.0240(12) Uani 1 1 d . . . . .
C64 C 0.8260(5) 0.6902(3) 0.7009(4) 0.0326(14) Uani 1 1 d . . . . .
H64A H 0.789371 0.726113 0.684333 0.039 Uiso 1 1 calc R U . . .
H64B H 0.904157 0.697008 0.728250 0.039 Uiso 1 1 calc R U . . .
C25 C 0.5565(6) 0.5849(3) 0.3650(5) 0.050(2) Uani 1 1 d . . . . .
C37 C 0.7920(7) 0.6735(3) 0.3015(4) 0.051(2) Uani 1 1 d . . . . .
H37 H 0.804613 0.711401 0.315032 0.061 Uiso 1 1 calc R U . . .
C2 C 0.3597(7) 0.3789(3) 0.2291(4) 0.051(2) Uani 1 1 d . . . . .
H2 H 0.382659 0.344130 0.215487 0.061 Uiso 1 1 calc R U . . .
C7 C 0.3860(5) 0.5321(4) 0.1897(5) 0.065(3) Uani 1 1 d . . . . .
H7 H 0.395719 0.560924 0.229121 0.078 Uiso 1 1 calc R U . A 1
C17 C 0.9837(5) 0.5100(3) 0.2431(5) 0.052(2) Uani 1 1 d . . . . .
H17 H 1.000974 0.477126 0.276771 0.062 Uiso 1 1 calc R U . A 1
C15 C 0.8449(6) 0.5042(4) 0.1392(4) 0.056(2) Uani 1 1 d . . . . .
C75 C 0.9112(6) 0.3334(3) 0.7803(4) 0.0431(18) Uani 1 1 d . . . . .
H75 H 0.929014 0.361131 0.750268 0.052 Uiso 1 1 calc R U . . .
N3 N 0.8651(4) 0.5170(2) 0.2076(3) 0.0393(14) Uani 1 1 d . . . . .
C80 C 0.9613(5) 0.6094(3) 0.9771(4) 0.0396(17) Uani 1 1 d . . . . .
C56 C 1.1162(8) 0.3524(4) 0.6388(5) 0.071(3) Uani 1 1 d . . . . .
C1 C 0.2970(6) 0.3805(3) 0.2754(5) 0.063(3) Uani 1 1 d . . . . .
H1 H 0.274538 0.346939 0.292441 0.076 Uiso 1 1 calc R U . . .
C9 C 0.4726(6) 0.5232(3) 0.1048(5) 0.067(3) Uani 1 1 d . . . . .
C54 C 0.9650(6) 0.3327(3) 0.5236(4) 0.0421(18) Uani 1 1 d . . . . .
H54 H 0.951850 0.299082 0.545534 0.051 Uiso 1 1 calc R U . . .
C36 C 0.7297(7) 0.6608(3) 0.2310(4) 0.063(3) Uani 1 1 d . . . . .
C76 C 0.7787(8) 0.2827(3) 0.8173(5) 0.060(2) Uani 1 1 d . . . . .
H76 H 0.704434 0.274366 0.812765 0.072 Uiso 1 1 calc R U . . .
C21 C 1.0822(9) 0.6583(4) 0.2847(7) 0.091(3) Uani 1 1 d . . . . .
H21 H 1.066295 0.694524 0.264778 0.109 Uiso 1 1 calc R U . . .
C23 C 1.1644(8) 0.6501(5) 0.3474(7) 0.080(3) Uani 1 1 d . . . . .
H23 H 1.207093 0.680985 0.370875 0.096 Uiso 1 1 calc R U . . .
C24 C 0.5247(9) 0.6419(4) 0.3884(8) 0.091(5) Uani 1 1 d . . . . .
C19 C 1.0179(7) 0.6118(4) 0.2477(6) 0.072(3) Uani 1 1 d . . . . .
H19 H 0.960717 0.616427 0.202355 0.087 Uiso 1 1 calc R U . . .
C20 C 1.1247(6) 0.5566(4) 0.3458(5) 0.056(2) Uani 1 1 d . . . . .
H20 H 1.138407 0.521738 0.370086 0.068 Uiso 1 1 calc R U . . .
C34 C 0.4038(9) 0.2901(3) 0.4910(5) 0.063(2) Uani 1 1 d . . . . .
C22 C 1.1879(7) 0.6012(5) 0.3773(6) 0.071(3) Uani 1 1 d . . . . .
H22 H 1.248575 0.596540 0.420799 0.085 Uiso 1 1 calc R U . . .
C79 C 0.9701(9) 0.2665(4) 0.8749(5) 0.070(3) Uani 1 1 d . . . . .
H79 H 1.028067 0.247590 0.910238 0.084 Uiso 1 1 calc R U . . .
C32 C 0.4331(9) 0.3908(4) 0.4935(6) 0.073(3) Uani 1 1 d . . . . .
H32 H 0.394636 0.393286 0.528992 0.088 Uiso 1 1 calc R U . . .
C3 C 0.2657(7) 0.4308(4) 0.2980(7) 0.089(4) Uani 1 1 d . . . . .
H3 H 0.223788 0.432115 0.331482 0.107 Uiso 1 1 calc R U . . .
C78 C 0.8642(10) 0.2544(3) 0.8696(5) 0.078(3) Uani 1 1 d . . . . .
H78 H 0.848065 0.227115 0.900844 0.094 Uiso 1 1 calc R U . . .
 
loop_
 _atom_site_aniso_label
 _atom_site_aniso_U_11
 _atom_site_aniso_U_22
 _atom_site_aniso_U_33
 _atom_site_aniso_U_23
 _atom_site_aniso_U_13
 _atom_site_aniso_U_12
F9 0.113(5) 0.041(2) 0.037(2) 0.0176(18) -0.016(3) -0.022(3)
F8 0.113(5) 0.041(2) 0.037(2) 0.0176(18) -0.016(3) -0.022(3)
F7 0.113(5) 0.041(2) 0.037(2) 0.0176(18) -0.016(3) -0.022(3)
C35 0.115(17) 0.027(7) 0.024(7) -0.003(5) -0.002(8) -0.026(9)
F17 0.069(4) 0.076(3) 0.052(2) -0.0022(19) -0.020(3) 0.034(3)
F16 0.069(4) 0.076(3) 0.052(2) -0.0022(19) -0.020(3) 0.034(3)
F18 0.069(4) 0.076(3) 0.052(2) -0.0022(19) -0.020(3) 0.034(3)
F12 0.060(2) 0.059(3) 0.014(2) 0.0086(16) -0.0088(18) -0.0124(19)
F11 0.060(2) 0.059(3) 0.014(2) 0.0086(16) -0.0088(18) -0.0124(19)
F10 0.060(2) 0.059(3) 0.014(2) 0.0086(16) -0.0088(18) -0.0124(19)
C8 0.044(2) 0.047(2) 0.020(2) 0.0022(14) 0.0108(15) -0.0055(18)
C16 0.044(2) 0.047(2) 0.020(2) 0.0022(14) 0.0108(15) -0.0055(18)
O1 0.044(2) 0.047(2) 0.020(2) 0.0022(14) 0.0108(15) -0.0055(18)
O2 0.044(2) 0.047(2) 0.020(2) 0.0022(14) 0.0108(15) -0.0055(18)
C11 0.044(2) 0.047(2) 0.020(2) 0.0022(14) 0.0108(15) -0.0055(18)
C12 0.044(2) 0.047(2) 0.020(2) 0.0022(14) 0.0108(15) -0.0055(18)
C13 0.044(2) 0.047(2) 0.020(2) 0.0022(14) 0.0108(15) -0.0055(18)
F8A 0.113(5) 0.041(2) 0.037(2) 0.0176(18) -0.016(3) -0.022(3)
F9A 0.113(5) 0.041(2) 0.037(2) 0.0176(18) -0.016(3) -0.022(3)
F7A 0.113(5) 0.041(2) 0.037(2) 0.0176(18) -0.016(3) -0.022(3)
C35A 0.115(17) 0.027(7) 0.024(7) -0.003(5) -0.002(8) -0.026(9)
F16A 0.069(4) 0.076(3) 0.052(2) -0.0022(19) -0.020(3) 0.034(3)
F18A 0.069(4) 0.076(3) 0.052(2) -0.0022(19) -0.020(3) 0.034(3)
F17A 0.069(4) 0.076(3) 0.052(2) -0.0022(19) -0.020(3) 0.034(3)
F11A 0.060(2) 0.059(3) 0.014(2) 0.0086(16) -0.0088(18) -0.0124(19)
F10A 0.060(2) 0.059(3) 0.014(2) 0.0086(16) -0.0088(18) -0.0124(19)
F12A 0.060(2) 0.059(3) 0.014(2) 0.0086(16) -0.0088(18) -0.0124(19)
C8A 0.044(2) 0.047(2) 0.020(2) 0.0022(14) 0.0108(15) -0.0055(18)
O1A 0.044(2) 0.047(2) 0.020(2) 0.0022(14) 0.0108(15) -0.0055(18)
O2A 0.044(2) 0.047(2) 0.020(2) 0.0022(14) 0.0108(15) -0.0055(18)
C13A 0.044(2) 0.047(2) 0.020(2) 0.0022(14) 0.0108(15) -0.0055(18)
C12A 0.044(2) 0.047(2) 0.020(2) 0.0022(14) 0.0108(15) -0.0055(18)
C11A 0.044(2) 0.047(2) 0.020(2) 0.0022(14) 0.0108(15) -0.0055(18)
C16A 0.044(2) 0.047(2) 0.020(2) 0.0022(14) 0.0108(15) -0.0055(18)
F3 0.191(9) 0.062(4) 0.233(11) 0.030(5) 0.115(8) 0.080(5)
F2 0.115(5) 0.053(3) 0.231(8) -0.066(4) 0.133(6) -0.031(3)
F1 0.111(5) 0.058(3) 0.282(10) -0.094(5) 0.135(6) -0.048(4)
Eu1 0.01703(13) 0.02482(13) 0.02037(14) 0.00401(12) 0.00430(11) 0.00059(11)
Eu2 0.02325(14) 0.02399(14) 0.01585(13) 0.00281(12) 0.00360(11) -0.00508(12)
O4 0.037(2) 0.024(2) 0.027(2) -0.0002(17) 0.017(2) 0.0002(17)
F26 0.0208(16) 0.063(3) 0.052(2) 0.017(2) 0.0072(16) -0.0041(17)
F13 0.055(3) 0.049(3) 0.059(3) -0.014(2) -0.002(2) -0.027(2)
F35 0.034(2) 0.055(2) 0.033(2) 0.0022(18) 0.0091(18) -0.0172(17)
F31 0.035(2) 0.061(3) 0.027(2) 0.0179(18) 0.0027(17) -0.0008(18)
O9 0.043(3) 0.022(2) 0.030(2) 0.0003(17) 0.020(2) -0.0031(18)
O6 0.033(3) 0.027(3) 0.016(2) -0.0020(17) 0.0060(19) -0.0004(18)
F33 0.0345(19) 0.061(3) 0.033(2) 0.0077(19) -0.0186(16) -0.0115(18)
F34 0.049(2) 0.039(2) 0.035(2) 0.0104(17) 0.0127(19) 0.0044(17)
O14 0.019(2) 0.036(2) 0.028(2) 0.0102(19) 0.0032(19) 0.0020(17)
O12 0.0148(19) 0.038(2) 0.016(2) 0.0028(17) 0.0031(16) 0.0026(16)
F36 0.057(3) 0.044(2) 0.028(2) -0.0072(17) 0.0167(19) -0.0086(18)
O16 0.017(2) 0.034(2) 0.025(2) 0.0078(18) 0.0005(17) -0.0039(16)
F24 0.026(2) 0.084(3) 0.066(3) -0.012(3) 0.008(2) 0.016(2)
O11 0.020(2) 0.035(2) 0.026(2) -0.0023(19) 0.0060(18) 0.0021(17)
F32 0.045(2) 0.062(3) 0.036(2) 0.006(2) 0.0069(19) 0.027(2)
O7 0.027(2) 0.032(2) 0.020(2) -0.0007(18) 0.0051(18) -0.0068(18)
O13 0.0228(18) 0.033(2) 0.0185(19) 0.0039(19) 0.0064(16) -0.0006(19)
F23 0.047(3) 0.080(3) 0.082(4) 0.039(3) 0.047(3) 0.026(2)
F14 0.075(3) 0.037(2) 0.047(3) -0.0213(19) 0.018(2) -0.007(2)
O15 0.0218(19) 0.035(3) 0.024(2) 0.0071(18) 0.0057(16) 0.0015(17)
O8 0.028(2) 0.024(2) 0.022(2) -0.0068(17) 0.0017(19) 0.0042(17)
F25 0.052(2) 0.082(3) 0.050(3) -0.003(3) 0.036(2) -0.009(2)
F27 0.034(2) 0.033(2) 0.095(4) 0.020(2) 0.021(2) -0.0002(17)
F15 0.136(5) 0.060(3) 0.033(3) -0.029(2) 0.052(3) -0.049(3)
O5 0.063(3) 0.034(3) 0.023(3) 0.010(2) -0.012(2) -0.031(2)
N4 0.020(2) 0.025(3) 0.019(3) -0.0013(19) 0.010(2) 0.0033(19)
F29 0.050(3) 0.080(3) 0.062(3) 0.047(3) 0.007(2) 0.014(2)
F22 0.048(3) 0.046(3) 0.082(4) -0.005(2) 0.027(3) 0.017(2)
O10 0.070(3) 0.025(2) 0.036(3) -0.007(2) 0.000(3) -0.005(2)
N6 0.031(3) 0.023(3) 0.036(3) 0.004(2) 0.001(3) -0.006(2)
O3 0.042(3) 0.022(2) 0.070(4) 0.004(2) 0.034(3) -0.0009(19)
F28 0.106(4) 0.088(4) 0.052(3) 0.024(3) 0.035(3) 0.012(3)
F20 0.033(2) 0.136(5) 0.058(3) -0.055(3) 0.001(2) -0.006(3)
C95 0.020(3) 0.027(3) 0.029(4) -0.001(3) 0.005(3) 0.002(2)
C29 0.027(3) 0.035(4) 0.020(3) 0.003(3) 0.000(3) -0.003(3)
C107 0.023(3) 0.027(3) 0.025(3) 0.004(2) 0.004(3) 0.004(2)
C106 0.020(3) 0.022(3) 0.014(3) 0.003(2) -0.001(2) -0.002(2)
N2 0.067(4) 0.051(4) 0.018(3) 0.004(2) -0.002(3) -0.039(3)
F19 0.040(3) 0.111(4) 0.102(4) -0.064(4) -0.038(3) 0.040(3)
F30 0.081(4) 0.111(4) 0.076(4) 0.066(3) -0.033(3) -0.060(3)
N5 0.020(2) 0.025(3) 0.020(2) -0.004(2) 0.0030(18) -0.0018(19)
C28 0.047(4) 0.034(4) 0.034(4) -0.001(3) 0.024(3) -0.009(3)
C108 0.021(3) 0.032(3) 0.032(4) 0.006(3) 0.005(3) 0.000(2)
C66 0.024(3) 0.025(3) 0.016(3) -0.001(2) 0.003(2) 0.000(2)
F5 0.148(5) 0.072(4) 0.062(4) 0.005(3) 0.062(4) -0.037(3)
C46 0.052(4) 0.035(4) 0.026(4) -0.012(3) 0.015(3) -0.022(3)
N1 0.026(3) 0.034(3) 0.063(4) 0.026(3) -0.009(3) -0.009(3)
C65 0.019(3) 0.028(3) 0.024(3) 0.001(2) 0.008(2) 0.000(2)
C89 0.019(3) 0.028(3) 0.040(4) 0.009(3) 0.017(3) 0.004(2)
C98 0.028(4) 0.054(5) 0.047(5) 0.023(4) 0.003(3) -0.012(3)
C84 0.015(3) 0.039(4) 0.024(3) 0.003(3) 0.009(2) 0.001(2)
C88 0.026(3) 0.043(4) 0.027(4) -0.008(3) 0.010(3) 0.004(3)
C82 0.022(3) 0.042(4) 0.026(3) -0.001(3) 0.013(3) -0.002(3)
C61 0.032(3) 0.032(3) 0.031(4) -0.004(3) 0.008(3) 0.003(3)
C85 0.025(3) 0.040(4) 0.021(3) 0.002(3) 0.005(3) -0.002(3)
C43 0.051(4) 0.024(3) 0.029(4) -0.005(3) 0.014(3) -0.014(3)
C51 0.039(4) 0.034(4) 0.045(5) -0.001(3) -0.004(3) 0.003(3)
C62 0.027(3) 0.025(3) 0.022(3) 0.000(2) 0.011(3) -0.004(2)
C27 0.039(4) 0.030(3) 0.034(4) -0.006(3) 0.021(3) -0.012(3)
C67 0.034(3) 0.035(4) 0.019(3) 0.001(3) 0.005(3) 0.002(3)
C39 0.029(3) 0.031(3) 0.014(3) 0.000(2) 0.006(3) -0.009(2)
C96 0.023(3) 0.055(4) 0.042(4) 0.022(3) -0.003(3) -0.013(3)
C38 0.032(4) 0.039(4) 0.017(3) 0.002(3) 0.007(3) -0.009(3)
F21 0.052(3) 0.147(6) 0.104(5) 0.029(4) -0.003(3) -0.053(3)
C41 0.038(4) 0.022(3) 0.029(4) 0.003(2) 0.010(3) -0.006(3)
C50 0.028(3) 0.030(4) 0.029(4) -0.005(3) -0.001(3) 0.012(3)
C60 0.034(3) 0.035(3) 0.025(3) -0.004(3) 0.015(3) -0.002(3)
C103 0.025(3) 0.024(3) 0.018(3) -0.001(3) 0.004(2) 0.002(3)
C111 0.026(3) 0.022(3) 0.021(3) -0.004(2) 0.006(2) -0.007(2)
C47 0.030(3) 0.040(4) 0.020(3) -0.008(3) 0.013(3) -0.015(3)
C93 0.021(3) 0.026(3) 0.035(4) 0.005(3) 0.010(3) 0.003(2)
C69 0.056(5) 0.037(4) 0.021(4) -0.012(3) 0.003(3) 0.005(3)
C83 0.020(3) 0.036(3) 0.020(3) 0.008(2) 0.005(2) 0.005(2)
C57 0.032(4) 0.031(3) 0.050(4) -0.002(3) 0.019(3) 0.005(3)
C63 0.026(3) 0.026(3) 0.027(3) -0.003(2) 0.011(3) -0.003(2)
C71 0.033(4) 0.027(3) 0.028(4) -0.001(3) -0.003(3) 0.004(3)
C86 0.024(3) 0.055(4) 0.027(4) -0.005(3) 0.003(3) 0.004(3)
C104 0.024(3) 0.037(3) 0.019(3) 0.003(2) 0.002(2) -0.003(2)
C30 0.114(8) 0.048(5) 0.087(7) -0.018(5) 0.083(7) -0.031(5)
C92 0.020(3) 0.025(3) 0.026(3) -0.001(2) 0.009(2) 0.001(2)
C45 0.073(6) 0.053(5) 0.015(4) -0.013(3) 0.001(4) -0.027(4)
C81 0.025(3) 0.034(3) 0.019(3) 0.003(2) 0.004(3) -0.004(2)
C49 0.022(3) 0.028(4) 0.028(4) -0.006(3) 0.006(3) 0.005(2)
C87 0.019(3) 0.036(4) 0.035(4) 0.013(3) 0.009(3) -0.001(2)
C26 0.056(4) 0.028(4) 0.068(5) -0.016(3) 0.051(4) -0.015(3)
C105 0.027(3) 0.022(3) 0.022(3) 0.000(2) 0.004(3) -0.002(2)
C101 0.036(4) 0.058(5) 0.038(5) 0.018(4) -0.002(3) -0.009(3)
C68 0.059(4) 0.035(4) 0.018(3) 0.002(3) 0.009(3) 0.006(3)
C59 0.030(3) 0.034(4) 0.039(4) -0.001(3) 0.002(3) 0.001(3)
C100 0.027(3) 0.031(3) 0.023(3) 0.007(3) 0.002(3) -0.001(3)
F4 0.148(6) 0.153(6) 0.093(5) 0.048(4) -0.013(5) -0.122(6)
C110 0.026(3) 0.030(3) 0.031(4) 0.010(3) 0.004(3) 0.001(2)
C18 0.032(4) 0.041(4) 0.058(5) 0.000(3) 0.023(4) -0.008(3)
C44 0.049(4) 0.038(4) 0.017(3) -0.002(3) 0.010(3) -0.017(3)
C112 0.028(3) 0.037(3) 0.025(3) -0.002(3) 0.007(3) -0.005(3)
C42 0.038(4) 0.050(5) 0.025(4) 0.001(3) -0.002(3) 0.002(3)
C72 0.075(6) 0.027(4) 0.049(5) 0.007(3) -0.019(4) -0.008(4)
C97 0.023(3) 0.043(4) 0.024(3) 0.001(3) 0.004(3) -0.010(3)
C10 0.089(6) 0.064(6) 0.021(3) 0.020(3) -0.020(4) -0.063(5)
C91 0.025(3) 0.030(4) 0.039(4) 0.005(3) 0.014(3) 0.002(3)
C109 0.018(3) 0.031(3) 0.029(3) 0.001(3) 0.006(3) 0.003(2)
C58 0.041(4) 0.032(4) 0.034(4) -0.008(3) 0.016(3) 0.005(3)
C40 0.034(4) 0.041(4) 0.026(4) -0.007(3) 0.006(3) 0.002(3)
C52 0.040(4) 0.036(4) 0.038(4) -0.011(3) 0.002(3) 0.011(3)
C90 0.025(3) 0.043(4) 0.048(5) 0.014(3) 0.011(3) 0.009(3)
C4 0.038(4) 0.042(4) 0.048(5) 0.016(3) -0.022(3) -0.018(3)
C77 0.053(5) 0.047(5) 0.055(5) -0.007(4) -0.015(4) 0.011(4)
C102 0.026(3) 0.035(3) 0.026(3) 0.001(3) 0.006(2) 0.001(3)
C73 0.040(4) 0.030(4) 0.053(5) 0.008(3) 0.006(4) -0.004(3)
C70 0.031(3) 0.027(3) 0.025(3) -0.001(3) 0.001(3) 0.005(3)
F6 0.223(9) 0.043(3) 0.158(7) 0.026(4) 0.144(7) -0.002(4)
C33 0.060(5) 0.035(4) 0.033(4) 0.004(3) 0.018(4) -0.017(3)
C99 0.021(3) 0.054(4) 0.026(4) 0.013(3) -0.003(3) -0.004(3)
C31 0.050(4) 0.032(4) 0.023(3) 0.002(3) 0.005(3) -0.007(3)
C53 0.040(4) 0.046(5) 0.046(5) -0.008(4) -0.014(4) 0.006(3)
C5 0.033(4) 0.056(5) 0.191(12) 0.038(7) 0.041(6) 0.015(4)
C55 0.051(5) 0.049(5) 0.031(4) -0.002(3) -0.004(4) 0.023(4)
C48 0.030(3) 0.027(3) 0.029(4) -0.011(3) 0.007(3) 0.003(3)
C6 0.012(3) 0.051(5) 0.088(7) 0.027(4) -0.003(4) -0.003(3)
C74 0.061(5) 0.018(3) 0.046(5) 0.003(3) 0.013(4) -0.001(3)
C14 0.097(6) 0.059(4) 0.019(3) -0.014(4) 0.025(4) -0.055(5)
C94 0.024(3) 0.022(3) 0.025(3) -0.001(2) 0.005(2) -0.003(2)
C64 0.032(3) 0.031(3) 0.039(4) -0.009(3) 0.017(3) -0.007(3)
C25 0.042(4) 0.027(4) 0.092(7) -0.014(4) 0.038(5) -0.005(3)
C37 0.079(6) 0.031(4) 0.024(4) 0.007(3) -0.010(4) -0.023(4)
C2 0.056(5) 0.044(4) 0.040(4) 0.008(3) -0.006(4) -0.018(4)
C7 0.020(3) 0.046(5) 0.116(8) 0.038(5) 0.000(4) 0.003(3)
C17 0.039(4) 0.049(5) 0.079(6) -0.019(4) 0.035(4) -0.008(3)
C15 0.074(5) 0.059(5) 0.055(5) -0.025(4) 0.049(4) -0.036(5)
C75 0.044(4) 0.032(4) 0.048(5) 0.001(3) 0.006(4) 0.006(3)
N3 0.037(3) 0.051(4) 0.038(3) -0.016(3) 0.023(3) -0.016(3)
C80 0.024(4) 0.061(5) 0.033(4) -0.008(3) 0.008(3) 0.000(3)
C56 0.078(7) 0.043(5) 0.063(6) -0.011(4) -0.021(5) 0.027(5)
C1 0.039(4) 0.050(5) 0.084(7) 0.024(5) -0.005(4) -0.016(4)
C9 0.048(4) 0.063(5) 0.059(5) 0.042(4) -0.030(4) -0.033(4)
C54 0.053(5) 0.030(4) 0.040(4) 0.005(3) 0.009(4) 0.016(3)
C36 0.087(6) 0.039(5) 0.036(5) 0.021(4) -0.022(4) -0.035(4)
C76 0.074(6) 0.044(5) 0.059(6) 0.010(4) 0.018(5) 0.001(4)
C21 0.085(8) 0.069(7) 0.116(10) 0.023(6) 0.028(8) -0.022(6)
C23 0.060(6) 0.085(8) 0.097(9) -0.026(7) 0.027(6) -0.030(6)
C24 0.082(7) 0.030(5) 0.200(14) -0.046(7) 0.102(9) -0.022(5)
C19 0.052(5) 0.076(6) 0.081(7) 0.020(5) 0.010(5) -0.031(5)
C20 0.032(4) 0.074(6) 0.066(6) 0.000(5) 0.019(4) -0.008(4)
C34 0.104(8) 0.046(5) 0.042(5) 0.010(4) 0.027(5) -0.024(5)
C22 0.045(5) 0.101(8) 0.070(7) -0.012(6) 0.022(5) -0.014(5)
C79 0.085(7) 0.046(5) 0.063(6) 0.014(4) -0.002(5) 0.010(5)
C32 0.119(9) 0.049(5) 0.087(7) -0.006(5) 0.083(7) -0.024(5)
C3 0.034(5) 0.084(7) 0.160(11) 0.054(7) 0.044(6) 0.006(4)
C78 0.132(10) 0.035(5) 0.061(6) 0.026(4) 0.019(6) 0.001(5)
 
_geom_special_details
;
 All esds (except the esd in the dihedral angle between two l.s. planes)
 are estimated using the full covariance matrix.  The cell esds are taken
 into account individually in the estimation of esds in distances, angles
 and torsion angles; correlations between esds in cell parameters are only
 used when they are defined by crystal symmetry.  An approximate (isotropic)
 treatment of cell esds is used for estimating esds involving l.s. planes.
;
 
loop_
 _geom_bond_atom_site_label_1
 _geom_bond_atom_site_label_2
 _geom_bond_distance
 _geom_bond_site_symmetry_2
 _geom_bond_publ_flag
F9 C35 1.027(17) . ?
F8 C35 1.55(2) . ?
C35 C36 1.64(2) . ?
F17 C56 1.354(13) . ?
F16 C56 1.268(13) . ?
F18 C56 1.423(15) . ?
F12 C45 1.296(10) . ?
F11 C45 1.246(12) . ?
F10 C45 1.511(12) . ?
C8 C7 1.413(14) . ?
C8 O1 1.443(14) . ?
C16 O2 1.505(15) . ?
C16 C17 1.671(13) . ?
O1 C9 1.473(11) . ?
O2 C15 1.279(10) . ?
C11 C10 1.308(13) . ?
C11 C12 1.409(17) . ?
C12 C13 1.385(18) . ?
C13 C14 1.424(14) . ?
F9A C35A 0.91(2) . ?
C35A C36 1.54(2) . ?
F16A C56 1.356(14) . ?
F18A C56 1.434(14) . ?
F17A C56 1.256(15) . ?
F11A C45 1.415(12) . ?
F10A C45 1.461(13) . ?
F12A C45 1.234(12) . ?
C8A O1A 1.484(18) . ?
C8A C7 1.754(17) . ?
O1A C9 1.335(11) . ?
O2A C16A 1.392(18) . ?
O2A C15 1.537(13) . ?
C13A C12A 1.40(2) . ?
C13A C14 1.474(16) . ?
C12A C11A 1.41(2) . ?
C11A C10 1.582(17) . ?
C16A C17 1.499(16) . ?
F3 C24 1.257(16) . ?
F2 C24 1.317(12) . ?
F1 C24 1.344(12) . ?
Eu1 O14 2.360(4) . ?
Eu1 O13 2.378(4) . ?
Eu1 O12 2.403(4) . ?
Eu1 O16 2.413(4) . ?
Eu1 O15 2.423(4) . ?
Eu1 O11 2.425(4) . ?
Eu1 N4 2.587(5) . ?
Eu1 N5 2.639(5) . ?
Eu1 N6 2.664(5) . ?
Eu2 O6 2.370(4) . ?
Eu2 O5 2.381(4) . ?
Eu2 O3 2.394(5) . ?
Eu2 O7 2.395(4) . ?
Eu2 O4 2.402(4) . ?
Eu2 O8 2.424(4) . ?
Eu2 N1 2.586(5) . ?
Eu2 N3 2.626(5) . ?
Eu2 N2 2.638(5) . ?
O4 C27 1.259(7) . ?
F26 C91 1.321(7) . ?
F13 C46 1.321(8) . ?
F35 C112 1.347(7) . ?
F31 C102 1.333(7) . ?
O9 C65 1.337(6) . ?
O9 C64 1.454(7) . ?
O6 C38 1.259(7) . ?
F33 C102 1.332(7) . ?
F34 C112 1.321(7) . ?
O14 C94 1.249(7) . ?
O12 C83 1.259(7) . ?
F36 C112 1.350(7) . ?
O16 C105 1.251(7) . ?
F24 C90 1.308(8) . ?
O11 C81 1.255(7) . ?
F32 C102 1.334(7) . ?
O7 C47 1.251(8) . ?
O13 C92 1.248(6) . ?
F23 C90 1.340(8) . ?
F14 C46 1.333(8) . ?
O15 C103 1.255(6) . ?
O8 C49 1.253(7) . ?
F25 C91 1.324(7) . ?
F27 C91 1.327(7) . ?
F15 C46 1.330(7) . ?
O5 C36 1.255(9) . ?
N4 C65 1.256(7) . ?
N4 C63 1.484(8) . ?
F29 C101 1.305(8) . ?
F22 C90 1.341(8) . ?
O10 C71 1.333(7) . ?
O10 C72 1.448(9) . ?
N6 C71 1.266(9) . ?
N6 C73 1.493(8) . ?
O3 C25 1.260(9) . ?
F28 C101 1.366(9) . ?
F20 C80 1.315(8) . ?
C95 C97 1.372(8) . ?
C95 C96 1.378(8) . ?
C95 C94 1.507(8) . ?
C29 C28 1.378(9) . ?
C29 C31 1.392(8) . ?
C29 H29 0.9500 . ?
C107 C109 1.375(8) . ?
C107 C106 1.376(7) . ?
C107 H107 0.9500 . ?
C106 C108 1.383(8) . ?
C106 C105 1.511(8) . ?
N2 C10 1.330(9) . ?
N2 C14 1.342(9) . ?
F19 C80 1.289(8) . ?
F30 C101 1.293(8) . ?
N5 C70 1.324(7) . ?
N5 C66 1.337(7) . ?
C28 C30 1.402(9) . ?
C28 C27 1.484(8) . ?
C108 C110 1.393(8) . ?
C108 H108 0.9500 . ?
C66 C67 1.378(8) . ?
C66 C65 1.484(8) . ?
F5 C34 1.302(9) . ?
C46 C47 1.532(8) . ?
N1 C9 1.274(10) . ?
N1 C7 1.492(9) . ?
C89 C88 1.369(9) . ?
C89 C87 1.404(9) . ?
C89 C90 1.493(8) . ?
C98 C96 1.371(9) . ?
C98 C100 1.379(9) . ?
C98 H98 0.9500 . ?
C84 C85 1.370(8) . ?
C84 C86 1.388(9) . ?
C84 C83 1.501(8) . ?
C88 C86 1.380(8) . ?
C88 H88 0.9500 . ?
C82 C81 1.363(8) . ?
C82 C83 1.399(8) . ?
C82 H82 0.9500 . ?
C61 C62 1.371(8) . ?
C61 C59 1.400(8) . ?
C61 H61 0.9500 . ?
C85 C87 1.386(8) . ?
C85 H85 0.9500 . ?
C43 C41 1.380(9) . ?
C43 C44 1.380(10) . ?
C43 H43 0.9500 . ?
C51 C50 1.385(9) . ?
C51 C53 1.389(10) . ?
C51 H51 0.9500 . ?
C62 C60 1.388(8) . ?
C62 C63 1.508(8) . ?
C27 C26 1.412(9) . ?
C67 C68 1.377(8) . ?
C67 H67 0.9500 . ?
C39 C41 1.375(8) . ?
C39 C40 1.379(9) . ?
C39 C38 1.508(8) . ?
C96 H96 0.9500 . ?
C38 C37 1.397(9) . ?
F21 C80 1.337(9) . ?
C41 H41 0.9500 . ?
C50 C52 1.386(9) . ?
C50 C49 1.491(9) . ?
C60 C58 1.386(8) . ?
C60 H60 0.9500 . ?
C103 C104 1.384(8) . ?
C103 C102 1.540(8) . ?
C111 C110 1.374(8) . ?
C111 C109 1.392(8) . ?
C111 C112 1.492(8) . ?
C47 C48 1.380(9) . ?
C93 C92 1.391(8) . ?
C93 C94 1.406(8) . ?
C93 H93 0.9500 . ?
C69 C70 1.371(9) . ?
C69 C68 1.377(9) . ?
C69 H69 0.9500 . ?
C57 C58 1.362(9) . ?
C57 C59 1.373(9) . ?
C57 H57 0.9500 . ?
C63 C64 1.546(8) . ?
C63 H63 1.0000 . ?
C71 C70 1.486(9) . ?
C86 H86 0.9500 . ?
C104 C105 1.396(8) . ?
C104 H104 0.9500 . ?
C30 C32 1.387(10) . ?
C30 H30 0.9500 . ?
C92 C91 1.535(8) . ?
C45 C44 1.470(9) . ?
C81 C80 1.527(9) . ?
C49 C48 1.416(8) . ?
C87 H87 0.9500 . ?
C26 C25 1.358(9) . ?
C26 H26 0.9500 . ?
C101 C100 1.479(9) . ?
C68 H68 0.9500 . ?
C59 H59 0.9500 . ?
C100 C99 1.377(9) . ?
F4 C34 1.296(11) . ?
C110 H110 0.9500 . ?
C18 C19 1.356(11) . ?
C18 C20 1.377(11) . ?
C18 C17 1.497(10) . ?
C44 C42 1.387(10) . ?
C42 C40 1.377(9) . ?
C42 H42 0.9500 . ?
C72 C73 1.548(11) . ?
C72 H72A 0.9900 . ?
C72 H72B 0.9900 . ?
C97 C99 1.377(9) . ?
C97 H97 0.9500 . ?
C10 C9 1.440(12) . ?
C109 H109 0.9500 . ?
C58 H58 0.9500 . ?
C40 H40 0.9500 . ?
C52 C54 1.383(10) . ?
C52 H52 0.9500 . ?
C4 C2 1.382(9) . ?
C4 C6 1.383(11) . ?
C4 H4 0.9500 . ?
C77 C79 1.354(12) . ?
C77 C75 1.366(10) . ?
C77 H77 0.9500 . ?
C73 C74 1.512(10) . ?
C73 H73 1.0000 . ?
F6 C34 1.322(10) . ?
C33 C32 1.364(11) . ?
C33 C31 1.381(10) . ?
C33 C34 1.488(10) . ?
C99 H99 0.9500 . ?
C31 H31 0.9500 . ?
C53 C55 1.363(11) . ?
C53 H53 0.9500 . ?
C5 C6 1.372(13) . ?
C5 C3 1.408(12) . ?
C5 H5 0.9500 . ?
C55 C54 1.392(11) . ?
C55 C56 1.495(11) . ?
C48 H48 0.9500 . ?
C6 C7 1.531(10) . ?
C74 C75 1.374(10) . ?
C74 C76 1.380(10) . ?
C14 C15 1.438(11) . ?
C64 H64A 0.9900 . ?
C64 H64B 0.9900 . ?
C25 C24 1.538(10) . ?
C37 C36 1.365(10) . ?
C37 H37 0.9500 . ?
C2 C1 1.360(12) . ?
C2 H2 0.9500 . ?
C7 H7 1.0000 . ?
C17 N3 1.472(8) . ?
C17 H17 1.0000 . ?
C15 N3 1.279(8) . ?
C75 H75 0.9500 . ?
C1 C3 1.387(13) . ?
C1 H1 0.9500 . ?
C54 H54 0.9500 . ?
C76 C78 1.408(12) . ?
C76 H76 0.9500 . ?
C21 C23 1.339(15) . ?
C21 C19 1.440(13) . ?
C21 H21 0.9500 . ?
C23 C22 1.304(14) . ?
C23 H23 0.9500 . ?
C19 H19 0.9500 . ?
C20 C22 1.369(12) . ?
C20 H20 0.9500 . ?
C22 H22 0.9500 . ?
C79 C78 1.362(13) . ?
C79 H79 0.9500 . ?
C32 H32 0.9500 . ?
C3 H3 0.9500 . ?
C78 H78 0.9500 . ?
 
loop_
 _geom_angle_atom_site_label_1
 _geom_angle_atom_site_label_2
 _geom_angle_atom_site_label_3
 _geom_angle
 _geom_angle_site_symmetry_1
 _geom_angle_site_symmetry_3
 _geom_angle_publ_flag
F9 C35 F8 110.9(16) . . ?
F9 C35 C36 117.2(15) . . ?
F8 C35 C36 97.2(13) . . ?
C7 C8 O1 95.1(9) . . ?
O2 C16 C17 106.7(8) . . ?
C8 O1 C9 115.0(8) . . ?
C15 O2 C16 99.2(8) . . ?
C10 C11 C12 107.5(11) . . ?
C13 C12 C11 120.7(12) . . ?
C12 C13 C14 125.1(11) . . ?
F9A C35A C36 143(2) . . ?
O1A C8A C7 109.8(10) . . ?
C9 O1A C8A 93.5(9) . . ?
C16A O2A C15 112.8(9) . . ?
C12A C13A C14 105.8(12) . . ?
C13A C12A C11A 123.0(14) . . ?
C12A C11A C10 123.9(12) . . ?
O2A C16A C17 98.3(11) . . ?
O14 Eu1 O13 72.08(14) . . ?
O14 Eu1 O12 104.26(14) . . ?
O13 Eu1 O12 137.76(14) . . ?
O14 Eu1 O16 74.70(14) . . ?
O13 Eu1 O16 139.27(14) . . ?
O12 Eu1 O16 73.26(14) . . ?
O14 Eu1 O15 144.61(14) . . ?
O13 Eu1 O15 131.96(12) . . ?
O12 Eu1 O15 75.31(13) . . ?
O16 Eu1 O15 71.36(13) . . ?
O14 Eu1 O11 70.37(14) . . ?
O13 Eu1 O11 70.49(13) . . ?
O12 Eu1 O11 68.92(13) . . ?
O16 Eu1 O11 118.74(14) . . ?
O15 Eu1 O11 136.39(14) . . ?
O14 Eu1 N4 138.83(15) . . ?
O13 Eu1 N4 78.19(14) . . ?
O12 Eu1 N4 79.47(14) . . ?
O16 Eu1 N4 141.97(14) . . ?
O15 Eu1 N4 76.47(14) . . ?
O11 Eu1 N4 73.25(15) . . ?
O14 Eu1 N5 123.70(15) . . ?
O13 Eu1 N5 64.37(12) . . ?
O12 Eu1 N5 131.92(13) . . ?
O16 Eu1 N5 119.67(14) . . ?
O15 Eu1 N5 67.83(13) . . ?
O11 Eu1 N5 121.54(14) . . ?
N4 Eu1 N5 63.01(14) . . ?
O14 Eu1 N6 77.71(16) . . ?
O13 Eu1 N6 80.26(15) . . ?
O12 Eu1 N6 141.36(15) . . ?
O16 Eu1 N6 70.15(16) . . ?
O15 Eu1 N6 81.64(15) . . ?
O11 Eu1 N6 141.80(15) . . ?
N4 Eu1 N6 124.67(15) . . ?
N5 Eu1 N6 61.69(16) . . ?
O6 Eu2 O5 72.58(15) . . ?
O6 Eu2 O3 71.38(16) . . ?
O5 Eu2 O3 73.28(17) . . ?
O6 Eu2 O7 140.73(15) . . ?
O5 Eu2 O7 133.44(15) . . ?
O3 Eu2 O7 136.71(14) . . ?
O6 Eu2 O4 100.37(15) . . ?
O5 Eu2 O4 142.19(17) . . ?
O3 Eu2 O4 69.38(14) . . ?
O7 Eu2 O4 75.25(14) . . ?
O6 Eu2 O8 71.00(13) . . ?
O5 Eu2 O8 135.69(16) . . ?
O3 Eu2 O8 116.56(16) . . ?
O7 Eu2 O8 71.02(14) . . ?
O4 Eu2 O8 69.59(15) . . ?
O6 Eu2 N1 140.90(18) . . ?
O5 Eu2 N1 82.40(17) . . ?
O3 Eu2 N1 72.9(2) . . ?
O7 Eu2 N1 77.88(18) . . ?
O4 Eu2 N1 81.31(17) . . ?
O8 Eu2 N1 141.62(16) . . ?
O6 Eu2 N3 79.35(16) . . ?
O5 Eu2 N3 78.09(19) . . ?
O3 Eu2 N3 143.83(16) . . ?
O7 Eu2 N3 79.39(15) . . ?
O4 Eu2 N3 138.36(17) . . ?
O8 Eu2 N3 71.17(17) . . ?
N1 Eu2 N3 124.71(19) . . ?
O6 Eu2 N2 130.46(15) . . ?
O5 Eu2 N2 69.74(17) . . ?
O3 Eu2 N2 124.30(19) . . ?
O7 Eu2 N2 63.73(15) . . ?
O4 Eu2 N2 129.06(15) . . ?
O8 Eu2 N2 119.06(17) . . ?
N1 Eu2 N2 62.3(2) . . ?
N3 Eu2 N2 62.45(18) . . ?
C27 O4 Eu2 140.7(4) . . ?
C65 O9 C64 104.5(4) . . ?
C38 O6 Eu2 133.4(4) . . ?
C94 O14 Eu1 135.0(4) . . ?
C83 O12 Eu1 140.5(4) . . ?
C105 O16 Eu1 137.4(4) . . ?
C81 O11 Eu1 136.2(4) . . ?
C47 O7 Eu2 135.3(4) . . ?
C92 O13 Eu1 129.7(3) . . ?
C103 O15 Eu1 132.8(4) . . ?
C49 O8 Eu2 135.6(4) . . ?
C36 O5 Eu2 130.5(5) . . ?
C65 N4 C63 106.3(5) . . ?
C65 N4 Eu1 118.6(4) . . ?
C63 N4 Eu1 134.5(4) . . ?
C71 O10 C72 105.7(5) . . ?
C71 N6 C73 106.7(6) . . ?
C71 N6 Eu1 118.6(4) . . ?
C73 N6 Eu1 134.3(5) . . ?
C25 O3 Eu2 135.3(4) . . ?
C97 C95 C96 118.3(6) . . ?
C97 C95 C94 123.0(5) . . ?
C96 C95 C94 118.6(6) . . ?
C28 C29 C31 121.5(6) . . ?
C28 C29 H29 119.2 . . ?
C31 C29 H29 119.2 . . ?
C109 C107 C106 121.2(5) . . ?
C109 C107 H107 119.4 . . ?
C106 C107 H107 119.4 . . ?
C107 C106 C108 118.5(5) . . ?
C107 C106 C105 121.7(5) . . ?
C108 C106 C105 119.7(5) . . ?
C10 N2 C14 118.2(6) . . ?
C10 N2 Eu2 120.6(5) . . ?
C14 N2 Eu2 120.1(4) . . ?
C70 N5 C66 117.6(5) . . ?
C70 N5 Eu1 122.4(4) . . ?
C66 N5 Eu1 119.5(3) . . ?
C29 C28 C30 117.5(6) . . ?
C29 C28 C27 118.9(6) . . ?
C30 C28 C27 123.6(6) . . ?
C106 C108 C110 121.0(6) . . ?
C106 C108 H108 119.5 . . ?
C110 C108 H108 119.5 . . ?
N5 C66 C67 123.2(5) . . ?
N5 C66 C65 113.8(5) . . ?
C67 C66 C65 122.9(5) . . ?
F13 C46 F15 106.5(6) . . ?
F13 C46 F14 106.7(5) . . ?
F15 C46 F14 107.8(6) . . ?
F13 C46 C47 110.7(6) . . ?
F15 C46 C47 109.7(5) . . ?
F14 C46 C47 115.0(6) . . ?
C9 N1 C7 107.1(6) . . ?
C9 N1 Eu2 118.6(5) . . ?
C7 N1 Eu2 134.3(5) . . ?
N4 C65 O9 120.1(5) . . ?
N4 C65 C66 123.9(5) . . ?
O9 C65 C66 116.0(5) . . ?
C88 C89 C87 119.9(5) . . ?
C88 C89 C90 119.2(6) . . ?
C87 C89 C90 120.9(6) . . ?
C96 C98 C100 119.9(6) . . ?
C96 C98 H98 120.1 . . ?
C100 C98 H98 120.1 . . ?
C85 C84 C86 119.2(5) . . ?
C85 C84 C83 118.7(5) . . ?
C86 C84 C83 122.0(5) . . ?
C89 C88 C86 120.6(6) . . ?
C89 C88 H88 119.7 . . ?
C86 C88 H88 119.7 . . ?
C81 C82 C83 122.2(6) . . ?
C81 C82 H82 118.9 . . ?
C83 C82 H82 118.9 . . ?
C62 C61 C59 119.7(6) . . ?
C62 C61 H61 120.1 . . ?
C59 C61 H61 120.1 . . ?
C84 C85 C87 121.5(6) . . ?
C84 C85 H85 119.3 . . ?
C87 C85 H85 119.3 . . ?
C41 C43 C44 118.8(6) . . ?
C41 C43 H43 120.6 . . ?
C44 C43 H43 120.6 . . ?
C50 C51 C53 120.9(7) . . ?
C50 C51 H51 119.5 . . ?
C53 C51 H51 119.5 . . ?
C61 C62 C60 119.9(6) . . ?
C61 C62 C63 120.9(5) . . ?
C60 C62 C63 119.2(5) . . ?
O4 C27 C26 122.3(5) . . ?
O4 C27 C28 116.7(5) . . ?
C26 C27 C28 121.0(5) . . ?
C68 C67 C66 117.9(6) . . ?
C68 C67 H67 121.0 . . ?
C66 C67 H67 121.0 . . ?
C41 C39 C40 120.1(6) . . ?
C41 C39 C38 122.0(6) . . ?
C40 C39 C38 117.7(6) . . ?
C98 C96 C95 121.3(6) . . ?
C98 C96 H96 119.4 . . ?
C95 C96 H96 119.4 . . ?
O6 C38 C37 125.3(6) . . ?
O6 C38 C39 116.9(5) . . ?
C37 C38 C39 117.7(6) . . ?
C39 C41 C43 120.8(6) . . ?
C39 C41 H41 119.6 . . ?
C43 C41 H41 119.6 . . ?
C51 C50 C52 118.9(6) . . ?
C51 C50 C49 119.8(6) . . ?
C52 C50 C49 121.2(6) . . ?
C58 C60 C62 119.5(6) . . ?
C58 C60 H60 120.2 . . ?
C62 C60 H60 120.2 . . ?
O15 C103 C104 129.6(5) . . ?
O15 C103 C102 114.3(5) . . ?
C104 C103 C102 116.1(5) . . ?
C110 C111 C109 119.5(5) . . ?
C110 C111 C112 120.7(5) . . ?
C109 C111 C112 119.7(5) . . ?
O7 C47 C48 129.0(6) . . ?
O7 C47 C46 113.1(6) . . ?
C48 C47 C46 117.9(6) . . ?
C92 C93 C94 122.0(5) . . ?
C92 C93 H93 119.0 . . ?
C94 C93 H93 119.0 . . ?
C70 C69 C68 118.6(6) . . ?
C70 C69 H69 120.7 . . ?
C68 C69 H69 120.7 . . ?
O12 C83 C82 123.6(5) . . ?
O12 C83 C84 117.2(5) . . ?
C82 C83 C84 119.1(5) . . ?
C58 C57 C59 119.9(6) . . ?
C58 C57 H57 120.0 . . ?
C59 C57 H57 120.0 . . ?
N4 C63 C62 111.8(5) . . ?
N4 C63 C64 102.3(5) . . ?
C62 C63 C64 113.2(5) . . ?
N4 C63 H63 109.8 . . ?
C62 C63 H63 109.8 . . ?
C64 C63 H63 109.8 . . ?
N6 C71 O10 119.8(6) . . ?
N6 C71 C70 123.0(6) . . ?
O10 C71 C70 117.2(6) . . ?
C88 C86 C84 120.2(6) . . ?
C88 C86 H86 119.9 . . ?
C84 C86 H86 119.9 . . ?
C103 C104 C105 123.3(5) . . ?
C103 C104 H104 118.3 . . ?
C105 C104 H104 118.3 . . ?
C32 C30 C28 121.2(8) . . ?
C32 C30 H30 119.4 . . ?
C28 C30 H30 119.4 . . ?
O13 C92 C93 128.9(5) . . ?
O13 C92 C91 113.0(5) . . ?
C93 C92 C91 118.1(5) . . ?
F11 C45 F12 116.2(8) . . ?
F12A C45 F11A 112.8(7) . . ?
F12A C45 F10A 103.1(8) . . ?
F11A C45 F10A 94.4(8) . . ?
F12A C45 C44 122.0(9) . . ?
F11 C45 C44 118.1(7) . . ?
F12 C45 C44 113.0(7) . . ?
F11A C45 C44 114.0(7) . . ?
F10A C45 C44 105.4(7) . . ?
F11 C45 F10 99.9(7) . . ?
F12 C45 F10 99.8(7) . . ?
C44 C45 F10 106.4(7) . . ?
O11 C81 C82 128.5(6) . . ?
O11 C81 C80 114.0(5) . . ?
C82 C81 C80 117.5(6) . . ?
O8 C49 C48 125.8(6) . . ?
O8 C49 C50 115.3(5) . . ?
C48 C49 C50 118.9(6) . . ?
C85 C87 C89 118.6(6) . . ?
C85 C87 H87 120.7 . . ?
C89 C87 H87 120.7 . . ?
C25 C26 C27 122.0(6) . . ?
C25 C26 H26 119.0 . . ?
C27 C26 H26 119.0 . . ?
O16 C105 C104 124.1(5) . . ?
O16 C105 C106 115.9(5) . . ?
C104 C105 C106 119.9(5) . . ?
F30 C101 F29 109.1(7) . . ?
F30 C101 F28 103.8(7) . . ?
F29 C101 F28 101.7(6) . . ?
F30 C101 C100 115.6(6) . . ?
F29 C101 C100 113.7(6) . . ?
F28 C101 C100 111.5(6) . . ?
C67 C68 C69 119.3(6) . . ?
C67 C68 H68 120.3 . . ?
C69 C68 H68 120.3 . . ?
C57 C59 C61 120.1(6) . . ?
C57 C59 H59 120.0 . . ?
C61 C59 H59 120.0 . . ?
C99 C100 C98 119.4(6) . . ?
C99 C100 C101 120.5(6) . . ?
C98 C100 C101 120.0(6) . . ?
C111 C110 C108 119.7(5) . . ?
C111 C110 H110 120.2 . . ?
C108 C110 H110 120.2 . . ?
C19 C18 C20 118.9(7) . . ?
C19 C18 C17 121.6(8) . . ?
C20 C18 C17 119.4(7) . . ?
C43 C44 C42 120.8(7) . . ?
C43 C44 C45 120.3(7) . . ?
C42 C44 C45 118.9(7) . . ?
F34 C112 F35 106.7(5) . . ?
F34 C112 F36 106.9(5) . . ?
F35 C112 F36 105.1(5) . . ?
F34 C112 C111 113.8(5) . . ?
F35 C112 C111 112.5(5) . . ?
F36 C112 C111 111.3(5) . . ?
C40 C42 C44 119.5(7) . . ?
C40 C42 H42 120.2 . . ?
C44 C42 H42 120.2 . . ?
O10 C72 C73 104.8(5) . . ?
O10 C72 H72A 110.8 . . ?
C73 C72 H72A 110.8 . . ?
O10 C72 H72B 110.8 . . ?
C73 C72 H72B 110.8 . . ?
H72A C72 H72B 108.9 . . ?
C95 C97 C99 121.2(6) . . ?
C95 C97 H97 119.4 . . ?
C99 C97 H97 119.4 . . ?
C11 C10 N2 136.1(10) . . ?
C11 C10 C9 110.5(9) . . ?
N2 C10 C9 113.3(6) . . ?
N2 C10 C11A 112.1(9) . . ?
C9 C10 C11A 134.1(8) . . ?
F26 C91 F25 106.7(5) . . ?
F26 C91 F27 107.0(5) . . ?
F25 C91 F27 106.5(5) . . ?
F26 C91 C92 114.3(5) . . ?
F25 C91 C92 111.5(5) . . ?
F27 C91 C92 110.4(5) . . ?
C107 C109 C111 120.0(5) . . ?
C107 C109 H109 120.0 . . ?
C111 C109 H109 120.0 . . ?
C57 C58 C60 120.8(6) . . ?
C57 C58 H58 119.6 . . ?
C60 C58 H58 119.6 . . ?
C42 C40 C39 119.9(7) . . ?
C42 C40 H40 120.0 . . ?
C39 C40 H40 120.0 . . ?
C54 C52 C50 120.9(7) . . ?
C54 C52 H52 119.6 . . ?
C50 C52 H52 119.6 . . ?
F24 C90 F23 107.9(6) . . ?
F24 C90 F22 106.2(5) . . ?
F23 C90 F22 105.4(6) . . ?
F24 C90 C89 114.0(6) . . ?
F23 C90 C89 111.2(5) . . ?
F22 C90 C89 111.7(5) . . ?
C2 C4 C6 119.9(8) . . ?
C2 C4 H4 120.0 . . ?
C6 C4 H4 120.0 . . ?
C79 C77 C75 120.2(8) . . ?
C79 C77 H77 119.9 . . ?
C75 C77 H77 119.9 . . ?
F33 C102 F31 106.6(5) . . ?
F33 C102 F32 107.1(5) . . ?
F31 C102 F32 106.7(5) . . ?
F33 C102 C103 112.3(5) . . ?
F31 C102 C103 112.7(4) . . ?
F32 C102 C103 111.1(5) . . ?
N6 C73 C74 114.3(6) . . ?
N6 C73 C72 102.5(6) . . ?
C74 C73 C72 111.8(6) . . ?
N6 C73 H73 109.3 . . ?
C74 C73 H73 109.3 . . ?
C72 C73 H73 109.3 . . ?
N5 C70 C69 123.3(6) . . ?
N5 C70 C71 113.8(6) . . ?
C69 C70 C71 123.0(6) . . ?
C32 C33 C31 120.4(6) . . ?
C32 C33 C34 118.9(7) . . ?
C31 C33 C34 120.7(7) . . ?
C97 C99 C100 119.8(6) . . ?
C97 C99 H99 120.1 . . ?
C100 C99 H99 120.1 . . ?
C33 C31 C29 119.5(6) . . ?
C33 C31 H31 120.3 . . ?
C29 C31 H31 120.3 . . ?
C55 C53 C51 119.1(7) . . ?
C55 C53 H53 120.5 . . ?
C51 C53 H53 120.5 . . ?
C6 C5 C3 120.5(9) . . ?
C6 C5 H5 119.7 . . ?
C3 C5 H5 119.7 . . ?
C53 C55 C54 121.4(7) . . ?
C53 C55 C56 120.3(8) . . ?
C54 C55 C56 118.3(8) . . ?
C47 C48 C49 121.0(6) . . ?
C47 C48 H48 119.5 . . ?
C49 C48 H48 119.5 . . ?
C5 C6 C4 119.7(7) . . ?
C5 C6 C7 118.8(8) . . ?
C4 C6 C7 121.3(8) . . ?
C75 C74 C76 118.6(7) . . ?
C75 C74 C73 121.1(6) . . ?
C76 C74 C73 120.2(7) . . ?
N2 C14 C13 111.9(8) . . ?
N2 C14 C15 114.0(5) . . ?
C13 C14 C15 134.0(8) . . ?
N2 C14 C13A 136.7(9) . . ?
C15 C14 C13A 108.6(9) . . ?
O14 C94 C93 124.6(5) . . ?
O14 C94 C95 116.3(5) . . ?
C93 C94 C95 119.1(5) . . ?
O9 C64 C63 103.7(5) . . ?
O9 C64 H64A 111.0 . . ?
C63 C64 H64A 111.0 . . ?
O9 C64 H64B 111.0 . . ?
C63 C64 H64B 111.0 . . ?
H64A C64 H64B 109.0 . . ?
O3 C25 C26 129.5(6) . . ?
O3 C25 C24 112.3(7) . . ?
C26 C25 C24 118.2(7) . . ?
C36 C37 C38 122.6(7) . . ?
C36 C37 H37 118.7 . . ?
C38 C37 H37 118.7 . . ?
C1 C2 C4 120.7(8) . . ?
C1 C2 H2 119.6 . . ?
C4 C2 H2 119.6 . . ?
C8 C7 N1 112.4(8) . . ?
C8 C7 C6 114.3(8) . . ?
N1 C7 C6 110.4(6) . . ?
N1 C7 C8A 93.6(8) . . ?
C6 C7 C8A 111.2(8) . . ?
C8 C7 H7 106.4 . . ?
N1 C7 H7 106.4 . . ?
C6 C7 H7 106.4 . . ?
N3 C17 C18 114.5(6) . . ?
N3 C17 C16A 112.4(8) . . ?
C18 C17 C16A 115.8(7) . . ?
N3 C17 C16 97.5(7) . . ?
C18 C17 C16 107.3(7) . . ?
N3 C17 H17 112.2 . . ?
C18 C17 H17 112.2 . . ?
C16 C17 H17 112.2 . . ?
N3 C15 O2 128.4(8) . . ?
N3 C15 C14 125.3(6) . . ?
O2 C15 C14 106.0(7) . . ?
N3 C15 O2A 107.7(8) . . ?
C14 C15 O2A 126.3(7) . . ?
C77 C75 C74 121.3(8) . . ?
C77 C75 H75 119.3 . . ?
C74 C75 H75 119.3 . . ?
C15 N3 C17 107.2(6) . . ?
C15 N3 Eu2 116.8(5) . . ?
C17 N3 Eu2 134.2(4) . . ?
F19 C80 F20 107.7(7) . . ?
F19 C80 F21 107.0(7) . . ?
F20 C80 F21 102.8(7) . . ?
F19 C80 C81 114.1(6) . . ?
F20 C80 C81 114.5(6) . . ?
F21 C80 C81 109.9(6) . . ?
F16 C56 F17 109.3(9) . . ?
F17A C56 F16A 109.0(8) . . ?
F16 C56 F18 104.6(10) . . ?
F17 C56 F18 100.7(8) . . ?
F17A C56 F18A 103.1(11) . . ?
F16A C56 F18A 101.5(8) . . ?
F17A C56 C55 120.8(10) . . ?
F16 C56 C55 118.1(8) . . ?
F17 C56 C55 110.9(9) . . ?
F16A C56 C55 112.0(10) . . ?
F18 C56 C55 111.8(9) . . ?
F18A C56 C55 108.1(8) . . ?
C2 C1 C3 120.6(8) . . ?
C2 C1 H1 119.7 . . ?
C3 C1 H1 119.7 . . ?
N1 C9 O1A 132.6(9) . . ?
N1 C9 C10 124.6(6) . . ?
O1A C9 C10 102.3(8) . . ?
N1 C9 O1 105.0(8) . . ?
C10 C9 O1 130.3(8) . . ?
C52 C54 C55 118.7(7) . . ?
C52 C54 H54 120.6 . . ?
C55 C54 H54 120.6 . . ?
O5 C36 C37 129.9(7) . . ?
O5 C36 C35A 107.9(9) . . ?
C37 C36 C35A 118.2(9) . . ?
O5 C36 C35 114.7(8) . . ?
C37 C36 C35 113.4(8) . . ?
C74 C76 C78 119.8(9) . . ?
C74 C76 H76 120.1 . . ?
C78 C76 H76 120.1 . . ?
C23 C21 C19 119.6(10) . . ?
C23 C21 H21 120.2 . . ?
C19 C21 H21 120.2 . . ?
C22 C23 C21 122.2(10) . . ?
C22 C23 H23 118.9 . . ?
C21 C23 H23 118.9 . . ?
F3 C24 F2 106.4(9) . . ?
F3 C24 F1 106.9(9) . . ?
F2 C24 F1 106.2(10) . . ?
F3 C24 C25 113.7(11) . . ?
F2 C24 C25 114.2(8) . . ?
F1 C24 C25 109.1(8) . . ?
C18 C19 C21 117.9(9) . . ?
C18 C19 H19 121.1 . . ?
C21 C19 H19 121.1 . . ?
C22 C20 C18 121.6(9) . . ?
C22 C20 H20 119.2 . . ?
C18 C20 H20 119.2 . . ?
F4 C34 F5 106.4(8) . . ?
F4 C34 F6 104.2(8) . . ?
F5 C34 F6 106.9(7) . . ?
F4 C34 C33 112.3(7) . . ?
F5 C34 C33 114.2(7) . . ?
F6 C34 C33 112.2(8) . . ?
C23 C22 C20 119.6(10) . . ?
C23 C22 H22 120.2 . . ?
C20 C22 H22 120.2 . . ?
C77 C79 C78 120.6(8) . . ?
C77 C79 H79 119.7 . . ?
C78 C79 H79 119.7 . . ?
C33 C32 C30 119.8(7) . . ?
C33 C32 H32 120.1 . . ?
C30 C32 H32 120.1 . . ?
C1 C3 C5 118.5(9) . . ?
C1 C3 H3 120.7 . . ?
C5 C3 H3 120.7 . . ?
C79 C78 C76 119.4(8) . . ?
C79 C78 H78 120.3 . . ?
C76 C78 H78 120.3 . . ?
 
_refine_diff_density_max    0.811
_refine_diff_density_min   -0.710
_refine_diff_density_rms    0.082

_shelx_res_file
;
TITL PhEuCF3_0m_a.res in P2(1)
    PhEuCF3_0m_a.res
    created by SHELXL-2016/6 at 15:31:11 on 25-Aug-2020
CELL  0.71073  12.8150  24.1335  18.9535   90.000  107.872   90.000
ZERR    4.000   0.0074   0.0139   0.0108    0.000    0.004    0.000
LATT -1
SYMM -X, 1/2+Y, -Z
SFAC C  H  Eu F  N  O
UNIT 224  136  4  72  12  32
L.S. 50
ACTA
BOND $H
FMAP 2
PLAN 100
SADI F10 F11 F10A F11A F11 F12 F11A F12A F12 F10 F12A F10A
EADP F10 F10A F11 F11A F12 F12A
SADI F16 F17 F16A F17A F17 F18 F17A F18A F18 F16 F18A F16A
SADI F7 F8 F7A F8A F8 F9 F8A F9A F9 F7 F9A F7A
EADP F7 F7A F8 F8A F9 F9A
SIZE 0.134 0.211 0.502
EADP C35 C35A
EADP F16 F16A F17 F17A F18 F18A
EADP C8 C8A C16 C16A C11 C11A C12 C12A C13 C13A O1 O1A O2 O2A
BIND C35  F7A
BIND C35A F7
FREE C9   C8
ISOR F7 F8 F9
ISOR C35
ISOR F16 F17 F18
ISOR F10 F11 F12
ISOR C8 C16 C11 C12 C13 O1 O2
ISOR F1 F2
TEMP -100
WGHT    0.025500    0.581700
FVAR       0.22561   0.53794
PART 1
F9    4    0.620113    0.708011    0.130333    21.00000    0.11344    0.04139 =
         0.03700    0.01762   -0.01570   -0.02195
F8    4    0.762443    0.752170    0.194275    21.00000    0.11344    0.04139 =
         0.03700    0.01762   -0.01570   -0.02195
F7    4    0.773247    0.689887    0.115632    21.00000    0.11344    0.04139 =
         0.03700    0.01762   -0.01570   -0.02195
C35   1    0.662487    0.713875    0.185329    21.00000    0.11490    0.02706 =
         0.02383   -0.00322   -0.00233   -0.02565
F17   4    1.212841    0.329974    0.638380    21.00000    0.06912    0.07575 =
         0.05212   -0.00222   -0.01970    0.03351
F16   4    1.133710    0.388786    0.689359    21.00000    0.06912    0.07575 =
         0.05212   -0.00222   -0.01970    0.03351
F18   4    1.069265    0.307063    0.666436    21.00000    0.06912    0.07575 =
         0.05212   -0.00222   -0.01970    0.03351
F12   4    1.098224    0.663581    0.696132    21.00000    0.06029    0.05933 =
         0.01372    0.00857   -0.00881   -0.01236
F11   4    1.194251    0.718148    0.650305    21.00000    0.06029    0.05933 =
         0.01372    0.00857   -0.00881   -0.01236
F10   4    1.048461    0.747929    0.667413    21.00000    0.06029    0.05933 =
         0.01372    0.00857   -0.00881   -0.01236
C8    1    0.301396    0.551410    0.127492    21.00000    0.04358    0.04662 =
         0.02025    0.00218    0.01077   -0.00549
C16   1    1.018287    0.500014    0.165918    21.00000    0.04358    0.04662 =
         0.02025    0.00218    0.01077   -0.00549
O1    6    0.354401    0.534634    0.073877    21.00000    0.04358    0.04662 =
         0.02025    0.00218    0.01077   -0.00549
O2    6    0.912919    0.495472    0.103156    21.00000    0.04358    0.04662 =
         0.02025    0.00218    0.01077   -0.00549
C11   1    0.506362    0.504900   -0.003109    21.00000    0.04358    0.04662 =
         0.02025    0.00218    0.01077   -0.00549
C12   1    0.589303    0.491729   -0.034817    21.00000    0.04358    0.04662 =
         0.02025    0.00218    0.01077   -0.00549
C13   1    0.698675    0.493066    0.007459    21.00000    0.04358    0.04662 =
         0.02025    0.00218    0.01077   -0.00549
PART 2
F8A   4    0.552403    0.711307    0.164859   -21.00000    0.11344    0.04139 =
         0.03700    0.01762   -0.01570   -0.02195
F9A   4    0.687868    0.714593    0.123448   -21.00000    0.11344    0.04139 =
         0.03700    0.01762   -0.01570   -0.02195
F7A   4    0.685516    0.764518    0.216580   -21.00000    0.11344    0.04139 =
         0.03700    0.01762   -0.01570   -0.02195
C35A  1    0.729324    0.701643    0.168331   -21.00000    0.11490    0.02706 =
         0.02383   -0.00322   -0.00233   -0.02565
F16A  4    1.223348    0.365765    0.652403   -21.00000    0.06912    0.07575 =
         0.05212   -0.00222   -0.01970    0.03351
F18A  4    1.085927    0.387541    0.690332   -21.00000    0.06912    0.07575 =
         0.05212   -0.00222   -0.01970    0.03351
F17A  4    1.109727    0.304630    0.663433   -21.00000    0.06912    0.07575 =
         0.05212   -0.00222   -0.01970    0.03351
F11A  4    1.169778    0.654987    0.684571   -21.00000    0.06029    0.05933 =
         0.01372    0.00857   -0.00881   -0.01236
F10A  4    1.193107    0.729054    0.632087   -21.00000    0.06029    0.05933 =
         0.01372    0.00857   -0.00881   -0.01236
F12A  4    1.069936    0.729536    0.685085   -21.00000    0.06029    0.05933 =
         0.01372    0.00857   -0.00881   -0.01236
C8A   1    0.310913    0.537914    0.095534   -21.00000    0.04358    0.04662 =
         0.02025    0.00218    0.01077   -0.00549
O1A   6    0.378919    0.519222    0.049241   -21.00000    0.04358    0.04662 =
         0.02025    0.00218    0.01077   -0.00549
O2A   6    0.951249    0.481520    0.128772   -21.00000    0.04358    0.04662 =
         0.02025    0.00218    0.01077   -0.00549
C13A  1    0.747596    0.479970    0.015522   -21.00000    0.04358    0.04662 =
         0.02025    0.00218    0.01077   -0.00549
C12A  1    0.640788    0.476796   -0.032870   -21.00000    0.04358    0.04662 =
         0.02025    0.00218    0.01077   -0.00549
C11A  1    0.548103    0.491156   -0.012036   -21.00000    0.04358    0.04662 =
         0.02025    0.00218    0.01077   -0.00549
C16A  1    1.037395    0.479336    0.194776   -21.00000    0.04358    0.04662 =
         0.02025    0.00218    0.01077   -0.00549
PART 0
F3    4    0.465591    0.670133    0.335371    11.00000    0.19062    0.06224 =
         0.23292    0.02979    0.11535    0.08030
F2    4    0.472413    0.639713    0.438302    11.00000    0.11456    0.05279 =
         0.23124   -0.06567    0.13300   -0.03116
F1    4    0.616283    0.671484    0.419208    11.00000    0.11102    0.05835 =
         0.28248   -0.09438    0.13479   -0.04780
EU1   3    0.744644    0.503945    0.772696    11.00000    0.01703    0.02482 =
         0.02037    0.00401    0.00430    0.00059
EU2   3    0.695798    0.526143    0.257292    11.00000    0.02325    0.02399 =
         0.01585    0.00281    0.00360   -0.00508
O4    6    0.616103    0.476877    0.338179    11.00000    0.03650    0.02365 =
         0.02718   -0.00020    0.01747    0.00023
F26   4    1.206784    0.513850    0.853704    11.00000    0.02079    0.06259 =
         0.05236    0.01749    0.00720   -0.00406
F13   4    0.574372    0.338660    0.145926    11.00000    0.05529    0.04909 =
         0.05936   -0.01382   -0.00237   -0.02722
F35   4    0.243950    0.301808    0.961561    11.00000    0.03362    0.05470 =
         0.03324    0.00222    0.00908   -0.01720
F31   4    0.422664    0.558552    0.564562    11.00000    0.03526    0.06058 =
         0.02680    0.01792    0.00266   -0.00079
O9    6    0.814800    0.653274    0.638407    11.00000    0.04287    0.02206 =
         0.03049    0.00025    0.02015   -0.00314
O6    6    0.826177    0.581513    0.344612    11.00000    0.03311    0.02727 =
         0.01617   -0.00205    0.00602   -0.00036
F33   4    0.311204    0.494121    0.570100    11.00000    0.03454    0.06119 =
         0.03311    0.00767   -0.01856   -0.01146
F34   4    0.407414    0.275660    1.019755    11.00000    0.04875    0.03860 =
         0.03511    0.01043    0.01267    0.00440
O14   6    0.847479    0.443124    0.865668    11.00000    0.01918    0.03583 =
         0.02826    0.01022    0.00316    0.00196
O12   6    0.641198    0.558627    0.833689    11.00000    0.01478    0.03832 =
         0.01586    0.00276    0.00315    0.00264
F36   4    0.349744    0.354912    1.043155    11.00000    0.05709    0.04376 =
         0.02756   -0.00723    0.01674   -0.00861
O16   6    0.611778    0.442757    0.798292    11.00000    0.01664    0.03415 =
         0.02550    0.00781    0.00055   -0.00395
F24   4    0.178616    0.676724    0.882187    11.00000    0.02626    0.08410 =
         0.06579   -0.01188    0.00760    0.01641
O11   6    0.864988    0.557005    0.873899    11.00000    0.01997    0.03518 =
         0.02573   -0.00227    0.00597    0.00209
F32   4    0.327273    0.566119    0.639001    11.00000    0.04537    0.06245 =
         0.03638    0.00580    0.00691    0.02726
O7    6    0.670634    0.433586    0.209502    11.00000    0.02743    0.03202 =
         0.01961   -0.00065    0.00506   -0.00678
O13   6    0.926445    0.500930    0.765299    11.00000    0.02279    0.03291 =
         0.01852    0.00387    0.00645   -0.00057
F23   4    0.245328    0.654235    0.996521    11.00000    0.04702    0.07998 =
         0.08242    0.03946    0.04717    0.02596
F14   4    0.723008    0.293335    0.188389    11.00000    0.07459    0.03656 =
         0.04701   -0.02135    0.01830   -0.00746
O15   6    0.569091    0.518396    0.679378    11.00000    0.02178    0.03504 =
         0.02420    0.00711    0.00574    0.00151
O8    6    0.830878    0.466231    0.339968    11.00000    0.02832    0.02433 =
         0.02242   -0.00680    0.00168    0.00416
F25   4    1.129448    0.500818    0.738713    11.00000    0.05178    0.08238 =
         0.04986   -0.00329    0.03577   -0.00925
F27   4    1.095956    0.574047    0.790133    11.00000    0.03364    0.03325 =
         0.09515    0.01966    0.02127   -0.00022
F15   4    0.710289    0.358576    0.108813    11.00000    0.13629    0.06014 =
         0.03343   -0.02897    0.05178   -0.04916
O5    6    0.698242    0.614538    0.201992    11.00000    0.06269    0.03396 =
         0.02322    0.01025   -0.01161   -0.03079
N4    5    0.763821    0.601154    0.720467    11.00000    0.01976    0.02489 =
         0.01855   -0.00126    0.00979    0.00328
F29   4    1.130439    0.281373    1.186312    11.00000    0.04986    0.08039 =
         0.06237    0.04655    0.00740    0.01438
F22   4    0.280786    0.733045    0.958350    11.00000    0.04791    0.04585 =
         0.08169   -0.00472    0.02718    0.01695
O10   6    0.721474    0.365706    0.591181    11.00000    0.06974    0.02541 =
         0.03627   -0.00731   -0.00020   -0.00514
N6    5    0.734809    0.409410    0.698364    11.00000    0.03108    0.02307 =
         0.03614    0.00395    0.00058   -0.00570
O3    6    0.600119    0.588472    0.313979    11.00000    0.04162    0.02162 =
         0.06967    0.00374    0.03404   -0.00089
F28   4    1.031967    0.335196    1.222778    11.00000    0.10616    0.08753 =
         0.05202    0.02382    0.03540    0.01156
F20   4    0.953233    0.628160    1.040378    11.00000    0.03293    0.13636 =
         0.05824   -0.05543    0.00115   -0.00559
C95   1    0.973271    0.402317    0.969570    11.00000    0.02019    0.02662 =
         0.02851   -0.00097    0.00548    0.00167
C29   1    0.550196    0.384018    0.393687    11.00000    0.02708    0.03460 =
         0.01982    0.00321    0.00031   -0.00343
AFIX  43
H29   2    0.591902    0.380975    0.360187    11.00000   -1.20000
AFIX   0
C107  1    0.357317    0.409431    0.828660    11.00000    0.02324    0.02742 =
         0.02467    0.00384    0.00443    0.00423
AFIX  43
H107  2    0.309213    0.433224    0.793456    11.00000   -1.20000
AFIX   0
C106  1    0.463325    0.402683    0.827399    11.00000    0.02018    0.02236 =
         0.01371    0.00310   -0.00075   -0.00240
N2    5    0.656011    0.515657    0.112877    11.00000    0.06654    0.05091 =
         0.01781    0.00365   -0.00158   -0.03859
F19   4    1.038692    0.573045    0.992069    11.00000    0.03979    0.11141 =
         0.10230   -0.06447   -0.03779    0.04035
F30   4    0.960576    0.265315    1.161371    11.00000    0.08066    0.11092 =
         0.07606    0.06626   -0.03274   -0.06045
N5    5    0.762185    0.508338    0.637663    11.00000    0.02017    0.02465 =
         0.01964   -0.00431    0.00298   -0.00179
C28   1    0.528274    0.435791    0.416325    11.00000    0.04740    0.03434 =
         0.03433   -0.00123    0.02427   -0.00857
C108  1    0.530230    0.365552    0.876442    11.00000    0.02059    0.03194 =
         0.03218    0.00637    0.00535   -0.00020
AFIX  43
H108  2    0.602359    0.358930    0.874473    11.00000   -1.20000
AFIX   0
C66   1    0.784572    0.556719    0.611056    11.00000    0.02370    0.02495 =
         0.01620   -0.00149    0.00266   -0.00007
F5    4    0.398074    0.292508    0.558317    11.00000    0.14806    0.07154 =
         0.06243    0.00516    0.06185   -0.03700
C46   1    0.682199    0.343715    0.168095    11.00000    0.05177    0.03534 =
         0.02574   -0.01205    0.01495   -0.02184
N1    5    0.493414    0.527591    0.174730    11.00000    0.02552    0.03350 =
         0.06336    0.02591   -0.00895   -0.00911
C65   1    0.786844    0.604497    0.660773    11.00000    0.01896    0.02759 =
         0.02420    0.00100    0.00806   -0.00022
C89   1    0.366519    0.655418    0.925965    11.00000    0.01916    0.02810 =
         0.04002    0.00923    0.01723    0.00359
C98   1    0.909864    0.338330    1.043966    11.00000    0.02760    0.05365 =
         0.04744    0.02298    0.00323   -0.01156
AFIX  43
H98   2    0.852078    0.316881    1.051564    11.00000   -1.20000
AFIX   0
C84   1    0.554754    0.614032    0.901912    11.00000    0.01488    0.03924 =
         0.02388    0.00325    0.00890    0.00075
C88   1    0.464604    0.657272    0.981327    11.00000    0.02611    0.04255 =
         0.02732   -0.00762    0.01022    0.00382
AFIX  43
H88   2    0.467820    0.672450    1.028195    11.00000   -1.20000
AFIX   0
C82   1    0.758656    0.608448    0.932554    11.00000    0.02186    0.04190 =
         0.02632   -0.00101    0.01329   -0.00172
AFIX  43
H82   2    0.762952    0.633518    0.971989    11.00000   -1.20000
AFIX   0
C61   1    0.568628    0.669526    0.682320    11.00000    0.03212    0.03182 =
         0.03113   -0.00360    0.00827    0.00347
AFIX  43
H61   2    0.577263    0.646033    0.644279    11.00000   -1.20000
AFIX   0
C85   1    0.456191    0.611118    0.847016    11.00000    0.02513    0.03965 =
         0.02091    0.00236    0.00540   -0.00164
AFIX  43
H85   2    0.452925    0.594248    0.801100    11.00000   -1.20000
AFIX   0
C43   1    0.942671    0.713996    0.533850    11.00000    0.05053    0.02368 =
         0.02864   -0.00526    0.01425   -0.01388
AFIX  43
H43   2    0.923613    0.745732    0.556892    11.00000   -1.20000
AFIX   0
C51   1    1.001933    0.431546    0.461477    11.00000    0.03910    0.03410 =
         0.04500   -0.00054   -0.00398    0.00276
AFIX  43
H51   2    1.013424    0.465997    0.440766    11.00000   -1.20000
AFIX   0
C62   1    0.656374    0.680666    0.743447    11.00000    0.02733    0.02487 =
         0.02151   -0.00010    0.01137   -0.00374
C27   1    0.562123    0.485404    0.382538    11.00000    0.03858    0.02990 =
         0.03386   -0.00630    0.02119   -0.01182
C67   1    0.805987    0.561703    0.544409    11.00000    0.03385    0.03507 =
         0.01945    0.00069    0.00502    0.00186
AFIX  43
H67   2    0.821329    0.596771    0.527072    11.00000   -1.20000
AFIX   0
C39   1    0.906636    0.652113    0.430323    11.00000    0.02912    0.03069 =
         0.01366   -0.00018    0.00589   -0.00855
C96   1    0.891014    0.370772    0.981945    11.00000    0.02343    0.05462 =
         0.04188    0.02189   -0.00339   -0.01343
AFIX  43
H96   2    0.819854    0.371515    0.946820    11.00000   -1.20000
AFIX   0
C38   1    0.837750    0.632989    0.354621    11.00000    0.03182    0.03866 =
         0.01689    0.00172    0.00733   -0.00934
F21   4    0.997651    0.653633    0.949130    11.00000    0.05208    0.14700 =
         0.10407    0.02931   -0.00330   -0.05332
C41   1    0.881594    0.699079    0.462871    11.00000    0.03765    0.02197 =
         0.02903    0.00300    0.01040   -0.00639
AFIX  43
H41   2    0.821551    0.721535    0.436206    11.00000   -1.20000
AFIX   0
C50   1    0.918951    0.396807    0.421278    11.00000    0.02775    0.03022 =
         0.02923   -0.00527   -0.00087    0.01186
C60   1    0.642649    0.713843    0.799765    11.00000    0.03374    0.03545 =
         0.02491   -0.00411    0.01535   -0.00186
AFIX  43
H60   2    0.702667    0.720798    0.842915    11.00000   -1.20000
AFIX   0
C103  1    0.473986    0.501661    0.673238    11.00000    0.02544    0.02418 =
         0.01802   -0.00143    0.00364    0.00235
C111  1    0.388174    0.346025    0.930351    11.00000    0.02585    0.02151 =
         0.02124   -0.00398    0.00615   -0.00686
C47   1    0.718785    0.388320    0.228120    11.00000    0.02969    0.04004 =
         0.01979   -0.00799    0.01290   -0.01483
C93   1    1.033078    0.461487    0.879967    11.00000    0.02113    0.02568 =
         0.03530    0.00526    0.00991    0.00331
AFIX  43
H93   2    1.106198    0.456674    0.911287    11.00000   -1.20000
AFIX   0
C69   1    0.781727    0.464236    0.530611    11.00000    0.05613    0.03696 =
         0.02143   -0.01211    0.00315    0.00452
AFIX  43
H69   2    0.779708    0.431061    0.503243    11.00000   -1.20000
AFIX   0
C83   1    0.655334    0.592387    0.886449    11.00000    0.02027    0.03569 =
         0.01960    0.00798    0.00492    0.00478
C57   1    0.453608    0.726420    0.731523    11.00000    0.03217    0.03113 =
         0.05020   -0.00150    0.01877    0.00546
AFIX  43
H57   2    0.384164    0.742382    0.727224    11.00000   -1.20000
AFIX   0
C63   1    0.768866    0.658464    0.749694    11.00000    0.02568    0.02586 =
         0.02728   -0.00305    0.01115   -0.00268
AFIX  13
H63   2    0.815930    0.659363    0.802647    11.00000   -1.20000
AFIX   0
C71   1    0.739350    0.411422    0.632621    11.00000    0.03345    0.02747 =
         0.02823   -0.00140   -0.00336    0.00418
C86   1    0.558865    0.637288    0.969669    11.00000    0.02446    0.05486 =
         0.02651   -0.00535    0.00310    0.00409
AFIX  43
H86   2    0.626777    0.639459    1.008149    11.00000   -1.20000
AFIX   0
C104  1    0.439128    0.463446    0.715591    11.00000    0.02369    0.03741 =
         0.01947    0.00303    0.00177   -0.00334
AFIX  43
H104  2    0.363310    0.454542    0.701696    11.00000   -1.20000
AFIX   0
C30   1    0.470208    0.438414    0.468031    11.00000    0.11422    0.04799 =
         0.08745   -0.01836    0.08325   -0.03133
AFIX  43
H30   2    0.456002    0.473485    0.485928    11.00000   -1.20000
AFIX   0
C92   1    1.014680    0.491876    0.814936    11.00000    0.01983    0.02514 =
         0.02641   -0.00148    0.00897    0.00124
C45   1    1.102388    0.698204    0.644784    11.00000    0.07295    0.05327 =
         0.01456   -0.01336    0.00133   -0.02652
C81   1    0.853371    0.589340    0.922805    11.00000    0.02522    0.03437 =
         0.01934    0.00282    0.00351   -0.00407
C49   1    0.845184    0.414970    0.347653    11.00000    0.02201    0.02833 =
         0.02790   -0.00646    0.00625    0.00498
C87   1    0.361121    0.632238    0.856981    11.00000    0.01914    0.03574 =
         0.03546    0.01250    0.00862   -0.00096
AFIX  43
H87   2    0.293693    0.631056    0.817943    11.00000   -1.20000
AFIX   0
C26   1    0.534762    0.539269    0.399972    11.00000    0.05619    0.02757 =
         0.06824   -0.01650    0.05068   -0.01530
AFIX  43
H26   2    0.500104    0.543716    0.437310    11.00000   -1.20000
AFIX   0
C105  1    0.509747    0.437313    0.777709    11.00000    0.02710    0.02239 =
         0.02225    0.00025    0.00382   -0.00232
C101  1    1.032670    0.303248    1.163425    11.00000    0.03629    0.05759 =
         0.03843    0.01777   -0.00214   -0.00896
C68   1    0.804464    0.514293    0.503718    11.00000    0.05862    0.03528 =
         0.01755    0.00202    0.00876    0.00590
AFIX  43
H68   2    0.818960    0.516101    0.457533    11.00000   -1.20000
AFIX   0
C59   1    0.466261    0.692909    0.676189    11.00000    0.03040    0.03371 =
         0.03853   -0.00124    0.00219    0.00068
AFIX  43
H59   2    0.405451    0.685578    0.633674    11.00000   -1.20000
AFIX   0
C100  1    1.012875    0.336876    1.095331    11.00000    0.02688    0.03116 =
         0.02336    0.00721    0.00226   -0.00119
F4    4    0.305259    0.280128    0.448270    11.00000    0.14847    0.15321 =
         0.09257    0.04830   -0.01293   -0.12178
C110  1    0.493439    0.337723    0.928673    11.00000    0.02590    0.02985 =
         0.03051    0.01038    0.00431    0.00147
AFIX  43
H110  2    0.540908    0.313119    0.962972    11.00000   -1.20000
AFIX   0
C18   1    1.041689    0.561161    0.279677    11.00000    0.03202    0.04092 =
         0.05791   -0.00001    0.02348   -0.00781
C44   1    1.031947    0.681934    0.570709    11.00000    0.04914    0.03775 =
         0.01673   -0.00173    0.00957   -0.01704
C112  1    0.348670    0.319083    0.988269    11.00000    0.02784    0.03706 =
         0.02520   -0.00211    0.00695   -0.00525
C42   1    1.056518    0.633892    0.538884    11.00000    0.03834    0.05027 =
         0.02518    0.00077   -0.00194    0.00175
AFIX  43
H42   2    1.116715    0.611437    0.565312    11.00000   -1.20000
AFIX   0
C72   1    0.694106    0.323031    0.636262    11.00000    0.07483    0.02658 =
         0.04926    0.00689   -0.01872   -0.00834
AFIX  23
H72A  2    0.742500    0.290409    0.640557    11.00000   -1.20000
H72B  2    0.616946    0.311081    0.614650    11.00000   -1.20000
AFIX   0
C97   1    1.075919    0.399634    1.020231    11.00000    0.02311    0.04348 =
         0.02445    0.00104    0.00371   -0.00970
AFIX  43
H97   2    1.134130    0.420171    1.011687    11.00000   -1.20000
AFIX   0
C10   1    0.553546    0.512653    0.067878    11.00000    0.08930    0.06438 =
         0.02104    0.02006   -0.01976   -0.06257
C91   1    1.113276    0.519989    0.799994    11.00000    0.02540    0.03022 =
         0.03871    0.00480    0.01372    0.00245
C109  1    0.319698    0.382380    0.879922    11.00000    0.01807    0.03070 =
         0.02888    0.00117    0.00647    0.00269
AFIX  43
H109  2    0.246941    0.388496    0.880937    11.00000   -1.20000
AFIX   0
C58   1    0.540691    0.736756    0.792571    11.00000    0.04095    0.03219 =
         0.03394   -0.00773    0.01597    0.00507
AFIX  43
H58   2    0.531473    0.759957    0.830712    11.00000   -1.20000
AFIX   0
C40   1    0.993034    0.618974    0.468706    11.00000    0.03407    0.04098 =
         0.02562   -0.00669    0.00624    0.00175
AFIX  43
H40   2    1.008761    0.585886    0.446773    11.00000   -1.20000
AFIX   0
C52   1    0.901708    0.347178    0.452834    11.00000    0.04001    0.03597 =
         0.03757   -0.01098    0.00231    0.01102
AFIX  43
H52   2    0.845663    0.322793    0.425470    11.00000   -1.20000
AFIX   0
C90   1    0.266934    0.679365    0.939485    11.00000    0.02523    0.04283 =
         0.04844    0.01373    0.01084    0.00875
C4    1    0.390198    0.427174    0.201505    11.00000    0.03757    0.04243 =
         0.04774    0.01567   -0.02228   -0.01847
AFIX  43
H4    2    0.432315    0.425511    0.168135    11.00000   -1.20000
AFIX   0
C77   1    0.993728    0.305078    0.830191    11.00000    0.05331    0.04706 =
         0.05506   -0.00703   -0.01533    0.01149
AFIX  43
H77   2    1.067910    0.312471    0.833543    11.00000   -1.20000
AFIX   0
C102  1    0.383299    0.530171    0.611123    11.00000    0.02648    0.03529 =
         0.02602    0.00051    0.00550    0.00064
C73   1    0.712045    0.350543    0.712847    11.00000    0.03999    0.03023 =
         0.05286    0.00812    0.00560   -0.00357
AFIX  13
H73   2    0.642494    0.348614    0.726245    11.00000   -1.20000
AFIX   0
C70   1    0.762066    0.463294    0.597724    11.00000    0.03121    0.02668 =
         0.02470   -0.00112    0.00080    0.00513
F6    4    0.459039    0.244605    0.486640    11.00000    0.22251    0.04277 =
         0.15811    0.02587    0.14430   -0.00159
C33   1    0.452087    0.340264    0.467562    11.00000    0.06026    0.03545 =
         0.03291    0.00363    0.01823   -0.01672
C99   1    1.096185    0.367732    1.083246    11.00000    0.02063    0.05428 =
         0.02635    0.01266   -0.00290   -0.00398
AFIX  43
H99   2    1.167420    0.367009    1.118280    11.00000   -1.20000
AFIX   0
C31   1    0.512640    0.336080    0.418775    11.00000    0.05015    0.03222 =
         0.02314    0.00249    0.00532   -0.00728
AFIX  43
H31   2    0.528528    0.300750    0.402473    11.00000   -1.20000
AFIX   0
C53   1    1.068626    0.416749    0.531655    11.00000    0.04014    0.04581 =
         0.04650   -0.00760   -0.01417    0.00617
AFIX  43
H53   2    1.127456    0.440037    0.557998    11.00000   -1.20000
AFIX   0
C5    1    0.297431    0.479976    0.270101    11.00000    0.03296    0.05571 =
         0.19068    0.03788    0.04114    0.01540
AFIX  43
H5    2    0.275784    0.514820    0.284313    11.00000   -1.20000
AFIX   0
C55   1    1.048481    0.368352    0.562191    11.00000    0.05060    0.04919 =
         0.03130   -0.00182   -0.00405    0.02349
C48   1    0.797934    0.374329    0.293398    11.00000    0.02992    0.02698 =
         0.02922   -0.01114    0.00658    0.00332
AFIX  43
H48   2    0.821070    0.336864    0.302068    11.00000   -1.20000
AFIX   0
C6    1    0.359379    0.477929    0.222568    11.00000    0.01231    0.05101 =
         0.08814    0.02674   -0.00306   -0.00343
C74   1    0.803045    0.322739    0.772753    11.00000    0.06137    0.01765 =
         0.04584    0.00271    0.01318   -0.00105
C14   1    0.737735    0.502946    0.085242    11.00000    0.09657    0.05906 =
         0.01916   -0.01382    0.02504   -0.05521
C94   1    0.946779    0.437672    0.900775    11.00000    0.02404    0.02155 =
         0.02464   -0.00064    0.00470   -0.00330
C64   1    0.825989    0.690194    0.700949    11.00000    0.03231    0.03063 =
         0.03915   -0.00904    0.01724   -0.00663
AFIX  23
H64A  2    0.789371    0.726113    0.684333    11.00000   -1.20000
H64B  2    0.904157    0.697008    0.728250    11.00000   -1.20000
AFIX   0
C25   1    0.556478    0.584910    0.364994    11.00000    0.04231    0.02665 =
         0.09241   -0.01422    0.03817   -0.00525
C37   1    0.791959    0.673511    0.301527    11.00000    0.07933    0.03064 =
         0.02441    0.00676   -0.01030   -0.02334
AFIX  43
H37   2    0.804613    0.711401    0.315032    11.00000   -1.20000
AFIX   0
C2    1    0.359657    0.378870    0.229059    11.00000    0.05564    0.04365 =
         0.03969    0.00759   -0.00564   -0.01820
AFIX  43
H2    2    0.382659    0.344130    0.215487    11.00000   -1.20000
AFIX   0
C7    1    0.385987    0.532115    0.189701    11.00000    0.02038    0.04571 =
         0.11553    0.03806   -0.00026    0.00310
AFIX  13
H7    2    0.395719    0.560924    0.229121    11.00000   -1.20000
AFIX   0
C17   1    0.983713    0.510023    0.243093    11.00000    0.03853    0.04878 =
         0.07913   -0.01866    0.03499   -0.00805
AFIX  13
H17   2    1.000974    0.477126    0.276771    11.00000   -1.20000
AFIX   0
C15   1    0.844855    0.504177    0.139188    11.00000    0.07388    0.05899 =
         0.05462   -0.02485    0.04922   -0.03552
C75   1    0.911217    0.333446    0.780317    11.00000    0.04361    0.03209 =
         0.04804    0.00081    0.00582    0.00623
AFIX  43
H75   2    0.929014    0.361131    0.750268    11.00000   -1.20000
AFIX   0
N3    5    0.865056    0.516984    0.207560    11.00000    0.03674    0.05062 =
         0.03809   -0.01625    0.02272   -0.01643
C80   1    0.961292    0.609424    0.977080    11.00000    0.02447    0.06075 =
         0.03278   -0.00796    0.00771   -0.00035
C56   1    1.116171    0.352388    0.638801    11.00000    0.07758    0.04278 =
         0.06347   -0.01079   -0.02080    0.02723
C1    1    0.297038    0.380541    0.275384    11.00000    0.03865    0.04965 =
         0.08427    0.02439   -0.00519   -0.01557
AFIX  43
H1    2    0.274538    0.346939    0.292441    11.00000   -1.20000
AFIX   0
C9    1    0.472599    0.523161    0.104764    11.00000    0.04778    0.06253 =
         0.05852    0.04157   -0.02959   -0.03334
C54   1    0.965041    0.332708    0.523633    11.00000    0.05257    0.03031 =
         0.03983    0.00479    0.00869    0.01596
AFIX  43
H54   2    0.951850    0.299082    0.545534    11.00000   -1.20000
AFIX   0
C36   1    0.729733    0.660785    0.230989    11.00000    0.08663    0.03934 =
         0.03609    0.02080   -0.02203   -0.03522
C76   1    0.778651    0.282745    0.817320    11.00000    0.07388    0.04392 =
         0.05927    0.01036    0.01785    0.00071
AFIX  43
H76   2    0.704434    0.274366    0.812765    11.00000   -1.20000
AFIX   0
C21   1    1.082183    0.658275    0.284731    11.00000    0.08483    0.06914 =
         0.11604    0.02347    0.02770   -0.02232
AFIX  43
H21   2    1.066295    0.694524    0.264778    11.00000   -1.20000
AFIX   0
C23   1    1.164424    0.650115    0.347413    11.00000    0.06047    0.08531 =
         0.09685   -0.02641    0.02687   -0.03041
AFIX  43
H23   2    1.207093    0.680985    0.370875    11.00000   -1.20000
AFIX   0
C24   1    0.524683    0.641911    0.388424    11.00000    0.08215    0.02975 =
         0.20024   -0.04644    0.10155   -0.02228
C19   1    1.017930    0.611778    0.247719    11.00000    0.05220    0.07633 =
         0.08118    0.02046    0.01050   -0.03081
AFIX  43
H19   2    0.960717    0.616427    0.202355    11.00000   -1.20000
AFIX   0
C20   1    1.124683    0.556631    0.345783    11.00000    0.03182    0.07440 =
         0.06557   -0.00035    0.01856   -0.00829
AFIX  43
H20   2    1.138407    0.521738    0.370086    11.00000   -1.20000
AFIX   0
C34   1    0.403816    0.290078    0.490985    11.00000    0.10393    0.04591 =
         0.04199    0.00955    0.02742   -0.02369
C22   1    1.187915    0.601209    0.377338    11.00000    0.04464    0.10072 =
         0.06999   -0.01211    0.02212   -0.01417
AFIX  43
H22   2    1.248575    0.596540    0.420799    11.00000   -1.20000
AFIX   0
C79   1    0.970137    0.266458    0.874863    11.00000    0.08479    0.04612 =
         0.06285    0.01395   -0.00173    0.00994
AFIX  43
H79   2    1.028067    0.247590    0.910238    11.00000   -1.20000
AFIX   0
C32   1    0.433137    0.390763    0.493528    11.00000    0.11894    0.04860 =
         0.08674   -0.00600    0.08328   -0.02370
AFIX  43
H32   2    0.394636    0.393286    0.528992    11.00000   -1.20000
AFIX   0
C3    1    0.265708    0.430843    0.297967    11.00000    0.03401    0.08394 =
         0.15969    0.05412    0.04382    0.00635
AFIX  43
H3    2    0.223788    0.432115    0.331482    11.00000   -1.20000
AFIX   0
C78   1    0.864152    0.254401    0.869569    11.00000    0.13168    0.03504 =
         0.06062    0.02576    0.01923    0.00113
AFIX  43
H78   2    0.848065    0.227115    0.900844    11.00000   -1.20000
AFIX   0
HKLF 4


REM  PhEuCF3_0m_a.res in P2(1)
REM R1 =  0.0354 for   15622 Fo > 4sig(Fo)  and  0.0426 for all   17398 data
REM   1529 parameters refined using    160 restraints

END

WGHT      0.0252      0.6052

REM Highest difference peak  0.811,  deepest hole -0.710,  1-sigma level  0.082
Q1    1   1.2018  0.3978  0.6671  11.00000  0.05    0.81
Q2    1   1.2186  0.6593  0.6727  11.00000  0.05    0.80
Q3    1   0.6654  0.5037  0.7452  11.00000  0.05    0.79
Q4    1   1.1230  0.6603  0.6931  11.00000  0.05    0.69
Q5    1   0.7851  0.5282  0.2810  11.00000  0.05    0.66
Q6    1   0.6963  0.4844  0.2585  11.00000  0.05    0.63
Q7    1   1.0745  0.7022  0.6993  11.00000  0.05    0.61
Q8    1   1.0315  0.6146  0.9449  11.00000  0.05    0.57
Q9    1   0.7614  0.5481  0.3148  11.00000  0.05    0.56
Q10   1   0.7468  0.5478  0.7753  11.00000  0.05    0.55
Q11   1   0.7811  0.4876  0.2927  11.00000  0.05    0.53
Q12   1   0.6178  0.5475  0.2148  11.00000  0.05    0.52
Q13   1   0.6503  0.5047 -0.0004  11.00000  0.05    0.51
Q14   1   0.3950  0.5129  0.0267  11.00000  0.05    0.51
Q15   1   0.6210  0.5228  0.2434  11.00000  0.05    0.50
Q16   1   0.3402  0.5515  0.1009  11.00000  0.05    0.46
Q17   1   0.8195  0.5288  0.8108  11.00000  0.05    0.46
Q18   1   0.7207  0.7669  0.2043  11.00000  0.05    0.45
Q19   1   0.6564  0.5481  0.7437  11.00000  0.05    0.45
Q20   1   0.6522  0.7590  0.2318  11.00000  0.05    0.45
Q21   1   0.8168  0.4886  0.8276  11.00000  0.05    0.44
Q22   1   0.7653  0.5541  0.2285  11.00000  0.05    0.44
Q23   1   1.0540  0.2514  1.1355  11.00000  0.05    0.44
Q24   1   0.5784  0.7297  0.1531  11.00000  0.05    0.43
Q25   1   0.8033  0.4738  0.7458  11.00000  0.05    0.42
Q26   1   0.9684  0.3038  1.1934  11.00000  0.05    0.42
Q27   1   0.2519  0.5220  0.1056  11.00000  0.05    0.41
Q28   1   0.6893  0.5631  0.2580  11.00000  0.05    0.40
Q29   1   0.3714  0.5310  0.0606  11.00000  0.05    0.39
Q30   1   0.5475  0.5092 -0.0372  11.00000  0.05    0.39
Q31   1   0.8360  0.5006  0.7880  11.00000  0.05    0.39
Q32   1   0.6792  0.4774  0.7934  11.00000  0.05    0.39
Q33   1   0.5188  0.6979  0.1748  11.00000  0.05    0.38
Q34   1   1.1192  0.3219  1.2199  11.00000  0.05    0.38
Q35   1   0.8700  0.5082  0.0800  11.00000  0.05    0.38
Q36   1   0.7697  0.4991  0.2352  11.00000  0.05    0.38
Q37   1   0.9760  0.5714  1.0309  11.00000  0.05    0.37
Q38   1   0.4381  0.4997 -0.0409  11.00000  0.05    0.37
Q39   1   0.6806  0.5379  0.7507  11.00000  0.05    0.37
Q40   1   0.5621  0.6875  0.3593  11.00000  0.05    0.37
Q41   1   0.7014  0.5291  0.5160  11.00000  0.05    0.37
Q42   1   0.6327  0.6660  0.4412  11.00000  0.05    0.36
Q43   1   1.0665  0.3497  0.6908  11.00000  0.05    0.36
Q44   1   1.2215  0.3498  0.6432  11.00000  0.05    0.36
Q45   1   0.2783  0.5880  0.1050  11.00000  0.05    0.35
Q46   1   1.0653  0.4624  0.2296  11.00000  0.05    0.35
Q47   1   1.0556  0.5068  0.1897  11.00000  0.05    0.35
Q48   1   0.7448  0.4668  0.7782  11.00000  0.05    0.34
Q49   1   0.2193  0.6330  0.9509  11.00000  0.05    0.34
Q50   1   0.7602  0.7234  0.1254  11.00000  0.05    0.34
Q51   1   0.4559  0.5195  0.0039  11.00000  0.05    0.34
Q52   1   0.9225  0.4780  0.1171  11.00000  0.05    0.34
Q53   1   0.9775  0.5036  0.1381  11.00000  0.05    0.34
Q54   1   1.0426  0.6626  0.6818  11.00000  0.05    0.33
Q55   1   0.9966  0.4768  0.1613  11.00000  0.05    0.33
Q56   1   0.2771  0.5625  0.1542  11.00000  0.05    0.33
Q57   1   1.2070  0.6983  0.6732  11.00000  0.05    0.33
Q58   1   0.6393  0.7206  0.1160  11.00000  0.05    0.32
Q59   1   0.6817  0.4768  0.2008  11.00000  0.05    0.32
Q60   1   0.3490  0.5009  0.2440  11.00000  0.05    0.32
Q61   1   0.3809  0.5300  0.1611  11.00000  0.05    0.32
Q62   1   0.4600  0.3799  0.9590  11.00000  0.05    0.32
Q63   1   0.8982  0.5276  0.9674  11.00000  0.05    0.31
Q64   1   0.6789  0.5105  0.5741  11.00000  0.05    0.31
Q65   1   0.6840  0.2791  0.7900  11.00000  0.05    0.31
Q66   1   1.1009  0.5305  0.1958  11.00000  0.05    0.31
Q67   1   0.1758  0.3681  0.2113  11.00000  0.05    0.31
Q68   1   0.2995  0.5090  0.3055  11.00000  0.05    0.31
Q69   1   0.6808  0.5309  0.7957  11.00000  0.05    0.31
Q70   1   1.2018  0.3120  0.6139  11.00000  0.05    0.30
Q71   1   1.0255  0.3621  1.2215  11.00000  0.05    0.30
Q72   1   1.0092  0.3982  0.5655  11.00000  0.05    0.30
Q73   1   0.7781  0.2610  0.8605  11.00000  0.05    0.30
Q74   1   0.6846  0.5676  0.1981  11.00000  0.05    0.30
Q75   1   0.6791  0.5055  0.7082  11.00000  0.05    0.30
Q76   1   0.4780  0.4625 -0.0309  11.00000  0.05    0.30
Q77   1   0.8975  0.5198  0.8125  11.00000  0.05    0.30
Q78   1   1.0601  0.3624  0.5944  11.00000  0.05    0.30
Q79   1   0.5991  0.5188  0.7481  11.00000  0.05    0.30
Q80   1   0.8019  0.3110  0.2086  11.00000  0.05    0.30
Q81   1   1.0668  0.4411  0.2058  11.00000  0.05    0.30
Q82   1   0.2351  0.6105  0.9813  11.00000  0.05    0.30
Q83   1   0.6422  0.2283  0.6318  11.00000  0.05    0.30
Q84   1   1.0802  0.5264  0.1740  11.00000  0.05    0.29
Q85   1   1.1870  0.5037  0.8102  11.00000  0.05    0.29
Q86   1   0.6955  0.3239  0.6772  11.00000  0.05    0.29
Q87   1   1.1137  0.6904  0.2273  11.00000  0.05    0.29
Q88   1   1.0392  0.3507  1.2274  11.00000  0.05    0.29
Q89   1   0.6159  0.2869  0.1085  11.00000  0.05    0.29
Q90   1   0.5990  0.4713  0.7374  11.00000  0.05    0.29
Q91   1   1.0534  0.2604  0.6768  11.00000  0.05    0.29
Q92   1   0.9838  0.3930  0.9550  11.00000  0.05    0.29
Q93   1   1.0078  0.5969  0.1931  11.00000  0.05    0.29
Q94   1   0.7000  0.6667  0.2410  11.00000  0.05    0.29
Q95   1   0.2091  0.6715  0.8479  11.00000  0.05    0.28
Q96   1   1.1328  0.3486  0.6990  11.00000  0.05    0.28
Q97   1   0.9329  0.2907  0.8500  11.00000  0.05    0.28
Q98   1   1.0740  0.5053  0.8165  11.00000  0.05    0.28
Q99   1   1.1061  0.4785  0.9282  11.00000  0.05    0.28
Q100  1   0.6666  0.3039  0.1585  11.00000  0.05    0.28
;
_shelx_res_checksum   25044

_shelx_hkl_file
;
  -1   0   0  222.92   10.31
   1   0   0  221.45    9.64
  -2   0   0  562.46   24.96
   2   0   0  539.24   23.57
   3   0   0  837.51   36.33
  -3   0   0  861.34   38.44
   4   0   0 1626.80   68.51
   5   0   0  387.19   18.66
   6   0   0  121.95    8.44
   7   0   0  211.46   12.60
   8   0   0    7.14    3.47
   9   0   0   10.48    4.09
  10   0   0   42.41    7.23
  11   0   0   11.48    4.85
  12   0   0    7.70    4.84
  13   0   0   31.52    7.83
  14   0   0  114.78   13.05
  15   0   0   23.63    7.30
  -1  -1   0 7597.77  310.78
   1  -1   0 7508.10  311.20
  -1  -1   0 7681.31  313.25
   1   1   0 7617.53  311.37
  -2  -1   0  857.83   36.52
  -2  -1   0  840.86   37.80
   2  -1   0  837.01   36.81
   2   1   0  970.97   37.03
   3  -1   0 3774.38  156.80
  -3  -1   0 3934.55  158.65
  -3  -1   0 3890.16  156.37
   3   1   0 3670.10  156.81
  -4  -1   0   77.40    8.22
   4  -1   0   66.15    5.11
  -4  -1   0   70.78    4.83
  -5  -1   0  703.65   33.64
   5  -1   0  669.45   30.29
   5   1   0  651.08   30.24
   6  -1   0  558.73   25.70
   6   1   0  528.93   25.58
   7  -1   0   53.20    6.29
   7   1   0   73.70    6.91
   8  -1   0  288.69   15.74
   8   1   0  254.96   15.37
   9  -1   0    5.27    3.58
   9   1   0    2.35    3.22
  10  -1   0   92.40    9.80
  10   1   0   82.00    9.30
  11  -1   0  151.38   12.75
  11   1   0  157.22   12.43
  12  -1   0   34.86    7.41
  12   1   0   44.19    8.00
  13  -1   0   44.85    8.58
  13   1   0   28.81    7.72
  14  -1   0   35.06    7.82
  14   1   0   36.28    8.11
  15  -1   0   64.63   10.71
  15   1   0   82.24   11.63
   0  -2   0 6966.28  284.94
   1  -2   0  428.33   17.87
  -1  -2   0  426.94   18.57
  -1  -2   0  423.07   17.84
   1  -2   0  433.37   17.84
   1   2   0  401.37   17.89
  -2  -2   0 1773.83   74.09
  -2  -2   0 1833.19   75.34
   2  -2   0 1852.71   74.37
   2   2   0 1741.60   74.43
   3  -2   0  758.88   31.60
  -3  -2   0  778.55   33.24
  -3  -2   0  792.15   31.26
   3   2   0  608.83   31.37
  -4  -2   0  223.31   13.67
   4  -2   0  209.92   11.28
  -4  -2   0  226.38   10.95
   4   2   0  228.94   11.55
  -5  -2   0  744.81   31.25
  -5  -2   0  769.22   35.12
   5  -2   0  750.47   31.88
   5   2   0  586.37   31.29
  -6  -2   0  134.93   12.66
   6  -2   0  141.37    8.57
   6   2   0   91.20    8.06
   7  -2   0  217.90   12.67
   7   2   0  208.19   12.79
   8  -2   0  117.51    9.22
   8   2   0  106.91    9.02
   9  -2   0   38.00    6.07
   9   2   0   19.73    4.92
  10  -2   0   10.42    4.55
  10   2   0   28.67    5.86
  11  -2   0   35.45    6.97
  11   2   0   51.24    7.99
  12  -2   0   39.56    7.79
  12   2   0   30.28    7.16
  13  -2   0   46.95    8.45
  13   2   0   49.81    8.52
  14  -2   0   52.43    9.35
  14   2   0   61.06    9.77
  15  -2   0   36.22    8.80
  15   2   0   29.91    7.57
   0  -3   0   -0.26    0.87
   0  -3   0   -0.06    0.58
   1  -3   0 2704.00  111.78
   1  -3   0 2732.48  111.11
  -1  -3   0 2714.98  111.42
  -1  -3   0 2703.53  111.12
  -2  -3   0  107.65    7.09
   2  -3   0  118.80    6.09
  -2  -3   0  113.32    5.97
  -3  -3   0  647.33   30.73
  -3  -3   0  635.95   29.05
   3  -3   0  653.07   29.41
   3   3   0  781.97   29.89
  -4  -3   0  132.19    9.65
   4  -3   0  125.39    7.44
  -4  -3   0  112.41    6.94
   4   3   0  138.37    7.86
  -5  -3   0  295.02   17.95
   5  -3   0  299.65   15.32
  -5  -3   0  303.05   14.81
   5   3   0  318.53   15.57
   6  -3   0  139.16    8.91
  -6  -3   0  139.01   12.62
  -6  -3   0  129.99    8.20
   6   3   0  128.25    8.89
   7  -3   0  204.66   12.48
  -7  -3   0  216.41   16.96
   7   3   0  200.28   12.31
   8  -3   0   53.73    6.63
   8   3   0   52.21    6.52
   9  -3   0  136.56   10.59
   9   3   0  121.12    9.97
  10  -3   0   26.18    5.76
  10   3   0   32.68    6.39
  11  -3   0  127.09   11.34
  11   3   0  129.69   11.19
  12  -3   0   30.25    6.81
  12   3   0   30.52    7.23
  13  -3   0   79.06   10.59
  13   3   0   76.99   10.25
  14  -3   0   50.14    9.19
  14   3   0   42.47    8.71
  15  -3   0  105.29   13.52
  15   3   0   92.96   12.49
   0  -4   0 1203.99   50.16
   0  -4   0 1212.28   49.82
   1  -4   0  424.69   18.31
  -1  -4   0  426.55   17.91
  -1  -4   0  411.83   18.28
   1  -4   0  423.51   18.15
   2  -4   0 1876.41   75.90
  -2  -4   0 1858.78   77.19
   2  -4   0 1799.30   75.73
  -2  -4   0 1824.41   75.80
   2   4   0 1806.14   75.92
  -3  -4   0  870.34   38.85
  -3  -4   0  910.79   40.72
   3   4   0  971.70   39.45
  -4  -4   0  353.56   15.78
   4  -4   0  338.97   16.13
  -4  -4   0  354.48   18.04
   4   4   0  303.81   16.06
   5  -4   0  380.55   18.58
  -5  -4   0  363.46   20.71
  -5  -4   0  395.83   18.17
   5   4   0  393.46   18.88
  -6  -4   0  126.71   11.32
   6  -4   0  124.36    8.38
  -6  -4   0  110.71    7.79
   6   4   0  124.49    8.78
   7  -4   0  406.00   20.77
  -7  -4   0  400.71   20.18
  -7  -4   0  419.97   24.61
   7   4   0  418.30   20.91
  -8  -4   0   92.67   12.79
   8  -4   0   94.57    8.13
   8   4   0   90.29    8.04
   9  -4   0  102.84    9.07
   9   4   0   96.23    9.13
  10  -4   0  142.00   11.36
  10   4   0  139.54   11.48
  11  -4   0  209.69   14.43
  11   4   0  176.62   13.49
  12  -4   0   44.25    8.05
  12   4   0   23.41    6.28
  13  -4   0   10.54    5.37
  13   4   0    8.21    5.49
  14  -4   0   53.65    9.71
  14   4   0   42.81    8.33
  15  -4   0   31.62    8.51
  15   4   0   28.04    7.74
   0  -5   0    2.93    1.15
   0  -5   0    4.49    1.51
   1  -5   0 1439.21   59.46
  -1  -5   0 1453.82   59.22
  -1  -5   0 1427.53   59.70
   1  -5   0 1420.08   59.70
   2  -5   0  563.99   24.42
  -2  -5   0  553.30   24.46
   2  -5   0  560.22   24.43
  -2  -5   0  559.42   26.05
   2   5   0  577.01   24.54
  -3  -5   0  551.83   27.29
  -3  -5   0  580.00   25.62
   3  -5   0  572.21   25.57
   3  -5   0  591.40   25.84
   3   5   0  627.10   26.02
   4  -5   0  720.46   30.52
  -4  -5   0  717.03   32.42
  -4  -5   0  696.30   30.15
   4   5   0  621.76   30.36
  -5  -5   0  332.54   15.82
  -5  -5   0  320.61   18.30
   5  -5   0  317.55   16.16
   5   5   0  325.21   16.36
  -6  -5   0 1036.84   49.81
   6  -5   0 1059.42   47.02
  -6  -5   0 1032.07   46.34
   6   5   0 1135.27   47.31
   7  -5   0  148.55    9.72
  -7  -5   0  151.98   13.64
  -7  -5   0  129.07    8.99
   7   5   0  127.88    9.63
  -8  -5   0    6.69    6.80
   8  -5   0    6.89    3.42
  -8  -5   0    9.84    3.53
   8   5   0   12.17    3.81
  -9  -5   0   82.58   13.67
   9  -5   0   93.05    8.83
   9   5   0   77.56    8.76
  10  -5   0   12.93    4.67
  10   5   0   18.83    5.23
  11  -5   0  133.88   12.25
  11   5   0  137.88   11.50
  12  -5   0    6.54    4.84
  12   5   0    7.20    4.70
  13  -5   0   52.15    9.39
  13   5   0   30.50    6.83
  14  -5   0   36.34    8.50
  14   5   0   32.84    7.83
  15  -5   0   98.51   13.09
  15   5   0   65.01   10.37
   0  -6   0 9999.00  403.03
   0  -6   0 9643.62  401.71
  -1  -6   0  469.65   21.03
   1  -6   0  474.84   21.05
  -1  -6   0  492.47   20.50
   1  -6   0  469.49   20.71
  -2  -6   0 1543.06   66.04
   2  -6   0 1548.54   66.01
   2  -6   0 1556.51   65.93
   2   6   0 1678.51   66.15
   3  -6   0   98.20    5.86
  -3  -6   0   86.40    7.45
  -3  -6   0   84.78    5.65
   3  -6   0   84.80    5.63
   3   6   0  102.31    6.06
   4  -6   0  923.74   39.59
  -4  -6   0  923.26   39.64
   4  -6   0  960.37   40.05
  -4  -6   0  991.64   42.24
   4   6   0  806.16   39.72
  -5  -6   0 1446.03   61.51
  -5  -6   0 1368.10   63.98
   5  -6   0 1375.49   61.79
   5   6   0 1589.61   62.34
  -6  -6   0  190.60   13.70
   6  -6   0  190.91   11.32
  -6  -6   0  191.66   10.96
   6   6   0  189.68   11.53
  -7  -6   0   67.93   10.08
   7  -6   0   53.85    6.52
  -7  -6   0   66.51    6.67
   7   6   0   50.99    6.24
   8  -6   0  317.28   16.73
  -8  -6   0  260.85   19.76
  -8  -6   0  278.21   15.62
   8   6   0  282.48   16.25
  -9  -6   0   13.02    8.54
   9  -6   0   10.00    4.07
  -9  -6   0   17.31    4.45
   9   6   0    5.32    3.89
  10  -6   0  198.25   13.92
  10   6   0  178.18   12.98
  11  -6   0   27.46    6.43
  11   6   0   32.55    6.75
  12  -6   0  130.88   12.42
  12   6   0  106.41   11.72
  13  -6   0   12.43    5.87
  13   6   0   11.78    5.82
  14  -6   0   52.08    9.61
  14   6   0   55.39    9.20
  15  -6   0   24.87    8.22
  15   6   0   16.88    6.52
   1  -7   0 1466.37   63.04
  -1  -7   0 1540.51   62.42
  -1  -7   0 1480.40   63.06
   1  -7   0 1531.19   62.70
   2  -7   0   73.40    4.99
   2  -7   0   70.73    4.73
  -2  -7   0   79.83    4.47
  -2  -7   0   77.25    5.14
   3  -7   0  868.10   38.13
  -3  -7   0  837.56   38.14
  -3  -7   0  850.81   40.14
   3  -7   0  859.49   38.16
   3   7   0 1005.42   38.55
   4  -7   0  819.01   35.54
  -4  -7   0  773.59   35.52
  -4  -7   0  840.60   38.06
   4  -7   0  807.10   35.80
   4   7   0  835.63   35.97
   5  -7   0 1501.62   62.74
  -5  -7   0 1480.20   62.84
  -5  -7   0 1467.64   65.38
   5  -7   0 1433.79   63.17
   5   7   0 1488.23   63.27
  -6  -7   0  520.08   27.17
  -6  -7   0  520.73   23.99
   6  -7   0  518.67   24.47
   6   7   0  472.23   24.25
  -7  -7   0  395.36   20.13
   7  -7   0  430.94   21.00
  -7  -7   0  387.91   23.66
   7   7   0  398.12   20.69
  -8  -7   0  221.09   17.22
   8  -7   0  195.90   12.69
  -8  -7   0  194.45   12.08
   8   7   0  190.86   12.73
  -9  -7   0   76.06    7.95
   9  -7   0   74.74    8.62
  -9  -7   0   77.64   13.10
   9   7   0   45.93    6.88
  10  -7   0   37.87    6.66
 -10  -7   0   36.38   10.75
 -10  -7   0   34.24    6.24
  10   7   0   28.32    5.92
  11  -7   0  112.41   11.10
  11   7   0  126.98   11.32
  12  -7   0   13.52    5.43
  12   7   0   35.05    7.00
  13  -7   0  104.51   12.68
  13   7   0   74.25   10.13
  14  -7   0   41.85    8.63
  14   7   0   27.10    6.79
  15  -7   0   69.07   11.13
  15   7   0   67.43   11.74
   0  -8   0 3048.45  124.12
   0  -8   0 2988.44  124.77
   1  -8   0  174.18    9.39
  -1  -8   0  171.95    9.30
   1  -8   0  175.18    8.90
  -1  -8   0  184.60    8.68
  -2  -8   0  911.38   37.68
  -2  -8   0  883.31   38.50
   2  -8   0  889.19   38.22
   2  -8   0  880.39   38.47
  -3  -8   0  189.00    9.73
  -3  -8   0  179.21   11.75
   3  -8   0  181.35    9.64
   3  -8   0  190.43    9.69
   3   8   0  148.14    9.32
   4  -8   0 1164.01   48.46
  -4  -8   0 1099.92   50.80
  -4  -8   0 1101.12   48.45
   4  -8   0 1115.17   48.61
   4   8   0 1144.50   48.62
  -5  -8   0  777.61   33.41
   5  -8   0  741.64   33.15
   5  -8   0  754.03   33.66
  -5  -8   0  749.33   36.10
   5   8   0  701.76   33.47
  -6  -8   0  333.39   20.48
   6  -8   0  366.70   18.32
  -6  -8   0  331.87   17.60
   6  -8   0  376.64   17.77
   6   8   0  353.69   18.24
  -7  -8   0  291.74   19.03
   7  -8   0  305.33   15.34
  -7  -8   0  274.03   15.39
   7  -8   0  287.66   15.95
   7   8   0  268.50   15.74
  -8  -8   0   36.42    5.64
  -8  -8   0   42.19    9.05
   8  -8   0   39.73    6.09
   8   8   0   35.75    5.87
  -9  -8   0   14.64    7.72
  -9  -8   0   17.65    4.58
   9  -8   0   14.72    4.52
   9   8   0   27.92    5.81
 -10  -8   0  140.24   17.86
  10  -8   0  136.54   11.29
 -10  -8   0  123.22   10.81
  10   8   0  125.31   10.56
  11  -8   0   44.13    7.85
  11   8   0   53.15    7.85
  12  -8   0   19.22    5.89
  12   8   0    6.67    5.19
  13  -8   0   83.33   11.11
  13   8   0   72.61    9.95
  14  -8   0   50.58    9.87
  14   8   0   44.12    9.93
   0  -9   0    0.07    1.26
   0  -9   0    4.61    1.99
  -1  -9   0  535.40   25.03
   1  -9   0  570.66   24.61
  -1  -9   0  580.87   24.32
   1  -9   0  539.14   25.07
  -2  -9   0   80.18    5.73
   2  -9   0   78.33    5.33
   2  -9   0   79.28    5.63
  -2  -9   0   83.85    4.92
  -3  -9   0  692.23   30.57
  -3  -9   0  682.46   33.07
   3  -9   0  671.30   30.34
   3  -9   0  670.48   30.42
   3   9   0  707.72   30.47
   4  -9   0  888.05   38.70
  -4  -9   0  905.34   41.22
  -4  -9   0  865.35   38.58
   4  -9   0  886.83   38.53
   4   9   0  843.58   38.43
   5  -9   0 1449.64   61.16
   5  -9   0 1394.53   61.45
  -5  -9   0 1456.93   61.36
  -5  -9   0 1442.86   64.14
   5   9   0 1396.55   61.39
   6  -9   0  494.51   23.54
   6  -9   0  488.14   24.20
  -6  -9   0  507.20   23.87
  -6  -9   0  485.52   26.57
   6   9   0  501.90   24.11
   7  -9   0  540.68   26.07
  -7  -9   0  527.49   25.33
  -7  -9   0  536.51   28.98
   7  -9   0  557.98   25.26
   7   9   0  469.32   25.31
  -8  -9   0  107.51    8.54
  -8  -9   0  117.59   13.30
   8  -9   0  110.83    9.01
   8  -9   0  105.30    8.28
   8   9   0   90.32    8.69
   9  -9   0  428.58   27.02
  -9  -9   0  436.18   23.04
  -9  -9   0  435.53   28.15
   9  -9   0  419.15   23.38
   9   9   0  467.79   23.52
  10  -9   0   57.63    8.20
 -10  -9   0   67.96   13.37
 -10  -9   0   53.42    7.50
  10   9   0   52.97    7.76
  11  -9   0  185.33   14.14
 -11  -9   0  162.02   13.46
  11   9   0  186.96   13.77
  12  -9   0   57.06    9.14
  12   9   0   64.13    9.07
  13  -9   0   55.35    9.14
  14  -9   0   49.36    9.29
   0 -10   0  790.91   33.82
   0 -10   0  781.46   34.63
   1 -10   0  279.76   13.71
  -1 -10   0  270.26   12.74
   1 -10   0  277.17   13.12
  -1 -10   0  251.56   13.58
  -2 -10   0 1032.01   43.09
   2 -10   0  975.63   44.04
   2 -10   0 1030.51   43.79
  -2 -10   0 1031.73   44.26
   3 -10   0  188.80   10.59
  -3 -10   0  201.52   10.90
   3 -10   0  197.70   10.49
   3  10   0  172.80   10.20
  -4 -10   0  945.77   44.07
   4 -10   0  920.49   41.26
  -4 -10   0  951.02   41.41
   4 -10   0  915.38   41.15
   4  10   0  960.56   41.29
   5 -10   0  416.35   19.99
  -5 -10   0  420.81   22.89
  -5 -10   0  414.10   20.14
   5 -10   0  404.40   20.26
   5  10   0  396.68   20.08
  -6 -10   0  726.40   33.30
   6 -10   0  747.07   33.11
  -6 -10   0  729.25   36.27
   6 -10   0  723.39   33.61
   6  10   0  694.88   33.24
  -7 -10   0   93.07    7.52
  -7 -10   0   99.16   11.52
   7 -10   0   84.92    7.09
   7 -10   0   82.01    7.57
   7  10   0   72.69    7.81
  -8 -10   0  179.89   12.41
   8 -10   0  202.55   13.06
  -8 -10   0  192.53   16.24
   8 -10   0  190.70   11.81
   8  10   0  197.01   12.81
   9 -10   0   18.77    5.02
  -9 -10   0   11.82    4.36
  -9 -10   0   17.85    8.35
   9  10   0   20.39    5.26
  10 -10   0  226.44   15.61
 -10 -10   0  201.88   14.17
 -10 -10   0  214.33   20.16
  10  10   0  216.08   14.63
  11 -10   0   50.00    8.73
 -11 -10   0   48.88    8.25
  11  10   0   52.55    7.89
  12 -10   0   86.06   11.34
  13 -10   0  134.04   14.65
  14 -10   0   41.05    9.23
  -1 -11   0 2249.32   95.37
  -1 -11   0 2274.82   94.31
   1 -11   0 2275.20   95.39
   1 -11   0 2297.26   94.72
  -2 -11   0  226.32   12.36
  -2 -11   0  222.61   11.07
   2 -11   0  236.46   12.26
   2 -11   0  226.85   11.79
   3 -11   0  177.49   10.32
  -3 -11   0  198.54   10.60
   3 -11   0  197.58   10.25
   3  11   0  141.84    9.63
   4 -11   0 1304.32   56.91
  -4 -11   0 1332.78   57.12
   4 -11   0 1306.69   56.88
  -4 -11   0 1356.29   60.05
   4  11   0 1302.62   56.76
  -5 -11   0  307.82   19.27
   5 -11   0  333.16   16.57
  -5 -11   0  295.71   16.39
   5 -11   0  325.30   16.67
   5  11   0  323.69   16.47
   6 -11   0  523.18   25.09
  -6 -11   0  483.74   27.53
  -6 -11   0  518.05   24.78
   6 -11   0  509.61   24.51
   6  11   0  509.34   24.75
   7 -11   0  699.35   33.23
   7 -11   0  697.94   32.37
  -7 -11   0  671.66   35.84
  -7 -11   0  698.23   32.80
   7  11   0  701.59   32.77
   8 -11   0  170.24   12.12
   8 -11   0  181.29   11.45
  -8 -11   0  188.86   12.01
  -8 -11   0  188.35   15.84
   8  11   0  162.90   11.81
   9 -11   0  185.95   13.22
  -9 -11   0  202.89   13.29
  -9 -11   0  181.96   17.36
   9  11   0  171.27   12.65
 -10 -11   0   63.85    8.55
  10 -11   0   71.87    9.22
  10  11   0   60.54    8.22
  11 -11   0  234.52   16.76
 -11 -11   0  224.50   16.13
 -12 -11   0   88.96   11.11
  12 -11   0   91.82   11.32
  13 -11   0   46.06    8.79
  14 -11   0   53.19    9.83
   0 -12   0 1911.24   80.28
   0 -12   0 1932.51   81.34
  -1 -12   0  344.40   17.60
  -1 -12   0  360.46   16.61
   1 -12   0  368.11   17.80
   1 -12   0  352.26   16.92
  -2 -12   0  340.21   15.72
   2 -12   0  343.94   16.46
  -2 -12   0  325.27   16.88
   2 -12   0  332.81   16.88
   3 -12   0  217.64   11.94
   3 -12   0  210.42   12.17
  -3 -12   0  226.15   12.50
  -4 -12   0  492.53   26.18
   4 -12   0  478.76   22.84
   4 -12   0  445.40   22.69
  -4 -12   0  498.79   23.12
   4  12   0  467.94   22.57
  -5 -12   0  246.87   16.98
   5 -12   0  251.62   14.35
  -5 -12   0  279.10   14.85
   5 -12   0  278.51   14.53
   5  12   0  258.15   14.24
  -6 -12   0  317.89   20.02
   6 -12   0  320.40   17.03
  -6 -12   0  307.55   16.76
   6 -12   0  312.37   16.55
   6  12   0  293.30   16.53
   7 -12   0  113.42    9.12
  -7 -12   0  124.20    9.15
  -7 -12   0  123.59   13.31
   7 -12   0  115.44    8.71
   7  12   0  100.18    8.72
   8 -12   0  258.37   14.91
   8 -12   0  269.27   16.01
  -8 -12   0  238.81   15.19
  -8 -12   0  265.80   19.06
   8  12   0  256.11   15.43
  -9 -12   0   21.20    5.14
   9 -12   0   26.17    5.86
 -10 -12   0  272.35   17.59
  10 -12   0  285.15   18.40
 -11 -12   0  138.57   13.35
  11 -12   0  149.79   12.88
  12 -12   0  250.59   17.73
 -12 -12   0  224.73   17.43
  13 -12   0   69.98   10.66
  14 -12   0   42.37    9.39
   0 -13   0    2.67    2.34
   0 -13   0    0.55    1.75
   1 -13   0  515.24   23.60
   1 -13   0  533.30   24.56
  -1 -13   0  508.98   24.36
  -1 -13   0  504.79   23.14
   2 -13   0  384.11   19.14
  -2 -13   0  391.56   17.84
   2 -13   0  385.58   18.65
  -2 -13   0  375.86   19.14
  -3 -13   0  405.43   19.92
   3 -13   0  389.75   19.28
   3 -13   0  387.89   19.61
  -4 -13   0  190.93   11.15
   4 -13   0  184.12   10.82
   4 -13   0  169.44   10.77
  -4 -13   0  185.45   14.08
   4  13   0  161.01   10.33
  -5 -13   0  401.85   23.33
  -5 -13   0  403.30   20.40
   5 -13   0  391.17   20.02
   5 -13   0  393.64   20.09
   5  13   0  394.50   19.76
  -6 -13   0  206.73   12.80
   6 -13   0  203.92   12.96
   6 -13   0  195.69   12.46
  -6 -13   0  220.25   16.08
   6  13   0  221.05   12.77
  -7 -13   0  375.46   19.93
   7 -13   0  364.54   19.32
  -7 -13   0  393.37   23.31
   7 -13   0  388.18   20.17
   7  13   0  314.80   19.87
   8 -13   0    8.65    4.07
  -8 -13   0    5.43    3.77
   8 -13   0    5.00    3.31
  -9 -13   0  273.24   17.24
   9 -13   0  302.19   18.29
 -10 -13   0   60.12    8.84
  10 -13   0   60.78    8.70
  11 -13   0  199.61   15.34
 -11 -13   0  212.55   15.72
 -12 -13   0   88.98   11.51
  12 -13   0  100.54   12.13
  13 -13   0   98.59   12.64
  14 -13   0   54.41   10.38
   0 -14   0 1173.75   51.13
   0 -14   0 1220.31   52.38
  -1 -14   0   93.57    6.29
   1 -14   0   93.22    7.31
  -1 -14   0   98.10    7.47
   1 -14   0  102.19    6.71
   2 -14   0  673.58   31.06
   2 -14   0  700.20   31.86
  -2 -14   0  711.88   30.30
  -2 -14   0  660.62   31.67
   3 -14   0   18.84    3.93
  -3 -14   0   19.03    2.93
  -3 -14   0   19.32    3.93
   3 -14   0   16.35    3.47
  -4 -14   0  132.44    9.45
  -4 -14   0  127.03   12.15
   4 -14   0  120.41    8.66
   4 -14   0  119.98    8.98
   4  14   0  150.22    9.12
   5 -14   0  114.51    8.27
   5 -14   0  117.83    8.44
  -5 -14   0  121.20   11.47
  -5 -14   0  106.21    8.42
   5  14   0   78.71    7.29
  -6 -14   0  316.96   20.92
   6 -14   0  328.43   18.01
   6 -14   0  350.57   18.52
  -6 -14   0  337.02   18.29
  -7 -14   0   31.36    5.87
   7 -14   0   32.96    5.35
   7 -14   0   31.55    5.82
   8 -14   0  363.16   19.93
  -8 -14   0  378.27   20.91
   8 -14   0  375.04   21.02
   9 -14   0   22.39    5.78
  -9 -14   0   21.15    5.93
  10 -14   0  197.57   15.60
 -10 -14   0  247.43   15.82
  11 -14   0   39.68    8.05
 -11 -14   0   41.50    8.10
 -12 -14   0  165.77   15.65
  12 -14   0  159.00   14.13
  13 -14   0   83.16   11.82
   0 -15   0    5.29    2.73
   0 -15   0    2.25    1.93
   1 -15   0  264.21   13.85
  -1 -15   0  268.88   13.38
  -1 -15   0  271.31   14.81
   1 -15   0  256.41   14.75
   2 -15   0  118.99    8.50
   2 -15   0  111.54    7.84
  -2 -15   0  118.35    7.17
  -2 -15   0  120.24    8.85
  -3 -15   0   73.41    7.33
   3 -15   0   68.91    6.26
   3 -15   0   70.57    7.14
  -3 -15   0   80.98    5.53
   4 -15   0  176.53   11.23
  -4 -15   0  158.75   14.18
  -4 -15   0  172.71   11.23
   4 -15   0  173.23   10.78
   5 -15   0  173.06   10.81
   5 -15   0  160.43   10.60
  -5 -15   0  136.27   13.20
  -5 -15   0  159.66   11.24
  -6 -15   0   52.56    6.88
   6 -15   0   55.84    6.88
   6 -15   0   68.51    7.53
   7 -15   0  274.51   16.43
   7 -15   0  279.15   15.93
  -7 -15   0  248.14   16.09
  -8 -15   0  139.92   11.33
   8 -15   0  121.16   10.61
   9 -15   0  345.13   20.28
  -9 -15   0  318.67   19.46
 -10 -15   0  133.90   13.31
  10 -15   0  146.57   12.60
 -11 -15   0  165.61   13.84
  11 -15   0  171.50   14.29
  12 -15   0   62.10   10.05
 -12 -15   0   62.37    9.44
  13 -15   0   41.83    9.26
   0 -16   0  196.95   12.24
   0 -16   0  199.62   11.03
  -1 -16   0  153.82   10.35
   1 -16   0  156.85    9.35
  -1 -16   0  151.90    8.97
   1 -16   0  150.07   10.17
  -2 -16   0   11.65    2.63
  -2 -16   0   12.77    3.78
   2 -16   0    9.11    3.22
   2 -16   0    9.40    2.99
   3 -16   0   47.50    5.82
  -3 -16   0   53.03    6.64
   3 -16   0   56.84    6.62
  -4 -16   0  239.07   17.33
   4 -16   0  220.23   13.42
   4 -16   0  225.51   13.29
  -4 -16   0  206.72   13.34
   5 -16   0   77.04    8.06
  -5 -16   0   75.12    8.10
   5 -16   0   70.22    7.72
   6 -16   0  107.30    9.97
  -6 -16   0  104.90    9.98
   6 -16   0  108.62    9.22
   7 -16   0   10.17    4.14
   7 -16   0   15.46    4.62
  -7 -16   0   13.08    4.57
  -8 -16   0  291.43   18.24
   8 -16   0  309.89   18.44
  -9 -16   0    6.50    5.08
   9 -16   0   -2.20    3.43
 -10 -16   0  278.59   18.48
  10 -16   0  257.18   18.16
  11 -16   0   19.35    6.25
 -11 -16   0   20.47    6.92
 -12 -16   0   78.33   11.13
  12 -16   0   91.86   11.85
  13 -16   0   89.59   12.51
 -13 -16   0   82.16   13.75
   0 -17   0    8.99    3.70
   1 -17   0  127.14    8.36
  -1 -17   0  126.83    9.73
   1 -17   0  128.84    9.67
   2 -17   0   66.60    6.15
   2 -17   0   55.75    6.75
  -2 -17   0   51.64    6.99
  -3 -17   0  127.42    9.69
   3 -17   0  126.39    9.04
   3 -17   0  131.69    9.52
   4 -17   0  163.71   10.86
   4 -17   0  150.91   10.96
  -4 -17   0  167.94   11.35
   5 -17   0  206.96   13.32
  -5 -17   0  206.88   13.57
   5 -17   0  212.38   13.38
   6 -17   0  249.69   15.56
   6 -17   0  273.60   15.99
  -6 -17   0  256.25   15.99
   7 -17   0  364.60   21.30
   7 -17   0  409.69   21.28
  -7 -17   0  380.92   21.63
  -8 -17   0   53.98    8.02
   8 -17   0   56.79    8.08
  -9 -17   0  389.71   22.32
   9 -17   0  358.01   22.06
  10 -17   0   31.21    7.10
 -10 -17   0   34.46    7.72
  11 -17   0  155.46   14.19
 -11 -17   0  157.77   15.32
 -12 -17   0   39.52    8.77
  12 -17   0   46.18    9.17
 -13 -17   0   15.72    7.78
  13 -17   0   24.37    7.60
   0 -18   0  303.79   17.09
  -1 -18   0   35.41    5.94
   1 -18   0   21.04    4.80
   1 -18   0   21.01    3.97
   2 -18   0   38.74    5.38
  -2 -18   0   42.07    6.33
   2 -18   0   35.94    5.63
  -3 -18   0   61.51    7.60
   3 -18   0   82.64    8.53
   3 -18   0   85.81    7.30
   4 -18   0  227.56   14.24
  -4 -18   0  215.71   14.12
   4 -18   0  236.01   13.98
   5 -18   0   86.63    9.06
  -5 -18   0   94.40    9.93
   5 -18   0   91.99    9.42
   6 -18   0  326.74   18.77
  -6 -18   0  316.95   18.70
   6 -18   0  311.20   18.08
  -7 -18   0   58.25    8.44
   7 -18   0   36.27    6.77
   7 -18   0   46.10    7.12
   8 -18   0  225.46   15.23
  -8 -18   0  209.90   15.16
   9 -18   0   17.43    6.11
  -9 -18   0    9.60    5.28
  10 -18   0  182.17   14.49
 -10 -18   0  163.76   14.04
 -11 -18   0    8.15    5.77
  11 -18   0   12.92    6.06
 -12 -18   0  105.40   13.04
  12 -18   0  129.64   14.65
   0 -19   0    9.44    3.82
  -1 -19   0   68.78    8.02
   1 -19   0   79.62    8.18
   2 -19   0   94.76    7.74
   2 -19   0   92.16    9.18
  -2 -19   0   79.44    8.67
   3 -19   0  246.66   14.89
   3 -19   0  213.41   13.74
  -3 -19   0  250.69   15.23
   4 -19   0   40.15    6.47
  -4 -19   0   28.65    5.75
   4 -19   0   40.03    6.07
   5 -19   0  214.88   14.05
   5 -19   0  217.88   14.30
  -5 -19   0  226.38   14.72
  -6 -19   0  158.21   12.78
   6 -19   0  162.64   12.05
   6 -19   0  163.88   12.12
   7 -19   0  456.94   25.36
  -7 -19   0  481.56   25.70
   7 -19   0  475.28   25.02
  -8 -19   0   55.30    8.34
   8 -19   0   54.47    8.27
  -9 -19   0  273.90   18.45
   9 -19   0  282.65   18.82
 -10 -19   0   28.06    7.65
  10 -19   0   22.72    6.74
 -11 -19   0  185.24   17.23
  11 -19   0  175.48   15.55
 -12 -19   0   78.63   11.78
  12 -19   0   82.33   11.88
   0 -20   0   46.94    6.79
  -1 -20   0  149.51   11.55
   1 -20   0  144.33   11.31
  -2 -20   0  189.50   13.19
   2 -20   0  203.95   13.58
   3 -20   0  133.13   10.55
  -3 -20   0  136.20   10.95
   4 -20   0  193.98   12.61
   4 -20   0  165.43   12.49
  -4 -20   0  175.26   12.86
   5 -20   0   41.45    6.78
  -5 -20   0   51.99    7.49
   5 -20   0   45.73    7.00
   6 -20   0  368.13   21.17
  -6 -20   0  377.74   21.58
   6 -20   0  369.49   21.01
   7 -20   0    9.81    4.94
   7 -20   0   13.04    7.27
  -7 -20   0    9.31    5.06
   8 -20   0  451.94   26.23
  -8 -20   0  489.72   26.44
   9 -20   0    0.45    4.87
  -9 -20   0    3.21    4.81
 -10 -20   0  290.65   20.25
  10 -20   0  302.89   20.61
  11 -20   0   32.70    7.84
 -11 -20   0   35.58    8.60
 -12 -20   0  127.08   14.59
   0 -21   0   -1.57    3.98
   1 -21   0   79.28    9.36
  -1 -21   0   95.07    9.82
  -2 -21   0  112.48   10.95
   2 -21   0  107.15   10.44
   3 -21   0  218.50   14.34
  -3 -21   0  211.14   14.56
   4 -21   0   88.75    9.82
  -4 -21   0  116.40   11.22
   5 -21   0  166.73   12.80
   5 -21   0  189.77   13.27
  -5 -21   0  168.95   13.22
   6 -21   0   45.18    7.31
  -6 -21   0   47.41    7.84
   6 -21   0   44.08    7.07
  -7 -21   0  383.42   23.40
   7 -21   0  418.99   23.51
  -8 -21   0    1.68    5.35
   8 -21   0   -1.21    4.45
   9 -21   0  304.47   20.38
  -9 -21   0  329.03   20.76
  10 -21   0   24.05    7.04
 -10 -21   0   32.80    8.55
  11 -21   0  159.20   15.07
 -11 -21   0  127.73   14.53
   0 -22   0  104.91   11.03
  -1 -22   0   25.87    6.45
   1 -22   0   29.25    6.18
   2 -22   0   92.19   10.21
  -2 -22   0   96.51   10.54
   3 -22   0  191.73   14.22
  -3 -22   0  213.91   14.65
   4 -22   0  127.33   11.84
  -4 -22   0  105.04   11.07
   5 -22   0   85.48    9.91
  -5 -22   0   96.77   11.04
  -6 -22   0  159.79   13.30
   6 -22   0  166.72   12.52
  -7 -22   0   43.98    8.45
   7 -22   0   14.68    5.68
  -8 -22   0  175.22   14.33
   8 -22   0  160.20   13.99
  -9 -22   0    2.93    5.69
   9 -22   0    7.87    5.36
  10 -22   0  283.07   20.35
 -10 -22   0  279.70   20.40
 -11 -22   0   36.29    9.03
  11 -22   0   21.59    7.15
   0 -23   0   -2.06    4.27
  -1 -23   0   11.38    4.96
   1 -23   0   10.93    4.81
  -2 -23   0   50.14    8.21
   2 -23   0   37.07    6.76
  -3 -23   0   20.96    6.48
   3 -23   0   31.40    7.10
  -4 -23   0   82.34   10.11
   4 -23   0   92.16   10.53
   5 -23   0   80.67    9.72
  -5 -23   0   59.19    9.00
  -6 -23   0   38.82    7.68
   6 -23   0   32.23    7.00
  -7 -23   0  270.33   18.83
  -8 -23   0   18.35    6.95
  -9 -23   0  263.19   18.35
   9 -23   0  224.53   18.94
  10 -23   0   14.93    7.32
 -10 -23   0   23.35    7.62
   0 -24   0    5.67    4.28
   1 -24   0    9.55    4.99
  -1 -24   0   24.80    6.57
   2 -24   0   -1.84    3.98
  -2 -24   0    2.67    4.29
  -3 -24   0   43.05    8.44
   3 -24   0   53.12    8.12
   4 -24   0   68.32    9.39
  -4 -24   0   78.64   10.31
   5 -24   0   76.21    9.55
  -5 -24   0   76.73   10.66
   6 -24   0  156.48   13.39
  -6 -24   0  175.59   14.74
  -7 -24   0   10.56    6.24
  -8 -24   0  178.44   16.89
  -9 -24   0    6.67    6.12
 -10 -24   0  188.92   18.44
   0 -25   0    8.08    4.59
  -1 -25   0    1.96    4.27
   1 -25   0    2.92    4.72
  -2 -25   0   32.63    7.25
   2 -25   0   25.79    6.39
   3 -25   0   28.06    6.41
  -3 -25   0   31.77    7.61
  -4 -25   0   72.45    9.85
   4 -25   0   72.15    9.64
   5 -25   0   73.69    9.86
  -5 -25   0   79.62   10.64
  -6 -25   0   29.00    7.65
  -7 -25   0  136.28   14.66
  -8 -25   0   -2.31    5.64
  -9 -25   0  172.33   16.87
   0 -26   0    9.58    5.18
   1 -26   0   13.23    6.07
  -1 -26   0   12.18    6.12
  -2 -26   0   14.51    5.88
   2 -26   0    6.51    5.54
   3 -26   0   52.68    8.69
  -3 -26   0   58.84    9.10
  -4 -26   0   51.35    8.61
   4 -26   0   40.65    7.75
   5 -26   0   26.12    6.94
  -5 -26   0   39.02    8.40
  -6 -26   0  112.68   12.94
  -7 -26   0    7.00    6.04
  -8 -26   0  141.52   15.39
   0 -27   0   -0.52    4.27
  -1 -27   0    0.45    5.14
   1 -27   0    0.95    5.12
  -2 -27   0   29.21    7.42
   2 -27   0   36.94    7.97
   3 -27   0   66.32    9.65
  -3 -27   0   79.15   10.50
  -4 -27   0   20.13    6.60
   4 -27   0    8.71    5.11
  -5 -27   0   70.84   10.80
   5 -27   0   62.08    9.50
  -6 -27   0   44.78    8.84
  -7 -27   0   70.05   10.71
   0 -28   0    2.51    4.58
   1 -28   0   15.96    6.72
  -1 -28   0   21.50    7.14
   2 -28   0   29.75    7.33
  -2 -28   0   42.50    8.88
  -3 -28   0   38.96    8.58
   3 -28   0   38.39    8.38
  -4 -28   0   76.01   10.78
   4 -28   0   75.37   10.87
   5 -28   0   27.06    7.21
  -5 -28   0   33.56    8.12
  -6 -28   0   54.75   10.23
   0 -29   0   -0.34    5.14
  -1 -29   0   36.15    8.12
   1 -29   0   25.02    6.65
  -2 -29   0   -0.53    5.11
   2 -29   0    7.29    6.22
   3 -29   0   39.76    8.58
  -3 -29   0   50.20    9.70
   4 -29   0   24.18    7.38
  -4 -29   0   30.92    8.62
   0 -30   0   54.79    9.98
  -1 -30   0   -3.50    5.71
   1 -30   0   -1.75    4.59
  -2 -30   0   19.13    7.80
   2 -30   0   22.10    7.30
   3 -30   0   45.02    8.83
  -3 -30   0   20.06    7.44
   4 -30   0   89.48   11.81
   0 -31   0   -5.95    5.49
   1 -31   0   35.90    8.44
   2 -31   0    5.43    5.66
  16   0  -1   27.39    8.01
  15   0  -1   20.53    7.09
  14   0  -1  194.60   15.51
  13   0  -1   47.33    8.47
  12   0  -1  152.52   12.54
  11   0  -1  574.70   29.72
  10   0  -1  378.88   20.99
   9   0  -1 1323.43   58.85
   8   0  -1  363.54   19.17
   7   0  -1 1515.14   65.39
   6   0  -1  846.35   36.60
  -6   0   1  777.21   40.47
   5   0  -1  499.93   22.79
  -5   0   1  489.55   26.25
  -4   0   1  205.94   13.52
   4   0  -1  219.53   10.89
  -3   0   1  189.95   11.74
   3   0  -1  198.18    9.63
   2   0  -1   12.71    1.72
  -2   0   1   16.30    3.38
  -2   0   1   17.54    1.41
  -1   0   1   82.90    4.72
   1   0  -1   80.90    3.82
   2   0   1  231.26   11.15
   3   0   1 4959.85  203.70
   4   0   1  327.99   16.14
   5   0   1  880.95   39.21
   6   0   1  537.42   25.93
   7   0   1 1369.21   60.15
   8   0   1  256.73   15.33
   9   0   1 1430.55   63.88
  10   0   1   15.20    5.02
  11   0   1  562.76   29.65
  12   0   1   99.95   11.52
  13   0   1  164.09   14.13
  14   0   1   91.97   12.16
  15   0   1   11.24    7.08
  16  -1  -1    7.47    7.57
  16   1  -1   12.08    7.26
  15  -1  -1  168.08   14.99
  15   1  -1  164.76   15.27
  14  -1  -1   20.84    7.02
  14   1  -1   16.83    6.03
  13  -1  -1  175.40   14.91
  13   1  -1  204.90   15.38
  12  -1  -1  330.51   20.21
  12   1  -1  331.31   20.16
  11  -1  -1  310.68   19.40
  11   1  -1  337.65   19.70
  10  -1  -1 1123.78   52.13
  10   1  -1 1151.84   51.97
   9  -1  -1   24.42    4.90
   9   1  -1   26.97    4.94
   8  -1  -1  701.98   32.05
   8   1  -1  652.36   31.69
  -7  -1   1  346.34   22.42
   7  -1  -1  330.88   17.64
   7   1  -1  353.69   17.77
   6  -1  -1  731.73   34.29
  -6  -1   1  795.11   38.69
   6   1  -1  781.76   34.47
  -5  -1   1  314.62   18.46
  -5  -1   1  308.75   14.61
   5  -1  -1  299.56   15.20
   5   1  -1  322.71   15.37
  -4  -1   1  198.07    8.57
   4  -1  -1  190.89    9.14
  -4  -1   1  177.53   11.48
   4   1  -1  134.27    8.57
  -4   1   1  132.46   11.71
   3  -1  -1 2391.95   98.81
  -3  -1   1 2456.59   98.23
  -3  -1   1 2445.27  100.83
   3   1  -1 2412.32   98.74
  -3   1   1 2253.49  100.94
  -2  -1   1  261.06   12.96
  -2  -1   1  254.29   11.04
   2  -1  -1  259.04   11.49
  -2   1   1  265.68   13.26
   2   1  -1  246.39   11.31
   1  -1  -1  367.92   16.11
  -1  -1   1  386.62   17.16
  -1   1   1  393.08   16.89
  -1  -1  -1  218.89    9.58
   1  -1   1  228.83    9.78
   1   1   1  194.81    9.80
   2  -1   1  272.00   12.70
  -2  -1  -1  255.39   12.25
   2   1   1  277.85   12.76
   3  -1   1  399.72   18.05
   3   1   1  375.86   18.04
   4  -1   1  860.92   38.23
   4   1   1  886.25   38.39
   5  -1   1  364.53   17.94
   5   1   1  352.44   17.94
   6  -1   1 2820.76  116.64
   6   1   1 2724.90  116.67
   7  -1   1  307.22   16.72
   7   1   1  289.69   16.45
   8  -1   1 1401.87   62.43
   8   1   1 1417.06   62.44
   9  -1   1  125.87   10.69
   9   1   1  128.94   10.49
  10  -1   1  534.92   28.68
  10   1   1  573.37   28.87
  11  -1   1   19.99    6.22
  11   1   1   34.41    7.19
  12  -1   1  205.76   15.52
  12   1   1  191.88   14.83
  13  -1   1  180.60   15.20
  13   1   1  211.00   15.78
  14  -1   1   93.42   11.88
  14   1   1   93.19   12.54
  15  -1   1   69.36   11.09
  15   1   1   66.17   10.62
  16   2  -1   54.54    9.94
  15  -2  -1   25.97    7.88
  15   2  -1   15.12    6.54
  14  -2  -1  212.64   16.70
  14   2  -1  188.17   15.81
  13  -2  -1   70.82    9.99
  13   2  -1   53.16    8.88
  12  -2  -1   91.02   10.76
  12   2  -1   64.25    9.09
  11  -2  -1  557.50   30.00
  11   2  -1  621.06   30.48
  10  -2  -1  325.17   19.01
  10   2  -1  324.73   18.81
   9  -2  -1  598.95   29.32
   9   2  -1  589.09   28.98
  -8  -2   1   74.44   11.80
   8  -2  -1   53.90    6.73
   8   2  -1   47.57    6.15
  -7  -2   1 2051.33   93.57
   7  -2  -1 2168.94   89.32
   7   2  -1 2063.93   88.92
  -6  -2   1  571.77   25.51
   6  -2  -1  576.29   26.32
  -6  -2   1  592.62   30.20
   6   2  -1  527.54   26.00
  -5  -2   1  844.13   39.88
  -5  -2   1  860.54   36.32
   5  -2  -1  823.83   37.01
   5   2  -1  847.60   36.98
   4  -2  -1  530.94   22.61
  -4  -2   1  483.10   24.61
  -4  -2   1  514.26   21.84
   4   2  -1  464.29   22.23
  -3  -2   1  692.07   28.60
   3  -2  -1  671.46   29.09
  -3  -2   1  688.10   31.01
   3   2  -1  652.56   28.90
   2  -2  -1  559.54   23.91
  -2  -2   1  558.10   25.37
  -2  -2   1  561.18   23.53
   2   2  -1  557.45   23.62
   1  -2  -1  534.70   22.11
  -1  -2   1  512.25   21.93
   0  -2  -1   13.11    1.37
   0  -2  -1   12.32    1.19
   0  -2   1   11.38    1.31
   1  -2   1   36.77    2.57
  -2  -2  -1  482.79   21.92
   2  -2   1  497.76   22.23
  -2  -2  -1  486.41   22.87
   2   2   1  568.74   22.69
  -3  -2  -1  596.00   26.09
  -3  -2  -1  563.00   27.75
   3  -2   1  584.56   26.44
   3   2   1  646.90   26.92
  -4  -2  -1  970.43   46.98
  -4  -2  -1 1003.43   44.84
   4  -2   1 1010.25   45.33
   4   2   1 1211.90   46.01
   5  -2   1 1965.80   84.31
   5   2   1 2025.31   84.66
   6  -2   1  479.82   23.77
   6   2   1  502.89   24.05
   7  -2   1  886.13   41.21
   7   2   1  926.81   41.51
   8  -2   1  133.31   10.23
   8   2   1  150.55   10.72
   9  -2   1  978.53   45.61
   9   2   1  990.97   45.78
  10  -2   1  275.96   16.74
  10   2   1  223.07   15.70
  11  -2   1  505.41   27.62
  11   2   1  523.68   27.79
  12  -2   1  151.63   13.23
  12   2   1  164.91   13.36
  13  -2   1  186.40   15.02
  13   2   1  125.18   13.81
  14  -2   1  115.05   13.54
  14   2   1  142.72   14.97
  15  -2   1   37.21    8.83
  15   2   1   50.40    9.86
  15  -3  -1  122.86   14.40
  15   3  -1  102.30   12.52
  14  -3  -1   73.54   10.58
  14   3  -1   41.54    7.98
  13  -3  -1  277.06   18.74
  13   3  -1  241.98   17.18
  12  -3  -1  256.07   17.19
  12   3  -1  253.98   16.77
  11  -3  -1  187.92   14.23
  11   3  -1  200.53   13.82
  10  -3  -1  339.25   19.29
  10   3  -1  330.77   19.05
  -9  -3   1  159.81   17.23
   9  -3  -1  153.02   10.88
   9   3  -1  119.40    9.93
   8  -3  -1  698.67   33.19
  -8  -3   1  710.23   38.48
   8   3  -1  709.59   33.04
  -7  -3   1  138.24   14.64
   7  -3  -1  152.12    9.99
  -7  -3   1  144.02    9.08
   7   3  -1  150.55    9.88
   6  -3  -1  870.70   38.65
  -6  -3   1  870.13   37.81
  -6  -3   1  870.43   41.95
   6   3  -1  859.51   38.48
  -5  -3   1  682.58   33.27
  -5  -3   1  697.18   29.69
   5  -3  -1  654.48   30.30
   5   3  -1  683.90   30.27
   4  -3  -1  412.97   18.05
  -4  -3   1  400.45   17.37
  -4  -3   1  411.51   20.28
   4   3  -1  330.96   17.49
  -3  -3   1   98.65    5.50
   3  -3  -1  113.48    6.20
  -3  -3   1  101.30    7.90
   3   3  -1  101.26    5.84
  -2  -3   1  251.63   11.49
  -2  -3   1  255.70   13.62
   2  -3  -1  250.93   11.24
   2  -3  -1  261.48   11.79
   2   3  -1  260.96   11.42
   1  -3  -1  119.00    5.85
   1  -3  -1  117.90    5.56
   0  -3  -1  474.89   19.63
   0  -3   1  454.32   19.66
   0  -3  -1  450.07   19.45
   1  -3   1  489.89   21.02
  -1  -3  -1  497.18   21.12
   1  -3   1  477.68   21.25
  -1  -3  -1  514.36   21.21
   2  -3   1  500.13   21.97
  -2  -3  -1  470.90   21.70
  -2  -3  -1  485.88   22.40
   2   3   1  548.19   22.49
  -3  -3  -1  347.91   15.92
   3  -3   1  367.04   16.34
  -3  -3  -1  363.33   17.43
   3   3   1  312.02   16.32
   4  -3   1  938.55   41.02
  -4  -3  -1  922.96   42.77
  -4  -3  -1  946.83   40.62
   4   3   1  962.61   41.39
  -5  -3  -1   67.47    5.47
   5  -3   1   69.53    6.00
  -5  -3  -1   82.06    9.31
  -6  -3  -1 1715.17   74.69
   6  -3   1 1701.28   75.12
   6   3   1 1854.67   75.71
   7  -3   1  184.19   12.12
   7   3   1  220.44   13.04
   8  -3   1  828.68   38.93
   8   3   1  843.43   39.24
   9  -3   1  143.14   10.95
   9   3   1  138.09   11.34
  10  -3   1  759.34   37.63
  10   3   1  780.18   37.70
  11  -3   1    5.52    4.56
  11   3   1    6.10    4.70
  12  -3   1  318.34   20.33
  12   3   1  318.91   20.03
  13  -3   1   95.11   11.81
  13   3   1   96.29   11.89
  14  -3   1   69.02   10.59
  14   3   1   65.47    9.94
  15  -3   1   91.62   12.56
  15   3   1  100.88   12.90
  15  -4  -1   13.76    6.89
  15   4  -1   10.02    6.19
  14  -4  -1   96.46   12.30
  14   4  -1   84.65   11.16
  13  -4  -1   70.56   10.13
  13   4  -1   90.85   10.92
  12  -4  -1  170.26   14.02
  12   4  -1  169.20   13.45
  11  -4  -1  405.80   22.72
  11   4  -1  389.27   21.98
  10  -4  -1   88.82    9.69
  10   4  -1   87.41    8.43
   9  -4  -1  515.16   26.78
  -9  -4   1  460.30   31.21
   9   4  -1  607.90   27.22
   8  -4  -1    3.73    2.78
  -8  -4   1    3.47    6.08
  -8  -4   1    2.78    2.71
   8   4  -1    1.64    2.91
  -7  -4   1  748.67   37.50
   7  -4  -1  705.51   33.19
  -7  -4   1  744.57   32.52
   7   4  -1  693.20   32.97
  -6  -4   1  186.05   10.48
   6  -4  -1  192.47   11.32
  -6  -4   1  189.60   14.12
   6   4  -1  207.51   11.35
  -5  -4   1  277.35   12.92
   5  -4  -1  269.52   13.54
  -5  -4   1  291.12   16.60
   5   4  -1  224.18   13.03
  -4  -4   1  181.35   11.84
   4  -4  -1  186.09    9.83
  -4  -4   1  180.68    9.21
   4   4  -1  187.72    9.66
   3  -4  -1  308.54   14.53
  -3  -4   1  313.50   14.75
  -3  -4   1  332.92   17.23
   3  -4  -1  327.41   15.22
   3   4  -1  356.24   15.01
   2  -4  -1 1029.89   43.83
   2  -4  -1 1037.27   44.26
  -2  -4   1 1011.14   44.06
   2   4  -1 1133.69   43.87
   1  -4  -1   93.41    4.98
   1  -4  -1   91.54    4.82
  -1  -4   1   89.67    5.03
   0  -4   1  440.58   19.00
   0  -4  -1  452.60   18.83
   0  -4   1  429.93   18.18
   0  -4  -1  418.50   18.69
   1  -4   1  307.55   13.08
   1  -4   1  291.69   13.48
  -1  -4  -1  281.05   13.26
  -1  -4  -1  301.32   13.23
  -2  -4  -1   81.24    5.01
  -2  -4  -1   80.96    5.81
   2  -4   1   71.19    4.74
   2   4   1   80.83    5.30
  -3  -4  -1  104.91    6.16
  -3  -4  -1   98.66    7.47
   3  -4   1   98.25    6.13
  -4  -4  -1  426.30   21.26
   4  -4   1  404.81   19.58
  -4  -4  -1  424.60   19.40
   4   4   1  421.64   20.15
  -5  -4  -1  299.91   18.39
  -5  -4  -1  325.85   15.73
   5  -4   1  304.27   15.97
   5   4   1  333.19   16.68
  -6  -4  -1  254.15   17.69
  -6  -4  -1  267.26   14.24
   6  -4   1  272.76   14.73
   6   4   1  265.91   14.85
  -7  -4  -1 1098.33   46.98
   7  -4   1 1048.21   47.28
   7   4   1 1018.10   47.45
   8  -4   1  223.93   13.77
   8   4   1  218.99   14.17
   9  -4   1  830.80   41.28
   9   4   1  938.82   42.09
  10  -4   1  106.63   10.25
  10   4   1   75.82    9.63
  11  -4   1  538.28   28.82
  11   4   1  520.64   28.45
  12  -4   1   74.60   10.04
  12   4   1   73.49    9.96
  13  -4   1  155.40   13.67
  13   4   1  135.87   12.87
  14  -4   1  136.25   15.13
  14   4   1  153.72   14.36
  15  -4   1   82.11   12.00
  15   4   1   61.09   11.03
  15  -5  -1  136.40   15.54
  15   5  -1  134.86   14.39
  14  -5  -1   93.86   12.39
  14   5  -1   91.68   11.08
  13  -5  -1  199.28   15.43
  13   5  -1  186.19   14.42
  12  -5  -1  303.18   19.18
  12   5  -1  283.21   18.50
  11  -5  -1  228.24   15.83
  11   5  -1  235.89   15.45
 -10  -5   1  185.16   20.94
  10  -5  -1  176.74   13.30
  10   5  -1  226.36   14.01
  -9  -5   1    0.52    2.91
  -9  -5   1   -0.44    7.36
   9  -5  -1    7.41    3.64
   9   5  -1    2.91    3.00
  -8  -5   1  460.90   22.69
   8  -5  -1  449.33   23.55
  -8  -5   1  467.49   27.82
   8   5  -1  488.81   23.51
  -7  -5   1   10.32    3.05
   7  -5  -1   11.00    3.32
  -7  -5   1   17.34    6.19
   7   5  -1    5.45    2.73
  -6  -5   1  329.59   17.38
   6  -5  -1  368.28   18.38
  -6  -5   1  365.67   21.47
   6   5  -1  398.50   18.42
   5  -5  -1  449.24   21.38
  -5  -5   1  456.07   24.06
  -5  -5   1  455.36   20.72
   5   5  -1  451.85   21.12
   4  -5  -1  196.14   10.18
  -4  -5   1  214.33   13.36
  -4  -5   1  185.93   10.26
   4  -5  -1  203.73   10.87
   4   5  -1  249.44   11.00
   3  -5  -1  448.29   19.74
   3  -5  -1  458.00   20.32
  -3  -5   1  472.46   22.76
  -3  -5   1  461.25   20.01
   3   5  -1  420.03   19.82
   2  -5  -1   79.87    4.72
  -2  -5   1   78.73    4.80
   2  -5  -1   82.87    4.55
   2   5  -1   61.40    4.09
  -1  -5   1  251.42   11.67
   1  -5  -1  251.93   11.52
   1  -5  -1  239.01   11.32
   0  -5  -1  278.64   12.79
   0  -5   1  290.68   13.09
   0  -5  -1  266.55   12.75
   0  -5   1  294.46   12.23
   1  -5   1  432.36   19.96
  -1  -5  -1  448.42   19.84
   1  -5   1  456.76   19.46
  -1  -5  -1  467.95   19.73
  -2  -5  -1  465.11   20.36
  -2  -5  -1  435.12   20.90
   2  -5   1  458.50   20.44
   2  -5   1  455.39   20.16
   2   5   1  469.29   20.84
  -3  -5  -1  652.62   29.42
   3  -5   1  653.74   29.47
  -3  -5  -1  716.57   30.67
   3   5   1  680.89   30.10
  -4  -5  -1  903.38   38.32
  -4  -5  -1  920.43   40.21
   4  -5   1  906.93   38.61
   4   5   1  803.61   38.72
  -5  -5  -1  379.17   18.17
  -5  -5  -1  386.13   20.64
   5  -5   1  358.90   18.27
   6  -5   1 1170.24   51.74
  -6  -5  -1 1186.42   54.80
  -6  -5  -1 1121.37   51.22
   6   5   1 1239.80   52.42
   7  -5   1  468.09   23.38
  -7  -5  -1  462.67   22.99
  -7  -5  -1  423.67   26.22
   7   5   1  504.77   23.96
   8  -5   1  195.84   12.62
  -8  -5  -1  181.75   12.28
   8   5   1  207.99   13.35
   9  -5   1   31.94    6.01
   9   5   1   31.75    6.06
  10  -5   1  441.36   24.28
  10   5   1  442.19   24.15
  11  -5   1  123.70   11.60
  11   5   1  102.66   11.65
  12  -5   1  283.07   18.29
  12   5   1  249.58   17.52
  13  -5   1   76.49   10.90
  13   5   1   66.50    9.99
  14  -5   1   44.97    9.42
  14   5   1   49.76    9.14
  15  -5   1  150.02   14.73
  15   5   1  135.83   15.03
  15  -6  -1   16.51    7.16
  15   6  -1   10.05    5.86
  14  -6  -1   81.60   11.26
  14   6  -1   73.98   10.13
  13  -6  -1  140.52   13.81
  13   6  -1  168.91   13.64
  12  -6  -1  347.33   21.99
  12   6  -1  372.28   21.21
  11  -6  -1  310.56   19.62
  11   6  -1  343.25   19.45
 -10  -6   1   82.84   14.34
  10  -6  -1   68.06    8.81
 -10  -6   1   66.83    8.11
  10   6  -1   70.38    8.37
  -9  -6   1  506.07   24.10
  -9  -6   1  465.23   29.84
   9  -6  -1  456.26   24.81
   9   6  -1  483.98   24.46
  -8  -6   1    8.28    6.72
  -8  -6   1   23.26    4.41
   8  -6  -1   20.62    4.45
   8   6  -1   23.54    4.67
   7  -6  -1  396.66   21.56
  -7  -6   1  420.31   20.92
  -7  -6   1  437.11   25.42
   7   6  -1  488.20   21.92
  -6  -6   1  563.30   29.63
  -6  -6   1  570.10   25.84
   6  -6  -1  581.53   26.67
   6   6  -1  544.02   26.14
  -5  -6   1 1347.91   54.38
  -5  -6   1 1292.20   57.66
   5  -6  -1 1275.62   53.98
   5  -6  -1 1305.05   55.00
   5   6  -1 1158.31   54.29
   4  -6  -1  190.87    9.88
  -4  -6   1  203.10   13.09
  -4  -6   1  193.26   10.12
   4  -6  -1  205.95   10.64
  -3  -6   1  256.73   12.18
   3  -6  -1  261.59   12.40
  -3  -6   1  233.31   14.51
   3  -6  -1  266.02   11.91
   3   6  -1  228.50   11.71
   2  -6  -1  161.09    8.49
   2  -6  -1  169.50    8.77
  -2  -6   1  171.05    8.75
   2   6  -1  180.83    8.25
  -1  -6   1 1775.29   73.50
  -1  -6   1 1759.53   72.41
   1  -6  -1 1757.85   73.29
   1  -6  -1 1772.25   73.23
   0  -6  -1  245.49   11.56
   0  -6   1  253.10   11.92
   0  -6   1  247.17   10.96
   1  -6   1  266.81   11.71
  -1  -6  -1  257.60   11.98
   1  -6   1  249.70   12.29
  -1  -6  -1  251.81   12.13
  -2  -6  -1   31.15    4.39
  -2  -6  -1   34.59    3.55
   2  -6   1   38.86    3.16
  -2  -6  -1   37.05    3.15
   2  -6   1   49.24    4.28
  -3  -6  -1  180.36    9.59
  -3  -6  -1  192.77   10.98
   3  -6   1  201.55    9.94
   3  -6   1  191.82    9.68
   3   6   1  153.27    9.79
   4  -6   1  124.24    8.27
  -4  -6  -1  158.03    8.44
  -4  -6  -1  144.17    9.83
   5  -6   1  444.20   21.88
  -5  -6  -1  454.38   21.68
  -5  -6  -1  448.83   23.89
   5   6   1  492.05   22.70
   6  -6   1   87.73    7.10
  -6  -6  -1  101.08   10.92
  -6  -6  -1  100.69    7.37
   6   6   1   67.53    7.53
  -7  -6  -1  165.43   14.34
   7  -6   1  168.68   11.25
  -7  -6  -1  152.05   10.55
   7   6   1  184.90   11.58
  -8  -6  -1   74.07   11.65
  -8  -6  -1   73.42    7.78
   8  -6   1   78.33    7.64
   8   6   1   80.03    8.63
   9  -6   1  405.75   23.58
   9   6   1  506.37   24.82
  10  -6   1  167.09   12.94
  10   6   1  183.85   13.26
  11  -6   1  966.38   45.74
  11   6   1  928.61   45.32
  12  -6   1   38.71    7.79
  12   6   1   45.63    8.45
  13  -6   1  158.09   14.20
  13   6   1  164.08   14.40
  14  -6   1   83.42   11.91
  14   6   1   98.56   11.98
  15  -6   1   43.24   10.87
  15   6   1   71.41   10.85
  15  -7  -1  168.22   16.22
  14  -7  -1   51.56    9.31
  14   7  -1   57.21    9.11
  13  -7  -1  197.95   16.29
  13   7  -1  236.50   16.16
  12  -7  -1  231.80   16.82
  12   7  -1  253.49   16.48
  11  -7  -1   50.07    8.45
 -11  -7   1   53.31   12.71
  11   7  -1   76.24    8.92
  10  -7  -1  537.02   28.44
 -10  -7   1  527.71   27.34
 -10  -7   1  541.77   33.70
  10   7  -1  571.39   27.81
  -9  -7   1   41.13    6.13
  -9  -7   1   53.55   10.62
   9  -7  -1   43.83    6.64
   9   7  -1   81.84    7.61
  -8  -7   1  372.84   22.65
   8  -7  -1  331.31   18.46
  -8  -7   1  354.03   17.94
   8   7  -1  319.40   17.97
  -7  -7   1   27.83    7.25
   7  -7  -1   18.89    4.06
  -7  -7   1   20.83    3.94
   7   7  -1   34.90    4.96
  -6  -7   1  348.86   16.99
   6  -7  -1  333.84   17.73
  -6  -7   1  319.82   20.31
   6  -7  -1  348.32   16.77
   6   7  -1  365.35   17.57
   5  -7  -1  615.61   27.13
  -5  -7   1  577.19   30.47
  -5  -7   1  564.92   27.27
   5  -7  -1  617.13   28.03
   5   7  -1  659.85   27.74
  -4  -7   1  510.71   22.17
   4  -7  -1  492.32   21.78
  -4  -7   1  477.89   24.98
   4  -7  -1  516.78   22.59
   4   7  -1  427.69   21.69
   3  -7  -1  195.18   10.02
   3  -7  -1  213.07    9.84
  -3  -7   1  178.44   12.51
  -3  -7   1  195.74    9.94
   3   7  -1  173.07    9.35
   2  -7  -1  947.71   40.64
  -2  -7   1  935.03   40.86
   2  -7  -1  950.33   40.83
   2   7  -1  987.45   40.21
  -1  -7   1  713.84   31.09
   1  -7  -1  693.63   30.80
  -1  -7   1  729.39   29.95
   1  -7  -1  722.57   30.88
   0  -7   1  397.81   18.41
   0  -7   1  408.90   17.48
   0  -7  -1  402.14   18.24
   0  -7  -1  405.23   18.06
   1  -7   1    9.02    2.23
  -1  -7  -1    9.52    1.88
  -1  -7  -1    9.57    2.26
   1  -7   1   11.09    1.79
  -2  -7  -1  168.48    8.73
   2  -7   1  163.18    8.39
  -2  -7  -1  155.86    8.27
   2  -7   1  162.30    8.90
   3  -7   1  294.93   14.28
   3  -7   1  306.67   14.14
  -3  -7  -1  299.81   15.37
  -3  -7  -1  301.08   14.28
   3   7   1  248.13   14.28
   4  -7   1  466.25   21.69
  -4  -7  -1  475.48   21.68
  -4  -7  -1  455.27   23.14
   4  -7   1  458.69   21.69
   4   7   1  466.97   22.16
  -5  -7  -1  905.96   38.95
   5  -7   1  871.91   39.01
  -5  -7  -1  916.00   41.11
   5   7   1  824.92   39.31
   6  -7   1 1145.32   49.30
  -6  -7  -1 1114.15   48.88
  -6  -7  -1 1127.07   51.61
   6   7   1 1067.98   49.41
  -7  -7  -1   17.32    4.27
  -7  -7  -1   13.58    6.56
   7  -7   1   16.92    4.01
   7   7   1   33.31    5.64
  -8  -7  -1  768.09   39.47
  -8  -7  -1  717.65   34.66
   8  -7   1  721.82   35.03
   8   7   1  751.44   35.39
   9  -7   1   55.32    7.36
  -9  -7  -1   40.70    6.57
   9   7   1   41.23    7.14
  10  -7   1  307.96   18.69
  10   7   1  306.93   18.68
  11  -7   1   98.34   11.25
  11   7   1  117.32   10.91
  12  -7   1  156.96   13.59
  12   7   1  172.59   13.70
  13  -7   1  146.72   14.34
  13   7   1  150.32   13.78
  14  -7   1  103.72   13.01
  14   7   1  118.23   13.39
  15   7   1   65.56   10.27
  15  -8  -1   37.45    8.86
  14  -8  -1  109.57   13.52
  13  -8  -1  171.13   15.04
  13   8  -1  161.82   13.46
  12  -8  -1   92.17   11.48
  12   8  -1  100.70   10.60
 -11  -8   1  405.38   29.67
  11  -8  -1  420.39   23.50
 -11  -8   1  355.22   21.48
  11   8  -1  389.59   21.82
  10  -8  -1   46.29    7.23
 -10  -8   1   34.24    6.05
 -10  -8   1   55.31   12.99
  10   8  -1   33.16    6.25
  -9  -8   1  356.83   24.12
   9  -8  -1  350.35   19.73
  -9  -8   1  317.12   18.35
   9   8  -1  353.03   18.90
   8  -8  -1    9.68    3.02
   8  -8  -1   11.78    3.87
  -8  -8   1   11.48    3.48
  -8  -8   1    8.16    6.52
   8   8  -1    8.92    3.68
   7  -8  -1  742.63   34.94
   7  -8  -1  754.67   33.60
  -7  -8   1  748.25   34.03
  -7  -8   1  761.29   38.35
   7   8  -1  737.89   34.22
  -6  -8   1  202.51   11.65
   6  -8  -1  205.34   11.25
   6  -8  -1  206.35   12.17
  -6  -8   1  186.01   14.82
   6   8  -1  234.16   12.17
  -5  -8   1  899.79   39.61
   5  -8  -1  877.00   40.00
  -5  -8   1  865.69   42.82
   5  -8  -1  894.07   39.24
   5   8  -1  968.86   39.74
  -4  -8   1  613.62   30.44
   4  -8  -1  603.59   26.86
  -4  -8   1  605.68   27.18
   4  -8  -1  600.68   27.45
   4   8  -1  597.58   26.84
  -3  -8   1  498.41   22.26
   3  -8  -1  513.05   22.41
   3  -8  -1  487.89   21.95
   3   8  -1  453.92   21.50
   2  -8  -1    5.20    1.84
   2  -8  -1    4.74    1.96
  -2  -8   1    4.52    1.20
  -2  -8   1    5.85    1.98
  -1  -8   1   40.04    2.77
   1  -8  -1   41.03    3.89
  -1  -8   1   33.90    3.73
   1  -8  -1   37.36    3.47
   0  -8  -1  531.28   22.95
   0  -8   1  517.85   23.39
   0  -8   1  527.06   22.35
   0  -8  -1  498.00   23.11
   1  -8   1  510.90   21.95
  -1  -8  -1  489.76   22.53
   1  -8   1  498.24   22.76
  -1  -8  -1  509.46   22.25
  -2  -8  -1  168.98    8.70
  -2  -8  -1  168.20    9.15
   2  -8   1  168.89    8.73
   2  -8   1  167.10    9.34
   3  -8   1 1002.15   42.51
   3  -8   1 1028.19   42.92
  -3  -8  -1 1010.16   42.79
  -3  -8  -1 1002.28   44.12
   3   8   1  896.90   42.85
   4  -8   1 1609.47   68.99
   4  -8   1 1600.02   68.93
  -4  -8  -1 1619.05   68.98
  -4  -8  -1 1638.20   70.63
   4   8   1 1661.68   69.59
  -5  -8  -1  568.92   26.04
   5  -8   1  568.47   26.06
   5  -8   1  561.55   26.17
  -5  -8  -1  543.11   27.82
   5   8   1  547.16   26.54
  -6  -8  -1   71.71    7.00
   6  -8   1   78.63    6.61
  -6  -8  -1   70.56    9.04
   6  -8   1   62.12    6.48
   6   8   1   75.13    7.70
   7  -8   1  595.14   29.45
  -7  -8  -1  624.52   32.60
  -7  -8  -1  624.68   29.28
   7   8   1  617.35   29.92
  -8  -8  -1   55.59    6.68
   8  -8   1   45.48    6.40
  -8  -8  -1   60.41   10.61
   8   8   1   41.03    6.75
   9  -8   1  111.49    9.88
  -9  -8  -1  105.75   14.90
  -9  -8  -1  109.25   10.62
   9   8   1  125.97   10.65
 -10  -8  -1   48.04    7.69
  10  -8   1   47.34    7.96
  10   8   1   35.23    6.79
  11  -8   1  427.49   24.82
  11   8   1  434.62   24.51
  12  -8   1  116.42   12.92
  12   8   1  116.95   12.57
  13  -8   1  226.85   17.25
  13   8   1  230.46   17.15
  14  -8   1   49.28    9.75
  14   8   1   73.53   10.75
  15  -9  -1  120.78   16.67
  14  -9  -1  103.90   13.13
  13  -9  -1  132.53   12.96
 -12  -9   1   94.17   16.57
  12  -9  -1   87.48   10.99
  12   9  -1   61.03    8.47
 -11  -9   1   77.06   15.66
 -11  -9   1   67.23    8.90
  11  -9  -1   94.32   11.10
  11   9  -1  109.95    9.88
 -10  -9   1  331.62   18.88
  10  -9  -1  323.06   19.60
 -10  -9   1  310.84   24.79
  10   9  -1  345.38   19.07
  -9  -9   1   28.69    8.97
   9  -9  -1   26.92    5.45
  -9  -9   1   14.88    4.50
   9   9  -1   14.04    4.42
   8  -9  -1  238.87   14.39
  -8  -9   1  259.20   13.84
   8  -9  -1  229.56   12.83
  -8  -9   1  248.12   18.29
   8   9  -1  196.09   13.22
   7  -9  -1  165.53   10.68
  -7  -9   1  135.42   12.45
   7  -9  -1  159.39    9.38
  -7  -9   1  146.02    9.71
   7   9  -1  124.55    9.32
  -6  -9   1 1285.88   60.53
   6  -9  -1 1259.15   56.21
  -6  -9   1 1300.97   56.71
   6  -9  -1 1357.13   57.50
   6   9  -1 1347.15   56.73
  -5  -9   1  829.34   40.52
   5  -9  -1  839.57   36.70
  -5  -9   1  820.69   37.01
   5  -9  -1  841.69   37.48
   5   9  -1  837.07   36.79
  -4  -9   1  551.47   28.22
  -4  -9   1  570.16   24.96
   4  -9  -1  530.38   24.97
   4  -9  -1  555.33   24.52
   4   9  -1  501.52   24.18
   3  -9  -1  449.83   20.71
   3  -9  -1  442.57   20.88
  -3  -9   1  463.16   21.02
   3   9  -1  446.91   20.23
  -2  -9   1   70.10    4.12
  -2  -9   1   70.12    5.35
   2  -9  -1   76.00    5.20
   2  -9  -1   75.16    5.27
   1  -9  -1  523.16   23.22
  -1  -9   1  486.14   23.27
  -1  -9   1  527.95   22.13
   1  -9  -1  511.98   23.02
   0  -9  -1  462.63   21.36
   0  -9   1  460.81   21.54
   0  -9  -1  475.55   21.06
   0  -9   1  472.71   20.47
  -1  -9  -1  135.64    7.94
   1  -9   1  135.44    7.17
   1  -9   1  130.53    8.05
  -1  -9  -1  134.86    7.43
  -2  -9  -1  526.39   23.96
  -2  -9  -1  536.20   23.38
   2  -9   1  524.59   23.44
   2  -9   1  513.71   24.03
  -3  -9  -1  219.90   11.43
   3  -9   1  210.17   10.83
   3  -9   1  221.84   11.39
  -3  -9  -1  231.14   13.01
   3   9   1  164.03   10.99
  -4  -9  -1 1171.83   53.08
   4  -9   1 1177.97   51.56
  -4  -9  -1 1194.33   51.53
   4  -9   1 1218.80   51.48
   4   9   1 1187.63   51.94
  -5  -9  -1  859.30   38.47
   5  -9   1  864.17   38.45
  -5  -9  -1  852.24   40.25
   5  -9   1  876.78   38.58
   5   9   1  847.60   38.89
   6  -9   1  390.95   20.01
   6  -9   1  392.26   20.28
  -6  -9  -1  412.64   20.34
  -6  -9  -1  430.81   22.95
   6   9   1  389.42   20.67
   7  -9   1  141.58    9.75
  -7  -9  -1  118.21   12.78
  -7  -9  -1  110.36    9.22
   7  -9   1  117.95    9.20
   7   9   1  141.39   10.22
   8  -9   1  489.66   25.26
  -8  -9  -1  487.08   25.76
   8  -9   1  539.65   26.40
  -8  -9  -1  519.73   29.88
   8   9   1  534.81   26.55
  -9  -9  -1   52.73   11.15
   9  -9   1   54.38    7.56
  -9  -9  -1   49.82    7.01
   9   9   1   56.01    7.77
  10  -9   1  435.48   24.91
 -10  -9  -1  455.48   24.99
  10   9   1  477.47   25.29
  11  -9   1  109.50   12.15
  11   9   1  129.30   11.40
  12  -9   1  214.87   16.19
  12   9   1  189.27   15.26
  13  -9   1   96.25   12.23
  13   9   1  101.76   11.74
  14  -9   1  124.57   14.29
  14 -10  -1   56.90   10.07
  13 -10  -1  126.09   14.01
 -12 -10   1  118.33   16.55
  12 -10  -1  103.36   12.16
 -11 -10   1  369.06   21.65
 -11 -10   1  375.07   28.61
  11 -10  -1  393.69   23.05
  10 -10  -1   46.53    7.77
 -10 -10   1   71.46    8.59
 -10 -10   1   64.33   12.85
  10  10  -1   70.64    8.33
  -9 -10   1  293.98   21.91
   9 -10  -1  273.38   17.63
  -9 -10   1  314.28   17.08
   9  10  -1  302.26   17.01
  -8 -10   1    3.21    3.06
   8 -10  -1    7.68    3.11
   8 -10  -1   12.24    4.17
  -8 -10   1   -1.98    5.58
   8  10  -1    6.02    3.50
  -7 -10   1  622.40   29.03
  -7 -10   1  640.30   33.18
   7 -10  -1  614.47   28.43
   7 -10  -1  584.03   29.44
   7  10  -1  612.12   28.80
   6 -10  -1  281.09   14.21
  -6 -10   1  300.26   14.93
  -6 -10   1  251.96   17.86
   6 -10  -1  269.30   14.96
   6  10  -1  246.09   14.19
   5 -10  -1  705.86   32.43
  -5 -10   1  714.47   32.87
   5 -10  -1  705.83   33.16
  -5 -10   1  716.25   36.34
   5  10  -1  784.87   32.72
  -4 -10   1 1122.51   52.58
  -4 -10   1 1128.00   48.97
   4 -10  -1 1124.77   49.12
   4 -10  -1 1110.54   48.64
   4  10  -1 1154.94   48.36
   3 -10  -1 1898.28   80.70
   3 -10  -1 1947.12   81.00
  -3 -10   1 1907.26   81.00
   3  10  -1 1930.42   80.15
   2 -10  -1  101.19    6.38
   2 -10  -1   96.32    6.34
  -2 -10   1   96.18    6.69
  -2 -10   1   87.16    5.11
  -1 -10   1 1068.35   43.29
   1 -10  -1 1031.95   44.20
   1 -10  -1 1023.74   44.39
  -1 -10   1  987.39   44.53
   0 -10  -1   89.85    6.10
   0 -10   1   79.11    5.92
   0 -10   1   84.78    5.03
   0 -10  -1   77.20    5.40
  -1 -10  -1  134.65    7.46
   1 -10   1  130.37    7.24
  -1 -10  -1  134.70    7.98
   1 -10   1  126.37    8.18
  -2 -10  -1  283.41   14.46
  -2 -10  -1  295.84   13.79
   2 -10   1  281.62   13.81
   2 -10   1  284.98   14.65
   3 -10   1  445.66   20.88
   3 -10   1  471.22   21.57
  -3 -10  -1  438.63   21.27
  -3 -10  -1  442.58   23.03
   3  10   1  450.21   21.65
   4 -10   1  267.20   13.93
  -4 -10  -1  286.71   16.16
   4 -10   1  250.99   14.15
  -4 -10  -1  281.91   14.33
   4  10   1  259.41   14.39
   5 -10   1  513.43   25.02
   5 -10   1  529.86   25.11
  -5 -10  -1  516.69   25.05
  -5 -10  -1  529.75   27.13
   5  10   1  549.69   25.61
  -6 -10  -1  432.05   23.33
  -6 -10  -1  438.92   21.24
   6 -10   1  439.05   20.98
   6 -10   1  404.62   20.92
   6  10   1  376.58   21.09
  -7 -10  -1  409.70   21.16
   7 -10   1  395.83   21.31
   7 -10   1  402.41   20.88
  -7 -10  -1  390.87   23.76
   7  10   1  447.95   22.03
   8 -10   1   14.46    4.37
   8 -10   1   11.13    4.07
  -8 -10  -1   22.13    7.35
  -8 -10  -1   16.09    4.81
   8  10   1   31.80    5.70
  -9 -10  -1  204.35   13.42
  -9 -10  -1  194.83   17.97
   9 -10   1  207.66   14.05
   9 -10   1  179.72   12.66
   9  10   1  175.45   13.52
  10 -10   1   43.37    7.44
 -10 -10  -1   23.41    5.84
  10  10   1   42.52    7.48
  11 -10   1  293.28   19.16
 -11 -10  -1  310.19   19.21
  11  10   1  295.52   19.05
  12 -10   1   91.64   11.83
  12  10   1   93.71   10.85
  13 -10   1  202.63   16.86
  14 -10   1   62.36   10.42
  14 -11  -1   94.25   12.91
  13 -11  -1  112.74   13.26
  12 -11  -1  129.23   12.49
 -12 -11   1  130.44   13.07
 -11 -11   1  134.21   12.38
  11 -11  -1  123.63   13.14
  10 -11  -1  208.56   15.35
 -10 -11   1  206.49   14.47
 -10 -11   1  259.70   21.01
  -9 -11   1   38.02    6.35
  -9 -11   1   39.74    9.55
   9 -11  -1   33.18    6.36
   9  11  -1   48.51    6.59
   8 -11  -1  380.79   20.34
  -8 -11   1  386.05   19.55
  -8 -11   1  368.55   23.59
   8 -11  -1  331.11   18.32
   8  11  -1  342.12   18.82
  -7 -11   1  136.25   13.35
  -7 -11   1  147.77    9.93
   7 -11  -1  146.27   10.38
   7 -11  -1  152.67    9.62
   7  11  -1  136.98    9.67
   6 -11  -1  479.56   23.52
   6 -11  -1  466.33   24.31
  -6 -11   1  466.14   27.44
  -6 -11   1  498.06   24.13
   6  11  -1  559.61   24.02
   5 -11  -1  299.80   15.03
   5 -11  -1  282.55   15.49
  -5 -11   1  276.96   18.48
  -5 -11   1  271.56   15.19
   5  11  -1  302.99   14.85
   4 -11  -1  175.93    9.96
  -4 -11   1  164.29   10.01
   4 -11  -1  152.77    9.77
  -4 -11   1  170.37   13.35
   4  11  -1  169.35    9.35
   3 -11  -1  597.73   27.10
  -3 -11   1  584.01   27.19
   3 -11  -1  603.45   26.94
   3  11  -1  575.10   26.13
  -2 -11   1  540.28   25.09
   2 -11  -1  530.04   24.83
   2 -11  -1  539.19   24.80
  -2 -11   1  553.20   23.49
   1 -11  -1   14.35    2.91
   1 -11  -1    6.62    2.35
  -1 -11   1   16.71    3.27
  -1 -11   1   17.85    2.33
   0 -11   1 1162.25   51.22
   0 -11  -1 1149.58   50.98
   0 -11  -1 1226.48   50.66
   0 -11   1 1200.27   49.99
   1 -11   1  207.01   10.75
  -1 -11  -1  160.53   10.19
   1 -11   1  179.86    9.46
  -1 -11  -1  190.33    9.77
  -2 -11  -1  810.27   35.52
   2 -11   1  797.54   34.70
   2 -11   1  768.16   35.46
  -2 -11  -1  801.92   34.57
  -3 -11  -1  728.91   34.80
   3 -11   1  766.38   32.44
   3 -11   1  685.39   32.67
  -3 -11  -1  713.10   32.70
  -4 -11  -1  463.67   22.56
   4 -11   1  468.22   22.62
   4 -11   1  463.85   22.22
  -4 -11  -1  486.08   24.59
   4  11   1  460.66   22.81
  -5 -11  -1  683.25   32.66
  -5 -11  -1  693.46   34.73
   5 -11   1  703.63   32.76
   5 -11   1  718.05   32.73
   5  11   1  753.74   33.26
  -6 -11  -1  428.30   21.95
   6 -11   1  430.61   21.91
   6 -11   1  416.86   21.99
  -6 -11  -1  448.93   24.22
   6  11   1  473.25   22.71
  -7 -11  -1  112.28    9.15
   7 -11   1  120.76    8.97
  -7 -11  -1  106.70   12.12
   7 -11   1  113.01    8.91
   7  11   1   87.12    8.71
   8 -11   1  247.30   15.23
  -8 -11  -1  273.50   18.67
   8 -11   1  248.86   14.72
  -8 -11  -1  224.81   14.94
   8  11   1  230.94   15.25
   9 -11   1   17.46    5.02
   9 -11   1   13.67    4.27
  -9 -11  -1   18.69    5.14
   9  11   1   14.54    5.33
  10 -11   1  320.41   19.73
 -10 -11  -1  321.38   19.70
  10  11   1  327.24   19.83
  11 -11   1   49.72    8.30
 -11 -11  -1   34.15    7.51
  11  11   1   26.92    7.07
  12 -11   1  129.14   13.97
  13 -11   1   43.87    8.49
  14 -11   1   74.21   11.49
  14 -12  -1   46.43    9.83
  13 -12  -1   78.63   11.14
 -12 -12   1   84.09   10.36
  12 -12  -1   70.43   10.23
 -11 -12   1  279.12   17.86
  11 -12  -1  269.34   18.30
  10 -12  -1   36.45    7.23
 -10 -12   1   51.43    7.73
  -9 -12   1  115.56   14.60
  -9 -12   1  111.25    9.46
   9 -12  -1  113.40   10.59
   8 -12  -1  140.53   11.08
  -8 -12   1  160.57   11.08
  -8 -12   1  141.95   15.39
   8 -12  -1  154.66   11.38
  -7 -12   1  380.87   24.07
   7 -12  -1  391.63   19.76
  -7 -12   1  411.81   20.39
   7 -12  -1  365.81   20.57
   7  12  -1  396.11   19.85
   6 -12  -1  257.60   13.56
  -6 -12   1  210.96   16.75
  -6 -12   1  225.52   13.56
   6 -12  -1  237.95   13.99
   6  12  -1  251.64   13.37
  -5 -12   1  808.62   39.32
  -5 -12   1  779.74   35.21
   5 -12  -1  754.98   35.21
   5 -12  -1  768.14   34.68
   5  12  -1  745.97   34.20
  -4 -12   1 1021.47   45.49
   4 -12  -1 1082.47   45.27
  -4 -12   1 1043.40   49.50
   4 -12  -1 1008.24   45.42
   4  12  -1  997.65   44.34
   3 -12  -1  650.13   29.69
  -3 -12   1  624.50   29.73
   3 -12  -1  657.72   29.62
   3  12  -1  660.87   28.81
   2 -12  -1  120.35    7.83
  -2 -12   1  113.89    8.05
  -2 -12   1  123.59    6.61
   2 -12  -1  129.05    8.15
  -1 -12   1  988.07   44.06
   1 -12  -1  995.30   43.49
   1 -12  -1  987.94   43.81
  -1 -12   1 1034.50   42.56
   0 -12   1  200.03   11.60
   0 -12   1  216.54   10.50
   0 -12  -1  194.63   10.93
   0 -12  -1  219.85   11.75
   1 -12   1  292.32   13.85
  -1 -12  -1  286.33   14.00
   1 -12   1  275.03   14.78
  -1 -12  -1  276.06   14.62
  -2 -12  -1  180.29   11.21
   2 -12   1  219.90   10.90
   2 -12   1  199.66   11.53
  -2 -12  -1  200.02   10.57
  -3 -12  -1  947.28   41.65
   3 -12   1  981.44   42.25
  -3 -12  -1  950.79   42.73
   3 -12   1  981.70   42.93
   4 -12   1  139.51    9.35
  -4 -12  -1  131.72    9.18
   4 -12   1  143.04    8.95
  -4 -12  -1  136.97   11.30
   4  12   1  147.66    9.62
   5 -12   1  454.70   22.92
  -5 -12  -1  478.07   23.31
   5 -12   1  481.63   23.30
  -5 -12  -1  453.19   25.13
   5  12   1  492.74   23.50
   6 -12   1  176.75   11.70
  -6 -12  -1  202.68   14.44
  -6 -12  -1  199.87   12.24
   6 -12   1  199.68   12.14
   6  12   1  189.04   12.38
  -7 -12  -1  221.07   16.35
  -7 -12  -1  222.03   13.80
   7 -12   1  194.85   12.97
   7 -12   1  218.29   13.67
   7  12   1  221.26   14.06
   8 -12   1    2.63    3.58
  -8 -12  -1    0.94    3.40
   8 -12   1    6.45    4.09
   8  12   1    2.79    4.13
  -9 -12  -1  336.04   19.26
   9 -12   1  300.54   18.78
   9  12   1  315.66   18.90
 -10 -12  -1   41.68    7.40
  10 -12   1   46.15    8.23
  11 -12   1  234.81   17.05
 -11 -12  -1  265.83   17.46
 -12 -12  -1   14.72    6.56
  12 -12   1   30.38    7.77
  13 -12   1   97.91   12.42
  14 -12   1   15.23    6.95
  14 -13  -1   29.11    7.97
  13 -13  -1   21.30    7.03
  12 -13  -1   96.25   11.96
 -12 -13   1  123.64   12.47
  11 -13  -1   35.97    7.56
 -11 -13   1   43.50    7.63
  10 -13  -1  165.56   13.30
 -10 -13   1  159.21   12.75
   9 -13  -1   49.86    7.72
  -9 -13   1   47.66   12.32
  -9 -13   1   66.59    8.14
   8 -13  -1  203.04   13.95
  -8 -13   1  223.93   17.71
  -8 -13   1  214.82   13.77
  -7 -13   1   78.15    8.05
   7 -13  -1   53.10    6.97
   7 -13  -1   62.06    6.77
  -7 -13   1   65.44   10.64
  -6 -13   1  229.30   13.38
   6 -13  -1  211.74   13.49
   6 -13  -1  227.52   12.89
  -6 -13   1  220.09   16.73
   5 -13  -1  587.87   28.38
  -5 -13   1  598.82   32.32
  -5 -13   1  601.92   28.37
   5 -13  -1  632.95   28.15
   5  13  -1  570.10   27.22
  -4 -13   1  275.94   18.76
   4 -13  -1  282.36   14.85
   4 -13  -1  299.91   15.34
  -4 -13   1  283.14   15.27
   4  13  -1  255.07   13.88
   3 -13  -1  375.24   18.38
  -3 -13   1  365.32   18.54
   3 -13  -1  369.78   18.33
   3  13  -1  354.46   17.35
  -2 -13   1  969.02   41.63
   2 -13  -1  988.09   43.36
   2 -13  -1 1003.42   43.21
  -2 -13   1  970.65   43.54
  -1 -13   1  218.87   12.54
   1 -13  -1  225.85   11.89
   1 -13  -1  205.60   12.05
  -1 -13   1  224.75   10.97
   0 -13   1 1137.37   48.73
   0 -13  -1 1149.55   49.39
   0 -13   1 1147.25   50.28
   0 -13  -1 1156.61   50.07
   1 -13   1   32.22    4.73
  -1 -13  -1   19.69    3.68
   1 -13   1   19.50    3.12
  -1 -13  -1   26.64    3.57
  -2 -13  -1 1349.72   57.50
   2 -13   1 1348.08   58.76
  -2 -13  -1 1329.39   58.55
   2 -13   1 1379.88   57.82
   3 -13   1  272.40   15.04
  -3 -13  -1  264.77   14.78
  -3 -13  -1  276.97   13.77
   3 -13   1  282.22   14.35
   4 -13   1  572.65   27.38
   4 -13   1  551.20   26.70
  -4 -13  -1  583.82   27.40
  -4 -13  -1  569.53   29.50
   4  13   1  588.42   27.40
   5 -13   1  434.00   21.47
  -5 -13  -1  409.95   21.46
   5 -13   1  444.57   21.72
  -5 -13  -1  398.60   23.37
   5  13   1  434.68   21.74
   6 -13   1  254.01   15.29
  -6 -13  -1  292.95   16.15
   6 -13   1  264.22   15.45
  -6 -13  -1  273.35   17.91
   6  13   1  289.86   16.04
   7 -13   1   82.56    8.25
  -7 -13  -1   65.99    8.24
   7 -13   1   72.52    8.10
   7  13   1   87.02    8.92
  -8 -13  -1  154.17   12.04
   8 -13   1  167.45   11.49
   8 -13   1  145.89   11.80
   8  13   1  167.85   12.12
  -9 -13  -1   37.79    7.23
   9 -13   1   47.03    7.26
  10 -13   1  188.46   14.43
 -10 -13  -1  203.34   14.56
  11 -13   1    1.72    4.79
 -11 -13  -1    5.38    4.66
 -12 -13  -1   42.37    8.85
  12 -13   1   42.89    9.00
  13 -13   1   17.50    6.60
  14 -14  -1   26.38    8.94
  13 -14  -1   70.82   11.12
  12 -14  -1   14.13    5.84
 -12 -14   1    7.71    5.72
  11 -14  -1  154.09   13.35
 -11 -14   1  153.92   14.34
  10 -14  -1   54.86    8.94
 -10 -14   1   86.61    9.73
  -9 -14   1  216.59   14.74
   9 -14  -1  220.90   15.14
  -8 -14   1  215.56   14.27
  -8 -14   1  223.41   18.25
   8 -14  -1  215.89   14.41
  -7 -14   1  114.08   13.94
   7 -14  -1  125.56   10.13
   7 -14  -1  108.52    8.78
  -7 -14   1  130.36   10.02
  -6 -14   1  276.78   20.05
  -6 -14   1  302.03   16.65
   6 -14  -1  276.82   16.33
   6 -14  -1  307.38   16.13
   5 -14  -1  312.22   17.04
   5 -14  -1  313.65   16.51
  -5 -14   1  306.78   20.59
  -5 -14   1  302.23   16.74
   4 -14  -1  228.48   13.10
  -4 -14   1  230.80   13.44
   4 -14  -1  234.20   13.42
   3 -14  -1  323.74   16.24
  -3 -14   1  307.13   16.32
   3 -14  -1  288.83   15.87
  -2 -14   1   76.95    5.17
   2 -14  -1   87.53    6.93
   2 -14  -1   83.71    6.49
  -2 -14   1   81.80    7.72
  -1 -14   1  435.86   19.28
  -1 -14   1  396.39   20.70
   1 -14  -1  429.47   20.73
   1 -14  -1  416.88   20.22
   0 -14  -1   29.43    4.00
   0 -14   1   28.79    4.55
   0 -14  -1   34.82    4.87
   0 -14   1   34.16    3.77
  -1 -14  -1  957.67   43.15
   1 -14   1  974.18   43.41
   1 -14   1  969.34   42.10
  -1 -14  -1  981.29   42.27
   2 -14   1   37.97    5.04
  -2 -14  -1   33.98    4.07
   2 -14   1   33.21    4.21
  -2 -14  -1   28.96    4.54
   3 -14   1  528.49   24.41
  -3 -14  -1  518.19   25.00
   3 -14   1  490.12   24.97
  -3 -14  -1  522.14   23.72
  -4 -14  -1  524.72   27.63
   4 -14   1  506.02   24.66
  -4 -14  -1  528.71   25.35
   4 -14   1  520.02   25.21
   4  14   1  503.85   25.00
   5 -14   1  372.21   19.63
  -5 -14  -1  376.99   19.96
  -5 -14  -1  361.48   21.89
   5 -14   1  372.35   19.90
   5  14   1  413.18   20.26
   6 -14   1   45.20    6.08
   6 -14   1   47.11    6.29
  -6 -14  -1   33.18    5.66
   6  14   1   36.08    5.76
  -7 -14  -1  147.23   11.06
   7 -14   1  150.26   10.87
   7 -14   1  151.06   11.26
   8 -14   1   89.19    8.74
  -8 -14  -1   80.61    9.19
   8 -14   1   79.64    8.73
  -9 -14  -1  121.44   11.76
   9 -14   1  119.97   10.84
  10 -14   1    4.45    4.89
 -10 -14  -1   12.81    6.04
 -11 -14  -1   88.46   11.04
  11 -14   1   87.42   11.00
 -12 -14  -1    8.35    5.72
  12 -14   1   10.63    5.54
  13 -14   1   36.39    8.10
  13 -15  -1   30.89    8.32
  12 -15  -1   80.44   10.92
 -12 -15   1   79.17   10.93
  11 -15  -1   -0.03    4.58
 -11 -15   1    2.73    5.09
  10 -15  -1   30.75    6.76
 -10 -15   1   58.33    8.58
  -9 -15   1   69.14    9.18
   9 -15  -1   85.08   10.22
   8 -15  -1   76.87    9.11
  -8 -15   1   82.74    9.15
  -7 -15   1   68.54   11.38
   7 -15  -1   70.79    7.71
   7 -15  -1   77.31    8.87
  -7 -15   1   78.56    8.48
  -6 -15   1   59.08    7.17
   6 -15  -1   68.12    7.33
  -6 -15   1   60.54   10.13
   6 -15  -1   69.75    7.98
   5 -15  -1  575.26   28.81
  -5 -15   1  592.55   33.03
  -5 -15   1  621.79   29.08
   5 -15  -1  604.75   28.53
  -4 -15   1   84.02    8.27
   4 -15  -1   83.10    6.95
   4 -15  -1   83.05    7.04
   3 -15  -1  155.01   10.08
  -3 -15   1  159.54   10.49
   3 -15  -1  161.38   10.27
  -2 -15   1   70.25    4.99
   2 -15  -1   79.95    6.40
   2 -15  -1   60.26    6.53
  -2 -15   1   76.71    7.55
   1 -15  -1  481.14   22.42
  -1 -15   1  480.48   21.37
  -1 -15   1  447.37   22.95
   1 -15  -1  458.91   22.87
   0 -15  -1  819.69   37.67
   0 -15   1  844.12   37.13
   0 -15  -1  863.08   38.70
   0 -15   1  897.59   39.10
  -1 -15  -1  124.27    7.94
   1 -15   1  133.49    7.88
   1 -15   1  127.25    8.97
  -1 -15  -1  110.88    8.74
  -2 -15  -1  593.81   27.66
  -2 -15  -1  577.36   26.18
   2 -15   1  576.72   27.67
   2 -15   1  556.33   26.46
  -3 -15  -1  305.88   16.78
  -3 -15  -1  322.81   15.44
   3 -15   1  318.25   16.86
   3 -15   1  286.51   15.81
   4 -15   1  176.05   11.45
   4 -15   1  179.27   10.99
  -4 -15  -1  179.78   13.83
  -4 -15  -1  193.61   11.83
   4  15   1  161.71   11.08
   5 -15   1   75.80    7.08
   5 -15   1   96.10    7.92
  -5 -15  -1   89.27    8.89
   5  15   1  117.13   14.17
   6 -15   1  224.32   13.79
   6 -15   1  213.54   13.67
  -6 -15  -1  221.15   13.93
  -7 -15  -1  102.01   10.22
   7 -15   1  119.29   10.01
   7 -15   1  124.15   10.15
   8 -15   1  163.60   12.19
   8 -15   1  159.68   12.23
  -8 -15  -1  170.87   12.93
   9 -15   1   43.45    7.66
  -9 -15  -1   43.42    7.91
  10 -15   1   94.22   11.18
 -10 -15  -1  116.90   12.12
 -11 -15  -1    6.75    5.98
  11 -15   1    5.38    5.34
  12 -15   1   53.84    9.38
 -12 -15  -1   66.26   10.71
 -13 -15  -1   33.51    8.38
  13 -15   1   23.02    7.23
  13 -16  -1   29.67    8.35
  12 -16  -1   10.97    6.21
 -12 -16   1   19.17    6.96
  11 -16  -1  108.21   12.60
 -11 -16   1   93.67   11.11
  10 -16  -1   40.65    8.11
 -10 -16   1   44.06    7.88
   9 -16  -1   28.41    6.52
  -9 -16   1   37.31    7.22
   8 -16  -1   53.92    7.74
  -8 -16   1   46.86    7.59
  -7 -16   1  108.87   10.51
   7 -16  -1   92.03    9.25
   7 -16  -1  121.81   10.13
  -6 -16   1  281.43   20.23
   6 -16  -1  268.09   15.82
  -6 -16   1  257.93   16.15
   6 -16  -1  309.57   17.06
  -5 -16   1  113.14   13.98
   5 -16  -1  118.56    9.48
   5 -16  -1  118.08    9.05
  -5 -16   1  123.02    9.44
   4 -16  -1  150.44   10.26
  -4 -16   1  149.94   10.80
   4 -16  -1  152.18   10.38
   3 -16  -1  238.05   14.07
  -3 -16   1  263.88   14.91
   3 -16  -1  251.89   14.24
  -2 -16   1  467.00   23.77
   2 -16  -1  482.64   23.18
   2 -16  -1  477.40   23.59
  -1 -16   1  996.59   43.30
  -1 -16   1  988.49   45.13
   1 -16  -1 1030.65   44.37
   1 -16  -1  991.23   44.88
   0 -16   1    2.18    2.73
   0 -16  -1    0.97    2.16
   0 -16   1    3.71    2.05
   0 -16  -1    6.57    2.94
   1 -16   1  432.98   20.35
  -1 -16  -1  441.14   21.66
   1 -16   1  422.27   21.65
  -1 -16  -1  411.14   20.32
  -2 -16  -1   13.62    3.02
   2 -16   1   11.85    3.05
  -2 -16  -1    8.50    3.70
   2 -16   1   13.71    3.96
  -3 -16  -1  102.00    6.83
  -3 -16  -1   82.05    8.34
   3 -16   1   93.55    7.24
   3 -16   1   92.49    7.86
  -4 -16  -1  152.11   10.31
   4 -16   1  126.28    9.19
   4 -16   1  128.65    9.97
  -5 -16  -1   68.75    7.93
   5 -16   1   74.94    7.96
   5 -16   1   73.75    6.90
   6 -16   1  103.75    9.15
   6 -16   1  116.01    9.57
  -6 -16  -1  104.66   10.19
   7 -16   1   77.62    8.61
   7 -16   1   59.16    7.95
  -7 -16  -1   82.32    9.50
   8 -16   1   95.31    9.95
   8 -16   1   94.10    9.24
  -8 -16  -1   79.79    9.79
  -9 -16  -1   81.43   10.13
   9 -16   1   59.14    9.06
 -10 -16  -1   29.07    7.62
  10 -16   1   30.46    6.93
 -11 -16  -1   53.04    9.44
  11 -16   1   34.19    7.59
  12 -16   1   15.54    6.36
 -12 -16  -1   20.22    6.66
  13 -16   1   38.77    8.87
 -13 -16  -1   35.30    9.38
  13 -17  -1   34.81    8.97
  12 -17  -1   29.12    8.00
 -12 -17   1   54.77    9.51
  11 -17  -1   36.00    7.65
 -11 -17   1   29.57    7.35
 -10 -17   1   35.48    7.79
  10 -17  -1   38.47    7.60
   9 -17  -1   88.23   10.25
  -9 -17   1   74.94    9.38
  -8 -17   1   56.42    8.06
   8 -17  -1   42.48    7.46
   7 -17  -1  105.43    9.26
  -7 -17   1  129.64   11.72
   7 -17  -1  114.67   10.40
   6 -17  -1   44.41    6.70
  -6 -17   1   42.76    6.71
   6 -17  -1   49.84    6.67
  -5 -17   1  285.09   16.75
  -5 -17   1  285.39   20.93
   5 -17  -1  301.70   16.77
   5 -17  -1  280.43   16.30
   4 -17  -1   79.73    7.43
   4 -17  -1   98.36    8.09
   3 -17  -1   33.55    5.18
  -3 -17   1   24.64    4.94
   3 -17  -1   31.51    5.06
  -2 -17   1  729.83   33.96
   2 -17  -1  727.03   33.19
   2 -17  -1  689.55   33.40
   1 -17  -1  254.43   14.89
   1 -17  -1  263.00   14.23
  -1 -17   1  263.90   15.17
   0 -17  -1 1623.80   69.75
   0 -17  -1 1602.37   68.68
   0 -17   1 1584.87   69.90
   1 -17   1   12.00    3.85
  -1 -17  -1   16.05    3.41
  -1 -17  -1   14.54    4.02
   1 -17   1   16.20    3.28
  -2 -17  -1  349.39   18.07
   2 -17   1  334.66   17.54
   2 -17   1  342.97   18.69
  -2 -17  -1  362.57   18.85
  -3 -17  -1  112.66    8.89
   3 -17   1  108.93    7.99
   3 -17   1   91.62    9.11
   4 -17   1  131.35    9.84
   4 -17   1  118.07    9.12
  -4 -17  -1  136.46   10.42
   5 -17   1  188.04   12.61
  -5 -17  -1  203.71   13.36
   5 -17   1  206.26   13.29
   6 -17   1  102.39   10.34
  -6 -17  -1  127.38   11.62
   6 -17   1  116.95    9.78
   7 -17   1   96.20    9.42
   7 -17   1   95.67   10.08
  -7 -17  -1   89.08    9.97
  -8 -17  -1   24.96    6.06
   8 -17   1   27.38    6.40
   8 -17   1   18.13    8.68
   9 -17   1   13.67    5.75
  -9 -17  -1    9.96    5.44
 -10 -17  -1   45.32    8.69
  10 -17   1   37.27    7.84
 -11 -17  -1   13.32    7.01
  11 -17   1   15.02    6.04
 -12 -17  -1   33.25    8.03
  12 -17   1   38.66    8.72
  13 -17   1   54.91   11.56
 -13 -17  -1   54.63   11.10
  13 -18  -1   13.16    7.96
 -12 -18   1  -11.28    4.92
  12 -18  -1   10.37    6.13
  11 -18  -1   34.93    8.11
 -11 -18   1   46.29    9.07
 -10 -18   1    2.19    4.63
  10 -18  -1    4.31    5.27
   9 -18  -1   33.71    7.65
  -9 -18   1   25.41    6.71
  -8 -18   1   58.27    8.13
   8 -18  -1   71.84    9.61
   7 -18  -1   42.43    7.43
  -7 -18   1   43.40    7.51
  -6 -18   1   73.85    9.06
   6 -18  -1   65.72    8.31
   6 -18  -1   70.70    8.01
  -5 -18   1   83.98    9.06
   5 -18  -1   80.02    8.66
   5 -18  -1   76.08    8.55
   4 -18  -1  166.55   11.57
  -4 -18   1  150.33   11.56
   4 -18  -1  185.99   11.87
   3 -18  -1  233.93   14.03
  -3 -18   1  239.41   14.43
   3 -18  -1  223.64   13.73
   2 -18  -1   22.88    4.92
  -2 -18   1   24.81    5.01
   2 -18  -1   28.09    4.83
   1 -18  -1  992.51   44.59
   1 -18  -1  983.55   43.73
  -1 -18   1  957.19   44.71
   0 -18  -1   50.32    5.72
   0 -18   1   47.48    6.45
   0 -18  -1   46.06    6.57
  -1 -18  -1  850.34   38.79
   1 -18   1  811.66   38.74
   2 -18   1   16.94    3.66
  -2 -18  -1   15.98    4.38
   2 -18   1   17.33    4.59
  -3 -18  -1  173.78   12.01
   3 -18   1  152.52   11.37
   3 -18   1  177.49   11.09
   4 -18   1  175.35   11.41
  -4 -18  -1  181.57   12.28
   4 -18   1  154.78   11.63
  -5 -18  -1  171.70   12.81
   5 -18   1  164.20   12.28
   5 -18   1  181.94   12.12
   6 -18   1    3.74    3.44
  -6 -18  -1   13.00    5.23
   6 -18   1    6.26    3.99
  -7 -18  -1  104.99   11.24
   7 -18   1  106.35   10.65
   7 -18   1  102.23    9.94
   8 -18   1   20.68    5.95
  -8 -18  -1   24.42    6.75
   9 -18   1   98.95   11.52
  -9 -18  -1  103.25   11.73
 -10 -18  -1   -0.38    4.94
  10 -18   1    1.21    4.54
  11 -18   1   71.12   10.41
 -11 -18  -1   69.51   11.04
 -12 -18  -1   59.75   10.59
  12 -18   1   47.72    9.11
  12 -19  -1    2.92    5.70
 -12 -19   1   -0.26    5.55
  11 -19  -1   13.35    6.66
 -11 -19   1    0.94    5.35
  10 -19  -1   53.33    9.16
 -10 -19   1   63.65    9.65
  -9 -19   1   18.16    6.40
   9 -19  -1   17.40    6.42
   8 -19  -1   18.97    6.18
  -8 -19   1   17.33    5.89
   7 -19  -1   30.93    6.72
  -7 -19   1   29.03    6.63
  -6 -19   1   34.18    6.77
   6 -19  -1   33.80    6.46
   6 -19  -1   24.32    5.47
  -5 -19   1   62.76    7.90
   5 -19  -1   63.81    8.07
   5 -19  -1   48.45    6.89
   4 -19  -1  198.54   12.99
   4 -19  -1  188.84   12.92
  -4 -19   1  205.26   13.51
   3 -19  -1  101.80    9.69
   3 -19  -1   93.78    8.21
  -3 -19   1   99.35   10.03
   2 -19  -1  245.09   14.94
  -2 -19   1  256.46   15.27
   2 -19  -1  240.74   14.26
  -1 -19   1  281.62   16.39
   1 -19  -1  286.61   15.98
   1 -19  -1  246.27   14.59
   0 -19  -1  957.93   44.97
   0 -19   1 1013.37   45.49
   1 -19   1  114.89   10.74
  -1 -19  -1  115.50    9.84
   2 -19   1  864.93   41.33
  -2 -19  -1  908.08   41.52
   3 -19   1   34.15    5.32
   3 -19   1   36.10    6.16
  -3 -19  -1   22.55    5.23
  -4 -19  -1   92.30    9.51
   4 -19   1   88.65    7.98
   4 -19   1   73.04    8.61
   5 -19   1   58.60    7.67
  -5 -19  -1   66.32    8.53
   5 -19   1   73.98    8.89
   6 -19   1  263.90   16.52
   6 -19   1  250.46   16.16
  -6 -19  -1  269.39   16.86
   7 -19   1   14.29    5.10
  -7 -19  -1   10.15    5.77
   7 -19   1    5.30    4.56
   8 -19   1   79.50   10.00
  -8 -19  -1   71.80    9.84
   9 -19   1   47.61    8.57
  -9 -19  -1   39.59    8.07
  10 -19   1   11.92    5.67
 -10 -19  -1   11.56    6.94
  11 -19   1   46.12    9.14
 -11 -19  -1   58.83   10.05
 -12 -19  -1   30.69    8.72
  12 -19   1   24.59    7.43
 -12 -20   1   -2.08    6.14
  12 -20  -1   -0.71    5.27
 -11 -20   1    7.14    6.62
  11 -20  -1    2.25    5.08
 -10 -20   1   13.22    6.83
  10 -20  -1   14.11    6.61
   9 -20  -1   25.31    6.66
  -9 -20   1   44.71    8.50
  -8 -20   1   70.99    9.92
   8 -20  -1   72.83   10.17
  -7 -20   1   32.45    7.04
   7 -20  -1   24.54    6.18
   6 -20  -1   30.47    6.15
  -6 -20   1   36.28    6.75
   6 -20  -1   33.35    6.65
   5 -20  -1  148.42   11.20
   5 -20  -1  134.72   11.03
  -5 -20   1  137.36   11.37
  -4 -20   1  241.47   15.52
   4 -20  -1  228.44   14.52
   4 -20  -1  220.53   14.57
   3 -20  -1  220.26   14.28
   3 -20  -1  221.15   13.83
  -3 -20   1  220.76   14.68
   2 -20  -1   63.93    7.63
  -2 -20   1   77.00    8.55
  -1 -20   1  730.84   34.67
   1 -20  -1  688.06   34.00
   0 -20  -1   20.98    5.19
   0 -20   1   34.99    6.27
   1 -20   1  828.71   39.20
  -1 -20  -1  821.05   39.02
  -2 -20  -1  128.23   10.76
   2 -20   1  115.50   11.11
  -3 -20  -1  546.54   27.84
   3 -20   1  541.25   27.89
   4 -20   1   45.60    7.13
  -4 -20  -1   54.31    7.74
   5 -20   1  142.43   11.47
  -5 -20  -1  146.06   13.08
   5 -20   1  122.75   10.33
  -6 -20  -1   57.25    8.57
   6 -20   1   57.22    8.24
   6 -20   1   59.38    8.15
  -7 -20  -1   44.95    7.86
   7 -20   1   44.53    7.64
  -8 -20  -1   32.25    7.88
   8 -20   1   29.82    6.54
   9 -20   1    8.52    5.23
  -9 -20  -1    2.04    5.06
  10 -20   1   16.02    6.08
 -10 -20  -1   12.43    6.89
  11 -20   1   37.49    8.31
 -11 -20  -1   42.17    9.46
 -11 -21   1   -0.18    6.02
  11 -21  -1   -3.91    5.41
 -10 -21   1    2.64    5.25
  10 -21  -1    9.85    6.39
   9 -21  -1   85.97   11.11
  -9 -21   1   78.37   10.52
  -8 -21   1   -1.05    4.24
   8 -21  -1    5.60    5.13
   7 -21  -1   84.00    9.98
  -7 -21   1   68.37    9.45
  -6 -21   1    5.92    4.83
   6 -21  -1    0.91    4.11
   6 -21  -1    0.49    3.86
   5 -21  -1  160.75   12.66
  -5 -21   1  185.15   13.52
   5 -21  -1  197.64   13.55
   4 -21  -1  253.45   16.30
  -4 -21   1  267.60   16.97
   4 -21  -1  292.66   16.93
  -3 -21   1  134.62   11.77
   3 -21  -1  157.18   11.36
  -2 -21   1  604.88   30.36
   2 -21  -1  587.28   29.85
   1 -21  -1   75.20    8.79
  -1 -21   1   89.54    9.46
   0 -21  -1 1356.88   60.94
   0 -21   1 1359.11   61.13
   1 -21   1  105.06   10.49
  -1 -21  -1  103.86   10.36
  -2 -21  -1  478.98   25.19
   2 -21   1  463.58   24.98
  -3 -21  -1  219.09   14.89
   3 -21   1  202.11   14.13
  -4 -21  -1  318.96   19.19
   4 -21   1  317.71   19.11
  -5 -21  -1  103.28   11.30
   5 -21   1  130.72   12.13
   6 -21   1   55.68    9.13
   6 -21   1   47.14    7.73
  -6 -21  -1   60.61    8.91
  -7 -21  -1  159.28   13.38
   7 -21   1  151.76   12.69
   7 -21   1  165.26   13.18
  -8 -21  -1   27.04    7.30
   8 -21   1   21.25    6.42
  -9 -21  -1   22.22    6.81
   9 -21   1   31.40    7.62
 -10 -21  -1   19.13    7.37
 -11 -21  -1   -9.30    5.73
  11 -21   1    3.31    6.02
  11 -22  -1   -4.76    4.58
 -11 -22   1    9.73    6.57
  10 -22  -1    2.46    5.29
 -10 -22   1   -0.51    4.87
   9 -22  -1   -3.31    4.53
  -9 -22   1   -0.88    5.56
   8 -22  -1    8.60    5.67
  -8 -22   1    3.09    5.14
   7 -22  -1   15.02    5.38
  -7 -22   1    6.72    5.01
   6 -22  -1  186.30   14.32
  -6 -22   1  186.74   15.03
   6 -22  -1  219.88   14.45
  -5 -22   1   59.15    8.76
   5 -22  -1   51.55    7.68
  -4 -22   1  176.50   13.57
   4 -22  -1  192.07   13.62
  -3 -22   1  309.88   19.60
   3 -22  -1  343.59   19.43
  -2 -22   1   53.21    7.79
   2 -22  -1   61.49    8.20
   1 -22  -1  722.48   35.09
  -1 -22   1  702.93   35.08
   0 -22  -1   20.62    5.31
   0 -22   1   21.07    5.40
   1 -22   1  765.58   37.43
  -1 -22  -1  768.23   37.31
   2 -22   1   69.05    8.76
  -2 -22  -1   70.06    8.76
  -3 -22  -1  343.57   20.66
   3 -22   1  373.25   20.95
   4 -22   1  369.51   21.57
  -4 -22  -1  391.54   22.18
   5 -22   1   71.87    9.05
  -5 -22  -1   79.11   10.22
  -6 -22  -1  138.04   14.03
   6 -22   1  169.17   13.11
  -7 -22  -1   46.92    8.37
  -8 -22  -1   13.78    6.09
   8 -22   1   24.62    7.77
   9 -22   1   21.87    6.83
  -9 -22  -1   14.83    7.01
  10 -22   1    5.36    6.07
 -10 -22  -1    0.86    6.24
 -11 -22  -1    5.58    7.46
  11 -22   1    8.48    6.37
 -10 -23   1   -0.38    6.15
  10 -23  -1    0.97    5.59
   9 -23  -1   17.38    6.86
  -9 -23   1    9.78    6.19
  -8 -23   1   15.73    6.66
   8 -23  -1   15.58    6.05
  -7 -23   1   51.73    8.72
  -6 -23   1   23.63    7.03
   5 -23  -1  205.69   14.60
  -5 -23   1  196.98   14.83
   4 -23  -1  169.57   12.71
  -4 -23   1  175.66   13.60
   3 -23  -1  206.27   14.32
  -3 -23   1  215.32   15.43
   2 -23  -1  320.06   19.59
  -2 -23   1  344.17   20.30
  -1 -23   1   58.91    8.52
   1 -23  -1   30.63    6.65
   0 -23   1  388.52   22.02
   0 -23  -1  382.24   21.84
   1 -23   1   15.28    5.53
  -1 -23  -1    8.52    5.05
  -2 -23  -1  471.00   25.40
   2 -23   1  451.97   25.13
   3 -23   1  267.94   17.21
  -3 -23  -1  238.88   16.53
   4 -23   1  195.69   14.42
  -4 -23  -1  179.69   14.54
   5 -23   1  159.78   13.00
  -5 -23  -1  150.98   14.34
   6 -23   1   59.85    9.00
  -6 -23  -1   62.22    9.79
  -7 -23  -1    9.63    6.37
  -8 -23  -1    4.98    6.13
  -9 -23  -1   20.49    7.72
 -10 -23  -1   23.25    8.36
 -10 -24   1   15.06    6.77
  10 -24  -1    8.62    9.93
  -9 -24   1   -1.82    5.16
  -8 -24   1   15.55    6.90
  -7 -24   1   11.55    6.35
  -6 -24   1   96.87   11.42
  -5 -24   1   59.37    8.99
   5 -24  -1   50.69    8.14
   4 -24  -1  217.85   15.24
  -4 -24   1  217.01   15.69
   3 -24  -1  188.24   14.28
  -3 -24   1  196.07   14.53
  -2 -24   1   99.01   10.95
   2 -24  -1  119.00   11.43
   1 -24  -1  256.43   17.06
  -1 -24   1  265.33   17.52
   0 -24   1    9.77    4.93
   0 -24  -1    7.43    4.64
  -1 -24  -1  163.95   13.29
   1 -24   1  154.46   12.58
  -2 -24  -1   11.10    5.21
   2 -24   1   14.87    5.53
   3 -24   1  183.59   14.20
  -3 -24  -1  171.29   14.14
   4 -24   1  225.70   16.15
  -4 -24  -1  216.28   15.96
   5 -24   1   94.29   10.83
  -5 -24  -1   95.18   11.21
   6 -24   1  106.40   11.75
  -6 -24  -1  116.81   12.99
  -7 -24  -1   48.59    9.23
  -8 -24  -1    8.91    6.65
  -9 -24  -1    9.93    7.02
  -9 -25   1   -0.81    5.08
  -8 -25   1   12.04    6.74
  -7 -25   1   49.36    9.45
  -6 -25   1   25.63    7.53
  -5 -25   1  169.90   14.47
   5 -25  -1  151.39   12.95
  -4 -25   1   69.50    9.71
   4 -25  -1   88.55   10.38
   3 -25  -1  135.60   11.61
  -3 -25   1  113.42   12.24
   2 -25  -1  168.17   13.04
  -2 -25   1  159.97   13.77
   1 -25  -1    3.99    4.82
  -1 -25   1    6.65    5.00
   0 -25  -1  168.18   13.09
   0 -25   1  151.55   12.79
   1 -25   1    0.40    4.91
  -1 -25  -1   -4.08    3.85
   2 -25   1  139.66   12.06
  -2 -25  -1  131.10   12.98
  -3 -25  -1   38.05    8.01
   3 -25   1   56.59    8.53
   4 -25   1  151.49   14.43
  -4 -25  -1  146.17   14.20
   5 -25   1  112.52   12.27
  -5 -25  -1   96.47   12.18
  -6 -25  -1   67.00   10.31
   6 -25   1   73.08   10.14
  -7 -25  -1   17.79    7.10
  -8 -25  -1    1.42    5.32
  -8 -26   1   20.89    7.18
  -7 -26   1    8.79    6.06
  -6 -26   1   65.18    9.86
   5 -26  -1   63.14    8.93
  -5 -26   1   76.55   10.80
  -4 -26   1   98.25   11.53
   4 -26  -1   91.83   10.79
  -3 -26   1  120.95   13.19
   3 -26  -1  113.33   12.39
   2 -26  -1   61.33    9.29
  -2 -26   1   78.53   10.12
  -1 -26   1  119.21   12.37
   1 -26  -1  124.35   12.67
   0 -26   1    5.38    5.43
   0 -26  -1   12.14    5.62
   1 -26   1  275.76   18.77
  -1 -26  -1  314.48   19.85
  -2 -26  -1   17.89    6.15
   2 -26   1   30.45    7.14
  -3 -26  -1  285.75   19.72
   3 -26   1  307.17   19.35
   4 -26   1   55.35    9.34
  -4 -26  -1   53.74    9.43
  -5 -26  -1   25.84    7.41
   5 -26   1   47.85    8.74
  -6 -26  -1   53.64    9.33
   6 -26   1   65.37   12.91
  -7 -26  -1   39.94    9.22
  -8 -26  -1   21.43    7.61
  -7 -27   1   40.22    8.93
  -6 -27   1    9.32    6.18
  -5 -27   1  104.42   12.75
   5 -27  -1   93.11   13.60
  -4 -27   1  138.13   14.22
   4 -27  -1  148.64   14.26
   3 -27  -1   47.78    8.31
  -3 -27   1   48.30    8.71
   2 -27  -1  141.35   13.76
  -2 -27   1  117.03   13.08
   1 -27  -1   35.50    7.45
  -1 -27   1   16.13    6.00
   0 -27   1  253.67   18.13
   0 -27  -1  265.01   18.44
  -1 -27  -1   14.99    5.76
   1 -27   1   20.60    6.34
  -2 -27  -1  156.89   15.32
   2 -27   1  153.42   14.68
   3 -27   1   -3.30    4.35
  -3 -27  -1   -7.93    4.86
   4 -27   1   84.19   11.27
  -4 -27  -1   88.13   11.92
   5 -27   1   53.93    9.21
  -5 -27  -1   37.52    8.56
  -6 -27  -1   23.61    7.87
  -7 -27  -1   21.08    7.47
  -6 -28   1   73.45   11.19
  -5 -28   1   22.24    7.55
   4 -28  -1   82.32   10.82
  -4 -28   1   85.45   11.60
   3 -28  -1  101.82   11.99
  -3 -28   1  117.28   13.26
  -2 -28   1   16.52    6.71
   2 -28  -1   31.90    7.67
  -1 -28   1  208.40   16.28
   1 -28  -1  232.50   17.05
   0 -28  -1    6.94    5.19
   0 -28   1    6.68    5.90
  -1 -28  -1  179.22   16.53
   1 -28   1  170.41   14.85
  -2 -28  -1   -9.89    3.83
   2 -28   1    5.66    4.97
  -3 -28  -1   80.03   11.29
   3 -28   1   78.15   11.01
   4 -28   1   62.27    9.87
  -4 -28  -1   60.16    9.94
  -5 -28  -1   32.11    7.98
   5 -28   1   35.29    7.64
  -6 -28  -1   28.88    8.81
  -5 -29   1   58.01   11.81
   4 -29  -1   66.80   10.33
  -4 -29   1   54.35   10.16
  -3 -29   1   39.46    8.99
   3 -29  -1   38.43    8.41
   2 -29  -1   67.44   10.27
  -2 -29   1   61.27    9.85
   1 -29  -1   25.14    7.10
  -1 -29   1   11.33    5.95
   0 -29  -1  180.58   14.91
   0 -29   1  158.48   15.96
  -1 -29  -1   12.23    5.91
   1 -29   1    0.99    5.08
  -2 -29  -1   98.09   12.15
   2 -29   1  122.20   13.54
  -3 -29  -1   36.02    8.62
   3 -29   1   36.37    8.29
   4 -29   1   80.08   10.98
  -4 -29  -1   61.31   10.33
   5 -29   1   88.85   11.32
   4 -30  -1   58.00    9.83
  -3 -30   1   49.08    9.97
   3 -30  -1   57.45    9.58
   2 -30  -1   47.82    8.85
  -2 -30   1   46.21    9.28
  -1 -30   1  165.47   16.15
   1 -30  -1  122.84   13.88
   0 -30  -1    4.23    6.18
   0 -30   1    2.31    5.87
  -1 -30  -1   82.02   11.89
   1 -30   1   82.43   11.24
  -2 -30  -1   21.34    7.57
   2 -30   1    9.19    6.62
  -3 -30  -1   87.74   13.70
   3 -30   1   81.05   11.36
   4 -30   1   61.60   10.43
   2 -31  -1   85.89   11.43
   1 -31  -1   18.62    7.24
   0 -31   1  136.64   16.58
   0 -31  -1  108.48   13.93
   1 -31   1    1.23    6.26
  16   0  -2   79.48   11.71
  15   0  -2   -2.89    4.91
  14   0  -2   58.57    9.73
  13   0  -2    2.06    4.87
  12   0  -2   43.68    7.51
  11   0  -2    5.03    4.03
  10   0  -2   38.94    6.25
   9   0  -2  198.21   12.58
   8   0  -2    7.04    3.20
  -8   0   2   14.58    7.54
   7   0  -2  434.21   21.37
  -7   0   2  435.50   26.33
  -6   0   2   19.27    6.71
   6   0  -2   15.73    3.22
   5   0  -2  295.76   14.48
  -5   0   2  295.38   17.76
  -4   0   2  420.11   22.47
   4   0  -2  452.27   19.81
  -3   0   2 1892.17   78.36
  -3   0   2 1910.10   81.47
   3   0  -2 1940.93   79.17
  -2   0   2 9371.64  380.97
   2   0  -2 9086.11  379.06
   1   0  -2    9.99    1.29
  -1   0   2   10.17    2.33
   0   0  -2 4794.81  196.53
   1   0   2   -0.61    1.39
   2   0   2 3758.30  154.77
   3   0   2 5144.20  211.68
   4   0   2    4.16    2.50
   5   0   2 1807.60   77.30
   6   0   2   15.68    4.06
   7   0   2  228.95   14.01
   8   0   2    6.85    4.18
   9   0   2   10.27    4.96
  10   0   2   -2.45    4.23
  11   0   2    4.57    4.90
  12   0   2    0.49    5.23
  13   0   2   71.51   10.59
  14   0   2   30.48    8.35
  15   0   2    8.32    6.22
  16  -1  -2   17.55    7.46
  16   1  -2    4.06    5.94
  15  -1  -2   44.53    8.77
  15   1  -2   79.48   10.76
  14  -1  -2   10.68    5.83
  14   1  -2   11.17    5.51
  13  -1  -2   88.22   11.05
  13   1  -2   92.02   11.04
  12  -1  -2   68.88    9.23
  12   1  -2   68.11    9.18
  11  -1  -2   37.99    7.12
  11   1  -2   30.09    6.16
  10  -1  -2  110.77   10.03
  10   1  -2  124.69   10.25
  -9  -1   2   77.18   12.87
   9  -1  -2   65.60    7.49
   9   1  -2   76.74    7.24
  -8  -1   2  500.10   30.18
   8  -1  -2  498.99   24.71
   8   1  -2  515.08   24.73
  -7  -1   2  134.83   14.80
   7  -1  -2  125.37    8.64
   7   1  -2  114.68    8.14
  -7   1   2  117.01   13.86
  -6  -1   2  111.40   12.03
   6  -1  -2  104.80    7.23
   5  -1  -2  587.15   26.61
  -5  -1   2  605.04   25.74
  -5  -1   2  576.14   29.75
  -5   1   2  576.89   30.23
   5   1  -2  611.76   26.58
   4  -1  -2  384.11   17.37
  -4  -1   2  401.29   16.51
  -4  -1   2  384.23   20.08
  -4   1   2  345.00   20.01
   4   1  -2  360.41   17.08
  -3  -1   2 5575.10  227.41
  -3  -1   2 5434.23  229.17
  -3   1   2 5686.54  229.32
   3   1  -2 5516.22  227.73
   2  -1  -2  506.16   21.80
  -2  -1   2  540.08   23.81
  -2  -1   2  515.74   21.21
   2   1  -2  492.24   21.48
  -2   1   2  497.37   23.29
   1  -1  -2 3059.17  125.98
  -1  -1   2 3092.10  125.63
  -1   1   2 3172.04  126.65
   1   1  -2 2994.04  126.29
   0  -1  -2  426.21   18.59
   0   1  -2  441.98   18.30
   1  -1   2 3058.47  125.50
   1   1   2 3050.96  125.81
   2  -1   2 3017.07  125.54
   2   1   2 3062.77  125.69
   3  -1   2 1173.75   56.43
   3   1   2 1496.11   57.19
   4  -1   2  841.60   38.20
   4   1   2  885.56   38.48
   5  -1   2   71.86    6.42
   5   1   2   70.39    7.26
   6  -1   2  539.66   26.82
   6   1   2  575.45   27.18
   7  -1   2  118.59    9.53
   7   1   2  141.00   10.07
   8  -1   2   69.20    7.91
   8   1   2   52.97    7.25
   9  -1   2    1.81    3.76
   9   1   2    8.71    4.91
  10  -1   2   18.31    5.66
  10   1   2   21.80    5.78
  11  -1   2  201.21   15.22
  11   1   2  187.66   14.92
  12  -1   2   61.15    9.46
  12   1   2   80.40   10.94
  13  -1   2   42.26    8.42
  13   1   2   39.94    8.27
  14  -1   2   39.87    9.37
  14   1   2   36.29    8.39
  15  -1   2   92.09   12.45
  15   1   2   72.41   11.85
  16  -2  -2  120.85   14.46
  16   2  -2  127.03   14.37
  15  -2  -2    3.83    5.35
  15   2  -2   12.39    6.04
  14  -2  -2   60.79    9.67
  14   2  -2   94.69   11.34
  13  -2  -2   16.09    6.30
  13   2  -2    7.50    4.93
  12  -2  -2   74.15    9.71
  12   2  -2   85.52    9.86
  11  -2  -2   16.56    5.22
  11   2  -2    7.59    4.72
  10  -2  -2  146.93   11.22
  10   2  -2  144.55   10.89
  -9  -2   2  197.90   20.20
   9  -2  -2  194.35   12.31
   9   2  -2  168.04   11.70
  -8  -2   2  132.33   14.91
   8  -2  -2  112.07    8.52
   8   2  -2  109.07    8.24
  -7  -2   2  318.25   22.03
   7  -2  -2  343.40   17.81
  -7  -2   2  355.65   16.76
   7   2  -2  352.26   17.54
  -6  -2   2  168.31   12.84
   6  -2  -2  152.28    8.98
  -6  -2   2  151.76    8.03
   6   2  -2  115.71    8.19
   5  -2  -2  584.20   27.14
  -5  -2   2  606.17   26.20
  -5  -2   2  597.73   30.20
   5   2  -2  617.37   26.91
  -5   2   2  622.14   31.45
  -4  -2   2  988.84   44.79
  -4  -2   2 1048.47   41.41
   4  -2  -2 1058.84   42.47
  -4   2   2  822.98   44.65
  -3  -2   2 1235.58   51.67
   3  -2  -2 1250.64   52.41
  -3  -2   2 1219.18   54.58
   3   2  -2 1263.63   51.96
  -3   2   2 1276.92   54.93
  -2  -2   2 1550.58   56.88
   2  -2  -2 1527.88   57.44
  -2  -2   2 1489.89   59.50
  -2   2   2 1161.72   58.37
   2   2  -2 1174.45   56.60
   1  -2  -2 1170.60   46.61
  -1  -2   2 1096.83   46.81
   1  -2  -2 1125.31   47.12
  -1   2   2 1138.30   47.54
   0  -2  -2 4440.11  185.51
   0  -2   2 4471.31  185.07
   0  -2  -2 4616.95  185.16
  -1  -2  -2   23.87    2.41
  -1  -2  -2   19.14    2.26
   1  -2   2   22.48    2.61
  -2  -2  -2 6931.85  292.37
   2  -2   2 7347.10  294.04
   2   2   2 7084.18  292.69
  -3  -2  -2 1047.29   42.54
   3  -2   2 1036.00   42.92
   3   2   2  891.41   42.81
   4  -2   2  259.78   14.04
   4   2   2  285.60   14.54
   5  -2   2 1006.18   44.37
   5   2   2  994.13   44.60
   6  -2   2  691.99   33.68
   6   2   2  767.79   34.32
   7  -2   2  417.81   20.96
   7   2   2  368.17   20.61
   8  -2   2  402.54   22.53
   8   2   2  461.29   23.43
   9  -2   2   52.51    7.47
   9   2   2   56.85    8.40
  10  -2   2  140.66   11.65
  10   2   2  127.14   11.44
  11  -2   2   68.75    9.54
  11   2   2   78.15   10.06
  12  -2   2    4.62    5.50
  12   2   2   14.97    6.43
  13  -2   2   63.52   10.32
  13   2   2   90.34   11.35
  14  -2   2   39.40    9.28
  14   2   2   36.07    8.26
  15  -2   2   38.54    9.63
  15   2   2   41.73    9.08
  16  -3  -2   18.19    8.24
  16   3  -2    9.36    5.84
  15  -3  -2   65.10   11.18
  15   3  -2   79.02   11.01
  14  -3  -2   45.77    8.40
  14   3  -2   21.64    6.41
  13  -3  -2   13.71    6.03
  13   3  -2    9.85    5.37
  12  -3  -2   36.91    7.36
  12   3  -2   33.04    6.61
  11  -3  -2   58.31    8.67
  11   3  -2   73.50    9.00
  10  -3  -2    1.96    3.48
 -10  -3   2   10.98    8.74
  10   3  -2    1.93    3.66
  -9  -3   2   14.45    8.01
   9  -3  -2   20.12    4.64
   9   3  -2   10.40    3.82
  -8  -3   2  176.61   10.43
   8  -3  -2  168.37   11.15
  -8  -3   2  177.88   15.78
   8   3  -2  180.22   10.98
  -7  -3   2   24.31    3.48
   7  -3  -2   25.58    4.35
  -7  -3   2   29.67    7.19
   7   3  -2   13.90    3.51
  -6  -3   2 1069.95   44.53
   6  -3  -2 1058.06   45.65
  -6  -3   2  984.42   48.78
   6   3  -2 1034.68   45.12
  -5  -3   2  180.13    9.34
  -5  -3   2  182.17   12.88
   5  -3  -2  184.56   10.26
   5   3  -2  202.92   10.07
   4  -3  -2 1419.70   57.76
  -4  -3   2 1358.06   60.25
  -4  -3   2 1406.26   56.79
   4   3  -2 1268.89   56.93
   3  -3  -2  129.89    7.14
  -3  -3   2  133.40    9.83
  -3  -3   2  134.52    6.57
   3  -3  -2  126.44    6.07
   2  -3  -2  988.05   42.26
  -2  -3   2  957.70   45.20
   2  -3  -2 1006.40   43.17
  -2  -3   2 1011.76   42.77
   2   3  -2 1153.37   42.35
   1  -3  -2 2996.61  125.00
  -1  -3   2 3120.21  124.82
   1  -3  -2 3021.03  125.14
   0  -3   2  233.96   10.44
   0  -3   2  240.74   10.97
   0  -3  -2  237.86   10.69
   0  -3  -2  244.23   11.09
  -1  -3  -2  549.88   23.02
  -1  -3  -2  497.60   22.79
   1  -3   2  541.35   22.91
   2  -3   2  647.86   29.12
  -2  -3  -2  657.26   28.98
   2   3   2  709.04   29.83
  -3  -3  -2  285.75   14.03
   3  -3   2  311.95   14.51
   3   3   2  279.15   14.62
   4  -3   2 1180.40   51.74
  -4  -3  -2 1229.31   51.50
   4   3   2 1188.08   52.15
   5  -3   2  196.29   12.07
  -5  -3  -2  208.52   11.84
   5   3   2  245.84   13.09
   6  -3   2   60.48    6.65
   6   3   2   60.73    7.10
   7  -3   2  126.91    9.70
   7   3   2  139.39   10.21
   8  -3   2  232.10   14.41
   8   3   2  214.21   14.23
   9  -3   2  108.70   10.03
   9   3   2   86.32   10.28
  10  -3   2   42.62    7.52
  10   3   2   45.47    8.01
  11  -3   2   -3.34    4.01
  11   3   2    2.64    4.93
  12  -3   2   27.51    6.96
  12   3   2   39.82    8.10
  13  -3   2  110.67   13.02
  13   3   2  115.75   13.23
  14  -3   2   51.93    9.90
  14   3   2   52.58    9.82
  15  -3   2  123.96   16.81
  15   3   2  163.15   15.73
  16   4  -2  131.87   14.54
  15  -4  -2   15.24    6.90
  15   4  -2    9.24    6.04
  14  -4  -2   53.13    9.39
  14   4  -2   48.07    8.63
  13  -4  -2   28.02    6.96
  13   4  -2   23.85    6.30
  12  -4  -2   77.48    9.87
  12   4  -2   66.89    8.99
  11  -4  -2    8.29    4.51
  11   4  -2    7.41    4.37
  10  -4  -2   75.05    8.68
 -10  -4   2   85.66   14.55
  10   4  -2   66.81    8.13
  -9  -4   2   23.14    4.37
   9  -4  -2   24.10    4.98
  -9  -4   2   27.04    8.76
   9   4  -2   40.25    5.54
   8  -4  -2   42.34    5.92
  -8  -4   2   39.45    8.62
  -8  -4   2   33.50    4.50
   8   4  -2   33.43    4.86
   7  -4  -2   97.67    7.58
  -7  -4   2   96.87    6.82
  -7  -4   2   99.72   11.76
   7   4  -2   98.02    7.14
  -6  -4   2   10.75    2.44
   6  -4  -2   11.89    3.10
  -6  -4   2   11.88    5.31
   6   4  -2    8.79    2.66
  -5  -4   2  639.39   32.52
   5  -4  -2  637.46   29.74
  -5  -4   2  687.52   28.90
   5   4  -2  678.75   29.27
  -4  -4   2  710.56   31.96
   4  -4  -2  734.84   32.75
   4  -4  -2  757.34   31.63
  -4  -4   2  755.12   35.50
   4   4  -2  784.98   32.21
   3  -4  -2 1191.69   49.41
  -3  -4   2 1195.29   49.88
  -3  -4   2 1185.17   53.01
   3   4  -2 1199.81   49.59
  -2  -4   2 1073.87   43.76
   2  -4  -2 1038.52   43.21
   2  -4  -2 1041.71   44.05
   2   4  -2 1022.27   42.86
  -1  -4   2  315.07   14.13
   1  -4  -2  312.93   14.29
   1  -4  -2  311.54   13.64
   0  -4  -2 4771.25  197.06
   0  -4   2 4742.78  196.40
   0  -4  -2 4876.47  197.13
   0  -4   2 4809.35  196.58
   1  -4   2 2582.70  103.28
  -1  -4  -2 2605.59  103.59
  -1  -4  -2 2379.63  103.36
   1  -4   2 2474.23  103.68
  -2  -4  -2 1033.77   44.11
  -2  -4  -2  990.52   44.07
   2  -4   2 1038.62   44.17
   2   4   2 1104.96   45.08
  -3  -4  -2  216.67   11.91
   3  -4   2  203.59   10.99
  -3  -4  -2  224.03   10.89
   3   4   2  200.11   11.50
  -4  -4  -2  631.37   31.63
  -4  -4  -2  663.13   30.12
   4  -4   2  686.41   30.47
   4   4   2  719.07   31.19
  -5  -4  -2  861.48   37.49
   5  -4   2  839.31   37.75
   5   4   2  823.26   38.26
   6  -4   2  213.61   12.89
  -6  -4  -2  217.19   12.73
   6   4   2  227.13   13.45
   7  -4   2  257.63   15.39
   7   4   2  290.09   16.39
   8  -4   2  205.50   13.55
   8   4   2  203.32   13.61
   9  -4   2   34.42    6.28
   9   4   2   36.68    6.67
  10  -4   2  286.37   18.03
  10   4   2  291.00   18.37
  11  -4   2   29.49    6.90
  11   4   2   28.48    6.78
  12  -4   2   17.54    6.82
  12   4   2   10.59    6.15
  13  -4   2   78.58   11.02
  13   4   2   83.95   11.59
  14  -4   2   79.97   11.48
  14   4   2   87.15   12.04
  15   4   2   37.37    8.80
  15  -5  -2   40.04    9.24
  15   5  -2   51.86    8.97
  14  -5  -2   41.13    8.39
  14   5  -2   30.87    7.20
  13  -5  -2   92.61   11.44
  13   5  -2   83.05   10.45
  12  -5  -2   45.67    7.83
  12   5  -2   49.76    8.09
  11  -5  -2   31.98    6.60
 -11  -5   2   16.09   10.42
  11   5  -2   40.36    6.50
  10  -5  -2   15.85    4.75
 -10  -5   2    8.19    8.39
  10   5  -2    9.38    4.09
  -9  -5   2   42.64   10.59
  -9  -5   2   44.11    5.67
   9  -5  -2   40.95    6.46
   9   5  -2   54.06    6.69
   8  -5  -2  356.05   19.54
  -8  -5   2  374.28   18.55
  -8  -5   2  395.64   24.08
   8   5  -2  379.04   19.10
  -7  -5   2  128.54    8.35
  -7  -5   2  143.64   14.57
   7  -5  -2  128.11    9.17
   7   5  -2  150.00    9.10
  -6  -5   2  681.40   29.99
   6  -5  -2  646.59   30.95
  -6  -5   2  646.26   33.98
   6   5  -2  723.60   30.58
   5  -5  -2  432.84   19.22
  -5  -5   2  463.49   19.76
  -5  -5   2  459.37   23.91
   5  -5  -2  432.28   20.48
   5   5  -2  383.94   19.58
   4  -5  -2 1467.64   60.13
  -4  -5   2 1430.53   64.17
  -4  -5   2 1442.95   60.56
   4  -5  -2 1467.16   61.33
   4   5  -2 1421.53   60.41
  -3  -5   2 1102.96   47.19
   3  -5  -2 1113.54   46.72
  -3  -5   2 1065.76   50.28
   3  -5  -2 1097.79   47.66
   3   5  -2 1210.41   46.74
  -2  -5   2 3703.08  148.72
   2  -5  -2 3546.89  148.91
   2  -5  -2 3615.39  148.18
   1  -5  -2 3945.54  166.45
   1  -5  -2 4119.71  167.06
  -1  -5   2 4150.43  167.02
   0  -5  -2 4752.59  195.26
   0  -5   2 4704.19  195.52
   0  -5   2 4818.97  195.69
   0  -5  -2 4827.17  195.63
   1  -5   2 1613.95   70.70
  -1  -5  -2 1736.37   70.64
   1  -5   2 1619.77   70.06
  -1  -5  -2 1825.49   72.15
  -2  -5  -2  525.22   22.27
  -2  -5  -2  491.27   22.26
   2  -5   2  484.85   22.13
  -3  -5  -2 1802.90   71.70
   3  -5   2 1641.72   71.59
  -3  -5  -2 1752.85   72.20
   3   5   2 1624.89   72.34
  -4  -5  -2  218.39   13.46
  -4  -5  -2  223.63   12.03
   4  -5   2  229.61   12.28
   4   5   2  247.64   13.03
  -5  -5  -2  297.03   15.57
   5  -5   2  295.90   15.65
  -5  -5  -2  296.26   17.82
   5   5   2  317.97   16.54
  -6  -5  -2   44.85    5.59
   6  -5   2   58.42    6.44
   6   5   2   73.76    6.95
   7  -5   2  178.84   11.28
  -7  -5  -2  164.30   11.02
   7   5   2  148.68   11.26
   8  -5   2   33.85    5.95
   8   5   2   36.70    6.38
   9  -5   2  116.59   10.48
   9   5   2  110.81   10.92
  10  -5   2   29.29    6.64
  10   5   2   44.70    7.65
  11  -5   2   85.72   10.57
  11   5   2   76.31    9.90
  12  -5   2    7.05    5.14
  12   5   2    7.17    5.87
  13  -5   2  133.05   14.48
  13   5   2  141.22   13.31
  14  -5   2   69.06   10.85
  14   5   2   86.43   11.97
  15   5   2  121.01   14.38
  15  -6  -2   27.24    8.49
  14  -6  -2   14.53    5.96
  14   6  -2   14.30    5.52
  13  -6  -2   46.89    8.52
  13   6  -2   56.29    8.47
  12  -6  -2   33.02    7.66
  12   6  -2   36.22    6.62
  11  -6  -2  123.99   11.45
 -11  -6   2  113.58   17.04
  11   6  -2   97.62    9.57
  10  -6  -2   45.31    7.06
 -10  -6   2   38.07   11.35
 -10  -6   2   27.46    5.28
  10   6  -2   25.98    5.40
  -9  -6   2  111.42    8.46
  -9  -6   2  111.69   14.64
   9  -6  -2  109.35    9.56
   9   6  -2  110.58    8.74
  -8  -6   2   13.49    3.58
  -8  -6   2   15.20    7.16
   8  -6  -2   17.60    4.16
   8   6  -2   33.61    4.80
  -7  -6   2  671.62   35.59
   7  -6  -2  683.80   32.17
  -7  -6   2  710.17   31.03
   7   6  -2  679.75   31.33
   6  -6  -2  160.67    8.95
  -6  -6   2  143.29   13.16
   6  -6  -2  177.63   10.43
  -6  -6   2  168.39    9.47
   6   6  -2  180.51    9.85
   5  -6  -2  756.43   32.49
  -5  -6   2  729.16   36.88
   5  -6  -2  762.37   33.85
  -5  -6   2  754.25   33.01
   5   6  -2  763.77   32.99
   4  -6  -2   23.18    2.71
  -4  -6   2   31.10    3.50
   4  -6  -2   25.78    3.57
  -4  -6   2   29.90    6.03
   4   6  -2   41.68    3.31
   3  -6  -2  604.48   27.03
   3  -6  -2  661.20   26.31
  -3  -6   2  609.71   30.20
  -3  -6   2  597.18   26.62
   3   6  -2  578.70   25.84
   2  -6  -2  509.35   22.28
   2  -6  -2  481.57   21.52
  -2  -6   2  500.01   22.09
   1  -6  -2 1659.63   68.40
   1  -6  -2 1657.90   68.87
  -1  -6   2 1629.74   68.85
   0  -6   2 2030.48   82.68
   0  -6  -2 2076.09   83.82
   0  -6   2 1943.97   83.87
  -1  -6  -2  250.61   12.27
   1  -6   2  258.12   12.68
   1  -6   2  256.84   11.78
  -1  -6  -2  268.08   12.43
  -2  -6  -2  789.36   35.01
   2  -6   2  797.21   35.28
   2  -6   2  800.71   34.72
  -2  -6  -2  836.75   35.06
  -2  -6  -2  830.05   34.97
  -3  -6  -2  261.31   13.32
  -3  -6  -2  249.18   13.71
   3  -6   2  264.02   13.26
   3   6   2  307.22   14.58
   4  -6   2 1628.92   68.44
  -4  -6  -2 1573.32   69.33
  -4  -6  -2 1603.41   68.38
   4   6   2 1638.21   69.29
  -5  -6  -2   54.45    5.90
   5  -6   2   48.25    5.61
  -5  -6  -2   65.28    8.09
   5   6   2   85.81    7.23
  -6  -6  -2  161.72   13.58
   6  -6   2  197.93   11.53
  -6  -6  -2  186.14   11.22
   6   6   2  178.57   12.06
   7  -6   2  121.72    9.12
  -7  -6  -2  131.38    9.50
   7   6   2  103.79    9.27
  -8  -6  -2  248.02   14.69
   8  -6   2  275.05   15.45
   8   6   2  195.20   14.73
   9  -6   2    8.76    4.07
   9   6   2    9.33    4.71
  10  -6   2   36.92    7.02
  10   6   2   43.53    7.85
  11  -6   2    2.58    4.59
  11   6   2   10.61    5.46
  12  -6   2   69.68    9.97
  12   6   2   79.73   10.49
  13  -6   2   57.74    9.63
  13   6   2   60.33   10.05
  14  -6   2   32.87    8.44
  14   6   2   18.06    6.83
  15   6   2   26.66    8.31
  15  -7  -2   47.06    9.87
  14  -7  -2   64.84   10.81
  13  -7  -2   28.03    7.51
  13   7  -2   37.45    7.05
  12  -7  -2   37.95    7.26
 -12  -7   2   31.39   12.23
  12   7  -2   36.16    6.91
  11  -7  -2   11.67    5.02
 -11  -7   2   11.85    9.59
 -11  -7   2   20.77    5.20
  11   7  -2   30.69    6.02
 -10  -7   2   57.20   12.12
  10  -7  -2   45.57    7.25
 -10  -7   2   67.13    7.51
  10   7  -2   32.61    5.94
  -9  -7   2   57.61    6.83
   9  -7  -2   64.23    7.85
  -9  -7   2   74.41   12.21
   9   7  -2   74.95    7.12
  -8  -7   2   16.66    6.55
   8  -7  -2   31.96    5.26
   8  -7  -2   32.49    4.24
  -8  -7   2   24.44    4.21
   8   7  -2   62.09    6.43
  -7  -7   2  245.29   13.46
   7  -7  -2  245.77   14.38
   7  -7  -2  257.65   13.01
  -7  -7   2  260.08   17.80
   7   7  -2  267.74   13.86
   6  -7  -2  446.66   22.00
  -6  -7   2  459.30   21.12
   6  -7  -2  456.31   20.59
  -6  -7   2  443.40   25.27
   6   7  -2  441.29   21.08
  -5  -7   2  571.53   26.09
   5  -7  -2  553.45   25.48
   5  -7  -2  574.88   26.87
  -5  -7   2  548.73   29.71
   5   7  -2  635.18   26.05
  -4  -7   2  816.02   34.98
  -4  -7   2  780.19   38.57
   4  -7  -2  790.63   34.41
   4  -7  -2  825.23   35.53
   4   7  -2  799.42   34.36
   3  -7  -2 1020.52   42.24
  -3  -7   2 1046.84   42.76
   3  -7  -2  982.51   42.98
   3   7  -2  946.99   41.62
  -2  -7   2  530.42   23.48
   2  -7  -2  526.74   23.60
   2  -7  -2  519.08   22.98
  -1  -7   2 1313.67   53.67
  -1  -7   2 1311.87   55.09
   1  -7  -2 1267.57   54.93
   1  -7  -2 1318.52   54.61
   0  -7  -2  109.52    6.58
   0  -7   2  112.39    6.81
   0  -7  -2  117.57    6.57
   0  -7   2  115.08    5.52
   1  -7   2 1178.83   48.62
  -1  -7  -2 1144.65   49.25
   1  -7   2 1149.86   49.61
  -1  -7  -2 1180.12   49.34
  -2  -7  -2   23.13    3.43
   2  -7   2   23.57    2.84
  -2  -7  -2   19.20    2.82
  -2  -7  -2   22.83    3.08
   2  -7   2   12.55    2.74
   3  -7   2  848.42   37.38
  -3  -7  -2  881.04   38.12
   3  -7   2  901.88   38.05
  -3  -7  -2  867.63   37.72
   3   7   2  819.44   38.36
  -4  -7  -2  282.43   14.79
  -4  -7  -2  295.49   15.99
   4  -7   2  289.19   14.86
   4   7   2  305.78   15.91
   5  -7   2  351.70   17.96
  -5  -7  -2  333.51   17.80
  -5  -7  -2  330.30   19.34
   5   7   2  419.46   19.46
  -6  -7  -2   83.23    9.99
   6  -7   2   74.13    7.08
  -6  -7  -2   81.46    6.99
   6   7   2   91.43    8.17
   7  -7   2  226.18   13.46
  -7  -7  -2  225.21   16.85
  -7  -7  -2  252.72   13.90
   7   7   2  183.46   13.37
   8  -7   2  172.07   12.04
  -8  -7  -2  145.32   11.53
   8   7   2  178.56   12.42
   9  -7   2  169.56   12.56
   9   7   2  173.91   13.45
  10  -7   2   35.41    6.88
  10   7   2   40.83    7.82
  11  -7   2  105.78   11.77
  11   7   2  118.25   12.51
  12  -7   2   23.24    6.96
  12   7   2    5.07    5.63
  13  -7   2   45.13    8.90
  13   7   2   30.89    7.75
  14  -7   2   37.34    8.55
  14   7   2   55.52    9.61
  15  -8  -2   79.34   12.07
  14  -8  -2   21.64    7.13
  13  -8  -2   20.25    6.59
  12  -8  -2    7.57    4.93
 -12  -8   2    1.68   10.76
  12   8  -2    9.41    4.79
 -11  -8   2  216.32   22.64
  11  -8  -2  206.74   14.85
 -11  -8   2  185.53   13.69
  11   8  -2  198.67   13.53
  10  -8  -2   53.44    7.79
 -10  -8   2   38.93   10.63
 -10  -8   2   59.18    7.26
  10   8  -2   59.81    7.28
  -9  -8   2   22.10    8.15
  -9  -8   2   21.80    4.46
   9  -8  -2   29.06    5.53
   9   8  -2   24.80    4.66
  -8  -8   2  367.12   19.20
   8  -8  -2  391.04   18.66
   8  -8  -2  380.79   20.56
  -8  -8   2  342.34   23.58
   8   8  -2  415.77   19.72
   7  -8  -2  533.68   27.09
   7  -8  -2  558.67   25.57
  -7  -8   2  562.27   30.68
  -7  -8   2  567.36   26.27
   7   8  -2  586.67   26.36
  -6  -8   2  223.00   12.25
   6  -8  -2  257.73   13.47
  -6  -8   2  235.45   16.66
   6  -8  -2  257.36   12.07
   6   8  -2  192.00   11.91
  -5  -8   2 1719.15   78.21
   5  -8  -2 1707.35   74.75
   5  -8  -2 1737.86   73.55
  -5  -8   2 1781.95   74.19
   5   8  -2 1825.31   73.68
   4  -8  -2  891.80   37.70
  -4  -8   2  824.80   40.85
   4  -8  -2  870.10   36.62
  -4  -8   2  852.33   37.12
   4   8  -2  810.33   36.22
   3  -8  -2  319.63   14.14
  -3  -8   2  315.92   14.58
   3  -8  -2  311.12   14.87
   3   8  -2  259.70   13.21
   2  -8  -2 2050.61   84.66
   2  -8  -2 2021.86   84.06
  -2  -8   2 2055.28   84.60
   2   8  -2 1969.05   82.96
  -1  -8   2  311.43   15.30
  -1  -8   2  318.69   13.69
   1  -8  -2  319.59   15.20
   1  -8  -2  325.42   14.95
   0  -8  -2  786.96   34.48
   0  -8   2  779.97   34.90
   0  -8   2  832.63   33.54
   0  -8  -2  791.59   34.60
   1  -8   2   24.50    2.50
  -1  -8  -2   23.70    3.12
  -1  -8  -2   14.95    2.70
   1  -8   2   20.21    3.20
   2  -8   2 1569.43   64.89
  -2  -8  -2 1530.57   65.41
   2  -8   2 1495.86   65.64
  -2  -8  -2 1599.84   65.24
  -2  -8  -2 1545.97   65.81
   3  -8   2  182.76   10.31
  -3  -8  -2  195.07   10.90
  -3  -8  -2  172.59   10.06
   3  -8   2  172.08    9.76
   3   8   2  195.04   11.00
  -4  -8  -2  885.14   39.42
  -4  -8  -2  872.72   40.20
   4  -8   2  873.67   39.26
   4  -8   2  871.96   39.56
   4   8   2  962.67   40.58
  -5  -8  -2  465.62   23.85
   5  -8   2  443.51   22.22
   5  -8   2  460.62   22.45
  -5  -8  -2  420.85   22.04
   5   8   2  523.38   23.64
   6  -8   2  269.15   15.33
  -6  -8  -2  290.13   17.73
  -6  -8  -2  285.14   15.55
   6   8   2  281.23   16.31
   7  -8   2   77.24    7.41
  -7  -8  -2   64.04    9.73
  -7  -8  -2   65.41    7.14
   7   8   2   50.17    7.05
   8  -8   2  122.21    9.96
  -8  -8  -2  113.54   10.05
   8   8   2  141.74   11.30
   9  -8   2   28.95    6.16
  -9  -8  -2   12.04    4.69
   9   8   2   29.56    6.89
  10  -8   2  258.78   16.84
  10   8   2  232.42   16.41
  11  -8   2   24.10    6.42
  11   8   2   18.00    6.74
  12  -8   2  155.82   13.89
  12   8   2  135.58   12.82
  13  -8   2   30.36    7.33
  13   8   2   19.97    6.68
  14  -8   2   34.26    8.37
  14   8   2   23.53    7.78
  15  -9  -2   30.85    8.53
  14  -9  -2  107.51   13.18
  13  -9  -2   48.42    9.26
 -12  -9   2   60.92   14.64
  12  -9  -2   98.49   11.61
 -11  -9   2   79.76   15.31
 -11  -9   2   92.63    9.56
  11  -9  -2   85.54   10.29
  11   9  -2   97.06    9.04
 -10  -9   2   69.17   12.84
  10  -9  -2   60.69    8.39
 -10  -9   2   67.17    7.94
  10   9  -2   67.44    7.59
  -9  -9   2  133.07   16.12
  -9  -9   2  106.64    9.22
   9  -9  -2  142.78   11.23
   9   9  -2  172.60   10.51
  -8  -9   2   32.34    4.83
   8  -9  -2   22.16    4.83
  -8  -9   2   39.75    8.74
   8  -9  -2   25.85    4.67
   8   9  -2   41.98    5.44
   7  -9  -2  240.68   13.11
   7  -9  -2  265.90   14.88
  -7  -9   2  263.03   18.55
  -7  -9   2  230.55   13.57
   7   9  -2  273.10   13.92
   6  -9  -2  598.86   28.22
   6  -9  -2  583.86   26.68
  -6  -9   2  582.98   31.73
  -6  -9   2  575.44   27.24
   6   9  -2  613.79   27.03
   5  -9  -2  888.92   39.32
   5  -9  -2  935.92   40.65
  -5  -9   2  933.98   44.43
  -5  -9   2  877.32   39.78
   5   9  -2  909.59   39.22
  -4  -9   2 2029.78   82.61
   4  -9  -2 1912.73   81.92
  -4  -9   2 1979.56   86.88
   4  -9  -2 1907.67   82.82
   4   9  -2 1980.37   81.48
   3  -9  -2  476.13   23.21
  -3  -9   2  472.82   22.98
   3  -9  -2  479.11   22.56
   3   9  -2  569.59   21.94
   2  -9  -2  509.50   22.95
   2  -9  -2  489.94   22.38
  -2  -9   2  493.81   22.87
   1  -9  -2 1534.31   65.04
  -1  -9   2 1566.35   65.57
  -1  -9   2 1543.57   63.75
   1  -9  -2 1547.57   65.34
   0  -9   2  125.49    6.29
   0  -9  -2  123.21    7.28
   0  -9  -2  120.99    7.30
   0  -9   2  129.23    7.77
  -1  -9  -2 1642.51   67.34
  -1  -9  -2 1549.35   67.36
   1  -9   2 1621.41   67.86
   1  -9   2 1582.38   66.52
  -2  -9  -2  200.96   10.79
  -2  -9  -2  206.18   11.16
   2  -9   2  217.49   10.63
   2  -9   2  214.72   11.49
   3  -9   2 1837.77   78.75
   3  -9   2 1837.59   79.44
  -3  -9  -2 1920.07   79.84
  -3  -9  -2 1878.64   79.25
   3   9   2 1909.95   80.16
  -4  -9  -2   98.34    8.11
   4  -9   2  104.01    7.35
  -4  -9  -2  106.02    7.35
   4  -9   2   98.07    7.08
   4   9   2   94.31    7.83
   5  -9   2  310.17   16.19
  -5  -9  -2  289.58   15.88
  -5  -9  -2  284.04   17.17
   5  -9   2  287.54   15.73
   5   9   2  358.09   17.25
   6  -9   2  469.15   23.36
   6  -9   2  462.88   23.41
  -6  -9  -2  478.31   25.27
  -6  -9  -2  478.91   23.58
   6   9   2  482.43   24.33
  -7  -9  -2  555.79   28.88
  -7  -9  -2  490.08   25.66
   7  -9   2  479.87   25.45
   7   9   2  555.22   26.90
  -8  -9  -2  146.31   15.62
  -8  -9  -2  145.00   11.07
   8  -9   2  143.96   10.68
   8   9   2  119.21   10.63
  -9  -9  -2  298.77   17.25
   9  -9   2  302.06   17.06
   9   9   2  201.05   16.21
 -10  -9  -2   35.67    7.05
  10  -9   2   26.33    6.41
  10   9   2   49.81    8.02
  11  -9   2  119.38   11.67
  11   9   2  132.17   12.63
  12  -9   2   53.35    9.19
  12   9   2   53.28    9.32
  13  -9   2   82.78   11.05
  13   9   2   42.72    9.09
  14  -9   2   38.74    8.60
  14   9   2   38.56    9.38
  15 -10  -2   45.14   11.06
  14 -10  -2   39.91    9.25
  13 -10  -2   59.01    9.67
  12 -10  -2   28.05    6.75
 -12 -10   2   24.60   12.21
 -11 -10   2  211.27   14.52
 -11 -10   2  213.04   23.09
  11 -10  -2  219.93   15.73
 -10 -10   2  324.39   18.65
 -10 -10   2  318.42   24.66
  10 -10  -2  341.11   20.01
  -9 -10   2    1.06    3.03
   9 -10  -2   -1.99    3.06
  -9 -10   2   -3.13    5.57
   9  10  -2    4.37    3.18
   8 -10  -2  392.44   20.49
  -8 -10   2  363.46   23.64
  -8 -10   2  354.57   19.11
   8  10  -2  368.08   18.89
  -7 -10   2  204.03   11.76
  -7 -10   2  174.07   15.62
   7 -10  -2  207.24   12.57
   7 -10  -2  183.17   10.77
   7  10  -2  186.85   11.05
   6 -10  -2  150.16   10.18
   6 -10  -2  159.45    9.25
  -6 -10   2  155.21    9.87
  -6 -10   2  140.77   12.96
   6  10  -2  166.98    9.34
   5 -10  -2  582.43   27.80
   5 -10  -2  589.88   26.76
  -5 -10   2  625.64   32.10
  -5 -10   2  599.38   27.35
   5  10  -2  579.84   26.38
   4 -10  -2  582.53   26.75
   4 -10  -2  582.92   25.87
  -4 -10   2  592.73   26.42
  -4 -10   2  574.94   30.72
   4  10  -2  537.50   25.00
  -3 -10   2  893.32   39.60
   3 -10  -2  883.67   39.68
   3 -10  -2  867.51   39.02
   3  10  -2  952.85   38.08
  -2 -10   2 1348.53   54.53
   2 -10  -2 1301.04   56.51
   2 -10  -2 1336.47   56.15
  -2 -10   2 1294.03   56.56
   1 -10  -2   47.02    4.47
   1 -10  -2   43.84    4.56
  -1 -10   2   49.72    3.17
  -1 -10   2   38.56    4.53
   0 -10   2 1481.25   64.11
   0 -10  -2 1508.47   63.74
   0 -10  -2 1490.53   63.67
   0 -10   2 1538.64   62.56
   1 -10   2  491.44   22.50
  -1 -10  -2  454.55   21.91
  -1 -10  -2  487.95   21.87
   1 -10   2  468.12   21.01
  -2 -10  -2  344.99   16.67
  -2 -10  -2  345.97   17.12
   2 -10   2  325.08   17.20
   2 -10   2  375.70   16.53
   3 -10   2   46.61    5.54
   3 -10   2   55.84    4.62
  -3 -10  -2   56.28    5.67
  -3 -10  -2   46.29    5.97
   4 -10   2  529.47   25.33
   4 -10   2  532.55   24.83
  -4 -10  -2  535.77   25.20
  -4 -10  -2  543.40   26.18
   4  10   2  527.74   25.99
   5 -10   2   62.45    6.69
  -5 -10  -2   63.03    7.75
  -5 -10  -2   81.30    6.64
   5 -10   2   65.50    5.96
   5  10   2   64.06    7.24
  -6 -10  -2  174.48   11.55
   6 -10   2  183.06   11.36
   6 -10   2  189.46   11.68
  -6 -10  -2  189.04   13.51
   6  10   2  165.53   11.94
  -7 -10  -2  304.33   16.75
   7 -10   2  271.39   16.33
  -7 -10  -2  314.43   19.70
   7 -10   2  311.55   16.81
   7  10   2  273.14   17.13
   8 -10   2  407.92   21.34
   8 -10   2  404.78   21.60
  -8 -10  -2  384.32   21.53
   8  10   2  380.34   21.77
   9 -10   2    1.78    3.71
  -9 -10  -2    8.22    4.58
   9 -10   2    5.58    3.99
   9  10   2   -3.25    4.08
 -10 -10  -2  100.22   11.34
  10 -10   2  116.69   12.26
  10  10   2  150.23   12.65
  11 -10   2   42.00    7.77
  11  10   2   53.73    8.98
  12 -10   2  136.09   13.05
  12  10   2  101.01   12.52
  13 -10   2   58.93    9.97
  13  10   2   56.36   11.09
  14 -10   2   32.32    8.17
  14 -11  -2   84.96   12.14
  13 -11  -2   18.73    6.58
  12 -11  -2  109.99   12.39
 -11 -11   2  144.74   18.71
  11 -11  -2  165.20   13.59
 -11 -11   2  181.39   12.98
 -10 -11   2   46.19    7.10
  10 -11  -2   46.94    7.72
 -10 -11   2   64.81   12.57
  -9 -11   2  266.08   15.84
   9 -11  -2  274.67   17.17
  -9 -11   2  270.41   21.21
   8 -11  -2    4.08    3.68
  -8 -11   2   -0.30    2.89
  -8 -11   2    0.67    5.67
   8  11  -2    1.96    2.79
   7 -11  -2  482.11   23.08
  -7 -11   2  492.37   28.77
   7 -11  -2  478.36   24.62
  -7 -11   2  498.43   23.87
   7  11  -2  488.34   23.20
  -6 -11   2  435.51   21.06
   6 -11  -2  435.59   21.80
   6 -11  -2  407.37   20.26
  -6 -11   2  416.61   25.38
   6  11  -2  426.90   20.18
  -5 -11   2  911.09   41.15
  -5 -11   2  986.89   46.35
   5 -11  -2  947.24   40.69
   5 -11  -2  981.03   41.90
   5  11  -2  844.68   39.92
  -4 -11   2  710.96   36.98
   4 -11  -2  718.64   31.99
  -4 -11   2  706.90   32.50
   4 -11  -2  687.80   32.65
   4  11  -2  754.80   31.18
  -3 -11   2  569.07   26.32
   3 -11  -2  570.60   25.79
   3 -11  -2  587.16   26.47
   3  11  -2  547.07   24.54
  -2 -11   2  361.24   17.53
   2 -11  -2  348.42   16.95
   2 -11  -2  348.28   17.26
  -2 -11   2  352.58   15.34
   1 -11  -2 1291.43   55.76
  -1 -11   2 1313.29   54.27
  -1 -11   2 1322.16   56.30
   1 -11  -2 1294.58   55.86
   0 -11   2  253.93   11.89
   0 -11   2  238.30   13.34
   0 -11  -2  266.66   13.28
   0 -11  -2  254.46   12.97
   1 -11   2  507.83   24.44
   1 -11   2  519.51   23.10
  -1 -11  -2  529.78   23.90
  -1 -11  -2  526.72   24.19
  -2 -11  -2  294.69   14.61
  -2 -11  -2  291.40   15.03
   2 -11   2  289.93   14.23
   2 -11   2  301.04   15.54
   3 -11   2  501.86   22.79
   3 -11   2  469.92   23.56
  -3 -11  -2  487.74   24.30
  -3 -11  -2  501.79   23.46
  -3 -11  -2  491.41   22.74
  -4 -11  -2  326.57   16.28
   4 -11   2  317.18   15.78
   4 -11   2  287.26   16.14
  -4 -11  -2  321.74   17.14
   4  11   2  273.37   16.41
   5 -11   2  235.46   13.03
  -5 -11  -2  242.85   14.58
   5 -11   2  230.09   13.37
  -5 -11  -2  240.22   13.48
   5  11   2  190.44   13.39
  -6 -11  -2  235.91   13.96
   6 -11   2  212.81   13.63
   6 -11   2  239.83   13.92
  -6 -11  -2  235.56   15.57
   6  11   2  247.90   14.75
  -7 -11  -2  333.03   17.67
   7 -11   2  300.78   17.16
   7 -11   2  316.32   17.14
   7  11   2  256.73   17.16
   8 -11   2   25.56    5.42
  -8 -11  -2   31.86    6.17
   8 -11   2   32.50    5.79
   8  11   2   11.92    5.05
  -9 -11  -2  200.23   14.61
   9 -11   2  219.93   14.63
   9 -11   2  194.21   13.72
   9  11   2  209.06   15.04
 -10 -11  -2   33.45    7.27
  10 -11   2   26.58    6.26
  10  11   2   21.54    6.61
  11 -11   2  345.48   21.13
 -11 -11  -2  313.77   20.78
  11  11   2  309.82   20.49
  12 -11   2   42.92    8.55
  13 -11   2   77.72   11.72
  14 -11   2   70.57   12.92
  14 -12  -2   19.71    7.67
  13 -12  -2  107.56   13.31
  12 -12  -2  141.14   13.16
 -11 -12   2  140.25   12.11
  11 -12  -2  135.87   12.59
 -11 -12   2  170.11   20.32
 -10 -12   2  283.85   17.19
  10 -12  -2  308.66   18.86
 -10 -12   2  244.39   22.15
  -9 -12   2   82.44    8.46
   9 -12  -2   71.59    8.99
  -9 -12   2   74.59   12.62
  -8 -12   2  231.15   18.60
  -8 -12   2  222.22   13.87
   8 -12  -2  232.10   14.68
  -7 -12   2  221.67   17.39
  -7 -12   2  198.78   12.72
   7 -12  -2  210.37   13.52
   7 -12  -2  211.21   11.94
   6 -12  -2  698.74   33.62
  -6 -12   2  701.78   33.00
  -6 -12   2  725.98   37.82
   6 -12  -2  698.33   32.29
   6  12  -2  744.43   32.17
   5 -12  -2  349.38   17.59
  -5 -12   2  355.26   18.22
  -5 -12   2  338.76   22.33
   5 -12  -2  354.63   18.62
   5  12  -2  366.00   16.92
   4 -12  -2  158.78    9.15
   4 -12  -2  137.63    9.42
  -4 -12   2  149.47    9.49
   3 -12  -2  159.83    9.84
  -3 -12   2  179.23   10.16
   3 -12  -2  158.91    9.46
   3  12  -2  155.67    8.24
   2 -12  -2  560.08   26.34
  -2 -12   2  593.06   27.01
   2 -12  -2  583.91   26.78
  -2 -12   2  575.13   24.62
  -1 -12   2  158.25    7.59
   1 -12  -2  135.19    8.78
  -1 -12   2  161.80    9.55
   1 -12  -2  136.36    8.75
   0 -12   2 1225.90   50.95
   0 -12  -2 1237.38   52.15
   0 -12   2 1176.16   52.63
   0 -12  -2 1198.22   52.24
  -1 -12  -2  331.43   15.87
  -1 -12  -2  290.67   15.93
   1 -12   2  327.47   16.69
   1 -12   2  324.32   15.09
  -2 -12  -2  596.26   26.30
   2 -12   2  578.45   25.89
  -2 -12  -2  574.04   26.81
   2 -12   2  551.65   26.98
  -3 -12  -2  467.98   24.22
   3 -12   2  502.67   23.50
   3 -12   2  472.51   22.37
  -3 -12  -2  484.34   22.37
  -3 -12  -2  472.29   23.08
   4 -12   2  764.22   35.77
  -4 -12  -2  782.27   37.41
   4 -12   2  805.80   36.67
  -4 -12  -2  808.57   36.52
   4  12   2  845.19   37.27
   5 -12   2  208.60   12.91
   5 -12   2  212.02   12.55
  -5 -12  -2  223.94   13.14
  -5 -12  -2  210.82   14.06
   5  12   2  210.92   13.35
   6 -12   2  515.45   25.52
   6 -12   2  487.80   25.52
  -6 -12  -2  543.67   26.05
   6  12   2  521.22   26.25
   7 -12   2   31.77    5.52
  -7 -12  -2   32.38    5.72
   7 -12   2   31.64    5.48
   7  12   2   36.96    6.56
   8 -12   2  373.87   21.21
   8 -12   2  391.29   21.01
  -8 -12  -2  373.80   21.36
   8  12   2  393.51   21.93
   9 -12   2   32.50    6.45
  -9 -12  -2   20.98    6.06
   9 -12   2   37.76    6.22
   9  12   2   38.83    7.45
  10 -12   2  206.37   14.97
 -10 -12  -2  173.81   14.10
  10  12   2  191.87   14.83
  11 -12   2   34.39    7.23
 -11 -12  -2   34.58    8.03
  12 -12   2  115.49   13.53
  13 -12   2   75.44   11.28
  14 -13  -2   30.56    8.15
  13 -13  -2   37.43    8.41
 -12 -13   2   55.31   10.00
  12 -13  -2   61.75    9.67
  11 -13  -2  109.99   12.27
 -11 -13   2  124.17   11.92
 -10 -13   2   97.84    9.67
 -10 -13   2   62.32   12.45
  10 -13  -2   79.89   10.02
   9 -13  -2  233.43   15.78
  -9 -13   2  253.19   15.16
  -9 -13   2  247.77   20.39
   8 -13  -2  119.12   10.25
  -8 -13   2  146.60   16.09
  -8 -13   2  125.68    9.72
   7 -13  -2  448.16   22.87
  -7 -13   2  442.17   26.79
  -7 -13   2  418.68   21.88
   7 -13  -2  404.37   20.93
   6 -13  -2  107.64    8.81
   6 -13  -2  122.36    8.34
  -6 -13   2  113.54    8.62
  -6 -13   2  115.51   13.67
   5 -13  -2  577.67   26.91
  -5 -13   2  542.27   31.00
   5 -13  -2  522.13   25.55
  -5 -13   2  550.92   26.45
   4 -13  -2  549.21   26.57
  -4 -13   2  549.73   26.47
   4 -13  -2  551.95   25.88
   4  13  -2  571.36   26.51
   3 -13  -2  231.78   13.22
  -3 -13   2  252.63   13.87
   3 -13  -2  252.63   13.77
   3  13  -2  261.63   12.11
  -2 -13   2  464.89   23.05
  -2 -13   2  493.35   20.86
   2 -13  -2  480.52   22.97
   2 -13  -2  473.06   22.65
  -1 -13   2 1125.31   47.08
  -1 -13   2 1127.51   49.28
   1 -13  -2 1099.63   48.69
   1 -13  -2 1128.70   48.79
   0 -13   2    9.73    3.17
   0 -13   2   11.00    2.19
   0 -13  -2   12.12    3.07
   0 -13  -2   13.69    3.24
   1 -13   2  838.45   35.85
  -1 -13  -2  821.38   37.04
   1 -13   2  818.54   37.40
  -1 -13  -2  823.43   36.56
  -2 -13  -2   65.46    6.58
  -2 -13  -2   62.83    5.48
   2 -13   2   67.88    5.22
   2 -13   2   60.73    6.53
  -3 -13  -2  280.21   14.41
   3 -13   2  290.07   14.59
  -3 -13  -2  292.12   15.43
   3 -13   2  266.96   15.45
  -3 -13  -2  282.55   16.70
  -4 -13  -2   90.95    9.34
  -4 -13  -2   90.56    8.45
   4 -13   2   85.14    6.88
   4 -13   2   91.39    8.58
   4  13   2   86.56    7.94
   5 -13   2  499.50   23.79
  -5 -13  -2  475.34   24.08
   5 -13   2  506.84   24.49
   5  13   2  453.75   24.35
   6 -13   2  116.69    9.19
   6 -13   2  119.66    9.52
  -6 -13  -2  112.42    9.26
   6  13   2  130.61   10.26
   7 -13   2  165.81   11.57
  -7 -13  -2  158.93   11.53
   7 -13   2  169.04   11.77
   7  13   2  139.96   11.65
   8 -13   2  207.69   14.15
  -8 -13  -2  223.60   14.92
   8 -13   2  223.58   14.30
   8  13   2  203.00   14.96
  -9 -13  -2  477.73   26.41
   9 -13   2  477.24   26.28
   9 -13   2  503.12   25.83
   9  13   2  476.28   26.41
  10 -13   2    9.28    5.09
 -10 -13  -2   14.56    5.65
 -11 -13  -2  210.45   16.80
  11 -13   2  222.51   16.33
 -12 -13  -2   44.54    8.79
  12 -13   2   45.22    8.76
  13 -13   2   38.65    8.88
  14 -14  -2   -0.07    5.57
  13 -14  -2   95.05   12.40
 -12 -14   2  108.00   12.00
  12 -14  -2  121.36   13.32
  11 -14  -2  144.81   12.88
 -11 -14   2  145.70   12.65
  10 -14  -2  435.28   25.59
 -10 -14   2  491.64   25.20
   9 -14  -2   46.80    7.46
  -9 -14   2   32.48    9.72
  -9 -14   2   41.08    6.92
  -8 -14   2  585.90   29.18
  -8 -14   2  562.26   34.07
   8 -14  -2  613.26   30.36
   7 -14  -2   86.88    7.86
  -7 -14   2   77.52    8.43
   7 -14  -2   83.67    9.05
  -7 -14   2   69.16   11.42
   6 -14  -2  268.14   15.83
   6 -14  -2  275.62   14.87
  -6 -14   2  268.75   15.45
  -6 -14   2  283.09   20.29
   5 -14  -2  151.57    9.68
  -5 -14   2  159.50   14.69
  -5 -14   2  151.54   10.47
   5 -14  -2  144.23   10.26
   4 -14  -2  206.41   12.35
   4 -14  -2  189.00   11.51
  -4 -14   2  212.06   12.46
   3 -14  -2   14.61    3.43
   3 -14  -2   18.21    3.81
  -3 -14   2   11.81    3.42
  -2 -14   2  153.63   10.25
   2 -14  -2  168.09   10.18
   2 -14  -2  166.29   10.07
  -2 -14   2  165.29    8.18
  -1 -14   2   60.96    4.37
   1 -14  -2   72.08    5.99
   1 -14  -2   62.92    5.71
  -1 -14   2   63.35    6.82
   0 -14   2  656.37   31.19
   0 -14   2  661.12   29.25
   0 -14  -2  660.31   30.39
   0 -14  -2  701.35   30.98
   1 -14   2  110.61    8.34
  -1 -14  -2  112.53    7.58
  -1 -14  -2  106.30    8.13
   1 -14   2  118.15    7.06
  -2 -14  -2   78.79    6.03
   2 -14   2   67.67    7.07
  -2 -14  -2   67.97    7.02
   2 -14   2   68.57    5.55
  -3 -14  -2  182.23   11.62
   3 -14   2  183.62   11.81
   3 -14   2  197.65   11.09
  -3 -14  -2  186.76   10.83
  -3 -14  -2  213.99   13.72
  -4 -14  -2  108.90    8.62
   4 -14   2   89.95    7.36
   4 -14   2   92.20    7.95
   4  14   2  115.69    8.75
   5 -14   2   86.02    8.65
  -5 -14  -2   87.62    8.76
   5 -14   2   88.24    7.52
   5  14   2   88.75    8.22
  -6 -14  -2  275.57   15.88
   6 -14   2  273.72   15.76
   6 -14   2  249.06   15.08
   6  14   2  245.93   15.56
  -7 -14  -2   69.27    8.75
   7 -14   2   75.47    8.36
   7 -14   2   89.35    9.28
   7  14   2   88.75    9.62
   8 -14   2  461.04   24.26
  -8 -14  -2  457.52   24.56
   8 -14   2  439.86   24.11
   9 -14   2    9.19    4.68
  -9 -14  -2    1.38    4.99
 -10 -14  -2  256.30   17.94
  10 -14   2  248.81   17.09
 -11 -14  -2   31.50    7.82
  11 -14   2   37.59    8.14
  12 -14   2  105.71   12.67
 -12 -14  -2  108.13   13.00
  13 -14   2   45.16    9.29
  13 -15  -2   42.43    9.00
 -12 -15   2   75.20   10.30
  12 -15  -2   93.88   11.95
 -11 -15   2  157.97   13.79
  11 -15  -2  193.18   14.95
 -10 -15   2   69.12    8.76
  10 -15  -2   74.55   10.09
  -9 -15   2  387.33   21.76
   9 -15  -2  389.52   22.48
  -8 -15   2   41.74    6.50
   8 -15  -2   30.02    5.99
  -8 -15   2   47.28   10.27
   7 -15  -2  256.96   14.86
  -7 -15   2  257.83   15.48
   7 -15  -2  259.30   16.02
  -7 -15   2  266.44   20.33
   6 -15  -2   88.00    7.65
   6 -15  -2   89.56    8.29
  -6 -15   2   96.87    9.17
  -6 -15   2   99.83   13.58
   5 -15  -2  377.01   20.35
   5 -15  -2  395.82   19.73
  -5 -15   2  386.18   20.31
  -5 -15   2  394.84   25.28
  -4 -15   2   69.31    7.46
   4 -15  -2   77.45    7.31
   4 -15  -2   66.33    7.30
   3 -15  -2  113.47    8.67
   3 -15  -2  143.83    9.25
  -3 -15   2  132.65    9.55
  -2 -15   2  206.86   12.67
   2 -15  -2  213.82   12.22
   2 -15  -2  208.49   12.27
  -1 -15   2  315.80   16.51
   1 -15  -2  299.22   15.77
   1 -15  -2  303.41   15.93
  -1 -15   2  290.81   14.10
   0 -15   2   78.08    5.54
   0 -15  -2   84.03    7.03
   0 -15   2   89.16    8.27
   0 -15  -2   89.73    6.76
   1 -15   2   49.58    4.57
  -1 -15  -2   55.74    5.32
   1 -15   2   54.14    6.56
  -1 -15  -2   47.98    6.01
  -2 -15  -2   34.29    4.97
   2 -15   2   40.16    5.54
  -2 -15  -2   37.29    4.61
   2 -15   2   34.46    4.41
  -3 -15  -2  156.10   10.74
   3 -15   2  170.73   10.03
   3 -15   2  144.46   10.64
  -3 -15  -2  175.42   10.04
   4 -15   2  104.99    9.92
   4 -15   2  109.22    8.02
  -4 -15  -2  106.41    8.69
   4  15   2  112.97    9.15
   5 -15   2  135.28   10.23
   5 -15   2  131.09    9.64
  -5 -15  -2  151.89   10.71
   5  15   2  162.97   11.29
  -6 -15  -2  222.59   14.47
   6 -15   2  221.08   14.50
   6 -15   2  234.63   14.23
   6  15   2  238.63   15.19
  -7 -15  -2  236.38   15.32
   7 -15   2  207.46   14.14
   7 -15   2  251.44   15.18
   8 -15   2  104.25    9.96
   8 -15   2   84.44    9.75
  -8 -15  -2  113.07   11.38
   9 -15   2  319.97   20.09
  -9 -15  -2  346.88   20.88
 -10 -15  -2   -5.25    4.15
  10 -15   2    9.97    5.49
  11 -15   2  221.22   16.38
 -11 -15  -2  204.07   16.77
  12 -15   2   46.69    8.73
 -12 -15  -2   47.91    9.82
  13 -15   2   73.48   11.37
  13 -16  -2   54.82   10.41
 -12 -16   2  122.49   13.21
  12 -16  -2  135.26   14.64
  11 -16  -2  140.64   13.49
 -11 -16   2  129.73   12.94
  10 -16  -2  227.60   16.78
 -10 -16   2  233.47   16.07
   9 -16  -2   87.80   10.36
  -9 -16   2   84.02    9.50
   8 -16  -2  367.22   21.81
  -8 -16   2  404.76   21.65
   7 -16  -2  138.60   11.20
  -7 -16   2  144.46   10.95
  -7 -16   2  154.35   17.01
   6 -16  -2  123.84    9.87
   6 -16  -2  123.72    9.01
  -6 -16   2  108.68    9.33
  -6 -16   2  110.90   14.52
  -5 -16   2  119.84   14.87
   5 -16  -2   88.23    7.84
   5 -16  -2  102.89    8.87
  -5 -16   2  113.79    8.99
  -4 -16   2   72.28    7.75
   4 -16  -2   79.06    7.29
   4 -16  -2   61.66    6.85
   3 -16  -2  322.33   17.47
  -3 -16   2  322.43   18.09
   3 -16  -2  360.90   18.22
  -2 -16   2  406.64   21.19
   2 -16  -2  422.70   20.90
   2 -16  -2  407.39   20.77
  -1 -16   2   30.42    5.02
   1 -16  -2   21.72    4.39
   1 -16  -2   26.93    4.29
   0 -16  -2  202.72   11.83
   0 -16   2  208.42   12.69
   0 -16  -2  219.87   12.70
   0 -16   2  196.55   10.76
  -1 -16  -2   96.65    7.16
  -1 -16  -2   97.61    8.05
   1 -16   2   83.00    8.31
   1 -16   2   90.57    6.43
  -2 -16  -2  133.42    8.52
   2 -16   2  129.57    9.81
   2 -16   2  129.04    8.35
  -2 -16  -2  126.57    9.52
  -3 -16  -2    6.98    3.41
   3 -16   2    5.72    2.77
   3 -16   2   10.04    3.87
  -3 -16  -2    3.67    2.59
   4 -16   2   60.69    7.41
  -4 -16  -2   47.75    6.56
   4 -16   2   49.07    5.87
   4  16   2   43.08    6.39
   5 -16   2  339.61   18.13
  -5 -16  -2  330.07   18.69
   5 -16   2  329.24   18.68
   6 -16   2  364.45   19.55
  -6 -16  -2  342.10   19.94
   6 -16   2  343.35   19.69
   7 -16   2  132.39   10.89
  -7 -16  -2  136.93   11.72
   7 -16   2  138.15   11.12
   8 -16   2  456.32   24.16
   8 -16   2  397.68   23.31
  -8 -16  -2  435.43   24.37
  -9 -16  -2    7.98    5.09
   9 -16   2   13.29    5.42
 -10 -16  -2  255.66   18.16
  10 -16   2  233.11   17.12
 -11 -16  -2   10.97    5.97
  11 -16   2   26.01    7.26
 -12 -16  -2  128.50   15.23
  12 -16   2  153.23   14.60
  13 -16   2   45.92   10.94
 -13 -16  -2   42.56   10.56
  13 -17  -2   34.81    9.02
 -12 -17   2  116.83   12.62
  12 -17  -2  108.27   13.27
  11 -17  -2  114.73   13.44
 -11 -17   2  123.30   12.75
  10 -17  -2   96.48   11.49
 -10 -17   2   82.23   10.34
   9 -17  -2  185.48   14.52
  -9 -17   2  169.53   13.57
  -8 -17   2   69.43    9.00
   8 -17  -2   68.10    9.28
  -7 -17   2  282.04   17.04
   7 -17  -2  286.00   17.53
   6 -17  -2   37.20    6.38
  -6 -17   2   57.77    7.62
  -6 -17   2   37.68    9.59
   6 -17  -2   35.35    5.51
  -5 -17   2   74.19   12.12
  -5 -17   2   71.81    8.06
   5 -17  -2   84.89    8.14
   5 -17  -2   67.56    7.31
   4 -17  -2   42.76    6.02
  -4 -17   2   38.49    5.85
   4 -17  -2   42.89    5.91
   3 -17  -2   38.65    5.61
  -3 -17   2   42.65    6.34
   3 -17  -2   36.15    5.51
   2 -17  -2  203.02   12.45
   2 -17  -2  233.65   13.05
  -2 -17   2  186.58   12.73
  -1 -17   2  198.66   12.91
   1 -17  -2  230.63   13.11
   1 -17  -2  199.45   12.21
   0 -17  -2   61.84    6.10
   0 -17  -2   65.71    7.12
   0 -17   2   78.46    7.85
   1 -17   2   44.99    6.50
   1 -17   2   38.71    6.14
  -1 -17  -2   30.55    4.67
  -1 -17  -2   38.57    5.87
  -2 -17  -2  167.38   10.24
   2 -17   2  162.99    9.95
   2 -17   2  169.35   11.47
  -2 -17  -2  165.61   11.18
  -3 -17  -2   34.03    4.69
   3 -17   2   39.35    6.28
   3 -17   2   32.95    4.85
  -3 -17  -2   38.11    6.17
  -4 -17  -2  277.08   15.94
   4 -17   2  247.86   15.49
   4 -17   2  258.37   14.88
   5 -17   2  210.96   13.80
  -5 -17  -2  214.52   14.00
   5 -17   2  209.11   13.14
   6 -17   2  150.62   11.37
  -6 -17  -2  131.15   11.19
   6 -17   2  157.22   11.21
   7 -17   2  322.67   18.58
  -7 -17  -2  314.99   18.80
   7 -17   2  281.50   18.08
   8 -17   2  196.70   14.63
   8 -17   2  223.28   15.25
  -8 -17  -2  253.53   16.56
  -9 -17  -2  292.62   19.20
   9 -17   2  264.40   18.15
  10 -17   2   26.06    6.46
 -10 -17  -2   19.33    7.19
 -11 -17  -2  206.73   17.04
  11 -17   2  239.27   17.33
  12 -17   2   67.34   10.71
 -12 -17  -2   78.81   11.94
  13 -18  -2   91.02   13.02
 -12 -18   2   32.14    8.31
  12 -18  -2   27.62    7.83
  11 -18  -2  107.79   12.81
 -11 -18   2   98.64   11.84
  10 -18  -2  330.13   21.14
 -10 -18   2  291.09   19.23
   9 -18  -2   36.31    7.44
  -9 -18   2   27.27    6.77
   8 -18  -2  338.89   20.46
  -8 -18   2  312.93   19.53
  -7 -18   2   31.80    6.38
   7 -18  -2   22.56    5.76
  -6 -18   2  318.36   18.06
   6 -18  -2  303.71   18.20
   6 -18  -2  293.35   17.02
  -5 -18   2   51.28   11.15
   5 -18  -2   41.97    6.56
   5 -18  -2   67.53    7.38
  -5 -18   2   42.21    6.63
  -4 -18   2   51.68    6.93
   4 -18  -2   53.90    6.94
   4 -18  -2   40.74    6.18
   3 -18  -2   10.28    3.81
   3 -18  -2    8.27    3.54
  -3 -18   2   12.21    4.39
   2 -18  -2   71.97    6.88
   2 -18  -2   73.20    7.74
  -2 -18   2   68.32    7.92
   1 -18  -2   48.64    6.08
   1 -18  -2   45.86    6.19
  -1 -18   2   56.30    7.27
   0 -18  -2   24.54    5.07
   0 -18  -2   40.47    5.41
   0 -18   2   37.01    5.89
   1 -18   2  106.15    9.83
  -1 -18  -2   76.06    8.18
  -1 -18  -2   87.62    7.24
   2 -18   2   18.45    4.66
  -2 -18  -2   24.05    5.00
  -3 -18  -2  288.94   16.81
   3 -18   2  279.67   15.56
   3 -18   2  294.08   17.12
   4 -18   2  178.82   11.61
   4 -18   2  178.12   12.79
  -4 -18  -2  176.51   12.47
   5 -18   2  221.57   13.89
   5 -18   2  222.15   14.85
  -5 -18  -2  231.03   14.85
   6 -18   2  231.34   14.58
  -6 -18  -2  215.43   14.93
   6 -18   2  225.19   15.05
   7 -18   2  207.16   15.30
  -7 -18  -2  263.36   16.70
   7 -18   2  240.55   15.32
  -8 -18  -2  324.70   20.18
   8 -18   2  305.91   19.53
   8 -18   2  339.93   20.05
   9 -18   2   12.42    5.19
  -9 -18  -2   30.46    7.49
 -10 -18  -2  336.37   21.15
  10 -18   2  287.59   19.74
 -11 -18  -2   18.71    7.24
  11 -18   2   11.44    5.98
  12 -18   2   94.04   12.27
 -12 -18  -2  102.95   13.69
  12 -19  -2   82.68   11.94
 -12 -19   2   86.91   12.22
 -11 -19   2  164.83   15.43
  11 -19  -2  153.05   14.32
 -10 -19   2  122.41   12.77
  10 -19  -2  132.34   12.76
  -9 -19   2  211.44   15.56
   9 -19  -2  202.52   15.90
  -8 -19   2  103.34   11.04
   8 -19  -2   85.06   10.53
  -7 -19   2  673.64   34.36
   7 -19  -2  713.38   35.20
   6 -19  -2   27.98    6.08
   6 -19  -2   41.84    6.27
  -6 -19   2   40.30    6.71
   5 -19  -2  207.91   12.86
  -5 -19   2  161.25   12.59
   5 -19  -2  184.45   13.12
   4 -19  -2  104.08    9.24
   4 -19  -2  114.11    9.66
  -4 -19   2  129.01   10.43
  -3 -19   2   80.35    8.86
   3 -19  -2   60.18    7.18
   3 -19  -2   80.08    8.48
   2 -19  -2   27.63    5.02
   2 -19  -2   23.92    4.82
  -2 -19   2   22.57    5.17
  -1 -19   2  169.28   12.31
   1 -19  -2  176.51   11.28
   1 -19  -2  167.31   11.84
   0 -19  -2   24.95    5.18
   0 -19   2   17.97    4.85
   0 -19  -2   18.04    4.16
   1 -19   2   12.14    4.72
  -1 -19  -2   12.75    4.55
  -2 -19  -2   28.33    5.70
   2 -19   2   29.42    5.63
  -3 -19  -2  139.67   10.60
   3 -19   2  108.68   11.09
   4 -19   2  242.70   14.37
   4 -19   2  228.47   15.39
  -4 -19  -2  240.36   15.35
   5 -19   2  231.73   14.69
  -5 -19  -2  252.22   16.13
   5 -19   2  235.08   15.61
   6 -19   2   98.57    9.14
   6 -19   2   96.74   10.46
  -6 -19  -2   70.25    9.20
  -7 -19  -2  323.63   20.46
   7 -19   2  337.59   20.16
   7 -19   2  339.24   19.91
   8 -19   2   94.95   15.68
   8 -19   2   87.98   10.37
  -8 -19  -2   97.85   11.17
  -9 -19  -2  320.81   20.77
   9 -19   2  318.09   20.07
 -10 -19  -2    6.55    6.69
  10 -19   2   12.41    5.40
 -11 -19  -2  154.54   16.90
  11 -19   2  184.80   15.65
 -12 -19  -2   34.38    9.06
  12 -19   2   46.54    9.43
  12 -20  -2   72.94   11.57
 -12 -20   2   65.10   10.60
 -11 -20   2   87.63   11.52
  11 -20  -2   83.44   12.17
  10 -20  -2  333.02   21.64
 -10 -20   2  283.85   19.53
  -9 -20   2   31.40    7.60
   9 -20  -2   34.91    7.54
   8 -20  -2  286.17   19.01
  -8 -20   2  289.99   18.42
   7 -20  -2   57.69    8.84
  -7 -20   2   65.21    9.04
  -6 -20   2  139.91   11.53
   6 -20  -2  131.79   11.57
   6 -20  -2  141.90   10.90
  -5 -20   2   83.38    9.87
   5 -20  -2   90.57    9.90
   5 -20  -2   80.29    8.99
   4 -20  -2   40.29    6.17
  -4 -20   2   30.36    6.14
   4 -20  -2   28.08    5.83
   3 -20  -2   80.61    8.65
   3 -20  -2   78.27    8.49
  -3 -20   2   73.36    8.67
   2 -20  -2   35.76    5.94
   2 -20  -2   33.04    5.61
  -2 -20   2   17.26    5.46
   1 -20  -2  117.02    9.63
  -1 -20   2  116.52   11.04
   0 -20  -2   70.41    8.15
   0 -20   2   64.19    8.19
  -1 -20  -2   58.86    7.71
   1 -20   2   83.23    9.31
   2 -20   2    2.99    4.02
  -2 -20  -2    5.46    4.35
  -3 -20  -2   52.17    7.49
   3 -20   2   63.73    8.35
   4 -20   2  422.21   24.03
  -4 -20  -2  466.70   24.57
   5 -20   2  139.34   12.97
  -5 -20  -2  144.90   11.98
   6 -20   2  360.92   21.08
   6 -20   2  374.95   20.84
  -6 -20  -2  348.45   21.17
   7 -20   2   36.91    6.81
  -7 -20  -2   36.54    7.90
   7 -20   2   38.00    7.21
  -8 -20  -2  308.20   19.60
   8 -20   2  282.48   18.62
  -9 -20  -2    7.13    5.49
   9 -20   2    6.74    4.64
  10 -20   2  236.65   17.48
 -10 -20  -2  205.56   17.10
  11 -20   2    9.17    5.77
 -11 -20  -2   12.81    6.79
  12 -21  -2   88.97   13.13
 -12 -21   2  107.03   13.29
  11 -21  -2  132.14   15.05
 -11 -21   2  136.45   14.25
  10 -21  -2   65.60   10.31
 -10 -21   2   67.96    9.75
  -9 -21   2  265.93   17.93
   9 -21  -2  258.53   18.69
   8 -21  -2    3.65    4.82
  -8 -21   2    6.32    5.00
   7 -21  -2  309.95   19.90
  -7 -21   2  315.32   19.77
   6 -21  -2  111.58   15.07
   6 -21  -2   89.50   10.73
  -6 -21   2   93.73   10.70
  -5 -21   2  171.39   13.33
   5 -21  -2  186.73   13.07
   5 -21  -2  192.98   13.74
   4 -21  -2   70.75    8.19
   4 -21  -2   69.77    8.57
  -4 -21   2   60.26    8.33
   3 -21  -2    6.97    4.04
   3 -21  -2    8.35    4.19
  -3 -21   2    6.38    4.25
   2 -21  -2  120.34   10.21
  -2 -21   2  141.16   11.11
   1 -21  -2   15.34    5.14
  -1 -21   2   24.96    6.14
   0 -21  -2   53.28    7.32
   0 -21   2   45.69    7.25
   1 -21   2   17.86    5.62
  -1 -21  -2    9.17    4.52
  -2 -21  -2   44.86    7.18
   2 -21   2   48.02    7.35
   3 -21   2   78.19    9.44
  -3 -21  -2   78.39    9.37
   4 -21   2   14.38    5.44
  -4 -21  -2   17.93    6.28
  -5 -21  -2  120.36   12.21
   5 -21   2  113.00   11.88
   6 -21   2  108.55   11.43
  -6 -21  -2  123.15   12.50
   7 -21   2  272.02   18.13
  -7 -21  -2  281.15   18.64
   8 -21   2   20.53    6.25
  -8 -21  -2    7.25    5.65
   9 -21   2  285.90   19.40
  -9 -21  -2  291.01   19.94
  10 -21   2    9.61    5.68
 -10 -21  -2    5.51    5.66
 -11 -21  -2  148.68   16.22
  11 -21   2  173.78   15.56
 -11 -22   2  104.57   12.96
  11 -22  -2   93.88   12.73
 -10 -22   2  209.40   17.27
  10 -22  -2  251.27   18.74
  -9 -22   2   20.80    6.69
   9 -22  -2   20.87    6.96
   8 -22  -2  277.45   19.41
  -8 -22   2  300.72   19.55
  -7 -22   2   36.40    7.66
   7 -22  -2   34.59    7.42
   6 -22  -2   87.01   10.60
  -6 -22   2  103.93   11.25
   5 -22  -2  106.83   10.30
  -5 -22   2   98.68   10.81
   5 -22  -2   92.80   10.12
   4 -22  -2  135.04   11.13
  -4 -22   2  132.54   11.45
   3 -22  -2  109.40   10.61
  -3 -22   2  116.49   11.61
  -2 -22   2   10.23    5.02
   2 -22  -2   12.30    5.00
  -1 -22   2   70.79    9.06
   1 -22  -2   60.08    8.09
   0 -22   2    1.58    4.44
   0 -22  -2    9.00    4.82
   1 -22   2   32.55    6.41
  -1 -22  -2   29.65    6.30
   2 -22   2   12.31    4.92
  -2 -22  -2    8.83    5.17
  -3 -22  -2  147.57   12.73
   3 -22   2  161.92   12.47
   4 -22   2   34.94    6.74
  -4 -22  -2   37.47    7.56
  -5 -22  -2  239.36   16.60
   5 -22   2  215.91   15.78
   6 -22   2  235.90   16.74
  -6 -22  -2  255.58   17.58
  -7 -22  -2   35.19    7.79
   7 -22   2   28.34    7.08
  -8 -22  -2  277.52   19.27
  -9 -22  -2    1.20    5.29
 -10 -22  -2  250.87   19.09
  10 -22   2  244.85   19.00
  11 -23  -2  107.53   14.00
 -11 -23   2  106.94   13.67
 -10 -23   2   41.90    8.57
  10 -23  -2   51.38    9.50
  -9 -23   2  116.54   13.09
   9 -23  -2  108.13   12.99
   8 -23  -2   27.09    6.67
  -8 -23   2   12.59    6.53
  -7 -23   2  272.18   18.82
   7 -23  -2  309.39   19.78
  -6 -23   2   98.76   11.36
   6 -23  -2  115.74   17.28
   5 -23  -2  161.10   12.43
  -5 -23   2  156.97   14.48
  -4 -23   2   36.23    7.04
   4 -23  -2   23.66    5.66
  -3 -23   2   26.10    6.31
   3 -23  -2   22.63    5.67
  -2 -23   2   50.23    8.31
   2 -23  -2   45.80    7.41
  -1 -23   2    2.90    4.65
   1 -23  -2    5.69    4.61
   0 -23  -2    2.22    4.71
   0 -23   2    3.57    4.22
   1 -23   2   -0.46    3.96
  -1 -23  -2   -4.54    3.67
  -2 -23  -2  208.47   15.06
   2 -23   2  203.02   14.70
   3 -23   2    0.04    4.37
  -3 -23  -2   -2.87    4.05
   4 -23   2   40.44    7.58
  -4 -23  -2   31.98    7.43
  -5 -23  -2  139.73   14.06
   5 -23   2  153.66   12.63
  -6 -23  -2   31.57    7.36
   6 -23   2   22.64    6.28
  -7 -23  -2  129.59   13.76
   7 -23   2  155.96   13.26
  -8 -23  -2   12.42    7.04
  -9 -23  -2  249.09   19.30
 -10 -23  -2    6.59    7.17
 -10 -24   2  105.53   13.05
  10 -24  -2   85.46   12.47
  -9 -24   2    8.51    5.92
   9 -24  -2   11.72    6.17
  -8 -24   2  142.88   14.56
  -7 -24   2    9.40    6.04
  -6 -24   2  213.09   15.87
  -5 -24   2   53.48    8.79
   5 -24  -2   50.20    7.69
   4 -24  -2   95.50   10.50
  -4 -24   2   62.92    9.12
  -3 -24   2    1.04    4.13
   3 -24  -2    1.04    4.48
  -2 -24   2   36.84    7.43
   2 -24  -2   40.67    7.45
   1 -24  -2    5.11    4.25
  -1 -24   2    3.02    4.45
   0 -24  -2    2.81    4.33
   0 -24   2    1.20    4.70
   1 -24   2   37.22    7.23
  -1 -24  -2   27.22    6.58
  -2 -24  -2    5.27    4.39
   2 -24   2    0.11    4.19
   3 -24   2   73.71    9.99
  -3 -24  -2   83.70   10.38
   4 -24   2    4.75    4.61
  -4 -24  -2    9.46    5.59
  -5 -24  -2   88.61   11.44
   5 -24   2   89.90   11.13
  -6 -24  -2  161.69   14.00
   6 -24   2  159.68   13.36
  -7 -24  -2    2.49    6.28
  -8 -24  -2  186.47   17.71
  -9 -24  -2    8.23    6.50
  -9 -25   2  122.82   13.82
  -8 -25   2    2.42    5.40
  -7 -25   2  108.00   12.89
  -6 -25   2   34.35    8.13
  -5 -25   2  154.35   14.59
   5 -25  -2  129.42   12.90
   4 -25  -2   28.60    6.75
  -4 -25   2   29.88    7.41
   3 -25  -2   45.45    8.05
  -3 -25   2   65.82    9.40
   2 -25  -2    3.05    4.68
  -2 -25   2    0.30    4.46
  -1 -25   2    4.21    4.37
   1 -25  -2    6.49    5.10
   0 -25  -2    9.85    5.59
   0 -25   2    5.25    5.29
  -1 -25  -2    7.40    4.98
   1 -25   2   21.29    6.11
   2 -25   2   49.59    8.81
  -2 -25  -2   65.18    9.11
  -3 -25  -2   44.76    8.18
   3 -25   2   47.92    8.61
  -4 -25  -2   90.66   11.20
   4 -25   2   56.01    9.05
  -5 -25  -2   69.54   10.62
   5 -25   2   66.30    9.79
   6 -25   2   14.56    6.45
  -6 -25  -2   23.85    6.96
  -7 -25  -2  106.77   12.96
  -8 -25  -2   24.57    7.55
  -9 -26   2   29.04   11.97
  -8 -26   2  104.24   13.07
  -7 -26   2   10.71    6.40
  -6 -26   2   89.05   11.58
  -5 -26   2   32.36    7.90
   4 -26  -2   65.39    9.31
  -4 -26   2   65.20    9.74
  -3 -26   2   48.98    8.53
   3 -26  -2   59.76    8.98
   2 -26  -2   -0.38    4.62
  -2 -26   2    2.74    4.69
  -1 -26   2    2.82    4.84
   1 -26  -2    6.49    5.36
   0 -26   2   19.91    6.22
   0 -26  -2   23.38    6.76
   1 -26   2   29.53    7.48
  -1 -26  -2   28.32    7.13
  -2 -26  -2   21.00    6.45
   2 -26   2   20.22    6.48
  -3 -26  -2  103.70   12.04
   3 -26   2   95.45   12.15
  -4 -26  -2   25.72    6.94
   4 -26   2   23.16    6.93
   5 -26   2   57.16    9.62
  -5 -26  -2   52.25    9.33
  -6 -26  -2  134.21   14.53
   6 -26   2  142.95   14.19
  -7 -26  -2   21.85    7.83
  -7 -27   2   86.87   11.51
  -6 -27   2    9.67    5.97
  -5 -27   2   41.33    8.69
   4 -27  -2   59.40    9.29
  -4 -27   2   62.51    9.78
  -3 -27   2   11.76    6.20
   3 -27  -2   10.33    5.87
   2 -27  -2   22.01    6.96
  -2 -27   2   35.35    8.27
   1 -27  -2   33.44    7.45
  -1 -27   2   44.88    8.32
   0 -27   2    4.78    5.44
   0 -27  -2   -7.78    4.37
   1 -27   2    5.69    5.20
  -1 -27  -2   25.66    7.24
   2 -27   2    5.73    5.11
  -2 -27  -2    3.91    5.26
   3 -27   2   50.36    9.54
  -3 -27  -2   66.52   10.13
  -4 -27  -2   61.41   10.29
   4 -27   2   42.98    8.60
  -5 -27  -2   23.74    7.81
   5 -27   2   17.85    7.19
   6 -27   2  101.81   12.84
  -6 -27  -2  134.58   14.54
  -6 -28   2   62.61   10.17
  -5 -28   2    9.86    6.45
  -4 -28   2   40.55    9.08
   4 -28  -2   25.08    6.77
   3 -28  -2   55.34    8.97
  -3 -28   2   72.73   11.06
   2 -28  -2   28.15    7.17
  -2 -28   2   16.57    6.86
   1 -28  -2    5.17    4.77
  -1 -28   2    4.99    5.04
   0 -28   2   18.49    7.10
   0 -28  -2   14.15    6.73
  -1 -28  -2   11.36    5.91
   1 -28   2   10.36    6.58
  -2 -28  -2   42.88    8.27
   2 -28   2   43.92    8.42
   3 -28   2   69.16   10.47
  -3 -28  -2   54.03   10.15
   4 -28   2   20.74    7.28
  -4 -28  -2   18.31    7.04
   5 -28   2   73.31   10.45
  -5 -28  -2   65.09   10.42
  -5 -29   2   12.65    6.76
  -4 -29   2   58.02    9.77
   4 -29  -2   62.88   10.34
  -3 -29   2   54.91    9.41
   3 -29  -2   60.68    9.66
   2 -29  -2   47.88    9.13
  -2 -29   2   25.65    7.86
   1 -29  -2   86.34   11.39
  -1 -29   2   67.25   10.41
   0 -29  -2   10.17    6.45
   0 -29   2    2.38    5.45
   1 -29   2   -3.35    4.72
  -1 -29  -2   11.91    6.56
   2 -29   2   18.19    7.34
  -2 -29  -2   19.51    7.33
  -3 -29  -2   28.11    8.42
   3 -29   2   22.59    7.42
   4 -29   2   81.60   11.41
  -4 -29  -2   64.51   10.68
   5 -29   2   27.24    7.87
  -3 -30   2   -0.44    6.97
   3 -30  -2    7.87    6.14
  -2 -30   2   10.90    6.37
   2 -30  -2   25.29    7.70
  -1 -30   2   11.67    6.53
   1 -30  -2   13.11    7.25
   0 -30   2   34.18    8.43
   0 -30  -2   52.92    9.37
   1 -30   2    0.82    6.13
  -1 -30  -2    0.82    5.75
  -2 -30  -2   16.07    7.75
   2 -30   2   20.27    7.26
   3 -30   2   19.85    7.52
   1 -31  -2   14.59    7.35
   0 -31  -2   -4.32    6.04
  16   0  -3   69.56   11.02
  15   0  -3    2.23    5.60
  14   0  -3  144.15   13.42
  13   0  -3  121.99   11.36
  12   0  -3  176.85   13.37
  11   0  -3  391.38   21.85
  10   0  -3  366.44   20.27
   9   0  -3  703.61   31.81
  -9   0   3  589.84   37.19
   8   0  -3  169.97   10.99
  -8   0   3  206.13   17.81
  -7   0   3 1049.92   50.39
   7   0  -3 1002.25   44.96
   6   0  -3 1527.64   65.06
  -6   0   3 1527.56   69.31
   5   0  -3  689.82   31.14
  -5   0   3  737.09   34.90
  -4   0   3   17.87    1.67
   4   0  -3   14.53    2.32
  -4   0   3   21.06    4.95
  -3   0   3 1918.13   81.55
   3   0  -3 1901.87   79.02
  -2   0   3  275.08   14.32
   2   0  -3  271.65   12.34
   1   0  -3  547.33   23.38
   0   0  -3   75.86    4.41
   1   0   3  430.02   19.62
   2   0   3  411.38   19.32
   3   0   3  356.47   17.63
   4   0   3  164.88   10.24
   5   0   3 1198.30   53.00
   6   0   3  334.21   18.32
   7   0   3  778.36   36.92
   8   0   3  215.97   14.37
   9   0   3  505.31   27.17
  10   0   3   79.55    9.93
  11   0   3  396.00   23.58
  12   0   3   68.56   10.25
  13   0   3  179.34   15.94
  14   0   3   80.17   11.57
  16  -1  -3   11.21    6.82
  16   1  -3    0.71    4.84
  15  -1  -3  152.24   14.08
  15   1  -3  152.55   13.91
  14  -1  -3    2.29    4.50
  14   1  -3    2.96    4.33
  13  -1  -3  204.50   15.07
  13   1  -3  192.18   14.95
  12  -1  -3  428.71   23.95
  12   1  -3  421.76   23.75
  11  -1  -3  766.11   36.20
  11   1  -3  703.90   35.53
 -10  -1   3  435.18   29.66
  10  -1  -3  409.62   22.52
  10   1  -3  436.19   22.53
   9  -1  -3  124.99   10.05
  -9  -1   3  154.06   17.55
   9   1  -3  179.40   10.85
   8  -1  -3 1222.76   54.36
  -8  -1   3 1178.84   59.64
   8   1  -3 1275.36   54.21
  -8   1   3 1241.59   60.53
   7  -1  -3   78.92    6.69
  -7  -1   3   84.86   10.96
   7   1  -3   65.42    6.14
  -7   1   3   85.42   11.91
  -6  -1   3  892.60   43.86
  -6  -1   3  929.02   38.70
   6  -1  -3  991.38   40.24
   6   1  -3  851.70   39.61
  -6   1   3  864.33   44.15
  -5  -1   3   63.86    3.82
  -5  -1   3   61.34    8.28
   5  -1  -3   58.99    4.70
  -5   1   3   53.50    8.03
   5   1  -3   49.60    4.32
  -4  -1   3  262.13   14.83
   4  -1  -3  244.88   11.78
  -4  -1   3  253.44   10.68
  -4   1   3  234.29   14.75
   4   1  -3  210.98   11.37
   3  -1  -3  952.90   42.28
  -3  -1   3  993.37   44.96
  -3  -1   3 1025.14   41.37
  -3   1   3 1032.93   44.79
   3   1  -3 1011.01   42.06
  -2  -1   3  191.08    8.13
   2  -1  -3  192.66    8.87
  -2   1   3  184.44   10.45
   2   1  -3  160.60    8.34
   1  -1  -3  303.28   14.17
   1   1  -3  322.94   13.91
  -1   1   3  329.29   15.15
   0  -1  -3  157.26    7.42
   0   1  -3  137.60    6.96
   1  -1   3   30.53    3.48
   2  -1   3 1094.83   46.84
   2   1   3 1087.59   47.05
   3  -1   3 2685.55  109.49
   3   1   3 2547.94  109.44
   4  -1   3  637.59   29.29
   4   1   3  619.86   29.28
   5  -1   3   11.43    3.59
   5   1   3   25.62    4.74
   6  -1   3 1259.78   58.13
   6   1   3 1373.55   58.58
   7  -1   3  479.80   24.91
   7   1   3  489.94   25.09
   8  -1   3  643.68   32.22
   8   1   3  659.16   32.47
   9  -1   3  102.87   11.07
   9   1   3  110.42   11.46
  10  -1   3  552.14   31.06
  10   1   3  643.18   31.71
  11  -1   3  104.76   11.89
  11   1   3  101.87   12.11
  12  -1   3  337.83   21.45
  12   1   3  326.07   21.66
  13  -1   3   65.27   10.67
  13   1   3   65.40   10.62
  14  -1   3  170.35   15.42
  14   1   3  165.53   16.07
  15   1   3   55.14   11.90
  16  -2  -3  101.91   13.03
  16   2  -3   75.09   11.56
  15  -2  -3   12.79    6.43
  15   2  -3    8.82    5.61
  14  -2  -3  169.23   14.32
  14   2  -3  150.92   13.66
  13  -2  -3   81.35   10.50
  12  -2  -3  326.45   20.29
  12   2  -3  357.10   20.35
  11  -2  -3  314.80   18.22
  11   2  -3  259.72   16.99
 -10  -2   3  173.52   19.89
  10  -2  -3  178.60   12.40
  10   2  -3  152.91   11.50
   9  -2  -3  481.48   24.49
  -9  -2   3  441.25   29.80
   9   2  -3  512.83   24.30
   8  -2  -3  192.69   12.06
  -8  -2   3  192.85   16.60
   8   2  -3  197.23   11.61
   7  -2  -3 1019.34   46.98
  -7  -2   3 1091.34   51.73
  -7  -2   3 1117.71   45.80
  -7   2   3 1023.04   52.61
   7   2  -3 1082.23   46.76
  -6  -2   3  167.84    8.50
   6  -2  -3  166.47    9.85
  -6  -2   3  171.36   13.38
  -6   2   3  166.91   14.26
   6   2  -3  147.06    9.13
  -5  -2   3 1401.20   55.87
   5  -2  -3 1365.36   57.15
  -5  -2   3 1339.55   60.41
  -5   2   3 1330.01   61.02
   5   2  -3 1265.45   56.53
  -4  -2   3  262.76   11.84
  -4  -2   3  242.92   15.44
   4  -2  -3  252.42   12.91
   4   2  -3  279.07   12.49
  -4   2   3  288.78   16.04
  -3  -2   3  356.04   15.25
   3  -2  -3  371.27   16.24
  -3  -2   3  337.06   18.61
  -3   2   3  337.00   18.19
   3   2  -3  351.38   15.51
  -2  -2   3  728.57   32.91
   2  -2  -3  675.97   30.24
  -2  -2   3  711.73   29.66
   2   2  -3  695.80   29.56
  -2   2   3  732.68   31.69
  -1  -2   3   55.77    3.45
   1  -2  -3   57.56    3.06
  -1   2   3   49.00    4.30
   1   2  -3   45.25    2.91
   0  -2  -3 1409.46   58.48
   0  -2   3 1396.93   58.64
   0  -2  -3 1426.23   58.85
  -1  -2  -3  732.52   31.22
   1  -2   3  733.03   31.41
  -1  -2  -3  715.11   31.17
   2  -2   3  440.16   21.87
   2   2   3  531.15   22.74
   3  -2   3   25.12    3.83
   3   2   3   21.23    3.67
   4  -2   3  220.08   11.44
   4   2   3  157.10   10.86
   5  -2   3 1028.37   48.24
   5   2   3 1157.13   49.12
   6  -2   3  432.31   23.41
   6   2   3  505.12   24.20
   7  -2   3  123.28    9.63
   7   2   3  103.17    9.36
   8  -2   3  115.71   10.03
   8   2   3  124.32   10.51
   9  -2   3  441.53   24.86
   9   2   3  486.21   25.79
  10  -2   3   61.88    8.99
  10   2   3   54.13    8.95
  11  -2   3  598.19   31.87
  11   2   3  601.02   32.07
  12  -2   3   46.36    8.91
  12   2   3   54.19    9.31
  13  -2   3  178.45   15.28
  13   2   3  174.43   15.70
  14  -2   3   89.08   12.38
  14   2   3  116.91   14.11
  15   2   3   79.28   13.55
  16  -3  -3   16.30    6.88
  16   3  -3   20.17    7.27
  15  -3  -3  239.06   18.19
  15   3  -3  236.35   17.64
  14  -3  -3   15.11    6.16
  14   3  -3   23.06    6.21
  13  -3  -3  298.20   19.94
  13   3  -3  324.95   19.60
  12  -3  -3  157.38   12.67
  12   3  -3  141.37   12.04
 -11  -3   3  404.78   30.47
  11  -3  -3  382.25   22.05
  11   3  -3  398.11   21.67
 -10  -3   3  544.84   34.60
  10  -3  -3  550.32   28.28
  10   3  -3  576.04   27.92
  -9  -3   3  406.43   26.73
   9  -3  -3  372.01   21.00
   9   3  -3  434.77   21.08
  -8  -3   3  459.84   20.51
   8  -3  -3  424.07   21.75
  -8  -3   3  413.27   26.03
   8   3  -3  417.76   21.22
  -7  -3   3   60.62    9.71
  -7  -3   3   78.74    5.53
   7  -3  -3   80.44    6.62
   7   3  -3   68.56    6.02
   6  -3  -3 1005.05   45.81
  -6  -3   3 1037.39   44.50
  -6  -3   3 1021.88   49.54
   6   3  -3 1088.40   45.40
  -6   3   3 1102.69   50.91
   5  -3  -3  685.97   29.65
  -5  -3   3  673.46   28.35
  -5  -3   3  653.26   32.76
  -5   3   3  655.11   33.38
   5   3  -3  627.22   28.76
   4  -3  -3  765.39   32.18
   4  -3  -3  775.93   33.87
  -4  -3   3  787.02   32.86
  -4  -3   3  739.31   36.69
   4   3  -3  800.49   33.14
  -4   3   3  785.57   37.00
  -3  -3   3   74.58    4.01
   3  -3  -3   72.02    4.68
  -3  -3   3   81.07    8.29
  -3   3   3   45.61    6.39
   3   3  -3   54.77    3.62
   2  -3  -3  268.07   12.01
   2  -3  -3  273.39   13.24
  -2  -3   3  262.27   12.66
  -2   3   3  311.63   14.89
   2   3  -3  306.15   12.25
  -1  -3   3 1010.17   41.65
   1  -3  -3 1000.38   41.98
   1  -3  -3 1005.57   41.15
   1   3  -3  948.77   40.87
  -1   3   3 1002.25   42.03
   0  -3  -3  446.89   19.85
   0  -3  -3  469.94   20.35
   0  -3   3  457.39   19.83
  -1  -3  -3   29.02    3.11
  -1  -3  -3   26.94    3.04
   1  -3   3   26.64    3.28
  -2  -3  -3  211.95   10.56
   2  -3   3  203.87   10.72
   2   3   3  195.73   11.17
   3  -3   3  503.71   23.45
  -3  -3  -3  492.28   23.18
   3   3   3  521.43   24.08
   4  -3   3  588.35   27.86
  -4  -3  -3  582.56   27.49
   4   3   3  636.36   28.58
   5  -3   3  127.27    8.73
   5   3   3   98.79    8.79
   6  -3   3  475.50   23.33
   6   3   3  434.43   23.25
   7  -3   3   69.42    7.94
   7   3   3   73.81    8.40
   8  -3   3 1166.78   52.67
   8   3   3 1138.44   52.97
   9  -3   3   14.53    4.95
   9   3   3    4.50    5.14
  10  -3   3  708.04   35.21
  10   3   3  664.89   34.99
  11  -3   3   20.39    6.18
  11   3   3   23.01    6.51
  12  -3   3  234.15   17.52
  12   3   3  267.12   18.82
  13  -3   3  107.26   12.94
  13   3   3  137.41   14.62
  14  -3   3   96.00   12.85
  14   3   3  119.37   13.79
  15   3   3   47.37    9.72
  16  -4  -3  107.08   14.05
  16   4  -3  100.73   12.79
  15  -4  -3   18.09    6.69
  15   4  -3   17.79    6.25
  14  -4  -3  260.17   18.30
  14   4  -3  241.24   17.09
  13  -4  -3   47.59    8.23
  13   4  -3   38.79    7.55
  12  -4  -3  324.33   20.06
  12   4  -3  304.57   18.78
  11  -4  -3  416.43   22.99
 -11  -4   3  419.96   30.02
  11   4  -3  384.88   21.61
  10  -4  -3  307.51   17.40
 -10  -4   3  258.88   22.43
  10   4  -3  265.41   16.07
  -9  -4   3  362.95   25.19
  -9  -4   3  383.73   19.26
   9  -4  -3  385.57   20.83
   9   4  -3  408.97   20.29
   8  -4  -3   94.77    8.08
  -8  -4   3  113.28    7.23
  -8  -4   3   97.47   12.68
   8   4  -3  103.17    7.83
  -7  -4   3  690.53   36.53
  -7  -4   3  751.85   31.27
   7  -4  -3  734.60   32.69
   7   4  -3  641.84   31.56
  -6  -4   3   29.30    3.43
  -6  -4   3   29.04    7.10
   6  -4  -3   37.41    4.70
   6   4  -3   25.68    3.71
   5  -4  -3  940.14   41.32
  -5  -4   3  945.10   40.15
  -5  -4   3  901.42   44.63
   5  -4  -3  943.58   39.51
   5   4  -3  983.54   40.50
   4  -4  -3  218.65   11.13
  -4  -4   3  226.66   14.11
  -4  -4   3  207.76   10.12
   4  -4  -3  216.06    9.46
   4   4  -3  198.36    9.95
   3  -4  -3 1383.00   60.49
   3  -4  -3 1401.28   59.04
  -3  -4   3 1367.57   63.41
  -3  -4   3 1432.29   59.80
   3   4  -3 1521.51   59.34
  -3   4   3 1514.40   62.88
   2  -4  -3  311.34   15.13
  -2  -4   3  324.49   14.74
   2  -4  -3  311.82   13.97
  -2   4   3  370.45   16.89
   1  -4  -3 2110.73   86.12
  -1  -4   3 2080.07   86.66
   0  -4   3 2665.24  108.38
   0  -4   3 2595.34  109.01
   0  -4  -3 2660.81  109.17
   0  -4  -3 2644.34  108.62
  -1  -4  -3 1936.64   80.99
   1  -4   3 1943.25   80.91
  -1  -4  -3 1974.48   81.22
  -2  -4  -3  443.42   20.66
   2  -4   3  458.48   20.84
   2   4   3  467.21   21.83
   3  -4   3  514.87   22.51
  -3  -4  -3  482.02   22.19
   3   4   3  446.05   22.91
   4  -4   3 1410.71   62.17
  -4  -4  -3 1499.71   62.09
   4   4   3 1433.99   62.84
   5  -4   3  340.90   18.49
  -5  -4  -3  344.61   18.35
   5   4   3  409.03   19.71
   6  -4   3  203.83   13.51
   6   4   3  262.21   14.86
   7  -4   3  496.96   26.57
   7   4   3  580.98   27.78
   8  -4   3  169.83   12.09
   8   4   3  160.63   12.43
   9  -4   3  369.32   21.62
   9   4   3  409.14   22.58
  10  -4   3   17.83    5.88
  10   4   3   16.51    6.60
  11  -4   3  437.37   25.93
  11   4   3  480.09   26.84
  12  -4   3  104.92   12.50
  12   4   3   84.65   11.79
  13  -4   3  242.28   18.92
  13   4   3  253.97   18.50
  14  -4   3   90.68   12.63
  14   4   3   70.93   11.70
  15  -5  -3  168.22   15.51
  15   5  -3  193.72   15.43
  14  -5  -3   15.54    6.16
  14   5  -3    7.91    5.21
  13  -5  -3  213.33   16.18
  13   5  -3  221.43   15.57
  12  -5  -3  159.21   12.87
 -12  -5   3  130.49   20.37
  12   5  -3  149.83   11.88
 -11  -5   3  443.70   31.92
  11  -5  -3  418.57   24.03
  11   5  -3  454.97   23.48
 -10  -5   3  449.70   29.98
 -10  -5   3  455.36   22.69
  10  -5  -3  445.76   24.36
  10   5  -3  466.90   23.54
   9  -5  -3  189.45   11.82
  -9  -5   3  133.76   15.90
  -9  -5   3  159.69    9.97
   9   5  -3  145.96   10.20
  -8  -5   3  699.85   37.61
   8  -5  -3  691.62   33.09
  -8  -5   3  696.81   31.61
   8   5  -3  718.21   32.26
  -7  -5   3  257.36   13.53
  -7  -5   3  305.11   19.53
   7  -5  -3  270.82   14.91
   7   5  -3  264.77   13.97
   6  -5  -3  631.08   30.10
  -6  -5   3  661.11   33.88
   6  -5  -3  637.79   28.21
  -6  -5   3  661.02   28.91
   6   5  -3  690.59   29.30
  -5  -5   3  392.61   23.19
   5  -5  -3  414.37   18.18
  -5  -5   3  400.65   18.83
   5  -5  -3  407.82   19.89
   5   5  -3  451.53   18.99
  -4  -5   3  160.15   12.23
   4  -5  -3  180.22    8.00
  -4  -5   3  161.50    8.59
   4  -5  -3  164.40    9.33
   3  -5  -3  455.65   20.01
  -3  -5   3  412.87   22.84
  -3  -5   3  433.21   19.19
   3  -5  -3  437.40   18.49
   3   5  -3  414.83   18.27
  -2  -5   3  318.24   14.48
   2  -5  -3  310.11   14.85
   2  -5  -3  312.09   13.75
  -1  -5   3 1230.60   53.27
   1  -5  -3 1291.41   52.72
   1  -5  -3 1280.57   53.55
   0  -5   3  687.51   29.28
   0  -5  -3  710.45   29.86
   0  -5   3  694.61   30.29
  -1  -5  -3 1653.36   68.75
   1  -5   3 1673.96   68.24
  -1  -5  -3 1604.78   68.46
   1  -5   3 1631.18   68.90
   2  -5   3   86.03    5.87
  -2  -5  -3   96.08    6.21
  -2  -5  -3  103.26    6.11
  -3  -5  -3   72.49    5.41
   3  -5   3   64.09    5.29
   4  -5   3   10.20    3.37
  -4  -5  -3   11.74    3.07
   4   5   3   10.14    3.63
  -5  -5  -3  709.04   31.23
   5  -5   3  690.47   31.22
   5   5   3  617.04   31.68
  -6  -5  -3  488.50   23.73
   6  -5   3  517.42   24.22
   6   5   3  428.78   24.14
   7  -5   3  156.03   10.85
   7   5   3  135.41   11.29
   8  -5   3  364.63   20.80
   8   5   3  403.03   21.90
   9  -5   3  161.91   12.52
   9   5   3  173.32   13.85
  10  -5   3  955.23   45.45
  10   5   3  940.14   45.92
  11  -5   3   60.62    9.47
  11   5   3   71.03   10.38
  12  -5   3  276.17   19.46
  12   5   3  313.18   20.65
  13  -5   3   95.22   12.20
  13   5   3   97.93   12.61
  14  -5   3   94.70   12.55
  14   5   3  101.62   12.95
  15  -6  -3    5.17    5.44
  14  -6  -3  195.76   16.24
  14   6  -3  217.12   15.76
  13  -6  -3   18.20    6.58
  13   6  -3   25.95    6.10
 -12  -6   3  307.52   27.24
  12  -6  -3  245.63   17.66
  12   6  -3  284.78   17.16
  11  -6  -3  471.91   26.53
 -11  -6   3  490.06   33.73
  11   6  -3  506.42   25.54
  10  -6  -3  183.09   13.43
 -10  -6   3  168.91   11.64
 -10  -6   3  217.26   19.92
  10   6  -3  203.33   12.66
  -9  -6   3   92.37   13.45
  -9  -6   3   94.95    7.82
   9  -6  -3   95.74    8.73
   9   6  -3  117.18    8.39
   8  -6  -3    4.60    2.93
  -8  -6   3    3.20    2.40
  -8  -6   3    9.26    6.37
   8   6  -3    5.05    2.61
   7  -6  -3  449.97   23.54
   7  -6  -3  494.28   21.61
  -7  -6   3  485.06   22.28
  -7  -6   3  486.30   27.75
   7   6  -3  483.23   22.51
  -6  -6   3   49.66    8.61
   6  -6  -3   48.29    5.49
  -6  -6   3   47.54    4.52
   6  -6  -3   41.11    3.52
   6   6  -3   31.24    3.91
   5  -6  -3  890.89   37.69
  -5  -6   3  866.66   42.91
  -5  -6   3  878.85   38.39
   5  -6  -3  878.98   39.39
   5   6  -3  931.55   38.16
   4  -6  -3  844.97   34.73
  -4  -6   3  802.26   39.72
   4  -6  -3  802.07   36.16
  -4  -6   3  806.65   35.41
   4   6  -3  843.91   34.71
   3  -6  -3   84.33    5.85
   3  -6  -3   91.65    4.87
  -3  -6   3   86.16    5.42
   2  -6  -3  132.74    7.78
  -2  -6   3  141.96    7.61
   2  -6  -3  136.98    6.88
  -1  -6   3 5662.22  231.06
   1  -6  -3 5690.00  230.44
   1  -6  -3 5562.51  231.18
   0  -6   3  247.02   11.02
   0  -6   3  253.22   12.38
   1  -6   3  103.89    5.71
   1  -6   3   92.46    6.32
  -1  -6  -3  105.50    6.18
  -1  -6  -3  104.09    6.31
   2  -6   3  510.23   23.26
  -2  -6  -3  475.57   22.75
  -2  -6  -3  503.79   22.84
   2  -6   3  503.00   22.59
  -2  -6  -3  527.45   22.13
  -3  -6  -3  354.62   17.38
  -3  -6  -3  367.60   17.59
   3  -6   3  374.56   17.39
   3   6   3  342.81   18.34
  -4  -6  -3  296.64   15.40
   4  -6   3  311.26   15.53
   4   6   3  290.71   16.28
   5  -6   3   99.55    7.58
  -5  -6  -3  108.25    7.95
   5   6   3   84.43    8.17
  -6  -6  -3  430.70   21.72
   6  -6   3  423.34   21.69
   6   6   3  434.51   22.81
   7  -6   3  492.46   25.71
  -7  -6  -3  565.37   26.35
   7   6   3  497.68   26.64
   8  -6   3   56.05    7.46
   8   6   3   41.79    7.27
   9  -6   3  546.27   28.37
   9   6   3  549.06   29.09
  10  -6   3   16.89    5.55
  10   6   3   16.01    5.81
  11  -6   3  420.83   24.86
  11   6   3  435.91   25.29
  12  -6   3   39.02    7.99
  12   6   3   53.56    8.97
  13  -6   3  221.56   17.36
  13   6   3  190.68   16.29
  14  -6   3   31.59    8.04
  14   6   3   25.87    8.19
  15  -7  -3  135.77   15.51
  14  -7  -3   35.78    8.14
 -13  -7   3  340.16   30.62
  13  -7  -3  365.24   22.98
  13   7  -3  361.69   22.11
 -12  -7   3  257.69   27.64
  12  -7  -3  292.21   19.09
  12   7  -3  307.32   17.94
 -11  -7   3  119.42   17.12
  11  -7  -3  109.43   10.65
  11   7  -3  117.97    9.91
 -10  -7   3  478.19   30.94
 -10  -7   3  482.95   24.40
  10  -7  -3  494.60   26.07
  10   7  -3  502.42   24.78
  -9  -7   3  103.73    7.92
  -9  -7   3   99.99   13.62
   9  -7  -3   93.63    8.80
   9   7  -3  108.36    8.18
   8  -7  -3  463.44   24.18
  -8  -7   3  485.59   28.50
  -8  -7   3  465.37   22.74
   8   7  -3  498.52   23.10
   7  -7  -3  214.11   10.75
   7  -7  -3  223.71   12.90
  -7  -7   3  204.73   11.45
  -7  -7   3  191.70   16.25
   7   7  -3  207.99   11.42
  -6  -7   3  472.00   27.58
  -6  -7   3  521.55   23.22
   6  -7  -3  498.23   24.21
   6  -7  -3  492.75   22.29
   6   7  -3  516.21   22.88
   5  -7  -3  168.32    9.90
   5  -7  -3  171.66    8.33
  -5  -7   3  168.63    8.94
  -5  -7   3  163.74   13.03
   5   7  -3  137.14    8.15
   4  -7  -3  294.62   12.98
  -4  -7   3  316.64   18.37
   4  -7  -3  288.82   14.38
  -4  -7   3  300.91   13.80
   4   7  -3  234.70   12.40
  -3  -7   3  242.98   11.67
   3  -7  -3  238.46   10.90
   3  -7  -3  223.19   11.90
   3   7  -3  221.04    9.93
   2  -7  -3  238.72   11.17
   2  -7  -3  237.46   12.07
  -2  -7   3  231.36   11.85
   1  -7  -3  415.58   19.33
  -1  -7   3  411.43   19.23
   1  -7  -3  423.08   18.64
   0  -7   3  611.74   25.51
   0  -7  -3  592.74   26.51
   0  -7   3  590.57   26.99
   0  -7  -3  627.28   27.08
  -1  -7  -3  116.70    6.93
   1  -7   3  119.71    7.39
   1  -7   3  119.55    6.14
  -1  -7  -3   98.96    6.68
  -2  -7  -3  327.35   15.49
   2  -7   3  307.55   14.92
   2  -7   3  333.21   15.88
  -2  -7  -3  312.69   14.59
  -2  -7  -3  315.72   15.47
  -3  -7  -3  550.31   23.27
  -3  -7  -3  526.65   23.39
   3  -7   3  515.24   23.70
   3  -7   3  495.68   23.00
   3   7   3  420.93   23.79
  -4  -7  -3   35.63    5.57
   4  -7   3   32.45    4.34
  -4  -7  -3   32.37    4.51
  -5  -7  -3   46.40    7.10
  -5  -7  -3   56.95    6.15
   5  -7   3   38.09    5.27
   5   7   3   62.44    7.26
  -6  -7  -3 1184.55   51.66
   6  -7   3 1174.44   51.59
   6   7   3 1124.14   52.45
   7  -7   3  509.58   25.80
  -7  -7  -3  512.82   25.92
   7   7   3  525.97   27.02
  -8  -7  -3  477.49   26.46
   8  -7   3  508.16   26.61
   8   7   3  587.89   28.40
   9  -7   3  130.38   11.52
   9   7   3  139.36   12.04
  10  -7   3  815.89   40.89
  10   7   3  855.54   41.51
  11  -7   3   18.37    6.21
  11   7   3   19.40    6.46
  12  -7   3  211.00   16.20
  12   7   3  217.25   17.17
  13  -7   3   43.10    8.46
  13   7   3   31.77    8.55
  14  -7   3   50.44   10.02
  14   7   3   31.97    8.65
  15  -8  -3   13.92    6.40
  14  -8  -3   95.11   12.25
 -13  -8   3   18.10   13.14
  13  -8  -3    9.14    5.63
 -12  -8   3  103.88   17.53
  12  -8  -3   93.28   11.11
  11  -8  -3  370.97   22.23
 -11  -8   3  352.96   28.23
  11   8  -3  405.72   21.10
 -10  -8   3  134.55   17.17
  10  -8  -3  130.95   11.01
 -10  -8   3  127.60    9.80
  10   8  -3  133.63    9.85
   9  -8  -3  334.53   19.19
  -9  -8   3  363.98   24.55
  -9  -8   3  347.45   17.85
   9   8  -3  322.28   17.66
   8  -8  -3   72.72    7.99
  -8  -8   3   52.59    5.80
  -8  -8   3   69.38   10.72
   8   8  -3   55.55    5.52
  -7  -8   3  735.51   33.16
  -7  -8   3  725.43   38.50
   7  -8  -3  696.92   32.18
   7  -8  -3  718.23   34.39
   7   8  -3  801.33   33.08
  -6  -8   3  458.31   21.24
   6  -8  -3  465.38   20.40
  -6  -8   3  461.82   26.23
   6  -8  -3  478.53   22.39
   6   8  -3  397.50   20.36
  -5  -8   3  170.81    9.98
  -5  -8   3  165.51   14.20
   5  -8  -3  182.41    9.28
   5  -8  -3  159.19   10.50
   5   8  -3  203.13    9.33
  -4  -8   3 2088.09   87.41
   4  -8  -3 2092.03   86.66
  -4  -8   3 2103.90   92.38
   4  -8  -3 2022.03   88.04
   4   8  -3 2136.31   86.08
  -3  -8   3  638.90   27.98
   3  -8  -3  647.04   28.53
   3  -8  -3  646.46   27.29
   3   8  -3  589.65   26.02
  -2  -8   3   30.21    3.75
   2  -8  -3   33.26    3.36
   2  -8  -3   32.55    3.97
  -1  -8   3  509.62   21.61
   1  -8  -3  507.97   22.99
   1  -8  -3  482.62   22.25
  -1  -8   3  506.18   22.97
   0  -8  -3   24.89    3.32
   0  -8   3   24.12    2.03
   0  -8  -3   17.87    2.70
   0  -8   3   16.44    3.08
  -1  -8  -3  461.81   21.20
  -1  -8  -3  454.31   21.00
   1  -8   3  461.89   20.15
   1  -8   3  457.91   21.49
  -2  -8  -3  592.78   24.90
   2  -8   3  537.63   25.81
  -2  -8  -3  551.78   25.53
  -2  -8  -3  566.25   25.51
   2  -8   3  558.87   24.89
   3  -8   3  582.96   26.37
   3  -8   3  605.84   27.24
  -3  -8  -3  613.47   26.57
  -3  -8  -3  581.83   26.78
   3   8   3  536.52   27.70
   4  -8   3  389.03   20.05
   4  -8   3  400.68   19.56
  -4  -8  -3  401.29   20.29
  -4  -8  -3  402.61   19.86
   4   8   3  433.26   21.34
   5  -8   3  542.73   25.65
  -5  -8  -3  547.30   25.88
  -5  -8  -3  540.61   27.02
   5   8   3  527.41   26.67
  -6  -8  -3  172.81   11.46
   6  -8   3  170.78   11.24
   6   8   3  196.57   12.64
   7  -8   3  146.20   10.64
  -7  -8  -3  158.05   11.32
   7   8   3  155.69   12.07
  -8  -8  -3  129.56   10.80
   8  -8   3  142.50   10.83
   8   8   3  132.34   11.81
   9  -8   3  381.06   22.98
   9   8   3  481.34   25.09
  10  -8   3   43.28    7.53
  10   8   3   45.14    8.67
  11  -8   3  422.52   25.64
  11   8   3  480.94   26.82
  12  -8   3   72.53   10.34
  12   8   3   54.76    9.50
  13  -8   3   57.91    9.89
  13   8   3   73.65   11.08
  14  -8   3   39.97    8.88
  14   8   3   25.24    7.99
  15  -9  -3  133.05   15.47
  14  -9  -3   42.96    9.51
  13  -9  -3  221.57   17.43
 -13  -9   3  221.53   25.64
  12  -9  -3   88.11   10.96
 -12  -9   3   83.09   16.68
 -11  -9   3   95.63    9.86
 -11  -9   3  105.08   16.68
  11  -9  -3  105.65   11.54
 -10  -9   3  157.11   19.13
 -10  -9   3  208.71   12.67
  10  -9  -3  168.64   13.22
  10   9  -3  196.19   12.29
  -9  -9   3    4.14    3.35
   9  -9  -3    7.48    4.22
  -9  -9   3    4.92    6.61
   9   9  -3    8.31    3.22
  -8  -9   3  224.79   12.86
  -8  -9   3  216.89   17.41
   8  -9  -3  201.07   13.65
   8   9  -3  243.08   12.62
  -7  -9   3   41.02    9.00
   7  -9  -3   48.42    4.70
   7  -9  -3   48.27    6.29
  -7  -9   3   42.64    5.22
   7   9  -3   37.40    4.58
   6  -9  -3  326.00   14.91
   6  -9  -3  304.12   16.48
  -6  -9   3  326.00   15.82
  -6  -9   3  318.57   20.47
   6   9  -3  274.77   14.64
  -5  -9   3  256.17   18.35
   5  -9  -3  265.25   12.94
  -5  -9   3  271.69   13.71
   5  -9  -3  274.36   14.52
   5   9  -3  253.89   12.50
  -4  -9   3  178.70   10.74
   4  -9  -3  184.65   10.02
   4  -9  -3  188.12   11.27
  -4  -9   3  176.07   14.53
   4   9  -3  235.72    9.53
   3  -9  -3  326.47   15.09
   3  -9  -3  334.08   16.20
  -3  -9   3  319.45   15.69
   3   9  -3  308.36   13.59
   2  -9  -3  644.98   28.45
  -2  -9   3  634.11   28.28
   2  -9  -3  602.43   27.43
  -1  -9   3  194.28    8.61
  -1  -9   3  193.25   10.68
   1  -9  -3  198.99   10.71
   1  -9  -3  196.69   10.08
   0  -9   3  648.07   26.70
   0  -9  -3  639.35   28.35
   0  -9  -3  613.27   27.87
   0  -9   3  611.03   28.47
  -1  -9  -3   99.77    6.50
   1  -9   3   78.50    6.55
   1  -9   3   91.90    5.31
  -2  -9  -3  784.25   34.30
  -2  -9  -3  771.22   34.74
   2  -9   3  823.40   35.41
   2  -9   3  787.12   34.01
  -2  -9  -3  766.38   34.60
   3  -9   3 1075.70   48.27
  -3  -9  -3 1140.03   47.60
  -3  -9  -3 1091.68   47.97
   3  -9   3 1094.19   47.44
   4  -9   3  218.42   11.87
  -4  -9  -3  208.14   12.47
   4  -9   3  203.95   12.27
  -4  -9  -3  227.25   12.34
   4   9   3  211.65   13.08
  -5  -9  -3  309.18   17.13
   5  -9   3  302.15   15.65
  -5  -9  -3  304.28   16.02
   5  -9   3  311.67   16.33
   5   9   3  244.43   16.15
  -6  -9  -3  329.72   17.81
  -6  -9  -3  355.93   19.83
   6  -9   3  338.59   17.77
   6   9   3  289.36   18.11
  -7  -9  -3  233.09   15.12
   7  -9   3  281.10   15.81
   7   9   3  258.22   16.46
   8  -9   3  426.17   23.67
  -8  -9  -3  454.16   24.20
   8   9   3  473.29   25.01
  -9  -9  -3   56.17    8.48
   9  -9   3   55.65    7.94
   9   9   3   63.42    9.20
  10  -9   3  741.62   36.61
  10   9   3  709.49   37.15
  11  -9   3    8.55    4.95
  11   9   3   19.49    6.50
  12  -9   3  168.02   14.86
  12   9   3  169.37   15.43
  13  -9   3   24.95    7.80
  13   9   3   29.63    7.70
  14  -9   3   88.27   12.61
  14   9   3   63.96   10.97
  15 -10  -3   76.59   12.08
  14 -10  -3  154.18   14.62
 -13 -10   3   29.05   13.38
  13 -10  -3   46.92    8.87
  12 -10  -3  132.54   12.86
 -12 -10   3  135.50   19.45
  11 -10  -3  132.37   12.61
 -11 -10   3  141.55   18.43
 -11 -10   3  154.29   11.46
  10 -10  -3   61.53    8.48
 -10 -10   3   69.95    7.99
 -10 -10   3   94.89   14.68
  -9 -10   3  265.83   15.16
   9 -10  -3  266.84   16.45
  -9 -10   3  256.02   21.11
  -8 -10   3   19.16    7.94
  -8 -10   3   23.85    4.43
   8 -10  -3   33.74    5.63
   8  10  -3   19.42    3.77
   7 -10  -3  472.25   22.98
  -7 -10   3  524.22   29.79
  -7 -10   3  505.17   24.07
   7 -10  -3  452.99   24.75
   7  10  -3  552.33   23.42
   6 -10  -3  272.81   13.38
  -6 -10   3  258.41   18.50
   6 -10  -3  270.40   15.11
  -6 -10   3  285.23   14.37
   6  10  -3  242.11   12.92
   5 -10  -3  351.05   16.79
  -5 -10   3  345.79   17.52
   5 -10  -3  346.62   18.22
  -5 -10   3  327.98   21.83
   5  10  -3  379.60   16.27
  -4 -10   3  725.47   32.36
   4 -10  -3  736.71   32.97
   4 -10  -3  759.16   31.72
   4  10  -3  674.89   30.41
   3 -10  -3  248.70   13.49
  -3 -10   3  229.85   12.92
   3 -10  -3  247.63   12.46
   3  10  -3  262.78   10.87
   2 -10  -3 1397.21   59.90
  -2 -10   3 1391.32   59.79
   2 -10  -3 1400.61   59.05
   1 -10  -3 1864.67   77.46
  -1 -10   3 1839.87   78.11
  -1 -10   3 1837.34   75.78
   1 -10  -3 1844.25   77.98
   0 -10   3  554.75   23.81
   0 -10  -3  522.71   25.10
   0 -10   3  568.16   25.85
   0 -10  -3  579.11   25.64
  -1 -10  -3  364.35   17.97
  -1 -10  -3  384.27   18.10
   1 -10   3  369.58   18.39
   1 -10   3  371.54   16.82
  -2 -10  -3  252.58   13.13
  -2 -10  -3  246.79   13.14
   2 -10   3  259.92   12.49
   2 -10   3  243.54   13.61
  -2 -10  -3  257.57   13.34
  -3 -10  -3  955.22   41.40
  -3 -10  -3  932.61   41.63
   3 -10   3  953.58   41.02
  -3 -10  -3  926.18   41.27
   3 -10   3  939.56   42.10
  -4 -10  -3  356.69   17.84
   4 -10   3  322.75   16.90
  -4 -10  -3  360.21   17.85
   4 -10   3  342.88   17.81
   4  10   3  329.62   18.37
   5 -10   3  157.44   10.87
  -5 -10  -3  173.14   11.66
   5 -10   3  166.61   10.36
  -5 -10  -3  174.98   11.07
   5  10   3  162.83   11.48
  -6 -10  -3  164.69   12.81
   6 -10   3  169.59   11.01
  -6 -10  -3  161.82   11.24
   6 -10   3  158.28   11.12
   6  10   3  190.53   12.64
  -7 -10  -3  450.88   23.29
   7 -10   3  415.30   22.65
   7 -10   3  439.85   23.10
   7  10   3  465.53   24.23
  -8 -10  -3  111.63   10.94
   8 -10   3   98.29   10.24
   8  10   3   94.10   10.54
   9 -10   3  160.98   13.00
  -9 -10  -3  210.84   14.75
   9  10   3  202.51   14.69
  10 -10   3   55.45    8.41
 -10 -10  -3   58.56    8.99
  10  10   3   45.70    8.18
  11 -10   3  338.48   20.54
  11  10   3  286.46   20.43
  12 -10   3   35.40    8.14
  12  10   3   23.11    7.56
  13 -10   3   99.27   12.28
  13  10   3   72.13   10.87
  14 -11  -3    7.55    5.59
 -13 -11   3  185.83   33.53
  13 -11  -3  189.51   16.13
  12 -11  -3   77.72   10.48
 -12 -11   3   66.24   15.00
 -11 -11   3  126.20   17.55
 -11 -11   3  112.95   10.75
  11 -11  -3  124.31   12.06
 -10 -11   3  126.13   17.12
 -10 -11   3  163.56   11.33
  10 -11  -3  136.14   11.89
   9 -11  -3   46.12    7.12
  -9 -11   3   56.59   11.48
  -9 -11   3   64.57    7.28
  -8 -11   3  325.48   17.01
  -8 -11   3  318.08   22.19
   8 -11  -3  293.35   17.75
  -7 -11   3  136.58   15.09
   7 -11  -3  139.33    8.57
  -7 -11   3  142.52    9.40
   7 -11  -3  136.45   10.15
  -6 -11   3  254.59   13.79
  -6 -11   3  274.46   18.92
   6 -11  -3  257.50   14.86
   6 -11  -3  258.19   13.11
   6  11  -3  236.23   12.45
   5 -11  -3  767.78   34.54
  -5 -11   3  754.49   33.77
  -5 -11   3  741.86   39.02
   5 -11  -3  793.82   33.04
   5  11  -3  677.77   31.81
   4 -11  -3   93.98    7.77
   4 -11  -3   84.95    6.56
  -4 -11   3  106.68    7.63
   4  11  -3  126.24    5.83
   3 -11  -3  345.03   15.78
  -3 -11   3  330.39   16.32
   3 -11  -3  340.09   16.71
   3  11  -3  292.94   13.73
   2 -11  -3  909.46   41.01
  -2 -11   3  947.31   41.09
   2 -11  -3  929.78   40.31
   1 -11  -3  272.22   14.60
  -1 -11   3  294.19   12.59
  -1 -11   3  302.91   15.13
   1 -11  -3  268.10   14.19
   0 -11  -3  742.22   31.99
   0 -11  -3  696.72   32.04
   0 -11   3  701.43   32.45
   0 -11   3  716.67   30.42
   1 -11   3    6.95    2.82
   1 -11   3    5.48    1.73
  -1 -11  -3    7.83    2.62
  -1 -11  -3    6.41    2.50
   2 -11   3  212.47   12.20
  -2 -11  -3  195.23   11.21
  -2 -11  -3  196.99   11.62
  -2 -11  -3  209.04   11.82
   2 -11   3  213.34   10.73
   3 -11   3   98.34    7.90
  -3 -11  -3  113.42    7.32
   3 -11   3   92.01    6.66
  -3 -11  -3  103.05    7.67
  -3 -11  -3   97.60    7.64
  -4 -11  -3  357.54   18.19
   4 -11   3  353.93   18.51
   4 -11   3  361.03   17.65
  -4 -11  -3  329.17   17.98
   4  11   3  346.50   19.08
   5 -11   3   33.51    4.74
   5 -11   3   33.14    5.38
  -5 -11  -3   31.11    5.04
  -5 -11  -3   32.46    5.87
   5  11   3   40.86    6.46
   6 -11   3  480.84   24.24
   6 -11   3  518.40   25.06
  -6 -11  -3  515.61   24.97
   6  11   3  451.50   25.23
  -7 -11  -3   81.48    8.85
   7 -11   3   89.37    8.11
   7 -11   3   90.05    9.44
   7  11   3   82.01    9.43
   8 -11   3  419.63   22.74
  -8 -11  -3  376.07   22.57
   8 -11   3  405.54   22.58
   8  11   3  461.97   24.25
  -9 -11  -3   -0.29    3.80
   9 -11   3   -0.38    3.46
   9 -11   3    2.52    4.32
   9  11   3    5.33    5.13
  10 -11   3  250.08   16.76
 -10 -11  -3  223.55   16.75
  10  11   3  219.77   16.87
  11 -11   3   44.56    8.45
  11  11   3   42.27    8.80
  12 -11   3  151.88   14.34
  12  11   3  149.97   14.60
  13 -11   3   37.40    8.33
  14 -12  -3   92.82   12.57
  13 -12  -3   43.67    8.63
 -12 -12   3  109.97   17.68
  12 -12  -3  102.71   12.18
 -11 -12   3   90.22    9.82
 -11 -12   3   75.21   14.54
  11 -12  -3   87.99   10.80
 -10 -12   3   99.40    9.77
 -10 -12   3   87.34   14.74
  10 -12  -3  100.35   11.05
   9 -12  -3  134.29   11.29
  -9 -12   3  166.04   18.34
  -9 -12   3  137.50   10.47
  -8 -12   3   21.62    4.83
  -8 -12   3   16.55    7.89
   8 -12  -3   16.73    4.78
   7 -12  -3  309.79   15.82
   7 -12  -3  298.12   17.36
  -7 -12   3  327.78   16.89
  -7 -12   3  285.56   21.50
   6 -12  -3  466.99   24.39
   6 -12  -3  512.93   23.00
  -6 -12   3  494.47   23.85
  -6 -12   3  468.30   28.90
   5 -12  -3  472.02   21.92
  -5 -12   3  455.59   27.61
  -5 -12   3  485.74   22.87
   5 -12  -3  448.94   23.18
   4 -12  -3  605.09   26.46
  -4 -12   3  602.15   27.18
   4 -12  -3  585.97   27.55
   4  12  -3  534.94   25.02
  -3 -12   3  556.92   26.73
   3 -12  -3  571.22   26.14
   3 -12  -3  586.33   27.18
   3  12  -3  577.94   24.17
  -2 -12   3  238.10   10.22
   2 -12  -3  239.79   12.34
   2 -12  -3  229.87   12.97
  -2 -12   3  222.83   12.86
  -1 -12   3 1761.50   72.22
   1 -12  -3 1747.34   74.09
   1 -12  -3 1763.06   74.52
  -1 -12   3 1726.91   74.71
   0 -12  -3  581.29   25.90
   0 -12  -3  549.67   25.53
   0 -12   3  517.25   25.91
   0 -12   3  554.69   24.00
   1 -12   3 1041.71   43.89
  -1 -12  -3  993.10   45.08
  -1 -12  -3 1059.39   45.19
   1 -12   3 1026.47   45.71
   2 -12   3  383.72   18.15
   2 -12   3  375.22   19.63
  -2 -12  -3  394.31   19.30
  -2 -12  -3  396.16   18.98
   3 -12   3  440.26   22.22
  -3 -12  -3  438.26   21.85
   3 -12   3  451.12   21.10
  -3 -12  -3  450.12   21.44
  -3 -12  -3  447.94   22.00
   4 -12   3  595.38   28.20
  -4 -12  -3  593.82   27.91
  -4 -12  -3  599.10   29.58
   4 -12   3  554.60   26.98
   4  12   3  578.37   28.78
  -5 -12  -3  385.90   19.91
   5 -12   3  359.48   19.78
   5 -12   3  359.83   18.94
   5  12   3  386.90   20.69
   6 -12   3   98.20    8.39
  -6 -12  -3  113.34    9.01
   6 -12   3  102.08    9.64
   6  12   3   96.78    9.27
  -7 -12  -3  322.19   18.32
   7 -12   3  275.97   17.14
   7 -12   3  318.08   17.98
   7  12   3  328.78   19.05
  -8 -12  -3   15.14    5.65
   8 -12   3   15.39    4.64
   8 -12   3   23.87    5.46
   8  12   3    9.55    5.69
   9 -12   3  197.97   14.35
  -9 -12  -3  202.23   14.90
   9 -12   3  190.70   14.29
   9  12   3  249.59   16.10
  10 -12   3   17.65    5.77
 -10 -12  -3   17.12    6.23
  10  12   3   19.48    6.82
 -11 -12  -3  139.09   14.28
  11 -12   3  146.92   12.87
  11  12   3  134.22   13.40
  12 -12   3   47.89    8.58
  13 -12   3   75.50   11.21
  14 -13  -3   16.44    6.86
  13 -13  -3  101.92   12.91
  12 -13  -3   81.25   11.12
 -11 -13   3   54.62   12.99
 -11 -13   3   96.19   10.19
  11 -13  -3   66.86    9.74
  10 -13  -3   18.49    6.09
 -10 -13   3   28.95   10.28
 -10 -13   3   21.83    5.62
   9 -13  -3  100.66   10.67
  -9 -13   3   90.55   13.39
  -9 -13   3   69.91    8.23
  -8 -13   3  146.62   10.12
  -8 -13   3  105.05   14.76
   8 -13  -3  133.59   11.03
  -7 -13   3  135.01   15.69
  -7 -13   3  111.59    8.70
   7 -13  -3   99.98    9.12
  -6 -13   3  300.52   21.90
  -6 -13   3  305.72   16.73
   6 -13  -3  312.94   16.03
   6 -13  -3  329.51   17.79
   5 -13  -3  646.54   29.57
  -5 -13   3  654.20   36.06
  -5 -13   3  658.97   30.46
   5 -13  -3  639.19   30.94
   4 -13  -3  256.72   13.80
  -4 -13   3  281.34   14.80
   4 -13  -3  259.38   14.79
  -3 -13   3  115.97    8.25
   3 -13  -3  118.49    7.74
   3 -13  -3  114.11    8.29
   2 -13  -3  583.72   27.23
  -2 -13   3  586.69   27.38
  -2 -13   3  580.88   24.32
   2 -13  -3  559.49   26.54
  -1 -13   3  299.59   13.38
   1 -13  -3  306.07   15.40
   1 -13  -3  283.92   15.45
  -1 -13   3  297.28   15.85
   0 -13   3 1506.91   61.29
   0 -13  -3 1460.46   63.03
   0 -13  -3 1422.36   62.82
   0 -13   3 1463.99   63.50
  -1 -13  -3   99.76    7.23
   1 -13   3   96.76    7.74
  -1 -13  -3   90.24    7.15
   1 -13   3  104.85    6.24
  -2 -13  -3  663.08   31.57
   2 -13   3  707.22   30.54
  -2 -13  -3  696.62   31.27
   2 -13   3  670.01   32.04
  -3 -13  -3  180.95   11.12
  -3 -13  -3  188.84   10.63
  -3 -13  -3  179.87   12.64
   3 -13   3  160.81   11.05
   3 -13   3  170.98   10.07
   4 -13   3  317.62   17.95
   4 -13   3  315.00   16.74
  -4 -13  -3  334.53   17.70
   4  13   3  356.53   18.89
   5 -13   3  353.75   18.41
   5 -13   3  356.06   19.26
  -5 -13  -3  353.52   19.15
   5  13   3  354.81   19.93
  -6 -13  -3  160.30   11.58
   6 -13   3  179.33   12.14
   6 -13   3  159.54   11.14
   6  13   3  166.03   12.32
   7 -13   3  176.74   12.79
   7 -13   3  185.75   12.60
  -7 -13  -3  179.96   12.89
   7  13   3  179.84   13.55
   8 -13   3  214.39   14.75
  -8 -13  -3  231.78   15.68
   8 -13   3  240.80   15.22
   8  13   3  209.57   15.69
   9 -13   3  133.94   11.41
  -9 -13  -3  107.25   12.06
   9 -13   3  162.57   12.14
   9  13   3  127.67   12.46
 -10 -13  -3  245.71   17.24
  10 -13   3  224.16   16.34
  10  13   3  263.05   19.44
  11 -13   3    7.78    5.24
 -11 -13  -3    6.31    5.65
  12 -13   3   67.08   10.24
  13 -13   3   52.27    9.73
  14 -14  -3   21.21    7.55
  13 -14  -3   25.67    7.87
  12 -14  -3   59.26   10.00
 -11 -14   3  113.76   11.51
  11 -14  -3  100.37   12.01
 -10 -14   3    7.23    8.83
  10 -14  -3    5.46    5.11
 -10 -14   3   10.97    4.90
   9 -14  -3   53.30    8.09
  -9 -14   3   71.13    8.38
  -9 -14   3   49.37   11.72
  -8 -14   3  109.00   15.08
   8 -14  -3  111.46   10.03
  -8 -14   3   98.40    9.70
  -7 -14   3  174.67   16.48
  -7 -14   3  207.50   12.88
   7 -14  -3  192.37   13.45
   6 -14  -3  473.87   23.80
   6 -14  -3  522.16   25.90
  -6 -14   3  503.32   24.83
  -6 -14   3  521.17   30.89
   5 -14  -3   79.69    7.82
   5 -14  -3   89.59    6.89
  -5 -14   3   76.17   12.07
  -5 -14   3  100.69    8.13
   4 -14  -3  417.45   21.58
   4 -14  -3  447.18   20.70
  -4 -14   3  399.50   21.05
   3 -14  -3  208.92   11.78
  -3 -14   3  219.81   12.58
   3 -14  -3  203.13   12.53
  -2 -14   3  444.77   21.24
   2 -14  -3  406.38   20.71
   2 -14  -3  407.30   20.31
  -1 -14   3 1037.69   46.30
   1 -14  -3 1070.26   46.05
  -1 -14   3 1036.86   43.57
   1 -14  -3 1002.17   45.57
   0 -14  -3  311.39   16.35
   0 -14   3  325.41   14.68
   0 -14   3  296.71   16.67
   0 -14  -3  309.18   16.29
   1 -14   3  730.72   31.74
  -1 -14  -3  726.10   32.95
  -1 -14  -3  719.61   33.16
   1 -14   3  715.97   33.77
  -2 -14  -3   12.69    3.50
  -2 -14  -3   10.62    3.07
   2 -14   3   11.52    2.71
   2 -14   3   14.42    3.81
   3 -14   3  700.18   32.86
   3 -14   3  685.76   31.25
  -3 -14  -3  686.83   31.58
  -3 -14  -3  687.66   32.32
  -4 -14  -3  376.05   20.17
   4 -14   3  377.47   20.55
   4 -14   3  379.57   19.38
   4  14   3  417.88   21.44
  -5 -14  -3  265.26   15.50
   5 -14   3  266.21   14.77
   5 -14   3  257.82   15.51
   5  14   3  250.77   16.08
   6 -14   3  105.15    8.62
   6 -14   3   99.41    9.91
  -6 -14  -3  104.33   10.09
   6  14   3  108.00    9.83
   7 -14   3   94.67   10.12
  -7 -14  -3  119.32   10.06
   7 -14   3  106.88    9.52
   7  14   3   96.10   10.77
   8 -14   3  110.97   11.19
  -8 -14  -3  133.52   12.59
   8 -14   3  121.79   10.66
   8  14   3  100.43   11.33
   9 -14   3  229.52   15.94
  -9 -14  -3  242.47   16.66
   9 -14   3  245.91   16.34
 -10 -14  -3   -2.44    4.84
  10 -14   3    9.04    5.45
 -11 -14  -3   84.26   11.60
  11 -14   3   65.30   10.17
  12 -14   3   41.01    8.28
  13 -14   3   29.94    8.06
  14 -15  -3   33.26    9.80
  13 -15  -3   52.48    9.77
  12 -15  -3   37.29    8.40
 -11 -15   3   66.18    9.17
  11 -15  -3   58.61    9.21
  10 -15  -3   12.43    5.30
 -10 -15   3   20.90    5.76
   9 -15  -3  235.35   16.47
  -9 -15   3  260.54   21.81
  -9 -15   3  252.16   15.77
  -8 -15   3   81.75   13.45
  -8 -15   3  101.24    9.99
   8 -15  -3   94.20   10.40
   7 -15  -3  174.54   12.16
  -7 -15   3  146.73   10.97
  -7 -15   3  142.01   17.09
   6 -15  -3  207.52   12.73
  -6 -15   3  259.37   14.39
   6 -15  -3  209.45   14.20
  -6 -15   3  250.12   19.62
  -5 -15   3  327.71   18.62
  -5 -15   3  332.45   23.93
   5 -15  -3  379.79   18.15
   5 -15  -3  349.52   19.08
   4 -15  -3  186.45   11.93
  -4 -15   3  195.21   12.04
   4 -15  -3  175.94   11.07
   3 -15  -3  543.31   26.69
  -3 -15   3  545.80   26.62
   3 -15  -3  556.10   25.95
   2 -15  -3  362.87   18.70
   2 -15  -3  358.79   18.24
  -2 -15   3  354.08   18.83
   1 -15  -3  207.76   12.54
   1 -15  -3  223.72   12.50
  -1 -15   3  218.35   13.17
   0 -15  -3  526.40   25.68
   0 -15   3  537.34   26.34
   0 -15  -3  538.95   25.71
   0 -15   3  548.66   23.98
  -1 -15  -3  189.57   11.60
   1 -15   3  190.30   12.28
   1 -15   3  190.88   10.26
  -1 -15  -3  197.39   11.43
   2 -15   3  608.92   29.74
  -2 -15  -3  623.51   28.67
   2 -15   3  619.28   27.88
  -2 -15  -3  599.48   29.14
   3 -15   3  162.76   11.02
   3 -15   3  142.89    9.15
  -3 -15  -3  146.66    9.66
  -3 -15  -3  151.30   10.64
  -4 -15  -3  339.13   18.94
   4 -15   3  361.72   19.48
   4 -15   3  362.12   18.25
   4  15   3  344.41   19.73
   5 -15   3  166.04   12.19
   5 -15   3  174.59   11.33
  -5 -15  -3  179.63   12.19
   5  15   3  178.33   12.83
   6 -15   3   88.45    7.98
   6 -15   3   97.68   10.04
  -6 -15  -3   77.45    8.91
   6  15   3   94.45   10.19
  -7 -15  -3   89.22    9.88
   7 -15   3   97.62    8.78
   7 -15   3   87.69    9.99
   7  15   3   97.66   10.82
   8 -15   3  144.97   11.50
  -8 -15  -3  150.84   13.72
   8 -15   3  136.96   12.89
   9 -15   3   46.75    7.94
  -9 -15  -3   41.01    8.42
   9 -15   3   49.70    7.85
  10 -15   3  100.78   11.65
 -10 -15  -3  113.37   12.65
  11 -15   3   16.17    5.87
 -11 -15  -3   11.46    6.33
  12 -15   3   36.88    8.64
 -12 -15  -3   30.96    8.66
  13 -15   3   48.77   10.83
  13 -16  -3   60.55   10.67
 -12 -16   3   30.15    8.62
  12 -16  -3   26.12    7.42
  11 -16  -3   71.88   10.57
 -11 -16   3   77.24    9.75
 -10 -16   3   10.40    5.29
  10 -16  -3    8.19    5.17
   9 -16  -3   66.33    9.42
  -9 -16   3   49.27    7.78
  -8 -16   3  187.63   17.67
   8 -16  -3  170.57   13.26
  -8 -16   3  188.11   13.13
  -7 -16   3  123.49   15.97
   7 -16  -3  122.88   10.70
  -7 -16   3  144.38   10.90
  -6 -16   3  178.35   12.18
   6 -16  -3  184.79   12.70
  -6 -16   3  200.32   17.50
   6 -16  -3  184.36   11.55
   5 -16  -3  277.33   15.20
  -5 -16   3  282.22   16.15
  -5 -16   3  287.32   21.60
   5 -16  -3  257.72   15.94
   4 -16  -3  375.67   19.38
   4 -16  -3  383.24   20.41
  -4 -16   3  387.06   20.19
   3 -16  -3  374.62   19.73
  -3 -16   3  383.74   20.06
   3 -16  -3  370.65   19.14
   2 -16  -3  534.34   26.14
   2 -16  -3  544.12   25.75
  -2 -16   3  532.52   26.41
   1 -16  -3  786.16   35.25
   1 -16  -3  752.71   35.00
  -1 -16   3  741.18   35.50
   0 -16  -3  277.68   15.84
   0 -16   3  298.24   16.72
   0 -16  -3  305.30   15.97
   1 -16   3  635.63   28.31
  -1 -16  -3  616.12   29.42
  -1 -16  -3  633.41   30.00
   1 -16   3  640.09   30.62
   2 -16   3  132.99   10.03
  -2 -16  -3  120.66    9.48
  -2 -16  -3  146.98    9.37
   2 -16   3  135.59    8.51
   3 -16   3  379.24   20.64
   3 -16   3  365.55   18.77
  -3 -16  -3  396.86   20.48
  -3 -16  -3  380.59   19.18
   4 -16   3  168.32   10.44
   4 -16   3  155.87   11.39
  -4 -16  -3  152.36   11.46
   4  16   3  155.48   11.77
   5 -16   3   29.55    5.77
   5 -16   3   33.65    5.43
  -5 -16  -3   28.62    5.99
   5  16   3   49.78    7.31
  -6 -16  -3  174.17   12.55
   6 -16   3  155.25   11.60
   6 -16   3  184.38   12.94
  -7 -16  -3   10.52    4.92
   7 -16   3   11.44    5.07
   7 -16   3    8.97    4.00
   8 -16   3  135.00   11.53
  -8 -16  -3  127.24   12.47
   8 -16   3  114.99   10.89
   9 -16   3   52.10    8.06
  -9 -16  -3   56.01    9.61
 -10 -16  -3   -0.41    5.56
  10 -16   3    2.58    4.33
 -11 -16  -3   80.16   12.00
  11 -16   3   67.40   10.17
  12 -16   3   66.97   10.40
 -12 -16  -3   75.89   12.18
  13 -17  -3   28.50    8.66
 -12 -17   3   79.42   10.62
  12 -17  -3   52.89    9.76
  11 -17  -3   22.09    7.03
 -11 -17   3    4.85    5.67
  10 -17  -3  101.02   11.92
 -10 -17   3   95.19   10.77
  -9 -17   3   98.08   10.55
   9 -17  -3  121.85   11.43
  -8 -17   3   12.84    5.02
   8 -17  -3   11.01    5.57
   7 -17  -3   63.19    8.60
  -7 -17   3   50.88   11.46
  -7 -17   3   56.49    7.70
   6 -17  -3  145.92   11.55
  -6 -17   3  149.63   17.60
   6 -17  -3  151.33   10.20
  -6 -17   3  144.69   10.94
   5 -17  -3  163.64   11.83
   5 -17  -3  162.95   10.59
  -5 -17   3  142.54   11.05
   4 -17  -3   80.79    8.14
   4 -17  -3   94.32    7.64
  -4 -17   3   98.57    8.35
   3 -17  -3   99.22    8.22
   3 -17  -3  106.02    8.80
  -3 -17   3  115.57    9.08
   2 -17  -3  263.59   14.99
   2 -17  -3  260.94   14.55
  -2 -17   3  249.34   15.06
   1 -17  -3  297.16   16.15
  -1 -17   3  287.88   16.63
   1 -17  -3  288.07   16.01
   0 -17  -3  476.64   24.37
   0 -17  -3  519.02   24.41
   0 -17   3  483.03   25.06
   1 -17   3   56.04    7.01
  -1 -17  -3   69.36    7.60
  -1 -17  -3   61.97    6.15
  -2 -17  -3  304.52   16.34
   2 -17   3  301.47   17.45
  -2 -17  -3  309.26   17.36
   2 -17   3  307.20   16.48
  -3 -17  -3  143.00   10.96
  -3 -17  -3  150.20    9.86
   3 -17   3  130.98    9.33
   3 -17   3  154.50   11.06
  -4 -17  -3  110.68   10.36
   4 -17   3  105.19    8.43
   4 -17   3  126.43   11.30
   4  17   3   95.49   11.55
  -5 -17  -3   83.23    9.20
   5 -17   3   82.88    7.79
   5 -17   3   90.91    9.64
   6 -17   3   75.52    9.27
  -6 -17  -3   78.57    9.41
   6 -17   3   65.63    8.08
   7 -17   3   57.36    7.85
   7 -17   3   65.85    8.86
  -7 -17  -3   57.26    8.59
   8 -17   3  134.68   11.55
  -8 -17  -3  151.74   14.10
   8 -17   3  152.29   12.55
  -9 -17  -3   -0.96    4.98
   9 -17   3    7.59    4.55
  10 -17   3   41.14    7.89
 -10 -17  -3   45.55    9.66
  11 -17   3   35.71    8.22
 -11 -17  -3   39.01    9.28
 -12 -17  -3   43.56   10.34
  12 -17   3   35.51    8.45
  13 -18  -3   70.57   11.97
  12 -18  -3    5.06    5.55
 -12 -18   3    5.06    5.73
  11 -18  -3   23.85    7.63
 -11 -18   3   11.50    5.40
  10 -18  -3   51.31    9.17
 -10 -18   3   44.74    7.66
  -9 -18   3   81.27    9.56
   9 -18  -3   90.22   11.46
   8 -18  -3   24.74    6.14
  -8 -18   3   34.06    6.83
  -7 -18   3   19.59    5.64
  -7 -18   3   28.61   11.02
   7 -18  -3   16.65    5.35
   6 -18  -3  182.47   12.13
   6 -18  -3  201.70   13.92
  -6 -18   3  190.26   20.37
  -6 -18   3  189.60   13.04
   5 -18  -3  128.87   10.65
   5 -18  -3  124.28    9.53
  -5 -18   3  128.97   10.68
   4 -18  -3  149.23   10.17
   4 -18  -3  142.35   10.68
  -4 -18   3  137.46   10.66
  -3 -18   3  218.69   13.82
   3 -18  -3  208.26   12.89
   3 -18  -3  201.89   13.26
   2 -18  -3  478.98   23.76
  -2 -18   3  468.64   24.25
   2 -18  -3  467.80   23.88
   1 -18  -3  585.58   27.93
  -1 -18   3  595.02   28.66
   1 -18  -3  543.88   27.58
   0 -18  -3  205.83   12.72
   0 -18  -3  174.69   11.63
   0 -18   3  193.79   12.96
  -1 -18  -3  668.87   31.65
  -1 -18  -3  683.14   32.46
   1 -18   3  678.17   32.97
  -2 -18  -3   77.82    6.87
   2 -18   3   73.85    8.30
  -2 -18  -3   58.65    7.46
   3 -18   3  329.47   19.57
  -3 -18  -3  347.56   19.33
  -3 -18  -3  359.52   23.01
   4 -18   3  187.29   13.53
   4 -18   3  197.66   12.26
  -4 -18  -3  193.83   13.67
  -5 -18  -3   61.84    8.28
   5 -18   3   61.25    8.30
   5 -18   3   84.25    8.54
   6 -18   3  157.38   11.39
  -6 -18  -3  143.86   11.89
   6 -18   3  124.50   12.61
  -7 -18  -3   87.27   10.77
   7 -18   3  101.92    9.82
   7 -18   3  106.51   11.28
  -8 -18  -3   12.32    5.97
   8 -18   3    6.90    4.87
   8 -18   3    6.36    4.63
   9 -18   3    4.03    4.63
  -9 -18  -3    2.30    5.03
 -10 -18  -3   18.96    6.87
  10 -18   3    9.72    5.29
  11 -18   3   66.38   10.15
 -11 -18  -3   74.56   11.67
 -12 -18  -3   61.31   11.28
  12 -18   3   48.61    9.61
 -12 -19   3   25.89    7.64
  12 -19  -3   25.52    7.95
  11 -19  -3   11.01    6.58
 -11 -19   3    9.58    6.22
  10 -19  -3   52.96    9.29
 -10 -19   3   59.48    8.84
  -9 -19   3   39.53    7.39
   9 -19  -3   44.07    8.43
  -8 -19   3   18.49    5.64
   8 -19  -3   27.59    6.89
  -7 -19   3  197.53   14.20
   7 -19  -3  216.87   15.36
  -6 -19   3    8.62    4.52
   6 -19  -3   16.12    5.09
  -6 -19   3   15.74    8.09
   5 -19  -3  209.09   14.25
  -5 -19   3  226.41   14.50
   5 -19  -3  221.42   13.63
  -4 -19   3   96.39   10.08
   4 -19  -3  126.32   10.21
   4 -19  -3  113.81    9.19
   3 -19  -3  224.02   14.03
  -3 -19   3  202.20   13.88
   3 -19  -3  225.09   13.49
  -2 -19   3  467.59   24.26
   2 -19  -3  458.35   23.62
   2 -19  -3  463.98   23.83
   1 -19  -3  375.73   20.31
   1 -19  -3  399.39   20.72
  -1 -19   3  393.77   21.33
   0 -19  -3  581.19   28.64
   0 -19  -3  598.85   29.29
   0 -19   3  611.68   30.04
  -1 -19  -3  208.60   13.53
  -1 -19  -3  195.06   12.42
   1 -19   3  203.76   13.61
  -2 -19  -3  503.11   26.31
   2 -19   3  531.37   26.91
   3 -19   3  174.32   13.00
  -3 -19  -3  178.98   12.62
  -4 -19  -3  220.43   15.34
   4 -19   3  239.30   15.66
   5 -19   3  222.83   15.60
  -5 -19  -3  251.41   15.78
   5 -19   3  220.50   14.13
   6 -19   3  129.63   12.35
   6 -19   3  138.43   10.73
  -6 -19  -3  105.68   11.49
  -7 -19  -3   -7.12    3.98
   7 -19   3    4.64    4.70
   7 -19   3    2.98    3.85
   8 -19   3    8.96    4.53
  -8 -19  -3   11.28    6.28
   8 -19   3   17.10    6.07
  -9 -19  -3    7.29    6.12
   9 -19   3    4.13    4.80
 -10 -19  -3   22.48    7.99
  10 -19   3   33.94    7.84
 -11 -19  -3   12.61    7.20
  11 -19   3   25.97    7.64
 -12 -20   3    3.33    5.80
  12 -20  -3    6.39    6.83
 -11 -20   3    7.49    6.14
  11 -20  -3    3.13    5.62
 -10 -20   3    9.42    5.76
  10 -20  -3   20.09    6.81
   9 -20  -3   31.06    7.33
  -9 -20   3   45.59    8.16
  -8 -20   3   44.82    7.54
   8 -20  -3   26.48    6.60
  -7 -20   3    3.23    4.44
   7 -20  -3    8.18    5.04
   6 -20  -3  354.49   20.90
  -6 -20   3  339.58   20.31
   5 -20  -3  120.57   10.95
  -5 -20   3  135.79   11.45
   5 -20  -3  132.25   10.11
   4 -20  -3  331.71   18.83
   4 -20  -3  348.25   19.78
  -4 -20   3  344.14   19.78
   3 -20  -3  123.25   10.09
  -3 -20   3  124.03   11.70
   3 -20  -3  140.98   10.68
  -2 -20   3  219.98   14.25
   2 -20  -3  200.50   13.36
   2 -20  -3  215.01   13.74
  -1 -20   3  238.52   15.50
   1 -20  -3  243.22   14.88
   1 -20  -3  255.36   15.16
   0 -20  -3   44.90    6.73
   0 -20   3   51.66    7.70
   1 -20   3  710.57   35.00
  -1 -20  -3  718.87   34.56
  -2 -20  -3    0.26    3.50
   2 -20   3    0.57    3.83
   3 -20   3  324.33   19.56
  -3 -20  -3  346.97   19.69
   4 -20   3  183.36   13.90
  -4 -20  -3  193.56   13.75
  -5 -20  -3  103.73   10.68
   5 -20   3   81.38    9.83
   6 -20   3  107.04   11.74
  -6 -20  -3  101.08   11.25
   7 -20   3  128.23   11.16
   7 -20   3  130.33   12.78
  -7 -20  -3  106.55   12.30
  -8 -20  -3    8.75    5.43
   8 -20   3   12.95    5.48
   8 -20   3    5.22    5.27
  -9 -20  -3   21.31    7.13
   9 -20   3   14.14    5.87
 -10 -20  -3   13.64    6.94
  10 -20   3   10.86    5.72
 -11 -20  -3   53.16   10.66
  11 -20   3   41.35    8.89
 -12 -21   3    9.37    6.39
  12 -21  -3    4.84    6.90
 -11 -21   3    1.76    5.76
  11 -21  -3    7.43    6.04
 -10 -21   3    3.14    5.98
  10 -21  -3    1.51    5.56
  -9 -21   3   54.61    8.79
   9 -21  -3   75.72   11.15
  -8 -21   3    8.31    5.56
   8 -21  -3   -0.10    4.83
  -7 -21   3  142.38   11.94
   7 -21  -3  131.48   12.06
  -6 -21   3    3.03    4.27
   6 -21  -3    3.00    4.46
   5 -21  -3  297.21   18.32
  -5 -21   3  284.17   18.18
   5 -21  -3  286.88   17.01
   4 -21  -3  173.09   12.84
  -4 -21   3  162.33   12.60
   4 -21  -3  167.73   11.77
   3 -21  -3  150.46   11.88
   3 -21  -3  156.45   11.65
  -3 -21   3  169.29   12.33
  -2 -21   3  568.45   28.68
   2 -21  -3  527.64   27.81
   2 -21  -3  562.53   28.00
  -1 -21   3   94.06   10.28
   1 -21  -3  110.94    9.42
   0 -21  -3  594.40   29.72
   0 -21   3  575.07   29.85
   1 -21   3   11.68    4.65
  -1 -21  -3    8.93    4.97
  -2 -21  -3  578.04   29.38
   2 -21   3  566.93   29.56
  -3 -21  -3  176.99   13.04
   3 -21   3  159.36   12.73
   4 -21   3  130.05   12.71
  -4 -21  -3  126.41   12.23
  -5 -21  -3  158.74   13.26
   5 -21   3  147.99   12.33
   6 -21   3   47.56    7.88
  -6 -21  -3   37.20    8.28
  -7 -21  -3    0.83    5.49
   7 -21   3   11.22    5.58
  -8 -21  -3   17.76    6.74
   9 -21   3    6.76    4.94
  -9 -21  -3    5.19    5.86
  10 -21   3    1.96    5.44
 -10 -21  -3   -4.33    6.50
 -11 -22   3    8.86    5.65
  11 -22  -3    1.28    5.82
 -10 -22   3   12.93    6.19
  10 -22  -3   24.72    7.31
  -9 -22   3    7.65    5.75
   9 -22  -3    7.00    5.19
  -8 -22   3  112.79   12.40
   8 -22  -3   95.55   12.00
  -7 -22   3    3.68    5.11
   7 -22  -3    4.27    5.02
  -6 -22   3  217.82   15.40
   6 -22  -3  192.42   14.66
   5 -22  -3   53.48    7.50
   5 -22  -3   64.64    8.69
  -5 -22   3   57.76    8.58
  -4 -22   3  310.87   19.06
   4 -22  -3  298.83   17.98
   4 -22  -3  302.91   18.55
  -3 -22   3  238.07   15.58
   3 -22  -3  201.48   14.17
  -2 -22   3   59.81    8.30
   2 -22  -3   52.47    7.55
   1 -22  -3  558.90   28.54
  -1 -22   3  546.22   28.73
   0 -22   3   15.23    5.40
   0 -22  -3   14.51    5.27
   1 -22   3  262.14   17.09
  -1 -22  -3  274.81   16.95
  -2 -22  -3    4.25    4.44
   2 -22   3    7.67    4.51
   3 -22   3  361.50   22.32
  -3 -22  -3  415.24   22.66
   4 -22   3  143.12   13.62
  -4 -22  -3  139.38   13.54
   5 -22   3   71.64    9.53
  -5 -22  -3   58.39    9.29
  -6 -22  -3   15.92    6.23
   6 -22   3   24.42    6.54
   7 -22   3    5.75    5.16
  -7 -22  -3   -2.31    4.97
  -8 -22  -3   49.14    9.56
  -9 -22  -3   -4.69    5.22
 -10 -22  -3    3.28    7.04
  11 -23  -3   -8.77    4.79
 -11 -23   3   10.25    6.67
 -10 -23   3   -6.30    5.01
  10 -23  -3    2.42    5.82
   9 -23  -3   25.65    7.42
  -9 -23   3   31.14    7.94
   8 -23  -3   11.87    5.60
  -8 -23   3    6.87    5.56
   7 -23  -3  128.41   12.49
  -7 -23   3   99.59   11.75
  -6 -23   3   46.34    8.02
   6 -23  -3   31.32    7.44
  -5 -23   3  208.55   15.17
   5 -23  -3  220.97   14.57
   5 -23  -3  191.57   16.75
   4 -23  -3   90.98    9.77
  -4 -23   3   96.40   10.90
  -3 -23   3  278.94   18.25
   3 -23  -3  310.85   18.21
   2 -23  -3  220.47   14.31
  -2 -23   3  187.12   14.35
   1 -23  -3   32.89    6.65
  -1 -23   3   15.66    5.45
   0 -23   3  357.47   21.03
   0 -23  -3  327.90   20.17
  -1 -23  -3   39.67    7.61
   1 -23   3   45.09    7.67
   2 -23   3  382.56   22.78
  -2 -23  -3  392.41   22.39
   3 -23   3   18.83    5.93
  -3 -23  -3   21.32    5.92
   4 -23   3  107.09   11.68
  -4 -23  -3  104.03   11.90
  -5 -23  -3   24.09    6.43
   5 -23   3   16.30    5.71
  -6 -23  -3   17.63    7.24
   6 -23   3   17.13    6.17
  -7 -23  -3   28.08    7.41
   7 -23   3   35.50    7.42
  -8 -23  -3    2.01    6.00
  -9 -23  -3   13.49    7.63
 -10 -24   3    7.76    6.73
  10 -24  -3   10.43    6.92
   9 -24  -3    8.39    6.24
  -9 -24   3    0.72    5.84
  -8 -24   3   44.93    8.30
   8 -24  -3   39.49    8.49
   7 -24  -3    4.30    5.71
  -7 -24   3    7.04    5.93
  -6 -24   3  159.28   13.51
  -5 -24   3   47.23    8.30
   4 -24  -3  196.05   14.06
  -4 -24   3  188.47   14.51
  -3 -24   3   13.62    5.38
   3 -24  -3   16.75    5.50
   2 -24  -3  200.52   14.69
  -2 -24   3  214.66   15.23
   1 -24  -3  343.64   19.92
  -1 -24   3  320.78   20.17
   0 -24  -3   78.95   10.13
   0 -24   3   78.73    9.77
   1 -24   3  244.28   17.43
  -1 -24  -3  297.54   18.24
  -2 -24  -3    7.89    5.30
   2 -24   3   -3.26    4.70
   3 -24   3  366.62   22.37
  -3 -24  -3  366.35   22.39
  -4 -24  -3   35.90    7.50
   4 -24   3   45.24    8.25
   5 -24   3   55.37    8.98
  -5 -24  -3   40.61    8.24
  -6 -24  -3   42.03    9.05
   6 -24   3   57.43    8.98
   7 -24   3   -2.64    4.55
  -7 -24  -3   -4.04    4.71
  -8 -24  -3    7.85    6.30
  -9 -24  -3    1.92    9.51
  -9 -25   3   24.40    7.45
  -8 -25   3    5.86    6.01
  -7 -25   3  143.94   14.38
  -6 -25   3    7.76    5.56
  -5 -25   3  312.34   20.60
   4 -25  -3   43.94    7.75
  -4 -25   3   42.28    8.53
   3 -25  -3  134.37   12.89
  -3 -25   3  143.80   14.16
  -2 -25   3  182.11   14.26
   2 -25  -3  178.65   13.50
   1 -25  -3   85.09   10.32
  -1 -25   3   85.06   11.03
   0 -25  -3  299.99   19.41
   0 -25   3  304.87   19.71
  -1 -25  -3   37.90    7.63
   1 -25   3   32.16    7.15
   2 -25   3  248.31   17.86
  -2 -25  -3  260.41   17.49
   3 -25   3   48.29    8.66
  -3 -25  -3   38.39    7.81
  -4 -25  -3  145.62   14.11
   4 -25   3  131.41   13.52
   5 -25   3   43.53    8.34
  -5 -25  -3   34.82    7.68
   6 -25   3   58.19    9.69
  -6 -25  -3   84.60   11.80
  -7 -25  -3   33.49    8.68
  -8 -25  -3    6.38    6.16
  -9 -26   3    7.06    6.32
  -8 -26   3   19.51    6.78
  -7 -26   3   -3.23    5.56
  -6 -26   3  214.11   16.91
  -5 -26   3   33.82    8.23
   4 -26  -3  218.63   15.23
  -4 -26   3  180.48   15.06
  -3 -26   3   80.99   10.62
   3 -26  -3   83.57   10.17
   2 -26  -3   95.33   11.09
  -2 -26   3   86.48   10.84
  -1 -26   3  307.23   20.20
   1 -26  -3  300.89   19.69
   0 -26  -3    5.02    4.71
   0 -26   3   -2.56    4.23
   1 -26   3  229.14   16.91
  -1 -26  -3  220.72   16.49
  -2 -26  -3   13.57    5.70
   2 -26   3    6.40    5.80
  -3 -26  -3  191.28   15.98
   3 -26   3  212.76   16.35
  -4 -26  -3    9.44    6.41
   4 -26   3   11.27    5.83
   5 -26   3   76.62   10.78
  -5 -26  -3   57.80   10.25
  -6 -26  -3   44.94    9.57
   6 -26   3   52.67    9.51
  -7 -26  -3   41.78    9.77
  -8 -27   3   16.38    8.24
  -7 -27   3   79.79   11.56
  -6 -27   3   20.87    7.38
  -5 -27   3  158.17   15.37
   4 -27  -3   51.22    8.09
  -4 -27   3   40.47    8.09
   3 -27  -3   67.35    9.60
  -3 -27   3  101.62   11.88
   2 -27  -3  135.40   13.53
  -2 -27   3  127.51   13.57
   1 -27  -3   57.48    9.27
  -1 -27   3   46.97    8.55
   0 -27  -3  245.96   18.10
   0 -27   3  290.67   19.37
   1 -27   3   24.82    6.74
  -1 -27  -3   26.39    7.24
   2 -27   3  207.51   16.35
  -2 -27  -3  184.26   15.18
   3 -27   3    4.32    5.33
  -3 -27  -3    4.31    5.69
  -4 -27  -3   71.51   10.41
   4 -27   3   67.44   10.62
  -5 -27  -3    4.95    6.17
   5 -27   3   25.03    7.43
   6 -27   3   35.37    8.37
  -6 -27  -3   27.86    8.79
  -6 -28   3  129.18   14.53
  -5 -28   3   11.43    6.30
  -4 -28   3   94.61   11.94
   3 -28  -3   73.60   10.15
  -3 -28   3  101.53   12.33
  -2 -28   3   36.30    8.07
   2 -28  -3   24.75    7.15
  -1 -28   3  105.18   12.16
   1 -28  -3   84.91   11.54
   0 -28  -3   40.49    8.51
   0 -28   3   14.58    6.02
  -1 -28  -3  145.54   14.62
   1 -28   3  132.94   14.10
  -2 -28  -3   -2.77    5.39
   2 -28   3    9.97    5.78
  -3 -28  -3  105.16   12.62
   3 -28   3  121.78   13.37
  -4 -28  -3    9.26    6.67
   4 -28   3    1.20    5.37
  -5 -28  -3   10.56    6.55
   5 -28   3   20.09    7.62
   6 -28   3   19.81    7.60
  -5 -29   3  137.12   15.46
  -4 -29   3    3.68    6.30
  -3 -29   3   64.84   10.48
   3 -29  -3   48.87    8.67
   2 -29  -3   65.97    9.82
  -2 -29   3   59.05    9.94
  -1 -29   3   34.08    8.11
   1 -29  -3   40.71    8.52
   0 -29  -3  188.82   15.19
   0 -29   3  160.54   15.96
  -1 -29  -3   21.56    7.14
   1 -29   3    8.70    6.54
  -2 -29  -3  129.51   14.37
   2 -29   3  126.56   14.10
   3 -29   3   21.32    7.59
  -3 -29  -3   27.21    7.63
   4 -29   3   40.72    8.63
  -4 -29  -3   38.42    9.84
  -3 -30   3   60.64   11.51
   3 -30  -3   47.57    8.71
  -2 -30   3   43.42    9.43
   2 -30  -3   48.32    9.44
   1 -30  -3   77.46   10.90
  -1 -30   3   90.07   12.48
   0 -30   3   15.23    7.33
   0 -30  -3    7.79    6.81
  -1 -30  -3  188.83   15.70
   1 -30   3  150.28   15.77
  -2 -30  -3   16.80    6.91
   2 -30   3   35.49    8.45
   3 -30   3   77.97   11.57
   1 -31  -3   22.71    7.94
  16   0  -4   60.97   10.21
  15   0  -4   13.85    6.13
  14   0  -4   18.92    6.10
  13   0  -4    8.06    4.60
  12   0  -4   51.44    8.12
  11   0  -4    9.59    4.47
 -10   0   4  230.56   23.91
  10   0  -4  239.90   14.85
   9   0  -4  235.12   14.24
  -9   0   4  251.93   21.31
  -8   0   4    8.97    6.79
   8   0  -4   17.52    4.03
   7   0  -4  494.31   23.38
  -7   0   4  481.11   27.90
  -6   0   4 1569.88   70.33
   6   0  -4 1534.90   65.88
   5   0  -4 1364.37   58.45
  -5   0   4 1395.10   62.21
  -5   0   4 1382.47   56.87
   4   0  -4 2196.93   90.26
  -4   0   4 2149.28   88.71
  -4   0   4 2172.32   93.46
  -3   0   4 6135.23  257.70
  -3   0   4 6576.15  255.03
   3   0  -4 6003.22  255.72
  -2   0   4  827.59   37.95
   2   0  -4  858.00   35.86
   1   0  -4  131.66    7.00
   0   0  -4  772.37   32.96
   1   0   4  320.51   15.73
   2   0   4   80.44    6.44
   3   0   4 1050.93   46.30
   4   0   4  528.62   25.77
   5   0   4  741.43   34.93
   6   0   4  143.11   10.77
   7   0   4   13.40    4.55
   8   0   4   51.09    7.67
   9   0   4   15.98    5.80
  10   0   4   45.39    8.71
  11   0   4    7.84    5.69
  12   0   4   -2.71    4.47
  13   0   4   48.63    9.23
  14   0   4   53.21   10.23
  16  -1  -4   16.24    6.85
  16   1  -4    9.04    6.28
  15  -1  -4   74.49   10.87
  15   1  -4   74.86   10.55
  14  -1  -4    9.01    5.61
  14   1  -4    8.65    5.60
  13  -1  -4   78.43   10.17
  13   1  -4   55.01    8.70
  12  -1  -4   18.81    5.54
  12   1  -4    9.36    4.81
 -11  -1   4  167.72   21.41
  11  -1  -4  162.16   12.34
  11   1  -4  164.42   11.94
 -10  -1   4   10.26    9.62
  10  -1  -4    8.25    3.78
  10   1  -4   21.19    4.81
   9  -1  -4  305.80   17.37
  -9  -1   4  327.51   23.65
  -9   1   4  340.94   24.84
   9   1  -4  309.81   17.09
   8  -1  -4   43.87    6.00
  -8  -1   4   41.81    8.99
  -8   1   4   66.31   11.71
   8   1  -4   61.67    5.77
  -7  -1   4   64.20    4.82
   7  -1  -4   65.49    6.18
  -7  -1   4   79.86   11.21
   7   1  -4   77.57    6.06
  -7   1   4   86.61   11.77
  -6  -1   4  479.74   20.61
   6  -1  -4  465.62   22.24
  -6  -1   4  460.98   26.13
   6   1  -4  462.42   21.96
  -6   1   4  500.93   26.68
   5  -1  -4  287.43   14.08
  -5  -1   4  279.11   12.44
  -5  -1   4  285.53   17.25
   5   1  -4  274.59   13.68
  -5   1   4  288.91   17.42
  -4  -1   4  985.33   44.12
  -4  -1   4 1007.67   39.32
   4  -1  -4  940.66   40.68
   4   1  -4  911.44   40.32
  -4   1   4  893.56   43.34
   3  -1  -4 1435.44   61.39
  -3  -1   4 1558.58   60.35
  -3  -1   4 1435.70   64.14
  -3   1   4 1425.77   63.63
   3   1  -4 1463.23   61.07
  -2  -1   4 2256.94   92.23
  -2  -1   4 2222.48   95.47
   2  -1  -4 2206.04   93.01
   2   1  -4 2301.55   92.70
  -2   1   4 2252.73   94.65
   1  -1  -4 2218.34   92.96
   1   1  -4 2275.76   92.62
   0  -1  -4  214.74    9.98
   0   1  -4  185.25    9.52
  -1  -1  -4  856.33   36.78
   1  -1   4  859.66   37.40
   2  -1   4  967.73   42.73
   2   1   4  991.44   43.13
   3  -1   4 3067.92  124.70
   3   1   4 2890.50  124.63
   4  -1   4  821.05   37.92
   4   1   4  845.90   38.28
   5  -1   4  142.57   10.67
   5   1   4  186.10   11.62
   6  -1   4   10.03    4.05
   6   1   4   20.18    5.27
   7  -1   4   60.10    7.60
   7   1   4   39.51    6.77
   8  -1   4   21.89    5.56
   8   1   4   33.13    6.94
   9  -1   4    0.25    4.26
   9   1   4    0.29    4.50
  10  -1   4   10.79    5.92
  10   1   4   11.41    5.68
  11  -1   4   48.93    8.94
  11   1   4   25.74    7.78
  12  -1   4   39.79    8.79
  12   1   4   40.60    8.69
  13  -1   4   61.86   10.66
  13   1   4   46.38    9.45
  14  -1   4   61.74   10.51
  14   1   4   69.42   11.28
  16  -2  -4  128.62   14.84
  16   2  -4  126.29   14.45
  15  -2  -4   15.67    6.80
  15   2  -4   11.97    5.98
  14  -2  -4   47.83    8.72
  14   2  -4   37.00    7.60
  13  -2  -4   59.35    9.16
  13   2  -4   58.70    8.86
  12  -2  -4   10.79    4.88
  12   2  -4    4.17    3.97
  11  -2  -4   80.81    9.41
 -11  -2   4   77.49   15.19
  11   2  -4   49.16    7.40
  10  -2  -4  240.48   15.04
 -10  -2   4  220.27   20.82
  10   2  -4  251.94   14.73
   9  -2  -4  159.53   10.81
  -9  -2   4  130.33   16.22
  -9   2   4  160.92   18.03
   9   2  -4  157.80   10.60
  -8  -2   4  110.42   13.50
  -8  -2   4  101.50    6.55
   8  -2  -4   93.12    7.86
   8   2  -4   92.14    7.39
  -8   2   4   83.97   12.81
  -7  -2   4  718.23   38.20
   7  -2  -4  780.61   33.89
  -7  -2   4  744.57   31.91
  -7   2   4  709.99   38.86
   7   2  -4  717.75   33.10
  -6  -2   4  153.52   13.24
   6  -2  -4  169.07   10.03
  -6  -2   4  169.33    8.58
  -6   2   4  181.05   14.50
   6   2  -4  189.60    9.91
  -5  -2   4  680.89   28.89
  -5  -2   4  615.45   33.64
   5  -2  -4  671.86   30.36
  -5   2   4  688.84   33.88
   5   2  -4  734.47   29.98
  -4  -2   4 1206.57   48.15
   4  -2  -4 1081.42   49.31
  -4  -2   4 1135.92   52.72
   4   2  -4 1193.39   48.84
  -4   2   4 1176.75   52.32
  -3  -2   4 2108.19   93.31
  -3  -2   4 2139.81   89.37
   3  -2  -4 2052.44   90.32
  -3   2   4 2247.34   92.53
   3   2  -4 2328.19   89.81
  -2   2   4  313.38   16.23
   2   2  -4  333.21   14.42
   1  -2  -4  678.51   25.95
  -1   2   4  543.03   26.03
   1   2  -4  544.49   24.93
   0  -2  -4 1202.59   50.80
  -1  -2  -4  348.23   16.55
   1  -2   4  369.10   16.96
   2  -2   4 1821.69   75.78
   2   2   4 1764.12   76.21
   3  -2   4  164.33    9.87
   3   2   4  154.93   10.08
   4  -2   4 1313.23   60.26
   4   2   4 1469.00   61.08
   5  -2   4  356.86   19.23
   5   2   4  375.35   19.93
   6  -2   4   23.22    5.15
   6   2   4   63.08    7.49
   7  -2   4  227.32   14.60
   7   2   4  229.82   15.02
   8  -2   4   29.32    6.06
   8   2   4   33.31    6.54
   9  -2   4   -0.16    3.96
   9   2   4    6.34    4.99
  10  -2   4   11.15    5.40
  10   2   4   21.14    6.49
  11  -2   4   67.26    9.95
  11   2   4   74.38   10.48
  12  -2   4   12.10    6.20
  12   2   4   24.99    7.52
  13  -2   4   82.08   12.11
  13   2   4   99.64   12.78
  14  -2   4   58.51   10.46
  14   2   4   70.46   11.89
  16  -3  -4   72.88   11.39
  16   3  -4   68.49   10.68
  15  -3  -4   71.53   10.63
  15   3  -4   69.77   10.33
  14  -3  -4   40.24    8.15
  14   3  -4   37.37    7.74
  13  -3  -4  105.39   11.96
  13   3  -4   76.23    9.74
  12  -3  -4   48.98    7.83
 -12  -3   4   21.84   12.36
  12   3  -4   29.65    6.19
  11  -3  -4   29.01    6.38
 -11  -3   4   34.69   12.01
  11   3  -4   30.10    6.09
  10  -3  -4   14.03    4.68
 -10  -3   4   15.22    9.15
  10   3  -4   10.57    3.77
  -9  -3   4   87.43   13.04
   9  -3  -4   82.39    8.74
  -9  -3   4   70.63    6.24
   9   3  -4   85.15    7.39
  -8  -3   4  460.10   20.72
  -8  -3   4  471.90   27.52
   8  -3  -4  453.99   22.51
   8   3  -4  412.84   21.61
  -7  -3   4   96.86    6.02
  -7  -3   4   96.47   12.22
   7  -3  -4   90.14    7.19
   7   3  -4   89.12    6.71
  -7   3   4   88.73   12.51
   6  -3  -4 1623.37   70.43
  -6  -3   4 1618.37   74.31
  -6  -3   4 1634.60   68.72
  -6   3   4 1743.50   75.48
   6   3  -4 1650.48   69.61
   5  -3  -4  255.03   10.98
  -5  -3   4  234.68   16.12
   5  -3  -4  251.15   13.11
  -5  -3   4  243.30   11.67
  -5   3   4  257.52   16.69
   5   3  -4  268.75   12.38
  -4  -3   4 1334.18   60.43
  -4  -3   4 1416.53   55.87
   4  -3  -4 1340.35   57.06
  -4   3   4 1290.83   59.50
   4   3  -4 1321.56   56.06
   3  -3  -4 1122.34   49.86
  -3  -3   4 1149.67   53.09
  -3  -3   4 1192.04   49.01
  -3   3   4 1173.43   51.75
   3   3  -4 1225.45   48.93
  -2  -3   4 6390.24  254.39
   2  -3  -4 6197.79  253.24
   2  -3  -4 5914.88  253.76
  -2   3   4 6315.28  254.74
   2   3  -4 6182.24  254.03
   1  -3  -4  909.03   37.86
   1  -3  -4  909.51   38.77
  -1  -3   4  904.30   38.28
  -1   3   4  897.93   38.67
   1   3  -4  896.25   37.64
   0  -3   4 4279.44  176.21
   0  -3  -4 4341.93  176.11
   0  -3  -4 4268.01  176.57
  -1  -3  -4 2157.38   87.62
  -1  -3  -4 2053.35   87.43
   1  -3   4 2094.37   87.57
  -2  -3  -4  554.15   24.83
   2  -3   4  573.49   25.16
   2   3   4  511.31   25.57
   3  -3   4 1554.57   65.31
   3   3   4 1491.55   65.86
   4  -3   4  369.46   19.51
   4   3   4  410.54   20.43
   5  -3   4 1071.52   46.81
   5   3   4 1005.61   47.13
   6  -3   4  149.06   10.62
   6   3   4  142.33   10.93
   7  -3   4   59.95    7.97
   7   3   4   69.85    8.65
   8  -3   4   54.94    7.76
   8   3   4   48.16    7.68
   9  -3   4   65.91    9.11
   9   3   4   40.88    7.91
  10  -3   4   35.81    7.31
  10   3   4   42.92    8.13
  11  -3   4   10.42    5.50
  11   3   4   27.29    7.23
  12  -3   4  120.34   13.74
  12   3   4  126.44   13.97
  13  -3   4   20.47    7.16
  13   3   4   28.10    8.32
  14  -3   4   82.52   12.32
  14   3   4   99.31   13.30
  16  -4  -4   76.61   11.89
  15  -4  -4   46.40    9.30
  15   4  -4   44.42    8.56
  14  -4  -4   63.19   10.12
  14   4  -4   81.16   10.40
  13  -4  -4   14.24    5.87
  13   4  -4    2.57    3.95
  12  -4  -4   16.76    5.97
 -12  -4   4   16.35   12.12
  12   4  -4   14.52    5.19
 -11  -4   4  110.15   17.36
  11  -4  -4  131.75   11.22
  11   4  -4  139.32   10.89
  10  -4  -4   80.68    9.01
 -10  -4   4   73.85   13.88
  10   4  -4   76.81    8.09
   9  -4  -4  246.67   15.11
  -9  -4   4  237.73   13.29
  -9  -4   4  230.49   19.47
   9   4  -4  291.74   14.87
  -8  -4   4  105.31   13.48
  -8  -4   4   92.95    6.87
   8  -4  -4  118.27    8.66
   8   4  -4  115.10    7.91
  -7  -4   4  753.17   32.32
  -7  -4   4  763.43   38.50
   7  -4  -4  758.59   34.19
   7   4  -4  700.06   32.98
   6  -4  -4   27.67    2.39
  -6  -4   4   23.62    6.53
  -6  -4   4   30.76    3.18
   6  -4  -4   40.61    4.93
   6   4  -4   20.54    3.19
  -6   4   4   30.16    7.91
  -5  -4   4 2418.77   96.40
   5  -4  -4 2425.17   95.39
  -5  -4   4 2337.38  101.92
   5  -4  -4 2320.24   97.76
  -5   4   4 2227.48  101.31
   5   4  -4 2241.81   96.55
   4  -4  -4  242.13   12.49
  -4  -4   4  245.23   16.05
   4  -4  -4  242.47   10.30
  -4  -4   4  266.61   11.47
  -4   4   4  191.69   14.34
  -3  -4   4  215.61   10.18
   3  -4  -4  209.36    9.20
   3  -4  -4  209.62   10.99
   2  -4  -4 1571.59   66.39
   2  -4  -4 1599.18   64.95
  -2  -4   4 1526.40   65.65
  -2   4   4 1581.47   67.06
   2   4  -4 1604.44   64.84
  -1  -4   4 4687.79  190.38
   1  -4  -4 4774.36  190.87
   1  -4  -4 4706.57  189.82
   1   4  -4 4441.63  190.10
  -1   4   4 4606.48  190.37
   0  -4  -4 1276.21   54.69
   0  -4  -4 1295.39   54.11
   0  -4   4 1270.20   54.50
   0  -4   4 1322.67   54.04
  -1  -4  -4  195.90   10.41
  -1  -4  -4  214.14   10.74
   1  -4   4  208.87   10.59
   2  -4   4 1781.87   74.30
  -2  -4  -4 1742.84   74.13
  -3  -4  -4   14.47    3.29
   3  -4   4   15.20    3.36
   3   4   4   27.80    4.65
  -4  -4  -4  733.41   33.77
   4  -4   4  753.20   34.06
   4   4   4  738.27   34.80
   5  -4   4   10.16    3.75
   5   4   4   -0.55    3.30
   6  -4   4  204.82   12.81
   6   4   4  190.70   13.46
   7  -4   4  283.02   16.37
   7   4   4  254.40   16.60
   8  -4   4  120.99   10.34
   8   4   4   73.70    9.67
   9  -4   4   63.58    8.78
   9   4   4   68.02    9.85
  10  -4   4   76.53   10.16
  10   4   4   75.60   10.71
  11  -4   4   37.93    7.88
  11   4   4   30.29    7.79
  12  -4   4   44.15    8.75
  12   4   4   44.15    8.94
  13  -4   4   74.24   10.85
  13   4   4   68.31   11.55
  14  -4   4   36.30    9.30
  14   4   4   45.07    9.90
  16  -5  -4   36.48    9.45
  15  -5  -4   35.64    8.41
  14  -5  -4   34.60    7.71
  14   5  -4   38.73    7.44
 -13  -5   4   49.53   15.27
  13  -5  -4   61.64    9.53
  13   5  -4   48.81    8.01
 -12  -5   4  139.02   20.56
  12  -5  -4  107.75   11.73
  12   5  -4   90.41    9.95
  11  -5  -4  186.01   13.93
 -11  -5   4  206.60   22.90
  11   5  -4  170.28   12.37
  10  -5  -4   65.22    8.20
 -10  -5   4   65.27   12.97
  10   5  -4   76.91    7.43
  -9  -5   4   28.95    8.79
  -9  -5   4   19.62    3.76
   9  -5  -4   22.39    4.83
   9   5  -4   30.32    4.74
  -8  -5   4  156.99    9.32
   8  -5  -4  168.54   11.01
  -8  -5   4  159.31   15.36
   8   5  -4  160.46    9.87
  -7  -5   4   63.85    4.86
  -7  -5   4   65.10    9.96
   7  -5  -4   62.58    4.06
   7  -5  -4   65.73    6.21
   7   5  -4   48.48    4.89
   6  -5  -4  328.15   17.16
  -6  -5   4  331.37   21.08
   6  -5  -4  336.18   14.88
  -6  -5   4  323.75   15.79
   6   5  -4  364.06   16.24
   5  -5  -4  441.44   21.53
  -5  -5   4  451.16   20.31
   5  -5  -4  466.38   19.32
  -5  -5   4  436.40   25.14
   5   5  -4  456.70   20.19
  -4  -5   4 1288.31   51.74
  -4  -5   4 1187.94   56.35
   4  -5  -4 1261.07   50.63
   4  -5  -4 1210.26   52.71
   4   5  -4 1181.20   51.07
   3  -5  -4   90.34    4.69
   3  -5  -4  103.16    6.43
  -3  -5   4   89.66    5.60
   2  -5  -4  416.94   18.10
   2  -5  -4  422.18   19.46
  -2  -5   4  416.79   18.93
  -1  -5   4 2235.12   91.34
  -1  -5   4 2199.51   90.14
   1  -5  -4 2156.35   91.64
   1  -5  -4 2199.35   90.64
   0  -5   4  429.23   18.44
   0  -5   4  410.12   19.16
   0  -5  -4  410.80   18.67
   0  -5  -4  415.58   19.33
  -1  -5  -4 1123.39   47.92
   1  -5   4 1105.22   47.42
  -1  -5  -4 1128.16   47.64
  -2  -5  -4 1073.74   46.21
  -2  -5  -4 1074.90   46.23
   2  -5   4 1070.82   46.14
  -3  -5  -4 1646.68   68.91
   3  -5   4 1563.88   68.75
   3   5   4 1644.46   70.07
   4  -5   4  157.46   10.17
  -4  -5  -4  146.06    9.88
   4   5   4  171.73   11.11
   5  -5   4  172.48   11.18
  -5  -5  -4  171.87   10.86
   5   5   4  159.37   11.66
   6  -5   4  138.48   10.15
   6   5   4  140.29   10.90
   7  -5   4    6.37    3.65
   7   5   4   -0.86    3.54
   8  -5   4   30.88    6.42
   8   5   4   33.39    7.18
   9  -5   4  429.75   22.95
   9   5   4  351.43   22.57
  10  -5   4   17.12    6.15
  10   5   4   26.57    7.11
  11  -5   4    1.20    5.13
  11   5   4    9.72    5.95
  12  -5   4   91.79   11.95
  12   5   4   71.19   11.01
  13  -5   4    6.12    6.57
  13   5   4   11.87    6.75
  14  -5   4   65.97   11.12
  14   5   4   67.02   11.38
  15  -6  -4   51.10    9.89
  14  -6  -4   11.87    5.87
 -13  -6   4   49.35   15.56
  13  -6  -4   52.59    9.15
  13   6  -4   36.43    7.08
  12  -6  -4   14.00    5.57
 -12  -6   4   26.71   13.03
  12   6  -4   18.76    5.15
 -11  -6   4   60.17   13.29
  11  -6  -4   52.23    8.14
  11   6  -4   81.98    8.56
 -10  -6   4   98.19   14.56
 -10  -6   4   80.34    7.94
  10  -6  -4   99.94    9.66
  10   6  -4   92.18    8.06
   9  -6  -4  118.27    9.78
  -9  -6   4  127.01   15.43
  -9  -6   4  135.34    8.65
   9   6  -4  126.71    8.90
  -8  -6   4  270.13   13.80
   8  -6  -4  246.26   15.39
  -8  -6   4  280.03   19.87
   8   6  -4  277.10   14.25
  -7  -6   4  523.59   23.72
  -7  -6   4  547.86   30.21
   7  -6  -4  521.61   22.70
   7  -6  -4  522.33   25.46
   7   6  -4  497.22   23.75
   6  -6  -4  165.45    7.71
  -6  -6   4  164.66   13.66
  -6  -6   4  149.64    8.58
   6  -6  -4  157.25    9.84
   6   6  -4  140.48    8.38
  -5  -6   4 2509.60  106.20
   5  -6  -4 2328.97  101.56
  -5  -6   4 2425.54  100.36
   5  -6  -4 2484.56   99.34
   5   6  -4 2352.64   99.81
   4  -6  -4  125.17    6.07
  -4  -6   4  124.67    7.10
  -4  -6   4   97.32   11.27
   4  -6  -4  122.08    7.83
   3  -6  -4 2097.04   84.19
   3  -6  -4 2058.28   85.95
  -3  -6   4 1977.43   85.08
   2  -6  -4 2321.37   93.40
   2  -6  -4 2248.76   94.76
  -2  -6   4 2229.55   94.21
   1  -6  -4  221.46   11.34
  -1  -6   4  221.88   11.06
  -1  -6   4  209.02    9.45
   1  -6  -4  213.26   10.34
   0  -6  -4 1041.48   44.86
   0  -6  -4 1078.46   45.59
   0  -6   4 1059.36   45.43
   0  -6   4 1052.45   44.25
  -1  -6  -4  886.44   37.53
   1  -6   4  838.01   37.50
  -1  -6  -4  844.34   37.04
   1  -6   4  856.75   36.70
  -2  -6  -4 1051.39   45.91
   2  -6   4 1072.14   45.61
  -2  -6  -4 1062.53   45.88
  -3  -6  -4   49.46    5.36
   3  -6   4   54.06    5.62
   3   6   4   72.25    7.32
  -4  -6  -4  355.19   18.33
   4  -6   4  380.53   18.63
   4   6   4  351.42   19.47
  -5  -6  -4  136.04    9.63
   5  -6   4  138.33    9.64
   5   6   4  151.77   11.00
  -6  -6  -4  122.54    9.16
   6  -6   4  108.26    8.80
   6   6   4   99.71    9.63
   7  -6   4  151.08   11.23
   7   6   4  160.22   12.23
   8  -6   4  179.43   12.76
   8   6   4  144.92   12.53
   9  -6   4  157.72   12.39
   9   6   4  143.27   12.86
  10  -6   4  175.52   14.44
  10   6   4  234.47   16.43
  11  -6   4   30.87    7.50
  11   6   4   26.01    7.54
  12  -6   4   49.95    9.34
  12   6   4   40.15    9.41
  13  -6   4   38.61    8.64
  13   6   4   35.66    9.25
  14  -6   4   36.41    8.62
  14   6   4   51.10   10.59
  15  -7  -4   26.83    7.86
 -14  -7   4   88.39   18.55
  14  -7  -4  108.41   13.21
 -13  -7   4    9.36   11.27
  13  -7  -4   15.52    6.04
 -12  -7   4   90.55   17.39
  12  -7  -4  104.61   11.64
  12   7  -4   85.69    9.35
  11  -7  -4   16.13    5.95
 -11  -7   4    5.55    8.68
  11   7  -4   25.31    5.28
  10  -7  -4  101.97    9.80
 -10  -7   4  111.83   16.47
 -10  -7   4  111.00    8.55
  10   7  -4  115.39    8.81
  -9  -7   4   67.59   11.61
  -9  -7   4   58.56    6.23
   9  -7  -4   71.63    8.16
   9   7  -4   59.52    5.96
  -8  -7   4  164.00   15.16
  -8  -7   4  171.21   10.12
   8  -7  -4  174.54   11.77
   8   7  -4  171.57   10.12
   7  -7  -4  144.27    9.81
   7  -7  -4  136.86    7.47
  -7  -7   4  139.37   13.47
  -7  -7   4  150.61    8.65
   7   7  -4  135.58    8.33
  -6  -7   4  439.78   25.87
   6  -7  -4  406.23   21.46
  -6  -7   4  426.27   20.33
   6  -7  -4  442.47   19.36
   6   7  -4  468.77   20.04
  -5  -7   4  363.49   22.01
   5  -7  -4  376.69   15.74
  -5  -7   4  352.19   16.69
   5  -7  -4  369.15   17.92
   5   7  -4  309.60   15.66
   4  -7  -4 1994.54   86.01
   4  -7  -4 2046.05   84.11
  -4  -7   4 2060.23   85.18
   4   7  -4 2050.70   83.77
   3  -7  -4   68.33    4.30
   3  -7  -4   68.86    5.60
  -3  -7   4   77.19    5.37
   2  -7  -4 1911.84   78.42
  -2  -7   4 1906.54   79.32
   2  -7  -4 1859.35   79.72
   1  -7  -4 3326.77  136.03
   1  -7  -4 3307.67  137.05
  -1  -7   4 3372.06  136.83
  -1  -7   4 3221.43  134.74
   0  -7  -4  239.28   12.57
   0  -7   4  245.71   11.07
   0  -7   4  252.97   12.70
   0  -7  -4  234.64   11.91
   1  -7   4 1216.85   51.57
  -1  -7  -4 1260.87   52.27
  -1  -7  -4 1224.26   52.55
   1  -7   4 1201.72   52.65
  -2  -7  -4  900.40   38.66
   2  -7   4  858.49   38.04
  -2  -7  -4  856.90   38.44
   2  -7   4  900.82   39.08
   3  -7   4 1550.10   65.33
  -3  -7  -4 1470.62   65.50
   3   7   4 1581.99   67.21
  -4  -7  -4   61.43    6.45
   4  -7   4   53.95    6.17
   4   7   4   89.99    7.99
  -5  -7  -4 1063.32   47.40
   5  -7   4 1067.32   47.28
   5   7   4 1051.65   48.49
  -6  -7  -4  262.36   15.78
   6  -7   4  272.05   15.72
   6   7   4  297.12   17.31
  -7  -7  -4  347.94   19.35
   7  -7   4  350.59   19.16
   7   7   4  333.84   20.09
   8  -7   4  154.82   11.93
   8   7   4  135.36   12.61
   9  -7   4  266.48   16.92
   9   7   4  252.06   17.90
  10  -7   4   36.45    7.17
  10   7   4   38.03    7.97
  11  -7   4  101.10   11.41
  11   7   4   58.10   10.43
  12  -7   4   22.92    6.67
  12   7   4   20.76    7.29
  13  -7   4   34.27    8.18
  13   7   4   33.99    8.54
  14  -7   4   63.68   12.22
  14   7   4   62.07   11.19
  15  -8  -4   37.35    8.54
 -14  -8   4   -2.67   12.63
  14  -8  -4   19.07    6.65
  13  -8  -4   63.00    9.85
 -13  -8   4   76.45   17.53
 -12  -8   4   27.14   11.33
  12  -8  -4   13.90    5.59
  11  -8  -4  144.46   12.22
 -11  -8   4  156.93   18.93
  11   8  -4  121.74   14.49
 -10  -8   4   36.49    5.42
 -10  -8   4   23.56    9.27
  10  -8  -4   26.68    6.03
  10   8  -4   24.32    4.70
  -9  -8   4  139.56   17.01
   9  -8  -4  150.95   11.13
  -9  -8   4  141.37    9.48
   9   8  -4  136.00    9.38
  -8  -8   4   74.72    6.27
  -8  -8   4   63.87   11.47
   8  -8  -4   90.10    7.89
   8   8  -4   68.09    5.94
  -7  -8   4  652.40   34.82
   7  -8  -4  606.04   29.71
   7  -8  -4  615.65   27.24
  -7  -8   4  618.69   28.31
   7   8  -4  622.12   27.83
  -6  -8   4   84.51   11.47
   6  -8  -4   85.78    6.97
  -6  -8   4   68.96    5.59
   6  -8  -4   76.93    5.00
   5  -8  -4  520.42   22.47
  -5  -8   4  502.56   28.73
  -5  -8   4  515.80   23.53
   5  -8  -4  504.01   24.52
  -4  -8   4   54.67    9.53
   4  -8  -4   63.81    4.30
   4  -8  -4   66.22    5.70
  -4  -8   4   53.92    5.26
   4   8  -4   62.81    3.49
  -3  -8   4 1656.49   69.93
   3  -8  -4 1607.98   68.87
   3  -8  -4 1709.65   70.68
  -2  -8   4 1324.91   55.41
   2  -8  -4 1271.31   55.71
   2  -8  -4 1295.77   54.47
   1  -8  -4   35.34    4.21
  -1  -8   4   31.99    1.89
   1  -8  -4   28.68    3.31
  -1  -8   4   27.94    3.74
   0  -8  -4 1964.39   83.46
   0  -8   4 2009.80   84.20
   0  -8  -4 1981.07   84.14
   0  -8   4 2041.72   82.35
   1  -8   4  242.35   11.24
   1  -8   4  232.95   12.61
  -1  -8  -4  227.95   12.21
  -1  -8  -4  220.84   11.85
  -2  -8  -4  906.09   41.07
   2  -8   4  919.27   40.49
  -2  -8  -4  958.38   39.62
   2  -8   4  969.70   41.75
  -2  -8  -4  948.19   41.25
   3  -8   4   -0.21    2.11
  -3  -8  -4    2.97    2.47
   3  -8   4   -0.20    2.28
   3   8   4   11.59    3.83
  -4  -8  -4  398.57   20.17
   4  -8   4  397.77   19.88
   4   8   4  420.83   21.66
  -5  -8  -4  461.98   23.61
   5  -8   4  481.43   23.37
   5   8   4  475.56   24.74
   6  -8   4  357.41   19.36
  -6  -8  -4  345.73   19.36
   6   8   4  389.08   21.03
   7  -8   4  208.06   13.25
  -7  -8  -4  203.14   13.57
   7   8   4  193.96   14.51
   8  -8   4  324.92   18.23
  -8  -8  -4  274.49   18.21
   8   8   4  297.43   18.98
   9  -8   4   -1.17    4.27
   9   8   4   -0.22    5.17
  10  -8   4  331.05   19.60
  10   8   4  249.12   19.26
  11  -8   4   60.40    9.19
  11   8   4   34.72    8.63
  12  -8   4   60.93    9.71
  12   8   4   46.83    9.95
  13  -8   4   74.33   11.11
  13   8   4   59.81   10.71
  14   8   4   65.46   11.10
  15  -9  -4   14.45    7.27
 -14  -9   4  167.22   24.67
  14  -9  -4  149.77   14.42
 -13  -9   4   49.02   14.91
  13  -9  -4   65.01   10.25
 -12  -9   4  135.57   19.51
  12  -9  -4  117.78   11.74
 -11  -9   4   72.43   14.19
  11  -9  -4   86.42   10.72
 -10  -9   4   95.75    8.74
 -10  -9   4   82.50   13.69
  10  -9  -4   84.98    9.81
  -9  -9   4  154.72   10.17
   9  -9  -4  154.10   11.50
  -9  -9   4  140.80   16.56
   9   9  -4  151.33    9.72
  -8  -9   4  132.50   15.61
   8  -9  -4  138.75   10.47
  -8  -9   4  148.05    9.42
   8   9  -4  145.36    8.95
   7  -9  -4  352.51   18.77
  -7  -9   4  367.16   23.64
  -7  -9   4  370.11   17.56
   7   9  -4  317.45   16.47
  -6  -9   4  147.03    9.12
   6  -9  -4  143.87    8.09
  -6  -9   4  141.00   13.65
   6  -9  -4  140.50   10.16
   6   9  -4  167.00    8.26
  -5  -9   4  280.21   20.05
   5  -9  -4  284.19   13.73
  -5  -9   4  283.17   14.75
   5  -9  -4  287.96   15.69
   5   9  -4  308.65   13.28
   4  -9  -4  204.95    9.94
  -4  -9   4  199.54   10.91
   4  -9  -4  208.61   11.80
   4   9  -4  186.06    8.73
   3  -9  -4  144.67    9.17
  -3  -9   4  153.61    8.86
   3  -9  -4  145.62    7.88
  -2  -9   4  667.53   29.56
   2  -9  -4  655.08   28.61
   2  -9  -4  640.92   29.74
  -1  -9   4  567.58   23.07
   1  -9  -4  536.89   25.53
  -1  -9   4  563.77   25.61
   1  -9  -4  541.77   24.68
   0  -9  -4  211.22   11.35
   0  -9   4  228.91   12.17
   0  -9   4  229.35   10.21
   0  -9  -4  215.37   11.99
   1  -9   4 1848.26   80.55
  -1  -9  -4 1888.34   79.99
  -1  -9  -4 1953.31   80.45
   1  -9   4 1910.36   78.92
  -2  -9  -4  604.25   25.77
  -2  -9  -4  576.63   27.47
   2  -9   4  591.03   28.03
  -2  -9  -4  598.73   27.54
   2  -9   4  625.04   26.75
  -3  -9  -4  697.72   31.83
   3  -9   4  670.79   32.08
   3  -9   4  688.04   31.09
  -3  -9  -4  722.64   30.77
  -4  -9  -4  470.89   22.97
   4  -9   4  477.73   22.53
  -4  -9  -4  452.80   22.51
   4  -9   4  470.18   23.38
   4   9   4  468.82   24.17
  -5  -9  -4  430.28   21.46
   5  -9   4  409.24   20.87
   5   9   4  411.63   22.43
   6  -9   4  178.15   11.58
  -6  -9  -4  186.80   12.15
   6   9   4  178.45   12.79
   7  -9   4  284.31   16.00
  -7  -9  -4  262.95   15.89
   7   9   4  220.74   16.01
  -8  -9  -4   86.34    9.72
   8  -9   4   82.90    9.05
   8   9   4   66.17    9.36
   9  -9   4  207.24   15.09
   9   9   4  223.99   16.59
  10  -9   4   21.19    6.15
  10   9   4   35.25    8.27
  11  -9   4  125.46   11.92
  11   9   4  106.05   12.92
  12  -9   4   26.10    7.02
  12   9   4    3.00    6.07
  13  -9   4   49.54    9.19
  13   9   4   44.96    9.91
  14   9   4   51.55   10.40
  15 -10  -4   67.36   11.45
 -14 -10   4    3.83   13.09
  14 -10  -4   36.02    8.53
 -13 -10   4  126.21   20.10
  13 -10  -4  141.05   13.43
 -12 -10   4   26.05   11.10
  12 -10  -4    9.15    5.19
 -11 -10   4  168.03   20.44
  11 -10  -4  159.90   13.14
  10 -10  -4  199.48   14.33
 -10 -10   4  173.87   19.75
 -10 -10   4  188.69   12.30
  -9 -10   4  190.43   11.84
  -9 -10   4  196.28   17.76
   9 -10  -4  182.63   13.15
  -8 -10   4  466.34   29.11
  -8 -10   4  440.84   22.26
   8 -10  -4  466.93   24.04
   7 -10  -4  438.76   23.24
  -7 -10   4  489.25   22.20
  -7 -10   4  474.09   28.44
   7  10  -4  425.08   20.82
  -6 -10   4  180.79   15.22
  -6 -10   4  162.65    9.97
   6 -10  -4  177.57    9.05
   6 -10  -4  193.30   11.39
   6  10  -4  136.86    8.28
  -5 -10   4  792.95   36.59
   5 -10  -4  806.92   35.57
  -5 -10   4  902.97   43.26
   5 -10  -4  824.36   37.64
   5  10  -4  819.64   34.69
  -4 -10   4    3.49    2.33
   4 -10  -4    5.08    2.94
   4 -10  -4    5.04    1.91
   4  10  -4    7.03    1.02
   3 -10  -4  114.15    6.79
   3 -10  -4  108.95    7.89
  -3 -10   4  118.78    7.90
  -2 -10   4  541.90   24.72
   2 -10  -4  513.14   23.66
   2 -10  -4  528.55   24.81
   1 -10  -4  235.68   12.76
   1 -10  -4  215.58   11.83
  -1 -10   4  256.02   12.95
  -1 -10   4  234.13   10.22
   0 -10  -4 1077.14   47.76
   0 -10  -4 1123.60   48.42
   0 -10   4 1112.94   48.58
   0 -10   4 1126.36   46.34
  -1 -10  -4  143.57    8.91
   1 -10   4  146.85    7.67
   1 -10   4  141.57    9.23
  -1 -10  -4  145.01    8.95
   2 -10   4  200.07   12.01
  -2 -10  -4  212.05   11.73
  -2 -10  -4  211.58   11.70
  -2 -10  -4  204.19   10.27
   2 -10   4  209.95   10.76
   3 -10   4  582.32   25.69
  -3 -10  -4  572.13   25.15
   3 -10   4  553.27   26.75
  -3 -10  -4  556.90   26.14
  -3 -10  -4  521.62   26.16
   4 -10   4  440.97   21.95
  -4 -10  -4  438.68   22.58
  -4 -10  -4  444.06   22.06
   4 -10   4  472.33   23.19
   4  10   4  509.29   24.48
   5 -10   4  130.77    9.68
   5 -10   4  112.96    8.54
  -5 -10  -4  124.51    9.36
   5  10   4  111.80   10.01
   6 -10   4  167.25   11.43
  -6 -10  -4  161.34   11.50
   6 -10   4  182.71   11.29
   6  10   4  144.57   12.05
   7 -10   4  118.45    9.72
  -7 -10  -4  103.02   10.23
   7  10   4  105.68   10.29
  -8 -10  -4  215.44   14.91
   8 -10   4  207.84   14.31
   8  10   4  232.42   15.96
  -9 -10  -4   11.38    5.27
   9 -10   4    7.84    4.73
   9  10   4    8.23    5.32
  10 -10   4  104.39   11.74
  10  10   4   97.95   12.31
  11 -10   4   69.36    9.94
  11  10   4   65.34   10.19
  12 -10   4   88.52   11.38
  12  10   4   91.90   12.15
  13 -10   4   94.20   12.38
  13  10   4   86.24   12.66
  15 -11  -4   36.45    9.39
  14 -11  -4  122.48   14.65
 -14 -11   4  120.30   34.88
  13 -11  -4   67.07   10.42
 -13 -11   4   84.44   17.40
 -12 -11   4  114.04   17.96
  12 -11  -4  132.54   12.92
  11 -11  -4  172.46   13.85
 -11 -11   4  162.41   19.43
 -10 -11   4  109.16    9.36
 -10 -11   4  107.30   16.03
  10 -11  -4  125.83   11.50
   9 -11  -4  404.65   22.34
  -9 -11   4  402.57   27.00
  -9 -11   4  387.33   20.55
  -8 -11   4  124.26    9.15
  -8 -11   4  134.72   16.10
   8 -11  -4  127.95   10.21
   7 -11  -4   61.10    7.33
  -7 -11   4   46.92    5.69
  -7 -11   4   54.50   10.43
   6 -11  -4  200.95   10.86
  -6 -11   4  205.40   12.01
   6 -11  -4  212.21   12.96
  -6 -11   4  214.81   17.71
  -5 -11   4  228.79   12.65
  -5 -11   4  212.78   17.77
   5 -11  -4  222.61   13.33
   5 -11  -4  239.68   11.82
   4 -11  -4  238.47   12.15
  -4 -11   4  231.56   12.99
   4 -11  -4  247.95   13.75
   4  11  -4  240.95   10.60
   3 -11  -4  260.40   14.43
  -3 -11   4  271.85   14.17
   3 -11  -4  255.08   13.01
  -2 -11   4  286.89   14.39
   2 -11  -4  255.83   14.09
   2 -11  -4  251.43   13.14
   1 -11  -4 1506.75   64.81
   1 -11  -4 1537.92   65.70
  -1 -11   4 1558.43   65.77
  -1 -11   4 1516.25   62.88
   0 -11   4   44.22    3.19
   0 -11  -4   40.61    4.54
   0 -11  -4   41.31    4.93
   0 -11   4   41.19    5.21
  -1 -11  -4  511.48   23.96
   1 -11   4  508.56   22.33
   1 -11   4  502.90   24.26
  -1 -11  -4  489.90   23.60
   2 -11   4   31.88    4.83
  -2 -11  -4   34.83    4.62
  -2 -11  -4   32.04    3.71
  -2 -11  -4   34.20    4.77
   2 -11   4   29.93    3.62
  -3 -11  -4  470.69   22.11
  -3 -11  -4  457.86   22.30
  -3 -11  -4  451.84   20.96
   3 -11   4  437.06   22.60
   3 -11   4  451.21   21.33
  -4 -11  -4  458.56   22.02
   4 -11   4  441.88   21.07
   4 -11   4  416.26   22.03
   4  11   4  406.57   22.68
  -5 -11  -4  541.79   27.08
   5 -11   4  548.05   26.39
   5 -11   4  552.74   27.32
   5  11   4  553.59   28.30
   6 -11   4   53.67    6.75
  -6 -11  -4   41.71    6.47
   6 -11   4   45.96    6.56
   6  11   4   64.30    8.43
   7 -11   4  106.09   10.60
  -7 -11  -4  115.51   11.24
   7 -11   4  111.72    9.29
   7  11   4  103.07   10.26
   8 -11   4   -1.57    3.54
  -8 -11  -4    0.57    4.43
   8 -11   4    1.49    4.05
   8  11   4    2.89    4.98
   9 -11   4  165.55   13.02
  -9 -11  -4  188.63   14.68
   9 -11   4  163.43   12.78
   9  11   4  165.81   14.50
  10 -11   4   13.45    5.52
  10 -11   4   12.67    5.34
  10  11   4   21.79    7.14
  11 -11   4  144.06   13.46
  11  11   4  130.16   14.42
  12 -11   4    5.16    5.30
  12  11   4   15.97    7.07
  13 -11   4   39.39    8.64
  13  11   4   43.40   10.78
  14 -12  -4   13.24    6.29
 -13 -12   4   72.44   16.17
  13 -12  -4   68.15   10.74
  12 -12  -4   22.69    6.65
 -12 -12   4   31.51   12.52
 -11 -12   4  200.44   13.66
 -11 -12   4  208.95   23.06
  11 -12  -4  190.73   15.01
 -10 -12   4  242.46   21.74
  10 -12  -4  241.29   16.75
 -10 -12   4  239.15   14.91
   9 -12  -4   78.58    9.42
  -9 -12   4   84.42   13.46
  -9 -12   4   86.02    8.35
  -8 -12   4  294.78   23.07
   8 -12  -4  307.91   18.39
  -8 -12   4  330.26   17.34
  -7 -12   4  266.64   14.58
  -7 -12   4  244.53   19.62
   7 -12  -4  260.00   15.74
   6 -12  -4  487.14   25.23
   6 -12  -4  509.49   23.06
  -6 -12   4  494.59   24.09
  -6 -12   4  500.98   30.37
  -5 -12   4  540.09   25.01
   5 -12  -4  504.46   23.76
  -5 -12   4  538.50   31.22
   5 -12  -4  506.29   25.56
  -4 -12   4  364.34   17.90
   4 -12  -4  320.82   18.07
   4 -12  -4  358.04   16.80
   3 -12  -4  415.86   19.88
   3 -12  -4  439.98   21.40
  -3 -12   4  416.09   20.80
  -2 -12   4  185.41   11.13
   2 -12  -4  181.17   10.94
   2 -12  -4  179.74   10.17
   1 -12  -4   24.48    3.83
  -1 -12   4   37.10    4.88
   1 -12  -4   21.78    3.89
  -1 -12   4   25.79    2.15
   0 -12  -4  474.55   21.95
   0 -12   4  467.48   20.16
   0 -12   4  430.17   22.36
   0 -12  -4  461.15   22.23
  -1 -12  -4  165.03   10.33
   1 -12   4  192.33    9.25
  -1 -12  -4  163.20   10.47
   1 -12   4  180.16   11.14
  -2 -12  -4  543.75   25.58
  -2 -12  -4  535.22   25.62
  -2 -12  -4  553.26   24.78
   2 -12   4  514.15   26.08
   2 -12   4  550.66   24.47
  -3 -12  -4  210.75   12.01
   3 -12   4  202.87   11.32
   3 -12   4  208.55   12.90
  -3 -12  -4  207.30   12.30
  -4 -12  -4  163.48   10.30
   4 -12   4  165.71   10.62
   4 -12   4  145.49    9.25
   4  12   4  104.66   10.17
   5 -12   4  149.42   10.63
   5 -12   4  130.93    9.34
  -5 -12  -4  150.06   10.29
   5  12   4  115.04   10.69
  -6 -12  -4  322.17   18.17
   6 -12   4  309.09   17.29
   6 -12   4  312.86   18.21
   6  12   4  322.34   19.23
   7 -12   4  115.48   11.40
   7 -12   4  122.17    9.87
  -7 -12  -4  124.30   10.63
   7  12   4  134.76   11.97
   8 -12   4  241.52   15.40
   8 -12   4  232.36   15.74
  -8 -12  -4  228.89   15.89
   8  12   4  248.43   17.25
   9 -12   4   27.48    6.32
   9 -12   4   24.07    6.36
  -9 -12  -4   15.86    5.88
   9  12   4   19.71    6.69
  10 -12   4  331.55   20.27
 -10 -12  -4  297.97   20.81
  10 -12   4  308.54   20.13
  10  12   4  335.57   21.63
  11 -12   4   11.33    5.20
  11  12   4    6.18    6.69
  12 -12   4   84.33   11.72
  12  12   4   78.89   18.27
  13 -12   4   54.18    9.82
  14 -13  -4   79.99   12.21
  13 -13  -4    6.01    5.88
 -12 -13   4  214.48   24.48
  12 -13  -4  217.17   16.72
 -11 -13   4   85.83   15.77
  11 -13  -4  103.59   12.15
 -11 -13   4  104.88   10.24
 -10 -13   4  213.22   14.18
 -10 -13   4  198.16   21.46
  10 -13  -4  237.07   16.28
  -9 -13   4  215.67   13.59
   9 -13  -4  201.48   14.60
  -9 -13   4  212.63   21.94
   8 -13  -4   34.78    6.64
  -8 -13   4   41.87   10.89
  -8 -13   4   31.10    5.58
  -7 -13   4  355.36   25.26
  -7 -13   4  372.57   19.43
   7 -13  -4  373.75   20.70
  -6 -13   4  217.85   17.95
  -6 -13   4  205.42   12.54
   6 -13  -4  215.93   11.64
   6 -13  -4  208.06   13.40
   5 -13  -4  103.28    8.65
  -5 -13   4  106.23    8.21
   5 -13  -4   94.17    6.99
  -5 -13   4  110.41   13.89
  -4 -13   4  287.04   15.82
   4 -13  -4  298.03   14.89
   4 -13  -4  291.22   16.21
   3 -13  -4  329.41   16.75
   3 -13  -4  347.09   18.05
  -3 -13   4  351.06   17.85
   2 -13  -4  150.90    9.19
   2 -13  -4  152.53    9.87
  -2 -13   4  151.61    9.88
  -1 -13   4  143.59    6.85
   1 -13  -4  133.94    9.34
  -1 -13   4  141.53    9.54
   1 -13  -4  143.14    8.84
   0 -13   4   81.16    7.89
   0 -13  -4   91.23    7.08
   0 -13  -4   79.46    6.60
   0 -13   4   79.11    4.97
  -1 -13  -4  934.19   41.20
  -1 -13  -4  908.24   41.00
   1 -13   4  940.36   39.46
   1 -13   4  886.30   41.59
   2 -13   4  125.41    9.39
  -2 -13  -4  117.62    8.56
   2 -13   4  119.94    7.43
  -2 -13  -4  126.94    8.60
  -3 -13  -4  206.69   12.46
  -3 -13  -4  202.40   12.03
   3 -13   4  206.84   13.05
   3 -13   4  211.98   11.54
  -4 -13  -4  274.85   16.43
   4 -13   4  302.85   15.69
   4 -13   4  291.15   16.99
   4  13   4  314.49   18.05
  -5 -13  -4  202.61   13.39
   5 -13   4  213.06   13.91
   5 -13   4  221.05   12.90
   5  13   4  215.25   14.73
   6 -13   4  309.23   18.03
   6 -13   4  319.03   17.27
  -6 -13  -4  289.03   17.71
   6  13   4  306.23   18.97
   7 -13   4  347.37   19.78
   7 -13   4  327.17   18.74
  -7 -13  -4  312.90   19.34
   7  13   4  347.62   20.75
   8 -13   4   91.36    9.84
   8 -13   4   95.74   10.25
  -8 -13  -4   96.34   10.70
   8  13   4   89.65   11.32
  -9 -13  -4  167.28   14.37
   9 -13   4  227.58   15.15
   9 -13   4  209.45   14.53
   9  13   4  174.41   14.81
 -10 -13  -4   13.90    6.28
  10 -13   4   15.19    5.85
  10  13   4    1.10    5.72
  11 -13   4  236.08   17.59
  12 -13   4   18.17    7.02
  13 -13   4   40.37    9.04
  14 -14  -4   25.70    7.70
  13 -14  -4   86.32   11.84
  12 -14  -4   92.38   12.12
 -11 -14   4  109.79   11.23
 -11 -14   4  100.33   16.64
  11 -14  -4  133.68   12.90
 -10 -14   4  119.25   10.24
  10 -14  -4  106.73   12.11
 -10 -14   4   99.14   15.75
  -9 -14   4  223.42   14.75
  -9 -14   4  236.22   21.41
   9 -14  -4  256.09   16.54
  -8 -14   4  253.28   15.39
  -8 -14   4  243.26   20.84
   8 -14  -4  274.79   16.87
  -7 -14   4   74.66    7.87
  -7 -14   4   64.09   11.73
   7 -14  -4   73.19    8.61
  -6 -14   4  370.44   24.77
   6 -14  -4  321.26   16.84
  -6 -14   4  328.47   18.11
   6 -14  -4  345.35   19.15
  -5 -14   4  537.41   25.49
  -5 -14   4  500.15   31.03
   5 -14  -4  500.46   25.85
   5 -14  -4  524.25   24.31
   4 -14  -4  202.37   11.30
   4 -14  -4  202.68   12.58
  -4 -14   4  191.67   12.25
   3 -14  -4  185.13   10.68
   3 -14  -4  178.40   11.58
  -3 -14   4  195.31   11.89
  -2 -14   4  114.60    8.85
   2 -14  -4  134.64    9.28
   2 -14  -4  129.07    8.31
   1 -14  -4  356.54   17.87
  -1 -14   4  363.15   18.73
   1 -14  -4  339.50   18.13
   0 -14   4  375.34   19.21
   0 -14  -4  368.39   18.48
   0 -14   4  350.85   16.46
   0 -14  -4  367.23   18.71
   1 -14   4  124.13    9.18
   1 -14   4  117.53    7.10
  -1 -14  -4  130.38    8.87
  -1 -14  -4  123.99    8.69
  -2 -14  -4  476.56   23.03
   2 -14   4  477.84   21.97
  -2 -14  -4  475.72   23.36
   2 -14   4  457.14   23.80
   3 -14   4  321.70   15.87
  -3 -14  -4  298.98   16.82
   3 -14   4  292.55   17.17
  -3 -14  -4  316.72   16.54
  -4 -14  -4  168.30   11.64
   4 -14   4  167.21   12.15
   4 -14   4  170.64   10.74
   4  14   4  203.59   13.43
   5 -14   4  322.51   18.51
  -5 -14  -4  324.25   18.23
   5 -14   4  317.43   17.14
   5  14   4  304.51   18.99
   6 -14   4  315.17   17.63
   6 -14   4  324.54   18.80
  -6 -14  -4  287.92   18.04
   6  14   4  327.79   19.68
  -7 -14  -4  171.26   13.06
   7 -14   4  191.79   13.51
   7 -14   4  192.34   12.83
   7  14   4  147.69   13.40
   8 -14   4  292.11   18.17
  -8 -14  -4  263.34   18.56
   8 -14   4  279.90   17.80
   8  14   4  331.87   20.13
   9 -14   4   33.77    7.11
  -9 -14  -4   26.12    7.32
   9 -14   4   18.61    6.11
   9  14   4   32.62    7.70
  10 -14   4  229.41   16.62
 -10 -14  -4  217.84   16.98
 -11 -14  -4   10.60    6.56
  11 -14   4   10.47    5.23
  12 -14   4   94.00   12.03
  14 -15  -4   59.66   11.50
  13 -15  -4    6.22    6.27
  12 -15  -4  222.69   17.45
 -11 -15   4  174.49   13.41
  11 -15  -4  180.03   15.46
 -10 -15   4  105.58   16.25
 -10 -15   4  108.20   10.82
  10 -15  -4  115.28   12.67
  -9 -15   4  206.43   19.22
   9 -15  -4  173.25   13.86
  -9 -15   4  187.60   12.76
  -8 -15   4   73.43   13.12
  -8 -15   4   89.44    9.21
   8 -15  -4   91.06   10.22
  -7 -15   4  308.56   23.47
   7 -15  -4  284.67   17.56
  -7 -15   4  289.04   16.82
   6 -15  -4   96.86    7.28
   6 -15  -4   96.38    8.81
  -6 -15   4   84.79    8.56
  -6 -15   4  100.93   14.70
  -5 -15   4  201.01   12.26
   5 -15  -4  192.16   11.22
   5 -15  -4  178.27   12.43
  -4 -15   4  168.85   11.41
   4 -15  -4  182.29   10.56
   4 -15  -4  164.23   11.61
  -3 -15   4   94.84    8.85
   3 -15  -4   92.72    7.12
   3 -15  -4   85.91    7.66
   2 -15  -4  341.55   16.99
  -2 -15   4  336.10   17.71
   2 -15  -4  303.31   17.39
   1 -15  -4  138.71    9.37
  -1 -15   4  143.78   10.12
   1 -15  -4  154.94   10.12
   0 -15  -4  268.86   15.10
   0 -15   4  270.22   15.83
   0 -15  -4  289.46   15.43
  -1 -15  -4  172.15   10.97
   1 -15   4  171.29   11.51
  -1 -15  -4  177.31   11.00
   1 -15   4  170.30    9.35
   2 -15   4   76.29    8.11
  -2 -15  -4   95.11    7.33
   2 -15   4   77.22    5.97
  -2 -15  -4   74.22    7.66
   3 -15   4  178.62   10.51
   3 -15   4  174.86   12.17
  -3 -15  -4  179.68   11.72
  -3 -15  -4  174.95   11.12
   4 -15   4  162.32   11.82
  -4 -15  -4  169.53   11.71
   4 -15   4  170.97   10.65
   4  15   4  176.93   12.93
   5 -15   4  165.95   12.86
  -5 -15  -4  195.02   13.26
   5 -15   4  186.62   11.93
   5  15   4  200.41   14.08
   6 -15   4  172.06   12.44
   6 -15   4  142.44   10.94
  -6 -15  -4  155.68   12.03
   6  15   4  194.27   13.91
  -7 -15  -4  252.12   16.53
   7 -15   4  258.33   15.88
   7 -15   4  227.80   16.24
   7  15   4  259.82   17.38
  -8 -15  -4   82.26   10.51
   8 -15   4  109.19   11.63
   8 -15   4  103.80    9.62
   8  15   4   74.08   10.62
   9 -15   4  239.50   16.53
  -9 -15  -4  267.44   17.65
   9 -15   4  208.39   16.06
 -10 -15  -4    2.25    5.70
  10 -15   4    6.03    4.94
 -11 -15  -4  175.21   17.69
  11 -15   4  222.14   16.92
  12 -15   4   31.71    7.68
  13 -16  -4  187.13   16.60
  12 -16  -4   52.97    9.58
  11 -16  -4  257.03   18.63
 -11 -16   4  232.14   16.44
 -10 -16   4   92.43   10.30
  10 -16  -4   94.82   11.75
 -10 -16   4   91.17   18.59
  -9 -16   4  182.96   13.09
   9 -16  -4  170.74   14.19
  -9 -16   4  165.52   20.01
   8 -16  -4  404.84   22.98
  -8 -16   4  370.32   27.24
  -8 -16   4  396.16   21.60
  -7 -16   4   11.93    4.40
   7 -16  -4   26.83    5.92
  -7 -16   4   10.50    7.61
   6 -16  -4  108.24    9.50
   6 -16  -4  102.16    8.52
  -6 -16   4   86.79   14.19
  -6 -16   4  103.50    8.87
   5 -16  -4  115.21    9.90
   5 -16  -4  114.03    8.27
  -5 -16   4  123.42    9.75
  -4 -16   4   77.62    7.91
   4 -16  -4   65.01    7.75
   4 -16  -4   58.11    6.37
   3 -16  -4   57.54    6.97
  -3 -16   4   42.00    6.14
   3 -16  -4   59.62    6.32
   2 -16  -4    9.31    3.20
   2 -16  -4    1.43    2.97
  -2 -16   4    3.92    3.17
   1 -16  -4   62.98    6.72
   1 -16  -4   57.60    6.85
  -1 -16   4   48.57    6.51
   0 -16  -4  101.40    8.03
   0 -16   4   88.14    8.85
   0 -16  -4   97.20    7.75
  -1 -16  -4   90.57    7.68
  -1 -16  -4  101.92    8.15
   1 -16   4  103.19    9.80
  -2 -16  -4  157.81   10.78
   2 -16   4  152.31    9.23
   2 -16   4  158.36   11.56
  -2 -16  -4  157.56   10.36
  -3 -16  -4  277.57   15.61
   3 -16   4  246.34   13.67
   3 -16   4  236.94   15.46
  -3 -16  -4  251.81   14.36
   4 -16   4   73.25    8.34
   4 -16   4   75.40    6.80
  -4 -16  -4   64.79    7.84
   4  16   4   63.00    8.44
  -5 -16  -4  393.48   22.49
   5 -16   4  428.18   21.63
   5 -16   4  443.76   23.14
   5  16   4  400.73   23.56
  -6 -16  -4  102.91   10.68
   6 -16   4   84.65    9.13
   6 -16   4  108.73   11.17
   6  16   4  131.55   11.48
   7 -16   4  255.72   17.12
   7 -16   4  260.36   16.27
  -7 -16  -4  270.98   17.40
  -8 -16  -4  211.27   16.24
   8 -16   4  247.36   16.13
   8 -16   4  250.54   16.77
   9 -16   4   20.57    6.24
  -9 -16  -4   19.88    7.11
   9 -16   4   15.57    5.65
 -10 -16  -4  212.92   17.59
  10 -16   4  232.20   16.47
 -11 -16  -4   16.31    7.08
  11 -16   4   18.40    6.26
  12 -16   4  151.84   15.99
  13 -17  -4   27.70    8.31
  12 -17  -4  160.29   15.01
 -11 -17   4  191.91   14.48
  11 -17  -4  173.37   15.69
  10 -17  -4  191.07   15.70
 -10 -17   4  187.46   13.75
  -9 -17   4  155.89   12.36
   9 -17  -4  137.52   13.09
  -9 -17   4  155.32   19.69
  -8 -17   4   50.28    7.55
   8 -17  -4   43.33    8.10
  -8 -17   4   55.18   12.39
   7 -17  -4  168.14   12.54
  -7 -17   4  129.92   11.28
  -7 -17   4  177.30   19.90
  -6 -17   4  119.93   10.01
   6 -17  -4  112.98   10.39
  -6 -17   4   98.61   15.41
  -5 -17   4  178.95   12.46
   5 -17  -4  188.97   13.21
   5 -17  -4  193.16   11.64
   4 -17  -4  108.91    7.91
   4 -17  -4   87.59    8.54
  -4 -17   4   64.48    7.91
   3 -17  -4  175.25   12.24
  -3 -17   4  182.34   12.19
   3 -17  -4  200.73   11.77
   2 -17  -4   99.62    8.54
  -2 -17   4  107.99    8.85
   2 -17  -4   96.89    7.99
   1 -17  -4  183.93   11.61
   1 -17  -4  157.16   10.86
  -1 -17   4  173.71   11.77
   0 -17  -4  104.70    8.40
   0 -17  -4   89.55    7.81
   0 -17   4   83.81    8.87
  -1 -17  -4   70.96    6.89
  -1 -17  -4   82.36    8.21
   1 -17   4   71.05    8.24
  -2 -17  -4   97.00    9.20
   2 -17   4   86.06    9.07
  -2 -17  -4   82.83    7.50
  -3 -17  -4   78.67    7.33
  -3 -17  -4   81.47    8.69
   3 -17   4   81.77    8.92
   3 -17   4   68.73    6.46
   4 -17   4  416.94   21.32
   4 -17   4  438.45   23.25
  -4 -17  -4  438.47   23.02
   4  17   4  401.86   23.47
   5 -17   4  132.49   10.88
   5 -17   4  130.78    9.71
  -5 -17  -4  128.00   10.67
   5  17   4  106.94   11.77
   6 -17   4  276.70   17.31
   6 -17   4  235.73   15.35
  -6 -17  -4  264.34   16.72
   7 -17   4  208.07   15.00
  -7 -17  -4  190.18   14.56
   7 -17   4  198.21   13.80
  -8 -17  -4   94.60   11.00
   8 -17   4   77.89    9.54
   8 -17   4   71.11    9.98
  -9 -17  -4  191.07   15.90
   9 -17   4  183.32   14.80
   9 -17   4  175.26   13.83
  10 -17   4   15.06    5.64
 -10 -17  -4   11.66    6.79
  11 -17   4  229.27   17.31
 -11 -17  -4  229.94   18.48
  12 -17   4   20.27    6.93
 -12 -17  -4   28.57    9.15
  13 -18  -4  117.29   14.74
  12 -18  -4   27.04    7.84
  11 -18  -4  265.52   19.54
 -11 -18   4  251.81   17.64
  10 -18  -4  122.22   13.89
 -10 -18   4  140.38   11.83
   9 -18  -4  172.37   14.01
  -9 -18   4  160.92   13.12
   8 -18  -4  532.78   28.48
  -8 -18   4  532.05   34.26
  -8 -18   4  495.85   26.91
   7 -18  -4   53.41    8.45
  -7 -18   4   66.81   12.92
  -7 -18   4   60.73    8.17
  -6 -18   4  262.60   16.05
   6 -18  -4  249.84   16.18
  -6 -18   4  224.58   21.31
  -5 -18   4  206.24   13.58
   5 -18  -4  193.89   12.36
   5 -18  -4  211.57   14.04
   4 -18  -4   57.78    7.42
   4 -18  -4   55.55    6.71
  -4 -18   4   53.67    7.20
   3 -18  -4  139.52    9.91
   3 -18  -4  150.71   11.14
  -3 -18   4  156.55   11.42
   2 -18  -4   22.43    4.87
  -2 -18   4   14.63    4.92
   2 -18  -4   15.28    4.01
   1 -18  -4   15.60    4.33
   1 -18  -4   14.32    4.15
  -1 -18   4   17.85    4.99
   0 -18  -4   84.74    8.73
   0 -18  -4   88.24    7.80
   0 -18   4   81.57    8.89
  -1 -18  -4   93.10    8.05
  -1 -18  -4  102.88    8.71
   1 -18   4   86.89    9.41
   2 -18   4   76.53    8.75
  -2 -18  -4   80.83    7.57
  -2 -18  -4   76.37    8.47
  -3 -18  -4  132.92    9.89
  -3 -18  -4  134.86   10.75
   3 -18   4  137.11   11.45
   4 -18   4  118.10   11.49
  -4 -18  -4  121.31   11.37
  -5 -18  -4  135.48   12.20
   5 -18   4  106.09    9.15
   5 -18   4  123.46   11.96
   6 -18   4  192.41   13.31
  -6 -18  -4  203.97   14.99
   6 -18   4  204.34   14.81
   7 -18   4  186.57   14.23
   7 -18   4  189.22   13.39
  -7 -18  -4  158.99   14.20
   8 -18   4  213.80   15.64
   8 -18   4  198.44   14.69
  -8 -18  -4  194.34   15.41
  -9 -18  -4   -1.32    4.61
   9 -18   4   10.12    4.70
  10 -18   4  303.23   20.09
 -10 -18  -4  299.01   21.55
 -11 -18  -4   22.25    7.98
  11 -18   4   11.41    6.29
  13 -19  -4    7.11   10.72
  12 -19  -4  177.32   16.84
  11 -19  -4  108.99   13.55
 -11 -19   4   87.94   10.81
  10 -19  -4  179.73   15.46
 -10 -19   4  219.77   15.07
   9 -19  -4  235.35   17.07
  -9 -19   4  237.82   16.08
  -8 -19   4   60.99    8.82
   8 -19  -4   63.73    9.53
  -7 -19   4  176.35   21.11
  -7 -19   4  218.12   14.85
   7 -19  -4  217.87   15.67
   6 -19  -4    5.03    4.51
  -6 -19   4    3.51    4.12
  -6 -19   4    8.41    8.03
   5 -19  -4  304.18   16.83
  -5 -19   4  283.35   17.74
   5 -19  -4  297.94   18.23
  -4 -19   4    2.21    4.16
   4 -19  -4    1.45    3.38
   4 -19  -4    1.16    2.99
  -3 -19   4   70.75    8.50
   3 -19  -4   65.45    7.44
   3 -19  -4   57.74    7.75
   2 -19  -4   20.63    4.99
  -2 -19   4   20.54    5.10
   2 -19  -4   29.71    5.37
   1 -19  -4   22.64    5.04
  -1 -19   4   17.46    4.94
   1 -19  -4   25.53    5.59
   0 -19   4   92.57    9.49
   0 -19  -4   70.29    7.88
   0 -19  -4   89.03    9.14
   1 -19   4   24.99    5.46
  -1 -19  -4   27.75    5.29
  -1 -19  -4   37.50    6.40
   2 -19   4   57.81    7.99
  -2 -19  -4   81.70    9.11
  -2 -19  -4   72.64    7.79
   3 -19   4   30.26    6.36
  -3 -19  -4   36.67    6.74
  -4 -19  -4   70.77    9.12
   4 -19   4   59.50    8.74
   5 -19   4  116.76   12.02
  -5 -19  -4  114.55   11.92
   6 -19   4  155.53   14.43
   6 -19   4  163.83   12.12
  -6 -19  -4  154.02   12.89
   7 -19   4  237.60   15.84
   7 -19   4  220.92   16.17
  -7 -19  -4  258.93   17.23
  -8 -19  -4   22.40    7.59
   8 -19   4   14.02    5.41
   8 -19   4   15.72    6.14
  -9 -19  -4  248.08   18.94
   9 -19   4  240.02   17.29
 -10 -19  -4   20.64    7.17
  10 -19   4    3.05    4.74
 -11 -19  -4  119.24   14.91
  11 -19   4  134.83   14.66
 -12 -20   4   86.14   13.47
  12 -20  -4   74.69   12.27
 -11 -20   4  124.58   13.10
  11 -20  -4  158.51   15.11
  10 -20  -4  178.84   15.39
 -10 -20   4  192.92   15.02
  -9 -20   4   87.51   10.52
   9 -20  -4  105.73   12.62
   8 -20  -4  223.56   17.09
  -8 -20   4  261.89   16.89
  -7 -20   4    3.54    4.50
   7 -20  -4    2.42    4.12
   6 -20  -4  210.82   15.48
  -6 -20   4  247.17   22.22
  -6 -20   4  211.73   15.15
  -5 -20   4   36.65    6.77
   5 -20  -4   44.91    7.48
   5 -20  -4   39.02    6.10
   4 -20  -4   81.25    9.45
   4 -20  -4   74.27    8.31
  -4 -20   4   72.97    8.82
  -3 -20   4  182.88   12.96
   3 -20  -4  163.38   11.90
   3 -20  -4  178.58   12.68
   2 -20  -4    3.60    3.81
  -2 -20   4    6.14    4.15
   2 -20  -4    8.12    4.15
   1 -20  -4    3.50    3.91
  -1 -20   4    4.68    3.82
   1 -20  -4    4.82    3.69
   0 -20  -4   30.05    5.57
   0 -20   4   40.86    6.99
  -1 -20  -4    7.14    4.44
   1 -20   4    4.50    3.89
   2 -20   4    0.62    3.99
  -2 -20  -4    0.48    3.78
   3 -20   4  113.18   11.39
  -3 -20  -4  114.46   11.15
  -4 -20  -4   58.15    8.26
   4 -20   4   60.44    9.10
   5 -20   4  238.86   16.65
  -5 -20  -4  255.83   17.21
  -6 -20  -4  160.97   13.38
   6 -20   4  166.42   13.36
  -7 -20  -4  112.71   12.52
   7 -20   4  130.55   13.43
   8 -20   4  219.83   16.24
  -8 -20  -4  216.79   17.54
   8 -20   4  245.63   17.25
  -9 -20  -4   23.40    7.45
   9 -20   4    9.65    5.37
 -10 -20  -4  235.83   18.83
  10 -20   4  207.20   16.46
 -11 -20  -4    2.69    6.71
  11 -20   4   10.77    5.76
 -12 -21   4  176.40   16.95
  12 -21  -4  190.29   17.47
  11 -21  -4  108.52   13.96
 -11 -21   4   98.36   12.05
 -10 -21   4  106.23   12.23
  10 -21  -4  106.72   12.93
   9 -21  -4  139.90   14.11
  -9 -21   4  174.82   13.50
   8 -21  -4   19.81    6.25
  -8 -21   4   26.53    6.91
  -7 -21   4  140.44   11.86
   7 -21  -4  131.68   12.57
  -6 -21   4   28.96    6.53
   6 -21  -4   26.75    6.27
  -5 -21   4  175.04   13.46
   5 -21  -4  177.97   13.68
   5 -21  -4  166.49   12.12
   4 -21  -4   43.41    7.25
  -4 -21   4   39.65    7.06
   4 -21  -4   33.36    6.11
   3 -21  -4   46.27    7.33
   3 -21  -4   39.42    6.27
  -3 -21   4   47.67    7.34
   2 -21  -4    3.13    3.70
   2 -21  -4    8.20    4.65
  -2 -21   4    9.52    4.57
   1 -21  -4  100.82    9.25
  -1 -21   4   94.55   10.60
   1 -21  -4  113.54    9.62
   0 -21   4   52.13    7.82
   0 -21  -4   48.52    7.37
  -1 -21  -4   -0.41    4.06
   1 -21   4    1.67    4.36
  -2 -21  -4   91.41    9.98
   2 -21   4   99.29   10.80
   3 -21   4    1.28    4.53
  -3 -21  -4    9.46    5.16
   4 -21   4  245.51   16.89
  -4 -21  -4  239.86   16.34
  -5 -21  -4  146.78   12.51
   5 -21   4  133.63   13.18
  -6 -21  -4  103.42   12.09
   6 -21   4  100.06   11.89
   7 -21   4  248.74   17.51
  -7 -21  -4  222.32   17.05
   8 -21   4   46.02    8.76
  -8 -21  -4   48.95    9.56
  -9 -21  -4  156.61   16.07
 -10 -21  -4   13.92    7.72
 -11 -22   4  114.80   13.42
  11 -22  -4  121.97   14.75
 -10 -22   4  167.17   15.65
  10 -22  -4  157.02   15.43
  -9 -22   4   28.13    6.84
   9 -22  -4   28.72    7.47
   8 -22  -4  144.02   13.79
  -8 -22   4  147.69   14.12
  -7 -22   4    5.49    4.83
   7 -22  -4   -4.96    3.60
   6 -22  -4   82.85   10.65
  -6 -22   4   62.83    8.85
  -5 -22   4   -1.77    3.69
   5 -22  -4   -0.58    4.26
   4 -22  -4   20.37    5.35
   4 -22  -4   16.74    5.24
  -4 -22   4   15.64    5.44
   3 -22  -4    2.22    3.97
  -3 -22   4    7.34    4.61
   3 -22  -4    8.74    4.63
  -2 -22   4   38.72    7.19
   2 -22  -4   30.87    6.00
  -1 -22   4   35.74    6.92
   1 -22  -4   34.24    6.55
   0 -22   4   43.69    7.50
   0 -22  -4   32.41    6.23
  -1 -22  -4   99.33   10.45
   1 -22   4  101.44   11.05
   2 -22   4    5.39    4.47
  -2 -22  -4    8.89    4.80
   3 -22   4  225.44   16.33
  -3 -22  -4  234.88   16.33
  -4 -22  -4   20.75    5.95
   4 -22   4   21.20    6.35
   5 -22   4  306.19   19.80
  -5 -22  -4  296.73   19.36
   6 -22   4  319.17   21.10
  -6 -22  -4  344.82   21.71
   7 -22   4  121.84   13.39
  -7 -22  -4   95.48   11.79
   8 -22   4   93.93   14.29
  -8 -22  -4   92.60   12.36
  -9 -22  -4   10.26    6.85
 -11 -23   4   79.80   11.62
  11 -23  -4   75.76   11.82
  10 -23  -4   56.58   10.66
 -10 -23   4   57.46    9.27
   9 -23  -4  127.43   14.55
  -9 -23   4  136.36   13.70
  -8 -23   4    4.04    5.01
   8 -23  -4   -0.24    4.84
   7 -23  -4  191.31   15.82
  -7 -23   4  217.67   15.49
  -6 -23   4   11.71    5.38
   6 -23  -4    9.11    4.82
  -5 -23   4  128.88   12.81
   5 -23  -4  144.48   12.54
   4 -23  -4    5.10    4.64
  -4 -23   4    3.75    4.47
   4 -23  -4   -2.12    3.31
  -3 -23   4    4.44    4.71
   3 -23  -4   -1.07    3.42
   2 -23  -4   11.20    5.05
  -2 -23   4   11.50    5.54
   1 -23  -4   12.03    5.08
  -1 -23   4   15.17    5.86
   0 -23   4  143.04   12.68
   0 -23  -4  176.43   13.21
   1 -23   4   58.27    8.76
  -1 -23  -4   68.28    9.24
   2 -23   4  143.86   12.52
  -2 -23  -4  155.23   13.00
  -3 -23  -4    5.24    5.33
   3 -23   4    1.61    4.37
   4 -23   4   94.33   11.43
  -4 -23  -4   95.10   11.26
  -5 -23  -4   61.30    9.56
   5 -23   4   81.08   10.40
  -6 -23  -4  256.15   18.06
   6 -23   4  248.70   18.12
  -7 -23  -4   55.78    9.76
   7 -23   4   52.11    9.39
  -8 -23  -4   28.51    8.26
  -9 -23  -4  142.36   15.67
 -10 -24   4  107.90   12.55
  10 -24  -4  105.87   13.45
  -9 -24   4   35.17    7.82
   9 -24  -4   41.25    9.19
   8 -24  -4  126.76   14.16
  -8 -24   4  127.13   13.62
  -7 -24   4   18.36    6.69
   7 -24  -4    6.77    5.78
   6 -24  -4  238.84   17.79
  -6 -24   4  232.44   16.80
  -5 -24   4    5.35    5.00
   4 -24  -4   26.21    6.03
  -4 -24   4   32.22    7.18
  -3 -24   4   42.67    7.96
   3 -24  -4   40.65    7.29
  -2 -24   4   19.80    6.60
   2 -24  -4   27.14    6.64
   1 -24  -4    7.12    4.57
  -1 -24   4    6.27    4.78
   0 -24  -4   18.96    6.09
   0 -24   4   21.12    6.14
  -1 -24  -4   98.83   10.89
   1 -24   4   87.59   10.73
   2 -24   4   28.49    7.15
  -2 -24  -4   22.50    6.41
   3 -24   4   87.16   11.32
  -3 -24  -4  101.19   11.89
  -4 -24  -4    9.07    5.80
   4 -24   4   11.90    5.54
  -5 -24  -4  175.65   15.29
   5 -24   4  177.39   14.60
  -6 -24  -4   67.08   10.35
   6 -24   4   80.07   11.17
   7 -24   4   81.44   11.31
  -7 -24  -4   66.47   10.82
  -8 -24  -4  121.37   14.26
  -9 -25   4   98.57   12.45
   9 -25  -4   81.60   11.97
  -8 -25   4   11.99    6.29
   8 -25  -4   14.33    7.70
  -7 -25   4   90.05   11.41
  -6 -25   4   -0.48    4.40
  -5 -25   4   92.25   11.61
  -4 -25   4   11.63    6.07
   4 -25  -4    7.99    4.76
   3 -25  -4   20.75    6.13
  -3 -25   4   30.38    7.37
  -2 -25   4   12.62    5.49
   2 -25  -4    8.66    5.01
   1 -25  -4   35.84    6.99
  -1 -25   4   33.70    7.90
   0 -25   4    3.05    5.02
   0 -25  -4    6.77    5.01
  -1 -25  -4    6.92    5.64
   1 -25   4   -0.22    4.28
   2 -25   4  166.54   15.29
  -2 -25  -4  133.95   13.61
  -3 -25  -4   -1.02    4.45
   3 -25   4    5.68    4.90
  -4 -25  -4   91.20   11.21
   4 -25   4   85.07   11.38
   5 -25   4   48.13    8.76
  -5 -25  -4   31.09    8.11
  -6 -25  -4   90.31   12.28
   6 -25   4   99.80   12.57
  -7 -25  -4  152.66   16.27
   7 -25   4  170.01   16.35
  -9 -26   4   37.68    8.36
  -8 -26   4  136.58   14.86
  -7 -26   4    5.24    5.53
  -6 -26   4   72.48   10.34
  -5 -26   4   43.59    8.24
  -4 -26   4   51.39    8.80
   4 -26  -4   51.60    9.34
  -3 -26   4   23.05    7.15
   3 -26  -4   24.42    6.56
   2 -26  -4   11.44    6.11
  -2 -26   4   25.47    6.83
  -1 -26   4    7.81    5.28
   1 -26  -4   25.24    7.01
   0 -26   4   12.49    5.64
   0 -26  -4    4.96    5.36
  -1 -26  -4   16.59    6.77
   1 -26   4   15.23    6.46
  -2 -26  -4   37.48    7.72
   2 -26   4   31.95    7.79
   3 -26   4   56.21    9.36
  -3 -26  -4   55.14    9.61
   4 -26   4    1.45    4.75
  -4 -26  -4   -0.71    4.94
   5 -26   4  161.28   15.91
  -5 -26  -4  147.64   15.10
  -6 -26  -4   84.67   12.26
   6 -26   4   74.58   11.33
   7 -26   4   46.32   10.24
  -8 -27   4   23.85    7.46
  -7 -27   4   93.31   12.03
  -6 -27   4   -3.02    4.83
  -5 -27   4   28.68    7.48
  -4 -27   4   34.61    8.49
   3 -27  -4   23.59    6.96
  -3 -27   4   10.30    5.77
   2 -27  -4   11.56    5.66
  -2 -27   4   22.79    7.11
   1 -27  -4   92.56   11.57
  -1 -27   4  107.21   12.26
   0 -27   4    1.12    5.43
   0 -27  -4    6.98    5.61
  -1 -27  -4    2.55    5.56
   1 -27   4   11.94    6.53
  -2 -27  -4   67.18   10.54
   2 -27   4   61.49   10.32
  -3 -27  -4   18.65    6.73
   3 -27   4   14.75    7.06
  -4 -27  -4  120.03   14.12
   4 -27   4  124.03   14.01
  -5 -27  -4   15.74    6.95
   5 -27   4   28.23    7.67
   6 -27   4  104.66   12.88
  -6 -27  -4  174.07   23.80
  -6 -28   4   40.67    9.00
  -5 -28   4   19.14    7.47
  -4 -28   4   17.12    6.95
   3 -28  -4   17.60    6.73
   2 -28  -4   34.40    8.16
  -2 -28   4   36.37    8.06
   1 -28  -4   15.98    6.69
  -1 -28   4    9.35    6.68
   0 -28   4   25.48    7.78
   0 -28  -4   28.22    7.56
   1 -28   4   20.32    7.30
  -1 -28  -4   30.52    7.86
  -2 -28  -4   15.89    6.87
   2 -28   4    5.20    5.97
   3 -28   4   30.50    8.35
  -3 -28  -4   33.50    8.79
   4 -28   4   -3.42    5.30
  -4 -28  -4    8.05    6.13
   5 -28   4   80.58   11.88
  -5 -29   4   12.22    7.50
  -4 -29   4   17.37    6.94
   3 -29  -4    7.76    5.40
  -3 -29   4    1.94    5.45
  -2 -29   4   35.24    8.75
   2 -29  -4   36.32    7.74
   1 -29  -4   48.79    9.13
  -1 -29   4   49.98    9.35
   0 -29   4    9.08    6.00
   0 -29  -4    6.14    6.36
  -1 -29  -4   47.85    9.53
   1 -29   4   40.51    8.75
   2 -29   4   35.52    8.73
  -2 -29  -4   33.70    8.12
  -3 -29  -4    7.12    6.05
   3 -29   4   11.77    7.05
   4 -29   4   27.55    7.64
   2 -30  -4   31.82    8.19
  -2 -30   4   20.22    7.97
  -1 -30   4   15.36    7.00
   1 -30  -4   20.09    7.37
   0 -30   4   65.23   11.00
   0 -30  -4   44.85    9.18
  -1 -30  -4   20.05    7.66
   1 -30   4   24.02    7.92
  -2 -30  -4   26.01    7.89
   2 -30   4   20.25    7.75
  16   0  -5  113.55   13.87
  15   0  -5   -2.57    4.42
  14   0  -5  307.06   20.31
  13   0  -5   55.88    8.49
  12   0  -5  319.31   19.25
 -11   0   5  222.02   24.22
  11   0  -5  222.93   14.83
  10   0  -5  423.25   22.82
 -10   0   5  475.43   30.77
  -9   0   5  446.39   29.19
   9   0  -5  462.77   23.12
  -8   0   5  192.46   16.26
   8   0  -5  173.50   11.10
   7   0  -5  227.11   12.78
  -7   0   5  251.89   17.77
  -6   0   5  162.71    7.64
   6   0  -5  155.11    9.32
  -6   0   5  177.79   13.85
  -5   0   5  157.63    7.16
   5   0  -5  166.89    9.10
  -5   0   5  164.00   12.40
  -4   0   5   87.99    4.12
  -4   0   5   96.35    8.83
   4   0  -5   84.66    5.69
  -3   0   5  445.98   18.68
  -3   0   5  420.51   22.50
   3   0  -5  449.40   19.93
   2   0  -5   19.20    2.65
  -2   0   5   23.93    5.19
   1   0  -5   25.92    2.98
   0   0  -5  679.01   29.57
   1   0   5  945.64   41.66
   2   0   5  152.12    9.66
   3   0   5  158.96   10.29
   4   0   5 1503.91   65.86
   5   0   5  251.39   15.31
   6   0   5 1599.87   70.87
   7   0   5   60.90    8.35
   8   0   5  685.01   34.91
   9   0   5  378.43   22.74
  10   0   5    7.16    5.53
  11   0   5  403.88   25.05
  12   0   5   28.48    7.98
  13   0   5  186.77   16.52
  14   0   5    5.17    7.01
  16  -1  -5    5.51    5.44
  16   1  -5   -4.02    4.78
  15  -1  -5  153.76   14.01
  15   1  -5  157.58   14.47
  14  -1  -5   15.82    5.80
  14   1  -5   41.83    7.96
  13  -1  -5  401.56   22.76
  13   1  -5  352.05   22.00
 -12  -1   5  134.17   20.50
  12  -1  -5  183.56   13.42
  12   1  -5  182.85   13.41
  11  -1  -5  151.84   12.46
 -11  -1   5  143.43   19.57
  11   1  -5  205.57   12.87
  10  -1  -5  276.29   16.45
 -10  -1   5  281.27   23.13
 -10   1   5  305.08   24.01
  10   1  -5  271.01   16.05
   9  -1  -5  584.64   28.24
  -9  -1   5  583.56   33.92
  -9   1   5  611.86   35.09
   9   1  -5  544.96   27.60
  -8  -1   5  604.24   34.18
   8  -1  -5  601.45   28.97
   8   1  -5  618.47   28.81
  -8   1   5  630.92   34.86
  -7  -1   5   81.93    5.17
   7  -1  -5  101.25    7.37
  -7  -1   5   86.15   11.34
  -7   1   5   91.90   12.37
   7   1  -5   88.35    6.80
  -6  -1   5  402.07   18.10
  -6  -1   5  400.80   23.94
   6  -1  -5  383.52   19.91
   6   1  -5  461.64   20.11
  -6   1   5  468.62   24.85
  -5  -1   5   16.44    1.71
  -5  -1   5   14.77    5.28
   5  -1  -5   16.62    2.92
   5   1  -5   17.02    2.79
  -5   1   5   22.55    5.87
  -4  -1   5   12.20    1.41
   4  -1  -5    9.36    2.15
  -4  -1   5   13.80    4.85
  -4   1   5    9.94    4.24
   4   1  -5    9.68    2.00
   3  -1  -5  475.59   21.77
  -3  -1   5  492.59   24.88
  -3  -1   5  505.72   20.66
   3   1  -5  464.41   21.39
  -3   1   5  479.78   24.19
   2  -1  -5    8.37    2.26
  -2   1   5   14.11    3.64
   2   1  -5    8.79    1.92
   1  -1  -5    8.14    2.09
   1   1  -5   11.68    2.16
   0  -1  -5  251.43   12.13
   0   1  -5  240.99   11.82
  -1  -1  -5  406.29   18.96
   1  -1   5  417.17   19.83
   2  -1   5    3.21    2.36
   2   1   5    3.29    2.54
   3  -1   5 1592.51   68.47
   3   1   5 1579.01   68.76
   4  -1   5   95.90    8.61
   4   1   5  113.93    8.77
   5  -1   5 1312.41   57.07
   5   1   5 1235.67   57.03
   6  -1   5 1072.06   48.72
   6   1   5 1037.56   48.69
   7  -1   5  204.58   13.93
   7   1   5  162.81   12.98
   8  -1   5  314.27   19.50
   8   1   5  332.42   20.06
   9  -1   5   34.23    7.38
   9   1   5   59.24    8.89
  10  -1   5  622.83   33.84
  10   1   5  663.50   34.42
  11  -1   5   15.29    6.35
  11   1   5   19.04    6.91
  12  -1   5  345.39   22.73
  12   1   5  347.43   22.94
  13  -1   5   15.95    7.69
  13   1   5   17.51    7.26
  14  -1   5  107.39   14.10
  14   1   5   92.20   13.42
  16  -2  -5  164.49   16.13
  16   2  -5  192.82   16.14
  15  -2  -5   -0.72    5.21
  15   2  -5    4.71    4.80
  14  -2  -5  268.98   18.62
  14   2  -5  269.54   18.07
  13  -2  -5   58.04    9.27
  13   2  -5   88.17   10.17
 -12  -2   5  463.80   33.75
  12  -2  -5  432.46   23.81
  12   2  -5  383.65   22.58
 -11  -2   5  136.60   18.67
  11  -2  -5  116.59   10.88
  11   2  -5  137.22   10.45
  10  -2  -5  442.55   23.41
 -10  -2   5  459.81   30.10
  10   2  -5  416.74   22.60
 -10   2   5  481.85   31.88
   9  -2  -5  645.31   31.50
  -9  -2   5  638.38   36.95
  -9   2   5  698.96   38.72
  -8  -2   5  200.42   16.72
  -8  -2   5  209.60   10.29
   8  -2  -5  210.72   12.46
  -8   2   5  224.25   18.00
   8   2  -5  170.42   11.21
   7  -2  -5  933.38   41.52
  -7  -2   5  922.01   46.16
  -7  -2   5  950.84   39.38
   7   2  -5  920.30   40.89
  -7   2   5  903.53   46.40
  -6  -2   5   77.02    4.40
  -6  -2   5   65.76    9.66
   6  -2  -5   71.54    5.91
   6   2  -5   69.50    5.53
  -6   2   5   70.21    9.90
  -5  -2   5  244.72   10.54
  -5  -2   5  228.04   15.61
   5  -2  -5  239.71   12.34
  -5   2   5  215.64   15.08
   5   2  -5  215.10   11.44
  -4  -2   5  157.45   11.99
   4  -2  -5  158.41    8.78
  -4  -2   5  170.54    7.52
  -4   2   5  143.77   11.30
   4   2  -5  140.03    8.03
  -3  -2   5  285.12   12.84
   3  -2  -5  271.62   13.83
  -3  -2   5  255.84   16.68
  -3   2   5  314.78   16.11
   3   2  -5  296.93   13.31
  -2  -2   5  337.52   14.46
   2  -2  -5  309.42   15.12
   2   2  -5  306.99   14.45
  -2   2   5  323.70   16.55
   1  -2  -5  173.29    9.53
  -1   2   5  187.21   10.56
   1   2  -5  184.52    8.94
   0  -2  -5  196.14   10.05
   0   2  -5  186.66    9.38
  -1  -2  -5  318.40   15.62
   1  -2   5  335.99   16.26
   2  -2   5   45.99    5.05
   2   2   5   36.37    5.07
   3  -2   5  126.14    8.97
   3   2   5  142.41    9.66
   4  -2   5 1146.51   52.23
   4   2   5 1205.60   52.76
   5  -2   5  111.21    9.33
   5   2   5  133.86   10.16
   6  -2   5  832.82   39.79
   6   2   5  856.08   40.41
   7  -2   5  360.95   20.82
   7   2   5  360.53   20.93
   8  -2   5  240.68   16.80
   8   2   5  262.28   17.13
   9  -2   5  840.75   41.05
   9   2   5  813.55   41.22
  10  -2   5   45.37    8.42
  10   2   5   31.12    7.61
  11  -2   5  305.38   21.24
  11   2   5  365.99   22.58
  12  -2   5    7.66    6.04
  12   2   5    9.03    6.44
  13  -2   5  155.80   16.59
  13   2   5  167.01   16.30
  14  -2   5    8.26    7.20
  14   2   5    4.27    6.13
  16  -3  -5    6.07    5.52
  16   3  -5    8.00    6.09
  15  -3  -5  210.53   16.74
  15   3  -5  205.50   15.80
  14  -3  -5    0.37    4.91
  14   3  -5    3.67    4.81
  13  -3  -5  288.07   18.96
 -13  -3   5  298.91   30.50
  13   3  -5  259.15   17.26
  12  -3  -5  183.21   13.82
 -12  -3   5  167.58   22.27
  12   3  -5  181.97   13.26
 -11  -3   5  633.53   39.13
  11  -3  -5  603.33   30.76
  11   3  -5  582.48   29.91
  10  -3  -5  267.35   16.23
 -10  -3   5  259.95   21.57
  10   3  -5  249.88   15.17
   9  -3  -5  539.29   26.54
  -9  -3   5  542.76   32.01
  -9   3   5  536.97   33.01
   9   3  -5  505.02   25.49
   8  -3  -5  453.42   23.27
  -8  -3   5  467.54   28.23
  -8  -3   5  459.67   21.16
  -8   3   5  485.30   29.39
   8   3  -5  477.70   22.64
  -7  -3   5   75.51   10.81
   7  -3  -5   81.25    6.53
  -7  -3   5   77.04    4.83
  -7   3   5   69.32   11.29
   7   3  -5   51.05    5.34
   6  -3  -5  672.23   32.58
  -6  -3   5  716.51   37.25
  -6  -3   5  694.69   30.83
   6   3  -5  781.72   32.10
  -6   3   5  760.82   37.61
  -5  -3   5  514.12   28.81
  -5  -3   5  526.18   23.30
   5  -3  -5  529.92   24.95
   5   3  -5  562.05   24.09
  -5   3   5  570.60   28.51
  -4  -3   5   40.51    3.13
  -4  -3   5   42.44    7.42
   4  -3  -5   42.84    4.53
   3  -3  -5   37.57    4.13
  -3  -3   5   37.34    6.75
  -3  -3   5   34.80    3.00
  -3   3   5   47.51    6.17
   3   3  -5   37.10    3.05
  -2  -3   5   32.66    3.06
   2  -3  -5   29.73    3.65
   2   3  -5   26.37    2.61
  -2   3   5   23.27    4.07
   1  -3  -5 1092.53   45.98
  -1   3   5 1059.36   45.90
   1   3  -5 1059.71   44.79
   0  -3  -5   25.66    3.42
   0  -3   5   24.83    3.31
  -1  -3  -5  455.26   20.85
   1  -3   5  442.61   20.91
   2  -3   5   78.35    6.11
   2   3   5   72.00    6.62
   3  -3   5 3259.58  138.92
   3   3   5 3393.67  139.90
   4  -3   5  223.10   13.11
   4   3   5  208.60   13.41
   5  -3   5  499.67   24.60
   5   3   5  459.71   24.87
   6  -3   5  331.90   18.06
   6   3   5  267.17   17.49
   7  -3   5  453.24   23.88
   7   3   5  416.54   23.88
   8  -3   5  294.13   18.81
   8   3   5  333.76   20.02
   9  -3   5  211.27   15.77
   9   3   5  201.62   16.12
  10  -3   5  223.23   17.11
  10   3   5  250.48   17.71
  11  -3   5    5.70    5.80
  11   3   5    3.94    6.14
  12  -3   5  203.05   16.43
  12   3   5  198.16   16.75
  13  -3   5   44.88    9.30
  13   3   5   47.39   10.21
  14  -3   5  113.58   15.00
  14   3   5  127.18   14.93
  16  -4  -5  162.89   16.14
  15  -4  -5    7.15    6.01
  15   4  -5    5.51    5.40
  14  -4  -5  345.40   21.88
  14   4  -5  315.31   20.26
 -13  -4   5   33.81   14.04
  13  -4  -5   46.18    8.12
  13   4  -5   30.93    6.73
  12  -4  -5  361.27   21.67
 -12  -4   5  384.04   29.71
  12   4  -5  358.45   20.71
 -11  -4   5  143.94   18.99
  11  -4  -5  129.66   11.27
  11   4  -5  144.90   10.63
  10  -4  -5  523.50   27.35
 -10  -4   5  562.23   33.66
  10   4  -5  525.04   26.31
  -9  -4   5  183.86   10.15
  -9  -4   5  174.29   16.70
   9  -4  -5  193.84   12.34
   9   4  -5  164.91   10.85
  -8  -4   5  345.01   16.58
  -8  -4   5  348.65   23.69
   8  -4  -5  332.95   18.48
  -8   4   5  365.94   24.59
   8   4  -5  363.26   17.85
   7  -4  -5  285.61   12.46
  -7  -4   5  276.47   13.21
  -7  -4   5  265.88   19.09
   7  -4  -5  252.95   14.83
  -7   4   5  271.35   20.01
   7   4  -5  283.74   14.13
  -6  -4   5  288.98   18.84
  -6  -4   5  287.93   12.97
   6  -4  -5  281.58   14.64
   6   4  -5  257.52   13.36
  -6   4   5  242.38   18.29
   5  -4  -5  748.77   34.56
  -5  -4   5  785.93   38.83
  -5  -4   5  784.76   33.07
   5   4  -5  761.26   33.26
  -5   4   5  794.28   38.28
  -4  -4   5   38.67    7.20
  -4  -4   5   36.94    3.27
   4  -4  -5   40.42    4.58
   4   4  -5   47.75    3.43
  -4   4   5   48.79    6.79
   3  -4  -5  170.17    8.33
  -3  -4   5  168.59    9.20
   3  -4  -5  171.19   10.11
   3   4  -5  215.04    9.00
  -3   4   5  224.12   12.37
  -2  -4   5   96.89    6.00
   2  -4  -5   91.03    5.31
   2  -4  -5   97.54    6.52
   2   4  -5  112.64    5.40
  -2   4   5  109.31    7.62
   1  -4  -5  185.31    8.75
  -1  -4   5  187.28    9.18
   1  -4  -5  180.72    9.60
  -1   4   5  159.90    9.11
   1   4  -5  154.62    8.03
   0  -4  -5  607.22   27.74
   0  -4  -5  623.64   28.42
   0  -4   5  635.22   27.89
   0   4   5  668.62   27.30
   1  -4   5  958.64   41.12
  -1  -4  -5  964.33   41.28
  -1  -4  -5  921.29   41.01
   2  -4   5 1567.15   65.52
  -2  -4  -5 1498.19   65.25
   3  -4   5   94.06    7.08
   3   4   5   71.62    7.22
   4  -4   5  363.03   18.79
   4   4   5  351.71   19.63
   5  -4   5  167.07   11.63
   5   4   5  193.16   12.66
   6  -4   5 1425.35   61.93
   6   4   5 1353.44   62.61
   7  -4   5  491.86   25.41
   7   4   5  467.01   25.96
   8  -4   5  363.34   20.56
   8   4   5  322.16   20.68
   9  -4   5  252.10   17.11
   9   4   5  259.43   17.98
  10  -4   5   55.89    9.36
  10   4   5   37.59    8.49
  11  -4   5  244.22   18.30
  11   4   5  306.92   20.64
  12  -4   5   13.31    6.54
  12   4   5   31.27    8.28
  13  -4   5  107.21   13.35
  13   4   5  124.62   14.53
  14   4   5   92.04   13.50
  16  -5  -5   27.46    8.00
  15  -5  -5  240.43   18.95
 -14  -5   5  -11.38   10.96
  14  -5  -5    7.00    5.28
  14   5  -5   10.32    5.82
 -13  -5   5  234.02   27.06
  13  -5  -5  281.07   18.87
  13   5  -5  279.20   17.63
  12  -5  -5  132.70   11.96
 -12  -5   5  116.61   19.00
  12   5  -5  139.07   11.05
 -11  -5   5  488.09   32.61
  11  -5  -5  472.32   25.51
  11   5  -5  443.87   23.86
 -10  -5   5  296.98   23.41
  10  -5  -5  279.64   16.76
  10   5  -5  244.85   14.97
   9  -5  -5  353.23   20.17
  -9  -5   5  367.45   18.14
  -9  -5   5  380.47   25.62
   9   5  -5  399.61   19.37
  -8  -5   5  889.78   47.50
  -8  -5   5  989.05   40.92
   8  -5  -5  927.54   43.00
   8   5  -5  941.24   41.67
   7  -5  -5   54.38    6.53
  -7  -5   5   60.12   10.72
  -7  -5   5   53.20    4.66
   7   5  -5   80.55    5.56
  -6  -5   5  381.76   22.56
  -6  -5   5  338.88   16.16
   6  -5  -5  348.08   17.96
   6  -5  -5  337.20   14.78
  -6   5   5  348.55   22.21
   6   5  -5  361.02   16.51
  -5  -5   5  288.23   13.87
   5  -5  -5  278.28   12.48
   5  -5  -5  277.62   15.26
  -5  -5   5  295.68   19.61
  -5   5   5  357.07   19.70
   5   5  -5  314.55   13.86
  -4  -5   5  563.29   31.09
   4  -5  -5  588.38   24.61
  -4  -5   5  581.47   25.84
   4  -5  -5  585.17   27.05
   4   5  -5  619.03   25.38
  -4   5   5  583.27   29.62
   3  -5  -5  457.97   22.83
  -3  -5   5  487.66   22.07
   3  -5  -5  462.89   21.00
  -3   5   5  516.72   24.73
   3   5  -5  548.44   21.26
   2  -5  -5   56.88    4.67
  -2  -5   5   49.16    4.12
   2  -5  -5   53.38    3.47
  -2   5   5   41.08    5.20
   2   5  -5   43.24    2.88
  -1  -5   5  444.06   19.42
   1  -5  -5  429.06   19.61
  -1  -5   5  424.32   20.19
   1  -5  -5  427.96   20.66
  -1   5   5  477.65   20.07
   0  -5  -5  642.80   28.25
   0  -5  -5  658.94   28.94
   0  -5   5  628.46   27.96
   0  -5   5  641.10   28.69
  -1  -5  -5  149.41    8.30
  -1  -5  -5  130.89    8.28
   1  -5   5  143.67    8.19
  -2  -5  -5  414.74   20.02
   2  -5   5  435.47   20.13
  -2  -5  -5  409.64   20.01
  -3  -5  -5  423.57   21.76
   3  -5   5  420.92   21.74
   3   5   5  524.90   23.78
   4  -5   5   39.31    5.34
  -4  -5  -5   26.38    4.45
   4   5   5   15.37    4.51
   5  -5   5  543.56   26.43
   5   5   5  528.78   27.43
   6  -5   5  381.80   20.66
   6   5   5  383.00   21.63
   7  -5   5  322.38   18.12
   7   5   5  275.07   18.35
   8  -5   5  331.18   19.69
   8   5   5  334.55   21.05
   9  -5   5  106.46   11.59
   9   5   5  115.33   13.01
  10  -5   5  707.07   35.32
  10   5   5  646.31   35.64
  11  -5   5   12.77    5.99
  11   5   5    8.74    7.03
  12  -5   5  179.92   15.96
  12   5   5  178.29   16.05
  13  -5   5   54.55    9.92
  13   5   5   48.25    9.82
  14   5   5   47.28   10.15
  16  -6  -5  147.09   17.02
  15  -6  -5   11.64    6.39
 -14  -6   5  235.70   28.72
  14  -6  -5  267.66   19.00
 -13  -6   5    0.56   10.44
  13  -6  -5    5.58    4.76
 -12  -6   5  349.64   28.48
  12  -6  -5  351.93   21.56
  12   6  -5  357.95   20.10
 -11  -6   5  225.44   21.48
  11  -6  -5  255.71   16.56
  11   6  -5  221.68   14.26
  10  -6  -5  416.20   22.68
 -10  -6   5  430.93   28.53
  10   6  -5  393.67   20.91
  -9  -6   5  209.28   19.06
  -9  -6   5  220.53   11.87
   9  -6  -5  220.19   13.84
   9   6  -5  201.71   12.28
  -8  -6   5  176.69   10.28
  -8  -6   5  218.60   17.73
   8  -6  -5  179.02   12.00
   8   6  -5  192.12   10.78
  -7  -6   5  463.96   21.17
   7  -6  -5  446.42   22.89
  -7  -6   5  452.65   27.50
   7   6  -5  468.80   21.43
   6  -6  -5  313.91   16.54
  -6  -6   5  332.02   20.99
  -6  -6   5  300.37   14.77
   6  -6  -5  309.17   13.42
   6   6  -5  302.00   14.62
   5  -6  -5  203.87    9.34
  -5  -6   5  210.20   15.97
  -5  -6   5  218.76   10.76
   5  -6  -5  202.74   11.91
   5   6  -5  214.65   10.19
   4  -6  -5  335.15   17.22
   4  -6  -5  350.24   14.97
  -4  -6   5  334.80   16.17
  -4  -6   5  310.63   20.95
   4   6  -5  368.24   15.28
  -3  -6   5   84.09    5.59
   3  -6  -5   73.76    6.01
   3  -6  -5   76.96    4.53
   3   6  -5   86.09    4.24
   2  -6  -5  800.35   35.29
   2  -6  -5  810.61   33.75
  -2  -6   5  793.79   34.63
   2   6  -5  775.10   32.85
  -1  -6   5  193.92   10.73
  -1  -6   5  212.66    9.64
   1  -6  -5  195.05   10.11
   1  -6  -5  218.11   11.30
   0  -6   5  556.55   23.44
   0  -6  -5  509.82   23.70
   0  -6  -5  527.43   24.50
   0  -6   5  526.99   24.31
  -1  -6  -5  186.82   10.36
   1  -6   5  195.04   10.12
  -1  -6  -5  194.05   10.75
   1  -6   5  185.27   10.65
  -2  -6  -5  332.41   17.13
   2  -6   5  365.50   17.11
  -2  -6  -5  339.37   17.17
   3  -6   5  126.18    8.71
  -3  -6  -5  117.77    8.45
   3   6   5  140.60   10.30
  -4  -6  -5  612.76   28.71
   4  -6   5  615.32   28.64
   4   6   5  582.03   29.90
   5  -6   5  290.92   15.67
  -5  -6  -5  275.40   15.39
   5   6   5  228.36   15.67
   6  -6   5  839.80   39.19
   6   6   5  834.19   40.38
   7  -6   5  539.97   27.36
   7   6   5  518.27   28.27
   8  -6   5  555.17   28.82
   8   6   5  549.35   29.81
   9  -6   5  291.03   18.52
   9   6   5  295.54   19.74
  10  -6   5   62.09    9.27
  10   6   5   71.94   10.60
  11  -6   5  245.49   18.02
  11   6   5  281.01   19.61
  12  -6   5   14.03    6.39
  12   6   5   25.13    8.48
  13  -6   5   73.90   11.07
  13   6   5   63.60   11.65
  14   6   5   66.97   12.13
  15  -7  -5  195.11   16.60
  14  -7  -5    9.74    5.85
 -14  -7   5    8.81   13.84
 -13  -7   5  205.57   25.93
  13  -7  -5  228.64   17.20
  12  -7  -5  114.72   12.39
 -12  -7   5  106.45   17.72
  11  -7  -5  217.08   15.58
 -11  -7   5  216.28   21.20
  11   7  -5  245.98   14.39
  10  -7  -5  272.82   16.52
 -10  -7   5  249.60   22.18
  10   7  -5  244.95   14.45
  -9  -7   5  102.44    7.38
  -9  -7   5   97.41   13.79
   9  -7  -5   99.68    9.28
   9   7  -5  106.65    7.71
   8  -7  -5  437.05   22.97
  -8  -7   5  452.17   27.89
  -8  -7   5  428.15   20.90
   8   7  -5  460.64   21.27
   7  -7  -5  363.72   19.10
  -7  -7   5  335.68   23.15
  -7  -7   5  369.36   17.42
   7   7  -5  359.67   17.20
   6  -7  -5   48.34    5.95
   6  -7  -5   49.19    3.37
  -6  -7   5   51.25    4.84
  -6  -7   5   61.98   10.46
   6   7  -5   61.35    4.29
   5  -7  -5  213.40    9.52
   5  -7  -5  230.54   12.27
  -5  -7   5  196.67   10.68
  -5  -7   5  232.94   16.60
   5   7  -5  183.08    9.69
   4  -7  -5  154.21   10.44
  -4  -7   5  176.67    9.76
   4  -7  -5  172.13    8.52
  -4  -7   5  163.98   14.31
   4   7  -5  206.44    8.46
  -3  -7   5   87.01    6.17
   3  -7  -5   92.46    6.84
   3  -7  -5   95.69    5.28
   2  -7  -5  962.88   40.44
  -2  -7   5  945.30   41.36
   2  -7  -5  953.77   41.94
   1  -7  -5  515.59   24.35
   1  -7  -5  522.62   23.31
  -1  -7   5  544.40   24.21
  -1  -7   5  521.29   22.36
   0  -7   5 1174.41   48.09
   0  -7   5 1115.78   49.37
   0  -7  -5 1131.84   48.76
   0  -7  -5 1146.51   49.59
  -1  -7  -5  847.69   37.36
   1  -7   5  848.80   36.40
   1  -7   5  834.45   37.47
  -1  -7  -5  833.12   36.94
   2  -7   5 1555.82   65.18
  -2  -7  -5 1538.92   65.68
  -2  -7  -5 1509.53   65.49
  -3  -7  -5   69.57    6.95
   3  -7   5   62.62    6.23
   3   7   5  102.00    8.26
  -4  -7  -5   57.55    6.71
   4  -7   5   67.88    7.11
   4   7   5  105.26    8.63
   5  -7   5  202.54   12.83
  -5  -7  -5  199.88   13.06
   5   7   5  221.80   14.27
   6  -7   5  151.19   10.52
  -6  -7  -5  153.26   11.13
   6   7   5  111.65   10.61
   7  -7   5  290.85   17.18
   7   7   5  278.58   18.47
   8  -7   5  474.54   26.41
   8   7   5  544.63   28.71
   9  -7   5   95.01   10.89
   9   7   5   59.56    9.59
  10  -7   5  353.79   21.85
  10   7   5  352.16   22.68
  11  -7   5   15.26    5.88
  11   7   5   30.53    7.86
  12  -7   5  202.57   16.29
  12   7   5  199.96   17.06
  13  -7   5   43.72    9.29
  13   7   5   60.58   11.23
  14   7   5   58.91   11.78
  15  -8  -5   53.22   10.07
 -15  -8   5   33.99   16.63
 -14  -8   5  164.85   25.41
  14  -8  -5  217.27   16.83
  13  -8  -5   34.81    8.05
 -13  -8   5   34.90   13.71
 -12  -8   5  188.13   23.02
  12  -8  -5  176.30   14.61
  11  -8  -5  133.34   11.84
 -11  -8   5  160.41   19.67
 -10  -8   5  298.91   17.33
  10  -8  -5  299.26   18.50
 -10  -8   5  322.70   24.24
   9  -8  -5  246.35   15.36
  -9  -8   5  247.77   13.51
  -9  -8   5  262.20   20.47
   9   8  -5  228.41   13.19
  -8  -8   5   47.78    5.36
   8  -8  -5   34.62    5.77
  -8  -8   5   41.45    9.65
   8   8  -5   55.13    4.81
  -7  -8   5  310.73   15.60
   7  -8  -5  294.61   17.07
  -7  -8   5  300.96   21.55
   7   8  -5  325.36   15.16
  -6  -8   5   92.37   12.20
   6  -8  -5  101.59    8.00
  -6  -8   5   92.01    6.76
   6  -8  -5   92.71    5.49
   6   8  -5  115.79    6.16
  -5  -8   5   88.03   11.81
   5  -8  -5   84.44    4.99
   5  -8  -5   86.01    7.16
  -5  -8   5   97.14    6.42
   5   8  -5   85.09    4.87
   4  -8  -5  112.01    8.25
   4  -8  -5  108.71    6.39
  -4  -8   5  112.24    7.54
   4   8  -5  140.88    5.93
   3  -8  -5  100.74    5.85
   3  -8  -5   98.78    7.53
  -3  -8   5  112.62    7.12
   2  -8  -5  896.48   37.45
  -2  -8   5  843.93   38.35
   2  -8  -5  881.97   38.97
  -1  -8   5 2215.68   92.71
   1  -8  -5 2241.83   93.07
   1  -8  -5 2190.29   91.81
  -1  -8   5 2187.02   90.48
   0  -8  -5  211.47   11.21
   0  -8   5  205.94   11.81
   0  -8   5  226.27   10.37
   0  -8  -5  216.19   12.05
   1  -8   5 1011.80   46.12
  -1  -8  -5 1097.51   46.27
  -1  -8  -5 1037.18   45.61
   1  -8   5 1062.91   44.92
   2  -8   5  148.55    8.68
   2  -8   5  141.75    9.57
  -2  -8  -5  141.16    9.01
  -2  -8  -5  146.16    9.28
   3  -8   5   61.71    5.79
  -3  -8  -5   58.55    6.23
   4  -8   5  478.42   22.89
  -4  -8  -5  509.62   23.66
   4   8   5  417.61   24.08
   5  -8   5  238.34   13.22
  -5  -8  -5  217.37   13.14
   5   8   5  171.04   13.43
  -6  -8  -5  454.24   23.23
   6  -8   5  402.98   22.30
   6   8   5  440.57   23.92
  -7  -8  -5  662.29   33.50
   7  -8   5  660.11   32.95
   7   8   5  703.31   34.76
   8  -8   5  266.71   17.41
   8   8   5  317.30   19.88
   9  -8   5  563.68   29.71
   9   8   5  567.31   31.09
  10  -8   5   50.45    8.27
  10   8   5   49.01    9.09
  11  -8   5  248.44   17.18
  11   8   5  202.23   17.82
  12  -8   5   20.23    6.70
  12   8   5   25.13    8.45
  13  -8   5   84.54   12.17
  13   8   5   75.82   12.12
 -15  -9   5   63.60   19.63
  15  -9  -5   77.14   11.97
  14  -9  -5   33.87    8.33
 -14  -9   5   29.37   15.22
 -13  -9   5  134.66   20.42
  13  -9  -5  142.37   13.35
 -12  -9   5   69.05   14.63
  12  -9  -5   73.39   10.14
 -11  -9   5  212.17   22.53
  11  -9  -5  168.43   13.71
 -10  -9   5  398.75   20.54
  10  -9  -5  410.95   23.13
 -10  -9   5  398.97   28.05
  -9  -9   5  245.62   13.81
   9  -9  -5  248.86   15.71
  -9  -9   5  246.21   20.42
   8  -9  -5  417.65   22.81
  -8  -9   5  426.11   21.04
  -8  -9   5  409.33   27.88
   8   9  -5  467.05   21.92
  -7  -9   5  251.77   12.82
   7  -9  -5  242.55   14.29
  -7  -9   5  253.57   19.00
   7   9  -5  208.66   11.56
  -6  -9   5  227.07   13.04
   6  -9  -5  255.72   11.95
   6  -9  -5  217.24   14.14
  -6  -9   5  249.76   19.02
   6   9  -5  287.25   12.15
   5  -9  -5  740.79   34.72
  -5  -9   5  728.17   33.40
  -5  -9   5  697.90   39.23
   5  -9  -5  739.79   32.11
   5   9  -5  807.85   31.70
   4  -9  -5   76.86    6.70
   4  -9  -5   70.74    4.69
  -4  -9   5   72.15    5.62
   4   9  -5   62.38    3.95
   3  -9  -5  510.75   24.26
  -3  -9   5  523.59   23.62
   3  -9  -5  482.10   22.31
   2  -9  -5  225.29   12.50
   2  -9  -5  208.47   10.98
  -2  -9   5  230.34   12.08
  -1  -9   5   21.39    1.78
   1  -9  -5   17.69    3.55
   1  -9  -5   18.26    3.04
  -1  -9   5   24.50    3.88
   0  -9   5 1194.45   52.07
   0  -9   5 1206.08   49.97
   0  -9  -5 1189.34   52.10
   0  -9  -5 1194.78   51.26
   1  -9   5  446.78   20.77
  -1  -9  -5  482.58   22.39
  -1  -9  -5  455.07   21.72
   1  -9   5  472.28   22.57
  -2  -9  -5  557.91   25.62
   2  -9   5  530.75   24.58
   2  -9   5  513.36   25.72
  -2  -9  -5  563.53   25.61
   3  -9   5  330.47   16.47
   3  -9   5  309.30   17.30
  -3  -9  -5  339.29   17.21
   4  -9   5   66.34    7.48
   4  -9   5   69.29    6.39
  -4  -9  -5   52.19    6.41
   4   9   5   84.40    8.01
   5  -9   5  178.47   11.27
  -5  -9  -5  169.55   11.49
   5   9   5  161.49   12.60
   6  -9   5  240.54   14.57
  -6  -9  -5  275.10   15.65
   6   9   5  223.20   15.93
   7  -9   5  106.27    9.72
  -7  -9  -5   94.82   10.43
   7   9   5  117.50   12.41
   8  -9   5  456.47   25.13
   8   9   5  496.78   27.55
   9  -9   5   62.21    8.83
   9   9   5   73.10   10.93
  10  -9   5  328.04   20.40
  10   9   5  323.25   22.05
  11  -9   5   28.55    7.44
  11   9   5   38.29    8.88
  12  -9   5  102.62   12.59
  12   9   5  117.95   14.15
  13  -9   5   34.76    8.37
  13   9   5   21.89    8.02
 -15 -10   5    3.82   13.97
  15 -10  -5   22.03    7.84
  14 -10  -5  133.22   14.98
 -14 -10   5  151.17   23.38
  13 -10  -5    9.81    5.67
 -13 -10   5   15.99   12.46
 -12 -10   5  143.48   20.33
  12 -10  -5  116.90   13.13
  11 -10  -5   82.10   10.49
 -11 -10   5  106.95   16.97
 -10 -10   5  297.44   17.12
 -10 -10   5  347.98   25.17
  10 -10  -5  320.99   19.44
  -9 -10   5  221.26   12.82
  -9 -10   5  214.54   19.38
   9 -10  -5  208.50   14.38
   8 -10  -5   82.27    9.11
  -8 -10   5   87.98   13.61
  -8 -10   5   93.87    7.32
  -7 -10   5  401.79   26.02
  -7 -10   5  370.87   18.77
   7 -10  -5  368.39   20.25
   6 -10  -5  500.62   22.45
   6 -10  -5  531.84   25.42
  -6 -10   5  488.45   23.79
  -6 -10   5  497.70   30.47
   5 -10  -5  112.91    6.67
  -5 -10   5   99.55    7.61
  -5 -10   5  108.96   13.79
   5 -10  -5  102.88    8.38
   5  10  -5  128.74    6.02
   4 -10  -5  951.01   43.45
  -4 -10   5  976.58   42.64
   4 -10  -5  975.69   41.34
  -3 -10   5   46.06    5.18
   3 -10  -5   51.16    4.35
   3 -10  -5   59.17    6.44
   2 -10  -5  150.81    8.31
  -2 -10   5  147.41    9.31
   2 -10  -5  137.44    9.26
  -1 -10   5 1578.87   63.71
  -1 -10   5 1535.68   66.52
   1 -10  -5 1542.66   66.67
   1 -10  -5 1539.35   65.56
   0 -10  -5  147.72    9.51
   0 -10  -5  143.66    8.79
   0 -10   5  143.58    7.29
   0 -10   5  154.64    9.56
  -1 -10  -5  406.90   20.01
  -1 -10  -5  405.61   20.38
   1 -10   5  441.60   21.00
   1 -10   5  409.31   18.74
   2 -10   5  241.31   12.52
  -2 -10  -5  252.75   13.72
   2 -10   5  247.93   14.21
  -2 -10  -5  252.04   13.66
   3 -10   5  435.66   21.13
  -3 -10  -5  443.46   21.82
  -3 -10  -5  449.25   22.12
   3 -10   5  456.90   22.65
   4 -10   5  416.71   21.49
   4 -10   5  431.64   20.55
  -4 -10  -5  410.35   21.07
   4  10   5  380.14   22.26
  -5 -10  -5  185.50   12.05
   5 -10   5  172.10   11.26
   5 -10   5  157.07   11.59
   5  10   5  194.67   13.30
  -6 -10  -5   94.83    9.82
   6 -10   5   81.94    7.86
   6  10   5  118.24   10.62
   7 -10   5  328.64   18.72
  -7 -10  -5  334.75   19.51
   7  10   5  326.85   20.63
  -8 -10  -5  126.64   12.62
   8 -10   5  111.75   10.73
   8  10   5  116.85   13.18
   9 -10   5  348.22   20.99
   9  10   5  370.43   23.17
  10 -10   5   17.87    5.91
  10  10   5   13.82    6.51
  11 -10   5  176.14   14.41
  11  10   5  163.23   16.00
  12 -10   5   45.27    8.78
  12  10   5   26.83    8.54
  13 -10   5   78.39   11.21
  13  10   5   66.12   11.49
  15 -11  -5   76.18   12.06
 -14 -11   5   33.70   15.62
  14 -11  -5   24.51    8.01
  13 -11  -5  247.47   18.95
 -13 -11   5  259.45   27.93
  12 -11  -5  154.54   13.63
 -12 -11   5  139.66   19.54
 -11 -11   5   31.33   10.98
  11 -11  -5   37.40    7.31
 -10 -11   5  135.89   18.02
  10 -11  -5  117.62   11.04
 -10 -11   5  125.60    9.73
  -9 -11   5  259.06   14.75
   9 -11  -5  248.96   16.40
  -9 -11   5  259.84   21.56
  -8 -11   5  220.91   19.29
  -8 -11   5  253.70   13.69
   8 -11  -5  219.50   14.79
  -7 -11   5  222.86   12.56
  -7 -11   5  213.71   18.70
   7 -11  -5  207.68   13.72
   6 -11  -5  113.14    7.04
  -6 -11   5  116.48    8.35
  -6 -11   5  134.20   15.44
   6 -11  -5  125.49    9.41
   5 -11  -5  179.19    9.10
  -5 -11   5  154.43   10.06
  -5 -11   5  139.78   16.22
   5 -11  -5  167.57   11.04
  -4 -11   5   27.94    4.48
   4 -11  -5   36.47    5.56
   4 -11  -5   37.54    3.96
  -3 -11   5  382.20   19.18
   3 -11  -5  376.72   18.01
   3 -11  -5  398.99   19.97
   2 -11  -5  345.00   18.01
  -2 -11   5  359.99   17.82
   2 -11  -5  344.69   16.74
   1 -11  -5  278.64   14.74
   1 -11  -5  296.99   15.73
  -1 -11   5  311.37   15.96
  -1 -11   5  298.82   12.83
   0 -11   5 1190.81   49.15
   0 -11  -5 1191.48   50.93
   0 -11   5 1155.28   51.64
   0 -11  -5 1162.83   51.56
   1 -11   5   82.85    7.19
  -1 -11  -5   84.50    7.10
  -1 -11  -5  103.59    7.23
   1 -11   5   87.81    5.55
   2 -11   5  205.47   12.99
   2 -11   5  232.43   11.53
  -2 -11  -5  211.99   12.42
  -2 -11  -5  217.56   12.59
  -3 -11  -5   98.22    7.95
   3 -11   5   97.48    8.34
   3 -11   5   96.74    6.88
  -3 -11  -5   94.41    7.38
   4 -11   5   58.42    5.72
   4 -11   5   47.89    6.35
  -4 -11  -5   51.17    6.30
   4  11   5   52.45    7.61
   5 -11   5   67.46    8.00
  -5 -11  -5   52.03    6.93
   5 -11   5   57.87    6.66
   5  11   5   61.17    8.61
   6 -11   5  150.11   11.87
  -6 -11  -5  146.42   11.52
   6 -11   5  167.43   11.32
   6  11   5  164.09   13.14
  -7 -11  -5  178.34   13.42
   7 -11   5  184.79   13.29
   7 -11   5  173.72   12.16
   7  11   5  157.19   13.46
   8 -11   5  241.14   15.52
   8 -11   5  225.28   14.96
  -8 -11  -5  215.34   15.61
   8  11   5  206.07   16.10
   9 -11   5   12.09    5.08
  -9 -11  -5    7.16    6.11
   9  11   5    5.76    6.18
  10 -11   5  245.23   17.16
  10  11   5  232.44   18.55
  11 -11   5   29.53    7.00
  11  11   5   14.99    7.82
  12 -11   5   64.21   10.10
  12  11   5   70.15   11.21
  13 -11   5   23.86    7.53
  13  11   5   16.64    7.80
  14 -12  -5  146.93   14.60
 -14 -12   5  152.24   23.47
 -13 -12   5   28.73   13.37
  13 -12  -5   29.24    7.72
 -12 -12   5  105.47   17.27
  12 -12  -5   92.26   11.76
 -11 -12   5  277.14   24.03
  11 -12  -5  274.14   18.90
 -10 -12   5    9.80    8.47
  10 -12  -5   13.60    5.59
 -10 -12   5   20.06    4.96
  -9 -12   5  153.50   18.02
   9 -12  -5  126.14   11.72
  -9 -12   5  147.72   10.35
  -8 -12   5   67.47    7.28
  -8 -12   5  102.84   15.25
   8 -12  -5   73.14    8.88
   7 -12  -5  210.13   13.92
  -7 -12   5  226.44   12.75
  -7 -12   5  207.04   19.00
  -6 -12   5  115.94    8.69
  -6 -12   5  122.46   15.71
   6 -12  -5  122.34    7.43
   6 -12  -5  128.61    9.75
  -5 -12   5   79.00   12.10
  -5 -12   5   84.39    7.03
   5 -12  -5   73.44    5.61
   5 -12  -5   80.94    7.45
   4 -12  -5  562.63   26.12
   4 -12  -5  587.07   28.24
  -4 -12   5  598.57   27.49
  -3 -12   5   26.36    4.34
   3 -12  -5   32.34    4.01
   3 -12  -5   39.01    5.56
  -2 -12   5  112.68    8.47
   2 -12  -5  112.79    8.65
   2 -12  -5  125.29    7.66
   1 -12  -5  303.50   16.59
  -1 -12   5  319.81   13.59
  -1 -12   5  297.32   16.44
   1 -12  -5  322.18   15.85
   0 -12  -5  309.44   16.38
   0 -12  -5  304.39   15.87
   0 -12   5  313.94   14.04
   0 -12   5  302.87   16.54
  -1 -12  -5  253.23   14.15
   1 -12   5  263.26   14.61
  -1 -12  -5  256.18   13.82
   1 -12   5  246.59   12.25
   2 -12   5   96.05    6.48
  -2 -12  -5   97.81    7.60
   2 -12   5   95.57    8.30
  -2 -12  -5  105.87    7.89
  -3 -12  -5  227.44   13.60
   3 -12   5  236.67   12.59
   3 -12   5  227.69   14.03
  -3 -12  -5  240.05   13.57
  -4 -12  -5  106.57    8.52
   4 -12   5  111.75   10.23
   4 -12   5  103.42    7.72
   4  12   5   81.13    9.85
  -5 -12  -5  330.67   18.97
   5 -12   5  331.43   19.00
   5 -12   5  340.07   18.11
   5  12   5  351.06   20.42
  -6 -12  -5  197.82   14.02
   6 -12   5  196.40   12.95
   6 -12   5  211.62   13.94
   6  12   5  200.64   15.01
   7 -12   5  166.55   12.44
  -7 -12  -5  176.23   13.27
   7 -12   5  185.76   13.27
   7  12   5  184.92   14.65
   8 -12   5  154.80   12.29
   8 -12   5  175.50   13.22
  -8 -12  -5  160.17   13.80
   8  12   5  182.63   14.85
   9 -12   5  293.07   20.14
  -9 -12  -5  349.94   21.43
   9 -12   5  321.24   19.94
   9  12   5  368.60   22.28
  10 -12   5   33.91    7.12
  10 -12   5   25.38    7.02
  10  12   5   17.11    7.64
  11 -12   5   82.90   11.12
  11  12   5   46.62   10.32
  12 -12   5   57.75    9.77
  12  12   5   52.64   10.30
  13 -12   5   40.34   10.14
  14 -13  -5    7.43    5.75
 -13 -13   5  105.76   19.21
  13 -13  -5  133.03   14.77
  12 -13  -5   14.68    6.17
 -12 -13   5   16.60   10.53
 -11 -13   5   95.68   16.73
  11 -13  -5   95.49   11.62
  10 -13  -5   91.33   11.04
 -10 -13   5   88.33    9.12
 -10 -13   5   88.85   15.58
  -9 -13   5  156.35   19.75
  -9 -13   5  188.60   12.43
   9 -13  -5  192.42   14.30
  -8 -13   5  285.32   22.45
   8 -13  -5  255.28   17.15
  -8 -13   5  288.66   15.95
  -7 -13   5  393.59   27.75
   7 -13  -5  422.70   22.96
  -7 -13   5  448.97   21.77
   6 -13  -5  118.07    8.55
  -6 -13   5  124.32    8.94
  -6 -13   5  132.97   16.02
   6 -13  -5  138.10   10.29
   5 -13  -5  366.19   19.90
   5 -13  -5  363.37   17.69
  -5 -13   5  374.77   18.99
   4 -13  -5  195.80   10.53
  -4 -13   5  161.19   11.01
   4 -13  -5  198.93   12.22
   3 -13  -5  437.87   21.97
  -3 -13   5  399.81   21.23
   3 -13  -5  447.71   20.52
  -2 -13   5  167.02   10.66
   2 -13  -5  167.47    9.82
   2 -13  -5  162.32   10.88
  -1 -13   5  118.15    8.83
   1 -13  -5  127.74    8.32
   1 -13  -5  122.04    8.91
   0 -13   5  862.06   35.97
   0 -13  -5  811.14   37.81
   0 -13   5  857.55   38.88
   0 -13  -5  852.91   38.58
  -1 -13  -5   36.19    5.24
   1 -13   5   41.02    3.66
   1 -13   5   45.31    6.02
  -1 -13  -5   35.22    5.11
   2 -13   5  186.42   12.42
   2 -13   5  198.01   10.40
  -2 -13  -5  175.00   11.45
  -2 -13  -5  195.43   11.79
   3 -13   5  167.12   10.11
   3 -13   5  173.21   11.81
  -3 -13  -5  182.13   11.48
  -3 -13  -5  179.89   11.08
   4 -13   5   90.00    9.34
  -4 -13  -5   54.37    7.11
   4 -13   5   67.54    6.28
   4  13   5   92.74    8.87
   5 -13   5   99.88   10.60
   5 -13   5  111.01    8.69
  -5 -13  -5   99.98   10.19
   5  13   5  157.68   12.16
  -6 -13  -5   34.07    6.35
   6 -13   5   43.27    6.18
   6 -13   5   48.73    7.56
   6  13   5   64.66    9.10
  -7 -13  -5  270.86   17.65
   7 -13   5  265.23   17.60
   7 -13   5  274.86   16.86
   7  13   5  314.98   19.50
   8 -13   5  237.76   16.82
  -8 -13  -5  252.44   17.99
   8 -13   5  262.22   16.93
   8  13   5  312.27   19.70
  -9 -13  -5   35.06    7.70
   9 -13   5   35.32    7.50
   9 -13   5   37.59    7.17
   9  13   5   22.33    7.65
 -10 -13  -5  221.46   17.55
  10 -13   5  209.75   15.47
  10 -13   5  173.45   14.71
  10  13   5  218.46   17.59
  11 -13   5   45.50    8.42
  11  13   5   31.91    9.16
  12 -13   5   44.22    9.15
  14 -14  -5  150.41   16.72
  13 -14  -5    7.32    5.86
 -12 -14   5   27.88   12.33
  12 -14  -5   45.56    9.14
 -11 -14   5   36.48   12.58
 -11 -14   5   41.93    7.85
  11 -14  -5   10.79    5.64
 -10 -14   5  119.25   10.25
  10 -14  -5  115.92   11.53
 -10 -14   5  118.35   17.86
  -9 -14   5    8.25    9.20
  -9 -14   5   25.42    5.49
   9 -14  -5   18.51    6.08
  -8 -14   5   80.79   14.29
  -8 -14   5   75.60    8.14
   8 -14  -5   93.89   10.40
  -7 -14   5  146.77   18.51
   7 -14  -5  169.23   12.54
  -7 -14   5  192.09   11.81
   6 -14  -5  423.55   22.76
  -6 -14   5  387.95   27.57
  -6 -14   5  445.31   21.78
   5 -14  -5   32.51    5.69
  -5 -14   5   36.43    5.20
   5 -14  -5   35.92    4.49
   4 -14  -5  514.51   23.94
  -4 -14   5  505.43   25.11
   4 -14  -5  517.32   25.92
  -3 -14   5  350.90   18.75
   3 -14  -5  354.67   17.67
   3 -14  -5  357.01   19.04
   2 -14  -5  738.31   35.12
  -2 -14   5  755.74   35.05
   2 -14  -5  768.34   34.12
  -1 -14   5  379.85   19.73
   1 -14  -5  373.60   19.65
   1 -14  -5  375.60   18.73
   0 -14  -5  545.58   26.28
   0 -14  -5  544.10   26.82
   0 -14   5  580.85   27.47
   1 -14   5  795.35   34.06
  -1 -14  -5  767.04   35.79
  -1 -14  -5  782.69   36.14
   1 -14   5  780.80   36.68
   2 -14   5  293.01   14.47
   2 -14   5  279.20   16.48
  -2 -14  -5  284.55   15.92
  -2 -14  -5  293.85   15.96
  -3 -14  -5  317.61   17.25
   3 -14   5  330.60   16.31
   3 -14   5  312.67   18.15
  -3 -14  -5  305.77   17.53
  -4 -14  -5  196.89   13.17
   4 -14   5  192.38   11.75
   4 -14   5  210.09   13.77
   4  14   5  206.07   14.50
   5 -14   5   96.81    8.05
   5 -14   5  103.38   10.24
  -5 -14  -5   81.88    9.07
   5  14   5   86.89   10.47
  -6 -14  -5  176.49   13.42
   6 -14   5  169.89   12.03
   6 -14   5  189.70   13.60
   6  14   5  184.38   14.14
  -7 -14  -5  256.76   16.86
   7 -14   5  235.72   15.17
   7 -14   5  215.26   15.53
   7  14   5  240.11   17.28
  -8 -14  -5  219.34   16.00
   8 -14   5  215.85   14.83
   8 -14   5  228.55   16.07
   8  14   5  220.67   16.98
   9 -14   5   83.13   10.43
  -9 -14  -5   67.16   10.41
   9 -14   5   76.50    9.65
   9  14   5  127.10   13.71
  10 -14   5    8.09    5.59
 -10 -14  -5   17.61    6.57
  10 -14   5    5.16    5.70
  10  14   5   17.52    7.70
  11 -14   5   80.87   11.01
  12 -14   5   39.85    8.71
[truncated: 600,700 more chars]
