# Supplementary material for: Structure Determination of Europium Complexes in Solution Using Crystal-Field Splitting of the Narrow f–f Emission Lines
Source: J Phys Chem Lett. 2021 Jul 19;12(29):6867–74. doi: 10.1021/acs.jpclett.1c01885 (PMC8397343; doi:10.1021/acs.jpclett.1c01885)
Supplement: Supplementary file 4 — jz1c01885_si_004.cif [file jz1c01885_si_004.cif]

 
data_PhEuF_0m200825_b
 
_audit_creation_method            'SHELXL-2016/6'
_shelx_SHELXL_version_number      '2016/6'
_chemical_name_systematic         ?
_chemical_name_common             ?
_chemical_melting_point           ?
_chemical_formula_moiety          ?
_chemical_formula_sum
 'C55 H37 Eu F12 N4 O8' 
_chemical_formula_weight          1261.84

loop_
 _atom_type_symbol
 _atom_type_description
 _atom_type_scat_dispersion_real
 _atom_type_scat_dispersion_imag
 _atom_type_scat_source
 'C'  'C'   0.0033   0.0016
 'International Tables Vol C Tables 4.2.6.8 and 6.1.1.4'
 'H'  'H'   0.0000   0.0000
 'International Tables Vol C Tables 4.2.6.8 and 6.1.1.4'
 'Eu'  'Eu'  -0.1578   3.6682
 'International Tables Vol C Tables 4.2.6.8 and 6.1.1.4'
 'F'  'F'   0.0171   0.0103
 'International Tables Vol C Tables 4.2.6.8 and 6.1.1.4'
 'N'  'N'   0.0061   0.0033
 'International Tables Vol C Tables 4.2.6.8 and 6.1.1.4'
 'O'  'O'   0.0106   0.0060
 'International Tables Vol C Tables 4.2.6.8 and 6.1.1.4'
 
_space_group_crystal_system       triclinic
_space_group_IT_number            1
_space_group_name_H-M_alt         'P 1'
_space_group_name_Hall            'P 1'
 
_shelx_space_group_comment
;
The symmetry employed for this shelxl refinement is uniquely defined
by the following loop, which should always be used as a source of
symmetry information in preference to the above space-group names.
They are only intended as comments.
;
 
loop_
 _space_group_symop_operation_xyz
 'x, y, z'
 
_cell_length_a                    10.079(2)
_cell_length_b                    11.021(2)
_cell_length_c                    12.037(3)
_cell_angle_alpha                 94.336(2)
_cell_angle_beta                  98.721(3)
_cell_angle_gamma                 91.7938(18)
_cell_volume                      1316.7(5)
_cell_formula_units_Z             1
_cell_measurement_temperature     173(2)
_cell_measurement_reflns_used     673
_cell_measurement_theta_min       3.7209
_cell_measurement_theta_max       24.4512
 
_exptl_crystal_description        plate
_exptl_crystal_colour             colorless
_exptl_crystal_density_meas       ?
_exptl_crystal_density_method     ?
_exptl_crystal_density_diffrn     1.591          
_exptl_crystal_F_000              630
_exptl_transmission_factor_min    ?
_exptl_transmission_factor_max    ?
_exptl_crystal_size_max           0.259
_exptl_crystal_size_mid           0.179
_exptl_crystal_size_min           0.089
_exptl_absorpt_coefficient_mu     1.292
_shelx_estimated_absorpt_T_min    ?
_shelx_estimated_absorpt_T_max    ?
_exptl_absorpt_correction_type    ?
_exptl_absorpt_correction_T_min   ?
_exptl_absorpt_correction_T_max   ?
_exptl_absorpt_process_details    ?
_exptl_absorpt_special_details    ?
_diffrn_ambient_temperature       173(2)
_diffrn_radiation_wavelength      0.71073
_diffrn_radiation_type            MoK\a
_diffrn_source                    ?
_diffrn_measurement_device_type   'Bruker APEX-II CCD'
_diffrn_measurement_method        '\f and \w scans'
_diffrn_detector_area_resol_mean  ?
_diffrn_reflns_number             6117
_diffrn_reflns_av_unetI/netI      0.0514
_diffrn_reflns_av_R_equivalents   0.0156
_diffrn_reflns_limit_h_min        -11
_diffrn_reflns_limit_h_max        11
_diffrn_reflns_limit_k_min        -12
_diffrn_reflns_limit_k_max        13
_diffrn_reflns_limit_l_min        -14
_diffrn_reflns_limit_l_max        7
_diffrn_reflns_theta_min          1.717
_diffrn_reflns_theta_max          24.991
_diffrn_reflns_theta_full         24.991
_diffrn_measured_fraction_theta_max   0.978
_diffrn_measured_fraction_theta_full  0.978
_diffrn_reflns_Laue_measured_fraction_max    0.978
_diffrn_reflns_Laue_measured_fraction_full   0.978
_diffrn_reflns_point_group_measured_fraction_max   0.560
_diffrn_reflns_point_group_measured_fraction_full  0.560
_reflns_number_total              5179
_reflns_number_gt                 5176
_reflns_threshold_expression      'I > 2\s(I)'
_reflns_Friedel_coverage          0.146
_reflns_Friedel_fraction_max      0.143
_reflns_Friedel_fraction_full     0.143
 
_reflns_special_details
;
 Reflections were merged by SHELXL according to the crystal
 class for the calculation of statistics and refinement.
 
 _reflns_Friedel_fraction is defined as the number of unique
 Friedel pairs measured divided by the number that would be
 possible theoretically, ignoring centric projections and
 systematic absences.
;
 
_computing_data_collection        ?
_computing_cell_refinement        ?
_computing_data_reduction         ?
_computing_structure_solution     'SHELXT 2014/5 (Sheldrick, 2014)'
_computing_structure_refinement 'SHELXL-2016/6 (Sheldrick, 2016)'
_computing_molecular_graphics     ?
_computing_publication_material   ?
_refine_special_details           ?
_refine_ls_structure_factor_coef  Fsqd
_refine_ls_matrix_type            full
_refine_ls_weighting_scheme       calc
_refine_ls_weighting_details
'w=1/[\s^2^(Fo^2^)] where P=(Fo^2^+2Fc^2^)/3'
_atom_sites_solution_primary      ?
_atom_sites_solution_secondary    ?
_atom_sites_solution_hydrogens    geom
_refine_ls_hydrogen_treatment     constr
_refine_ls_extinction_method      none
_refine_ls_extinction_coef        .
_refine_ls_abs_structure_details
;
 Classical Flack method preferred over Parsons because s.u. lower.
;
_refine_ls_abs_structure_Flack    0.006(7)
_chemical_absolute_configuration  rm
_refine_ls_number_reflns          5179
_refine_ls_number_parameters      720
_refine_ls_number_restraints      36
_refine_ls_R_factor_all           0.0212
_refine_ls_R_factor_gt            0.0212
_refine_ls_wR_factor_ref          0.0491
_refine_ls_wR_factor_gt           0.0491
_refine_ls_goodness_of_fit_ref    0.984
_refine_ls_restrained_S_all       0.980
_refine_ls_shift/su_max           0.000
_refine_ls_shift/su_mean          0.000
 
loop_
 _atom_site_label
 _atom_site_type_symbol
 _atom_site_fract_x
 _atom_site_fract_y
 _atom_site_fract_z
 _atom_site_U_iso_or_equiv
 _atom_site_adp_type
 _atom_site_occupancy
 _atom_site_site_symmetry_order  
 _atom_site_calc_flag
 _atom_site_refinement_flags_posn
 _atom_site_refinement_flags_adp
 _atom_site_refinement_flags_occupancy
 _atom_site_disorder_assembly
 _atom_site_disorder_group
F9 F 0.4197(15) 0.2685(8) 0.7110(10) 0.0531(9) Uani 0.510(6) 1 d D U P A 1
F10 F 0.4397(11) 0.0885(8) 0.6358(8) 0.0531(9) Uani 0.510(6) 1 d D U P A 1
F11 F 0.3127(8) 0.2112(7) 0.5452(6) 0.0531(9) Uani 0.510(6) 1 d D U P A 1
F10A F 0.3396(9) 0.1648(8) 0.5757(7) 0.0531(9) Uani 0.490(6) 1 d D . P A 2
F9A F 0.5033(8) 0.1155(6) 0.6990(7) 0.0531(9) Uani 0.490(6) 1 d D . P A 2
F11A F 0.4230(16) 0.2938(9) 0.7132(11) 0.0531(9) Uani 0.490(6) 1 d D . P A 2
F7 F 0.3360(3) 0.6875(3) 0.7040(3) 0.0539(9) Uani 1 1 d . . . . .
F8 F 1.1657(4) 1.1621(3) 0.7646(3) 0.0669(11) Uani 1 1 d . . . . .
Eu1 Eu 0.68212(2) 0.51947(2) 0.47694(2) 0.02046(6) Uani 1 1 d . . . . .
F1 F 0.4281(4) 0.8729(3) 0.3505(3) 0.0539(9) Uani 1 1 d . . . . .
O6 O 0.7900(3) 0.7126(3) 0.5527(3) 0.0276(7) Uani 1 1 d . . . . .
O5 O 0.5238(3) 0.6240(3) 0.5720(3) 0.0293(8) Uani 1 1 d . . . . .
O8 O 0.7661(3) 0.3191(3) 0.4435(3) 0.0261(7) Uani 1 1 d . . . . .
C53 C 0.9777(8) -0.0552(8) 0.3222(9) 0.075(3) Uani 1 1 d . . . . .
N1 N 0.8280(4) 0.5384(3) 0.3180(3) 0.0265(9) Uani 1 1 d . . . . .
O4 O 0.5191(4) 0.4235(3) 0.3307(3) 0.0313(8) Uani 1 1 d . . . . .
O2 O 0.9402(4) 0.4032(3) 0.8039(2) 0.0329(8) Uani 1 1 d . . . . .
C18 C 0.7112(9) 0.5993(7) 0.8530(6) 0.0374(19) Uani 1 1 d . . . . .
C28 C 0.3306(5) 0.3462(5) 0.2021(4) 0.0286(11) Uani 1 1 d . . . . .
C19 C 0.8211(8) 0.6764(6) 0.8844(6) 0.0474(16) Uani 1 1 d . . . . .
H19 H 0.904250 0.655529 0.861744 0.057 Uiso 1 1 calc R U . . .
F3 F 0.5193(4) 0.8489(3) 0.2024(3) 0.0546(9) Uani 1 1 d . . . . .
O1 O 1.0285(4) 0.5555(3) 0.2573(3) 0.0371(9) Uani 1 1 d . . . . .
N2 N 0.9479(4) 0.5009(3) 0.5286(3) 0.0211(8) Uani 1 1 d . . . . .
C38 C 0.8644(5) 0.9019(4) 0.6518(4) 0.0279(11) Uani 1 1 d . . . . .
C46 C 0.6302(6) 0.1755(5) 0.5153(4) 0.0362(12) Uani 1 1 d . . . . .
H46 H 0.614938 0.091396 0.523547 0.043 Uiso 1 1 calc R U . . .
C15 C 0.9038(6) 0.4539(5) 0.7065(4) 0.0221(12) Uani 1 1 d . . . . .
C36 C 0.6252(5) 0.8213(4) 0.6332(4) 0.0313(11) Uani 1 1 d . . . . .
H36 H 0.605852 0.898530 0.666091 0.038 Uiso 1 1 calc R U . . .
C37 C 0.7567(5) 0.8052(4) 0.6099(4) 0.0259(10) Uani 1 1 d . . . . .
C43 C 1.0661(6) 1.0761(5) 0.7269(5) 0.0431(14) Uani 1 1 d . . . . .
F5 F 0.2959(3) 0.7707(4) 0.5486(3) 0.0649(10) Uani 1 1 d . . . . .
C7 C 0.7947(6) 0.5452(5) 0.1933(4) 0.0335(12) Uani 1 1 d . . . . .
H7 H 0.728318 0.609312 0.175948 0.040 Uiso 1 1 calc R U . . .
C16 C 0.8152(6) 0.3896(5) 0.8509(4) 0.0376(13) Uani 1 1 d . . . . .
H16A H 0.830051 0.412878 0.933010 0.045 Uiso 1 1 calc R U . . .
H16B H 0.778140 0.304616 0.837229 0.045 Uiso 1 1 calc R U . . .
C48 C 0.8165(5) 0.1154(4) 0.4079(4) 0.0292(11) Uani 1 1 d . . . . .
C35 C 0.5230(5) 0.7331(4) 0.6118(4) 0.0302(11) Uani 1 1 d . . . . .
C11 C 1.1660(8) 0.4981(5) 0.4723(7) 0.0309(15) Uani 1 1 d . . . . .
H11 H 1.221017 0.511628 0.416540 0.037 Uiso 1 1 calc R U . . .
C6 C 0.7376(7) 0.4203(5) 0.1378(4) 0.0368(13) Uani 1 1 d . . . . .
C4 C 0.6139(9) 0.4117(8) 0.0697(6) 0.044(2) Uani 1 1 d . . . . .
H4 H 0.561830 0.481685 0.060739 0.053 Uiso 1 1 calc R U . . .
C50 C 0.7647(6) -0.0036(5) 0.3748(4) 0.0387(13) Uani 1 1 d . . . . .
H50 H 0.675442 -0.025690 0.384092 0.046 Uiso 1 1 calc R U . . .
F4 F 0.0962(5) 0.0547(4) 0.0417(4) 0.0900(16) Uani 1 1 d . . . . .
O7 O 0.5478(3) 0.3711(3) 0.5583(3) 0.0295(8) Uani 1 1 d . . . . .
C41 C 0.9501(6) 1.0810(5) 0.7717(5) 0.0458(15) Uani 1 1 d . . . . .
H41 H 0.938726 1.143373 0.828067 0.055 Uiso 1 1 calc R U . . .
C27 C 0.4188(5) 0.4507(4) 0.2639(4) 0.0263(11) Uani 1 1 d . . . . .
C52 C 0.8428(7) -0.0889(6) 0.3286(6) 0.0534(17) Uani 1 1 d . . . . .
H52 H 0.806687 -0.168249 0.301861 0.064 Uiso 1 1 calc R U . . .
C51 C 1.0272(7) 0.0599(6) 0.3500(6) 0.0537(17) Uani 1 1 d . . . . .
H51 H 1.115648 0.082074 0.338586 0.064 Uiso 1 1 calc R U . . .
C9 C 0.9548(5) 0.5392(4) 0.3400(4) 0.0257(11) Uani 1 1 d . . . . .
C33 C 0.1749(8) 0.1501(7) 0.0949(6) 0.060(2) Uani 1 1 d . . . . .
C32 C 0.1508(8) 0.2639(8) 0.0582(6) 0.060(2) Uani 1 1 d . . . . .
H32 H 0.082738 0.274384 -0.003706 0.072 Uiso 1 1 calc R U . . .
C45 C 0.5501(5) 0.2573(5) 0.5616(4) 0.0336(12) Uani 1 1 d . . . . .
C40 C 0.9851(5) 0.8994(5) 0.6089(4) 0.0364(12) Uani 1 1 d . . . . .
H40 H 0.998131 0.836033 0.554157 0.044 Uiso 1 1 calc R U . . .
F12 F 1.0491(5) -0.1404(4) 0.2740(5) 0.1035(19) Uani 1 1 d . . . . .
C49 C 0.9495(6) 0.1450(5) 0.3950(5) 0.0406(13) Uani 1 1 d . . . . .
H49 H 0.986257 0.225091 0.417770 0.049 Uiso 1 1 calc R U . . .
C26 C 0.3880(6) 0.5721(5) 0.2462(5) 0.0280(13) Uani 1 1 d . . . . .
H26 H 0.305238 0.587200 0.201234 0.034 Uiso 1 1 calc R U . . .
C22 C 0.5835(9) 0.7409(8) 0.9506(6) 0.072(2) Uani 1 1 d . . . . .
H22 H 0.500548 0.762707 0.973073 0.086 Uiso 1 1 calc R U . . .
C1 C 0.6386(10) 0.1972(8) 0.0299(6) 0.067(2) Uani 1 1 d . . . . .
H1 H 0.604869 0.120616 -0.006657 0.081 Uiso 1 1 calc R U . . .
C3 C 0.7623(9) 0.2060(6) 0.0998(5) 0.065(2) Uani 1 1 d . . . . .
H3 H 0.813776 0.135945 0.110571 0.078 Uiso 1 1 calc R U . . .
C34 C 0.3861(6) 0.7683(5) 0.6410(5) 0.0428(14) Uani 1 1 d . . . . .
C24 C 0.4307(6) 0.7971(5) 0.2600(4) 0.0375(13) Uani 1 1 d . . . . .
C12 C 1.2202(5) 0.4621(5) 0.5754(4) 0.0361(12) Uani 1 1 d . . . . .
H12 H 1.313603 0.449201 0.591666 0.043 Uiso 1 1 calc R U . . .
C25 C 0.4719(5) 0.6693(5) 0.2908(4) 0.0270(11) Uani 1 1 d . . . . .
C39 C 0.8491(6) 0.9932(5) 0.7335(5) 0.0401(13) Uani 1 1 d . . . . .
H39 H 0.767526 0.995794 0.763984 0.048 Uiso 1 1 calc R U . . .
C30 C 0.2291(6) 0.3637(5) 0.1145(5) 0.0471(15) Uani 1 1 d . . . . .
H30 H 0.212422 0.443504 0.092408 0.057 Uiso 1 1 calc R U . . .
C5 C 0.8095(7) 0.3174(5) 0.1534(4) 0.0484(16) Uani 1 1 d . . . . .
H5 H 0.893328 0.323121 0.202101 0.058 Uiso 1 1 calc R U . . .
C20 C 0.5910(7) 0.6320(6) 0.8853(5) 0.0554(18) Uani 1 1 d . . . . .
H20 H 0.512858 0.580139 0.863055 0.067 Uiso 1 1 calc R U . . .
C2 C 0.5655(10) 0.2985(10) 0.0137(7) 0.061(3) Uani 1 1 d . . . . .
H2 H 0.481989 0.292503 -0.035434 0.074 Uiso 1 1 calc R U . . .
C13 C 1.1378(5) 0.4446(5) 0.6559(4) 0.0307(11) Uani 1 1 d . . . . .
H13 H 1.173249 0.418807 0.727602 0.037 Uiso 1 1 calc R U . . .
N3 N 0.7843(4) 0.4918(4) 0.6843(3) 0.0268(9) Uani 1 1 d . . . . .
C31 C 0.2777(7) 0.1304(5) 0.1783(5) 0.0485(15) Uani 1 1 d . . . . .
H31 H 0.295987 0.050283 0.198611 0.058 Uiso 1 1 calc R U . . .
C23 C 0.6921(10) 0.8141(7) 0.9814(6) 0.067(2) Uani 1 1 d . . . . .
H23 H 0.685889 0.887687 1.026433 0.081 Uiso 1 1 calc R U . . .
C42 C 1.0861(6) 0.9875(5) 0.6445(5) 0.0457(14) Uani 1 1 d . . . . .
H42 H 1.167105 0.987169 0.613096 0.055 Uiso 1 1 calc R U . . .
C44 C 0.4466(7) 0.2055(6) 0.6283(7) 0.0564(17) Uani 1 1 d . . . . .
F2 F 0.3116(4) 0.7999(3) 0.1952(4) 0.0699(12) Uani 1 1 d . . . . .
F6 F 0.3871(4) 0.8758(3) 0.7011(4) 0.0703(12) Uani 1 1 d . . . . .
C14 C 1.0026(5) 0.4659(4) 0.6288(4) 0.0246(10) Uani 1 1 d . . . . .
C21 C 0.8133(12) 0.7854(8) 0.9493(8) 0.063(3) Uani 1 1 d . . . . .
H21 H 0.890213 0.838869 0.970971 0.076 Uiso 1 1 calc R U . . .
C10 C 1.0290(5) 0.5141(4) 0.4513(4) 0.0243(10) Uani 1 1 d . . . . .
C8 C 0.9306(6) 0.5829(5) 0.1610(4) 0.0396(13) Uani 1 1 d . . . . .
H8A H 0.946374 0.535481 0.091309 0.047 Uiso 1 1 calc R U . . .
H8B H 0.935144 0.670732 0.149138 0.047 Uiso 1 1 calc R U . . .
C17 C 0.7203(5) 0.4768(5) 0.7876(4) 0.0313(12) Uani 1 1 d . . . . .
H17 H 0.628623 0.436826 0.765614 0.038 Uiso 1 1 calc R U . . .
C29 C 0.3546(6) 0.2297(5) 0.2326(4) 0.0386(13) Uani 1 1 d . . . . .
H29 H 0.425307 0.217552 0.292030 0.046 Uiso 1 1 calc R U . . .
C47 C 0.7346(5) 0.2101(4) 0.4557(4) 0.0255(10) Uani 1 1 d . . . . .
C55 C 0.1961(10) 0.6988(11) 0.9269(7) 0.084(3) Uani 1 1 d . . . . .
C54 C 0.1882(14) 0.8273(12) 0.9053(11) 0.122(5) Uani 1 1 d . . . . .
H54A H 0.270566 0.854812 0.878944 0.183 Uiso 1 1 calc R U . . .
H54B H 0.177885 0.875723 0.974923 0.183 Uiso 1 1 calc R U . . .
H54C H 0.110698 0.837639 0.847388 0.183 Uiso 1 1 calc R U . . .
N4 N 0.2041(13) 0.5995(9) 0.9430(7) 0.147(4) Uani 1 1 d . . . . .
O3 O 0.5847(3) 0.6710(3) 0.3542(3) 0.0296(8) Uani 1 1 d . . . . .
 
loop_
 _atom_site_aniso_label
 _atom_site_aniso_U_11
 _atom_site_aniso_U_22
 _atom_site_aniso_U_33
 _atom_site_aniso_U_23
 _atom_site_aniso_U_13
 _atom_site_aniso_U_12
F9 0.0568(19) 0.039(2) 0.0722(18) 0.0176(16) 0.0320(15) -0.0023(18)
F10 0.0568(19) 0.039(2) 0.0722(18) 0.0176(16) 0.0320(15) -0.0023(18)
F11 0.0568(19) 0.039(2) 0.0722(18) 0.0176(16) 0.0320(15) -0.0023(18)
F10A 0.0568(19) 0.039(2) 0.0722(18) 0.0176(16) 0.0320(15) -0.0023(18)
F9A 0.0568(19) 0.039(2) 0.0722(18) 0.0176(16) 0.0320(15) -0.0023(18)
F11A 0.0568(19) 0.039(2) 0.0722(18) 0.0176(16) 0.0320(15) -0.0023(18)
F7 0.046(2) 0.049(2) 0.074(2) -0.0050(17) 0.0391(17) -0.0064(17)
F8 0.045(2) 0.045(2) 0.104(3) -0.013(2) 0.005(2) -0.0222(18)
Eu1 0.01902(11) 0.01943(10) 0.02379(9) 0.00423(6) 0.00454(7) 0.00235(7)
F1 0.070(3) 0.0350(19) 0.059(2) 0.0025(15) 0.0148(17) 0.0193(18)
O6 0.0245(19) 0.0233(18) 0.0363(17) 0.0017(14) 0.0084(14) 0.0021(15)
O5 0.0238(19) 0.0225(19) 0.0432(18) 0.0022(14) 0.0103(15) 0.0020(15)
O8 0.0234(19) 0.0226(19) 0.0327(16) 0.0029(13) 0.0047(14) 0.0019(15)
C53 0.053(5) 0.041(5) 0.134(7) -0.013(5) 0.031(5) 0.018(4)
N1 0.031(3) 0.024(2) 0.0244(18) 0.0029(15) 0.0028(17) 0.0038(19)
O4 0.031(2) 0.0295(19) 0.0322(17) 0.0091(14) -0.0025(15) 0.0035(16)
O2 0.036(2) 0.036(2) 0.0269(16) 0.0100(14) 0.0026(15) 0.0077(17)
C18 0.051(5) 0.039(4) 0.025(4) 0.009(3) 0.010(3) 0.012(4)
C28 0.024(3) 0.033(3) 0.029(2) 0.0022(19) 0.004(2) 0.002(2)
C19 0.058(5) 0.036(4) 0.049(4) 0.001(3) 0.011(3) 0.013(4)
F3 0.071(3) 0.042(2) 0.0567(19) 0.0245(15) 0.0163(18) 0.0055(18)
O1 0.040(2) 0.045(2) 0.0305(17) 0.0056(15) 0.0187(16) -0.0046(18)
N2 0.021(2) 0.0164(19) 0.0267(18) 0.0020(14) 0.0060(15) 0.0007(16)
C38 0.026(3) 0.021(3) 0.037(2) 0.0079(19) 0.004(2) 0.006(2)
C46 0.038(3) 0.020(3) 0.055(3) 0.012(2) 0.016(3) 0.003(2)
C15 0.023(3) 0.022(3) 0.020(2) 0.0027(19) 0.003(2) -0.003(3)
C36 0.034(3) 0.020(3) 0.041(3) 0.001(2) 0.010(2) 0.005(2)
C37 0.024(3) 0.024(3) 0.031(2) 0.0096(19) 0.005(2) 0.006(2)
C43 0.037(4) 0.023(3) 0.066(4) 0.005(2) -0.001(3) -0.010(2)
F5 0.031(2) 0.079(3) 0.087(3) 0.021(2) 0.0082(19) 0.0187(19)
C7 0.050(4) 0.031(3) 0.023(2) 0.0104(19) 0.013(2) 0.008(3)
C16 0.049(4) 0.037(3) 0.031(3) 0.010(2) 0.018(2) 0.004(3)
C48 0.029(3) 0.024(3) 0.034(2) 0.0044(19) 0.003(2) 0.002(2)
C35 0.026(3) 0.026(3) 0.040(3) 0.009(2) 0.007(2) 0.003(2)
C11 0.025(4) 0.027(4) 0.043(2) 0.000(3) 0.013(3) -0.001(3)
C6 0.049(4) 0.044(4) 0.018(3) 0.005(2) 0.008(3) -0.002(3)
C4 0.044(5) 0.055(5) 0.035(4) 0.000(3) 0.012(4) -0.007(4)
C50 0.037(3) 0.029(3) 0.049(3) -0.002(2) 0.007(2) 0.000(3)
F4 0.091(3) 0.051(2) 0.108(3) -0.018(2) -0.033(3) -0.018(2)
O7 0.027(2) 0.025(2) 0.0377(17) 0.0025(14) 0.0094(14) 0.0026(15)
C41 0.042(4) 0.030(3) 0.060(3) -0.011(3) 0.000(3) 0.001(3)
C27 0.021(3) 0.032(3) 0.027(2) 0.0022(19) 0.009(2) 0.001(2)
C52 0.054(5) 0.035(4) 0.069(4) -0.010(3) 0.007(3) 0.003(3)
C51 0.038(4) 0.049(4) 0.080(4) 0.000(3) 0.029(3) 0.006(3)
C9 0.033(3) 0.018(2) 0.029(2) 0.0009(18) 0.011(2) -0.002(2)
C33 0.061(5) 0.043(4) 0.065(4) -0.019(3) -0.013(4) -0.005(4)
C32 0.054(5) 0.053(5) 0.059(4) -0.008(4) -0.027(4) -0.003(4)
C45 0.031(3) 0.027(3) 0.046(3) 0.006(2) 0.013(2) 0.003(2)
C40 0.033(3) 0.029(3) 0.048(3) -0.001(2) 0.011(2) 0.000(2)
F12 0.088(4) 0.055(3) 0.175(5) -0.038(3) 0.062(3) 0.021(3)
C49 0.037(3) 0.028(3) 0.058(3) 0.002(2) 0.013(3) 0.001(3)
C26 0.017(3) 0.032(3) 0.035(3) 0.009(2) 0.000(3) 0.002(3)
C22 0.079(6) 0.078(6) 0.065(4) 0.004(4) 0.026(4) 0.037(5)
C1 0.096(7) 0.058(5) 0.048(4) -0.004(4) 0.022(4) -0.030(5)
C3 0.100(6) 0.039(4) 0.054(4) 0.003(3) 0.007(4) -0.003(4)
C34 0.033(3) 0.028(3) 0.069(4) -0.002(3) 0.017(3) 0.003(3)
C24 0.037(3) 0.033(3) 0.043(3) 0.009(2) 0.002(2) 0.007(3)
C12 0.019(3) 0.037(3) 0.051(3) 0.001(2) 0.002(2) 0.004(2)
C25 0.025(3) 0.030(3) 0.028(2) 0.006(2) 0.006(2) 0.008(2)
C39 0.029(3) 0.034(3) 0.056(3) -0.004(2) 0.007(2) 0.005(3)
C30 0.047(4) 0.038(3) 0.049(3) -0.003(3) -0.013(3) 0.008(3)
C5 0.073(5) 0.035(3) 0.034(3) 0.004(2) -0.003(3) 0.001(3)
C20 0.061(5) 0.062(4) 0.048(4) 0.007(3) 0.017(3) 0.024(4)
C2 0.048(5) 0.090(8) 0.046(4) 0.003(5) 0.013(4) -0.020(5)
C13 0.022(3) 0.032(3) 0.038(3) 0.007(2) 0.001(2) 0.000(2)
N3 0.028(3) 0.032(2) 0.0228(18) 0.0047(16) 0.0118(17) 0.0021(19)
C31 0.058(4) 0.030(3) 0.053(3) 0.002(3) -0.003(3) 0.001(3)
C23 0.097(7) 0.050(5) 0.059(4) -0.003(4) 0.020(4) 0.031(5)
C42 0.029(3) 0.041(3) 0.069(4) 0.008(3) 0.011(3) 0.000(3)
C44 0.045(4) 0.025(3) 0.106(5) 0.014(3) 0.029(4) -0.002(3)
F2 0.049(2) 0.041(2) 0.109(3) 0.017(2) -0.030(2) 0.0103(18)
F6 0.047(2) 0.036(2) 0.132(3) -0.020(2) 0.042(2) 0.0007(17)
C14 0.022(3) 0.026(3) 0.026(2) 0.0035(19) 0.003(2) 0.002(2)
C21 0.091(8) 0.044(5) 0.053(5) 0.006(4) 0.002(4) 0.014(5)
C10 0.027(3) 0.017(2) 0.029(2) 0.0011(18) 0.008(2) 0.002(2)
C8 0.055(4) 0.037(3) 0.029(3) 0.008(2) 0.010(2) -0.001(3)
C17 0.032(3) 0.041(3) 0.024(2) 0.008(2) 0.012(2) 0.005(2)
C29 0.038(3) 0.036(3) 0.038(3) 0.006(2) -0.007(2) -0.001(3)
C47 0.023(3) 0.024(3) 0.028(2) 0.0035(18) -0.0020(19) 0.005(2)
C55 0.081(7) 0.100(8) 0.073(6) 0.022(5) 0.007(5) -0.002(6)
C54 0.136(11) 0.102(10) 0.144(11) 0.016(8) 0.059(9) 0.047(9)
N4 0.226(13) 0.093(7) 0.111(7) 0.043(6) -0.019(7) -0.026(8)
O3 0.024(2) 0.0251(18) 0.0393(18) 0.0065(14) 0.0018(15) -0.0017(15)
 
_geom_special_details
;
 All esds (except the esd in the dihedral angle between two l.s. planes)
 are estimated using the full covariance matrix.  The cell esds are taken
 into account individually in the estimation of esds in distances, angles
 and torsion angles; correlations between esds in cell parameters are only
 used when they are defined by crystal symmetry.  An approximate (isotropic)
 treatment of cell esds is used for estimating esds involving l.s. planes.
;
 
loop_
 _geom_bond_atom_site_label_1
 _geom_bond_atom_site_label_2
 _geom_bond_distance
 _geom_bond_site_symmetry_2
 _geom_bond_publ_flag
F9 C44 1.239(13) . ?
F10 C44 1.299(10) . ?
F11 C44 1.559(11) . ?
F10A C44 1.219(10) . ?
F9A C44 1.431(10) . ?
F11A C44 1.409(13) . ?
F7 C34 1.347(7) . ?
F8 C43 1.360(6) . ?
Eu1 O5 2.377(3) . ?
Eu1 O4 2.377(3) . ?
Eu1 O6 2.410(3) . ?
Eu1 O8 2.417(3) . ?
Eu1 O7 2.443(3) . ?
Eu1 O3 2.444(3) . ?
Eu1 N3 2.596(4) . ?
Eu1 N1 2.600(4) . ?
Eu1 N2 2.674(4) . ?
F1 C24 1.326(6) . ?
O6 C37 1.270(5) . ?
O5 C35 1.261(6) . ?
O8 C47 1.258(6) . ?
C53 C51 1.348(11) . ?
C53 F12 1.350(8) . ?
C53 C52 1.413(11) . ?
N1 C9 1.265(6) . ?
N1 C7 1.495(6) . ?
O4 C27 1.252(6) . ?
O2 C15 1.343(6) . ?
O2 C16 1.466(6) . ?
C18 C19 1.363(10) . ?
C18 C20 1.378(10) . ?
C18 C17 1.523(8) . ?
C28 C29 1.381(7) . ?
C28 C30 1.383(7) . ?
C28 C27 1.508(7) . ?
C19 C21 1.394(10) . ?
C19 H19 0.9500 . ?
F3 C24 1.349(7) . ?
O1 C9 1.348(5) . ?
O1 C8 1.460(6) . ?
N2 C14 1.338(6) . ?
N2 C10 1.341(6) . ?
C38 C39 1.382(6) . ?
C38 C40 1.392(7) . ?
C38 C37 1.500(7) . ?
C46 C45 1.371(7) . ?
C46 C47 1.419(7) . ?
C46 H46 0.9500 . ?
C15 N3 1.283(7) . ?
C15 C14 1.476(7) . ?
C36 C35 1.375(7) . ?
C36 C37 1.410(7) . ?
C36 H36 0.9500 . ?
C43 C41 1.361(9) . ?
C43 C42 1.380(8) . ?
F5 C34 1.328(7) . ?
C7 C8 1.533(8) . ?
C7 C6 1.539(8) . ?
C7 H7 1.0000 . ?
C16 C17 1.538(7) . ?
C16 H16A 0.9900 . ?
C16 H16B 0.9900 . ?
C48 C50 1.402(7) . ?
C48 C49 1.404(8) . ?
C48 C47 1.486(7) . ?
C35 C34 1.529(7) . ?
C11 C12 1.371(10) . ?
C11 C10 1.385(9) . ?
C11 H11 0.9500 . ?
C6 C5 1.375(9) . ?
C6 C4 1.380(10) . ?
C4 C2 1.409(12) . ?
C4 H4 0.9500 . ?
C50 C52 1.384(8) . ?
C50 H50 0.9500 . ?
F4 C33 1.355(7) . ?
O7 C45 1.259(6) . ?
C41 C39 1.383(8) . ?
C41 H41 0.9500 . ?
C27 C26 1.408(7) . ?
C52 H52 0.9500 . ?
C51 C49 1.373(8) . ?
C51 H51 0.9500 . ?
C9 C10 1.482(7) . ?
C33 C31 1.364(9) . ?
C33 C32 1.377(11) . ?
C32 C30 1.401(9) . ?
C32 H32 0.9500 . ?
C45 C44 1.531(8) . ?
C40 C42 1.380(8) . ?
C40 H40 0.9500 . ?
C49 H49 0.9500 . ?
C26 C25 1.367(8) . ?
C26 H26 0.9500 . ?
C22 C23 1.328(11) . ?
C22 C20 1.394(10) . ?
C22 H22 0.9500 . ?
C1 C2 1.366(13) . ?
C1 C3 1.391(11) . ?
C1 H1 0.9500 . ?
C3 C5 1.378(8) . ?
C3 H3 0.9500 . ?
C34 F6 1.340(6) . ?
C24 F2 1.332(6) . ?
C24 C25 1.537(7) . ?
C12 C13 1.389(7) . ?
C12 H12 0.9500 . ?
C25 O3 1.268(6) . ?
C39 H39 0.9500 . ?
C30 H30 0.9500 . ?
C5 H5 0.9500 . ?
C20 H20 0.9500 . ?
C2 H2 0.9500 . ?
C13 C14 1.384(7) . ?
C13 H13 0.9500 . ?
N3 C17 1.502(5) . ?
C31 C29 1.383(8) . ?
C31 H31 0.9500 . ?
C23 C21 1.375(13) . ?
C23 H23 0.9500 . ?
C42 H42 0.9500 . ?
C21 H21 0.9500 . ?
C8 H8A 0.9900 . ?
C8 H8B 0.9900 . ?
C17 H17 1.0000 . ?
C29 H29 0.9500 . ?
C55 N4 1.129(13) . ?
C55 C54 1.462(15) . ?
C54 H54A 0.9800 . ?
C54 H54B 0.9800 . ?
C54 H54C 0.9800 . ?
 
loop_
 _geom_angle_atom_site_label_1
 _geom_angle_atom_site_label_2
 _geom_angle_atom_site_label_3
 _geom_angle
 _geom_angle_site_symmetry_1
 _geom_angle_site_symmetry_3
 _geom_angle_publ_flag
O5 Eu1 O4 95.10(11) . . ?
O5 Eu1 O6 73.82(11) . . ?
O4 Eu1 O6 143.85(11) . . ?
O5 Eu1 O8 141.79(11) . . ?
O4 Eu1 O8 76.21(11) . . ?
O6 Eu1 O8 132.87(11) . . ?
O5 Eu1 O7 71.00(11) . . ?
O4 Eu1 O7 71.50(11) . . ?
O6 Eu1 O7 131.91(10) . . ?
O8 Eu1 O7 70.96(11) . . ?
O5 Eu1 O3 72.79(11) . . ?
O4 Eu1 O3 70.13(11) . . ?
O6 Eu1 O3 73.71(11) . . ?
O8 Eu1 O3 134.01(10) . . ?
O7 Eu1 O3 123.45(11) . . ?
O5 Eu1 N3 80.28(12) . . ?
O4 Eu1 N3 139.47(12) . . ?
O6 Eu1 N3 73.71(12) . . ?
O8 Eu1 N3 82.96(11) . . ?
O7 Eu1 N3 68.94(12) . . ?
O3 Eu1 N3 142.27(11) . . ?
O5 Eu1 N1 142.54(12) . . ?
O4 Eu1 N1 84.59(12) . . ?
O6 Eu1 N1 84.51(11) . . ?
O8 Eu1 N1 74.56(11) . . ?
O7 Eu1 N1 141.68(11) . . ?
O3 Eu1 N1 71.95(12) . . ?
N3 Eu1 N1 122.82(12) . . ?
O5 Eu1 N2 132.03(10) . . ?
O4 Eu1 N2 132.65(11) . . ?
O6 Eu1 N2 68.96(11) . . ?
O8 Eu1 N2 63.93(11) . . ?
O7 Eu1 N2 114.71(11) . . ?
O3 Eu1 N2 121.83(11) . . ?
N3 Eu1 N2 61.18(11) . . ?
N1 Eu1 N2 61.69(11) . . ?
C37 O6 Eu1 135.2(3) . . ?
C35 O5 Eu1 131.3(3) . . ?
C47 O8 Eu1 138.7(3) . . ?
C51 C53 F12 121.6(7) . . ?
C51 C53 C52 121.6(6) . . ?
F12 C53 C52 116.3(7) . . ?
C9 N1 C7 106.1(4) . . ?
C9 N1 Eu1 120.6(3) . . ?
C7 N1 Eu1 133.2(3) . . ?
C27 O4 Eu1 139.0(3) . . ?
C15 O2 C16 104.5(4) . . ?
C19 C18 C20 118.6(7) . . ?
C19 C18 C17 121.4(7) . . ?
C20 C18 C17 119.9(7) . . ?
C29 C28 C30 119.4(5) . . ?
C29 C28 C27 118.7(4) . . ?
C30 C28 C27 121.9(5) . . ?
C18 C19 C21 121.0(8) . . ?
C18 C19 H19 119.5 . . ?
C21 C19 H19 119.5 . . ?
C9 O1 C8 104.6(4) . . ?
C14 N2 C10 117.6(4) . . ?
C14 N2 Eu1 120.9(3) . . ?
C10 N2 Eu1 121.2(3) . . ?
C39 C38 C40 118.3(5) . . ?
C39 C38 C37 122.3(4) . . ?
C40 C38 C37 119.4(4) . . ?
C45 C46 C47 123.3(5) . . ?
C45 C46 H46 118.3 . . ?
C47 C46 H46 118.3 . . ?
N3 C15 O2 119.0(5) . . ?
N3 C15 C14 121.9(4) . . ?
O2 C15 C14 119.1(5) . . ?
C35 C36 C37 124.7(4) . . ?
C35 C36 H36 117.7 . . ?
C37 C36 H36 117.7 . . ?
O6 C37 C36 123.4(4) . . ?
O6 C37 C38 117.0(4) . . ?
C36 C37 C38 119.6(4) . . ?
F8 C43 C41 118.6(5) . . ?
F8 C43 C42 118.9(5) . . ?
C41 C43 C42 122.5(5) . . ?
N1 C7 C8 102.6(4) . . ?
N1 C7 C6 109.4(4) . . ?
C8 C7 C6 113.7(4) . . ?
N1 C7 H7 110.3 . . ?
C8 C7 H7 110.3 . . ?
C6 C7 H7 110.3 . . ?
O2 C16 C17 104.2(4) . . ?
O2 C16 H16A 110.9 . . ?
C17 C16 H16A 110.9 . . ?
O2 C16 H16B 110.9 . . ?
C17 C16 H16B 110.9 . . ?
H16A C16 H16B 108.9 . . ?
C50 C48 C49 118.6(5) . . ?
C50 C48 C47 121.9(5) . . ?
C49 C48 C47 119.6(4) . . ?
O5 C35 C36 129.9(5) . . ?
O5 C35 C34 113.0(4) . . ?
C36 C35 C34 117.2(4) . . ?
C12 C11 C10 118.3(6) . . ?
C12 C11 H11 120.8 . . ?
C10 C11 H11 120.8 . . ?
C5 C6 C4 119.6(6) . . ?
C5 C6 C7 120.7(6) . . ?
C4 C6 C7 119.7(6) . . ?
C6 C4 C2 119.5(8) . . ?
C6 C4 H4 120.2 . . ?
C2 C4 H4 120.2 . . ?
C52 C50 C48 120.4(6) . . ?
C52 C50 H50 119.8 . . ?
C48 C50 H50 119.8 . . ?
C45 O7 Eu1 133.3(3) . . ?
C43 C41 C39 118.5(5) . . ?
C43 C41 H41 120.7 . . ?
C39 C41 H41 120.7 . . ?
O4 C27 C26 122.5(5) . . ?
O4 C27 C28 116.7(4) . . ?
C26 C27 C28 120.8(5) . . ?
C50 C52 C53 118.4(6) . . ?
C50 C52 H52 120.8 . . ?
C53 C52 H52 120.8 . . ?
C53 C51 C49 119.9(6) . . ?
C53 C51 H51 120.1 . . ?
C49 C51 H51 120.1 . . ?
N1 C9 O1 119.5(4) . . ?
N1 C9 C10 123.5(4) . . ?
O1 C9 C10 116.9(4) . . ?
F4 C33 C31 119.8(7) . . ?
F4 C33 C32 117.8(6) . . ?
C31 C33 C32 122.4(6) . . ?
C33 C32 C30 118.4(6) . . ?
C33 C32 H32 120.8 . . ?
C30 C32 H32 120.8 . . ?
O7 C45 C46 129.9(5) . . ?
O7 C45 C44 113.4(4) . . ?
C46 C45 C44 116.7(5) . . ?
C42 C40 C38 121.2(5) . . ?
C42 C40 H40 119.4 . . ?
C38 C40 H40 119.4 . . ?
C51 C49 C48 120.9(5) . . ?
C51 C49 H49 119.6 . . ?
C48 C49 H49 119.6 . . ?
C25 C26 C27 123.0(5) . . ?
C25 C26 H26 118.5 . . ?
C27 C26 H26 118.5 . . ?
C23 C22 C20 120.2(7) . . ?
C23 C22 H22 119.9 . . ?
C20 C22 H22 119.9 . . ?
C2 C1 C3 120.1(7) . . ?
C2 C1 H1 119.9 . . ?
C3 C1 H1 119.9 . . ?
C5 C3 C1 119.4(7) . . ?
C5 C3 H3 120.3 . . ?
C1 C3 H3 120.3 . . ?
F5 C34 F6 107.9(5) . . ?
F5 C34 F7 105.9(5) . . ?
F6 C34 F7 104.7(5) . . ?
F5 C34 C35 111.2(5) . . ?
F6 C34 C35 114.5(5) . . ?
F7 C34 C35 112.1(5) . . ?
F1 C24 F2 107.1(4) . . ?
F1 C24 F3 105.5(4) . . ?
F2 C24 F3 105.5(4) . . ?
F1 C24 C25 112.2(4) . . ?
F2 C24 C25 114.6(5) . . ?
F3 C24 C25 111.4(4) . . ?
C11 C12 C13 119.7(5) . . ?
C11 C12 H12 120.1 . . ?
C13 C12 H12 120.1 . . ?
O3 C25 C26 129.4(5) . . ?
O3 C25 C24 112.5(4) . . ?
C26 C25 C24 118.1(4) . . ?
C38 C39 C41 121.4(5) . . ?
C38 C39 H39 119.3 . . ?
C41 C39 H39 119.3 . . ?
C28 C30 C32 120.0(6) . . ?
C28 C30 H30 120.0 . . ?
C32 C30 H30 120.0 . . ?
C6 C5 C3 121.3(6) . . ?
C6 C5 H5 119.4 . . ?
C3 C5 H5 119.4 . . ?
C18 C20 C22 120.2(8) . . ?
C18 C20 H20 119.9 . . ?
C22 C20 H20 119.9 . . ?
C1 C2 C4 120.1(8) . . ?
C1 C2 H2 120.0 . . ?
C4 C2 H2 120.0 . . ?
C14 C13 C12 118.0(5) . . ?
C14 C13 H13 121.0 . . ?
C12 C13 H13 121.0 . . ?
C15 N3 C17 106.2(4) . . ?
C15 N3 Eu1 119.6(3) . . ?
C17 N3 Eu1 131.8(3) . . ?
C33 C31 C29 118.5(6) . . ?
C33 C31 H31 120.8 . . ?
C29 C31 H31 120.8 . . ?
C22 C23 C21 121.2(7) . . ?
C22 C23 H23 119.4 . . ?
C21 C23 H23 119.4 . . ?
C40 C42 C43 118.1(5) . . ?
C40 C42 H42 121.0 . . ?
C43 C42 H42 121.0 . . ?
F9 C44 F10 115.3(8) . . ?
F10A C44 F11A 109.5(8) . . ?
F10A C44 F9A 108.7(6) . . ?
F11A C44 F9A 98.6(8) . . ?
F10A C44 C45 117.8(7) . . ?
F9 C44 C45 118.1(8) . . ?
F10 C44 C45 118.3(7) . . ?
F11A C44 C45 109.4(7) . . ?
F9A C44 C45 111.2(6) . . ?
F9 C44 F11 100.3(8) . . ?
F10 C44 F11 96.3(7) . . ?
C45 C44 F11 102.2(5) . . ?
N2 C14 C13 123.1(5) . . ?
N2 C14 C15 112.7(4) . . ?
C13 C14 C15 124.1(5) . . ?
C23 C21 C19 118.7(10) . . ?
C23 C21 H21 120.7 . . ?
C19 C21 H21 120.7 . . ?
N2 C10 C11 123.2(5) . . ?
N2 C10 C9 112.7(4) . . ?
C11 C10 C9 124.0(5) . . ?
O1 C8 C7 104.1(4) . . ?
O1 C8 H8A 110.9 . . ?
C7 C8 H8A 110.9 . . ?
O1 C8 H8B 110.9 . . ?
C7 C8 H8B 110.9 . . ?
H8A C8 H8B 108.9 . . ?
N3 C17 C18 111.0(5) . . ?
N3 C17 C16 101.7(4) . . ?
C18 C17 C16 114.0(5) . . ?
N3 C17 H17 110.0 . . ?
C18 C17 H17 110.0 . . ?
C16 C17 H17 110.0 . . ?
C28 C29 C31 121.2(5) . . ?
C28 C29 H29 119.4 . . ?
C31 C29 H29 119.4 . . ?
O8 C47 C46 123.4(4) . . ?
O8 C47 C48 116.7(4) . . ?
C46 C47 C48 119.9(5) . . ?
N4 C55 C54 178.9(13) . . ?
C55 C54 H54A 109.5 . . ?
C55 C54 H54B 109.5 . . ?
H54A C54 H54B 109.5 . . ?
C55 C54 H54C 109.5 . . ?
H54A C54 H54C 109.5 . . ?
H54B C54 H54C 109.5 . . ?
C25 O3 Eu1 130.1(3) . . ?
 
_refine_diff_density_max    0.809
_refine_diff_density_min   -0.396
_refine_diff_density_rms    0.059

_shelx_res_file
;
TITL PhEuF_0m200825_b.res in P1
    PhEuF_0m200825_b.res
    created by SHELXL-2016/6 at 19:31:35 on 25-Aug-2020
CELL 0.71073 10.07940 11.02080 12.03730 94.3358 98.7209 91.7938
ZERR 1.00 0.00223 0.00248 0.00270 0.0024 0.0026 0.0018
LATT -1
SFAC C  H  Eu F  N  O
UNIT 55  37  1  12  4  8
L.S. 50
ACTA
BOND $H
FMAP 2
PLAN 100
SADI F9 F10 F9A F10A F10 F11 F10A F11A F11 F9 F11A F9A
EADP F9 F9A F10 F10A F11 F11A
ISOR F9 F10 F11
TEMP -100
WGHT    0.000000
FVAR       0.51705   0.50973
PART 1
F9    4    0.419746    0.268468    0.711031    21.00000    0.05684    0.03889 =
         0.07216    0.01761    0.03205   -0.00227
F10   4    0.439675    0.088531    0.635837    21.00000    0.05684    0.03889 =
         0.07216    0.01761    0.03205   -0.00227
F11   4    0.312731    0.211188    0.545229    21.00000    0.05684    0.03889 =
         0.07216    0.01761    0.03205   -0.00227
PART 2
F10A  4    0.339641    0.164802    0.575714   -21.00000    0.05684    0.03889 =
         0.07216    0.01761    0.03205   -0.00227
F9A   4    0.503309    0.115532    0.698966   -21.00000    0.05684    0.03889 =
         0.07216    0.01761    0.03205   -0.00227
F11A  4    0.423026    0.293765    0.713171   -21.00000    0.05684    0.03889 =
         0.07216    0.01761    0.03205   -0.00227
PART 0
F7    4    0.335973    0.687518    0.704037    11.00000    0.04609    0.04867 =
         0.07429   -0.00498    0.03913   -0.00636
F8    4    1.165659    1.162132    0.764619    11.00000    0.04467    0.04484 =
         0.10442   -0.01323    0.00460   -0.02225
EU1   3    0.682119    0.519473    0.476943    11.00000    0.01902    0.01943 =
         0.02379    0.00423    0.00454    0.00235
F1    4    0.428074    0.872939    0.350476    11.00000    0.06990    0.03500 =
         0.05919    0.00253    0.01484    0.01934
O6    6    0.790046    0.712646    0.552679    11.00000    0.02446    0.02331 =
         0.03629    0.00168    0.00845    0.00207
O5    6    0.523845    0.624027    0.571950    11.00000    0.02375    0.02252 =
         0.04324    0.00224    0.01031    0.00204
O8    6    0.766061    0.319100    0.443503    11.00000    0.02336    0.02260 =
         0.03266    0.00286    0.00467    0.00192
C53   1    0.977726   -0.055227    0.322167    11.00000    0.05279    0.04055 =
         0.13442   -0.01347    0.03082    0.01768
N1    5    0.828012    0.538378    0.318014    11.00000    0.03104    0.02403 =
         0.02437    0.00289    0.00276    0.00378
O4    6    0.519147    0.423458    0.330660    11.00000    0.03110    0.02953 =
         0.03217    0.00910   -0.00246    0.00351
O2    6    0.940247    0.403226    0.803937    11.00000    0.03617    0.03632 =
         0.02695    0.00999    0.00261    0.00766
C18   1    0.711154    0.599265    0.852996    11.00000    0.05097    0.03948 =
         0.02467    0.00908    0.00980    0.01156
C28   1    0.330587    0.346223    0.202131    11.00000    0.02403    0.03289 =
         0.02898    0.00218    0.00442    0.00220
C19   1    0.821067    0.676411    0.884429    11.00000    0.05776    0.03614 =
         0.04933    0.00075    0.01086    0.01340
AFIX  43
H19   2    0.904250    0.655529    0.861744    11.00000   -1.20000
AFIX   0
F3    4    0.519316    0.848894    0.202389    11.00000    0.07068    0.04180 =
         0.05670    0.02446    0.01628    0.00546
O1    6    1.028499    0.555510    0.257285    11.00000    0.03957    0.04530 =
         0.03053    0.00563    0.01873   -0.00458
N2    5    0.947855    0.500871    0.528578    11.00000    0.02088    0.01641 =
         0.02671    0.00197    0.00605    0.00067
C38   1    0.864355    0.901879    0.651843    11.00000    0.02599    0.02125 =
         0.03736    0.00793    0.00430    0.00630
C46   1    0.630178    0.175516    0.515311    11.00000    0.03831    0.01994 =
         0.05455    0.01207    0.01616    0.00267
AFIX  43
H46   2    0.614938    0.091396    0.523547    11.00000   -1.20000
AFIX   0
C15   1    0.903755    0.453904    0.706513    11.00000    0.02341    0.02221 =
         0.02041    0.00273    0.00265   -0.00254
C36   1    0.625218    0.821277    0.633209    11.00000    0.03380    0.02024 =
         0.04112    0.00056    0.00971    0.00485
AFIX  43
H36   2    0.605852    0.898530    0.666091    11.00000   -1.20000
AFIX   0
C37   1    0.756691    0.805176    0.609860    11.00000    0.02450    0.02384 =
         0.03098    0.00957    0.00485    0.00553
C43   1    1.066063    1.076137    0.726891    11.00000    0.03700    0.02303 =
         0.06596    0.00530   -0.00110   -0.00969
F5    4    0.295934    0.770695    0.548625    11.00000    0.03107    0.07902 =
         0.08749    0.02129    0.00820    0.01871
C7    1    0.794731    0.545242    0.193349    11.00000    0.05017    0.03059 =
         0.02344    0.01038    0.01253    0.00832
AFIX  13
H7    2    0.728318    0.609312    0.175948    11.00000   -1.20000
AFIX   0
C16   1    0.815161    0.389621    0.850870    11.00000    0.04931    0.03743 =
         0.03117    0.00987    0.01829    0.00425
AFIX  23
H16A  2    0.830051    0.412878    0.933010    11.00000   -1.20000
H16B  2    0.778140    0.304616    0.837229    11.00000   -1.20000
AFIX   0
C48   1    0.816507    0.115442    0.407945    11.00000    0.02902    0.02421 =
         0.03401    0.00435    0.00298    0.00227
C35   1    0.523009    0.733146    0.611786    11.00000    0.02576    0.02641 =
         0.04021    0.00928    0.00691    0.00265
C11   1    1.165988    0.498063    0.472252    11.00000    0.02488    0.02684 =
         0.04275   -0.00009    0.01262   -0.00096
AFIX  43
H11   2    1.221017    0.511628    0.416540    11.00000   -1.20000
AFIX   0
C6    1    0.737589    0.420313    0.137757    11.00000    0.04914    0.04401 =
         0.01821    0.00489    0.00817   -0.00174
C4    1    0.613942    0.411743    0.069729    11.00000    0.04384    0.05481 =
         0.03476   -0.00011    0.01246   -0.00699
AFIX  43
H4    2    0.561830    0.481685    0.060739    11.00000   -1.20000
AFIX   0
C50   1    0.764706   -0.003559    0.374786    11.00000    0.03697    0.02916 =
         0.04912   -0.00185    0.00690   -0.00028
AFIX  43
H50   2    0.675442   -0.025690    0.384092    11.00000   -1.20000
AFIX   0
F4    4    0.096242    0.054692    0.041687    11.00000    0.09144    0.05050 =
         0.10779   -0.01818   -0.03311   -0.01819
O7    6    0.547832    0.371131    0.558329    11.00000    0.02718    0.02519 =
         0.03772    0.00246    0.00942    0.00256
C41   1    0.950075    1.081046    0.771749    11.00000    0.04174    0.03050 =
         0.06037   -0.01118    0.00020    0.00124
AFIX  43
H41   2    0.938726    1.143373    0.828067    11.00000   -1.20000
AFIX   0
C27   1    0.418818    0.450677    0.263939    11.00000    0.02126    0.03189 =
         0.02716    0.00216    0.00853    0.00079
C52   1    0.842836   -0.088927    0.328596    11.00000    0.05383    0.03480 =
         0.06869   -0.01023    0.00732    0.00335
AFIX  43
H52   2    0.806687   -0.168249    0.301861    11.00000   -1.20000
AFIX   0
C51   1    1.027192    0.059888    0.350048    11.00000    0.03772    0.04864 =
         0.08021   -0.00009    0.02853    0.00566
AFIX  43
H51   2    1.115648    0.082074    0.338586    11.00000   -1.20000
AFIX   0
C9    1    0.954827    0.539170    0.340000    11.00000    0.03257    0.01758 =
         0.02864    0.00087    0.01115   -0.00162
C33   1    0.174926    0.150057    0.094875    11.00000    0.06121    0.04336 =
         0.06528   -0.01931   -0.01272   -0.00499
C32   1    0.150792    0.263860    0.058212    11.00000    0.05444    0.05276 =
         0.05945   -0.00763   -0.02722   -0.00266
AFIX  43
H32   2    0.082738    0.274384   -0.003706    11.00000   -1.20000
AFIX   0
C45   1    0.550095    0.257322    0.561610    11.00000    0.03100    0.02682 =
         0.04588    0.00598    0.01298    0.00341
C40   1    0.985070    0.899448    0.608905    11.00000    0.03257    0.02914 =
         0.04829   -0.00095    0.01078   -0.00021
AFIX  43
H40   2    0.998131    0.836033    0.554157    11.00000   -1.20000
AFIX   0
F12   4    1.049125   -0.140374    0.273971    11.00000    0.08782    0.05500 =
         0.17470   -0.03778    0.06207    0.02150
C49   1    0.949511    0.145047    0.395050    11.00000    0.03691    0.02824 =
         0.05807    0.00174    0.01309    0.00083
AFIX  43
H49   2    0.986257    0.225091    0.417770    11.00000   -1.20000
AFIX   0
C26   1    0.388027    0.572115    0.246222    11.00000    0.01709    0.03177 =
         0.03492    0.00854    0.00048    0.00241
AFIX  43
H26   2    0.305238    0.587200    0.201234    11.00000   -1.20000
AFIX   0
C22   1    0.583539    0.740853    0.950579    11.00000    0.07869    0.07827 =
         0.06517    0.00450    0.02617    0.03672
AFIX  43
H22   2    0.500548    0.762707    0.973073    11.00000   -1.20000
AFIX   0
C1    1    0.638616    0.197214    0.029909    11.00000    0.09562    0.05819 =
         0.04775   -0.00437    0.02160   -0.02971
AFIX  43
H1    2    0.604869    0.120616   -0.006657    11.00000   -1.20000
AFIX   0
C3    1    0.762296    0.206037    0.099836    11.00000    0.10013    0.03893 =
         0.05407    0.00251    0.00661   -0.00320
AFIX  43
H3    2    0.813776    0.135945    0.110571    11.00000   -1.20000
AFIX   0
C34   1    0.386143    0.768255    0.640995    11.00000    0.03314    0.02838 =
         0.06904   -0.00235    0.01727    0.00282
C24   1    0.430747    0.797137    0.260018    11.00000    0.03692    0.03260 =
         0.04304    0.00867    0.00249    0.00657
C12   1    1.220153    0.462109    0.575373    11.00000    0.01863    0.03719 =
         0.05116    0.00127    0.00228    0.00362
AFIX  43
H12   2    1.313603    0.449201    0.591666    11.00000   -1.20000
AFIX   0
C25   1    0.471899    0.669321    0.290841    11.00000    0.02516    0.02992 =
         0.02775    0.00602    0.00649    0.00787
C39   1    0.849074    0.993235    0.733492    11.00000    0.02928    0.03421 =
         0.05590   -0.00430    0.00717    0.00483
AFIX  43
H39   2    0.767526    0.995794    0.763984    11.00000   -1.20000
AFIX   0
C30   1    0.229076    0.363740    0.114475    11.00000    0.04657    0.03845 =
         0.04942   -0.00316   -0.01250    0.00836
AFIX  43
H30   2    0.212422    0.443504    0.092408    11.00000   -1.20000
AFIX   0
C5    1    0.809488    0.317377    0.153409    11.00000    0.07253    0.03530 =
         0.03384    0.00410   -0.00293    0.00055
AFIX  43
H5    2    0.893328    0.323121    0.202101    11.00000   -1.20000
AFIX   0
C20   1    0.590959    0.631968    0.885317    11.00000    0.06100    0.06212 =
         0.04754    0.00661    0.01707    0.02395
AFIX  43
H20   2    0.512858    0.580139    0.863055    11.00000   -1.20000
AFIX   0
C2    1    0.565526    0.298462    0.013679    11.00000    0.04796    0.08975 =
         0.04603    0.00250    0.01318   -0.02008
AFIX  43
H2    2    0.481989    0.292503   -0.035434    11.00000   -1.20000
AFIX   0
C13   1    1.137816    0.444629    0.655950    11.00000    0.02168    0.03191 =
         0.03809    0.00662    0.00131   -0.00049
AFIX  43
H13   2    1.173249    0.418807    0.727602    11.00000   -1.20000
AFIX   0
N3    5    0.784316    0.491825    0.684325    11.00000    0.02795    0.03246 =
         0.02279    0.00470    0.01176    0.00215
C31   1    0.277681    0.130393    0.178293    11.00000    0.05813    0.03030 =
         0.05331    0.00232   -0.00308    0.00064
AFIX  43
H31   2    0.295987    0.050283    0.198611    11.00000   -1.20000
AFIX   0
C23   1    0.692091    0.814102    0.981392    11.00000    0.09704    0.04971 =
         0.05851   -0.00280    0.01960    0.03118
AFIX  43
H23   2    0.685889    0.887687    1.026433    11.00000   -1.20000
AFIX   0
C42   1    1.086106    0.987525    0.644457    11.00000    0.02859    0.04066 =
         0.06931    0.00820    0.01125   -0.00043
AFIX  43
H42   2    1.167105    0.987169    0.613096    11.00000   -1.20000
AFIX   0
C44   1    0.446627    0.205492    0.628330    11.00000    0.04514    0.02462 =
         0.10599    0.01425    0.02893   -0.00235
F2    4    0.311581    0.799920    0.195235    11.00000    0.04865    0.04092 =
         0.10919    0.01686   -0.03029    0.01029
F6    4    0.387124    0.875834    0.701055    11.00000    0.04708    0.03603 =
         0.13235   -0.01976    0.04200    0.00070
C14   1    1.002625    0.465938    0.628777    11.00000    0.02180    0.02589 =
         0.02605    0.00355    0.00265    0.00158
C21   1    0.813303    0.785442    0.949330    11.00000    0.09078    0.04441 =
         0.05307    0.00638    0.00178    0.01376
AFIX  43
H21   2    0.890213    0.838869    0.970971    11.00000   -1.20000
AFIX   0
C10   1    1.029005    0.514116    0.451331    11.00000    0.02700    0.01747 =
         0.02948    0.00105    0.00826    0.00198
C8    1    0.930641    0.582865    0.160962    11.00000    0.05451    0.03689 =
         0.02914    0.00778    0.01036   -0.00130
AFIX  23
H8A   2    0.946374    0.535481    0.091309    11.00000   -1.20000
H8B   2    0.935144    0.670732    0.149138    11.00000   -1.20000
AFIX   0
C17   1    0.720269    0.476785    0.787584    11.00000    0.03231    0.04148 =
         0.02367    0.00808    0.01249    0.00527
AFIX  13
H17   2    0.628623    0.436826    0.765614    11.00000   -1.20000
AFIX   0
C29   1    0.354633    0.229711    0.232640    11.00000    0.03784    0.03624 =
         0.03804    0.00569   -0.00719   -0.00117
AFIX  43
H29   2    0.425307    0.217552    0.292030    11.00000   -1.20000
AFIX   0
C47   1    0.734628    0.210115    0.455740    11.00000    0.02307    0.02409 =
         0.02788    0.00347   -0.00201    0.00497
C55   1    0.196132    0.698832    0.926932    11.00000    0.08074    0.09959 =
         0.07260    0.02166    0.00746   -0.00231
C54   1    0.188164    0.827341    0.905261    11.00000    0.13560    0.10227 =
         0.14387    0.01625    0.05889    0.04693
AFIX 137
H54A  2    0.270566    0.854812    0.878944    11.00000   -1.50000
H54B  2    0.177885    0.875723    0.974923    11.00000   -1.50000
H54C  2    0.110698    0.837639    0.847388    11.00000   -1.50000
AFIX   0
N4    5    0.204096    0.599521    0.942954    11.00000    0.22563    0.09267 =
         0.11100    0.04328   -0.01915   -0.02556
O3    6    0.584677    0.671044    0.354237    11.00000    0.02371    0.02512 =
         0.03933    0.00654    0.00176   -0.00166
HKLF 4


REM  PhEuF_0m200825_b.res in P1
REM R1 =  0.0212 for    5176 Fo > 4sig(Fo)  and  0.0212 for all    5179 data
REM    720 parameters refined using     36 restraints

END

WGHT      0.0000      0.0000

REM Highest difference peak  0.809,  deepest hole -0.396,  1-sigma level  0.059
Q1    1   0.7332  0.5574  0.5566  11.00000  0.05    0.81
Q2    1   0.6279  0.4841  0.4016  11.00000  0.05    0.77
Q3    1   0.5895  0.5133  0.4276  11.00000  0.05    0.75
Q4    1   0.7743  0.5287  0.5312  11.00000  0.05    0.71
Q5    1   0.4216  0.0650  0.5719  11.00000  0.05    0.55
Q6    1   0.3070  0.2036  0.5780  11.00000  0.05    0.46
Q7    1   0.4594  0.0930  0.6820  11.00000  0.05    0.44
Q8    1   0.6371  0.6176  0.4488  11.00000  0.05    0.44
Q9    1   0.9373 -0.0254  0.3836  11.00000  0.05    0.41
Q10   1   1.0596 -0.1643  0.3764  11.00000  0.05    0.40
Q11   1   0.7167  0.4218  0.5078  11.00000  0.05    0.39
Q12   1   0.5532  0.1518  0.7306  11.00000  0.05    0.39
Q13   1   0.5362  0.5013  0.3473  11.00000  0.05    0.39
Q14   1   0.6041  0.4376  0.4857  11.00000  0.05    0.37
Q15   1   0.3566  0.1132  0.6168  11.00000  0.05    0.36
Q16   1   0.9071 -0.0546  0.2765  11.00000  0.05    0.35
Q17   1   0.8326  0.5315  0.6079  11.00000  0.05    0.35
Q18   1   0.7563  0.5905  0.4684  11.00000  0.05    0.30
Q19   1   0.8094 -0.1149  0.2260  11.00000  0.05    0.30
Q20   1   0.3715  0.8914  0.6131  11.00000  0.05    0.30
Q21   1   0.9951  0.1362  0.3444  11.00000  0.05    0.29
Q22   1   0.9513  0.7424  0.2401  11.00000  0.05    0.28
Q23   1   0.4445  0.2012  0.7182  11.00000  0.05    0.27
Q24   1   0.8225  0.6279  0.5582  11.00000  0.05    0.27
Q25   1   1.0039 -0.0751  0.3335  11.00000  0.05    0.26
Q26   1   0.7179  0.6776  0.4988  11.00000  0.05    0.24
Q27   1   0.5815  0.4552  0.3267  11.00000  0.05    0.24
Q28   1   0.5383  0.4190  0.3929  11.00000  0.05    0.24
Q29   1   0.8642  0.1456  0.3755  11.00000  0.05    0.23
Q30   1   0.7571  0.4441  0.6196  11.00000  0.05    0.23
Q31   1   0.7216  0.5410  0.8244  11.00000  0.05    0.22
Q32   1   0.6395  0.3912  0.5913  11.00000  0.05    0.22
Q33   1   0.2870  0.7244  0.4746  11.00000  0.05    0.22
Q34   1   0.8216  0.4024  0.4627  11.00000  0.05    0.21
Q35   1   0.9208 -0.1623  0.2385  11.00000  0.05    0.21
Q36   1   0.5389  0.7147  0.3840  11.00000  0.05    0.21
Q37   1   0.7453  0.4773  0.7353  11.00000  0.05    0.20
Q38   1   0.6912  0.5591  0.3774  11.00000  0.05    0.20
Q39   1   0.6566  0.7048  0.5171  11.00000  0.05    0.20
Q40   1   1.0490  0.8065  0.4570  11.00000  0.05    0.20
Q41   1   0.8862  0.7117  0.5582  11.00000  0.05    0.20
Q42   1   0.5569  0.5386  0.5691  11.00000  0.05    0.20
Q43   1   0.9210  0.4007  0.5368  11.00000  0.05    0.20
Q44   1   0.3886  0.4015  0.2566  11.00000  0.05    0.20
Q45   1   0.9212  0.8019  0.9549  11.00000  0.05    0.19
Q46   1   0.5963  0.5963  0.3398  11.00000  0.05    0.19
Q47   1   0.6681  0.4723  0.5749  11.00000  0.05    0.19
Q48   1   0.7661  0.1595  0.4216  11.00000  0.05    0.19
Q49   1   0.6542  0.7407  0.6289  11.00000  0.05    0.19
Q50   1   1.0738  0.3139  0.4792  11.00000  0.05    0.18
Q51   1   0.7667  0.4707  0.1805  11.00000  0.05    0.18
Q52   1   0.7289 -0.1853  0.3433  11.00000  0.05    0.18
Q53   1   0.9207  0.8763  0.6620  11.00000  0.05    0.18
Q54   1   0.3403  0.8207  0.3500  11.00000  0.05    0.18
Q55   1   0.9758  0.4965  0.5949  11.00000  0.05    0.18
Q56   1   1.1538  0.4071  0.5993  11.00000  0.05    0.18
Q57   1   0.4932  0.6548  0.3430  11.00000  0.05    0.18
Q58   1   0.6697  0.3574  0.0419  11.00000  0.05    0.17
Q59   1   0.6195  0.3539  0.4331  11.00000  0.05    0.17
Q60   1   0.4096  0.7852  0.2004  11.00000  0.05    0.17
Q61   1   0.4660  0.4447  0.3164  11.00000  0.05    0.17
Q62   1   0.7778  0.4085  0.6702  11.00000  0.05    0.17
Q63   1   0.8027  0.4988  0.3983  11.00000  0.05    0.17
Q64   1   0.4591  0.2440  0.0138  11.00000  0.05    0.17
Q65   1   0.6422  0.4976  0.1252  11.00000  0.05    0.17
Q66   1   0.5676  0.1052  0.4633  11.00000  0.05    0.17
Q67   1   0.7977 -0.0596  0.4914  11.00000  0.05    0.17
Q68   1   1.1840  0.5140  0.5506  11.00000  0.05    0.17
Q69   1   0.5858  0.2244  0.5316  11.00000  0.05    0.17
Q70   1   0.4338  0.6220  0.2266  11.00000  0.05    0.17
Q71   1   0.5904  0.6386  0.6229  11.00000  0.05    0.17
Q72   1   0.7284  0.6430  0.3771  11.00000  0.05    0.17
Q73   1   0.5019  0.7743  0.1368  11.00000  0.05    0.16
Q74   1   0.5433  0.2581  0.7564  11.00000  0.05    0.16
Q75   1   0.9687  0.1955  0.4149  11.00000  0.05    0.16
Q76   1   0.7759  0.6024  0.6959  11.00000  0.05    0.16
Q77   1   0.2919  0.3422  0.1564  11.00000  0.05    0.16
Q78   1   0.5218  0.3672  0.3367  11.00000  0.05    0.16
Q79   1   0.3339  0.1934  0.5047  11.00000  0.05    0.16
Q80   1   0.6872  0.6643  0.9188  11.00000  0.05    0.16
Q81   1   0.6069  0.9500  0.1997  11.00000  0.05    0.16
Q82   1   0.4104  0.2196  0.2475  11.00000  0.05    0.16
Q83   1   0.5456  0.6372  0.4960  11.00000  0.05    0.16
Q84   1   0.7251  0.8400  0.4789  11.00000  0.05    0.16
Q85   1   0.3174  0.2361  0.5005  11.00000  0.05    0.16
Q86   1   0.4369  0.6820  0.7556  11.00000  0.05    0.16
Q87   1   0.8630  0.1264  0.4537  11.00000  0.05    0.16
Q88   1   0.9041  0.1802  0.5666  11.00000  0.05    0.16
Q89   1   0.8420  0.2997  0.4334  11.00000  0.05    0.15
Q90   1   0.5415  0.3754 -0.0050  11.00000  0.05    0.15
Q91   1   0.7609  0.5218  0.2637  11.00000  0.05    0.15
Q92   1   0.6587  0.2368  0.6127  11.00000  0.05    0.15
Q93   1   0.8714  0.9265  0.7199  11.00000  0.05    0.15
Q94   1   0.8181  0.2584  0.1190  11.00000  0.05    0.15
Q95   1   0.6524  0.4007  0.1322  11.00000  0.05    0.15
Q96   1   0.7124  0.3312  0.4319  11.00000  0.05    0.15
Q97   1   0.4772  0.3159  0.4065  11.00000  0.05    0.15
Q98   1   0.4799  0.1120  0.2291  11.00000  0.05    0.15
Q99   1   0.8533  0.8613  0.9364  11.00000  0.05    0.15
Q100  1   0.8160  0.6001  0.8760  11.00000  0.05    0.15
;
_shelx_res_checksum   30035

_shelx_hkl_file
;
  -1   0   0 2484.05   95.29
  -2   0   0  280.47   12.30
  -3   0   0  449.06   21.30
   3   0   0  554.84   21.40
  -4   0   0   99.29    7.20
   4   0   0  141.79    7.60
  -5   0   0   37.70    4.40
  -6   0   0  399.86   19.50
   6   0   0  352.16   18.30
  -7   0   0  298.07   16.80
   7   0   0  285.37   15.80
  -8   0   0  592.14   29.10
   8   0   0  568.94   28.00
  -9   0   0   58.99    8.00
 -10   0   0   53.19    8.30
 -11   0   0  147.89   13.80
 -11   1   0  124.79   12.80
 -10   1   0  151.98   13.20
  -9   1   0  387.46   22.30
   8  -1   0  364.86   20.30
  -8   1   0  373.66   20.80
   7  -1   0  379.26   20.20
  -7   1   0  393.96   20.70
   6  -1   0  466.75   22.60
  -6   1   0  470.65   22.90
  -5   1   0    8.90    2.60
   4  -1   0 1136.59   43.30
  -4   1   0  964.10   42.70
   3  -1   0  506.95   23.70
  -3   1   0  622.84   24.00
   2  -1   0 1479.15   56.39
  -2   1   0 1396.76   55.59
   1  -1   0 1654.13   63.79
  -1   1   0 1627.64   62.59
   0  -1   0 2840.82  113.09
   0  -1   0 3026.30  110.99
   0   1   0 2800.92  110.09
  -1  -1   0 3106.39  119.49
  -2  -1   0  719.13   28.80
  -3  -1   0  450.25   19.60
  -4  -1   0  654.33   28.20
  -5  -1   0  377.26   18.60
  -6  -1   0  466.85   23.30
   6   1   0  493.75   22.20
  -7  -1   0  319.57   17.70
   7   1   0  301.27   16.20
  -8  -1   0  324.87   19.10
  -9  -1   0  288.67   18.30
 -10  -1   0   71.99    9.30
 -11  -1   0  171.68   15.10
 -11   2   0  124.89   12.80
 -10   2   0  128.39   12.00
   9  -2   0  394.86   22.70
  -9   2   0  381.16   22.40
   8  -2   0  256.77   16.60
  -8   2   0  271.57   16.70
   7  -2   0  435.86   22.70
  -7   2   0  433.06   22.40
   6  -2   0  234.38   13.70
  -6   2   0  209.38   12.90
   5  -2   0  776.82   34.70
  -5   2   0  808.92   34.30
   4  -2   0 1073.49   44.00
   4  -2   0 1093.79   40.00
  -4   2   0 1003.90   43.10
   3  -2   0  516.35   22.70
  -3   2   0  516.05   22.10
   2  -2   0  995.40   44.00
  -2   2   0 1217.18   43.70
   1  -2   0 3511.35  128.09
   1  -2   0 3353.66  132.09
  -1   2   0 3361.26  130.89
   0  -2   0  516.45   19.50
   0  -2   0  536.25   21.00
   0   2   0  476.95   20.40
  -1  -2   0 2901.71  108.99
   1   2   0 2864.01  110.89
  -2  -2   0  610.54   25.20
  -3  -2   0  918.21   37.50
  -4  -2   0 1213.08   49.40
  -5  -2   0  464.65   22.00
  -6  -2   0  772.62   34.60
  -7  -2   0  679.93   32.10
  -8  -2   0  117.29   10.50
  -9  -2   0   84.09    9.50
 -10  -2   0  155.28   13.80
 -11  -2   0  134.59   13.80
 -11   3   0   85.09   10.90
  10  -3   0   50.89    9.10
 -10   3   0   60.89    8.80
   9  -3   0   61.69    8.80
  -9   3   0   58.39    8.00
   8  -3   0  340.87   20.60
  -8   3   0  344.37   19.70
   7  -3   0  364.46   20.60
  -7   3   0  367.76   19.80
   6  -3   0  982.20   44.00
  -6   3   0 1015.40   43.20
   5  -3   0  203.98   12.80
  -5   3   0  216.98   12.20
   4  -3   0 1264.27   53.99
  -4   3   0 1358.66   53.19
   3  -3   0 2224.98   86.09
  -3   3   0 2138.09   84.79
   2  -3   0  544.85   19.90
   2  -3   0  542.05   23.20
  -2   3   0  484.95   22.00
   1  -3   0  382.96   18.10
   1  -3   0  393.16   15.60
  -1   3   0  440.06   17.40
   0  -3   0 4002.70  149.19
   0  -3   0 3840.52  144.59
   0   3   0 3657.23  146.89
  -1  -3   0  457.65   19.00
   1   3   0  518.15   20.60
   2   3   0  512.55   21.90
  -4  -3   0 1869.61   74.39
  -5  -3   0  498.75   23.70
  -6  -3   0  289.57   16.40
  -7  -3   0  151.28   11.50
  -8  -3   0  216.48   15.10
  -9  -3   0   98.89   10.60
 -10  -3   0  155.88   14.20
 -11  -3   0  105.89   12.60
 -11   4   0  115.29   12.60
  10  -4   0  166.98   15.30
 -10   4   0  159.98   14.00
   9  -4   0  269.37   18.80
  -9   4   0  256.07   17.30
   8  -4   0  302.47   19.80
  -8   4   0  324.57   18.90
   7  -4   0  166.48   13.00
  -7   4   0  170.98   12.00
   6  -4   0  333.67   19.10
  -6   4   0  322.57   17.70
   5  -4   0  261.97   16.00
  -5   4   0  292.67   15.20
   4  -4   0  435.56   20.60
  -4   4   0  349.77   18.50
   3  -4   0 1698.13   69.19
   3  -4   0 1748.82   64.49
  -3   4   0 1693.13   67.89
   2  -4   0  887.41   31.80
   2  -4   0  859.11   35.80
  -2   4   0  760.42   34.20
   1  -4   0  664.33   24.10
   1  -4   0  656.73   27.40
  -1   4   0  551.84   26.00
   0  -4   0  334.67   13.60
   0  -4   0  329.07   16.10
   0   4   0  357.66   15.70
  -1  -4   0  469.15   19.50
   1   4   0  517.85   21.60
   2   4   0 1081.69   43.80
   3   4   0 1111.09   45.50
   4   4   0  130.09    8.70
  -6  -4   0   67.19    7.10
  -7  -4   0  325.87   19.00
  -8  -4   0  315.07   19.40
  -9  -4   0  157.88   13.70
 -10  -4   0  162.98   14.80
 -11  -4   0  160.88   15.40
  11  -5   0   92.19   13.90
  10  -5   0  203.98   17.90
 -10   5   0  213.98   16.50
   9  -5   0  287.57   20.00
  -9   5   0  255.27   17.80
   8  -5   0  280.77   19.10
  -8   5   0  264.07   17.20
   7  -5   0  296.97   19.30
  -7   5   0  315.37   18.20
   6  -5   0  201.18   14.60
  -6   5   0  238.38   14.00
   5  -5   0  274.57   17.40
  -5   5   0  335.27   16.90
   4  -5   0  350.76   18.70
  -4   5   0  328.47   17.10
   3  -5   0   45.50    5.80
   3  -5   0   47.60    2.50
  -3   5   0   58.19    5.20
   2  -5   0  836.62   36.80
   2  -5   0  848.52   32.20
  -2   5   0  832.02   35.20
   1  -5   0  685.13   30.20
   1  -5   0  710.53   26.30
  -1   5   0  634.44   28.80
   0  -5   0  479.85   18.40
   0  -5   0  479.55   21.60
   0   5   0  422.96   20.60
   1   5   0  582.94   25.50
   2   5   0  352.46   16.90
   3   5   0  642.64   28.40
   4   5   0  200.88   11.80
   5   5   0   67.19    6.60
   6   5   0  559.94   27.60
   7   5   0  391.36   21.90
  10  -6   0   99.09   13.90
 -10   6   0   96.59   17.10
   9  -6   0  289.37   21.30
  -9   6   0  278.27   19.00
   8  -6   0  245.78   18.40
  -8   6   0  224.88   15.90
   7  -6   0  126.39   12.40
   6  -6   0  507.45   28.00
  -6   6   0  548.85   26.60
   5  -6   0  126.19   11.30
  -5   6   0  157.88   10.70
   4  -6   0  135.99   11.10
  -4   6   0  131.09    9.50
   3  -6   0  641.94   24.80
   3  -6   0  636.54   30.70
  -3   6   0  641.74   28.80
   2  -6   0  685.33   25.40
   2  -6   0  669.43   30.60
  -2   6   0  593.44   28.50
   1  -6   0  654.43   29.90
   1  -6   0  659.63   25.40
  -1   6   0  624.64   28.50
   0  -6   0  785.72   34.40
   0  -6   0  780.72   30.50
   0   6   0  766.22   33.40
   1   6   0  407.66   19.40
   2   6   0  910.11   38.80
   3   6   0  432.06   20.80
   4   6   0  226.68   13.30
   5   6   0  203.68   13.00
   6   6   0  167.78   12.20
   7   6   0  110.59   10.30
   8   6   0  165.28   13.60
   9   6   0  139.69   13.20
  10   6   0   92.69   11.60
  10  -7   0   71.69   12.90
   9  -7   0  286.07   22.00
  -9   7   0  264.47   26.30
   8  -7   0  267.47   20.40
  -8   7   0  247.98   17.50
   7  -7   0   87.79   11.60
  -7   7   0  100.29    9.70
   6  -7   0  213.28   17.00
  -6   7   0  250.87   15.60
   5  -7   0  289.47   18.90
  -5   7   0  275.97   16.60
   4  -7   0  128.79   11.30
  -4   7   0  114.99    9.20
   3  -7   0  472.15   25.10
  -3   7   0  481.75   23.20
   2  -7   0  248.48   15.40
  -2   7   0  228.28   13.50
   1  -7   0  506.85   25.90
  -1   7   0  545.25   24.90
   0   7   0  357.16   18.30
   1   7   0  496.15   23.70
   2   7   0  352.56   18.30
   3   7   0  464.45   22.90
   4   7   0  107.49    8.70
   5   7   0  271.47   16.20
   6   7   0  186.98   13.40
   7   7   0  200.58   14.80
   8   7   0  264.07   18.20
   9   7   0   72.39    9.80
   9  -8   0   93.89   13.90
   8  -8   0  233.58   19.80
  -8   8   0  217.78   23.70
   7  -8   0  418.26   26.50
  -7   8   0  395.66   23.40
   6  -8   0   96.49   11.80
  -6   8   0   84.99    9.10
   5  -8   0  120.29   12.50
  -5   8   0  130.89   10.70
   4  -8   0  121.09   12.30
  -4   8   0  167.48   11.50
   3  -8   0  168.58   13.80
  -3   8   0  204.38   12.70
   2  -8   0  245.28   16.40
  -2   8   0  257.17   15.00
   1  -8   0  412.16   22.90
  -1   8   0  449.36   22.00
   0   8   0  277.27   15.80
   1   8   0  115.69    9.20
   2   8   0  119.39    9.20
   3   8   0  107.89    9.20
   4   8   0  344.87   19.40
   5   8   0  160.58   12.00
   6   8   0  358.66   20.90
   7   8   0  165.08   13.50
   8   8   0  106.39   11.50
   9   8   0   58.79    9.50
   8  -9   0  169.98   17.50
   7  -9   0  209.58   18.80
   6  -9   0  129.79   14.30
  -6   9   0  114.29   11.00
   5  -9   0   99.99   12.20
  -5   9   0  114.39   10.30
   4  -9   0  225.28   16.90
  -4   9   0  188.08   13.80
   3  -9   0  427.66   24.70
  -3   9   0  400.76   22.00
   2  -9   0  453.45   25.70
  -2   9   0  477.85   24.20
  -1   9   0  267.17   16.00
   0   9   0  242.88   15.30
   1   9   0  466.95   24.20
   2   9   0  312.97   18.10
   3   9   0  108.49    9.60
   4   9   0  176.58   13.20
   5   9   0  248.18   16.60
   6   9   0   74.79    9.10
   7   9   0   91.29   10.20
   8   9   0   85.39   10.50
   8 -10   0   59.89   13.30
   7 -10   0   82.79   13.50
   6 -10   0  230.28   19.80
   5 -10   0  223.48   18.40
  -5  10   0  194.08   14.90
   4 -10   0  172.08   15.30
  -4  10   0  128.49   11.60
   3 -10   0   56.79    9.10
  -3  10   0   43.30    6.50
   2 -10   0  120.29   12.10
  -2  10   0   95.29    9.60
  -1  10   0  419.76   22.70
   0  10   0  162.98   12.60
   1  10   0  506.15   26.50
   2  10   0  486.55   25.90
   3  10   0  169.88   13.00
   4  10   0   92.99    9.80
   5  10   0  123.89   11.80
   6  10   0   77.79    9.90
   7  10   0   80.29   10.50
   6 -11   0  120.49   15.20
   5 -11   0   87.79   13.10
   4 -11   0  107.59   13.10
  -4  11   0   94.99   10.20
   3 -11   0  183.78   15.90
  -3  11   0  151.38   12.80
  -2  11   0  108.59   10.50
  -1  11   0   96.89    9.70
   0  11   0  239.58   16.40
   1  11   0   61.49    8.30
   2  11   0  209.08   15.40
   3  11   0  157.78   13.40
   4  11   0  122.79   11.60
   5  11   0  130.49   12.50
   5 -12   0   88.39   13.80
   4 -12   0  158.98   16.30
  -3  12   0  148.39   13.00
  -2  12   0  175.08   14.10
  -1  12   0   65.29    8.80
   0  12   0   72.99    9.40
   1  12   0  161.38   14.00
   2  12   0   57.59    8.70
   3  12   0   52.59    8.70
   4  12   0   73.49   10.10
  -1  13   0  131.99   12.90
   0  13   0  126.19   12.40
   1  13  -1   53.69    9.10
   0  13  -1  146.99   13.60
  -1  13  -1   58.59    9.30
   4  12  -1   45.00    8.50
   3  12  -1   77.29   10.10
   2  12  -1  111.99   11.80
   1  12  -1  100.89   11.10
   0  12  -1  104.49   11.00
  -1  12  -1  229.88   16.80
  -2  12  -1   98.19   10.90
  -3  12  -1   91.69   10.50
  -4  12  -1  157.78   14.30
  -5  12  -1   94.69   13.40
   6  11  -1   99.79   11.50
   5  11  -1  145.49   13.00
   4  11  -1   74.69    9.60
   3  11  -1  101.59   10.80
   2  11  -1  129.99   12.00
   1  11  -1  262.47   17.80
   0  11  -1  360.86   21.80
  -1  11  -1  187.08   14.30
  -2  11  -1  139.69   12.20
  -3  11  -1   98.59   10.30
  -4  11  -1  136.99   12.60
  -5  11  -1   92.39   10.70
   5 -11   1   94.29   13.30
  -6  11  -1   84.69   10.70
   6 -11   1   76.19   12.60
   7  10  -1   96.89   11.40
   6  10  -1  101.49   11.10
   5  10  -1  122.89   11.50
   4  10  -1  157.68   12.60
   3  10  -1  114.09   10.70
   2  10  -1  209.88   14.80
   1  10  -1  191.18   13.90
   0  10  -1   49.60    7.10
  -1  10  -1  262.17   16.60
  -2  10  -1  504.55   26.60
  -3  10  -1   55.19    7.50
  -4  10  -1  145.09   12.40
   4 -10   1  154.98   14.50
  -5  10  -1  220.68   16.50
   5 -10   1  250.77   19.50
  -6  10  -1  172.08   14.40
   6 -10   1  158.08   16.60
  -7  10  -1  119.69   12.30
   7 -10   1   95.29   14.00
   8   9  -1   65.29    9.50
   7   9  -1   72.29    9.40
   6   9  -1  151.58   12.80
   5   9  -1  308.27   19.20
   4   9  -1  206.18   14.30
   3   9  -1  138.09   10.90
   2   9  -1  186.28   13.20
   1   9  -1   14.20    4.20
   0   9  -1  111.09    9.70
  -1   9  -1  100.79    9.10
  -2   9  -1  246.38   15.60
  -3   9  -1  489.15   25.40
   3  -9   1  488.55   27.40
  -4   9  -1  444.26   23.90
   4  -9   1  411.16   25.40
  -5   9  -1  442.36   24.70
   5  -9   1  441.86   26.90
  -6   9  -1  346.87   21.50
   6  -9   1  347.57   23.90
  -7   9  -1  251.57   18.40
   7  -9   1  270.47   21.30
  -8   9  -1  109.09   12.00
   8  -9   1  109.99   15.00
   9   8  -1   83.99   10.80
   8   8  -1   63.49    9.00
   7   8  -1  109.79   10.70
   6   8  -1  282.77   17.70
   5   8  -1  402.76   22.10
   4   8  -1  291.37   17.30
   3   8  -1  440.76   22.70
   2   8  -1  308.87   17.40
   1   8  -1   81.09    7.70
   0   8  -1  141.59   10.50
  -1   8  -1  143.49   10.40
  -2   8  -1  350.76   18.50
   2  -8   1  305.47   19.30
  -3   8  -1  331.67   18.10
   3  -8   1  292.97   19.30
  -4   8  -1  536.95   26.70
   4  -8   1  506.25   28.30
  -5   8  -1  223.28   15.10
   5  -8   1  207.18   16.50
  -6   8  -1  199.78   15.20
   6  -8   1  232.58   17.90
  -7   8  -1  253.17   17.70
   7  -8   1  257.87   19.90
  -8   8  -1  269.37   19.20
   8  -8   1  270.07   21.60
  -9   8  -1  132.29   13.40
   9  -8   1  114.49   15.50
   9   7  -1  128.49   12.80
   8   7  -1  177.18   14.30
   7   7  -1  146.89   12.10
   6   7  -1  227.68   14.90
   5   7  -1  247.18   15.00
   4   7  -1  518.65   25.50
   3   7  -1  260.17   15.10
   2   7  -1  417.16   20.70
   1   7  -1  280.07   15.60
   0   7  -1  170.28   11.10
  -1   7  -1  254.27   14.30
  -2   7  -1  562.54   26.30
   2  -7   1  542.45   27.60
  -3   7  -1  358.36   18.90
   3  -7   1  353.16   20.50
  -4   7  -1  203.48   13.00
   4  -7   1  177.18   13.80
  -5   7  -1  253.87   16.00
   5  -7   1  258.17   17.70
  -6   7  -1  225.38   15.00
   6  -7   1  194.48   16.00
  -7   7  -1  139.69   12.20
   7  -7   1  146.99   14.10
  -8   7  -1  360.16   23.00
   8  -7   1  400.36   25.50
  -9   7  -1  195.38   16.00
   9  -7   1  177.28   17.40
 -10   7  -1  136.49   13.90
  10  -7   1   99.99   15.10
  10   6  -1  121.99   13.00
   9   6  -1  133.09   12.60
   8   6  -1  349.27   21.10
   7   6  -1   71.89    8.00
   6   6  -1   37.50    5.80
   5   6  -1  346.77   18.60
   4   6  -1  168.08   10.80
   3   6  -1  490.75   23.30
   2   6  -1  499.25   23.40
   1   6  -1  892.51   38.20
   0   6  -1  607.94   27.40
  -1   6  -1  457.15   20.90
   1  -6   1  409.96   21.60
  -2   6  -1  141.29    9.90
   2  -6   1  185.68   12.00
  -3   6  -1  692.93   30.90
   3  -6   1  665.33   32.20
  -4   6  -1  623.44   29.00
   4  -6   1  606.04   30.20
  -5   6  -1  182.78   12.40
   5  -6   1  177.38   13.50
  -6   6  -1  277.47   16.20
   6  -6   1  212.18   16.50
  -7   6  -1  283.17   18.00
   7  -6   1  287.77   19.70
  -8   6  -1  300.77   19.60
   8  -6   1  313.87   21.70
  -9   6  -1  187.18   15.20
   9  -6   1  163.48   16.40
 -10   6  -1  183.98   15.70
  10  -6   1  151.58   16.70
  10   5  -1  198.28   16.10
   9   5  -1  120.69   11.70
   8   5  -1  178.68   13.70
   7   5  -1  235.68   15.40
   6   5  -1  411.86   21.60
   5   5  -1  287.77   15.80
   4   5  -1  564.04   25.90
   3   5  -1  305.57   15.40
   2   5  -1  684.23   29.70
   1   5  -1  335.97   16.20
   0   5  -1  721.93   30.90
  -1   5  -1 1913.11   76.89
   1  -5   1 1986.70   78.29
  -2   5  -1 1150.08   45.30
   2  -5   1 1034.50   46.30
  -3   5  -1   82.49    6.70
  -4   5  -1  227.88   13.30
   4  -5   1  234.58   14.70
  -5   5  -1  500.65   24.30
   5  -5   1  480.65   25.40
  -6   5  -1  190.98   12.90
   6  -5   1  192.98   14.30
  -7   5  -1  318.67   18.80
   7  -5   1  296.87   19.70
  -8   5  -1  341.37   20.60
   8  -5   1  324.07   21.70
  -9   5  -1  206.68   16.20
   9  -5   1  244.08   18.70
 -10   5  -1  157.18   14.30
  10  -5   1  141.39   15.50
   5   4  -1  317.87   16.80
   4   4  -1 1591.34   64.09
   3   4  -1  713.83   30.50
   2   4  -1 1054.19   42.90
   1   4  -1  594.94   25.40
   0   4  -1  170.08    9.20
  -1   4  -1 1514.85   60.19
   1  -4   1 1533.55   61.39
  -2   4  -1 1366.36   54.49
   2  -4   1 1353.76   55.69
  -3   4  -1  912.51   37.40
   3  -4   1  849.72   38.10
  -4   4  -1  696.93   32.00
   4  -4   1  759.42   33.40
  -5   4  -1  246.58   14.70
   5  -4   1  280.27   15.90
  -6   4  -1  113.29    9.10
   6  -4   1   98.19    9.30
  -7   4  -1  203.18   13.90
   7  -4   1  203.18   14.60
  -8   4  -1  106.99   10.30
   8  -4   1  105.09   11.10
  -9   4  -1   96.39   10.60
   9  -4   1  102.19   11.90
 -10   4  -1  134.49   13.20
  10  -4   1  140.89   14.70
 -11   4  -1   89.29   11.80
 -11  -3   1   87.29   11.40
 -10  -3   1   81.79   10.30
  -9  -3   1  143.59   12.50
  -8  -3   1  244.78   16.10
  -7  -3   1  594.04   28.90
  -6  -3   1  265.87   15.20
  -5  -3   1  788.52   34.40
   3   3  -1  646.94   27.50
   2   3  -1  561.64   23.70
   1   3  -1   70.39    4.70
   0   3  -1  900.11   36.10
  -1   3  -1 1080.49   40.70
   1  -3   1  944.41   41.10
  -2   3  -1  479.45   22.60
   2  -3   1  584.84   24.00
  -3   3  -1 1241.68   49.90
   3  -3   1 1227.28   50.69
  -4   3  -1  587.24   26.40
   4  -3   1  593.44   26.90
  -5   3  -1  877.11   36.20
   5  -3   1  759.12   35.80
  -6   3  -1  438.46   22.20
   6  -3   1  434.26   22.40
  -7   3  -1  304.97   17.90
   7  -3   1  314.17   18.30
  -8   3  -1  318.47   19.30
   8  -3   1  326.77   19.60
  -9   3  -1   53.59    8.10
   9  -3   1   69.29    9.30
 -10   3  -1   40.20    8.40
 -11   3  -1  112.19   12.70
 -11  -2   1  198.08   16.40
 -10  -2   1   42.00    7.80
  -9  -2   1   95.39    9.80
  -8  -2   1  516.15   26.60
  -7  -2   1  348.87   19.00
  -6  -2   1 1312.07   54.69
  -5  -2   1  752.32   32.70
  -4  -2   1  623.34   27.00
  -3  -2   1  322.37   14.80
   2   2  -1 1009.50   40.00
   1   2  -1 1232.68   47.90
   0   2  -1 2175.38   83.19
  -1   2  -1  562.34   21.90
   1  -2   1  498.75   22.30
  -2   2  -1 1190.58   47.50
   2  -2   1 1213.48   48.10
  -3   2  -1  182.88    9.60
   3  -2   1  171.58    9.60
  -4   2  -1  619.64   28.40
   4  -2   1  688.63   28.80
  -5   2  -1  284.27   15.40
   5  -2   1  292.47   15.40
  -6   2  -1  861.31   37.70
   6  -2   1  829.02   37.30
  -7   2  -1  215.88   13.80
   7  -2   1  200.38   13.40
  -8   2  -1  313.27   19.00
   8  -2   1  312.67   18.60
  -9   2  -1  268.37   18.30
   9  -2   1  290.97   22.40
 -10   2  -1  100.89   11.20
 -11   2  -1  147.79   14.30
 -11  -1   1  145.29   13.70
 -10  -1   1  200.18   15.20
  -9  -1   1  154.38   12.30
   8   1  -1  124.79    9.70
   7   1  -1  467.05   23.50
  -7  -1   1  507.75   24.30
  -6  -1   1  913.91   39.40
  -5  -1   1  800.62   34.20
  -4  -1   1  594.14   25.50
  -3  -1   1  354.16   15.70
  -2  -1   1 3012.40  115.79
   1   1  -1  832.42   32.20
   0   1  -1 1136.29   44.10
  -1   1  -1  273.37   12.50
   1  -1   1  322.47   12.90
  -2   1  -1 2135.39   86.09
  -2   1  -1 2216.58   84.19
   2  -1   1 2377.06   88.09
  -3   1  -1  870.11   35.20
   3  -1   1  840.52   34.70
  -4   1  -1   20.20    3.10
   4  -1   1   13.40    2.50
   5  -1   1  164.48    9.80
  -6   1  -1  698.93   31.80
   6  -1   1  679.53   30.70
  -7   1  -1  498.75   24.40
   7  -1   1  434.36   22.80
  -8   1  -1  110.39   10.10
   8  -1   1   93.89    9.00
  -9   1  -1  229.98   16.20
 -10   1  -1  160.48   13.80
 -11   1  -1  123.09   13.00
 -11   0   1  191.38   15.40
 -10   0   1  117.59   11.20
  -9   0   1  115.19   10.60
   8   0  -1  250.27   15.80
  -8   0   1  285.57   16.60
   7   0  -1  295.57   16.60
  -7   0   1  307.47   16.90
   6   0  -1  451.05   22.40
  -6   0   1  486.85   22.60
  -5   0   1  628.94   27.60
  -4   0   1    9.60    2.20
  -3   0   1 1343.67   52.59
  -2   0   1   79.79    4.30
  -1   0   1 1651.53   63.39
   0   0  -1 4165.18  163.98
  -1   0  -1 1112.69   42.50
  -1   0  -1 1129.59   43.30
  -2   0  -1    7.00    0.80
  -2   0  -1    9.50    1.80
  -3   0  -1 1385.66   55.39
   3   0   1 1408.26   54.29
  -4   0  -1  945.31   41.90
   4   0   1 1082.99   40.90
  -5   0  -1  100.59    7.70
   5   0   1   94.59    6.50
  -6   0  -1  331.07   17.80
   6   0   1  318.47   16.20
  -7   0  -1  332.27   19.00
   7   0   1  347.47   17.80
  -8   0  -1  299.67   18.30
  -9   0  -1  216.68   15.70
 -10   0  -1  106.99   11.60
 -11   0  -1  107.39   12.30
 -11   1   1  217.58   16.50
 -10   1   1  204.68   15.20
   9  -1  -1  243.18   16.40
  -9   1   1  247.98   16.20
   8  -1  -1  388.26   22.30
  -8   1   1  477.65   23.20
   7  -1  -1  423.46   21.80
  -7   1   1  408.66   21.20
   6  -1  -1  226.08   13.30
  -6   1   1  216.88   12.70
   5  -1  -1  999.00   43.50
  -5   1   1 1073.69   43.10
   4  -1  -1 1556.64   59.79
  -4   1   1 1406.96   58.59
  -3   1   1  134.69    7.10
   2  -1  -1 2099.79   82.79
  -2   1   1 2281.37   84.39
   1  -1  -1  365.66   14.00
   0  -1  -1  782.42   29.70
  -1  -1  -1  110.99    5.50
  -1  -1  -1  108.89    4.60
  -2  -1  -1  789.62   30.80
  -2  -1  -1  823.22   32.50
  -3  -1  -1  234.68   12.00
  -3  -1  -1  228.58    9.90
   3   1   1  263.37   10.50
  -4  -1  -1  696.03   30.50
   4   1   1  719.73   28.60
  -5  -1  -1  528.25   25.00
   5   1   1  546.65   23.10
  -6  -1  -1  581.94   27.20
   6   1   1  552.64   24.80
  -7  -1  -1  314.07   18.20
  -8  -1  -1  724.43   35.10
  -9  -1  -1  217.48   15.80
 -10  -1  -1   88.49   10.70
 -11  -1  -1   94.29   11.50
 -11   2   1  196.48   15.60
  10  -2  -1  269.67   18.80
 -10   2   1  270.17   17.90
   9  -2  -1  430.46   24.50
  -9   2   1  438.66   23.80
   8  -2  -1  440.86   24.20
  -8   2   1  452.05   23.50
   7  -2  -1  402.56   21.60
  -7   2   1  404.26   20.80
   6  -2  -1  330.47   17.90
   6  -2  -1  315.37   13.20
  -6   2   1  333.57   16.90
   5  -2  -1  626.04   30.90
   5  -2  -1  672.43   26.80
  -5   2   1  787.82   30.50
   4  -2  -1 1526.45   55.29
   4  -2  -1 1453.35   59.29
  -4   2   1 1396.06   57.69
   3  -2  -1  368.76   18.10
   3  -2  -1  390.96   15.10
  -3   2   1  409.46   16.90
   2  -2  -1 1094.09   40.40
   2  -2  -1 1022.20   43.00
  -2   2   1 1089.19   41.60
   1  -2  -1 1427.56   51.79
   1  -2  -1 1448.96   53.59
  -1   2   1 1228.28   52.19
   0  -2  -1 1467.65   55.09
   0  -2  -1 1474.75   56.59
   0   2   1 1416.46   55.49
  -1  -2  -1 2466.15   89.69
  -1  -2  -1 2236.28   89.79
  -1  -2  -1 2313.07   88.89
  -2  -2  -1  516.35   19.90
  -2  -2  -1  498.85   21.40
  -3  -2  -1  865.01   32.60
  -3  -2  -1  818.72   34.70
  -4  -2  -1 1194.08   49.10
   4   2   1 1201.88   46.50
  -5  -2  -1   30.20    4.30
   5   2   1   33.80    3.00
  -6  -2  -1  535.25   25.90
  -7  -2  -1  567.64   28.10
  -8  -2  -1   34.10    6.50
  -9  -2  -1  277.07   18.50
 -10  -2  -1  182.58   15.20
 -11  -2  -1   85.29   11.30
 -11   3   1  111.89   11.70
  10  -3  -1   81.09   10.60
 -10   3   1  105.89   10.60
   9  -3  -1  185.38   14.50
  -9   3   1  149.09   12.50
   8  -3  -1  525.25   27.10
  -8   3   1  469.55   25.20
   7  -3  -1  359.26   20.30
  -7   3   1  337.27   18.50
   6  -3  -1  378.46   20.90
  -6   3   1  403.06   19.60
   5  -3  -1  219.58   13.50
   5  -3  -1  224.58    8.90
  -5   3   1  216.78   12.00
   4  -3  -1 1090.49   46.70
   4  -3  -1 1106.89   42.10
  -4   3   1 1131.69   45.00
   3  -3  -1 1063.09   39.70
  -3   3   1 1029.50   41.80
   2  -3  -1  229.38    8.90
   2  -3  -1  217.18   11.60
   1  -3  -1  755.12   27.70
   1  -3  -1  769.52   30.20
  -1   3   1  648.04   28.80
   0  -3  -1 3783.32  144.19
   0  -3  -1 3900.81  147.29
   0   3   1 3767.12  146.29
  -1  -3  -1 1336.67   53.49
  -1  -3  -1 1400.36   54.59
   1   3   1 1485.75   55.09
  -3  -3  -1  975.90   40.30
  -3  -3  -1  977.40   37.80
  -4  -3  -1  915.71   38.90
  -5  -3  -1  157.88   10.50
  -6  -3  -1  355.76   19.20
  -7  -3  -1  240.48   15.50
  -8  -3  -1  151.28   12.50
  -9  -3  -1  263.87   18.30
 -10  -3  -1   86.39   11.00
 -11  -3  -1   92.69   12.20
  11  -4  -1   98.89   12.90
  10  -4  -1   83.49   11.20
 -10   4   1   81.09    9.90
   9  -4  -1  260.87   18.20
  -9   4   1  219.68   15.80
   8  -4  -1  327.57   20.40
  -8   4   1  307.37   18.30
   7  -4  -1  171.38   13.20
  -7   4   1  172.48   11.70
   6  -4  -1  680.93   32.60
  -6   4   1  658.43   30.30
   5  -4  -1  116.69    5.10
   5  -4  -1  114.39    9.50
  -5   4   1  138.79    8.60
   4  -4  -1  376.36   19.80
   4  -4  -1  410.06   15.00
  -4   4   1  364.96   17.90
   3  -4  -1 1240.28   52.29
   3  -4  -1 1281.87   47.80
  -3   4   1 1260.77   50.49
   2  -4  -1 1021.40   36.70
   2  -4  -1  973.60   40.50
  -2   4   1  893.51   38.60
   1  -4  -1   46.70    2.50
   1  -4  -1   49.50    4.50
   0  -4  -1 2873.21  109.09
   0  -4  -1 2852.91  106.59
   0   4   1 2744.83  108.19
  -1  -4  -1  985.20   41.60
  -1  -4  -1 1009.30   40.10
   1   4   1 1132.79   42.00
  -2  -4  -1 1219.48   47.90
   2   4   1 1268.77   49.99
  -3  -4  -1  423.86   17.20
   3   4   1  413.96   19.60
  -4  -4  -1  142.39    9.40
  -5  -4  -1  610.74   28.50
  -6  -4  -1  319.37   18.10
  -7  -4  -1  109.99   10.00
  -8  -4  -1  408.76   23.60
  -9  -4  -1  210.88   16.30
 -10  -4  -1   99.79   12.00
  11  -5  -1  178.48   17.50
  10  -5  -1  145.09   15.00
   9  -5  -1  179.38   15.30
  -9   5   1  143.09   12.40
   8  -5  -1  177.78   14.70
  -8   5   1  158.58   12.20
   7  -5  -1  295.67   19.30
  -7   5   1  301.17   17.20
   6  -5  -1  325.07   20.10
  -6   5   1  365.46   18.50
   5  -5  -1  423.66   22.90
  -5   5   1  435.36   20.90
   4  -5  -1  806.32   36.40
   4  -5  -1  787.22   30.30
  -4   5   1  787.92   34.00
   3  -5  -1 1439.76   55.99
   3  -5  -1 1412.66   61.19
  -3   5   1 1586.14   59.59
   2  -5  -1  699.63   25.90
   2  -5  -1  706.73   30.30
  -2   5   1  601.44   28.20
   1  -5  -1  636.24   23.20
   1  -5  -1  617.24   26.90
  -1   5   1  519.35   25.10
   0  -5  -1 2172.08   84.29
   0  -5  -1 2119.89   81.09
   0   5   1 2116.39   83.29
  -1  -5  -1 1592.34   64.39
   1   5   1 1780.42   66.99
  -2  -5  -1  472.15   20.20
   2   5   1  529.15   22.70
  -3  -5  -1  668.43   27.10
   3   5   1  684.13   29.80
   4   5   1  535.75   25.20
   5   5   1    4.50    2.50
  -8  -5  -1  214.28   15.80
  -9  -5  -1  249.08   18.10
  10  -6  -1   96.29   13.10
   9  -6  -1  183.78   16.40
   8  -6  -1  128.99   13.10
  -8   6   1  126.09   11.00
   7  -6  -1  213.98   16.40
  -7   6   1  217.88   14.30
   6  -6  -1  199.28   15.10
  -6   6   1  210.68   13.30
   5  -6  -1  147.79   12.00
  -5   6   1  147.79   10.20
   4  -6  -1  206.28   13.80
  -4   6   1  193.68   11.80
   3  -6  -1  664.73   31.20
   3  -6  -1  652.43   25.70
  -3   6   1  670.93   29.20
   2  -6  -1 1468.95   54.79
   2  -6  -1 1379.36   59.79
  -2   6   1 1456.95   57.99
   1  -6  -1  533.95   20.30
   1  -6  -1  518.85   24.40
  -1   6   1  472.05   22.80
   0  -6  -1 1166.08   45.70
   0  -6  -1 1217.08   49.60
   0   6   1 1167.08   48.50
  -1  -6  -1  985.00   39.00
   1   6   1 1013.40   41.80
  -2  -6  -1  341.27   13.90
   2   6   1  302.47   16.10
   3   6   1  572.94   26.30
   4   6   1  477.05   23.30
   5   6   1  124.79    9.80
   6   6   1  290.27   17.70
   7   6   1   20.60    5.60
   8   6   1  119.09   11.70
   9   6   1  154.88   14.10
  10   6   1   56.49    9.60
  10  -7  -1  124.09   15.30
   9  -7  -1  144.09   15.30
   8  -7  -1  188.68   16.60
   7  -7  -1   88.19   10.90
  -7   7   1   64.09    7.80
   6  -7  -1  404.36   23.50
  -6   7   1  362.06   20.50
   5  -7  -1  143.89   12.40
  -5   7   1  138.29   10.30
   4  -7  -1  409.36   22.10
  -4   7   1  336.47   18.70
   3  -7  -1  499.35   19.50
   3  -7  -1  469.65   25.50
  -3   7   1  500.25   23.40
   2  -7  -1  241.58   10.80
   2  -7  -1  224.88   15.20
  -2   7   1  297.87   14.50
   1  -7  -1  658.03   32.00
   1  -7  -1  673.53   27.30
  -1   7   1  739.23   31.00
   0  -7  -1  873.81   33.90
   0  -7  -1  877.91   38.20
   0   7   1  823.82   37.00
  -1  -7  -1  423.16   18.10
   1   7   1  445.76   21.00
  -2  -7  -1  617.84   24.30
   2   7   1  566.64   27.20
   3   7   1  111.69    8.60
   4   7   1  199.78   12.80
   5   7   1  224.28   14.50
   6   7   1  168.08   12.70
   7   7   1  349.87   21.10
   8   7   1  137.09   12.90
   9   7   1   98.29   11.70
   9  -8  -1   84.49   13.50
   8  -8  -1  227.78   19.70
   7  -8  -1  407.76   26.40
   6  -8  -1  412.36   25.70
  -6   8   1  402.96   22.40
   5  -8  -1  279.17   19.20
  -5   8   1  240.78   15.50
   4  -8  -1  144.09   12.90
  -4   8   1  117.59    9.70
   3  -8  -1  147.59   12.80
  -3   8   1  195.08   11.90
   2  -8  -1  148.69   12.20
   2  -8  -1  150.38    7.20
  -2   8   1  147.89   10.20
   1  -8  -1  362.26   20.40
   1  -8  -1  353.66   15.20
  -1   8   1  362.56   18.80
   0  -8  -1  687.43   32.10
   0  -8  -1  676.93   27.30
   0   8   1  670.83   31.00
  -1  -8  -1  656.63   26.80
   1   8   1  661.33   30.50
   2   8   1  103.49    8.50
   3   8   1  250.87   15.20
   4   8   1  189.88   12.90
   5   8   1  195.38   13.60
   6   8   1  151.18   12.40
   7   8   1  237.38   16.90
   8   8   1  148.59   13.80
   8  -9  -1  322.77   24.70
   7  -9  -1  165.58   17.00
   6  -9  -1  223.18   18.80
   5  -9  -1  155.48   14.90
  -5   9   1  158.48   12.40
   4  -9  -1  103.09   11.70
  -4   9   1   96.59    9.00
   3  -9  -1  328.47   20.80
  -3   9   1  305.07   17.70
   2  -9  -1  480.75   26.10
   2  -9  -1  467.95   19.30
  -2   9   1  448.96   23.40
   1  -9  -1  228.98   10.30
   1  -9  -1  229.28   15.60
  -1   9   1  196.98   13.50
   0   9   1  521.95   26.00
   1   9   1  678.73   32.10
   2   9   1  146.69   10.90
   3   9   1  126.19   10.40
   4   9   1  264.87   16.80
   5   9   1  104.49   10.30
   6   9   1  172.68   13.60
   7   9   1   39.50    7.40
   8 -10  -1  103.39   15.10
   7 -10  -1  133.09   15.70
   6 -10  -1  163.88   16.70
   5 -10  -1   78.29   11.90
   4 -10  -1  144.39   14.50
  -4  10   1  141.29   12.90
  -3  10   1   91.49    8.90
  -2  10   1   37.30    6.00
  -1  10   1  210.48   14.10
   0  10   1  597.14   29.80
   1  10   1  337.37   19.60
   2  10   1  222.48   15.10
   3  10   1  221.88   15.10
   4  10   1   81.39    9.30
   5  10   1  128.29   12.00
   6  10   1  124.99   12.20
   6 -11  -1  106.69   14.90
   5 -11  -1   71.79   12.20
   4 -11  -1  117.49   14.10
   3 -11  -1  242.78   18.90
   2 -11  -1  124.49   13.10
  -2  11   1  117.09   10.70
  -1  11   1  226.58   15.30
   0  11   1   78.09    9.00
   1  11   1  107.79   10.50
   2  11   1  163.18   13.40
   3  11   1  170.08   13.90
   4  11   1  134.19   12.20
   5  11   1   65.19    9.30
   5 -12  -1  113.79   15.60
   4 -12  -1   85.39   12.80
   3 -12  -1  183.88   17.10
  -1  12   1   38.90    7.00
   0  12   1  142.99   12.70
   1  12   1   96.19   10.60
   2  12   1   49.00    8.30
   3  12   1   83.09   10.40
   0  13  -2   65.29    9.70
  -1  13  -2   49.20    8.90
   4  12  -2   39.20    8.30
   3  12  -2   69.29    9.70
   2  12  -2  187.08   15.60
   1  12  -2   82.09   10.30
   0  12  -2  187.68   15.00
  -1  12  -2  184.68   15.30
  -2  12  -2  141.89   13.30
  -3  12  -2  110.49   11.80
  -4  12  -2   90.89   11.20
   6  11  -2   87.79   10.70
   5  11  -2   96.49   11.00
   4  11  -2   93.19   10.70
   3  11  -2  141.29   12.80
   2  11  -2  214.38   16.00
   1  11  -2  487.05   27.10
   0  11  -2  315.67   20.00
  -1  11  -2   84.09    9.80
  -2  11  -2   92.19   10.20
  -3  11  -2   57.89    8.50
  -4  11  -2  195.48   15.60
  -5  11  -2  113.29   12.30
  -6  11  -2  165.18   15.10
   7  10  -2  109.09   12.10
   6  10  -2  113.89   11.40
   5  10  -2   82.69    9.40
   4  10  -2  200.28   14.80
   3  10  -2  223.38   15.80
   2  10  -2  203.68   14.80
   1  10  -2  187.28   14.10
   0  10  -2  325.87   19.70
  -1  10  -2  148.19   12.10
  -2  10  -2  266.37   17.40
  -3  10  -2  116.99   11.00
  -4  10  -2  165.38   13.70
  -5  10  -2  152.18   13.50
   5 -10   2  141.39   14.50
  -6  10  -2  222.68   17.60
   6 -10   2  253.67   20.20
  -7  10  -2  125.39   13.20
   7 -10   2  111.89   14.70
   8   9  -2   62.19    9.40
   7   9  -2   37.50    7.60
   6   9  -2  188.18   14.50
   5   9  -2  170.38   13.20
   4   9  -2  122.19   10.60
   3   9  -2  694.03   33.60
   2   9  -2  239.68   15.70
   1   9  -2   36.30    6.10
   0   9  -2  298.07   18.00
  -1   9  -2  182.98   13.00
  -2   9  -2  363.26   20.70
  -3   9  -2  391.96   22.00
  -4   9  -2  470.95   25.40
   4  -9   2  445.56   26.60
  -5   9  -2  330.97   20.60
   5  -9   2  319.97   21.90
  -6   9  -2  198.78   15.80
   6  -9   2  211.58   17.70
  -7   9  -2  108.79   12.30
   7  -9   2  157.58   16.00
  -8   9  -2   68.79   10.50
   8  -9   2   79.79   13.20
   9   8  -2  138.69   13.30
   8   8  -2   72.19    9.20
   7   8  -2  147.19   12.50
   6   8  -2  179.18   13.40
   5   8  -2  358.96   20.50
   4   8  -2  307.07   17.90
   3   8  -2  487.25   24.50
   2   8  -2  265.67   16.00
   1   8  -2  254.87   15.40
   0   8  -2  257.77   15.50
  -1   8  -2  344.47   18.90
  -2   8  -2  386.76   20.90
  -3   8  -2  774.82   36.20
  -4   8  -2  317.87   18.40
   4  -8   2  271.97   18.80
  -5   8  -2  162.58   12.80
   5  -8   2  152.58   13.90
  -6   8  -2   92.49   10.30
   6  -8   2   91.29   11.60
  -7   8  -2    9.20    4.70
   7  -8   2   19.90    7.60
  -8   8  -2  178.58   15.60
   8  -8   2  191.28   18.00
  -9   8  -2  122.69   13.30
   9  -8   2  119.69   15.50
   9   7  -2  158.68   14.00
   8   7  -2   70.09    8.80
   7   7  -2  239.68   16.00
   6   7  -2  358.06   19.90
   5   7  -2  340.87   19.00
   4   7  -2  628.34   29.80
   3   7  -2  391.16   20.20
   2   7  -2  464.35   23.00
   1   7  -2   97.59    8.10
   0   7  -2  182.98   11.80
  -1   7  -2  878.91   38.60
  -2   7  -2  863.61   38.50
  -3   7  -2  245.28   15.30
   3  -7   2  281.97   17.20
  -4   7  -2  349.77   19.30
   4  -7   2  314.77   19.90
  -5   7  -2  161.38   12.60
   5  -7   2  182.58   14.40
  -6   7  -2  190.88   14.40
   6  -7   2  210.48   16.30
  -7   7  -2  195.08   15.20
   7  -7   2  203.78   16.90
  -8   7  -2  247.98   18.00
   8  -7   2  219.78   19.00
  -9   7  -2  179.28   15.90
   9  -7   2  178.48   17.80
  10   6  -2  100.19   11.50
   9   6  -2  109.89   11.30
   8   6  -2  189.88   14.30
   7   6  -2   27.10    5.80
   6   6  -2   76.79    7.70
   5   6  -2  266.37   15.30
   4   6  -2  730.23   32.90
   3   6  -2  356.86   18.40
   2   6  -2  460.55   21.90
   1   6  -2 1235.58   51.39
   0   6  -2  583.54   26.80
  -1   6  -2  413.16   20.20
  -2   6  -2  528.65   24.90
  -3   6  -2  648.44   30.60
   3  -6   2  673.13   31.80
  -4   6  -2  742.83   34.10
   4  -6   2  732.23   35.20
  -5   6  -2  243.28   15.10
   5  -6   2  214.98   15.60
  -6   6  -2   79.49    8.70
   6  -6   2   99.79   10.70
  -7   6  -2  516.95   28.40
   7  -6   2  560.14   30.30
  -8   6  -2  141.59   12.80
   8  -6   2  125.19   13.90
  -9   6  -2  100.19   11.60
   9  -6   2   95.59   13.20
 -10   6  -2  190.68   16.70
  10  -6   2  181.58   18.20
  10   5  -2  101.89   11.40
   9   5  -2  201.58   15.30
   8   5  -2  253.37   16.60
   7   5  -2  136.09   10.70
   6   5  -2  135.29   10.10
   5   5  -2  381.86   19.40
   4   5  -2  344.97   17.40
   3   5  -2  490.95   22.80
   2   5  -2  496.55   22.70
   1   5  -2  943.01   39.70
   0   5  -2 1009.10   42.10
  -1   5  -2  855.81   36.40
  -2   5  -2  299.77   15.30
   2  -5   2  288.97   16.20
  -3   5  -2  655.13   28.80
   3  -5   2  601.34   29.50
  -4   5  -2  254.67   14.60
   4  -5   2  242.08   15.30
  -5   5  -2  372.16   19.70
   5  -5   2  340.57   20.10
  -6   5  -2  152.88   11.90
   6  -5   2  179.38   13.50
  -7   5  -2  126.49   11.30
   7  -5   2  137.19   12.60
  -8   5  -2  300.37   19.50
   8  -5   2  290.17   20.20
  -9   5  -2  100.69   11.30
   9  -5   2  109.19   13.10
 -10   5  -2  112.59   12.90
  10  -5   2  118.09   14.50
  11   4  -2   67.79    9.80
  10   4  -2  239.28   17.30
   9   4  -2  271.27   17.90
   8   4  -2  224.98   15.10
   7   4  -2  169.58   12.00
   6   4  -2  370.86   19.40
   5   4  -2  516.15   24.10
   4   4  -2  543.55   24.50
   3   4  -2  211.78   11.30
   2   4  -2  432.96   19.80
   1   4  -2  396.36   18.20
   0   4  -2 1097.69   44.60
  -1   4  -2  809.22   34.00
  -2   4  -2 1170.28   45.80
   2  -4   2 1051.79   46.30
  -3   4  -2  369.86   17.70
   3  -4   2  329.27   18.00
  -4   4  -2  561.04   25.90
   4  -4   2  537.35   26.30
  -5   4  -2  664.83   31.80
   5  -4   2  716.13   32.70
  -6   4  -2  560.44   26.80
   6  -4   2  489.25   26.30
  -7   4  -2  309.97   18.80
   7  -4   2  311.37   19.20
  -8   4  -2  160.88   13.50
   8  -4   2  206.08   15.30
  -9   4  -2   52.39    8.50
   9  -4   2   43.90    9.10
 -10   4  -2  123.69   13.00
 -11   4  -2  144.29   15.10
 -11  -3   2   45.90    9.30
 -10  -3   2   97.69   10.70
  -9  -3   2  172.88   13.50
  -8  -3   2  525.85   26.90
  -7  -3   2  302.77   17.30
   5   3  -2  611.84   27.40
   4   3  -2  603.34   26.40
   3   3  -2  674.93   28.40
   2   3  -2  739.13   30.60
   1   3  -2  867.51   35.30
   0   3  -2   41.30    3.50
  -1   3  -2  723.13   30.00
   2  -3   2  114.59    7.60
  -3   3  -2  938.51   38.70
   3  -3   2  899.31   39.00
  -4   3  -2 1538.95   61.19
   4  -3   2 1452.35   61.09
  -5   3  -2 1232.98   50.59
   5  -3   2 1144.49   50.19
  -6   3  -2  820.62   37.40
   6  -3   2  822.92   37.50
  -7   3  -2  440.56   22.80
   7  -3   2  372.66   21.80
  -8   3  -2  231.68   16.30
   8  -3   2  254.37   16.90
  -9   3  -2   83.59   10.20
   9  -3   2  114.19   13.70
 -10   3  -2   48.80    8.80
 -11   3  -2  163.58   15.90
 -11  -2   2  139.89   13.40
 -10  -2   2   46.10    7.80
  -9  -2   2  232.88   15.90
  -8  -2   2  611.14   29.90
  -7  -2   2  272.77   15.70
  -6  -2   2  567.24   26.30
  -5  -2   2  881.91   37.30
   3   2  -2 1427.46   56.19
   2   2  -2   11.10    1.70
   1   2  -2  133.59    6.90
   0   2  -2 1672.23   64.59
  -1   2  -2 2421.66   97.39
  -1   2  -2 2660.53   95.59
  -2   2  -2  250.87   12.80
  -2   2  -2  265.57   10.50
   2  -2   2  300.87   13.50
  -3   2  -2  685.03   30.70
   3  -2   2  765.52   31.10
  -4   2  -2  934.01   39.90
   4  -2   2  947.71   39.60
  -5   2  -2  933.51   41.30
   5  -2   2  979.20   41.10
  -6   2  -2  498.95   24.20
   6  -2   2  447.76   23.10
  -7   2  -2  374.96   20.50
   7  -2   2  339.27   19.40
  -8   2  -2  246.28   16.40
   8  -2   2  227.58   15.60
  -9   2  -2   88.79   10.20
 -10   2  -2  120.59   12.70
 -11   2  -2  105.69   12.50
 -11  -1   2  113.49   12.00
 -10  -1   2  168.88   13.60
  -9  -1   2    0.40    2.60
  -8  -1   2  102.29    9.10
  -7  -1   2  366.16   19.10
  -6  -1   2  820.92   35.60
  -5  -1   2 1080.89   44.50
  -4  -1   2  904.61   37.00
  -3  -1   2  638.04   26.20
   2   1  -2  181.78    8.30
   1   1  -2  621.14   24.50
   0   1  -2  179.28    7.10
   0   1  -2  173.28    7.90
  -1   1  -2  382.16   16.40
  -1   1  -2  391.26   14.90
  -2   1  -2  637.14   27.10
  -2   1  -2  666.73   24.80
  -3   1  -2  703.23   26.80
  -3   1  -2  701.83   29.90
   3  -1   2  708.63   29.30
  -4   1  -2  175.28    7.10
  -4   1  -2  165.88   10.20
   4  -1   2  175.68    9.70
  -5   1  -2  408.56   20.60
   5  -1   2  426.76   19.90
  -6   1  -2  530.15   25.90
   6  -1   2  529.95   24.80
  -7   1  -2  543.95   26.70
   7  -1   2  480.35   24.50
  -8   1  -2  364.76   21.60
  -9   1  -2   84.59    9.80
 -10   1  -2  290.07   20.10
 -11   1  -2  167.78   15.60
 -11   0   2  125.39   12.20
 -10   0   2  220.28   15.50
   9   0  -2   41.30    6.50
  -9   0   2   49.90    6.80
   8   0  -2  136.19   10.70
  -8   0   2  123.09    9.90
  -7   0   2  211.38   12.80
  -6   0   2  258.87   13.90
  -5   0   2  869.11   36.20
  -4   0   2  518.85   22.20
  -3   0   2  548.95   22.40
   2   0  -2 6533.25  245.58
  -2   0   2 6481.75  262.17
   1   0  -2 1081.39   41.40
   0   0  -2  360.66   14.30
   0   0  -2  352.56   13.90
  -1   0  -2 5012.70  189.58
  -1   0  -2 5049.90  192.88
  -2   0  -2 4256.87  160.08
  -2   0  -2 4227.38  163.38
  -3   0  -2  601.14   22.60
  -3   0  -2  617.64   25.60
   3   0   2  539.95   23.80
  -4   0  -2  516.05   20.40
  -4   0  -2  537.65   23.90
   4   0   2  511.35   22.20
  -5   0  -2   52.29    5.80
   5   0   2   71.19    5.30
  -6   0  -2  325.77   17.70
   6   0   2  293.97   15.30
  -7   0  -2  401.66   21.90
  -8   0  -2  440.86   24.40
  -9   0  -2  472.45   26.60
 -10   0  -2  129.89   13.00
 -11   0  -2   59.09   10.00
 -11   1   2  159.38   13.50
  10  -1  -2  215.18   16.10
 -10   1   2  234.38   15.80
   9  -1  -2  182.68   14.30
  -9   1   2  240.58   14.80
   8  -1  -2  267.27   16.50
  -8   1   2  250.57   15.40
   7  -1  -2  325.07   18.00
  -7   1   2  291.07   16.40
   6  -1  -2  472.85   22.70
  -6   1   2  416.96   20.80
  -5   1   2  443.76   20.10
   4  -1  -2 1556.34   60.59
  -4   1   2 1630.34   62.49
  -3   1   2   47.60    3.30
   2  -1  -2 3628.24  139.69
  -2   1   2 3756.52  140.09
   1  -1  -2 1012.30   38.50
   0  -1  -2 2440.36   92.79
   0  -1  -2 2453.75   93.49
  -1  -1  -2  753.52   29.90
  -1  -1  -2  745.13   28.70
  -2  -1  -2 1109.79   43.00
  -2  -1  -2 1034.70   40.80
  -3  -1  -2  389.46   18.00
  -3  -1  -2  384.06   15.40
  -4  -1  -2  292.47   12.70
  -4  -1  -2  302.37   15.70
   4   1   2  329.97   13.50
  -5  -1  -2  726.13   30.80
   5   1   2  613.94   27.30
  -6  -1  -2  496.25   24.70
  -7  -1  -2  315.87   18.50
  -8  -1  -2  508.15   27.10
  -9  -1  -2  187.58   14.90
 -10  -1  -2  163.08   14.60
 -11  -1  -2   61.99   10.00
  10  -2  -2  227.78   17.30
 -10   2   2  246.08   16.30
   9  -2  -2  251.47   17.20
  -9   2   2  255.37   16.00
   8  -2  -2  288.77   17.60
  -8   2   2  242.78   15.30
   7  -2  -2  210.28    9.10
   7  -2  -2  209.78   13.90
  -7   2   2  190.98   12.20
   6  -2  -2  821.12   32.30
   6  -2  -2  849.61   37.70
  -6   2   2  820.72   35.60
   5  -2  -2  101.29    8.30
   5  -2  -2  108.99    5.30
  -5   2   2  134.49    7.70
   4  -2  -2  706.43   27.00
   4  -2  -2  653.63   30.80
  -4   2   2  733.63   28.90
   3  -2  -2 1370.26   52.39
  -3   2   2 1386.66   53.49
   2  -2  -2  591.84   24.00
  -2   2   2  652.53   24.40
   1  -2  -2  446.86   18.70
  -1   2   2  520.35   19.00
   0  -2  -2  295.17   11.20
   0   2   2  264.17   11.60
  -1  -2  -2  223.08    9.20
  -1  -2  -2  222.18   10.30
  -1  -2  -2  227.28    9.40
  -2  -2  -2 1332.77   51.59
  -2  -2  -2 1374.46   53.49
  -3  -2  -2 1051.29   40.40
  -3  -2  -2 1044.30   42.90
  -4  -2  -2 1313.07   53.99
  -4  -2  -2 1323.97   50.79
  -5  -2  -2  400.36   20.20
  -6  -2  -2  352.86   19.20
  -7  -2  -2  275.97   17.00
  -8  -2  -2   70.89    8.60
  -9  -2  -2  277.87   18.80
 -10  -2  -2   63.39    9.60
 -11  -2  -2   76.59   11.10
  11  -3  -2  107.59   12.80
  10  -3  -2  108.09   11.90
   9  -3  -2  132.19   12.60
  -9   3   2  142.19   11.20
   8  -3  -2  256.97   16.30
  -8   3   2  178.58   13.00
   7  -3  -2  294.77   17.20
  -7   3   2  231.58   14.40
   6  -3  -2  166.18   11.90
   6  -3  -2  161.48    7.10
  -6   3   2  160.48   10.00
   5  -3  -2 1438.46   58.79
   5  -3  -2 1391.36   52.99
  -5   3   2 1342.97   55.69
   4  -3  -2 1546.25   58.19
   4  -3  -2 1539.45   63.19
  -4   3   2 1517.75   60.29
   3  -3  -2 1065.39   46.20
   3  -3  -2 1126.69   42.30
  -3   3   2 1139.69   43.80
   2  -3  -2 1362.16   55.49
   2  -3  -2 1412.36   52.19
  -2   3   2 1350.86   53.09
   1  -3  -2  410.96   15.80
   1  -3  -2  391.66   18.10
   0  -3  -2  811.92   31.60
   0  -3  -2  806.02   33.10
   0   3   2  846.82   32.50
  -1  -3  -2  688.73   26.50
  -1  -3  -2  670.03   27.10
   1   3   2  685.33   27.90
  -2  -3  -2 1545.85   58.59
  -2  -3  -2 1520.65   60.49
  -3  -3  -2 2306.67   83.49
  -3  -3  -2 2079.39   85.89
  -4  -3  -2  324.47   16.60
  -4  -3  -2  321.97   13.70
  -5  -3  -2  260.37   14.80
  -6  -3  -2  435.26   22.50
  -7  -3  -2  124.09   10.50
  -8  -3  -2  174.38   13.70
  -9  -3  -2  186.28   15.10
 -10  -3  -2  106.99   12.20
  11  -4  -2  148.19   15.20
  10  -4  -2  173.68   15.70
   9  -4  -2  244.98   17.90
   8  -4  -2  382.26   23.20
  -8   4   2  391.46   20.70
   7  -4  -2  225.08   15.70
  -7   4   2  222.78   13.30
   6  -4  -2  402.06   21.60
  -6   4   2  358.06   18.60
   5  -4  -2  638.54   30.40
   5  -4  -2  634.74   24.50
  -5   4   2  619.44   27.50
   4  -4  -2  324.97   17.70
   4  -4  -2  345.07   13.10
  -4   4   2  312.07   15.20
   3  -4  -2 1283.47   48.00
   3  -4  -2 1273.37   52.69
  -3   4   2 1228.98   49.90
   2  -4  -2  937.51   39.60
   2  -4  -2  938.91   35.80
  -2   4   2  923.41   37.30
   1  -4  -2  236.18    9.60
   1  -4  -2  226.18   12.00
   0  -4  -2 1559.34   61.39
   0  -4  -2 1547.75   59.29
   0   4   2 1563.64   60.79
  -1  -4  -2  129.89    7.10
  -1  -4  -2  122.69    5.90
  -2  -4  -2  673.43   26.30
   2   4   2  655.43   28.30
  -3  -4  -2  397.96   16.60
  -3  -4  -2  399.16   19.00
  -4  -4  -2  781.42   34.00
  -4  -4  -2  756.52   30.60
  -5  -4  -2  135.89   10.00
  -6  -4  -2  449.46   23.50
  -7  -4  -2  111.39   10.30
  -8  -4  -2  138.69   12.40
  -9  -4  -2  160.88   14.20
 -10  -4  -2  124.49   13.40
  11  -5  -2  186.28   17.70
  10  -5  -2  166.38   15.90
   9  -5  -2  183.98   15.90
   8  -5  -2  119.39   12.00
   7  -5  -2  278.37   18.30
  -7   5   2  263.47   15.50
   6  -5  -2  413.76   23.50
  -6   5   2  436.66   21.00
   5  -5  -2  161.88   11.90
   5  -5  -2  157.88    6.90
  -5   5   2  131.39    9.00
   4  -5  -2  779.62   31.70
   4  -5  -2  860.91   37.90
  -4   5   2  834.72   34.80
   3  -5  -2  405.56   21.20
   3  -5  -2  428.26   16.60
  -3   5   2  418.86   18.90
   2  -5  -2  379.26   18.90
   2  -5  -2  381.46   14.90
  -2   5   2  349.17   16.60
   1  -5  -2  189.88    7.70
   1  -5  -2  183.78   10.60
  -1   5   2  148.49    8.90
   0  -5  -2  444.56   18.10
   0  -5  -2  442.06   20.50
   0   5   2  461.65   20.00
  -1  -5  -2 1098.79   43.80
  -1  -5  -2 1097.19   45.80
   1   5   2 1196.98   45.90
  -2  -5  -2  367.26   14.00
   2   5   2  285.27   15.50
   3   5   2  292.97   15.30
  -4  -5  -2  368.96   16.40
   4   5   2  400.36   19.80
  -6  -5  -2  158.48   12.00
  -7  -5  -2  335.37   20.10
  -8  -5  -2  203.58   15.50
  -9  -5  -2  178.48   15.30
 -10  -5  -2   72.09   10.80
  10  -6  -2  116.69   14.00
   9  -6  -2   31.40    8.60
   8  -6  -2  260.17   19.20
   7  -6  -2  268.47   18.70
   6  -6  -2  128.39   11.60
  -6   6   2  103.09    8.50
   5  -6  -2  443.46   25.00
  -5   6   2  485.95   22.50
   4  -6  -2  822.82   38.30
   4  -6  -2  818.42   31.70
  -4   6   2  817.32   35.30
   3  -6  -2  497.55   25.10
   3  -6  -2  510.25   19.80
  -3   6   2  486.65   22.40
   2  -6  -2  338.47   18.80
   2  -6  -2  354.46   14.70
  -2   6   2  390.26   17.30
   1  -6  -2  174.28    7.60
   1  -6  -2  162.78   10.60
  -1   6   2  159.88    9.50
   0  -6  -2  621.64   27.10
   0  -6  -2  597.34   23.70
   0   6   2  554.84   25.70
  -1  -6  -2  432.56   18.30
  -1  -6  -2  417.06   20.60
   1   6   2  488.35   21.10
  -2  -6  -2  133.09    7.20
   2   6   2  158.78    9.50
  -3  -6  -2  550.74   22.40
   3   6   2  526.45   25.10
  -4  -6  -2  542.55   23.00
   4   6   2  559.44   26.50
   5   6   2  245.68   15.20
   6   6   2  253.67   16.30
   7   6   2  173.58   13.70
  10  -7  -2   69.09   12.20
   9  -7  -2   24.20    8.10
   8  -7  -2  224.38   18.30
   7  -7  -2  516.55   29.80
   6  -7  -2  635.84   33.60
   5  -7  -2  238.08   16.90
  -5   7   2  244.38   14.20
   4  -7  -2  405.16   23.30
  -4   7   2  438.76   20.90
   3  -7  -2  347.17   19.60
   3  -7  -2  344.27   13.90
  -3   7   2  317.37   16.80
   2  -7  -2  185.28   13.00
   2  -7  -2  202.28    8.90
  -2   7   2  205.18   11.40
   1  -7  -2  117.89    9.40
   1  -7  -2  117.99    5.90
  -1   7   2  104.29    7.80
   0  -7  -2 1222.98   46.10
   0  -7  -2 1168.28   50.09
   0   7   2 1156.18   49.00
  -1  -7  -2  391.56   19.80
  -1  -7  -2  381.56   16.80
   1   7   2  425.16   19.90
  -2  -7  -2   45.10    3.70
   2   7   2   52.69    5.60
  -3  -7  -2  104.99    6.10
   3   7   2  106.19    8.40
   4   7   2  300.97   17.10
   5   7   2  155.28   11.70
   6   7   2  186.38   13.80
   7   7   2  231.78   16.70
   8   7   2  139.69   13.30
   9   7   2  106.59   12.40
   9  -8  -2  126.19   15.10
   8  -8  -2  179.98   16.80
   7  -8  -2  291.17   21.20
   6  -8  -2  572.24   31.70
   5  -8  -2  267.57   18.60
   4  -8  -2  148.19   12.80
  -4   8   2  124.49    9.70
   3  -8  -2  273.07   18.20
   3  -8  -2  267.57   12.20
  -3   8   2  315.47   16.00
   2  -8  -2  187.78    8.70
   2  -8  -2  184.28   13.70
   1  -8  -2  121.39    6.50
   1  -8  -2  128.99   10.70
  -1   8   2  126.69    9.20
   0  -8  -2  658.23   26.60
   0  -8  -2  667.33   31.30
   0   8   2  641.94   30.00
  -1  -8  -2  271.57   12.10
   1   8   2  254.77   14.60
  -2  -8  -2  120.69    6.40
   2   8   2   87.19    8.20
  -3  -8  -2  123.89    6.90
   3   8   2   99.49    9.00
   4   8   2  127.19   10.10
   5   8   2  159.58   12.30
   6   8   2  113.79   10.90
   7   8   2  208.38   15.90
   8   8   2  151.88   14.00
   8  -9  -2  113.09   14.90
   7  -9  -2   79.59   12.40
   6  -9  -2   87.49   12.20
   5  -9  -2  133.19   13.90
   4  -9  -2  123.09   12.70
   3  -9  -2  258.47   18.20
  -3   9   2  266.17   15.40
   2  -9  -2  288.57   12.80
   2  -9  -2  292.97   18.90
  -2   9   2  280.67   16.10
   1  -9  -2  321.97   15.00
   1  -9  -2  318.27   20.10
  -1   9   2  397.46   19.40
   0  -9  -2  656.23   32.20
   0  -9  -2  692.83   27.50
   0   9   2  654.23   31.10
  -1  -9  -2  449.86   19.50
   1   9   2  460.05   23.40
  -2  -9  -2  107.29    6.90
   2   9   2  133.79   10.20
   3   9   2  130.99   10.90
   4   9   2   75.09    8.40
   5   9   2  112.19   10.40
   6   9   2  120.79   11.40
   7   9   2   46.50    8.30
   7 -10  -2   95.29   14.30
   6 -10  -2   97.19   13.70
   5 -10  -2   45.80   10.20
   4 -10  -2  178.28   16.10
   3 -10  -2  491.95   28.60
   2 -10  -2   82.99   10.40
  -2  10   2   68.59    7.60
   1 -10  -2  127.09    7.10
   1 -10  -2  123.19   11.80
  -1  10   2  117.99   10.10
   0 -10  -2  402.86   17.40
   0  10   2  385.06   21.40
  -1 -10  -2  223.88   11.50
   1  10   2  248.28   15.60
   2  10   2   54.49    7.10
   3  10   2  236.78   15.80
   4  10   2  169.58   13.60
   5  10   2   69.59    9.00
   6  10   2   74.19    9.80
   6 -11  -2   83.99   13.60
   5 -11  -2  191.68   18.40
   4 -11  -2  154.08   15.80
   3 -11  -2  157.58   15.40
   2 -11  -2  112.99   12.60
  -1  11   2   66.59   10.30
   0  11   2   45.50    7.20
   1  11   2  228.38   15.60
   2  11   2   96.89   10.10
   3  11   2  124.39   11.50
   4  11   2  148.79   13.10
   5  11   2   55.79    9.20
   4 -12  -2  114.39   14.70
   3 -12  -2  157.48   15.90
   2 -12  -2  105.49   12.80
   1  12   2  117.09   11.50
   2  12   2   72.89    9.60
   3  12   2  135.39   13.00
   4  12  -3   31.60    7.60
   3  12  -3   90.09   11.00
   2  12  -3  139.69   13.40
   1  12  -3  219.38   17.00
   0  12  -3  173.08   14.80
  -1  12  -3   80.39   10.40
  -2  12  -3  254.57   18.70
  -3  12  -3  108.39   12.20
  -4  12  -3   43.20    8.80
   6  11  -3   63.29    9.60
   5  11  -3   60.19    9.20
   4  11  -3  109.99   11.70
   3  11  -3  174.68   14.50
   2  11  -3  308.97   20.40
   1  11  -3  413.16   24.50
   0  11  -3  228.18   16.50
  -1  11  -3   96.29   10.80
  -2  11  -3   96.99   10.70
  -3  11  -3  180.48   14.90
  -4  11  -3   51.79    8.80
  -5  11  -3   24.60    7.20
  -6  11  -3  137.39   14.20
   7  10  -3   62.69    9.30
   6  10  -3  117.39   11.60
   5  10  -3  155.68   13.20
   4  10  -3   29.80    6.70
   3  10  -3  263.87   17.60
   2  10  -3  100.19   10.20
   1  10  -3  316.97   19.70
   0  10  -3  330.57   20.10
  -1  10  -3  181.98   14.10
  -2  10  -3  186.28   14.30
  -3  10  -3  339.07   21.10
  -4  10  -3   87.49   10.10
  -5  10  -3   53.39    8.70
  -6  10  -3  115.29   12.70
  -7  10  -3   69.99   10.80
   8   9  -3   94.79   11.20
   7   9  -3   59.89    8.80
   6   9  -3  128.99   11.80
   5   9  -3  194.08   14.20
   4   9  -3  183.38   13.50
   3   9  -3  348.47   20.40
   2   9  -3  132.69   11.20
   1   9  -3  103.39    9.80
   0   9  -3  238.68   15.60
  -1   9  -3  146.69   11.80
  -2   9  -3  446.96   24.30
  -3   9  -3  462.25   25.30
  -4   9  -3  338.27   20.80
  -5   9  -3  136.89   12.70
  -6   9  -3  187.88   15.60
  -7   9  -3   84.19   11.30
   7  -9   3   96.49   12.80
  -8   9  -3   56.39   10.10
   8  -9   3   56.79   11.40
   9   8  -3  153.18   14.00
   8   8  -3  181.18   14.80
   7   8  -3  122.49   11.40
   6   8  -3  147.99   12.20
   5   8  -3  418.96   22.90
   4   8  -3  429.06   22.60
   3   8  -3  210.58   14.00
   2   8  -3  233.58   14.80
   1   8  -3  236.28   15.00
   0   8  -3  230.18   14.60
  -1   8  -3   72.09    7.60
  -2   8  -3  381.96   21.00
  -3   8  -3  597.94   29.90
  -4   8  -3  321.47   19.50
  -5   8  -3  160.88   13.10
  -6   8  -3  180.38   14.50
   6  -8   3  142.19   14.20
  -7   8  -3   53.99    8.90
   7  -8   3   64.89   10.80
  -8   8  -3  126.09   13.30
   8  -8   3  107.49   13.80
  -9   8  -3   86.39   12.00
   9  -8   3   83.89   13.30
   9   7  -3  159.88   13.80
   8   7  -3  134.59   11.90
   7   7  -3  271.57   17.20
   6   7  -3  332.07   19.20
   5   7  -3  469.55   24.20
   4   7  -3  118.19    9.50
   3   7  -3  466.65   23.30
   2   7  -3  493.55   24.50
   1   7  -3  121.79    9.50
   0   7  -3  277.17   15.90
  -1   7  -3  360.26   19.30
  -2   7  -3  279.37   16.30
  -3   7  -3  220.18   14.40
  -4   7  -3  242.58   15.80
  -5   7  -3  111.19   10.30
   5  -7   3   90.19   10.50
  -6   7  -3  264.47   18.40
   6  -7   3  309.77   20.20
  -7   7  -3  229.08   16.60
   7  -7   3  178.98   16.10
  -8   7  -3  158.08   14.50
   8  -7   3  147.29   15.30
  -9   7  -3  206.08   17.50
   9  -7   3  189.18   18.00
  10   6  -3  121.19   12.30
   9   6  -3  222.18   16.20
   8   6  -3  177.08   13.50
   7   6  -3  212.58   14.30
   6   6  -3  322.67   18.00
   5   6  -3   28.80    4.80
   4   6  -3  234.58   14.00
   3   6  -3  315.57   16.80
   2   6  -3  354.66   18.40
   1   6  -3  794.82   35.10
   0   6  -3  836.02   36.70
  -1   6  -3  510.85   24.50
  -2   6  -3  637.24   29.50
  -3   6  -3   96.09    8.30
  -4   6  -3  352.36   19.20
   4  -6   3  322.87   19.50
  -5   6  -3  109.99   10.10
   5  -6   3  123.99   11.30
  -6   6  -3  623.44   32.20
   6  -6   3  654.13   33.20
  -7   6  -3  269.27   18.40
   7  -6   3  281.07   19.60
  -8   6  -3  182.88   15.10
   8  -6   3  163.88   15.80
  -9   6  -3  148.49   14.50
   9  -6   3  153.58   15.90
 -10   6  -3  152.28   15.60
  10  -6   3  163.68   17.00
  10   5  -3  101.99   11.00
   9   5  -3  288.07   18.50
   8   5  -3  266.97   16.90
   7   5  -3   62.99    7.10
   6   5  -3  179.78   11.90
   5   5  -3  313.17   16.60
   4   5  -3  222.98   12.80
   3   5  -3  998.80   42.20
   2   5  -3  541.65   24.80
   1   5  -3 1126.39   46.80
   0   5  -3 2342.17   92.29
  -1   5  -3   52.59    5.20
  -2   5  -3  611.14   27.80
  -3   5  -3  854.11   37.70
  -4   5  -3  227.88   13.60
   4  -5   3  187.98   13.30
  -5   5  -3  338.27   19.00
   5  -5   3  321.67   19.20
  -6   5  -3  128.59   11.00
   6  -5   3  131.79   11.80
  -7   5  -3  220.48   16.30
   7  -5   3  255.47   17.60
  -8   5  -3  406.16   23.90
   8  -5   3  355.26   23.40
  -9   5  -3  158.58   14.50
   9  -5   3  143.49   14.70
 -10   5  -3  137.99   14.50
  11   4  -3   76.29   10.00
  10   4  -3  109.69   11.20
   9   4  -3  360.86   21.30
   8   4  -3  122.69   10.40
   7   4  -3  275.47   16.10
   6   4  -3  743.13   33.40
   5   4  -3  529.25   24.50
   4   4  -3  212.38   11.70
   3   4  -3  581.84   25.80
   2   4  -3  741.73   31.50
   1   4  -3  715.43   30.60
   0   4  -3  869.71   36.30
  -1   4  -3 1050.19   43.40
  -2   4  -3  275.37   10.90
  -2   4  -3  269.17   14.40
  -3   4  -3  504.95   23.90
  -4   4  -3  457.45   23.10
   4  -4   3  478.35   23.50
  -5   4  -3  679.23   32.30
   5  -4   3  696.53   32.60
  -6   4  -3  551.04   27.80
   6  -4   3  536.15   27.60
  -7   4  -3   68.99    8.40
   7  -4   3   74.09    9.30
  -8   4  -3  122.99   11.80
   8  -4   3  120.09   12.10
  -9   4  -3   98.29   11.20
   9  -4   3   77.49   12.60
 -10   4  -3  148.29   14.70
   8   3  -3  484.85   24.80
   7   3  -3  202.48   12.90
   6   3  -3  826.32   36.20
   5   3  -3  755.12   32.60
   4   3  -3  370.46   17.40
   3   3  -3  447.76   20.00
   2   3  -3 1815.82   70.99
   1   3  -3 1116.89   44.90
   0   3  -3  559.14   23.90
  -1   3  -3  753.12   31.90
  -1   3  -3  771.92   29.30
  -2   3  -3 2580.54   92.39
  -2   3  -3 2322.87   95.79
  -3   3  -3  977.00   41.30
  -4   3  -3  467.95   22.30
   4  -3   3  435.26   21.80
  -5   3  -3  778.02   37.50
   5  -3   3  904.91   38.00
  -6   3  -3  651.03   31.60
   6  -3   3  660.73   31.30
  -7   3  -3  191.78   13.40
   7  -3   3  140.89   11.90
  -8   3  -3   50.79    7.80
   8  -3   3   46.10    8.00
  -9   3  -3  169.18   14.50
 -10   3  -3  207.38   17.30
 -11   3  -3   86.29   12.40
 -11  -2   3   73.99    9.70
 -10  -2   3  158.28   13.00
  -9  -2   3  267.77   16.90
  -8  -2   3  343.97   19.10
  -7  -2   3  243.48   14.30
   5   2  -3  344.87   16.70
   4   2  -3 1981.20   77.39
   3   2  -3  867.41   35.10
   2   2  -3  428.86   18.40
   1   2  -3 1344.07   52.59
   0   2  -3 1946.71   74.99
   0   2  -3 2017.60   76.69
  -1   2  -3 4307.17  165.98
  -1   2  -3 4320.67  162.38
  -2   2  -3  826.22   31.00
  -2   2  -3  803.32   34.00
  -3   2  -3  728.03   27.50
  -3   2  -3  713.33   31.20
  -4   2  -3  900.21   40.00
  -4   2  -3  943.51   35.50
   4  -2   3  959.90   39.60
  -5   2  -3  629.34   28.50
   5  -2   3  566.94   27.20
  -6   2  -3  101.09    9.20
   6  -2   3  125.99    9.40
  -7   2  -3  300.17   18.60
   7  -2   3  317.87   17.90
  -8   2  -3  104.39   10.50
  -9   2  -3  133.09   12.90
 -10   2  -3  157.18   15.00
 -11   2  -3  130.99   14.30
 -11  -1   3   64.19    9.20
 -10  -1   3  128.69   11.50
  -9  -1   3  165.48   12.40
  -8  -1   3  421.26   21.90
  -7  -1   3  150.08   10.20
  -6  -1   3  248.18   13.40
  -5  -1   3  371.26   17.40
   3   1  -3 1975.00   75.99
   2   1  -3 2255.87   87.09
   1   1  -3 3565.74  133.99
   1   1  -3 3479.45  135.19
   0   1  -3 9906.71  389.66
   0   1  -3 9999.00  419.46
  -1   1  -3 1223.58   46.20
  -1   1  -3 1209.58   48.00
  -2   1  -3  629.94   27.40
  -2   1  -3  664.93   24.90
  -3   1  -3   68.19    5.60
  -3   1  -3   68.39    3.20
  -4   1  -3  786.62   31.30
  -4   1  -3  788.82   35.40
   4  -1   3  869.81   34.30
  -5   1  -3  856.41   37.80
  -5   1  -3  890.01   32.80
   5  -1   3  806.62   35.90
  -6   1  -3   92.39    8.20
   6  -1   3   72.69    6.80
  -7   1  -3  266.67   17.00
  -8   1  -3  204.68   15.20
  -9   1  -3   61.19    9.00
 -10   1  -3  196.28   16.40
 -11   1  -3  143.19   14.70
  10   0  -3  192.48   14.80
 -10   0   3  186.18   13.90
   9   0  -3   83.49    9.00
  -9   0   3   83.69    8.40
  -8   0   3  328.07   17.90
  -7   0   3  202.78   12.10
  -6   0   3  335.77   16.50
  -5   0   3  822.12   34.10
  -4   0   3 2213.98   85.39
   3   0  -3  361.96   14.70
   2   0  -3 4687.13  174.98
   2   0  -3 4523.15  174.68
   1   0  -3  586.44   23.30
   1   0  -3  614.34   23.40
   0   0  -3   60.89    3.60
   0   0  -3   65.19    3.10
  -1   0  -3 2535.55   99.79
  -1   0  -3 2644.14   97.69
  -2   0  -3 1749.03   65.09
  -2   0  -3 1691.83   67.49
  -3   0  -3 1719.43   64.69
  -3   0  -3 1690.53   67.79
  -4   0  -3  306.17   16.00
  -4   0  -3  310.87   12.60
  -5   0  -3  501.95   24.70
  -5   0  -3  481.75   20.20
   5   0   3  540.45   22.40
  -6   0  -3  279.37   16.90
   6   0   3  306.07   15.10
  -7   0  -3  166.88   12.70
  -8   0  -3  358.36   21.50
  -9   0  -3  199.18   15.70
 -10   0  -3   44.10    9.10
 -11   0  -3   93.49   12.30
  10  -1  -3  153.38   13.60
 -10   1   3  162.48   14.00
   9  -1  -3  291.67   19.00
  -9   1   3  312.67   17.60
   8  -1  -3  182.98   13.50
   8  -1  -3  202.38    9.00
  -8   1   3  166.08   11.60
   7  -1  -3  384.16   17.10
  -7   1   3  438.96   20.40
   6  -1  -3  502.15   19.80
  -6   1   3  471.05   22.00
   5  -1  -3  623.64   25.00
  -5   1   3  638.24   26.70
   4  -1  -3 1089.99   43.60
  -4   1   3 1173.18   44.60
   3  -1  -3 3559.74  129.39
  -3   1   3 3249.18  128.99
   2  -1  -3  449.26   17.80
   1  -1  -3  995.00   38.10
   0  -1  -3  186.78    8.20
   0  -1  -3  181.58    7.70
  -1  -1  -3  963.10   37.60
  -1  -1  -3  924.51   36.10
  -2  -1  -3  690.73   28.90
  -2  -1  -3  687.33   26.70
  -3  -1  -3 1369.56   50.79
  -3  -1  -3 1286.87   53.69
  -4  -1  -3  821.62   32.00
  -4  -1  -3  820.92   35.80
  -5  -1  -3  584.44   23.70
  -5  -1  -3  602.74   28.10
  -6  -1  -3  347.67   19.30
  -7  -1  -3  300.07   18.20
  -8  -1  -3  273.37   18.10
  -9  -1  -3  242.58   17.70
 -10  -1  -3   81.89   10.80
 -11  -1  -3   84.59   11.80
  11  -2  -3  147.29   14.10
  10  -2  -3  125.69   12.40
   9  -2  -3  228.18   16.30
  -9   2   3  198.68   14.60
   8  -2  -3  429.96   23.10
  -8   2   3  361.36   19.90
   7  -2  -3  439.96   24.00
   7  -2  -3  465.75   18.50
  -7   2   3  442.46   21.40
   6  -2  -3  768.32   36.20
   6  -2  -3  800.12   30.80
  -6   2   3  781.72   33.30
   5  -2  -3  317.97   12.10
  -5   2   3  257.97   13.50
   4  -2  -3  977.10   41.10
  -4   2   3 1160.38   42.40
   3  -2  -3 1136.89   43.60
   2  -2  -3  719.63   27.90
   1  -2  -3  863.61   33.20
   0  -2  -3  790.92   31.30
   0  -2  -3  831.82   31.80
  -1  -2  -3  376.36   16.30
  -1  -2  -3  380.56   15.10
  -2  -2  -3 1192.18   45.80
  -2  -2  -3 1195.78   47.90
  -3  -2  -3  463.45   21.50
  -3  -2  -3  479.15   18.90
  -4  -2  -3 1120.99   44.10
  -4  -2  -3 1159.28   47.80
  -5  -2  -3  522.25   25.50
  -5  -2  -3  538.85   21.60
  -6  -2  -3  223.08   14.40
  -6  -2  -3  229.38   10.40
  -7  -2  -3  103.59    9.80
  -8  -2  -3  456.45   25.40
  -9  -2  -3   95.39   10.80
 -10  -2  -3   97.19   11.60
  11  -3  -3  139.89   14.40
  10  -3  -3  244.58   18.30
   9  -3  -3   85.99   10.00
   8  -3  -3  232.88   16.30
  -8   3   3  214.88   18.50
   7  -3  -3  331.97   19.00
  -7   3   3  265.97   15.40
   6  -3  -3  332.47   19.10
   6  -3  -3  334.87   13.80
  -6   3   3  334.17   16.40
   5  -3  -3  517.05   25.60
   5  -3  -3  525.65   20.40
  -5   3   3  497.55   22.20
   4  -3  -3  782.02   34.90
   4  -3  -3  813.92   30.10
  -4   3   3  729.53   31.20
   3  -3  -3  820.42   32.60
   3  -3  -3  808.82   36.60
  -3   3   3  898.01   33.30
   2  -3  -3  837.12   36.10
   2  -3  -3  841.12   32.70
  -2   3   3  861.31   32.90
   1  -3  -3  385.26   15.60
   1  -3  -3  396.16   18.20
   0  -3  -3  300.87   12.70
   0  -3  -3  300.17   14.30
   0   3   3  331.87   13.50
  -1  -3  -3  993.10   37.10
  -1  -3  -3  862.21   36.10
  -1  -3  -3  950.40   37.70
  -2  -3  -3 1357.26   54.59
  -2  -3  -3 1382.26   52.59
  -3  -3  -3  272.27   11.70
  -3  -3  -3  272.97   14.00
  -4  -3  -3  433.86   18.10
  -4  -3  -3  440.56   21.20
  -5  -3  -3  350.56   14.90
  -5  -3  -3  338.77   18.30
  -6  -3  -3  153.08   11.40
  -6  -3  -3  157.98    8.00
  -7  -3  -3  195.68   14.00
  -8  -3  -3  286.47   18.70
  -9  -3  -3  163.68   14.10
 -10  -3  -3   87.79   11.40
  11  -4  -3  155.08   15.50
  10  -4  -3  235.18   18.60
   9  -4  -3  148.59   13.70
   8  -4  -3  249.68   17.50
   7  -4  -3  246.78   16.60
   6  -4  -3  118.29    5.50
   6  -4  -3  110.49   10.10
  -6   4   3  114.89    7.80
   5  -4  -3  755.72   35.80
   5  -4  -3  763.12   29.80
  -5   4   3  776.02   32.10
   4  -4  -3  452.55   17.70
   4  -4  -3  453.85   22.90
  -4   4   3  427.06   19.20
   3  -4  -3  230.88    9.00
   3  -4  -3  226.18   13.10
  -3   4   3  179.98    9.70
   2  -4  -3  503.25   19.70
   2  -4  -3  528.45   23.70
  -2   4   3  466.35   20.50
   1  -4  -3   85.79    6.40
   1  -4  -3   86.79    4.30
   0  -4  -3  151.28    8.60
   0  -4  -3  149.49    6.80
  -1  -4  -3  564.04   23.00
  -1  -4  -3  565.74   21.90
   1   4   3  509.95   23.20
  -3  -4  -3  869.81   37.70
  -3  -4  -3  905.11   35.00
  -4  -4  -3  387.26   19.50
  -4  -4  -3  383.76   16.40
  -5  -4  -3  350.96   18.90
  -5  -4  -3  343.07   15.20
  -6  -4  -3  397.66   21.70
  -7  -4  -3  277.17   17.80
  -8  -4  -3  151.68   13.20
  -9  -4  -3  151.58   14.00
 -10  -4  -3   80.39   11.30
  11  -5  -3  134.19   15.20
  10  -5  -3  144.59   14.70
   9  -5  -3  162.58   14.80
   8  -5  -3  123.69   12.40
   7  -5  -3  231.38   16.70
   6  -5  -3  288.37   18.40
   5  -5  -3  173.18    7.90
   5  -5  -3  170.58   12.90
  -5   5   3  201.28   10.50
   4  -5  -3  611.74   29.50
   4  -5  -3  616.84   23.70
  -4   5   3  579.24   25.70
   3  -5  -3  106.59    8.80
   3  -5  -3  115.59    5.30
  -3   5   3  108.49    6.60
   2  -5  -3 1137.79   48.70
   2  -5  -3 1142.29   44.20
  -2   5   3 1169.58   45.70
   1  -5  -3  793.72   30.30
   1  -5  -3  779.42   33.70
  -1   5   3  749.53   31.70
   0  -5  -3   96.59    5.10
   0  -5  -3   92.89    6.90
   0   5   3  115.49    6.70
  -1  -5  -3  188.18    8.70
  -1  -5  -3  184.98   10.20
   1   5   3  210.48   10.60
  -2  -5  -3 1032.10   40.10
  -2  -5  -3 1002.50   39.30
   2   5   3  970.90   41.60
  -3  -5  -3   80.29    4.80
   3   5   3   78.79    6.60
  -4  -5  -3  672.13   30.50
  -4  -5  -3  650.63   27.00
  -5  -5  -3  300.57   17.20
  -5  -5  -3  289.87   13.50
  -6  -5  -3  377.36   21.20
  -7  -5  -3  197.58   14.70
  -8  -5  -3  170.58   14.40
  -9  -5  -3   99.79   11.80
  10  -6  -3  112.09   13.70
   9  -6  -3   93.69   12.00
   8  -6  -3   90.69   11.20
   7  -6  -3   84.69   10.20
   6  -6  -3  206.58   15.40
   5  -6  -3  424.26   23.80
   4  -6  -3  610.84   30.80
   4  -6  -3  636.54   24.60
  -4   6   3  621.14   27.30
   3  -6  -3  259.57   10.70
   3  -6  -3  244.98   15.40
  -3   6   3  247.28   12.60
   2  -6  -3  190.58    8.60
   2  -6  -3  187.98   12.50
  -2   6   3  206.48   10.50
   1  -6  -3  494.05   24.60
   1  -6  -3  501.05   21.00
  -1   6   3  571.34   23.30
   0  -6  -3  543.05   24.70
   0  -6  -3  555.14   21.80
   0   6   3  517.45   23.70
  -1  -6  -3   32.40    2.90
  -1  -6  -3   32.50    4.30
   1   6   3   42.90    4.40
  -2  -6  -3  543.15   21.70
   2   6   3  503.15   23.90
  -3  -6  -3  307.97   13.60
   3   6   3  298.87   16.10
  -4  -6  -3  303.67   13.80
   4   6   3  297.97   16.90
  -5  -6  -3  235.78   11.90
   5   6   3  259.97   15.80
  10  -7  -3   31.10    9.40
   9  -7  -3   39.20    9.60
   8  -7  -3  114.19   13.00
   7  -7  -3  348.67   23.00
   6  -7  -3  227.18   17.10
   5  -7  -3  274.27   18.50
   4  -7  -3  204.68   14.80
   4  -7  -3  200.88    9.00
   3  -7  -3  377.56   16.10
   3  -7  -3  400.46   22.00
  -3   7   3  393.66   18.70
   2  -7  -3  302.47   12.20
   2  -7  -3  295.57   17.00
  -2   7   3  245.78   13.90
   1  -7  -3  137.09    6.80
   1  -7  -3  135.69   10.10
   0  -7  -3  454.85   23.00
   0  -7  -3  478.45   19.50
   0   7   3  477.85   22.00
  -1  -7  -3  195.58    8.90
  -1  -7  -3  190.38   11.40
   1   7   3  151.08   10.50
   2   7   3   35.60    4.70
  -3  -7  -3  428.36   17.20
   3   7   3  348.67   19.50
  -4  -7  -3  368.86   16.80
   4   7   3  380.56   20.40
  -5  -7  -3  153.28    8.60
   5   7   3  150.98   11.70
   6   7   3  261.67   17.30
   7   7   3  139.99   12.70
   8   7   3  185.18   15.60
   9  -8  -3   94.79   13.30
   8  -8  -3  143.49   15.40
   7  -8  -3   90.19   12.10
   6  -8  -3  294.67   20.90
   5  -8  -3  330.67   21.70
   4  -8  -3  287.07   19.10
   3  -8  -3  301.57   13.00
   3  -8  -3  304.07   19.00
   2  -8  -3  451.25   20.20
   2  -8  -3  489.85   25.90
  -2   8   3  536.25   23.40
   1  -8  -3  125.99    6.90
   1  -8  -3  127.59   10.80
  -1   8   3  147.89    9.60
   0  -8  -3  455.95   23.50
   0  -8  -3  476.15   19.50
   0   8   3  447.36   22.20
  -1  -8  -3   52.39    4.10
   1   8   3   47.10    5.70
  -2  -8  -3  529.55   21.50
   2   8   3  472.75   24.30
  -3  -8  -3  210.08   10.30
   3   8   3  187.98   12.80
  -4  -8  -3  195.88    9.90
   4   8   3  169.58   12.50
   5   8   3  152.78   12.10
   6   8   3  134.09   12.00
   7   8   3  139.09   12.80
   8   8   3  142.79   13.70
   8  -9  -3   61.09   11.60
   7  -9  -3   98.29   12.80
   6  -9  -3  103.29   12.60
   5  -9  -3  143.19   13.90
   4  -9  -3  292.97   20.10
   3  -9  -3   78.69   10.30
   2  -9  -3  194.78   15.10
   2  -9  -3  202.08    9.60
   1  -9  -3  766.72   31.20
   1  -9  -3  754.92   36.90
  -1   9   3  794.42   35.00
   0  -9  -3  550.54   21.70
   0   9   3  469.15   24.60
  -1  -9  -3  491.65   21.90
   1   9   3  536.95   25.60
  -2  -9  -3  103.09    6.90
   2   9   3  125.49    9.90
  -3  -9  -3  202.78   10.10
   3   9   3  169.48   12.70
   4   9   3   94.99    9.40
   5   9   3   20.60    5.30
   6   9   3   90.69   10.10
   7   9   3  101.89   11.50
   7 -10  -3  110.49   14.90
   6 -10  -3   87.09   12.80
   5 -10  -3   83.99   12.20
   4 -10  -3  141.89   14.60
   3 -10  -3  398.86   24.70
   2 -10  -3  167.58   14.70
   2 -10  -3  170.48    8.90
   1 -10  -3   63.19    9.00
   1 -10  -3   76.09    5.30
   0 -10  -3  187.48    9.90
   0  10   3  192.68   13.10
  -1 -10  -3  165.98    9.10
   1  10   3  165.68   12.30
  -2 -10  -3   78.79    6.00
   2  10   3   85.99    8.60
   3  10   3  136.19   11.60
   4  10   3  220.68   15.70
   5  10   3   86.99   10.10
   6  10   3   36.40    7.80
   6 -11  -3  102.69   14.70
   5 -11  -3  147.79   16.20
   4 -11  -3  163.98   16.30
   3 -11  -3  149.09   15.30
   2 -11  -3  135.39   13.60
   1 -11  -3   26.10    3.70
   0 -11  -3  152.48    8.80
  -1 -11  -3  166.58    9.80
   1  11   3  197.68   17.70
   2  11   3   69.39    8.60
   3  11   3  110.69   10.60
   4  11   3  149.79   13.20
   4 -12  -3  179.68   18.00
   3 -12  -3  162.78   16.40
   4  12  -4   79.69   10.70
   3  12  -4   82.89   11.00
   2  12  -4  113.09   12.40
   1  12  -4  180.88   15.20
   0  12  -4  142.59   13.80
  -1  12  -4   97.89   11.70
  -2  12  -4  122.89   13.00
  -3  12  -4   97.39   12.00
   5  11  -4   88.79   10.90
   4  11  -4  124.89   12.30
   3  11  -4  170.98   14.50
   2  11  -4  165.18   14.20
   1  11  -4  150.18   13.40
   0  11  -4  194.78   15.50
  -1  11  -4  171.68   14.60
  -2  11  -4  184.48   15.30
  -3  11  -4  118.59   12.40
  -4  11  -4   36.40    8.20
  -5  11  -4   81.39   11.10
   7  10  -4   38.70    8.10
   6  10  -4  121.39   12.00
   5  10  -4  131.09   12.40
   4  10  -4   73.99    9.30
   3  10  -4  108.39   10.80
   2  10  -4  236.08   16.70
   1  10  -4  123.19   11.70
   0  10  -4  220.48   15.70
  -1  10  -4  129.09   11.90
  -2  10  -4  242.08   17.20
  -3  10  -4  255.67   18.20
  -4  10  -4  138.89   13.20
  -5  10  -4  154.08   14.50
  -6  10  -4  159.08   15.20
  -7  10  -4  144.19   15.20
   8   9  -4  117.09   12.50
   7   9  -4   75.89    9.50
   6   9  -4   44.20    7.30
   5   9  -4  233.78   16.00
   4   9  -4  138.99   11.90
   3   9  -4  100.99    9.80
   2   9  -4  329.17   19.80
   1   9  -4  287.27   18.00
   0   9  -4   93.89    9.30
  -1   9  -4   98.39    9.80
  -2   9  -4  323.77   19.80
  -3   9  -4  454.95   25.60
  -4   9  -4  269.87   18.40
  -5   9  -4  169.78   14.50
  -6   9  -4  311.17   21.60
  -7   9  -4   97.29   12.20
  -8   9  -4   54.79   10.30
   9   8  -4  186.68   15.60
   8   8  -4  159.78   13.80
   7   8  -4  128.49   11.90
   6   8  -4   93.79    9.60
   5   8  -4  443.86   23.80
   4   8  -4  313.47   18.60
   3   8  -4  253.57   16.10
   2   8  -4  215.28   14.30
   1   8  -4  262.87   16.30
   0   8  -4  226.78   14.60
  -1   8  -4  115.39   10.00
  -2   8  -4  451.15   24.10
  -3   8  -4  417.86   23.50
  -4   8  -4  290.87   18.80
  -5   8  -4  156.38   13.40
  -6   8  -4  254.57   18.60
  -7   8  -4  133.69   13.70
  -8   8  -4   71.89   11.00
   9   7  -4  251.37   17.60
   8   7  -4  148.09   12.70
   7   7  -4   55.69    7.60
   6   7  -4  349.96   20.10
   5   7  -4  500.05   25.50
   4   7  -4  214.88   13.60
   3   7  -4  374.66   20.20
   2   7  -4  240.68   14.70
   1   7  -4  603.74   28.90
   0   7  -4  242.78   14.60
  -1   7  -4   85.69    8.00
  -2   7  -4  238.58   14.90
  -3   7  -4  528.95   27.00
  -4   7  -4  260.07   16.90
  -5   7  -4   58.79    8.00
  -6   7  -4  478.95   27.20
  -7   7  -4  137.59   13.40
  -8   7  -4  101.09   12.20
  -9   7  -4  137.89   14.60
  10   6  -4   80.09    9.90
   9   6  -4  135.59   12.10
   8   6  -4  133.09   11.30
   7   6  -4  275.57   16.80
   6   6  -4  203.18   13.50
   5   6  -4  169.98   11.80
   4   6  -4   37.70    5.20
   3   6  -4  669.83   30.80
   2   6  -4  694.53   31.60
   1   6  -4  696.03   31.70
   0   6  -4 1139.59   48.20
  -1   6  -4  350.16   18.60
  -2   6  -4  442.86   22.50
  -3   6  -4  395.06   21.10
  -4   6  -4   83.19    8.40
  -5   6  -4  355.66   21.00
  -6   6  -4  575.84   30.50
  -7   6  -4  123.49   12.30
  -8   6  -4  136.59   13.60
  -9   6  -4   98.59   12.40
  10   5  -4   52.79    8.20
   9   5  -4  201.78   14.70
   8   5  -4  234.78   15.40
   7   5  -4   27.20    5.40
   6   5  -4  421.96   21.40
   5   5  -4  452.45   22.30
   4   5  -4  220.68   13.00
   3   5  -4  543.55   25.10
   2   5  -4  875.01   37.70
   1   5  -4  969.30   41.20
   0   5  -4  950.30   40.40
  -1   5  -4  480.95   22.90
  -2   5  -4  510.95   19.90
  -2   5  -4  500.65   24.40
  -3   5  -4  304.17   17.10
  -4   5  -4  153.48   11.40
  -5   5  -4   28.70    5.50
  -6   5  -4  225.68   15.80
  -7   5  -4  159.28   13.80
   7  -5   4  164.48   13.80
  -8   5  -4  160.58   14.10
   8  -5   4  134.29   13.40
  -9   5  -4  120.39   13.10
   9  -5   4  119.39   16.70
 -10   5  -4  127.59   14.40
  11   4  -4   83.99   10.00
  10   4  -4   82.79    9.30
   9   4  -4  323.77   19.30
   8   4  -4  452.25   23.70
   7   4  -4  628.04   29.60
   6   4  -4  384.66   19.60
   5   4  -4  339.57   17.20
   4   4  -4  152.68    9.60
   3   4  -4  235.78   12.60
   2   4  -4  855.31   36.20
   1   4  -4  821.42   34.80
   0   4  -4 1113.19   45.90
  -1   4  -4  285.37   14.90
  -1   4  -4  296.67   12.00
  -2   4  -4  151.58    6.50
  -2   4  -4  153.08    9.90
  -3   4  -4  631.14   24.20
  -3   4  -4  626.44   29.10
  -4   4  -4  534.05   26.20
  -5   4  -4  280.57   17.00
  -6   4  -4  259.67   16.90
  -7   4  -4  151.38   13.10
   7  -4   4  181.28   13.60
  -8   4  -4  121.19   12.10
   8  -4   4  119.59   11.90
  -9   4  -4  105.69   12.00
 -10   4  -4  152.28   15.30
  11   3  -4  101.39   10.80
  10   3  -4  155.28   12.70
   9   3  -4  351.76   20.20
   8   3  -4  528.55   26.30
   7   3  -4  487.95   23.80
   6   3  -4  594.44   27.20
   5   3  -4  332.77   16.50
   4   3  -4   19.70    3.10
   3   3  -4  113.99    7.20
   2   3  -4 1443.96   57.59
   1   3  -4 1388.56   55.29
   0   3  -4 1228.78   47.80
   0   3  -4 1129.69   45.20
  -1   3  -4  532.85   23.70
  -1   3  -4  530.45   20.90
  -2   3  -4  716.43   28.20
  -2   3  -4  749.23   32.00
  -3   3  -4  394.66   19.90
  -3   3  -4  404.96   15.60
  -4   3  -4  247.08    9.80
  -4   3  -4  241.38   14.40
  -5   3  -4  284.47   16.80
  -6   3  -4  642.34   31.70
  -7   3  -4  143.99   12.30
   7  -3   4  147.99   11.70
  -8   3  -4   60.49    8.60
  -9   3  -4  210.18   16.90
 -10   3  -4  116.39   13.60
   8   2  -4  255.97   15.10
   7   2  -4  135.79    9.50
   6   2  -4  826.62   35.50
   5   2  -4  528.05   23.50
   4   2  -4  355.76   16.30
   3   2  -4  535.45   23.00
   2   2  -4 1637.74   63.99
   1   2  -4  377.96   16.80
   1   2  -4  390.26   15.60
   0   2  -4  461.55   19.90
   0   2  -4  455.65   18.20
  -1   2  -4  659.73   27.90
  -1   2  -4  646.54   25.40
  -2   2  -4 1030.60   38.40
  -2   2  -4  977.20   41.60
  -3   2  -4  352.86   13.60
  -3   2  -4  331.07   17.20
  -4   2  -4  481.55   18.90
  -4   2  -4  491.35   23.70
  -5   2  -4  231.88   14.40
  -6   2  -4  245.28   15.70
  -7   2  -4  139.69   11.90
  -8   2  -4   91.09   10.20
  -9   2  -4  121.29   12.60
 -10   2  -4  158.58   15.50
 -10  -1   4  204.28   14.40
  -9  -1   4  405.26   21.80
  -8  -1   4  335.37   18.20
   5   1  -4  578.74   25.00
   4   1  -4  894.71   36.10
   3   1  -4 2714.33  100.59
   3   1  -4 2581.04  101.19
   2   1  -4 1266.77   48.80
   2   1  -4 1240.48   48.20
   1   1  -4   26.60    2.40
   1   1  -4   26.50    2.00
   0   1  -4  162.28    7.10
   0   1  -4  163.88    8.20
  -1   1  -4 1440.16   55.19
  -1   1  -4 1458.85   57.29
  -2   1  -4  342.17   13.70
  -2   1  -4  343.57   16.40
  -3   1  -4 1486.35   62.69
  -3   1  -4 1621.94   59.09
  -4   1  -4  511.95   24.30
  -4   1  -4  499.55   19.90
  -5   1  -4  508.85   25.20
  -5   1  -4  507.75   20.10
  -6   1  -4  150.98   11.50
  -7   1  -4   88.39    9.30
  -8   1  -4  226.98   16.60
  -9   1  -4  299.67   20.70
 -10   1  -4  215.48   17.90
  10   0  -4  156.18   13.70
   9   0  -4  275.67   12.40
  -9   0   4  240.98   15.40
   8   0  -4  385.96   17.80
  -8   0   4  441.76   21.30
   7   0  -4  170.68    8.70
  -7   0   4  186.28   11.00
   6   0  -4  566.24   21.90
  -6   0   4  494.95   23.40
   5   0  -4  879.51   34.70
   4   0  -4  768.02   30.70
   4   0  -4  790.12   31.40
   3   0  -4  841.42   32.70
   3   0  -4  823.52   32.60
   2   0  -4  155.18    7.20
   2   0  -4  163.38    7.10
   1   0  -4  120.89    5.70
   1   0  -4  124.09    5.80
   0   0  -4  360.46   15.10
   0   0  -4  345.37   14.20
  -1   0  -4  416.36   16.40
  -1   0  -4  407.46   18.00
  -2   0  -4 1851.81   70.89
  -2   0  -4 1741.13   68.09
  -3   0  -4 1566.14   65.89
  -3   0  -4 1720.63   62.59
  -4   0  -4  549.45   21.70
  -4   0  -4  550.94   25.80
  -5   0  -4  377.56   16.10
  -5   0  -4  414.36   20.90
  -6   0  -4  379.16   20.50
  -6   0  -4  341.47   14.90
  -7   0  -4   88.69    9.40
  -8   0  -4  226.48   16.50
  -9   0  -4  131.09   12.90
 -10   0  -4  165.48   15.30
  11  -1  -4   71.59   10.10
  10  -1  -4  171.38   14.50
   9  -1  -4  288.07   19.20
   8  -1  -4  442.36   18.60
  -8   1   4  427.26   21.40
   7  -1  -4   93.89    5.60
  -7   1   4  111.69    7.60
   6  -1  -4  641.84   25.60
  -6   1   4  630.54   27.30
   5  -1  -4  125.39    6.50
  -5   1   4  140.09    7.50
   4  -1  -4 1603.64   62.09
  -4   1   4 1633.24   62.39
   3  -1  -4  682.23   26.90
   2  -1  -4  776.92   30.30
   1  -1  -4   22.20    1.70
   0  -1  -4 1306.37   49.90
   0  -1  -4 1267.37   49.20
  -1  -1  -4  549.54   21.50
  -1  -1  -4  542.55   22.90
  -2  -1  -4  865.21   35.70
  -2  -1  -4  855.61   33.30
  -3  -1  -4 1141.99   44.70
  -3  -1  -4 1184.58   48.10
  -4  -1  -4  604.44   24.70
  -4  -1  -4  644.14   28.80
  -5  -1  -4  155.68   10.90
  -5  -1  -4  143.29    7.10
  -6  -1  -4  324.77   18.70
  -6  -1  -4  319.97   13.90
  -7  -1  -4  171.48   13.10
  -8  -1  -4  183.98   14.50
  -9  -1  -4  116.19   12.10
 -10  -1  -4  109.99   12.80
  11  -2  -4   91.59   11.50
  10  -2  -4  126.59   12.70
   9  -2  -4  277.97   18.90
   8  -2  -4  807.02   34.80
   8  -2  -4  790.72   38.80
   7  -2  -4  256.47   11.90
  -7   2   4  293.17   16.80
   6  -2  -4  225.08    9.80
  -6   2   4  213.08   11.30
   5  -2  -4  273.87   11.30
  -5   2   4  250.47   12.10
   4  -2  -4  522.15   21.00
   3  -2  -4  331.87   13.70
   2  -2  -4  498.25   19.90
   1  -2  -4  988.60   38.10
   0  -2  -4  305.37   12.90
   0  -2  -4  326.77   13.50
  -1  -2  -4  407.46   16.60
  -1  -2  -4  418.36   18.00
  -2  -2  -4  366.06   15.00
  -2  -2  -4  367.86   17.10
  -3  -2  -4  312.37   13.00
  -3  -2  -4  305.17   15.60
  -4  -2  -4  372.46   15.80
  -4  -2  -4  382.16   19.20
  -5  -2  -4  442.66   22.70
  -5  -2  -4  453.25   18.60
  -6  -2  -4  146.59    7.60
  -6  -2  -4  149.99   11.40
  -7  -2  -4  423.86   23.70
  -8  -2  -4  191.68   14.90
  -9  -2  -4  110.59   11.80
 -10  -2  -4  107.99   12.50
  11  -3  -4   76.79   10.80
  10  -3  -4  255.37   19.00
   9  -3  -4  187.58   15.30
   8  -3  -4  289.87   19.00
   7  -3  -4  230.08   15.80
   7  -3  -4  227.48   10.20
   6  -3  -4  291.37   17.90
   6  -3  -4  298.27   12.60
   5  -3  -4  197.18    8.40
  -5   3   4  173.78    9.20
   4  -3  -4  336.97   13.90
   3  -3  -4  825.72   32.20
   2  -3  -4 1445.26   55.29
   1  -3  -4  694.93   26.90
  -1   3   4  677.03   26.90
   0  -3  -4 1224.98   47.10
  -1  -3  -4  993.20   39.70
  -1  -3  -4  979.00   38.20
  -2  -3  -4  361.76   14.80
  -2  -3  -4  349.87   16.70
  -3  -3  -4  276.27   14.30
  -3  -3  -4  265.77   11.70
  -4  -3  -4  435.36   17.90
  -4  -3  -4  417.66   21.00
  -5  -3  -4  416.06   21.40
  -5  -3  -4  408.56   17.60
  -6  -3  -4  134.39    7.10
  -6  -3  -4  117.39   10.20
  -7  -3  -4  294.87   18.40
  -8  -3  -4  219.58   16.10
  -9  -3  -4   94.89   11.20
 -10  -3  -4  107.19   12.60
  11  -4  -4  103.59   13.00
  10  -4  -4  131.49   13.50
   9  -4  -4  143.69   13.50
   8  -4  -4  375.16   23.20
   7  -4  -4  311.57   19.70
   6  -4  -4  197.98   14.30
   6  -4  -4  208.58    9.10
   5  -4  -4  252.87   15.90
   5  -4  -4  252.37   10.80
   4  -4  -4  764.22   35.20
   4  -4  -4  775.22   29.80
  -4   4   4  739.83   30.50
   3  -4  -4  161.48    7.20
   3  -4  -4  156.38   10.90
   2  -4  -4  691.23   31.10
   2  -4  -4  688.13   27.10
   1  -4  -4 1291.17   52.39
   1  -4  -4 1301.87   49.10
  -1   4   4 1235.78   49.50
   0  -4  -4 2050.99   80.39
   0  -4  -4 2077.09   77.99
   0   4   4 2013.20   78.99
  -1  -4  -4  998.30   39.60
  -1  -4  -4 1040.00   41.00
  -2  -4  -4  275.07   14.00
  -2  -4  -4  276.87   12.00
  -3  -4  -4  241.88   13.30
  -3  -4  -4  232.18   10.70
  -4  -4  -4  233.98   10.80
  -4  -4  -4  233.08   13.70
  -5  -4  -4  137.79   10.50
  -5  -4  -4  140.09    7.50
  -6  -4  -4  217.78   14.90
  -6  -4  -4  235.28   11.20
  -7  -4  -4   85.59    9.40
  -8  -4  -4  149.49   13.30
  -9  -4  -4  100.79   11.70
 -10  -4  -4   62.09   10.60
  11  -5  -4  101.59   13.20
  10  -5  -4  123.89   13.80
   9  -5  -4  194.08   16.50
   8  -5  -4  292.87   20.00
   7  -5  -4  276.37   18.60
   6  -5  -4   90.09    9.50
   5  -5  -4  220.28    9.40
   5  -5  -4  206.28   14.70
   4  -5  -4  238.88   15.60
   4  -5  -4  254.17   10.60
   3  -5  -4  399.16   16.20
   3  -5  -4  405.46   21.20
  -3   5   4  382.36   17.10
   2  -5  -4  640.94   31.10
   2  -5  -4  682.43   27.00
  -2   5   4  727.03   28.00
   1  -5  -4  713.03   28.40
   1  -5  -4  709.13   31.80
  -1   5   4  732.33   29.50
   0  -5  -4  674.93   26.40
   0  -5  -4  685.43   29.10
   0   5   4  624.74   27.60
  -1  -5  -4  268.07   11.80
  -1  -5  -4  272.77   13.30
   1   5   4  271.97   13.50
  -2  -5  -4  694.73   28.90
   2   5   4  753.02   31.60
  -3  -5  -4  409.76   17.50
  -4  -5  -4  240.38   11.40
  -4  -5  -4  244.18   14.40
  -5  -5  -4  346.17   15.60
  -5  -5  -4  345.37   19.40
  -6  -5  -4   70.89    5.50
  -6  -5  -4   86.79    9.10
  -7  -5  -4   60.29    8.30
  -8  -5  -4   95.09   10.80
  -9  -5  -4   75.49   10.60
  10  -6  -4   58.09   10.70
   9  -6  -4  183.68   16.50
   8  -6  -4  107.69   12.40
   7  -6  -4  158.58   14.10
   6  -6  -4  852.81   41.80
   5  -6  -4  376.86   22.20
   5  -6  -4  374.06   15.50
   4  -6  -4  373.86   21.40
   4  -6  -4  369.56   15.40
   3  -6  -4  387.56   21.30
   3  -6  -4  382.46   15.90
   2  -6  -4  286.77   12.80
   2  -6  -4  290.67   17.00
  -2   6   4  320.27   14.30
   1  -6  -4  414.26   17.10
   1  -6  -4  395.36   20.60
  -1   6   4  424.26   18.70
   0  -6  -4  179.78   10.90
   0  -6  -4  186.88    8.40
   0   6   4  161.28    9.70
  -1  -6  -4  285.07   11.80
  -1  -6  -4  282.97   13.80
   1   6   4  217.78   12.90
  -2  -6  -4  471.25   19.70
   2   6   4  466.75   22.20
  -3  -6  -4  250.97   12.20
   3   6   4  277.67   15.20
  -4  -6  -4  568.44   24.20
   4   6   4  581.74   28.00
  -5  -6  -4  239.68   11.90
  -6  -6  -4  383.26   17.60
  -7  -6  -4  132.69   12.20
  -8  -6  -4   50.89    8.70
  -9  -6  -4   22.00    7.00
  10  -7  -4   41.10   10.50
   9  -7  -4   50.49   10.30
   8  -7  -4  212.98   18.10
   7  -7  -4  302.37   21.20
   6  -7  -4  403.56   24.70
   5  -7  -4  653.43   33.90
   4  -7  -4  438.56   18.10
   4  -7  -4  441.86   24.80
   3  -7  -4  260.77   11.80
   3  -7  -4  282.67   17.50
   2  -7  -4  432.56   23.20
   2  -7  -4  454.75   18.50
   1  -7  -4  112.79    6.10
   1  -7  -4  111.99    9.30
  -1   7   4  113.99    7.60
   0  -7  -4  282.67   15.70
   0  -7  -4  283.67   12.60
   0   7   4  286.27   14.60
  -1  -7  -4  153.48    7.50
   1   7   4  127.99    9.00
  -2  -7  -4  493.85   19.90
   2   7   4  431.66   22.00
  -3  -7  -4  425.36   19.20
   3   7   4  457.95   22.50
  -4  -7  -4  131.99    8.10
   4   7   4  154.28   11.10
  -5  -7  -4  317.57   15.80
   5   7   4  366.26   20.40
   6   7   4  112.99   10.80
   7   7   4   97.99   10.90
   8   7   4  106.69   12.00
   9  -8  -4   59.19   11.40
   8  -8  -4  121.59   14.20
   7  -8  -4  129.09   13.90
   6  -8  -4  156.48   14.70
   5  -8  -4  274.97   19.50
   4  -8  -4  225.08   16.60
   3  -8  -4  271.77   18.00
   3  -8  -4  274.37   12.20
   2  -8  -4  257.87   11.90
   2  -8  -4  271.67   17.00
   1  -8  -4  136.99   11.00
   1  -8  -4  140.39    7.30
   0  -8  -4   46.30    4.00
   0   8   4   51.99    5.60
  -1  -8  -4  348.67   15.40
   1   8   4  338.37   18.00
  -2  -8  -4  363.26   16.70
   2   8   4  385.96   19.90
  -3  -8  -4  167.58    9.10
   3   8   4  161.18   11.50
  -4  -8  -4  112.19    7.70
   4   8   4  141.29   10.90
  -5  -8  -4   76.99    6.20
   5   8   4   78.69    8.90
   6   8   4  131.89   12.00
   7   8   4   76.19    9.80
   8  -9  -4   65.69   12.10
   7  -9  -4   78.99   12.10
   6  -9  -4   71.59   11.00
   5  -9  -4   89.89   11.40
   4  -9  -4  141.79   13.60
   3  -9  -4   32.80    3.30
   3  -9  -4   29.00    7.30
   2  -9  -4  389.56   22.70
   2  -9  -4  371.76   16.50
   1  -9  -4  533.15   22.60
   1  -9  -4  541.95   28.20
   0  -9  -4  362.56   16.20
  -1  -9  -4   91.19    6.60
   1   9   4  121.59    9.20
  -2  -9  -4  245.98   12.20
   2   9   4  241.98   15.30
  -3  -9  -4  201.28   11.20
   3   9   4  227.48   14.70
  -4  -9  -4  161.58    9.00
   4   9   4  130.69   11.20
   5   9   4   24.60    6.00
   6   9   4   98.39   10.80
   7 -10  -4   67.79   12.20
   6 -10  -4   77.09   12.10
   5 -10  -4  124.99   14.00
   4 -10  -4  186.68   16.60
   3 -10  -4  203.38   16.90
   2 -10  -4  294.07   19.70
   2 -10  -4  275.67   13.30
   1 -10  -4  169.68    9.10
   0 -10  -4  127.39    7.70
  -1 -10  -4  110.89    7.30
  -2 -10  -4  116.89    7.50
   2  10   4   99.39    9.50
  -3 -10  -4  156.58    9.20
   3  10   4  148.39   12.40
  -4 -10  -4  136.39    8.90
   4  10   4  146.99   12.50
   5  10   4   73.39    9.40
   5 -11  -4   81.39   13.10
   4 -11  -4   73.89   12.20
   3 -11  -4  161.48   15.60
   1 -11  -4   51.69    4.90
   0 -11  -4   80.89    6.30
  -1 -11  -4   44.90    5.10
  -2 -11  -4  138.39    8.80
  -3 -11  -4  147.29    9.30
   4  11   4  129.49   12.60
   0 -12  -4  112.99    7.70
  -1 -12  -4   80.39    6.70
   3  12  -5  110.59   12.50
   2  12  -5  103.69   11.90
   1  12  -5   77.09   10.30
   0  12  -5  147.89   14.40
  -1  12  -5  104.39   12.20
  -2  12  -5   61.09    9.90
  -3  12  -5  151.08   15.20
   5  11  -5  141.69   13.40
   4  11  -5  191.78   15.70
   3  11  -5  191.68   15.90
   2  11  -5  184.38   15.40
   1  11  -5  150.58   13.40
   0  11  -5  125.49   12.70
  -1  11  -5  170.98   14.80
  -2  11  -5  150.68   13.90
  -3  11  -5   49.10    9.10
  -4  11  -5   90.69   11.60
  -5  11  -5   99.49   12.60
   7  10  -5   54.89    9.10
   6  10  -5   71.39    9.80
   5  10  -5  158.68   13.90
   4  10  -5  261.47   18.10
   3  10  -5  202.18   15.50
   2  10  -5  243.38   17.30
   1  10  -5  207.78   15.50
   0  10  -5  180.78   14.50
  -1  10  -5  248.18   17.60
  -2  10  -5  211.78   16.10
  -3  10  -5  144.29   13.60
  -4  10  -5  125.39   13.00
  -5  10  -5   92.49   11.60
  -6  10  -5  103.89   12.90
   8   9  -5  116.69   12.20
   7   9  -5  125.19   12.10
   6   9  -5   49.20    7.80
   5   9  -5  122.79   11.50
   4   9  -5   74.39    8.80
   3   9  -5  333.77   20.30
   2   9  -5  529.05   28.00
   1   9  -5  399.16   22.70
   0   9  -5  193.48   14.40
  -1   9  -5  217.68   15.50
  -2   9  -5  180.08   14.10
  -3   9  -5  186.58   14.90
  -4   9  -5  114.39   11.90
  -5   9  -5  301.27   20.90
  -6   9  -5  234.18   18.70
  -7   9  -5   58.09   10.30
   8   8  -5  141.19   13.20
   7   8  -5  167.08   13.60
   6   8  -5  275.77   17.60
   5   8  -5  225.18   15.40
   4   8  -5  158.48   12.50
   3   8  -5  257.37   16.50
   2   8  -5  297.57   18.20
   1   8  -5  198.58   13.80
   0   8  -5  289.07   17.70
  -1   8  -5  390.96   22.00
  -2   8  -5  204.08   14.50
  -3   8  -5  135.09   11.80
  -4   8  -5  141.79   12.50
  -5   8  -5  172.18   14.60
  -6   8  -5  397.86   25.00
  -7   8  -5  101.59   12.50
  -8   8  -5   85.59   12.10
   9   7  -5  112.39   11.50
   8   7  -5  106.49   10.70
   7   7  -5   89.79    9.60
   6   7  -5  315.97   18.80
   5   7  -5  369.96   20.30
   4   7  -5  670.23   32.10
   3   7  -5  263.67   15.90
   2   7  -5  196.68   13.30
   1   7  -5  691.43   32.60
   0   7  -5  480.75   24.50
  -1   7  -5  120.19    9.90
  -2   7  -5  300.17   17.80
  -3   7  -5  207.68   14.50
  -4   7  -5  201.88   14.80
  -5   7  -5  127.29   11.90
  -6   7  -5  211.88   16.50
  -7   7  -5  127.19   13.30
  -8   7  -5   66.19   10.80
  10   6  -5   50.39    8.00
   9   6  -5   94.49    9.90
   8   6  -5  192.78   14.10
   7   6  -5  154.18   12.00
   6   6  -5  146.69   11.30
   5   6  -5  330.77   18.40
   4   6  -5   47.80    5.90
   3   6  -5  487.75   24.20
   2   6  -5  767.72   34.80
   1   6  -5  459.25   22.90
   0   6  -5  490.95   24.20
  -1   6  -5  284.37   16.30
  -2   6  -5  556.84   27.50
  -3   6  -5  399.16   21.90
  -4   6  -5  257.87   16.70
  -5   6  -5  434.26   24.60
  -6   6  -5  287.77   19.40
  -7   6  -5  120.89   12.60
  -8   6  -5  147.19   14.50
  -9   6  -5   70.09   11.00
  10   5  -5   46.70    7.50
   9   5  -5  126.89   11.20
   8   5  -5  157.78   11.80
   7   5  -5  122.99   10.10
   6   5  -5  246.58   14.80
   5   5  -5  690.93   31.70
   4   5  -5   68.89    6.40
   3   5  -5  213.88   12.80
   2   5  -5 1147.99   48.40
   1   5  -5  439.96   21.30
   0   5  -5  454.75   22.10
  -1   5  -5  271.67   11.70
  -1   5  -5  281.47   15.40
  -2   5  -5  296.07   12.60
  -2   5  -5  317.07   17.10
  -3   5  -5  166.68   11.80
  -4   5  -5  450.85   24.00
  -5   5  -5  218.38   15.20
  -6   5  -5  917.21   43.60
  -7   5  -5  187.78   15.40
  -8   5  -5   70.39   10.10
  -9   5  -5   86.59   11.70
  11   4  -5   87.39   10.10
  10   4  -5   75.19    8.80
   9   4  -5  133.39   11.10
   8   4  -5  368.86   20.20
   7   4  -5  434.56   22.00
   6   4  -5  117.59    8.90
   5   4  -5  413.56   20.40
   4   4  -5  824.02   35.60
   3   4  -5  230.98   12.80
   2   4  -5  588.74   26.40
   1   4  -5  350.56   17.10
   0   4  -5  212.98   12.00
   0   4  -5  217.58    9.50
  -1   4  -5   36.30    4.40
  -1   4  -5   34.50    2.40
  -2   4  -5  628.64   24.80
  -2   4  -5  636.74   29.20
  -3   4  -5  663.03   25.60
  -3   4  -5  657.43   30.80
  -4   4  -5  794.12   36.70
  -5   4  -5  165.38   12.50
  -6   4  -5  648.74   32.90
  -7   4  -5  331.37   21.20
  -8   4  -5  134.29   13.10
  -9   4  -5  106.49   12.60
 -10   4  -5   84.39   12.30
  10   3  -5   82.39    8.80
   9   3  -5  136.49   10.80
   8   3  -5  231.78   14.30
   7   3  -5  237.88   13.80
   6   3  -5  181.38   11.00
   5   3  -5  218.68   12.20
   4   3  -5  297.47   14.90
   3   3  -5  804.92   34.00
   2   3  -5  166.78    9.50
   1   3  -5  795.52   33.90
   1   3  -5  831.82   32.00
   0   3  -5 1045.50   40.80
   0   3  -5 1059.19   43.30
  -1   3  -5  527.65   24.10
  -1   3  -5  532.75   21.10
  -2   3  -5  438.06   21.10
  -2   3  -5  431.06   17.30
  -3   3  -5  314.17   17.30
  -3   3  -5  330.87   13.00
  -4   3  -5  697.93   32.60
  -5   3  -5  133.59   10.80
  -6   3  -5  288.87   18.20
  -7   3  -5  368.76   22.40
  -8   3  -5  241.18   17.80
  -9   3  -5  160.68   15.10
 -10   3  -5   69.29   11.30
   9   2  -5  367.56   20.10
   8   2  -5  236.18   14.10
   7   2  -5   30.60    4.30
   6   2  -5  410.66   19.50
   5   2  -5  559.74   24.60
   4   2  -5   15.60    2.60
   3   2  -5  150.38    7.50
   3   2  -5  158.28    8.60
   2   2  -5  937.41   36.70
   2   2  -5  936.41   37.90
   1   2  -5 1088.79   43.50
   1   2  -5 1079.59   42.10
   0   2  -5 1433.06   56.49
   0   2  -5 1405.36   54.39
  -1   2  -5  142.69    6.30
  -1   2  -5  132.59    8.40
  -2   2  -5  839.12   36.10
  -2   2  -5  843.12   32.60
  -3   2  -5 1031.50   43.80
  -3   2  -5 1013.30   39.20
  -4   2  -5  125.19    5.70
  -4   2  -5  126.89    9.60
  -5   2  -5  165.28   12.00
  -6   2  -5  414.56   23.00
  -7   2  -5  162.88   13.40
  -8   2  -5  342.17   21.90
  -9   2  -5  168.18   15.60
 -10   2  -5  232.48   19.40
  10   1  -5  230.58   11.80
   9   1  -5  334.17   15.50
   8   1  -5  380.06   19.40
   7   1  -5   70.79    6.20
   6   1  -5  133.79    8.40
   6   1  -5  146.09    7.40
   5   1  -5  317.07   15.00
   5   1  -5  325.97   14.10
   4   1  -5  687.03   28.90
   4   1  -5  719.33   28.20
   3   1  -5 1206.18   46.80
   3   1  -5 1199.58   47.40
   2   1  -5  650.13   26.50
   2   1  -5  658.43   26.10
   1   1  -5  311.37   13.80
   1   1  -5  311.17   13.10
   0   1  -5 1653.63   64.69
   0   1  -5 1650.23   63.09
  -1   1  -5  696.53   29.40
  -1   1  -5  687.73   27.10
  -2   1  -5  580.84   26.10
  -2   1  -5  592.84   23.10
  -3   1  -5  808.02   31.60
  -3   1  -5  820.32   35.60
  -4   1  -5  239.78   10.10
  -4   1  -5  237.58   14.20
  -5   1  -5   41.10    5.80
  -5   1  -5   41.70    2.80
  -6   1  -5  499.75   26.20
  -7   1  -5  209.38   15.30
  -8   1  -5  234.48   17.30
  -9   1  -5  294.97   21.00
 -10   1  -5   98.29   12.70
  11   0  -5  103.69   12.10
   9   0  -5  278.87   13.20
   8   0  -5  193.08    9.70
   7   0  -5  103.19    6.00
   6   0  -5  360.56   16.70
   6   0  -5  354.26   15.50
   5   0  -5  529.85   20.70
   5   0  -5  465.05   21.00
   4   0  -5  867.71   34.90
   4   0  -5  889.71   34.70
   3   0  -5 1636.04   63.69
   3   0  -5 1681.43   63.69
   2   0  -5 1124.99   43.60
   2   0  -5 1132.39   43.80
   1   0  -5  257.87   11.20
   1   0  -5  247.98   10.80
   0   0  -5  314.47   12.90
   0   0  -5  305.97   13.90
  -1   0  -5  346.37   16.00
  -1   0  -5  343.27   14.10
  -2   0  -5  371.36   17.90
  -2   0  -5  382.16   15.30
  -3   0  -5 1013.20   38.20
  -3   0  -5  960.20   41.80
  -4   0  -5  764.12   29.60
  -4   0  -5  743.43   34.00
  -5   0  -5  612.64   29.30
  -5   0  -5  597.34   24.20
  -6   0  -5  249.48   16.10
  -6   0  -5  237.88   10.80
  -7   0  -5  133.89   11.90
  -8   0  -5   47.70    8.10
  -9   0  -5  115.39   12.40
 -10   0  -5  115.09   13.20
  11  -1  -5  132.79   13.60
  10  -1  -5   64.89    9.50
   9  -1  -5  150.08    9.30
   8  -1  -5  603.64   25.10
   7  -1  -5  106.69    6.00
   6  -1  -5  578.04   23.70
   5  -1  -5  772.02   30.80
   5  -1  -5  770.02   31.10
   4  -1  -5  359.96   15.00
   4  -1  -5  348.87   14.50
   3  -1  -5  314.17   13.30
   2  -1  -5  461.15   18.70
   1  -1  -5  584.64   23.20
   1  -1  -5  581.54   23.10
   0  -1  -5  678.13   26.70
   0  -1  -5  677.83   27.50
  -1  -1  -5  513.95   20.70
  -1  -1  -5  524.65   22.40
  -2  -1  -5  644.84   24.70
  -2  -1  -5  600.84   27.00
  -3  -1  -5  938.11   40.30
  -3  -1  -5  953.90   36.90
  -4  -1  -5  522.15   25.20
  -4  -1  -5  527.15   21.20
  -5  -1  -5  208.58   13.80
  -5  -1  -5  217.08    9.80
  -6  -1  -5  286.67   13.00
  -6  -1  -5  302.07   18.00
  -7  -1  -5  316.87   19.70
  -8  -1  -5   64.09    8.90
  -9  -1  -5   75.69   10.40
 -10  -1  -5  110.29   13.10
  11  -2  -5   51.39    9.30
  10  -2  -5  101.19   11.60
   9  -2  -5  160.18   14.10
   8  -2  -5  558.44   23.10
   7  -2  -5  394.06   16.80
   6  -2  -5  424.26   17.80
   5  -2  -5 1114.39   43.50
   4  -2  -5  616.04   24.70
   3  -2  -5  249.88   10.90
   2  -2  -5  340.87   14.20
   1  -2  -5  978.50   38.00
   0  -2  -5  597.14   23.90
   0  -2  -5  607.34   24.60
  -1  -2  -5  615.14   25.80
  -1  -2  -5  609.44   24.30
  -2  -2  -5  278.97   14.10
  -2  -2  -5  284.87   12.00
  -3  -2  -5  404.86   19.40
  -3  -2  -5  386.76   16.40
  -4  -2  -5   56.19    6.00
  -4  -2  -5   54.99    3.70
  -5  -2  -5  202.08   13.20
  -5  -2  -5  200.48    9.60
  -6  -2  -5  298.07   13.20
  -6  -2  -5  285.17   17.70
  -7  -2  -5  386.76   17.20
  -7  -2  -5  400.96   22.90
  -8  -2  -5  129.39   12.30
  -9  -2  -5  158.28   14.40
 -10  -2  -5  150.28   14.90
  11  -3  -5   48.70    9.30
  10  -3  -5  164.28   15.10
   9  -3  -5  296.37   20.30
   8  -3  -5  333.27   21.30
   7  -3  -5   64.09    8.30
   7  -3  -5   64.39    4.20
   6  -3  -5  620.24   25.00
   5  -3  -5  430.86   17.80
   4  -3  -5   79.59    4.40
   3  -3  -5  430.36   17.60
   2  -3  -5 1700.03   65.09
   1  -3  -5 1330.57   51.29
   0  -3  -5  652.83   26.60
   0  -3  -5  648.54   25.80
  -1  -3  -5  316.37   14.60
  -1  -3  -5  307.67   13.20
  -2  -3  -5  328.67   15.90
  -2  -3  -5  326.67   13.90
  -3  -3  -5  364.66   15.20
  -3  -3  -5  346.77   17.70
  -4  -3  -5  146.69   10.30
  -4  -3  -5  155.28    7.60
  -5  -3  -5   60.79    4.40
  -5  -3  -5   58.09    6.70
  -6  -3  -5  375.16   16.30
  -6  -3  -5  352.16   20.60
  -7  -3  -5  102.59   10.40
  -7  -3  -5   91.59    6.10
  -8  -3  -5   99.29   10.80
  -9  -3  -5   90.69   11.10
  11  -4  -5   84.79   11.90
  10  -4  -5   99.79   12.00
   9  -4  -5  201.28   16.60
   8  -4  -5  361.96   22.80
   7  -4  -5  192.58   14.90
   6  -4  -5  206.68    9.50
   6  -4  -5  214.08   15.20
   5  -4  -5  118.29    5.80
   5  -4  -5  106.69    9.90
   4  -4  -5  380.46   21.00
   4  -4  -5  381.46   15.80
   3  -4  -5  178.78    8.20
   2  -4  -5  441.56   18.10
   1  -4  -5 1053.29   41.10
  -1   4   5 1058.59   41.30
   0  -4  -5 1043.10   40.00
   0  -4  -5 1034.90   42.70
   0   4   5  995.50   40.80
  -1  -4  -5   89.39    5.00
  -1  -4  -5   96.39    6.30
  -1  -4  -5   90.09    6.10
  -2  -4  -5  240.58   12.90
  -2  -4  -5  246.98   11.00
  -3  -4  -5  327.47   14.50
  -3  -4  -5  346.17   17.40
  -4  -4  -5  169.28    8.70
  -4  -4  -5  178.48   11.60
  -5  -4  -5  305.17   13.60
  -5  -4  -5  284.47   17.10
  -6  -4  -5  196.38   14.10
  -6  -4  -5  202.18   10.30
  -7  -4  -5  122.19   11.30
  -7  -4  -5  110.09    7.10
  -8  -4  -5   93.99   10.90
  -9  -4  -5   71.99   10.50
  10  -5  -5  137.29   14.50
   9  -5  -5  161.88   15.00
   8  -5  -5  378.86   24.10
   7  -5  -5  181.58   14.80
   6  -5  -5  431.96   17.60
   6  -5  -5  416.06   24.40
   5  -5  -5  190.38   14.00
   5  -5  -5  192.48    8.80
   4  -5  -5  372.16   21.10
   4  -5  -5  377.96   15.70
   3  -5  -5  454.45   18.60
   3  -5  -5  452.25   23.60
   2  -5  -5   48.90    5.80
   2  -5  -5   43.80    3.20
   1  -5  -5  431.86   18.20
   1  -5  -5  422.96   21.60
  -1   5   5  468.45   18.90
   0  -5  -5  493.55   22.70
   0  -5  -5  497.45   20.00
   0   5   5  465.85   20.90
  -1  -5  -5  373.36   15.40
  -1  -5  -5  367.26   17.00
   1   5   5  337.97   16.80
  -2  -5  -5  172.08    8.40
  -3  -5  -5  465.55   22.60
  -3  -5  -5  461.05   19.60
  -4  -5  -5  250.47   14.80
  -4  -5  -5  237.68   11.60
  -5  -5  -5  374.56   20.80
  -5  -5  -5  376.46   16.90
  -6  -5  -5  155.68   12.70
  -6  -5  -5  166.88    9.20
  -7  -5  -5   94.99    6.70
  -7  -5  -5   87.29   10.20
  -8  -5  -5   60.89    9.30
  -9  -5  -5   58.79   10.00
  10  -6  -5   84.29   12.30
   9  -6  -5  207.98   18.00
   8  -6  -5  256.27   19.30
   7  -6  -5  187.58   15.60
   6  -6  -5  433.76   25.40
   5  -6  -5  303.17   12.80
   5  -6  -5  286.47   18.80
   4  -6  -5  107.19    5.80
   4  -6  -5  116.79   10.40
   3  -6  -5  345.47   14.30
   3  -6  -5  318.97   19.00
   2  -6  -5  540.15   22.10
   2  -6  -5  546.45   26.90
   1  -6  -5  198.28   12.60
   1  -6  -5  198.28    9.30
   0  -6  -5  324.27   17.30
   0  -6  -5  333.97   14.80
   0   6   5  368.36   16.50
  -1  -6  -5  207.98    9.90
   1   6   5  206.78   11.50
  -2  -6  -5   57.89    4.50
   2   6   5   83.69    6.70
  -3  -6  -5  207.28   10.50
   3   6   5  221.88   13.30
  -4  -6  -5  291.87   13.70
  -5  -6  -5  265.57   13.00
  -6  -6  -5  196.08   14.50
  -6  -6  -5  181.38   10.30
  -7  -6  -5  102.09   11.00
  -7  -6  -5   99.19    7.30
  -8  -6  -5   36.00    7.90
   9  -7  -5  138.69   15.00
   8  -7  -5  261.67   20.40
   7  -7  -5  159.68   15.10
   6  -7  -5  244.78   18.40
   5  -7  -5  289.67   19.70
   4  -7  -5  333.67   14.40
   4  -7  -5  339.67   21.00
   3  -7  -5   52.49    3.70
   3  -7  -5   47.70    7.20
   2  -7  -5   96.09    9.20
   2  -7  -5  102.39    5.60
   1  -7  -5  306.47   17.50
   1  -7  -5  308.07   13.60
   0  -7  -5  184.58    9.10
  -1  -7  -5  199.78    9.40
   1   7   5  175.78   11.10
  -2  -7  -5  453.65   19.20
   2   7   5  429.56   21.60
  -3  -7  -5  188.78   10.10
   3   7   5  203.28   12.90
  -4  -7  -5  107.89    7.20
   4   7   5  126.89   10.20
  -5  -7  -5  124.89    8.10
   5   7   5  128.59   11.10
  -6  -7  -5  117.69    8.00
   6   7   5  128.49   11.80
   7   7   5   62.79    9.10
   9  -8  -5   80.39   12.80
   8  -8  -5  104.09   13.60
   7  -8  -5  203.78   17.60
   6  -8  -5   83.79   11.10
   5  -8  -5  123.89   12.80
   4  -8  -5  254.37   11.50
   4  -8  -5  254.17   18.20
   3  -8  -5  257.17   17.30
   3  -8  -5  242.28   11.40
   2  -8  -5  215.38   15.00
   2  -8  -5  205.08   10.10
   1  -8  -5   29.60    5.80
   1  -8  -5   27.40    3.10
   0  -8  -5  151.78    8.10
  -1  -8  -5  420.26   18.40
  -2  -8  -5  253.67   12.30
   2   8   5  247.58   14.90
  -3  -8  -5  112.79    7.00
   3   8   5   95.09    8.80
  -4  -8  -5  148.39    8.90
   4   8   5  145.69   11.60
  -5  -8  -5  119.19    8.00
   5   8   5  118.59   11.00
  -6  -8  -5   62.79    5.90
   6   8   5   61.39    8.60
   7   8   5   56.79    9.10
   8  -9  -5   90.19   13.50
   7  -9  -5   87.79   12.70
   6  -9  -5  138.69   14.80
   5  -9  -5   86.09   11.40
   4  -9  -5  119.59   12.80
   3  -9  -5  355.76   15.80
   3  -9  -5  362.26   22.50
   2  -9  -5  256.97   12.40
   2  -9  -5  277.87   18.10
   1  -9  -5  119.49    7.10
   0  -9  -5  185.98    9.70
  -1  -9  -5  139.39    8.20
  -2  -9  -5  270.07   13.30
  -3  -9  -5  163.28    9.40
   3   9   5  153.98   12.00
  -4  -9  -5   66.69    6.10
   4   9   5   75.79    8.50
  -5  -9  -5   36.10    5.00
   5   9   5   25.10    6.10
   6   9   5   42.80    8.50
   6 -10  -5   76.19   11.90
   5 -10  -5  113.09   13.50
   4 -10  -5  124.19   13.40
   3 -10  -5  135.19   13.60
   2 -10  -5  147.59    8.30
   1 -10  -5  225.68   11.50
   0 -10  -5  137.39    8.30
  -1 -10  -5   69.19    5.90
  -2 -10  -5  154.28    9.30
  -3 -10  -5   95.49    7.30
  -4 -10  -5   73.29    6.40
   4  10   5   72.59   10.30
   5 -11  -5   50.29   11.20
   4 -11  -5   70.59   12.10
   2 -11  -5   93.19    9.00
   1 -11  -5   60.79    5.60
   0 -11  -5   86.09    6.70
  -1 -11  -5   95.79    7.20
  -2 -11  -5  149.99    9.50
  -3 -11  -5  133.59    8.90
   2  12  -6   49.90    9.10
   1  12  -6   23.70    7.10
   0  12  -6   94.39   11.90
  -1  12  -6   91.99   12.00
   5  11  -6  165.28   15.00
   4  11  -6  164.78   14.90
   3  11  -6  145.89   13.90
   2  11  -6  184.18   15.40
   1  11  -6  129.79   13.00
   0  11  -6   77.89   10.30
  -1  11  -6  155.58   14.40
  -2  11  -6  142.69   14.00
  -3  11  -6   77.29   10.90
  -4  11  -6   67.09   10.80
   6  10  -6  128.49   13.00
   5  10  -6  175.98   14.80
   4  10  -6  175.98   14.70
   3  10  -6   91.69   10.60
   2  10  -6  135.59   12.60
   1  10  -6  204.08   15.60
   0  10  -6  262.27   18.40
  -1  10  -6  137.79   12.90
  -2  10  -6  167.58   14.50
  -3  10  -6  162.28   14.60
  -4  10  -6   97.29   11.90
  -5  10  -6   87.39   11.70
   7   9  -6   96.59   11.00
   6   9  -6  154.48   13.60
   5   9  -6   57.89    8.50
   4   9  -6  175.58   14.00
   3   9  -6  118.09   11.30
   2   9  -6  182.08   14.10
   1   9  -6  135.99   11.90
   0   9  -6  263.57   17.70
  -1   9  -6  133.39   12.00
  -2   9  -6  133.49   12.30
  -3   9  -6  111.49   11.60
  -4   9  -6  141.59   13.60
  -5   9  -6  225.78   18.10
  -6   9  -6  118.49   13.40
   8   8  -6  112.99   11.60
   7   8  -6  193.08   14.60
   6   8  -6  462.95   25.60
   5   8  -6   96.19    9.90
   4   8  -6  113.09   10.50
   3   8  -6  382.96   22.00
   2   8  -6  367.76   21.20
   1   8  -6  194.78   13.80
   0   8  -6  223.78   15.30
  -1   8  -6  196.78   14.30
  -2   8  -6  136.29   11.80
  -3   8  -6   92.39    9.90
  -4   8  -6   80.19    9.80
  -5   8  -6  336.67   22.20
  -6   8  -6  227.98   18.40
  -7   8  -6  122.69   13.80
   9   7  -6   96.29   11.00
   8   7  -6  103.29   10.70
   7   7  -6  235.28   16.00
   6   7  -6   81.89    8.60
   5   7  -6  196.68   13.90
   4   7  -6  524.45   26.80
   3   7  -6  326.77   19.00
   2   7  -6  301.27   17.80
   1   7  -6  449.86   23.40
   0   7  -6  419.46   22.50
  -1   7  -6  335.37   19.30
  -2   7  -6   96.99    9.50
  -3   7  -6  129.49   11.40
  -4   7  -6  376.96   22.50
  -5   7  -6  259.07   18.40
  -6   7  -6  142.89   13.70
  -7   7  -6  107.19   12.70
  -8   7  -6   75.69   11.60
  10   6  -6  104.19   11.10
   9   6  -6   60.19    8.40
   8   6  -6  171.28   13.30
   7   6  -6   70.49    8.10
   6   6  -6  116.39    9.90
   5   6  -6  220.28   14.20
   4   6  -6  270.67   16.20
   3   6  -6  306.37   17.40
   2   6  -6  390.16   20.60
   1   6  -6  177.88   11.80
   0   6  -6  316.27   17.40
   0   6  -6  289.97   13.20
  -1   6  -6  388.86   20.60
  -1   6  -6  377.56   16.00
  -2   6  -6  438.06   23.20
  -3   6  -6  196.08   13.90
  -4   6  -6  506.55   27.20
  -5   6  -6  482.25   27.00
  -6   6  -6  208.28   16.30
  -7   6  -6  183.48   16.20
  -8   6  -6  159.48   15.60
  10   5  -6   64.19    8.40
   9   5  -6   62.99    8.00
   8   5  -6  174.58   12.90
   7   5  -6  413.66   22.20
   6   5  -6  217.88   13.80
   5   5  -6  416.06   21.10
   4   5  -6  243.38   14.30
   3   5  -6  407.56   20.60
   2   5  -6  744.33   33.40
   1   5  -6  329.67   17.30
   0   5  -6  202.18   12.40
   0   5  -6  200.18    9.30
  -1   5  -6  387.86   20.00
  -1   5  -6  378.16   15.90
  -2   5  -6  186.38   12.40
  -2   5  -6  176.28    8.10
  -3   5  -6  358.66   20.10
  -4   5  -6  142.79   11.70
  -5   5  -6  387.46   22.80
  -6   5  -6  468.05   26.80
  -7   5  -6   82.59   10.50
  -8   5  -6  108.29   12.80
  -9   5  -6  109.69   13.50
   9   4  -6  158.68   12.00
   8   4  -6  210.88   13.80
   7   4  -6  376.76   20.00
   6   4  -6  531.35   25.70
   5   4  -6  469.25   22.60
   4   4  -6  573.84   26.50
   3   4  -6  438.46   21.00
   2   4  -6  156.88    9.90
   1   4  -6  649.83   26.30
   1   4  -6  654.93   29.10
   0   4  -6  554.24   22.60
   0   4  -6  563.94   25.70
  -1   4  -6  814.62   35.60
  -1   4  -6  789.92   31.50
  -2   4  -6  852.11   37.70
  -2   4  -6  832.82   32.90
  -3   4  -6  234.78   14.70
  -4   4  -6  112.79    9.90
  -5   4  -6   78.09    8.70
  -6   4  -6  425.36   24.80
  -7   4  -6  192.28   15.70
  -8   4  -6  175.38   15.70
  -9   4  -6  110.79   13.30
   9   3  -6  131.49   12.50
   8   3  -6  204.78   13.00
   7   3  -6  169.68   11.10
   6   3  -6  244.98   13.80
   5   3  -6  296.57   15.40
   4   3  -6  793.72   34.00
   3   3  -6  391.36   18.50
   3   3  -6  391.76   16.80
   2   3  -6  572.14   23.30
   2   3  -6  569.54   25.10
   1   3  -6  445.26   20.70
   1   3  -6  462.15   18.80
   0   3  -6  954.40   36.80
   0   3  -6  924.01   39.40
  -1   3  -6 2046.70   77.59
  -1   3  -6 2020.50   81.19
  -2   3  -6  682.23   27.30
  -2   3  -6  708.43   31.60
  -3   3  -6  311.37   12.90
  -3   3  -6  312.77   17.50
  -4   3  -6  276.57   16.70
  -5   3  -6  106.69   10.00
  -6   3  -6  214.58   15.60
  -7   3  -6  310.27   20.40
  -8   3  -6  266.87   19.50
  -9   3  -6   87.39   11.80
  11   2  -6  141.79    9.00
  10   2  -6   63.89    5.50
   9   2  -6  207.18   11.00
   8   2  -6  297.67   18.40
   7   2  -6   54.69    5.60
   6   2  -6   77.89    5.30
   6   2  -6   88.69    6.70
   5   2  -6  765.22   31.50
   5   2  -6  787.72   33.20
   4   2  -6  527.35   22.10
   4   2  -6  535.15   23.40
   3   2  -6 1573.94   62.09
   3   2  -6 1565.34   60.79
   2   2  -6 1046.70   40.90
   2   2  -6 1036.20   42.00
   1   2  -6 1467.45   56.19
   1   2  -6 1444.16   57.79
   0   2  -6  880.61   37.10
   0   2  -6  903.91   35.00
  -1   2  -6   67.59    3.90
  -1   2  -6   69.09    5.80
  -2   2  -6  390.56   15.70
  -2   2  -6  376.46   19.20
  -3   2  -6  584.64   28.00
  -3   2  -6  608.94   23.60
  -4   2  -6  143.99    6.60
  -4   2  -6  141.89   10.80
  -5   2  -6  131.59   10.80
  -6   2  -6  283.57   18.20
  -7   2  -6  349.87   21.90
  -8   2  -6  181.58   15.40
  -9   2  -6  138.89   14.50
  10   1  -6  131.39    8.10
   9   1  -6  187.58   10.10
   8   1  -6  299.27   14.10
   7   1  -6  147.59    8.10
   6   1  -6  101.59    6.80
   6   1  -6  102.29    6.00
   5   1  -6  995.50   40.80
   5   1  -6 1010.20   39.90
   4   1  -6  986.70   37.30
   4   1  -6  887.11   37.60
   3   1  -6  836.82   33.30
   3   1  -6  808.62   32.80
   2   1  -6 1556.64   59.39
   2   1  -6 1483.25   58.69
   1   1  -6  969.80   39.00
   1   1  -6  966.20   37.90
   0   1  -6  927.91   38.00
   0   1  -6  925.91   36.20
  -1   1  -6  194.08    8.70
  -1   1  -6  194.48   10.80
  -2   1  -6  207.68    8.90
  -2   1  -6  195.88   11.60
  -3   1  -6  443.76   18.00
  -3   1  -6  445.06   22.00
  -4   1  -6  221.28   13.80
  -4   1  -6  207.78    9.40
  -5   1  -6   56.49    3.60
  -5   1  -6   52.29    6.80
  -6   1  -6  460.55   25.20
  -7   1  -6  203.28   15.50
  -8   1  -6  162.38   14.60
  -9   1  -6   62.49   10.30
   9   0  -6  168.58    9.20
   8   0  -6  120.89    7.10
   7   0  -6  170.78    8.80
   6   0  -6   91.89    5.60
   5   0  -6  848.32   34.70
   5   0  -6  873.81   34.50
   4   0  -6  707.53   29.20
   4   0  -6  741.53   29.20
   3   0  -6  224.68   10.10
   3   0  -6  215.68    9.70
   2   0  -6  909.41   35.50
   2   0  -6  892.91   35.50
   1   0  -6  542.65   22.20
   1   0  -6  554.64   22.80
   0   0  -6  230.48   10.20
   0   0  -6  232.98   11.40
  -1   0  -6 1485.25   56.39
  -1   0  -6 1448.16   58.59
  -2   0  -6  415.16   16.90
  -2   0  -6  409.46   19.70
  -3   0  -6  696.13   27.30
  -3   0  -6  682.93   31.10
  -4   0  -6 1143.99   48.80
  -4   0  -6 1114.99   43.80
  -5   0  -6  171.08    8.20
  -5   0  -6  179.28   12.60
  -6   0  -6  377.36   21.90
  -7   0  -6  199.48   15.30
  -8   0  -6   62.29    9.20
  -9   0  -6   79.89   11.00
  11  -1  -6  136.59   14.30
   9  -1  -6  139.59    7.90
   8  -1  -6  423.76   18.50
   7  -1  -6  227.58   10.90
   6  -1  -6  276.17   12.50
   5  -1  -6  834.22   33.40
   4  -1  -6   88.59    5.10
   3  -1  -6  189.78    8.90
   2  -1  -6  510.15   20.80
   1  -1  -6  793.92   31.80
   1  -1  -6  815.92   31.90
   0  -1  -6  539.05   22.80
   0  -1  -6  544.05   21.80
  -1  -1  -6  272.57   11.80
  -1  -1  -6  275.47   13.50
  -2  -1  -6  454.75   21.10
  -2  -1  -6  451.25   18.50
  -3  -1  -6  442.46   21.90
  -3  -1  -6  457.85   18.50
  -4  -1  -6  596.84   28.50
  -4  -1  -6  601.54   24.20
  -5  -1  -6  194.58   13.30
  -5  -1  -6  181.98    8.90
  -6  -1  -6  397.26   22.20
  -6  -1  -6  374.76   16.60
  -7  -1  -6  274.47   18.40
  -8  -1  -6   62.49    9.10
  -9  -1  -6   70.29   10.30
  11  -2  -6   57.79    9.90
  10  -2  -6   57.29    9.50
   8  -2  -6  328.67   14.80
   7  -2  -6  331.57   14.70
   6  -2  -6  681.73   27.70
   5  -2  -6  362.66   15.60
   4  -2  -6  731.53   29.30
   3  -2  -6  407.46   17.00
   2  -2  -6  143.99    7.00
   1  -2  -6  254.77   11.20
   0  -2  -6  967.40   37.90
   0  -2  -6  927.51   37.10
  -1  -2  -6  126.09    7.50
  -1  -2  -6  116.29    6.00
  -2  -2  -6  145.29    9.10
  -2  -2  -6  150.78    7.20
  -3  -2  -6   62.79    6.00
  -3  -2  -6   66.49    4.10
  -4  -2  -6  186.38    8.90
  -4  -2  -6  183.08   12.00
  -5  -2  -6  168.28    8.40
  -5  -2  -6  162.08   11.90
  -6  -2  -6  511.25   26.80
  -6  -2  -6  502.95   21.40
  -7  -2  -6  205.38   15.50
  -7  -2  -6  211.08   10.50
  -8  -2  -6  268.27   18.90
  -9  -2  -6  108.39   12.40
  11  -3  -6   73.29   11.30
  10  -3  -6  111.09   12.60
   9  -3  -6  155.98   14.40
   8  -3  -6  217.98   11.60
   8  -3  -6  206.78   16.40
   7  -3  -6   23.60    2.60
   6  -3  -6  225.88   10.40
   5  -3  -6  407.46   17.20
   4  -3  -6   54.59    3.70
   3  -3  -6  247.98   11.10
   2  -3  -6 1067.89   41.70
   1  -3  -6  709.43   28.30
   0  -3  -6  452.65   19.10
   0  -3  -6  433.96   18.30
  -1  -3  -6  270.87   13.20
  -1  -3  -6  268.97   11.80
  -2  -3  -6  260.57   11.40
  -2  -3  -6  251.47   13.40
  -3  -3  -6  542.15   25.00
  -3  -3  -6  522.45   21.90
  -4  -3  -6   36.70    5.20
  -4  -3  -6   34.00    3.20
  -5  -3  -6  485.35   25.00
  -5  -3  -6  488.35   20.70
  -6  -3  -6  426.96   18.70
  -6  -3  -6  426.06   23.50
  -7  -3  -6  268.47   12.90
  -7  -3  -6  251.97   17.60
  -8  -3  -6   37.10    8.10
  -9  -3  -6  126.99   13.30
  10  -4  -6   97.89   12.20
   9  -4  -6  132.59   13.30
   8  -4  -6  212.08   16.70
   7  -4  -6   60.99    8.60
   7  -4  -6   64.29    4.20
   6  -4  -6  106.29    5.80
   6  -4  -6  107.59   10.80
   5  -4  -6   87.49    5.00
   4  -4  -6  125.39    6.40
   3  -4  -6  181.28    8.50
   2  -4  -6 1103.79   43.10
   1  -4  -6 1111.99   43.40
   0  -4  -6  293.17   12.70
   0   4   6  286.87   13.50
  -1  -4  -6  221.58   10.40
  -1  -4  -6  233.78   12.00
  -2  -4  -6   81.89    4.90
  -2  -4  -6   80.79    6.50
  -3  -4  -6  451.65   19.20
  -3  -4  -6  456.35   22.10
  -4  -4  -6  145.09    7.80
  -4  -4  -6  141.39   10.40
  -5  -4  -6  140.89   11.00
  -5  -4  -6  128.49    7.60
  -6  -4  -6  312.47   14.70
  -6  -4  -6  311.27   19.00
  -7  -4  -6  267.97   13.30
  -7  -4  -6  266.17   18.10
  -8  -4  -6   71.59    5.90
  -8  -4  -6   66.89    9.50
  -9  -4  -6   99.39   12.20
  10  -5  -6  122.69   13.90
   9  -5  -6  125.69   13.50
   8  -5  -6  194.58   16.30
   7  -5  -6   56.59    8.70
   6  -5  -6  487.95   27.40
   6  -5  -6  490.25   20.30
   5  -5  -6   69.79    8.50
   5  -5  -6   73.19    4.40
   4  -5  -6  130.29    6.70
   4  -5  -6  128.79   11.10
   3  -5  -6  130.99    6.50
   3  -5  -6  115.99   10.10
   2  -5  -6  406.86   21.50
   2  -5  -6  401.36   17.00
   1  -5  -6  279.17   15.70
   1  -5  -6  273.27   12.20
   0  -5  -6  648.54   26.40
   0  -5  -6  655.43   29.40
  -1  -5  -6  203.08    9.30
   1   5   6  184.88   10.70
  -2  -5  -6  161.58    8.30
  -3  -5  -6   38.20    5.10
  -3  -5  -6   42.70    3.70
  -4  -5  -6  195.78   13.10
  -4  -5  -6  204.08   10.20
  -5  -5  -6  151.08   11.70
  -5  -5  -6  138.49    8.30
  -6  -5  -6  168.48    9.40
  -6  -5  -6  151.58   12.80
  -7  -5  -6  182.78   14.90
  -7  -5  -6  186.38   10.50
  -8  -5  -6   47.30    9.40
  10  -6  -6  123.99   14.70
   9  -6  -6   97.99   12.30
   8  -6  -6  258.37   19.60
   7  -6  -6   88.89   10.90
   6  -6  -6   93.89   10.80
   5  -6  -6  364.36   22.30
   5  -6  -6  362.66   15.60
   4  -6  -6  142.09    7.20
   4  -6  -6  141.49   12.20
   3  -6  -6  118.79   10.50
   3  -6  -6  114.89    6.30
   2  -6  -6  471.85   20.40
   2  -6  -6  509.35   25.60
   1  -6  -6  208.68   13.30
   1  -6  -6  215.08   10.00
   0  -6  -6  132.19    7.00
  -1  -6  -6  214.08   10.60
   1   6   6  233.48   14.80
   2   6   6  214.98   12.70
  -3  -6  -6  505.45   21.40
   3   6   6  485.85   24.40
  -4  -6  -6  166.48    9.20
  -5  -6  -6  191.58   10.70
  -5  -6  -6  203.98   14.20
  -6  -6  -6  113.39   11.10
  -6  -6  -6  115.19    7.80
  -7  -6  -6  106.39    7.70
  -7  -6  -6  105.79   11.50
  -8  -6  -6   43.40    9.10
   9  -7  -6   90.99   12.90
   8  -7  -6  185.58   17.10
   7  -7  -6   39.80    8.40
   6  -7  -6  119.79   12.50
   5  -7  -6  396.06   24.50
   5  -7  -6  424.96   17.50
   4  -7  -6  396.56   23.00
   4  -7  -6  352.06   16.00
   3  -7  -6  133.59   11.70
   3  -7  -6  130.29    7.00
   2  -7  -6   97.19    5.80
   2  -7  -6  101.99    9.70
   1  -7  -6  209.58   10.00
   1  -7  -6  204.48   13.60
   0  -7  -6  184.38    9.30
  -1  -7  -6  146.29    7.90
  -2  -7  -6  308.37   14.50
   2   7   6  320.07   22.30
  -3  -7  -6  360.56   16.70
   3   7   6  365.46   19.60
  -4  -7  -6  267.07   13.10
   4   7   6  253.77   16.20
  -5  -7  -6   76.49    6.20
   5   7   6   71.19    8.50
  -6  -7  -6  127.69    8.60
   6   7   6  122.79   11.80
  -7  -7  -6   84.29    7.10
   7   7   6   79.29   10.20
   8  -8  -6  107.09   13.80
   7  -8  -6   98.29   12.40
   6  -8  -6  133.89   13.70
   5  -8  -6  144.99   13.90
   4  -8  -6  357.86   22.40
   4  -8  -6  340.17   15.30
   3  -8  -6  306.17   20.00
   3  -8  -6  323.57   14.20
   2  -8  -6  324.27   14.70
   2  -8  -6  330.17   20.10
   1  -8  -6  153.38    8.30
   0  -8  -6  165.98    8.80
  -1  -8  -6  169.48    9.10
  -2  -8  -6   36.30    4.10
  -3  -8  -6  127.89    8.00
  -4  -8  -6   77.59    6.40
   4   8   6   85.99    8.90
  -5  -8  -6  102.99    7.50
   5   8   6   97.09   10.10
  -6  -8  -6   62.69    6.20
   6   8   6   58.79    8.70
   7  -9  -6  101.29   13.60
   6  -9  -6  102.89   13.10
   5  -9  -6   91.09   11.80
   4  -9  -6  138.49   13.70
   3  -9  -6  414.66   18.00
   3  -9  -6  402.46   24.60
   2  -9  -6   87.59    5.90
   1  -9  -6  152.68    8.40
   0  -9  -6  186.58   10.00
  -1  -9  -6  193.88   10.40
  -2  -9  -6  134.09    8.40
  -3  -9  -6   69.39    6.00
  -4  -9  -6   44.50    5.40
  -5  -9  -6   69.09    6.60
   5   9   6   73.09    9.30
   6 -10  -6   69.29   12.00
   5 -10  -6   67.89   11.30
   4 -10  -6  103.59   12.60
   3 -10  -6  100.59    7.00
   3 -10  -6   90.59   11.90
   2 -10  -6  180.88    9.80
   1 -10  -6  151.68    8.80
   0 -10  -6  221.48   11.70
  -1 -10  -6  133.79    8.50
  -2 -10  -6   87.59    7.00
  -3 -10  -6   85.39    7.10
   4 -11  -6   49.40   10.60
   2 -11  -6   88.49    6.70
   1 -11  -6   58.39    5.60
   0 -11  -6   91.99    7.10
  -1 -11  -6   92.29    7.30
   4  11  -7   52.99    9.40
   3  11  -7  133.49   13.40
   2  11  -7  107.59   11.90
   1  11  -7   66.29   10.00
   0  11  -7  130.49   13.30
  -1  11  -7  152.08   14.50
  -2  11  -7  190.18   16.80
  -3  11  -7  103.99   12.80
   6  10  -7  204.98   16.60
   5  10  -7   89.69   11.10
   4  10  -7   66.49    9.60
   3  10  -7  108.59   11.70
   2  10  -7   97.39   10.80
   1  10  -7  128.29   12.60
   0  10  -7  202.88   16.20
  -1  10  -7  177.48   15.00
  -2  10  -7  192.28   16.30
  -3  10  -7  199.38   16.80
  -4  10  -7  136.19   14.20
  -5  10  -7  108.19   13.40
   7   9  -7  158.08   14.40
   6   9  -7  117.59   12.10
   5   9  -7  159.98   13.70
   4   9  -7  170.68   14.20
   3   9  -7   58.99    8.40
   2   9  -7   80.09    9.20
   1   9  -7  149.79   12.90
   0   9  -7  299.57   19.60
  -1   9  -7  257.57   17.90
  -2   9  -7  145.19   13.30
  -3   9  -7  171.08   14.90
  -4   9  -7  142.99   14.10
  -5   9  -7  100.19   12.40
  -6   9  -7  146.09   15.40
   8   8  -7   91.59   10.50
   7   8  -7  160.58   13.70
   6   8  -7  289.17   19.10
   5   8  -7  200.18   14.90
   4   8  -7  209.08   15.20
   3   8  -7  215.28   15.30
   2   8  -7  322.47   19.50
   1   8  -7  262.57   17.20
   0   8  -7  146.39   12.10
  -1   8  -7  128.29   11.40
  -2   8  -7  215.98   15.90
  -3   8  -7  130.19   12.30
  -4   8  -7  158.88   14.30
  -5   8  -7  116.09   12.80
  -6   8  -7   97.59   12.40
  -7   8  -7   97.59   13.00
   9   7  -7   67.19    9.20
   8   7  -7  125.39   11.60
   7   7  -7   98.09   10.10
   6   7  -7  107.89   10.40
   5   7  -7  151.48   12.10
   4   7  -7  275.27   17.20
   3   7  -7  410.76   22.50
   2   7  -7  424.86   22.80
   1   7  -7  328.27   19.20
   0   7  -7  283.77   17.40
   0   7  -7  285.97   13.00
  -1   7  -7  133.89   11.10
  -2   7  -7  246.18   16.50
  -3   7  -7  269.07   17.90
  -4   7  -7  225.18   16.60
  -5   7  -7   81.19   10.40
  -6   7  -7   36.10    8.50
  -7   7  -7   64.69   10.60
   9   6  -7  101.39   10.60
   8   6  -7  117.59   10.80
   7   6  -7  201.68   14.00
   6   6  -7  357.26   20.30
   5   6  -7  321.67   18.80
   4   6  -7  385.76   20.90
   3   6  -7   56.69    6.70
   2   6  -7   99.79    8.60
   1   6  -7  255.47   15.40
   1   6  -7  251.67   11.80
   0   6  -7  576.84   28.30
   0   6  -7  584.44   23.90
  -1   6  -7  484.35   24.60
  -1   6  -7  451.65   19.40
  -2   6  -7  226.78   15.10
  -3   6  -7  272.47   17.60
  -4   6  -7  235.18   16.70
  -5   6  -7  136.89   12.80
  -6   6  -7   75.59   10.30
  -7   6  -7  108.89   12.80
  -8   6  -7  126.19   14.30
   9   5  -7  114.09   11.00
   8   5  -7  269.87   17.10
   7   5  -7  405.16   21.80
   6   5  -7  301.57   17.30
   5   5  -7  286.57   16.60
   4   5  -7  569.94   27.30
   3   5  -7  228.38   13.80
   2   5  -7   59.59    6.00
   2   5  -7   65.49    4.40
   1   5  -7  143.49   10.10
   1   5  -7  144.19    7.50
   0   5  -7  375.36   16.00
   0   5  -7  372.06   19.50
  -1   5  -7  148.29    7.40
  -1   5  -7  157.18   11.20
  -2   5  -7  450.95   23.70
  -3   5  -7  453.55   24.40
  -4   5  -7  236.08   16.20
  -5   5  -7  172.18   14.10
  -6   5  -7   88.79   10.60
  -7   5  -7   62.19    9.70
  -8   5  -7  103.99   12.80
   8   4  -7  153.38   11.60
   7   4  -7  270.37   15.90
   6   4  -7  650.13   30.00
   5   4  -7  307.17   16.70
   4   4  -7  552.54   25.70
   4   4  -7  542.65   23.30
   3   4  -7  404.86   17.50
   3   4  -7  392.76   19.60
   2   4  -7   93.29    5.50
   2   4  -7   89.79    7.00
   1   4  -7  150.78    9.80
   1   4  -7  149.69    7.60
   0   4  -7  239.98   13.70
   0   4  -7  237.48   10.80
  -1   4  -7  245.68   11.10
  -1   4  -7  258.07   14.70
  -2   4  -7  463.45   23.50
  -2   4  -7  459.35   18.90
  -3   4  -7  157.28   11.90
  -4   4  -7  179.58   13.40
  -5   4  -7  244.48   16.90
  -6   4  -7  226.18   16.90
  -7   4  -7  112.39   12.10
  -8   4  -7  109.49   12.80
  -9   4  -7   45.40   10.10
  10   3  -7  113.39    8.00
   9   3  -7  136.19    8.60
   8   3  -7   71.29    5.70
   7   3  -7  161.48   11.00
   7   3  -7  159.08    9.10
   6   3  -7  467.25   20.30
   6   3  -7  450.85   22.10
   5   3  -7  504.95   23.40
   5   3  -7  486.15   21.30
   4   3  -7  333.77   15.30
   4   3  -7  350.06   17.10
   3   3  -7  332.37   16.20
   3   3  -7  313.47   14.40
   2   3  -7  450.95   19.20
   2   3  -7  455.85   21.00
   1   3  -7   62.59    5.50
   1   3  -7   67.29    4.20
   0   3  -7  247.28   11.20
   0   3  -7  255.07   13.80
  -1   3  -7  561.14   22.70
  -1   3  -7  561.74   26.30
  -2   3  -7  725.33   28.90
  -2   3  -7  731.63   33.40
  -3   3  -7   98.49    8.70
  -3   3  -7   93.29    4.90
  -4   3  -7  149.59   11.70
  -5   3  -7  191.38   14.40
  -6   3  -7  266.87   18.40
  -7   3  -7  147.99   13.70
  -8   3  -7  170.58   15.70
  -9   3  -7  136.29   14.70
  11   2  -7  108.19    7.80
  10   2  -7  186.88   10.70
   9   2  -7  104.49    7.10
   8   2  -7  313.77   15.10
   7   2  -7  285.47   13.70
   6   2  -7  102.79    6.20
   6   2  -7   88.99    8.10
   5   2  -7  335.37   15.30
   5   2  -7  342.47   16.60
   4   2  -7  511.55   21.90
   4   2  -7  526.35   23.10
   3   2  -7  601.94   26.40
   3   2  -7  642.94   25.70
   2   2  -7  571.14   24.50
   2   2  -7  556.14   23.20
   1   2  -7  243.18   11.10
   1   2  -7  248.18   12.70
   0   2  -7  404.46   19.20
   0   2  -7  402.16   16.90
  -1   2  -7  340.57   14.50
  -1   2  -7  345.47   17.50
  -2   2  -7  416.56   17.70
  -2   2  -7  448.96   21.80
  -3   2  -7  156.48    7.40
  -3   2  -7  160.98   11.30
  -4   2  -7   72.29    4.40
  -4   2  -7   80.39    8.10
  -5   2  -7   76.99    8.70
  -6   2  -7  306.57   19.70
  -7   2  -7  252.57   18.30
  -8   2  -7  195.78   16.60
  -9   2  -7  189.18   17.40
  10   1  -7  149.88    9.10
   9   1  -7  210.08   11.20
   8   1  -7  242.38   12.20
   7   1  -7  367.86   16.70
   6   1  -7  178.08    9.30
   5   1  -7  237.78   11.40
   4   1  -7  101.39    6.30
   4   1  -7  104.69    6.00
   3   1  -7  306.47   13.80
   3   1  -7  297.67   13.40
   2   1  -7  596.34   23.20
   2   1  -7  531.85   23.60
   1   1  -7  943.61   37.50
   1   1  -7  954.40   38.80
   0   1  -7  373.46   15.80
   0   1  -7  373.26   17.70
  -1   1  -7  829.22   33.20
  -1   1  -7  856.31   36.20
  -2   1  -7  517.55   21.10
  -2   1  -7  524.45   24.70
  -3   1  -7  203.48   12.80
  -3   1  -7  198.08    9.10
  -4   1  -7  177.68   12.40
  -4   1  -7  173.78    8.20
  -5   1  -7  123.39   10.80
  -6   1  -7  278.87   18.40
  -7   1  -7  110.99   11.70
  -8   1  -7  156.28   14.70
  -9   1  -7   47.60   10.00
  10   0  -7  131.99    8.20
   9   0  -7  113.69    7.20
   8   0  -7  122.59    7.40
   7   0  -7  221.08   11.00
   6   0  -7  250.97   12.00
   5   0  -7  288.37   13.20
   4   0  -7  320.17   14.20
   3   0  -7  115.99    6.30
   3   0  -7  126.59    6.60
   2   0  -7  529.05   21.90
   2   0  -7  533.15   22.00
   1   0  -7  418.16   18.30
   1   0  -7  419.86   17.60
   0   0  -7  478.45   21.30
   0   0  -7  485.25   19.80
  -1   0  -7  309.17   13.30
  -1   0  -7  312.27   15.60
  -2   0  -7  686.63   27.60
  -2   0  -7  698.33   30.90
  -3   0  -7  349.87   18.70
  -3   0  -7  357.06   15.00
  -4   0  -7  426.56   17.70
  -4   0  -7  417.66   22.20
  -5   0  -7  223.78   14.80
  -5   0  -7  205.28    9.90
  -6   0  -7  384.36   22.70
  -7   0  -7  119.69   12.00
  -8   0  -7   57.99    9.40
  -9   0  -7   27.10    8.00
  11  -1  -7   82.09   11.90
   9  -1  -7  229.08   11.50
   8  -1  -7  231.58   11.40
   7  -1  -7  262.37   12.40
   6  -1  -7  526.95   22.30
   5  -1  -7  543.75   22.80
   4  -1  -7  358.86   15.70
   3  -1  -7  204.28    9.70
   2  -1  -7  350.16   15.10
   1  -1  -7  372.66   15.80
   1  -1  -7  368.16   15.90
   0  -1  -7   82.09    5.60
   0  -1  -7   89.79    4.90
  -1  -1  -7  269.87   12.00
  -1  -1  -7  274.67   13.80
  -2  -1  -7  400.66   19.80
  -2  -1  -7  419.86   17.20
  -3  -1  -7  557.94   23.00
  -3  -1  -7  573.34   26.90
  -4  -1  -7  332.37   14.50
  -4  -1  -7  336.87   18.70
  -5  -1  -7  199.98   14.20
  -5  -1  -7  203.18    9.70
  -6  -1  -7  378.66   22.00
  -6  -1  -7  362.66   16.20
  -7  -1  -7  119.69   11.80
  -8  -1  -7   44.70    8.30
  -9  -1  -7  110.19   12.90
  11  -2  -7   64.89   10.80
  10  -2  -7   43.10    9.90
   8  -2  -7  185.88    9.60
   7  -2  -7  346.87   15.60
   6  -2  -7  494.75   21.00
   5  -2  -7  536.85   22.40
   4  -2  -7  307.97   13.70
   3  -2  -7  591.04   24.20
   2  -2  -7  196.58    9.30
   1  -2  -7  445.76   18.60
   0  -2  -7  695.03   28.60
   0  -2  -7  685.73   27.80
  -1  -2  -7  233.48   12.10
  -1  -2  -7  225.78   10.40
  -2  -2  -7  156.98    7.80
  -2  -2  -7  157.58    9.90
  -3  -2  -7  204.18   12.50
  -3  -2  -7  208.38    9.80
  -4  -2  -7  115.19    6.50
  -4  -2  -7  115.99    9.40
  -5  -2  -7  340.67   19.60
  -5  -2  -7  336.97   15.00
  -6  -2  -7  209.28   10.50
  -6  -2  -7  209.28   15.10
  -7  -2  -7  170.08   14.10
  -8  -2  -7  149.69   13.90
  -9  -2  -7   91.59   11.90
  10  -3  -7   48.80    9.30
   9  -3  -7   82.89   11.00
   8  -3  -7  305.47   14.00
   7  -3  -7  222.08   10.70
   6  -3  -7   39.80    3.40
   5  -3  -7   99.29    5.70
   4  -3  -7  391.06   16.80
   3  -3  -7  271.67   12.20
   2  -3  -7  746.63   30.00
   1  -3  -7 1015.80   40.00
   0  -3  -7  831.22   33.50
   0  -3  -7  798.12   32.50
  -1  -3  -7  424.66   17.90
  -1  -3  -7  426.06   19.50
  -2  -3  -7  107.19    7.70
  -2  -3  -7  107.19    6.00
  -3  -3  -7  131.09    9.40
  -3  -3  -7  135.99    7.10
  -4  -3  -7  337.27   15.20
  -4  -3  -7  343.27   18.80
  -5  -3  -7  131.19    7.50
  -5  -3  -7  128.49   10.80
  -6  -3  -7  308.77   19.30
  -6  -3  -7  319.07   14.70
  -7  -3  -7  152.48   13.30
  -7  -3  -7  151.58    8.80
  -8  -3  -7   83.99   10.70
  10  -4  -7  111.89   13.30
   9  -4  -7   80.69   10.90
   8  -4  -7  176.18   15.50
   7  -4  -7   63.59    4.40
   7  -4  -7   59.79    9.00
   6  -4  -7  148.89    7.70
   5  -4  -7  445.76   18.90
   4  -4  -7  219.08   10.30
   3  -4  -7  302.77   13.40
   2  -4  -7  961.20   38.10
   1  -4  -7  366.26   15.80
   0  -4  -7  479.65   20.10
  -1  -4  -7  353.76   16.90
  -1  -4  -7  343.27   15.20
  -2  -4  -7  149.29    7.90
  -2  -4  -7  156.28    9.90
  -3  -4  -7  189.28   12.00
  -3  -4  -7  195.98    9.70
  -4  -4  -7  127.99    7.30
  -4  -4  -7  126.19    9.90
  -5  -4  -7   38.40    6.30
  -5  -4  -7   41.90    4.30
  -6  -4  -7  196.08   14.40
  -6  -4  -7  184.38   10.20
  -7  -4  -7  254.47   17.70
  -7  -4  -7  242.28   12.70
  -8  -4  -7   90.69   10.30
  -8  -4  -7   95.19   11.40
  10  -5  -7   47.40    9.90
   9  -5  -7   78.99   11.30
   8  -5  -7  199.08   16.80
   7  -5  -7  259.97   19.00
   6  -5  -7  360.86   16.00
   6  -5  -7  379.86   23.30
   5  -5  -7  388.86   16.80
   5  -5  -7  396.36   23.50
   4  -5  -7  245.18   11.40
   4  -5  -7  247.78   16.90
   3  -5  -7  236.48   10.80
   3  -5  -7  226.98   15.50
   2  -5  -7  360.16   15.70
   2  -5  -7  366.86   20.40
   1  -5  -7  232.68   10.90
   1  -5  -7  236.98   14.50
   0  -5  -7  184.18    9.10
  -1  -5  -7  293.17   13.30
  -2  -5  -7   91.09    7.40
  -2  -5  -7   89.09    5.70
  -3  -5  -7  222.18   11.00
  -3  -5  -7  223.88   13.70
  -4  -5  -7  233.58   14.90
  -4  -5  -7  241.58   11.80
  -5  -5  -7  100.69    9.80
  -5  -5  -7  106.89    7.10
  -6  -5  -7  134.59   12.20
  -6  -5  -7  149.49    8.90
  -7  -5  -7  173.38   10.20
  -7  -5  -7  158.08   14.10
   9  -6  -7   33.30    9.00
   8  -6  -7  212.38   18.00
   7  -6  -7  123.09   13.00
   6  -6  -7  146.79    7.60
   6  -6  -7  146.69   13.70
   5  -6  -7  257.47   11.90
   5  -6  -7  262.07   18.20
   4  -6  -7  454.85   19.30
   4  -6  -7  456.65   25.70
   3  -6  -7  178.28    8.70
   3  -6  -7  163.18   13.00
   2  -6  -7  261.77   11.90
   2  -6  -7  254.37   16.30
   1  -6  -7  253.57   15.80
   1  -6  -7  283.57   12.40
   0  -6  -7  183.28    9.20
  -1  -6  -7  239.38   11.50
  -2  -6  -7  414.86   18.30
  -3  -6  -7  170.08    9.20
  -4  -6  -7  114.09    7.40
  -5  -6  -7  104.59    7.30
  -5  -6  -7   98.59    9.90
  -6  -6  -7   88.19   10.00
  -6  -6  -7   89.69    6.90
  -7  -6  -7  145.69   13.60
  -7  -6  -7  142.79    9.40
   8  -7  -7   96.29   12.70
   7  -7  -7   32.00    8.50
   6  -7  -7  141.19   13.70
   5  -7  -7  191.68   15.60
   5  -7  -7  186.48    9.30
   4  -7  -7  189.58   14.90
   4  -7  -7  179.78    9.20
   3  -7  -7  170.08    8.80
   3  -7  -7  178.88   13.80
   2  -7  -7  212.78   14.90
   2  -7  -7  224.58   10.70
   1  -7  -7  143.09    7.80
   0  -7  -7  208.58   10.40
  -1  -7  -7  255.97   12.40
  -2  -7  -7   65.99    5.10
  -3  -7  -7  344.67   16.20
  -4  -7  -7  104.79    7.40
  -5  -7  -7   69.69    6.30
   5   7   7   63.79    8.40
  -6  -7  -7   84.09    7.00
   6   7   7   74.89    9.50
   8  -8  -7  113.89   14.20
   7  -8  -7   14.80    7.00
   6  -8  -7  106.69   12.90
   5  -8  -7  167.28   15.30
   4  -8  -7  163.38    8.70
   4  -8  -7  175.58   15.00
   3  -8  -7  207.18   10.40
   3  -8  -7  210.68   16.00
   2  -8  -7  233.88   11.40
   1  -8  -7  321.77   14.80
   0  -8  -7  198.78   10.30
  -1  -8  -7   35.00    4.00
  -2  -8  -7  115.99    7.60
  -3  -8  -7  148.69    9.10
  -4  -8  -7  102.39    7.50
  -5  -8  -7   70.29    6.50
   6  -9  -7   84.99   12.00
   5  -9  -7  142.59   14.80
   4  -9  -7  207.28   17.20
   4  -9  -7  213.68   10.80
   3  -9  -7   35.10    4.00
   3  -9  -7   35.60    7.90
   2  -9  -7  144.99    8.30
   1  -9  -7  161.38    9.00
   0  -9  -7  174.48    9.60
  -1  -9  -7  110.29    7.40
  -2  -9  -7   80.49    6.60
  -3  -9  -7  113.89    7.90
  -4  -9  -7   76.19    6.70
   5 -10  -7  123.09   14.40
   4 -10  -7   63.29   10.70
   3 -10  -7   61.09    5.20
   2 -10  -7  102.29    6.90
   1 -10  -7   95.79    6.90
   0 -10  -7  108.59    7.60
  -1 -10  -7  131.49    8.70
  -2 -10  -7   50.49    5.90
   3  11  -8  217.68   17.40
   2  11  -8  131.19   13.70
   1  11  -8   68.89   10.40
   0  11  -8  153.98   14.90
  -1  11  -8  152.38   14.90
   5  10  -8  117.29   12.70
   4  10  -8  107.79   12.10
   3  10  -8  238.78   17.80
   2  10  -8  243.38   18.20
   1  10  -8   61.09    9.20
   0  10  -8  100.49   11.50
  -1  10  -8  142.99   13.80
  -2  10  -8  136.79   13.90
  -3  10  -8  127.59   13.90
  -4  10  -8  152.68   15.40
   6   9  -8   96.19   11.20
   5   9  -8  148.59   13.70
   4   9  -8   65.29    9.20
   3   9  -8  116.09   11.40
   2   9  -8  198.48   15.40
   1   9  -8   75.49    9.40
   0   9  -8  206.58   15.80
  -1   9  -8  190.08   15.30
  -2   9  -8   50.99    8.60
  -3   9  -8   83.79   10.90
  -4   9  -8  119.49   13.20
  -5   9  -8  115.29   13.80
   7   8  -8  111.09   11.70
   6   8  -8  152.98   13.30
   5   8  -8  157.98   13.40
   4   8  -8  176.78   14.00
   3   8  -8  136.89   11.90
   2   8  -8  359.56   21.40
   1   8  -8  188.78    9.90
   1   8  -8  185.88   14.10
   0   8  -8  206.08   15.10
  -1   8  -8  226.58   16.30
  -2   8  -8  122.79   11.80
  -3   8  -8   85.19   10.20
  -4   8  -8  155.58   14.40
  -5   8  -8   49.40    9.30
  -6   8  -8   86.99   12.10
   8   7  -8  102.19   10.80
   7   7  -8   36.20    7.40
   6   7  -8  164.48   13.10
   5   7  -8  107.49   10.40
   4   7  -8  128.69   11.20
   3   7  -8  367.66   20.90
   2   7  -8  521.55   22.90
   2   7  -8  535.45   27.40
   1   7  -8  309.27   18.70
   1   7  -8  310.87   14.30
   0   7  -8  190.88    9.70
   0   7  -8  200.08   14.10
  -1   7  -8  152.48   12.50
  -2   7  -8  399.96   23.30
  -3   7  -8  228.28   16.60
  -4   7  -8   50.79    8.40
  -5   7  -8  144.59   14.00
  -6   7  -8   83.99   11.50
  -7   7  -8   95.19   13.00
   8   6  -8   60.69    8.10
   7   6  -8  120.89   11.00
   6   6  -8  244.28   16.10
   5   6  -8  202.08   14.00
   4   6  -8  130.39   10.60
   3   6  -8  114.29    7.20
   3   6  -8  119.99    9.80
   2   6  -8  113.09    9.50
   2   6  -8  105.59    6.60
   1   6  -8  140.49   10.80
   1   6  -8  133.29    7.50
   0   6  -8  219.48   10.50
   0   6  -8  219.68   14.40
  -1   6  -8   70.99    6.20
  -1   6  -8   70.89    7.90
  -2   6  -8  285.37   18.10
  -3   6  -8  462.05   25.80
  -4   6  -8  204.68   15.80
  -5   6  -8  157.88   14.20
  -6   6  -8  144.99   14.20
  -7   6  -8   76.99   11.50
   7   5  -8  145.09   11.50
   6   5  -8  317.27   18.40
   5   5  -8  288.17   17.00
   5   5  -8  308.97   14.60
   4   5  -8  394.46   18.00
   4   5  -8  402.16   21.00
   3   5  -8   48.20    5.80
   3   5  -8   57.39    4.40
   2   5  -8   37.80    3.60
   2   5  -8   44.80    5.50
   1   5  -8   19.10    2.70
   1   5  -8   15.60    3.80
   0   5  -8  225.38   14.00
   0   5  -8  215.88   10.40
  -1   5  -8  267.27   15.90
  -1   5  -8  245.08   11.50
  -2   5  -8  654.93   32.00
  -3   5  -8  579.24   29.90
  -4   5  -8  364.36   22.10
  -5   5  -8  110.59   11.50
  -6   5  -8   99.99   11.70
  -7   5  -8   98.69   12.20
  -8   5  -8   94.29   12.90
  10   4  -8   72.79    6.60
   9   4  -8  149.59    9.60
   8   4  -8  144.29    9.10
   7   4  -8   35.40    4.70
   6   4  -8  298.27   14.70
   6   4  -8  308.87   17.20
   5   4  -8  420.96   21.40
   5   4  -8  426.26   19.10
   4   4  -8  364.16   18.60
   4   4  -8  347.37   16.20
   3   4  -8  137.79    7.70
   3   4  -8  140.39    9.40
   2   4  -8  164.98   10.60
   2   4  -8  166.78    8.60
   1   4  -8  170.38   10.70
   1   4  -8  155.58    8.20
   0   4  -8  238.48   11.00
   0   4  -8  239.78   14.10
  -1   4  -8  420.66   17.70
  -1   4  -8  416.96   21.70
  -2   4  -8  420.16   17.60
  -2   4  -8  424.16   22.50
  -3   4  -8  436.26   23.80
  -4   4  -8  337.57   20.70
  -5   4  -8  109.09   11.30
  -6   4  -8   96.99   11.20
  -7   4  -8  130.99   13.70
  -8   4  -8   94.19   12.60
  10   3  -8  167.58   10.30
   9   3  -8  142.89    9.10
   8   3  -8  106.59    7.30
   7   3  -8  112.69    7.30
   6   3  -8  211.38   11.00
   5   3  -8  267.57   14.80
   5   3  -8  288.47   13.50
   4   3  -8  155.78    9.70
   4   3  -8  152.48    8.40
   3   3  -8  108.59    6.50
   3   3  -8  111.69    7.70
   2   3  -8   69.49    5.80
   2   3  -8   66.29    4.60
   1   3  -8  248.78   13.50
   1   3  -8  238.98   11.30
   0   3  -8  370.56   16.20
   0   3  -8  380.96   19.20
  -1   3  -8  286.67   12.90
  -1   3  -8  299.87   16.40
  -2   3  -8  503.85   20.80
  -2   3  -8  507.65   25.40
  -3   3  -8  311.17   13.80
  -3   3  -8  321.37   18.80
  -4   3  -8  178.68   13.50
  -5   3  -8  214.88   15.90
  -6   3  -8  136.69   13.10
  -7   3  -8  166.78   15.10
  -8   3  -8  165.38   15.90
  10   2  -8  175.68   10.60
   9   2  -8   80.89    6.40
   8   2  -8  188.48   10.50
   7   2  -8  199.98   10.70
   6   2  -8  188.88   10.00
   5   2  -8  184.58    9.70
   4   2  -8  343.57   15.60
   4   2  -8  348.27   17.90
   3   2  -8  349.67   15.50
   3   2  -8  346.87   16.50
   2   2  -8  368.46   16.00
   2   2  -8  360.96   17.20
   1   2  -8  245.18   11.40
   1   2  -8  248.98   13.10
   0   2  -8  440.36   20.90
   0   2  -8  424.36   18.20
  -1   2  -8  379.46   19.50
  -1   2  -8  391.56   16.40
  -2   2  -8  169.38    8.10
  -2   2  -8  164.68   11.40
  -3   2  -8  139.19    7.10
  -3   2  -8  149.59   11.20
  -4   2  -8  117.49   10.40
  -5   2  -8  145.09   12.50
  -6   2  -8  347.07   22.00
  -7   2  -8   99.79   11.70
  -8   2  -8  164.28   15.60
  10   1  -8  163.78    9.90
   9   1  -8  175.98   10.10
   8   1  -8  133.29    8.20
   7   1  -8  274.67   13.50
   6   1  -8  342.47   15.80
   5   1  -8  157.38    8.50
   4   1  -8  300.77   13.80
   3   1  -8  543.55   22.80
   2   1  -8  485.15   20.60
   2   1  -8  489.65   21.40
   1   1  -8  309.77   15.00
   1   1  -8  305.17   13.60
   0   1  -8  462.25   19.40
   0   1  -8  466.05   21.60
  -1   1  -8  564.64   23.10
  -1   1  -8  561.54   26.00
  -2   1  -8  272.27   12.30
  -2   1  -8  287.47   15.90
  -3   1  -8  176.58   12.20
  -3   1  -8  180.88    8.60
  -4   1  -8  188.88    9.10
  -4   1  -8  201.28   13.80
  -5   1  -8  280.17   18.10
  -6   1  -8  112.19   11.40
  -7   1  -8   83.69   10.60
  -8   1  -8   67.49   10.50
  10   0  -8   71.39    5.90
   9   0  -8  194.38   10.60
   8   0  -8  130.89    7.90
   7   0  -8  359.86   16.50
   6   0  -8  527.65   22.70
   5   0  -8   29.40    3.20
   4   0  -8  242.68   11.60
   3   0  -8  517.05   21.80
   2   0  -8   87.09    5.30
   1   0  -8  561.74   23.30
   1   0  -8  567.14   24.20
   0   0  -8  453.25   19.30
   0   0  -8  468.55   21.10
  -1   0  -8  277.17   14.50
  -1   0  -8  263.27   12.00
  -2   0  -8  460.05   18.90
  -2   0  -8  439.66   22.00
  -3   0  -8  288.27   16.50
  -3   0  -8  289.07   12.80
  -4   0  -8  355.56   15.50
  -4   0  -8  364.16   20.30
  -5   0  -8  296.17   18.40
  -5   0  -8  284.47   13.00
  -6   0  -8  213.78   16.00
  -7   0  -8   54.79    8.90
  -8   0  -8   55.89    9.50
   9  -1  -8  193.68   10.40
   8  -1  -8  224.08   11.40
   7  -1  -8  497.15   21.60
   6  -1  -8  489.65   21.20
   5  -1  -8  415.56   18.20
   4  -1  -8  203.48   10.00
   3  -1  -8  315.77   14.20
   2  -1  -8  198.48    9.60
   1  -1  -8  102.29    5.80
   0  -1  -8  231.88   11.80
   0  -1  -8  229.38   10.70
  -1  -1  -8  248.68   13.10
  -1  -1  -8  237.18   11.10
  -2  -1  -8  549.15   25.60
  -2  -1  -8  549.05   22.60
  -3  -1  -8  208.18   13.40
  -3  -1  -8  227.08   10.30
  -4  -1  -8  155.18   11.60
  -4  -1  -8  145.89    7.80
  -5  -1  -8  212.38   14.90
  -5  -1  -8  197.38   10.00
  -6  -1  -8  178.08   14.20
  -7  -1  -8   51.49    8.60
  -8  -1  -8  106.39   12.20
   9  -2  -8  100.19    6.60
   8  -2  -8  157.98    8.80
   7  -2  -8  273.27   13.00
   6  -2  -8  661.53   27.50
   5  -2  -8  714.03   29.30
   4  -2  -8  189.18    9.40
   3  -2  -8  395.46   17.10
   2  -2  -8  376.96   16.40
   0  -2  -8  150.28    7.70
  -1  -2  -8  151.98    7.80
  -1  -2  -8  151.08    9.20
  -2  -2  -8  416.06   20.60
  -2  -2  -8  430.26   18.10
  -3  -2  -8  215.68   10.00
  -3  -2  -8  190.18   12.50
  -4  -2  -8  180.58    8.90
  -4  -2  -8  164.28   12.00
  -5  -2  -8   69.89    5.10
  -5  -2  -8   74.59    8.40
  -6  -2  -8  114.89    7.20
  -6  -2  -8  126.09   11.60
  -7  -2  -8   30.70    7.40
  -8  -2  -8   86.79   11.20
  10  -3  -8   79.59   11.80
   8  -3  -8  154.78    8.50
   7  -3  -8  367.46   16.50
   6  -3  -8  113.69    6.60
   5  -3  -8  174.18    8.90
   4  -3  -8  528.25   22.20
   3  -3  -8  254.37   11.80
   2  -3  -8  173.28    8.60
   1  -3  -8  174.68    8.70
   0  -3  -8  333.47   14.70
  -1  -3  -8  334.87   14.80
  -2  -3  -8  216.78   12.60
  -2  -3  -8  216.38   10.40
  -3  -3  -8  420.26   21.50
  -3  -3  -8  429.16   18.40
  -4  -3  -8  396.76   22.00
  -4  -3  -8  447.96   18.60
  -5  -3  -8   55.49    7.50
  -5  -3  -8   53.69    4.60
  -6  -3  -8  168.58   13.60
  -6  -3  -8  172.98    9.50
  -7  -3  -8   96.49    8.00
  -7  -3  -8   99.89   11.10
  -8  -3  -8   61.29    9.90
  10  -4  -8   83.39   12.10
   9  -4  -8   52.09    9.60
   8  -4  -8   73.19   10.70
   7  -4  -8  129.19    7.30
   6  -4  -8  269.77   12.60
   5  -4  -8  396.76   17.40
   4  -4  -8  309.87   14.00
   3  -4  -8  226.78   10.80
   2  -4  -8  126.79    6.90
   1  -4  -8  104.39    6.10
   0  -4  -8  221.68   10.60
  -1  -4  -8  467.05   19.90
  -2  -4  -8  231.48   11.20
  -3  -4  -8  157.78   10.80
  -3  -4  -8  142.29    8.20
  -4  -4  -8  106.89    6.80
  -4  -4  -8  111.59    9.50
  -5  -4  -8  139.69    8.30
  -5  -4  -8  138.19   11.40
  -6  -4  -8  108.29   10.80
  -6  -4  -8  100.09    7.20
  -7  -4  -8  108.49    7.60
  -7  -4  -8  104.39   11.40
   9  -5  -8  122.69   14.00
   8  -5  -8  230.18   18.80
   7  -5  -8  100.49    6.10
   7  -5  -8   99.09   11.80
   6  -5  -8  215.48   16.90
   6  -5  -8  205.18   10.30
   5  -5  -8  310.97   20.50
   5  -5  -8  304.37   13.90
   4  -5  -8  288.27   13.20
   3  -5  -8  195.48    9.70
   2  -5  -8  126.39    7.00
   1  -5  -8  151.28    8.00
   0  -5  -8  115.09    6.60
  -1  -5  -8   75.19    5.20
  -2  -5  -8  184.98    9.50
  -3  -5  -8  345.17   15.90
  -4  -5  -8   82.19    8.40
  -4  -5  -8   86.49    6.10
  -5  -5  -8   58.79    7.70
  -5  -5  -8   48.50    5.10
  -6  -5  -8   86.79   10.00
  -6  -5  -8   88.29    6.80
  -7  -5  -8  119.19   12.30
  -7  -5  -8  117.79    8.40
   9  -6  -8  110.29   13.90
   8  -6  -8  150.28   15.30
   7  -6  -8  137.09   14.00
   6  -6  -8   45.60    3.90
   6  -6  -8   47.10    8.50
   5  -6  -8   25.80    3.30
   5  -6  -8   23.40    6.70
   4  -6  -8  262.97   18.20
   4  -6  -8  265.27   12.40
   3  -6  -8  104.99    6.20
   3  -6  -8  100.49   10.10
   2  -6  -8  113.09    6.60
   2  -6  -8  112.19   10.20
   1  -6  -8  231.28   11.20
   0  -6  -8  279.17   13.10
  -1  -6  -8  210.38   10.60
  -2  -6  -8  204.58   10.60
  -3  -6  -8  132.89    8.00
  -4  -6  -8   92.19    6.80
  -5  -6  -8   57.19    5.70
  -5  -6  -8   61.79    8.40
  -6  -6  -8   66.99    6.50
  -6  -6  -8   74.99    9.50
   8  -7  -8  111.19   13.50
   7  -7  -8   88.09   11.80
   6  -7  -8  126.79   13.50
   5  -7  -8   98.99   11.50
   5  -7  -8   95.29    6.00
   4  -7  -8   98.49    6.30
   4  -7  -8  108.19   11.50
   3  -7  -8  129.29   12.00
   3  -7  -8  130.79    7.50
   2  -7  -8  232.98   11.40
   1  -7  -8   69.09    5.20
   0  -7  -8  164.58    8.90
  -1  -7  -8  185.68    9.90
  -2  -7  -8  114.79    7.30
  -3  -7  -8  126.69    8.00
  -4  -7  -8  135.09    8.70
  -5  -7  -8   59.89    6.00
   7  -8  -8   66.89   11.20
   6  -8  -8  119.79   13.70
   5  -8  -8  155.08   14.80
   5  -8  -8  164.18    8.80
   4  -8  -8  178.28   15.30
   4  -8  -8  169.98    9.20
   3  -8  -8   82.49   10.20
   3  -8  -8   75.69    5.60
   2  -8  -8  150.88    8.40
   1  -8  -8  161.98    9.00
   0  -8  -8  109.39    7.20
  -1  -8  -8   68.29    5.50
  -2  -8  -8   55.69    5.30
  -3  -8  -8   96.89    7.20
  -4  -8  -8   51.79    5.70
   6  -9  -8   91.89   12.60
   5  -9  -8  180.88   16.60
   4  -9  -8  100.29   12.10
   4  -9  -8   96.69    6.50
   3  -9  -8   22.20    3.40
   2  -9  -8  127.29    7.90
   1  -9  -8  119.09    7.70
   0  -9  -8   76.29    6.10
  -1  -9  -8  100.59    7.20
  -2  -9  -8   69.69    6.20
  -3  -9  -8   99.69    7.70
   3 -10  -8   32.10    4.30
   2 -10  -8   80.29    6.30
   1 -10  -8   80.09    6.40
   0 -10  -8  109.69    7.80
   4  10  -9  102.49   11.80
   3  10  -9   71.09   10.10
   2  10  -9  135.99   13.60
   1  10  -9   52.69    9.00
   0  10  -9   52.09    9.00
  -1  10  -9  161.88   15.30
  -2  10  -9  104.79   12.50
   5   9  -9   83.69   10.50
   4   9  -9   29.60    7.00
   3   9  -9  190.68   10.80
   3   9  -9  171.98   14.60
   2   9  -9  184.28   15.10
   2   9  -9  186.38   10.50
   1   9  -9   72.09    9.50
   0   9  -9   85.59   10.30
  -1   9  -9  163.08   14.60
  -2   9  -9   82.69   10.70
  -3   9  -9   90.79   11.50
  -4   9  -9  124.29   13.90
   7   8  -9   40.50    8.30
   6   8  -9   28.80    7.20
   5   8  -9  135.59   12.50
   4   8  -9  172.68   13.90
   3   8  -9  332.37   16.10
   3   8  -9  322.47   20.30
   2   8  -9  346.07   16.20
   2   8  -9  329.67   20.80
   1   8  -9  187.98   10.30
   1   8  -9  200.38   15.00
   0   8  -9  149.19   12.90
  -1   8  -9  174.78   14.40
  -2   8  -9   49.50    8.30
  -3   8  -9  115.19   12.30
  -4   8  -9  109.89   12.60
  -5   8  -9   70.59   11.10
   7   7  -9   27.20    6.50
   6   7  -9   83.79    9.60
   5   7  -9   94.49    7.20
   5   7  -9   98.29   10.10
   4   7  -9  123.39   10.90
   4   7  -9  114.29    7.80
   3   7  -9  434.46   24.00
   3   7  -9  445.06   20.10
   2   7  -9  392.86   18.30
   2   7  -9  411.96   22.80
   1   7  -9  161.88    8.90
   1   7  -9  160.38   12.70
   0   7  -9  188.98   14.10
  -1   7  -9  164.68   13.30
  -2   7  -9  243.18   17.30
  -3   7  -9   57.79    8.70
  -4   7  -9  114.29   12.30
  -5   7  -9  164.48   15.40
  -6   7  -9  165.38   16.30
   8   6  -9  105.59    8.10
   7   6  -9   84.79    7.00
   6   6  -9  175.68   13.30
   6   6  -9  171.18   10.30
   5   6  -9  130.99    8.40
   5   6  -9  129.59   11.00
   4   6  -9  112.79    7.40
   4   6  -9  113.09    9.90
   3   6  -9  332.67   18.90
   3   6  -9  317.97   15.40
   2   6  -9  506.55   22.40
   2   6  -9  527.75   26.50
   1   6  -9   69.59    5.10
   1   6  -9   70.39    7.70
   0   6  -9  117.49   10.40
   0   6  -9  123.59    6.90
  -1   6  -9  209.28   14.70
  -2   6  -9  360.26   21.50
  -3   6  -9  221.68   16.30
  -4   6  -9  128.89   12.60
  -5   6  -9  129.19   13.30
  -6   6  -9  147.99   14.90
   9   5  -9  116.39    8.60
   8   5  -9  124.39    8.60
   7   5  -9  129.59    8.60
   6   5  -9  258.87   13.40
   5   5  -9  259.67   15.70
   5   5  -9  244.28   12.80
   4   5  -9   75.69    5.70
   4   5  -9   69.49    7.10
   3   5  -9  145.59    8.10
   3   5  -9  125.99    9.90
   2   5  -9  401.36   21.30
   2   5  -9  423.56   18.40
   1   5  -9  126.99   10.00
   1   5  -9  139.39    7.60
   0   5  -9  258.17   12.20
   0   5  -9  265.17   16.00
  -1   5  -9  643.74   31.40
  -1   5  -9  634.24   26.30
  -2   5  -9  344.07   20.40
  -3   5  -9  191.28   14.60
  -4   5  -9  122.09   12.00
  -5   5  -9   72.89    9.90
  -6   5  -9  113.79   13.00
  -7   5  -9   80.39   11.80
   9   4  -9   79.59    6.80
   8   4  -9  161.78   10.00
   7   4  -9  102.29    7.30
   6   4  -9  250.37   13.00
   5   4  -9  309.97   15.00
   4   4  -9  115.49    8.70
   4   4  -9  112.39    7.10
   3   4  -9  318.37   17.00
   3   4  -9  314.67   14.80
   2   4  -9  550.94   26.80
   2   4  -9  602.14   24.50
   1   4  -9  117.39    9.10
   1   4  -9  128.09    7.00
   0   4  -9  336.67   15.00
   0   4  -9  331.77   18.40
  -1   4  -9  462.15   19.30
  -1   4  -9  447.36   23.60
  -2   4  -9  344.17   20.00
  -2   4  -9  338.47   15.30
  -3   4  -9  163.78   13.00
  -4   4  -9  136.89   12.30
  -5   4  -9   84.29   10.40
  -6   4  -9  103.39   12.00
  -7   4  -9   74.39   11.10
   9   3  -9   99.29    7.60
   8   3  -9  129.39    8.50
   7   3  -9  115.19    7.60
   6   3  -9  305.37   14.90
   5   3  -9  349.07   16.40
   4   3  -9  557.54   24.00
   3   3  -9  336.77   15.70
   3   3  -9  351.16   17.40
   2   3  -9  262.17   14.30
   2   3  -9  268.37   12.60
   1   3  -9  202.38   10.00
   1   3  -9  202.58   12.10
   0   3  -9  144.79    7.30
   0   3  -9  118.79    9.20
  -1   3  -9   41.90    5.80
  -1   3  -9   46.00    3.60
  -2   3  -9  229.28   10.80
  -2   3  -9  236.88   15.10
  -3   3  -9  326.57   19.50
  -4   3  -9  263.07   17.70
  -5   3  -9  182.48   14.90
  -6   3  -9  118.39   12.50
  -7   3  -9  111.29   13.00
  10   2  -9   82.59    6.90
   9   2  -9  106.99    7.70
   8   2  -9  170.98   10.00
   7   2  -9  166.48    9.60
   6   2  -9  398.76   18.30
   5   2  -9  399.46   18.10
   4   2  -9  317.27   14.80
   3   2  -9  314.17   14.50
   2   2  -9  592.04   26.80
   2   2  -9  615.54   25.30
   1   2  -9  296.47   13.70
   1   2  -9  302.87   15.70
   0   2  -9  413.36   18.10
   0   2  -9  431.76   21.10
  -1   2  -9  102.09    8.50
  -1   2  -9  113.29    6.20
  -2   2  -9  109.99    9.20
  -2   2  -9  108.89    6.10
  -3   2  -9  143.09   11.40
  -3   2  -9  130.99    7.10
  -4   2  -9  168.68   13.30
  -5   2  -9  277.27   18.70
  -6   2  -9  113.69   12.10
  -7   2  -9   88.39   11.50
  -8   2  -9   76.89   11.70
  10   1  -9  126.09    8.50
   9   1  -9  141.09    8.90
   8   1  -9  123.09    7.90
   7   1  -9  112.39    7.30
   6   1  -9  308.17   14.70
   5   1  -9  171.18    9.30
   4   1  -9  189.18    9.80
   3   1  -9  232.68   11.40
   2   1  -9  399.86   17.50
   1   1  -9  272.77   12.60
   1   1  -9  272.47   15.30
   0   1  -9  610.64   27.50
   0   1  -9  595.84   24.90
  -1   1  -9  221.58   13.30
  -1   1  -9  225.68   10.60
  -2   1  -9  177.08   12.30
  -2   1  -9  207.58    9.50
  -3   1  -9  202.58   14.00
  -3   1  -9  219.58   10.10
  -4   1  -9  273.87   12.60
  -4   1  -9  279.77   17.70
  -5   1  -9  186.48   14.60
  -6   1  -9  165.58   14.40
  -7   1  -9   58.29    9.60
  -8   1  -9   60.99   10.50
  10   0  -9   94.49    7.00
   9   0  -9  166.18    9.70
   8   0  -9  192.38   10.50
   7   0  -9   97.49    6.60
   6   0  -9  220.38   11.30
   5   0  -9   28.40    3.30
   4   0  -9  295.97   13.90
   3   0  -9  440.36   19.10
   2   0  -9  164.28    8.50
   1   0  -9  250.07   11.80
   0   0  -9  310.87   13.90
   0   0  -9  306.67   19.10
  -1   0  -9  156.08   10.30
  -1   0  -9  159.58    8.10
  -2   0  -9  193.58   12.40
  -2   0  -9  195.28    9.50
  -3   0  -9  272.37   12.10
  -3   0  -9  248.98   15.70
  -4   0  -9  379.26   21.30
  -4   0  -9  364.96   16.20
  -5   0  -9  207.68   15.40
  -6   0  -9  141.69   13.20
  -7   0  -9   85.29   11.20
  -8   0  -9   83.09   11.50
  10  -1  -9  131.39    8.40
   9  -1  -9   66.69    5.50
   8  -1  -9  247.68   12.60
   7  -1  -9  260.37   12.90
   6  -1  -9  115.29    7.10
   5  -1  -9  252.87   12.30
   4  -1  -9  329.87   15.10
   3  -1  -9  203.78   10.20
   2  -1  -9  186.58    9.40
   1  -1  -9  182.58    9.20
   0  -1  -9  309.57   13.90
  -1  -1  -9  219.98   10.40
  -1  -1  -9  212.88   14.50
  -2  -1  -9  153.18   10.60
  -2  -1  -9  155.78    8.10
  -3  -1  -9  157.78    8.20
  -3  -1  -9  152.18   11.30
  -4  -1  -9  256.47   16.20
  -4  -1  -9  237.28   11.60
  -5  -1  -9  214.48   15.50
  -5  -1  -9  209.28   10.60
  -6  -1  -9  114.49   11.60
  -7  -1  -9   76.49   10.30
   9  -2  -9   65.59    5.40
   8  -2  -9  107.89    7.00
   7  -2  -9   53.69    4.60
   6  -2  -9  231.58   11.50
   5  -2  -9  243.18   11.90
   4  -2  -9  145.49    8.00
   3  -2  -9  176.18    9.10
   2  -2  -9  253.07   12.00
   1  -2  -9  164.08    8.50
   0  -2  -9  216.98   10.50
  -1  -2  -9  266.57   12.40
  -2  -2  -9  281.87   18.50
  -2  -2  -9  294.87   13.30
  -3  -2  -9  418.46   21.70
  -3  -2  -9  416.36   18.20
  -4  -2  -9  233.48   11.60
  -4  -2  -9  245.48   15.50
  -5  -2  -9   51.99    4.60
  -5  -2  -9   53.39    7.60
  -6  -2  -9   67.09    9.10
  -6  -2  -9   66.49    5.80
  -7  -2  -9   44.80    8.60
   8  -3  -9   32.90    4.20
   7  -3  -9  101.09    6.40
   6  -3  -9  129.69    7.50
   5  -3  -9   98.49    6.20
   4  -3  -9  109.49    6.60
   3  -3  -9  148.99    8.00
   2  -3  -9   54.19    4.20
   1  -3  -9  186.98    9.40
   0  -3  -9  213.08   10.50
  -1  -3  -9  344.57   15.50
  -2  -3  -9  176.08    9.10
  -3  -3  -9  364.66   16.40
  -4  -3  -9  103.49    6.60
  -4  -3  -9   93.89    9.10
  -5  -3  -9  163.28   13.00
  -5  -3  -9  167.98    9.20
  -6  -3  -9  104.19   10.90
  -6  -3  -9  117.29    7.50
  -7  -3  -9   70.09    9.90
   9  -4  -9   95.29   12.80
   8  -4  -9   65.69    5.10
   7  -4  -9  142.49    8.00
   6  -4  -9  245.48   12.00
   5  -4  -9   98.39    6.20
   4  -4  -9  182.58    9.40
   3  -4  -9  190.08    9.70
   2  -4  -9   62.79    4.60
   1  -4  -9  139.29    7.70
   0  -4  -9  146.39    8.00
  -1  -4  -9  155.38    8.40
  -2  -4  -9  316.97   14.70
  -3  -4  -9   66.19    5.20
  -4  -4  -9  174.38    9.60
  -5  -4  -9  109.19    7.30
  -5  -4  -9  102.59   10.10
  -6  -4  -9  108.59    7.60
  -6  -4  -9  100.99   10.80
   9  -5  -9  111.89   13.90
   8  -5  -9   73.29   11.10
   7  -5  -9   79.09    5.50
   7  -5  -9   78.99   11.20
   6  -5  -9  206.18   10.70
   6  -5  -9  224.78   17.70
   5  -5  -9  344.67   15.70
   4  -5  -9  245.98   11.90
   3  -5  -9  136.99    7.70
   2  -5  -9   72.29    5.10
   1  -5  -9   41.00    3.80
   0  -5  -9  124.89    7.30
  -1  -5  -9   95.39    6.30
  -2  -5  -9  333.07   15.40
  -3  -5  -9  222.88   11.50
  -4  -5  -9   51.29    5.00
  -5  -5  -9   67.09    6.10
  -6  -5  -9  105.19    7.70
  -6  -5  -9   97.49   11.50
   8  -6  -9   85.99   12.00
   7  -6  -9   92.49   11.90
   6  -6  -9  124.79    7.30
   6  -6  -9  124.09   13.30
   5  -6  -9  149.39    8.30
   5  -6  -9  151.68   14.10
   4  -6  -9  124.99   12.30
   4  -6  -9  122.49    7.20
   3  -6  -9  157.08    8.50
   3  -6  -9  157.08   13.20
   2  -6  -9   42.20    4.00
   2  -6  -9   43.20    9.30
   1  -6  -9  122.99    7.30
   0  -6  -9  181.68    9.60
  -1  -6  -9  157.18    8.80
  -2  -6  -9  191.18   10.30
  -3  -6  -9  193.58   10.60
  -4  -6  -9   89.19    6.80
  -5  -6  -9   48.10    5.90
   7  -7  -9  109.29   13.40
   6  -7  -9  130.29   13.90
   6  -7  -9  126.29    7.50
   5  -7  -9  123.09   13.00
   5  -7  -9  122.99    7.30
   4  -7  -9  109.09    6.80
   4  -7  -9  110.79   11.80
   3  -7  -9  156.28   13.60
   3  -7  -9  156.18    8.70
   2  -7  -9  249.97   12.30
   1  -7  -9   57.79    5.00
   0  -7  -9   43.80    4.50
  -1  -7  -9  107.29    7.20
  -2  -7  -9  100.99    7.10
  -3  -7  -9   52.39    5.30
  -4  -7  -9   77.79    6.70
   6  -8  -9   95.19   12.40
   5  -8  -9  132.19    7.80
   5  -8  -9  130.19   13.70
   4  -8  -9  120.19    7.30
   4  -8  -9  109.59   12.20
   3  -8  -9  142.09    8.30
   2  -8  -9  144.49    8.50
   1  -8  -9  144.99    8.60
   0  -8  -9   74.39    6.00
  -1  -8  -9   79.19    6.30
  -2  -8  -9   57.79    5.60
  -3  -8  -9   72.69    6.60
   4  -9  -9   62.89    5.30
   3  -9  -9   86.79    6.40
   2  -9  -9   80.99    6.40
   1  -9  -9   56.09    5.50
   0  -9  -9   80.09    6.50
  -1  -9  -9  106.09    7.70
   1  10 -10   85.89   11.10
   4   9 -10   32.60    7.70
   4   9 -10   34.70    5.10
   3   9 -10   83.19    6.70
   3   9 -10   74.79    9.90
   2   9 -10  105.99    7.80
   2   9 -10   99.39   11.30
   1   9 -10   79.59   10.00
   0   9 -10   44.30    8.30
  -1   9 -10  129.39   13.20
  -2   9 -10  141.09   14.30
   6   8 -10  102.79   11.30
   6   8 -10   87.59    7.60
   5   8 -10  148.59   13.00
   5   8 -10  136.69    9.40
   4   8 -10  150.68   13.10
   4   8 -10  142.69    9.40
   3   8 -10  168.08   10.30
   3   8 -10  183.38   14.60
   2   8 -10  173.38   10.00
   2   8 -10  174.28   14.20
   1   8 -10  156.88   13.40
   0   8 -10  143.09   13.10
  -1   8 -10   85.69   10.30
  -2   8 -10  119.59   12.50
  -3   8 -10   60.99    9.80
  -4   8 -10   43.70    9.30
   7   7 -10   95.59    7.80
   6   7 -10  148.59    9.80
   5   7 -10  190.78   14.50
   5   7 -10  201.08   11.50
   4   7 -10  150.68    9.30
   4   7 -10  140.79   12.00
   3   7 -10  200.98   14.70
   3   7 -10  196.68   11.00
   2   7 -10  237.18   12.30
   2   7 -10  236.38   16.10
   1   7 -10  207.78   10.70
   1   7 -10  198.48   14.70
   0   7 -10  198.48   15.10
  -1   7 -10  181.78   14.60
  -2   7 -10   22.70    6.40
  -3   7 -10   23.90    6.80
  -4   7 -10   82.49   11.00
  -5   7 -10   97.29   12.40
   8   6 -10  112.09    8.60
   7   6 -10   87.29    7.20
   6   6 -10  123.09    8.50
   5   6 -10  196.58   11.30
   4   6 -10  125.49    8.20
   4   6 -10  131.79   10.80
   3   6 -10  233.88   12.30
   3   6 -10  236.48   15.40
   2   6 -10  274.47   17.20
   2   6 -10  286.97   13.80
   1   6 -10   48.70    6.80
   1   6 -10   46.20    4.20
   0   6 -10   92.09    6.00
   0   6 -10   88.69    9.10
  -1   6 -10  268.87   17.70
  -2   6 -10   69.99    9.00
  -3   6 -10   53.09    8.40
  -4   6 -10   85.79   10.80
  -5   6 -10   67.99   10.30
   8   5 -10  128.79    9.10
   7   5 -10   70.69    6.30
   6   5 -10   81.69    6.60
   5   5 -10  138.99    8.70
   4   5 -10  134.99    8.40
   3   5 -10  202.38   11.00
   3   5 -10  216.48   13.80
   2   5 -10  349.67   15.70
   2   5 -10  316.57   18.30
   1   5 -10   62.99    4.80
   1   5 -10   59.99    7.00
   0   5 -10   96.59    6.10
   0   5 -10   96.59    9.20
  -1   5 -10  203.78   14.40
  -1   5 -10  193.98   11.70
  -2   5 -10  199.98   14.90
  -3   5 -10  103.89   10.90
  -4   5 -10  134.49   13.00
  -5   5 -10  112.29   12.50
  -6   5 -10   98.09   12.60
   9   4 -10   77.99    7.00
   8   4 -10  103.09    7.80
   7   4 -10  194.38   11.20
   6   4 -10  253.37   13.30
   5   4 -10  104.79    7.20
   4   4 -10   85.79    6.20
   3   4 -10  374.86   17.20
   2   4 -10  564.74   26.50
   2   4 -10  526.45   23.40
   1   4 -10  178.78    9.20
   1   4 -10  164.78   11.60
   0   4 -10  128.99   10.20
   0   4 -10  136.19    7.50
  -1   4 -10  242.78   11.40
  -1   4 -10  231.48   15.30
  -2   4 -10  208.78   14.80
  -3   4 -10   46.60    7.50
  -4   4 -10  124.39   12.20
  -5   4 -10  139.99   13.70
  -6   4 -10   81.89   11.30
   9   3 -10  121.89    8.70
   8   3 -10  161.38   10.00
   7   3 -10  117.29    8.00
   6   3 -10  143.69    8.80
   5   3 -10   84.59    6.20
   4   3 -10  123.09    7.50
   3   3 -10  363.86   16.70
   2   3 -10  501.35   21.80
   1   3 -10  174.58    9.30
   1   3 -10  179.98   11.70
   0   3 -10  139.49   10.20
   0   3 -10  126.19    7.40
  -1   3 -10   71.89    7.60
  -1   3 -10   80.79    5.20
  -2   3 -10  154.38   12.10
  -2   3 -10  156.38    8.20
  -3   3 -10  116.39   10.90
  -4   3 -10  162.08   13.80
  -5   3 -10  186.08   15.50
  -6   3 -10  139.09   14.10
  -7   3 -10   86.89   12.10
   9   2 -10   89.59    7.10
   8   2 -10  133.69    8.70
   7   2 -10   76.79    6.10
   6   2 -10   90.39    6.50
   5   2 -10   76.69    5.70
   4   2 -10   63.59    5.10
   3   2 -10  211.68   10.90
   2   2 -10  530.35   22.80
   1   2 -10  337.97   15.40
   0   2 -10  283.67   13.20
   0   2 -10  282.97   16.00
  -1   2 -10  302.17   13.90
  -1   2 -10  305.07   17.40
  -2   2 -10  133.29   10.90
  -2   2 -10  151.68    7.80
  -3   2 -10   58.59    4.60
  -3   2 -10   70.29    8.20
  -4   2 -10  212.38   15.80
  -5   2 -10  169.88   14.60
  -6   2 -10  135.69   13.70
  -7   2 -10   83.69   11.60
   9   1 -10   71.09    6.10
   8   1 -10  129.19    8.40
   7   1 -10  109.09    7.40
   6   1 -10  259.37   13.10
   5   1 -10  193.58   10.40
   4   1 -10   36.30    3.80
   3   1 -10  148.29    8.30
   2   1 -10  573.74   24.40
   1   1 -10  336.87   15.30
   0   1 -10  273.77   12.80
  -1   1 -10  262.17   12.20
  -1   1 -10  255.17   15.20
  -2   1 -10  211.58   10.30
  -2   1 -10  208.28   13.80
  -3   1 -10  132.99   11.10
  -3   1 -10  134.49    7.40
  -4   1 -10  104.79   10.40
  -5   1 -10  138.49   13.00
  -6   1 -10  141.49   13.70
  -7   1 -10   81.89   11.40
   9   0 -10  143.59    9.00
   8   0 -10  239.38   12.60
   7   0 -10   32.50    4.40
   6   0 -10   84.59    6.20
   5   0 -10  278.57   13.70
   4   0 -10  195.18   10.20
   3   0 -10   91.19    6.00
   2   0 -10  441.86   19.40
   1   0 -10  182.68    9.50
   0   0 -10  212.88   10.60
  -1   0 -10  230.18   11.10
  -2   0 -10  197.38    9.80
  -2   0 -10  188.98   12.70
  -3   0 -10  195.68   10.20
  -3   0 -10  223.48   14.50
  -4   0 -10  112.19    6.70
  -4   0 -10  109.09   10.40
  -5   0 -10   77.49    9.70
  -6   0 -10  103.99   11.80
  -7   0 -10  111.69   13.00
   9  -1 -10   74.09    6.10
   8  -1 -10  250.87   13.00
   7  -1 -10  154.18    9.00
   6  -1 -10   76.89    5.70
   5  -1 -10  266.47   13.10
   4  -1 -10  174.48    9.40
   3  -1 -10  222.18   11.10
   2  -1 -10  287.87   13.50
   1  -1 -10  214.78   10.70
   0  -1 -10  270.17   12.70
  -1  -1 -10  205.68   10.30
  -2  -1 -10  112.99    6.70
  -3  -1 -10  119.99    7.30
  -3  -1 -10  138.59   11.00
  -4  -1 -10  199.18   14.30
  -4  -1 -10  179.88    9.70
  -5  -1 -10  133.09   12.20
  -5  -1 -10  123.79    8.20
  -6  -1 -10   58.09    8.90
   9  -2 -10  106.29    7.30
   8  -2 -10  106.29    7.10
   7  -2 -10   74.39    5.70
   6  -2 -10   89.99    6.30
   5  -2 -10  199.18   10.40
   4  -2 -10  356.26   16.30
   3  -2 -10  271.17   13.00
   2  -2 -10  439.26   19.30
   1  -2 -10  254.07   12.20
   0  -2 -10  211.08   10.60
  -1  -2 -10  106.59    6.50
  -2  -2 -10  107.39    6.60
  -3  -2 -10  298.47   14.00
  -4  -2 -10  104.09   12.40
  -4  -2 -10  112.39    6.90
  -5  -2 -10   45.30    7.60
  -5  -2 -10   42.60    4.50
  -6  -2 -10   92.99   10.80
   9  -3 -10   88.29    6.50
   8  -3 -10   60.69    5.10
   7  -3 -10   35.40    3.90
   6  -3 -10  265.67   13.10
   5  -3 -10  359.36   16.50
   4  -3 -10  389.86   17.60
   3  -3 -10  241.78   11.90
   2  -3 -10  210.28   10.60
   1  -3 -10  206.88   10.50
   0  -3 -10  195.78   10.10
  -1  -3 -10  115.99    7.10
  -2  -3 -10  295.97   14.00
  -3  -3 -10   76.59    5.70
  -4  -3 -10  114.19    7.30
  -5  -3 -10   87.39    6.40
  -6  -3 -10  107.39   11.30
  -6  -3 -10   95.99    7.30
   8  -4 -10   94.39    6.50
   7  -4 -10  110.59    7.10
   6  -4 -10  169.88    9.40
   5  -4 -10  190.78   10.10
   4  -4 -10  235.88   11.70
   3  -4 -10  192.48   10.00
   2  -4 -10  133.39    7.70
   1  -4 -10  140.49    8.00
   0  -4 -10  124.69    7.50
  -1  -4 -10  215.38   11.00
  -2  -4 -10  138.89    8.20
  -3  -4 -10  173.58    9.60
  -4  -4 -10  126.99    8.10
  -5  -4 -10   67.89    5.90
   8  -5 -10   84.19   12.30
   7  -5 -10   94.49    6.40
   7  -5 -10   93.79   12.30
   6  -5 -10  127.59    7.60
   5  -5 -10  201.38   10.50
   4  -5 -10  100.19    6.50
   3  -5 -10  173.68    9.30
   2  -5 -10  126.49    7.50
   1  -5 -10   93.99    6.30
   0  -5 -10  124.99    7.60
  -1  -5 -10  186.68   10.00
  -2  -5 -10  102.99    6.90
  -3  -5 -10  116.29    7.70
  -4  -5 -10   92.39    6.90
  -5  -5 -10   73.29    6.60
   7  -6 -10   43.80    4.80
   7  -6 -10   50.79    9.70
   6  -6 -10  112.79   13.10
   6  -6 -10  114.09    7.10
   5  -6 -10  111.79    7.10
   5  -6 -10  114.99   12.60
   4  -6 -10   46.90    8.20
   4  -6 -10   47.20    4.50
   3  -6 -10  114.69   11.60
   3  -6 -10  105.69    6.90
   2  -6 -10  119.19    7.40
   1  -6 -10  123.09    7.60
   0  -6 -10  192.38   10.30
  -1  -6 -10  129.19    8.00
  -2  -6 -10   86.49    6.50
  -3  -6 -10   98.39    7.10
  -4  -6 -10   55.59    5.70
   6  -7 -10   49.70    9.60
   6  -7 -10   47.30    4.50
   5  -7 -10   54.49    4.80
   5  -7 -10   48.20    9.00
   4  -7 -10   87.29   10.90
   4  -7 -10   88.49    6.20
   3  -7 -10  154.18    8.90
   2  -7 -10  213.78   11.20
   1  -7 -10  183.08   10.10
   0  -7 -10   71.89    5.90
  -1  -7 -10   96.19    7.00
  -2  -7 -10   47.60    5.10
  -3  -7 -10   44.80    5.20
   4  -8 -10   50.69    4.90
   3  -8 -10   91.59    6.60
   2  -8 -10  133.19    8.30
   1  -8 -10   80.59    6.40
   0  -8 -10   97.39    7.20
  -1  -8 -10   59.59    5.80
   2   9 -11   43.40    8.10
   1   9 -11   67.09    9.70
   0   9 -11   70.39   10.10
   4   8 -11  110.09   11.60
   4   8 -11  103.99    7.90
   3   8 -11  108.79   11.40
   3   8 -11  115.29    8.00
   2   8 -11   73.89    6.20
   2   8 -11   78.99    9.70
   1   8 -11  144.59   13.20
   0   8 -11  110.39   11.70
  -1   8 -11  107.19   12.00
  -2   8 -11   69.49   10.20
   6   7 -11  100.79    8.10
   5   7 -11  114.69    8.40
   4   7 -11   75.19    6.50
   3   7 -11  112.19   10.70
   3   7 -11  106.99    7.70
   2   7 -11  136.89   12.00
   2   7 -11  135.09    8.50
   1   7 -11  111.29   11.00
   1   7 -11  106.89    7.10
   0   7 -11  113.39   11.30
  -1   7 -11  141.59   13.00
  -2   7 -11   39.20    8.40
  -3   7 -11   79.19   10.70
   7   6 -11   72.29    6.80
   6   6 -11   86.19    7.20
   5   6 -11  124.69    8.60
   4   6 -11   89.69    6.90
   3   6 -11   49.90    5.00
   2   6 -11   68.89    5.60
   2   6 -11   65.99    7.80
   1   6 -11   91.09    9.40
   1   6 -11   94.39    6.40
   0   6 -11  229.28   16.20
  -1   6 -11  233.28   16.70
  -2   6 -11  152.68   13.60
  -3   6 -11  139.69   13.50
  -4   6 -11  142.79   14.30
   7   5 -11   57.99    6.00
   6   5 -11   56.49    5.60
   5   5 -11  103.79    7.60
   4   5 -11  220.58   12.00
   3   5 -11  105.09    7.10
   2   5 -11   68.59    5.50
   1   5 -11  157.28    8.90
   1   5 -11  156.08   11.90
   0   5 -11  146.29   11.80
   0   5 -11  142.89    8.20
  -1   5 -11  146.39   12.30
  -2   5 -11  169.88   13.90
  -3   5 -11  128.09   12.60
  -4   5 -11  167.98   15.10
  -5   5 -11   93.69   12.00
   8   4 -11   87.79    7.40
   7   4 -11  124.09    8.60
   6   4 -11   94.99    7.10
   5   4 -11   60.39    5.50
   4   4 -11  102.59    7.10
   3   4 -11  158.58    9.20
   2   4 -11  205.08   10.80
   1   4 -11  225.78   11.50
   0   4 -11  124.09   10.50
   0   4 -11  129.19    7.50
  -1   4 -11  128.59    7.40
  -1   4 -11  128.49   11.10
  -2   4 -11  108.99   10.70
  -3   4 -11   80.19    9.80
  -4   4 -11  133.89   13.20
  -5   4 -11  111.09   12.80
   8   3 -11  130.99    9.00
   7   3 -11   85.39    6.90
   6   3 -11  134.89    8.60
   5   3 -11  137.99    8.60
   4   3 -11   72.79    5.70
   3   3 -11  185.58   10.20
   2   3 -11  273.27   13.40
   1   3 -11  122.39    7.40
   0   3 -11   97.29    6.20
  -1   3 -11  100.09    9.40
  -1   3 -11   92.69    6.10
  -2   3 -11   96.29    9.60
  -2   3 -11   90.79    8.30
  -3   3 -11  125.99   11.80
  -4   3 -11  212.58   16.60
  -5   3 -11  154.78   14.70
   8   2 -11  126.39    8.60
   7   2 -11  147.79    9.30
   6   2 -11  135.49    8.60
   5   2 -11  165.88    9.60
   4   2 -11  189.18   10.40
   3   2 -11  150.28    8.80
   2   2 -11  278.07   13.50
   1   2 -11   81.09    5.60
   0   2 -11  150.28    8.40
  -1   2 -11  223.18   11.10
  -2   2 -11  106.29    6.60
  -2   2 -11  107.49   10.10
  -3   2 -11  130.69   11.70
  -4   2 -11  247.38   17.70
  -5   2 -11   95.19   11.50
  -6   2 -11   82.79   11.60
   8   1 -11  184.58   10.90
   7   1 -11  177.08   10.40
   6   1 -11  230.18   12.30
   5   1 -11  211.78   11.40
   4   1 -11  152.28    8.90
   3   1 -11  128.49    7.80
   2   1 -11  398.96   18.10
   1   1 -11   93.69    6.20
   0   1 -11   54.19    4.60
  -1   1 -11  175.48    9.30
  -2   1 -11  168.58    9.00
  -3   1 -11   70.09    8.40
  -3   1 -11   71.19    5.20
  -4   1 -11  111.09   11.20
  -5   1 -11   96.39   11.20
  -6   1 -11   58.99   10.00
   8   0 -11  206.98   11.70
   7   0 -11   90.19    6.80
   6   0 -11  178.48   10.20
   5   0 -11  268.97   13.50
   4   0 -11   59.59    5.00
   3   0 -11   55.79    4.70
   2   0 -11  416.26   18.70
   1   0 -11  167.28    9.20
   0   0 -11   99.79    6.40
  -1   0 -11   85.69    5.80
  -2   0 -11  212.38   10.80
  -3   0 -11   51.19    4.50
  -4   0 -11   81.09    9.60
  -4   0 -11   70.99    7.20
  -5   0 -11  110.09   11.80
  -6   0 -11  157.98   15.00
   8  -1 -11   87.49    6.70
   7  -1 -11  112.29    7.60
   6  -1 -11  234.18   12.20
   5  -1 -11  172.58    9.70
   4  -1 -11  163.08    9.20
   3  -1 -11  255.37   12.70
   2  -1 -11  407.86   18.40
   1  -1 -11  126.49    7.60
   0  -1 -11   98.29    6.40
  -1  -1 -11  110.99    6.90
  -2  -1 -11  140.39    8.10
  -3  -1 -11   40.60    4.20
  -4  -1 -11   73.49    5.70
   8  -2 -11   55.89    5.20
   7  -2 -11   71.19    5.80
   6  -2 -11  107.89    7.20
   5  -2 -11  167.08    9.50
   4  -2 -11  214.88   11.20
   3  -2 -11  208.58   10.90
   2  -2 -11  457.55   20.30
   1  -2 -11  150.48    8.50
   0  -2 -11   94.89    6.40
  -1  -2 -11  183.28    9.70
  -2  -2 -11  187.88   10.00
  -3  -2 -11   40.60    4.40
  -4  -2 -11   33.40    4.30
  -5  -2 -11   62.89    5.60
   8  -3 -11   93.19    6.80
   7  -3 -11   33.30    4.30
   6  -3 -11  134.49    8.20
   5  -3 -11  186.18   10.20
   4  -3 -11   80.19    5.90
   3  -3 -11   61.09    5.00
   2  -3 -11  235.38   11.90
   1  -3 -11  239.08   12.00
   0  -3 -11   82.99    5.90
  -1  -3 -11  233.48   11.80
  -2  -3 -11  184.98   10.10
  -3  -3 -11   64.49    5.50
  -4  -3 -11   44.30    4.90
  -5  -3 -11   45.10    5.00
   7  -4 -11   55.29    5.10
   6  -4 -11   90.29    6.40
   5  -4 -11  126.89    7.90
   4  -4 -11   57.89    5.00
   3  -4 -11   70.09    5.50
   2  -4 -11  160.88    9.00
   1  -4 -11   82.59    6.00
   0  -4 -11   87.19    6.30
  -1  -4 -11  184.88   10.10
  -2  -4 -11  160.98    9.30
  -3  -4 -11  189.88   10.60
  -4  -4 -11   88.59    6.80
   7  -5 -11   72.49    5.70
   6  -5 -11   52.59    4.90
   5  -5 -11  100.49    6.90
   4  -5 -11   71.99    5.60
   3  -5 -11   99.99    6.70
   2  -5 -11  243.18   12.30
   1  -5 -11  116.59    7.50
   0  -5 -11   83.29    6.20
  -1  -5 -11   67.49    5.60
  -2  -5 -11   49.20    5.00
  -3  -5 -11   80.99    6.60
   6  -6 -11   77.69   11.40
   6  -6 -11   75.89    5.90
   5  -6 -11   66.59    5.40
   5  -6 -11   65.69   10.20
   4  -6 -11   59.39    5.10
   4  -6 -11   56.59    9.40
   3  -6 -11   87.29    6.40
   2  -6 -11  163.48    9.40
   1  -6 -11   96.99    6.90
   0  -6 -11  105.59    7.30
  -1  -6 -11   88.69    6.70
  -2  -6 -11   41.50    5.10
   4  -7 -11   89.59    6.60
   3  -7 -11  110.69    7.40
   2  -7 -11  125.49    8.10
   1  -7 -11  172.78   10.10
   0  -7 -11  108.19    7.60
  -1  -7 -11   31.60    4.70
   4   7 -12  117.09    8.40
   3   7 -12  120.69    8.30
   2   7 -12   97.89    7.10
   1   7 -12   69.19    9.00
   0   7 -12  169.08   14.40
  -1   7 -12  121.39   12.50
   5   6 -12   67.39    6.30
   4   6 -12  110.39    7.90
   3   6 -12   99.69    7.30
   2   6 -12   58.19    5.30
   1   6 -12  179.28   10.10
   0   6 -12  113.19   11.20
  -1   6 -12   65.39    9.00
  -2   6 -12   83.99   10.40
  -3   6 -12  113.69   12.60
   6   5 -12   94.99    7.60
   5   5 -12   74.39    6.40
   4   5 -12  146.39    9.20
   3   5 -12  163.38    9.70
   2   5 -12   97.19    6.90
   1   5 -12  212.18   11.30
   0   5 -12  121.69    7.60
  -1   5 -12   61.99    8.50
  -2   5 -12   29.50    7.00
  -3   5 -12   68.09    9.80
   7   4 -12  116.79    8.50
   6   4 -12  136.19    9.10
   5   4 -12  165.18   10.10
   4   4 -12  193.18   11.00
   3   4 -12  173.38   10.10
   2   4 -12  150.78    9.00
   1   4 -12  142.39    8.50
   0   4 -12  133.59    8.00
  -2   4 -12   76.09    9.40
  -3   4 -12  117.69   12.10
  -4   4 -12   89.59   11.50
   7   3 -12   75.29    6.60
   6   3 -12  183.68   10.90
   5   3 -12  195.38   11.20
   4   3 -12  114.29    7.80
   3   3 -12  138.99    8.60
   2   3 -12  122.79    7.80
   1   3 -12  135.89    8.20
   0   3 -12  108.39    7.00
  -1   3 -12   94.19    6.40
  -3   3 -12  127.79   12.40
  -4   3 -12   85.89   10.90
   7   2 -12   94.99    7.40
   6   2 -12  122.69    8.30
   5   2 -12  128.69    8.50
   4   2 -12  113.99    7.70
   3   2 -12   68.49    5.60
   2   2 -12  102.69    7.00
   1   2 -12   81.89    6.00
   0   2 -12  149.88    8.60
  -1   2 -12  119.39    7.40
  -2   2 -12  141.39    8.20
  -4   2 -12  106.69   11.90
   7   1 -12   88.89    7.10
   6   1 -12  170.88   10.30
   5   1 -12  194.38   10.90
   4   1 -12  288.67   14.40
   3   1 -12  145.09    8.70
   2   1 -12   54.09    4.90
   1   1 -12   47.80    4.50
   0   1 -12   94.89    6.50
  -1   1 -12  163.68    9.10
  -2   1 -12  212.38   11.00
   7   0 -12  131.99    8.70
   6   0 -12  149.49    9.30
   5   0 -12   97.09    7.00
   4   0 -12   73.89    5.90
   3   0 -12   72.29    5.80
   2   0 -12   94.89    6.60
   1   0 -12  135.39    8.20
   0   0 -12  123.19    7.60
  -1   0 -12  110.69    7.10
  -2   0 -12  109.89    7.10
  -3   0 -12   97.89    6.70
   7  -1 -12   44.00    4.90
   6  -1 -12  104.49    7.40
   5  -1 -12   59.19    5.40
   4  -1 -12   61.69    5.40
   3  -1 -12   71.79    5.70
   2  -1 -12  160.98    9.30
   1  -1 -12  119.59    7.50
   0  -1 -12  128.09    7.90
  -1  -1 -12  149.99    8.70
  -2  -1 -12  111.69    7.30
  -3  -1 -12   53.99    5.10
  -4  -1 -12   69.89    5.80
   7  -2 -12   41.00    5.20
   6  -2 -12   76.69    6.20
   5  -2 -12  102.19    7.20
   4  -2 -12   93.19    6.70
   3  -2 -12   98.79    6.80
   2  -2 -12  273.67   13.60
   1  -2 -12   91.79    6.50
   0  -2 -12   79.69    6.00
  -1  -2 -12  200.08   10.70
  -2  -2 -12  114.99    7.50
  -3  -2 -12   15.20    3.20
  -4  -2 -12   63.69    5.70
   7  -3 -12   52.19    5.10
   6  -3 -12  105.19    7.40
   5  -3 -12   96.59    6.90
   4  -3 -12   80.79    6.20
   3  -3 -12  114.69    7.50
   2  -3 -12  275.37   13.80
   1  -3 -12   45.50    4.60
   0  -3 -12   31.90    4.10
  -1  -3 -12  150.28    8.90
  -2  -3 -12   99.39    7.10
  -3  -3 -12   56.79    5.50
   6  -4 -12  123.79    8.00
   5  -4 -12   87.49    6.60
   4  -4 -12   68.79    5.80
   3  -4 -12   39.90    4.40
   2  -4 -12  151.08    9.00
   1  -4 -12   24.60    3.90
   0  -4 -12   56.79    5.30
  -1  -4 -12   70.49    5.90
  -2  -4 -12  161.98    9.70
  -3  -4 -12   69.69    6.20
   5  -5 -12   92.89    6.80
   4  -5 -12   52.99    5.10
   3  -5 -12   32.90    4.30
   2  -5 -12  207.68   11.20
   1  -5 -12  129.79    8.30
   0  -5 -12   25.70    4.20
  -1  -5 -12   64.39    5.90
   3  -6 -12   52.39    5.20
   2  -6 -12  137.59    8.80
   1  -6 -12   87.89    6.90
   0  -6 -12   40.00    5.20
   3   6 -13   60.79    5.90
   2   6 -13   99.09    7.30
   1   6 -13  104.19    9.20
   4   5 -13   64.09    6.10
   3   5 -13  109.79    7.90
   2   5 -13  177.28   10.30
   1   5 -13   93.39    6.80
   5   4 -13   78.39    6.80
   4   4 -13  104.69    7.70
   3   4 -13  166.28   10.10
   2   4 -13   91.89    6.90
   1   4 -13   94.69    6.90
   0   4 -13  146.89    8.80
   6   3 -13   49.40    5.60
   5   3 -13   70.89    6.40
   4   3 -13   86.59    6.90
   3   3 -13  118.99    8.00
   2   3 -13  131.49    8.40
   1   3 -13  123.69    7.90
   0   3 -13  119.49    7.70
  -1   3 -13  129.29    8.00
   6   2 -13  145.89    9.60
   5   2 -13   58.79    5.70
   4   2 -13   71.59    6.10
   3   2 -13  126.89    8.30
   2   2 -13   85.59    6.50
   1   2 -13  141.49    8.60
   0   2 -13  105.19    7.20
  -1   2 -13  137.99    8.40
   6   1 -13  163.98   10.10
   5   1 -13  100.99    7.50
   4   1 -13  129.99    8.50
   3   1 -13   85.29    6.50
   2   1 -13   37.80    4.40
   1   1 -13   94.39    6.80
   0   1 -13  151.18    9.00
  -1   1 -13  202.08   10.90
  -2   1 -13  124.89    7.90
   6   0 -13  143.59    9.30
   5   0 -13   40.90    5.30
   4   0 -13   44.90    4.90
   3   0 -13   72.49    6.00
   2   0 -13   54.99    5.20
   1   0 -13   67.39    5.70
   0   0 -13  197.38   10.80
  -1   0 -13  151.68    9.10
  -2   0 -13   82.49    6.30
  -3   0 -13   89.69    6.70
   6  -1 -13  139.79    9.10
   5  -1 -13  171.08   10.20
   4  -1 -13  144.09    9.00
   3  -1 -13  100.29    7.20
   2  -1 -13  109.69    7.50
   1  -1 -13   87.19    6.50
   0  -1 -13  119.79    7.80
  -1  -1 -13   79.19    6.30
  -2  -1 -13   48.30    5.10
   5  -2 -13  204.28   11.60
   4  -2 -13  276.77   14.20
   3  -2 -13  128.59    8.40
   2  -2 -13  120.29    8.00
   1  -2 -13   69.29    5.90
   0  -2 -13  114.09    7.70
  -1  -2 -13   41.20    4.80
  -2  -2 -13   19.70    3.80
   5  -3 -13   59.59    5.70
   4  -3 -13  126.59    8.40
   3  -3 -13  134.89    8.70
   2  -3 -13   88.59    6.80
   1  -3 -13   39.50    5.00
   0  -3 -13  125.99    8.20
  -1  -3 -13   69.59    6.10
   4  -4 -13   83.69    6.70
   3  -4 -13   65.89    6.00
   2  -4 -13   64.79    5.90
   1  -4 -13   87.89    6.80
   0  -4 -13   78.29    6.50
   3   3 -14   71.39    6.30
   2   3 -14   65.99    5.90
   1   3 -14   50.29    5.20
   4   2 -14  109.89    8.10
   3   2 -14   68.19    6.10
   2   2 -14   48.30    5.20
   1   2 -14   45.00    5.00
   0   2 -14   69.59    6.00
   4   1 -14   73.69    6.40
   3   1 -14   75.79    6.40
   2   1 -14   95.79    7.20
   1   1 -14   64.59    5.70
   0   1 -14  100.39    7.20
   3   0 -14   83.59    6.70
   2   0 -14   51.69    5.40
   1   0 -14   32.30    4.50
   0   0 -14   94.69    7.10
   3  -1 -14   66.49    6.10
   2  -1 -14   87.19    6.90
   1  -1 -14   81.39    6.60
   0   0   0    0.00    0.00

_computing_structure_solution     'SHELXT 2014/5 (Sheldrick, 2014)'
;
_shelx_hkl_checksum   11495
