# Supplementary material for: Structure Determination of Europium Complexes in Solution Using Crystal-Field Splitting of the Narrow f–f Emission Lines
Source: J Phys Chem Lett. 2021 Jul 19;12(29):6867–74. doi: 10.1021/acs.jpclett.1c01885 (PMC8397343; doi:10.1021/acs.jpclett.1c01885)
Supplement: Supplementary file 5 — jz1c01885_si_005.cif [file jz1c01885_si_005.cif]

 
data_200630PhEuCl_0m_b
 
_audit_creation_method            'SHELXL-2016/6'
_shelx_SHELXL_version_number      '2016/6'
_chemical_name_systematic         ?
_chemical_name_common             ?
_chemical_melting_point           ?
_chemical_formula_moiety          ?
_chemical_formula_sum
 'C56 H34 Cl3 Eu F9 N3 O8' 
_chemical_formula_weight          1306.17

loop_
 _atom_type_symbol
 _atom_type_description
 _atom_type_scat_dispersion_real
 _atom_type_scat_dispersion_imag
 _atom_type_scat_source
 'C'  'C'   0.0033   0.0016
 'International Tables Vol C Tables 4.2.6.8 and 6.1.1.4'
 'H'  'H'   0.0000   0.0000
 'International Tables Vol C Tables 4.2.6.8 and 6.1.1.4'
 'Cl'  'Cl'   0.1484   0.1585
 'International Tables Vol C Tables 4.2.6.8 and 6.1.1.4'
 'Eu'  'Eu'  -0.1578   3.6682
 'International Tables Vol C Tables 4.2.6.8 and 6.1.1.4'
 'F'  'F'   0.0171   0.0103
 'International Tables Vol C Tables 4.2.6.8 and 6.1.1.4'
 'N'  'N'   0.0061   0.0033
 'International Tables Vol C Tables 4.2.6.8 and 6.1.1.4'
 'O'  'O'   0.0106   0.0060
 'International Tables Vol C Tables 4.2.6.8 and 6.1.1.4'
 
_space_group_crystal_system       triclinic
_space_group_IT_number            1
_space_group_name_H-M_alt         'P 1'
_space_group_name_Hall            'P 1'
 
_shelx_space_group_comment
;
The symmetry employed for this shelxl refinement is uniquely defined
by the following loop, which should always be used as a source of
symmetry information in preference to the above space-group names.
They are only intended as comments.
;
 
loop_
 _space_group_symop_operation_xyz
 'x, y, z'
 
_cell_length_a                    10.3011(7)
_cell_length_b                    11.0339(7)
_cell_length_c                    12.1085(8)
_cell_angle_alpha                 93.0010(10)
_cell_angle_beta                  97.8510(10)
_cell_angle_gamma                 92.8650(10)
_cell_volume                      1359.23(16)
_cell_formula_units_Z             1
_cell_measurement_temperature     173(2)
_cell_measurement_reflns_used     643
_cell_measurement_theta_min       2.4312
_cell_measurement_theta_max       24.4320
 
_exptl_crystal_description        plate
_exptl_crystal_colour             colorless
_exptl_crystal_density_meas       ?
_exptl_crystal_density_method     ?
_exptl_crystal_density_diffrn     1.596          
_exptl_crystal_F_000              650
_exptl_transmission_factor_min    ?
_exptl_transmission_factor_max    ?
_exptl_crystal_size_max           0.15
_exptl_crystal_size_mid           0.14
_exptl_crystal_size_min           0.1
_exptl_absorpt_coefficient_mu     1.389
_shelx_estimated_absorpt_T_min    ?
_shelx_estimated_absorpt_T_max    ?
_exptl_absorpt_correction_type    ?
_exptl_absorpt_correction_T_min   ?
_exptl_absorpt_correction_T_max   ?
_exptl_absorpt_process_details    ?
_exptl_absorpt_special_details    ?
_diffrn_ambient_temperature       173(2)
_diffrn_radiation_wavelength      0.71073
_diffrn_radiation_type            MoK\a
_diffrn_source                    ?
_diffrn_measurement_device_type   'Bruker APEX-II CCD'
_diffrn_measurement_method        '\f and \w scans'
_diffrn_detector_area_resol_mean  ?
_diffrn_reflns_number             6410
_diffrn_reflns_av_unetI/netI      0.0587
_diffrn_reflns_av_R_equivalents   0.0160
_diffrn_reflns_limit_h_min        -12
_diffrn_reflns_limit_h_max        12
_diffrn_reflns_limit_k_min        -8
_diffrn_reflns_limit_k_max        13
_diffrn_reflns_limit_l_min        -13
_diffrn_reflns_limit_l_max        14
_diffrn_reflns_theta_min          1.851
_diffrn_reflns_theta_max          25.027
_diffrn_reflns_theta_full         25.027
_diffrn_measured_fraction_theta_max   0.976
_diffrn_measured_fraction_theta_full  0.976
_diffrn_reflns_Laue_measured_fraction_max    0.976
_diffrn_reflns_Laue_measured_fraction_full   0.976
_diffrn_reflns_point_group_measured_fraction_max   0.562
_diffrn_reflns_point_group_measured_fraction_full  0.562
_reflns_number_total              5407
_reflns_number_gt                 5391
_reflns_threshold_expression      'I > 2\s(I)'
_reflns_Friedel_coverage          0.153
_reflns_Friedel_fraction_max      0.149
_reflns_Friedel_fraction_full     0.149
 
_reflns_special_details
;
 Reflections were merged by SHELXL according to the crystal
 class for the calculation of statistics and refinement.
 
 _reflns_Friedel_fraction is defined as the number of unique
 Friedel pairs measured divided by the number that would be
 possible theoretically, ignoring centric projections and
 systematic absences.
;
 
_computing_data_collection        ?
_computing_cell_refinement        ?
_computing_data_reduction         ?
_computing_structure_solution     'SHELXT 2014/5 (Sheldrick, 2014)'
_computing_structure_refinement 'SHELXL-2016/6 (Sheldrick, 2016)'
_computing_molecular_graphics     ?
_computing_publication_material   ?
_refine_special_details           ?
_refine_ls_structure_factor_coef  Fsqd
_refine_ls_matrix_type            full
_refine_ls_weighting_scheme       calc
_refine_ls_weighting_details
'w=1/[\s^2^(Fo^2^)+(0.0231P)^2^] where P=(Fo^2^+2Fc^2^)/3'
_atom_sites_solution_primary      ?
_atom_sites_solution_secondary    ?
_atom_sites_solution_hydrogens    geom
_refine_ls_hydrogen_treatment     constr
_refine_ls_extinction_method      none
_refine_ls_extinction_coef        .
_refine_ls_abs_structure_details
;
 Classical Flack method preferred over Parsons because s.u. lower.
;
_refine_ls_abs_structure_Flack    -0.002(7)
_chemical_absolute_configuration  rm
_refine_ls_number_reflns          5407
_refine_ls_number_parameters      722
_refine_ls_number_restraints      3
_refine_ls_R_factor_all           0.0230
_refine_ls_R_factor_gt            0.0229
_refine_ls_wR_factor_ref          0.0514
_refine_ls_wR_factor_gt           0.0513
_refine_ls_goodness_of_fit_ref    0.804
_refine_ls_restrained_S_all       0.804
_refine_ls_shift/su_max           0.000
_refine_ls_shift/su_mean          0.000
 
loop_
 _atom_site_label
 _atom_site_type_symbol
 _atom_site_fract_x
 _atom_site_fract_y
 _atom_site_fract_z
 _atom_site_U_iso_or_equiv
 _atom_site_adp_type
 _atom_site_occupancy
 _atom_site_site_symmetry_order  
 _atom_site_calc_flag
 _atom_site_refinement_flags_posn
 _atom_site_refinement_flags_adp
 _atom_site_refinement_flags_occupancy
 _atom_site_disorder_assembly
 _atom_site_disorder_group
Eu01 Eu 0.51785(2) 0.52393(2) 0.00812(2) 0.02084(7) Uani 1 1 d . . . . .
Cl2 Cl 0.92088(17) -0.15891(14) -0.14628(17) 0.0565(4) Uani 1 1 d . . . . .
Cl1 Cl -0.11654(18) 0.04285(15) -0.38997(15) 0.0639(5) Uani 1 1 d . . . . .
Cl3 Cl 1.02424(15) 1.16179(14) 0.34795(13) 0.0502(4) Uani 1 1 d . . . . .
O8 O 0.6227(3) 0.7161(3) 0.0857(3) 0.0263(8) Uani 1 1 d . . . . .
F4 F 0.2578(4) 0.2891(3) 0.2458(3) 0.0612(10) Uani 1 1 d . . . . .
F1 F 0.2797(3) 0.8795(3) -0.1301(3) 0.0482(9) Uani 1 1 d . . . . .
O7 O 0.3597(3) 0.6253(3) 0.0975(3) 0.0314(8) Uani 1 1 d . . . . .
O2 O 0.7690(4) 0.4065(3) 0.3325(3) 0.0359(9) Uani 1 1 d . . . . .
F2 F 0.1786(4) 0.8065(3) -0.2875(3) 0.0603(11) Uani 1 1 d . . . . .
F7 F 0.1362(4) 0.7627(5) 0.0705(4) 0.0850(15) Uani 1 1 d . . . . .
C7 C 0.6289(6) 0.5486(5) -0.2741(4) 0.0374(13) Uani 1 1 d . . . . .
H7 H 0.570956 0.614974 -0.290825 0.045 Uiso 1 1 calc R U . . .
C28 C 0.1844(5) 0.2402(5) -0.2160(5) 0.0367(13) Uani 1 1 d . . . . .
H28 H 0.255993 0.227110 -0.163260 0.044 Uiso 1 1 calc R U . . .
F9 F 0.1730(3) 0.6883(4) 0.2279(3) 0.0624(11) Uani 1 1 d . . . . .
C48 C 0.8182(5) 0.8914(5) 0.1600(5) 0.0342(13) Uani 1 1 d . . . . .
H48 H 0.834277 0.829722 0.109206 0.041 Uiso 1 1 calc R U . . .
N3 N 0.6170(4) 0.4917(4) 0.2134(3) 0.0257(9) Uani 1 1 d . . . . .
O4 O 0.3559(3) 0.4296(3) -0.1326(3) 0.0301(8) Uani 1 1 d . . . . .
C30 C 0.0997(6) 0.1429(5) -0.2593(5) 0.0412(15) Uani 1 1 d . . . . .
H30 H 0.114188 0.065232 -0.235726 0.049 Uiso 1 1 calc R U . . .
O3 O 0.4298(3) 0.6756(3) -0.1168(3) 0.0298(8) Uani 1 1 d . . . . .
C9 C 0.7852(5) 0.5394(4) -0.1315(4) 0.0281(11) Uani 1 1 d . . . . .
C17 C 0.5552(5) 0.4771(5) 0.3173(4) 0.0288(12) Uani 1 1 d . . . . .
H17 H 0.467292 0.437127 0.298162 0.035 Uiso 1 1 calc R U . . .
F3 F 0.3859(4) 0.8517(3) -0.2686(3) 0.0496(9) Uani 1 1 d . . . . .
C50 C 0.9205(6) 0.9745(6) 0.2060(5) 0.0417(14) Uani 1 1 d . . . . .
H50 H 1.003546 0.970017 0.184704 0.050 Uiso 1 1 calc R U . . .
C39 C 0.6028(5) 0.0035(4) -0.0794(4) 0.0313(12) Uani 1 1 d . . . . .
H39 H 0.514591 -0.018696 -0.079071 0.038 Uiso 1 1 calc R U . . .
C47 C 0.6947(5) 0.8994(4) 0.1884(4) 0.0238(11) Uani 1 1 d . . . . .
C37 C 0.6497(5) 0.1223(4) -0.0454(4) 0.0251(11) Uani 1 1 d . . . . .
N2 N 0.7775(4) 0.5034(3) 0.0569(3) 0.0231(9) Uani 1 1 d . . . . .
F5 F 0.3130(6) 0.1125(4) 0.2131(6) 0.124(3) Uani 1 1 d . . . . .
C10 C 0.8566(5) 0.5154(4) -0.0211(4) 0.0269(11) Uani 1 1 d . . . . .
C40 C 0.8654(5) 0.0673(5) -0.0791(5) 0.0395(14) Uani 1 1 d . . . . .
H40 H 0.954196 0.087091 -0.079498 0.047 Uiso 1 1 calc R U . . .
N1 N 0.6609(4) 0.5424(4) -0.1522(3) 0.0279(9) Uani 1 1 d . . . . .
C33 C 0.2789(6) 0.2117(5) 0.1648(6) 0.0469(16) Uani 1 1 d . . . . .
C26 C 0.2346(6) 0.5792(5) -0.2213(5) 0.0306(14) Uani 1 1 d . . . . .
H26 H 0.157461 0.594835 -0.266494 0.037 Uiso 1 1 calc R U . . .
O1 O 0.8572(4) 0.5506(3) -0.2163(3) 0.0378(9) Uani 1 1 d . . . . .
C15 C 0.7341(6) 0.4562(5) 0.2343(4) 0.0249(13) Uani 1 1 d . . . . .
C6 C 0.5622(7) 0.4290(6) -0.3258(5) 0.0402(16) Uani 1 1 d . . . . .
C18 C 0.5464(7) 0.6002(6) 0.3777(5) 0.0322(15) Uani 1 1 d . . . . .
C24 C 0.2905(5) 0.8028(5) -0.2174(5) 0.0336(13) Uani 1 1 d . . . . .
F6 F 0.1663(5) 0.1892(6) 0.1031(4) 0.099(2) Uani 1 1 d . . . . .
C34 C 0.3838(5) 0.2630(5) 0.0966(4) 0.0297(12) Uani 1 1 d . . . . .
C14 C 0.8301(5) 0.4690(4) 0.1569(4) 0.0258(11) Uani 1 1 d . . . . .
C41 C 0.6840(6) -0.0809(5) -0.1133(5) 0.0364(13) Uani 1 1 d . . . . .
H41 H 0.651180 -0.159046 -0.138140 0.044 Uiso 1 1 calc R U . . .
C11 C 0.9904(5) 0.4988(5) -0.0020(5) 0.0339(13) Uani 1 1 d . . . . .
H11 H 1.043008 0.510393 -0.057643 0.041 Uiso 1 1 calc R U . . .
C19 C 0.6571(8) 0.6728(6) 0.4112(6) 0.0475(17) Uani 1 1 d . . . . .
H19 H 0.737491 0.648636 0.393822 0.057 Uiso 1 1 calc R U . . .
C44 C 0.3572(5) 0.7349(5) 0.1344(5) 0.0323(12) Uani 1 1 d . . . . .
O5 O 0.3836(3) 0.3758(3) 0.0915(3) 0.0282(8) Uani 1 1 d . . . . .
C42 C 0.8147(5) -0.0482(5) -0.1100(5) 0.0307(12) Uani 1 1 d . . . . .
C38 C 0.7850(5) 0.1531(4) -0.0478(4) 0.0334(13) Uani 1 1 d . . . . .
H38 H 0.818664 0.232146 -0.027892 0.040 Uiso 1 1 calc R U . . .
C32 C -0.0064(6) 0.1620(5) -0.3378(5) 0.0398(14) Uani 1 1 d . . . . .
C25 C 0.3207(5) 0.6756(5) -0.1805(4) 0.0277(11) Uani 1 1 d . . . . .
F8 F 0.2209(4) 0.8742(4) 0.2173(6) 0.112(2) Uani 1 1 d . . . . .
C49 C 0.6717(5) 0.9919(5) 0.2650(5) 0.0383(14) Uani 1 1 d . . . . .
H49 H 0.587837 0.998861 0.284113 0.046 Uiso 1 1 calc R U . . .
C01J C 0.2580(5) 0.4579(4) -0.1976(4) 0.0253(11) Uani 1 1 d . . . . .
C13 C 0.9618(5) 0.4477(5) 0.1827(5) 0.0344(13) Uani 1 1 d . . . . .
H13 H 0.995152 0.422573 0.252596 0.041 Uiso 1 1 calc R U . . .
C1 C 0.4483(11) 0.2105(10) -0.4272(7) 0.080(3) Uani 1 1 d . . . . .
H1 H 0.411415 0.137354 -0.462173 0.096 Uiso 1 1 calc R U . . .
O6 O 0.5955(3) 0.3248(3) -0.0238(3) 0.0263(8) Uani 1 1 d . . . . .
C51 C 0.7734(5) 1.0741(5) 0.3133(5) 0.0416(14) Uani 1 1 d . . . . .
H51 H 0.758336 1.135466 0.364913 0.050 Uiso 1 1 calc R U . . .
C36 C 0.5652(5) 0.2164(4) -0.0071(4) 0.0257(11) Uani 1 1 d . . . . .
C21 C 0.6507(11) 0.7819(7) 0.4707(8) 0.059(3) Uani 1 1 d . . . . .
H21 H 0.726122 0.832800 0.489710 0.071 Uiso 1 1 calc R U . . .
C52 C 0.8960(5) 1.0628(5) 0.2833(4) 0.0317(12) Uani 1 1 d . . . . .
C22 C 0.4241(9) 0.7444(8) 0.4672(7) 0.074(2) Uani 1 1 d . . . . .
H22 H 0.343870 0.768340 0.485169 0.089 Uiso 1 1 calc R U . . .
C35 C 0.4602(5) 0.1801(5) 0.0500(5) 0.0361(13) Uani 1 1 d . . . . .
H35 H 0.441877 0.097585 0.056505 0.043 Uiso 1 1 calc R U . . .
C4 C 0.6206(7) 0.3209(6) -0.3056(5) 0.0521(17) Uani 1 1 d . . . . .
H4 H 0.699687 0.321296 -0.258253 0.062 Uiso 1 1 calc R U . . .
C46 C 0.5880(5) 0.8057(4) 0.1390(4) 0.0258(11) Uani 1 1 d . . . . .
C12 C 1.0428(5) 0.4648(5) 0.1014(5) 0.0392(14) Uani 1 1 d . . . . .
H12 H 1.132077 0.453172 0.116873 0.047 Uiso 1 1 calc R U . . .
C29 C 0.0594(6) 0.3737(5) -0.3302(5) 0.0391(14) Uani 1 1 d . . . . .
H29 H 0.045978 0.451036 -0.355095 0.047 Uiso 1 1 calc R U . . .
C3 C 0.3875(9) 0.3162(12) -0.4482(8) 0.074(3) Uani 1 1 d . . . . .
H3 H 0.308692 0.314723 -0.496169 0.088 Uiso 1 1 calc R U . . .
C20 C 0.4305(7) 0.6361(6) 0.4051(6) 0.0516(17) Uani 1 1 d . . . . .
H20 H 0.354267 0.587570 0.381981 0.062 Uiso 1 1 calc R U . . .
C2 C 0.5626(9) 0.2119(7) -0.3551(6) 0.070(2) Uani 1 1 d . . . . .
H2 H 0.601596 0.139450 -0.339234 0.084 Uiso 1 1 calc R U . . .
C43 C 0.2224(6) 0.7663(5) 0.1628(7) 0.0509(18) Uani 1 1 d . . . . .
C23 C 0.5359(10) 0.8156(7) 0.5017(7) 0.073(2) Uani 1 1 d . . . . .
H23 H 0.533148 0.886586 0.546092 0.088 Uiso 1 1 calc R U . . .
C27 C 0.1648(5) 0.3565(5) -0.2496(4) 0.0268(11) Uani 1 1 d . . . . .
C31 C -0.0264(6) 0.2769(6) -0.3740(5) 0.0462(17) Uani 1 1 d . . . . .
H31 H -0.097249 0.289413 -0.427726 0.055 Uiso 1 1 calc R U . . .
C8 C 0.7628(6) 0.5789(6) -0.3102(5) 0.0448(15) Uani 1 1 d . . . . .
H8A H 0.774044 0.530004 -0.376797 0.054 Uiso 1 1 calc R U . . .
H8B H 0.772294 0.664171 -0.325229 0.054 Uiso 1 1 calc R U . . .
C16 C 0.6471(6) 0.3914(5) 0.3805(4) 0.0386(14) Uani 1 1 d . . . . .
H16A H 0.661209 0.413976 0.459885 0.046 Uiso 1 1 calc R U . . .
H16B H 0.611517 0.307901 0.369060 0.046 Uiso 1 1 calc R U . . .
C45 C 0.4574(5) 0.8230(4) 0.1579(4) 0.0323(12) Uani 1 1 d . . . . .
H45 H 0.438535 0.898377 0.187908 0.039 Uiso 1 1 calc R U . . .
C5 C 0.4459(8) 0.4286(9) -0.3961(6) 0.051(2) Uani 1 1 d . . . . .
H5 H 0.405421 0.500922 -0.409705 0.061 Uiso 1 1 calc R U . . .
C54 C 0.0374(11) 0.6941(14) 0.4667(8) 0.111(4) Uani 1 1 d . . . . .
C53 C 0.0429(13) 0.8214(13) 0.4461(10) 0.133(5) Uani 1 1 d . . . . .
H53A H 0.121346 0.841884 0.414865 0.200 Uiso 1 1 calc R U . . .
H53B H 0.043284 0.868555 0.515050 0.200 Uiso 1 1 calc R U . . .
H53C H -0.032417 0.838679 0.394586 0.200 Uiso 1 1 calc R U . . .
N4 N 0.0368(16) 0.5999(13) 0.4828(11) 0.213(9) Uani 1 1 d . . . . .
 
loop_
 _atom_site_aniso_label
 _atom_site_aniso_U_11
 _atom_site_aniso_U_22
 _atom_site_aniso_U_33
 _atom_site_aniso_U_23
 _atom_site_aniso_U_13
 _atom_site_aniso_U_12
Eu01 0.02022(10) 0.02110(10) 0.02134(11) 0.00138(7) 0.00318(8) 0.00163(7)
Cl2 0.0557(10) 0.0378(8) 0.0805(12) -0.0026(8) 0.0218(10) 0.0192(7)
Cl1 0.0690(11) 0.0514(10) 0.0618(11) -0.0137(8) -0.0089(9) -0.0230(9)
Cl3 0.0425(8) 0.0501(9) 0.0547(9) -0.0083(7) 0.0081(7) -0.0202(7)
O8 0.0275(18) 0.0203(17) 0.0318(19) -0.0009(14) 0.0075(16) 0.0020(14)
F4 0.068(3) 0.060(2) 0.061(2) 0.001(2) 0.038(2) -0.012(2)
F1 0.055(2) 0.0341(18) 0.056(2) -0.0024(16) 0.0078(18) 0.0119(15)
O7 0.0296(19) 0.0234(19) 0.042(2) 0.0004(16) 0.0089(17) 0.0011(15)
O2 0.044(2) 0.037(2) 0.027(2) 0.0080(16) 0.0003(17) 0.0103(17)
F2 0.055(2) 0.041(2) 0.076(3) 0.0093(18) -0.030(2) 0.0102(17)
F7 0.033(2) 0.101(4) 0.125(4) 0.049(3) 0.004(2) 0.020(2)
C7 0.052(4) 0.040(3) 0.023(3) 0.008(2) 0.005(3) 0.012(3)
C28 0.034(3) 0.035(3) 0.038(3) -0.003(2) -0.003(3) 0.000(2)
F9 0.042(2) 0.068(2) 0.081(3) -0.019(2) 0.033(2) -0.0073(19)
C48 0.027(3) 0.035(3) 0.041(3) -0.006(2) 0.009(2) 0.003(2)
N3 0.029(2) 0.032(2) 0.017(2) -0.0003(17) 0.0043(18) 0.0010(18)
O4 0.0263(19) 0.0286(19) 0.034(2) 0.0038(15) -0.0030(16) 0.0016(15)
C30 0.049(4) 0.029(3) 0.045(4) 0.002(3) 0.003(3) 0.002(3)
O3 0.0275(19) 0.0266(18) 0.034(2) 0.0060(15) -0.0015(17) 0.0021(15)
C9 0.035(3) 0.023(3) 0.029(3) -0.005(2) 0.017(2) 0.000(2)
C17 0.034(3) 0.034(3) 0.018(3) 0.003(2) 0.007(2) -0.003(2)
F3 0.059(2) 0.0394(19) 0.054(2) 0.0171(16) 0.0172(18) 0.0025(17)
C50 0.028(3) 0.050(4) 0.049(4) -0.002(3) 0.015(3) -0.003(3)
C39 0.030(3) 0.028(3) 0.036(3) 0.002(2) 0.006(2) -0.001(2)
C47 0.027(3) 0.018(2) 0.027(3) 0.0048(19) 0.004(2) 0.001(2)
C37 0.025(3) 0.023(3) 0.027(3) 0.004(2) 0.003(2) 0.003(2)
N2 0.021(2) 0.023(2) 0.026(2) -0.0004(16) 0.0045(18) 0.0008(16)
F5 0.143(5) 0.067(3) 0.206(7) 0.083(4) 0.136(5) 0.052(3)
C10 0.027(3) 0.019(2) 0.035(3) -0.007(2) 0.008(2) -0.001(2)
C40 0.029(3) 0.036(3) 0.055(4) -0.004(3) 0.012(3) 0.002(2)
N1 0.034(3) 0.027(2) 0.025(2) 0.0045(17) 0.0085(19) 0.0051(18)
C33 0.051(4) 0.024(3) 0.071(4) 0.007(3) 0.029(3) 0.000(3)
C26 0.026(3) 0.031(3) 0.032(3) 0.000(2) -0.008(3) 0.002(3)
O1 0.046(2) 0.037(2) 0.034(2) 0.0024(17) 0.0198(18) -0.0019(18)
C15 0.026(3) 0.024(3) 0.022(3) -0.001(2) -0.005(3) -0.001(3)
C6 0.044(4) 0.060(4) 0.019(3) 0.003(3) 0.015(3) -0.001(3)
C18 0.037(4) 0.039(3) 0.022(4) 0.008(3) 0.006(3) 0.006(3)
C24 0.030(3) 0.031(3) 0.038(3) 0.005(2) -0.002(3) 0.004(2)
F6 0.055(3) 0.154(5) 0.083(3) -0.034(3) 0.029(3) -0.060(3)
C34 0.026(3) 0.033(3) 0.031(3) 0.006(2) 0.005(2) 0.001(2)
C14 0.028(3) 0.024(3) 0.025(3) -0.002(2) 0.002(2) 0.006(2)
C41 0.050(4) 0.024(3) 0.036(3) -0.001(2) 0.011(3) 0.001(3)
C11 0.030(3) 0.031(3) 0.041(3) -0.007(3) 0.013(3) -0.003(2)
C19 0.053(4) 0.042(4) 0.048(4) -0.008(3) 0.007(4) 0.008(3)
C44 0.026(3) 0.028(3) 0.045(3) 0.004(2) 0.010(2) 0.005(2)
O5 0.0287(19) 0.0228(19) 0.0340(19) 0.0030(14) 0.0083(15) 0.0001(14)
C42 0.030(3) 0.029(3) 0.034(3) 0.005(2) 0.006(2) 0.010(2)
C38 0.039(3) 0.019(3) 0.039(3) -0.003(2) -0.001(3) -0.001(2)
C32 0.041(3) 0.037(3) 0.039(3) -0.008(3) 0.004(3) -0.006(3)
C25 0.026(3) 0.031(3) 0.027(3) 0.002(2) 0.006(2) 0.004(2)
F8 0.046(2) 0.048(2) 0.247(7) -0.048(3) 0.065(3) -0.004(2)
C49 0.031(3) 0.034(3) 0.051(3) -0.010(3) 0.012(3) 0.007(2)
C01J 0.020(2) 0.028(3) 0.028(3) -0.001(2) 0.005(2) 0.004(2)
C13 0.028(3) 0.035(3) 0.040(3) 0.005(2) 0.001(2) 0.005(2)
C1 0.094(7) 0.084(7) 0.055(6) -0.024(5) 0.016(5) -0.032(6)
O6 0.0262(18) 0.0254(19) 0.0278(18) 0.0008(14) 0.0069(15) -0.0007(14)
C51 0.035(3) 0.034(3) 0.054(4) -0.011(3) 0.005(3) 0.003(2)
C36 0.025(3) 0.023(3) 0.028(3) 0.000(2) 0.001(2) -0.001(2)
C21 0.077(6) 0.038(5) 0.060(5) -0.010(4) 0.006(5) 0.003(4)
C52 0.032(3) 0.028(3) 0.034(3) 0.003(2) 0.004(2) -0.007(2)
C22 0.074(5) 0.073(5) 0.083(6) -0.002(5) 0.031(5) 0.030(5)
C35 0.037(3) 0.021(3) 0.054(4) 0.006(2) 0.016(3) -0.001(2)
C4 0.066(4) 0.048(4) 0.039(4) -0.003(3) 0.003(3) -0.001(3)
C46 0.022(3) 0.025(3) 0.031(3) 0.008(2) 0.003(2) 0.002(2)
C12 0.023(3) 0.036(3) 0.058(4) -0.003(3) 0.004(3) 0.003(2)
C29 0.045(3) 0.034(3) 0.036(3) -0.006(2) 0.000(3) 0.003(3)
C3 0.042(5) 0.132(10) 0.044(5) -0.002(6) 0.009(4) -0.019(6)
C20 0.040(4) 0.057(4) 0.059(5) 0.001(3) 0.008(4) 0.012(3)
C2 0.103(6) 0.052(4) 0.053(4) -0.009(3) 0.011(4) -0.011(4)
C43 0.030(3) 0.023(3) 0.099(5) -0.006(3) 0.014(4) 0.004(2)
C23 0.121(8) 0.046(4) 0.057(5) -0.007(4) 0.025(5) 0.026(5)
C27 0.024(3) 0.031(3) 0.026(3) -0.002(2) 0.005(2) 0.004(2)
C31 0.036(3) 0.054(4) 0.042(4) -0.008(3) -0.012(3) -0.003(3)
C8 0.057(4) 0.052(4) 0.026(3) 0.005(3) 0.012(3) -0.007(3)
C16 0.058(4) 0.035(3) 0.025(3) 0.001(2) 0.015(3) 0.007(3)
C45 0.032(3) 0.022(3) 0.044(3) -0.004(2) 0.011(2) 0.005(2)
C5 0.040(5) 0.081(6) 0.031(4) 0.000(4) 0.006(4) 0.004(4)
C54 0.106(8) 0.148(11) 0.072(7) 0.054(7) -0.025(6) -0.008(8)
C53 0.152(11) 0.163(13) 0.107(9) 0.040(9) 0.055(9) 0.087(10)
N4 0.284(17) 0.161(12) 0.156(11) 0.103(9) -0.101(11) -0.089(12)
 
_geom_special_details
;
 All esds (except the esd in the dihedral angle between two l.s. planes)
 are estimated using the full covariance matrix.  The cell esds are taken
 into account individually in the estimation of esds in distances, angles
 and torsion angles; correlations between esds in cell parameters are only
 used when they are defined by crystal symmetry.  An approximate (isotropic)
 treatment of cell esds is used for estimating esds involving l.s. planes.
;
 
loop_
 _geom_bond_atom_site_label_1
 _geom_bond_atom_site_label_2
 _geom_bond_distance
 _geom_bond_site_symmetry_2
 _geom_bond_publ_flag
Eu01 O7 2.370(4) . ?
Eu01 O4 2.374(3) . ?
Eu01 O6 2.406(3) . ?
Eu01 O8 2.415(3) . ?
Eu01 O3 2.440(3) . ?
Eu01 O5 2.436(3) . ?
Eu01 N3 2.604(4) . ?
Eu01 N1 2.603(4) . ?
Eu01 N2 2.683(4) . ?
Cl2 C42 1.758(6) . ?
Cl1 C32 1.727(5) . ?
Cl3 C52 1.742(5) . ?
O8 C46 1.246(6) . ?
F4 C33 1.314(7) . ?
F1 C24 1.339(6) . ?
O7 C44 1.269(6) . ?
O2 C15 1.346(6) . ?
O2 C16 1.459(7) . ?
F2 C24 1.339(6) . ?
F7 C43 1.327(8) . ?
C7 N1 1.474(6) . ?
C7 C8 1.530(8) . ?
C7 C6 1.520(8) . ?
C7 H7 0.9800 . ?
C28 C27 1.382(8) . ?
C28 C30 1.382(7) . ?
C28 H28 0.9300 . ?
F9 C43 1.325(8) . ?
C48 C47 1.369(7) . ?
C48 C50 1.396(7) . ?
C48 H48 0.9300 . ?
N3 C15 1.284(7) . ?
N3 C17 1.498(6) . ?
O4 C01J 1.254(6) . ?
C30 C32 1.379(8) . ?
C30 H30 0.9300 . ?
O3 C25 1.273(6) . ?
C9 N1 1.273(7) . ?
C9 O1 1.353(6) . ?
C9 C10 1.478(7) . ?
C17 C18 1.521(8) . ?
C17 C16 1.531(8) . ?
C17 H17 0.9800 . ?
F3 C24 1.338(6) . ?
C50 C52 1.372(8) . ?
C50 H50 0.9300 . ?
C39 C41 1.365(8) . ?
C39 C37 1.396(7) . ?
C39 H39 0.9300 . ?
C47 C49 1.394(7) . ?
C47 C46 1.509(6) . ?
C37 C38 1.422(7) . ?
C37 C36 1.483(7) . ?
N2 C14 1.339(6) . ?
N2 C10 1.337(6) . ?
F5 C33 1.310(7) . ?
C10 C11 1.389(7) . ?
C40 C38 1.361(8) . ?
C40 C42 1.366(7) . ?
C40 H40 0.9300 . ?
C33 F6 1.295(8) . ?
C33 C34 1.550(8) . ?
C26 C25 1.376(7) . ?
C26 C01J 1.410(8) . ?
C26 H26 0.9300 . ?
O1 C8 1.450(7) . ?
C15 C14 1.459(8) . ?
C6 C4 1.380(10) . ?
C6 C5 1.371(9) . ?
C18 C20 1.354(10) . ?
C18 C19 1.362(9) . ?
C24 C25 1.530(8) . ?
C34 O5 1.250(6) . ?
C34 C35 1.383(8) . ?
C14 C13 1.385(7) . ?
C41 C42 1.371(8) . ?
C41 H41 0.9300 . ?
C11 C12 1.372(8) . ?
C11 H11 0.9300 . ?
C19 C21 1.380(10) . ?
C19 H19 0.9300 . ?
C44 C45 1.372(7) . ?
C44 C43 1.527(8) . ?
C38 H38 0.9300 . ?
C32 C31 1.379(9) . ?
F8 C43 1.333(7) . ?
C49 C51 1.394(7) . ?
C49 H49 0.9300 . ?
C01J C27 1.491(6) . ?
C13 C12 1.389(8) . ?
C13 H13 0.9300 . ?
C1 C3 1.370(14) . ?
C1 C2 1.365(12) . ?
C1 H1 0.9300 . ?
O6 C36 1.256(6) . ?
C51 C52 1.371(8) . ?
C51 H51 0.9300 . ?
C36 C35 1.413(7) . ?
C21 C23 1.352(13) . ?
C21 H21 0.9300 . ?
C22 C23 1.365(11) . ?
C22 C20 1.387(10) . ?
C22 H22 0.9300 . ?
C35 H35 0.9300 . ?
C4 C2 1.385(9) . ?
C4 H4 0.9300 . ?
C46 C45 1.415(7) . ?
C12 H12 0.9300 . ?
C29 C27 1.385(7) . ?
C29 C31 1.386(8) . ?
C29 H29 0.9300 . ?
C3 C5 1.428(13) . ?
C3 H3 0.9300 . ?
C20 H20 0.9300 . ?
C2 H2 0.9300 . ?
C23 H23 0.9300 . ?
C31 H31 0.9300 . ?
C8 H8A 0.9700 . ?
C8 H8B 0.9700 . ?
C16 H16A 0.9700 . ?
C16 H16B 0.9700 . ?
C45 H45 0.9300 . ?
C5 H5 0.9300 . ?
C54 N4 1.067(16) . ?
C54 C53 1.440(16) . ?
C53 H53A 0.9600 . ?
C53 H53B 0.9600 . ?
C53 H53C 0.9600 . ?
 
loop_
 _geom_angle_atom_site_label_1
 _geom_angle_atom_site_label_2
 _geom_angle_atom_site_label_3
 _geom_angle
 _geom_angle_site_symmetry_1
 _geom_angle_site_symmetry_3
 _geom_angle_publ_flag
O7 Eu01 O4 92.62(12) . . ?
O7 Eu01 O6 141.50(11) . . ?
O4 Eu01 O6 76.32(11) . . ?
O7 Eu01 O8 73.59(11) . . ?
O4 Eu01 O8 144.57(11) . . ?
O6 Eu01 O8 133.78(11) . . ?
O7 Eu01 O3 72.99(12) . . ?
O4 Eu01 O3 70.30(11) . . ?
O6 Eu01 O3 133.05(12) . . ?
O8 Eu01 O3 74.44(11) . . ?
O7 Eu01 O5 70.51(11) . . ?
O4 Eu01 O5 70.86(11) . . ?
O6 Eu01 O5 71.02(11) . . ?
O8 Eu01 O5 129.99(11) . . ?
O3 Eu01 O5 124.25(11) . . ?
O7 Eu01 N3 82.36(13) . . ?
O4 Eu01 N3 138.61(12) . . ?
O6 Eu01 N3 82.44(12) . . ?
O8 Eu01 N3 73.02(12) . . ?
O3 Eu01 N3 143.52(12) . . ?
O5 Eu01 N3 68.76(11) . . ?
O7 Eu01 N1 142.42(12) . . ?
O4 Eu01 N1 84.94(13) . . ?
O6 Eu01 N1 74.18(12) . . ?
O8 Eu01 N1 86.93(12) . . ?
O3 Eu01 N1 70.92(13) . . ?
O5 Eu01 N1 141.26(12) . . ?
N3 Eu01 N1 122.77(13) . . ?
O7 Eu01 N2 134.11(12) . . ?
O4 Eu01 N2 133.00(12) . . ?
O6 Eu01 N2 63.76(11) . . ?
O8 Eu01 N2 70.09(11) . . ?
O3 Eu01 N2 121.07(11) . . ?
O5 Eu01 N2 114.63(11) . . ?
N3 Eu01 N2 60.97(12) . . ?
N1 Eu01 N2 61.81(12) . . ?
C46 O8 Eu01 135.1(3) . . ?
C44 O7 Eu01 131.3(3) . . ?
C15 O2 C16 104.8(4) . . ?
N1 C7 C8 102.8(4) . . ?
N1 C7 C6 110.2(5) . . ?
C8 C7 C6 114.3(5) . . ?
N1 C7 H7 109.8 . . ?
C8 C7 H7 109.8 . . ?
C6 C7 H7 109.8 . . ?
C27 C28 C30 121.4(5) . . ?
C27 C28 H28 119.3 . . ?
C30 C28 H28 119.3 . . ?
C47 C48 C50 121.1(5) . . ?
C47 C48 H48 119.5 . . ?
C50 C48 H48 119.5 . . ?
C15 N3 C17 106.5(4) . . ?
C15 N3 Eu01 119.7(3) . . ?
C17 N3 Eu01 132.1(3) . . ?
C01J O4 Eu01 138.9(3) . . ?
C28 C30 C32 119.4(6) . . ?
C28 C30 H30 120.3 . . ?
C32 C30 H30 120.3 . . ?
C25 O3 Eu01 130.5(3) . . ?
N1 C9 O1 118.9(5) . . ?
N1 C9 C10 123.9(5) . . ?
O1 C9 C10 117.0(4) . . ?
N3 C17 C18 110.5(4) . . ?
N3 C17 C16 101.7(4) . . ?
C18 C17 C16 115.0(4) . . ?
N3 C17 H17 109.8 . . ?
C18 C17 H17 109.8 . . ?
C16 C17 H17 109.8 . . ?
C52 C50 C48 118.7(5) . . ?
C52 C50 H50 120.6 . . ?
C48 C50 H50 120.6 . . ?
C41 C39 C37 121.3(5) . . ?
C41 C39 H39 119.4 . . ?
C37 C39 H39 119.4 . . ?
C48 C47 C49 119.0(4) . . ?
C48 C47 C46 119.3(4) . . ?
C49 C47 C46 121.7(5) . . ?
C39 C37 C38 117.7(5) . . ?
C39 C37 C36 123.0(4) . . ?
C38 C37 C36 119.3(4) . . ?
C14 N2 C10 117.7(4) . . ?
C14 N2 Eu01 120.9(3) . . ?
C10 N2 Eu01 121.0(3) . . ?
N2 C10 C11 123.3(5) . . ?
N2 C10 C9 112.9(4) . . ?
C11 C10 C9 123.6(5) . . ?
C38 C40 C42 119.4(5) . . ?
C38 C40 H40 120.3 . . ?
C42 C40 H40 120.3 . . ?
C9 N1 C7 106.5(4) . . ?
C9 N1 Eu01 120.2(3) . . ?
C7 N1 Eu01 133.2(3) . . ?
F5 C33 F6 108.5(6) . . ?
F5 C33 F4 105.6(6) . . ?
F6 C33 F4 105.9(6) . . ?
F5 C33 C34 112.7(5) . . ?
F6 C33 C34 111.7(6) . . ?
F4 C33 C34 112.0(5) . . ?
C25 C26 C01J 122.9(5) . . ?
C25 C26 H26 118.6 . . ?
C01J C26 H26 118.6 . . ?
C9 O1 C8 104.3(4) . . ?
N3 C15 O2 118.1(5) . . ?
N3 C15 C14 122.6(5) . . ?
O2 C15 C14 119.3(5) . . ?
C4 C6 C5 119.7(7) . . ?
C4 C6 C7 120.3(6) . . ?
C5 C6 C7 120.0(7) . . ?
C20 C18 C19 118.9(7) . . ?
C20 C18 C17 120.9(6) . . ?
C19 C18 C17 120.1(6) . . ?
F3 C24 F2 106.7(4) . . ?
F3 C24 F1 106.2(4) . . ?
F2 C24 F1 106.1(5) . . ?
F3 C24 C25 111.8(5) . . ?
F2 C24 C25 114.0(4) . . ?
F1 C24 C25 111.5(4) . . ?
O5 C34 C35 130.2(5) . . ?
O5 C34 C33 112.7(5) . . ?
C35 C34 C33 117.1(5) . . ?
N2 C14 C13 122.9(5) . . ?
N2 C14 C15 112.9(4) . . ?
C13 C14 C15 124.2(5) . . ?
C39 C41 C42 118.8(5) . . ?
C39 C41 H41 120.6 . . ?
C42 C41 H41 120.6 . . ?
C12 C11 C10 118.0(5) . . ?
C12 C11 H11 121.0 . . ?
C10 C11 H11 121.0 . . ?
C21 C19 C18 120.5(8) . . ?
C21 C19 H19 119.8 . . ?
C18 C19 H19 119.8 . . ?
O7 C44 C45 129.7(5) . . ?
O7 C44 C43 112.7(4) . . ?
C45 C44 C43 117.5(5) . . ?
C34 O5 Eu01 133.3(3) . . ?
C40 C42 C41 122.3(5) . . ?
C40 C42 Cl2 118.8(4) . . ?
C41 C42 Cl2 118.9(4) . . ?
C40 C38 C37 120.3(4) . . ?
C40 C38 H38 119.8 . . ?
C37 C38 H38 119.8 . . ?
C31 C32 C30 120.1(5) . . ?
C31 C32 Cl1 119.5(4) . . ?
C30 C32 Cl1 120.4(5) . . ?
O3 C25 C26 129.2(5) . . ?
O3 C25 C24 112.0(4) . . ?
C26 C25 C24 118.8(4) . . ?
C47 C49 C51 120.6(5) . . ?
C47 C49 H49 119.7 . . ?
C51 C49 H49 119.7 . . ?
O4 C01J C26 122.6(4) . . ?
O4 C01J C27 116.9(4) . . ?
C26 C01J C27 120.4(4) . . ?
C12 C13 C14 118.2(5) . . ?
C12 C13 H13 120.9 . . ?
C14 C13 H13 120.9 . . ?
C3 C1 C2 120.4(8) . . ?
C3 C1 H1 119.8 . . ?
C2 C1 H1 119.8 . . ?
C36 O6 Eu01 138.9(3) . . ?
C52 C51 C49 118.7(5) . . ?
C52 C51 H51 120.6 . . ?
C49 C51 H51 120.6 . . ?
O6 C36 C35 124.0(5) . . ?
O6 C36 C37 117.1(4) . . ?
C35 C36 C37 118.8(4) . . ?
C23 C21 C19 120.6(9) . . ?
C23 C21 H21 119.7 . . ?
C19 C21 H21 119.7 . . ?
C51 C52 C50 121.9(5) . . ?
C51 C52 Cl3 118.6(4) . . ?
C50 C52 Cl3 119.6(5) . . ?
C23 C22 C20 119.7(8) . . ?
C23 C22 H22 120.1 . . ?
C20 C22 H22 120.1 . . ?
C34 C35 C36 122.3(5) . . ?
C34 C35 H35 118.8 . . ?
C36 C35 H35 118.8 . . ?
C6 C4 C2 120.7(7) . . ?
C6 C4 H4 119.6 . . ?
C2 C4 H4 119.6 . . ?
O8 C46 C45 124.5(4) . . ?
O8 C46 C47 116.7(4) . . ?
C45 C46 C47 118.7(4) . . ?
C13 C12 C11 119.7(5) . . ?
C13 C12 H12 120.1 . . ?
C11 C12 H12 120.1 . . ?
C27 C29 C31 120.6(5) . . ?
C27 C29 H29 119.7 . . ?
C31 C29 H29 119.7 . . ?
C1 C3 C5 119.6(8) . . ?
C1 C3 H3 120.2 . . ?
C5 C3 H3 120.2 . . ?
C18 C20 C22 120.9(7) . . ?
C18 C20 H20 119.5 . . ?
C22 C20 H20 119.5 . . ?
C1 C2 C4 120.2(8) . . ?
C1 C2 H2 119.9 . . ?
C4 C2 H2 119.9 . . ?
F9 C43 F8 104.4(6) . . ?
F9 C43 F7 105.3(5) . . ?
F8 C43 F7 108.8(6) . . ?
F9 C43 C44 113.3(5) . . ?
F8 C43 C44 114.3(5) . . ?
F7 C43 C44 110.1(6) . . ?
C21 C23 C22 119.3(7) . . ?
C21 C23 H23 120.3 . . ?
C22 C23 H23 120.3 . . ?
C28 C27 C29 118.5(5) . . ?
C28 C27 C01J 118.6(4) . . ?
C29 C27 C01J 122.9(5) . . ?
C32 C31 C29 119.9(5) . . ?
C32 C31 H31 120.1 . . ?
C29 C31 H31 120.1 . . ?
O1 C8 C7 104.6(4) . . ?
O1 C8 H8A 110.8 . . ?
C7 C8 H8A 110.8 . . ?
O1 C8 H8B 110.8 . . ?
C7 C8 H8B 110.8 . . ?
H8A C8 H8B 108.9 . . ?
O2 C16 C17 104.1(4) . . ?
O2 C16 H16A 110.9 . . ?
C17 C16 H16A 110.9 . . ?
O2 C16 H16B 110.9 . . ?
C17 C16 H16B 110.9 . . ?
H16A C16 H16B 109.0 . . ?
C44 C45 C46 123.7(5) . . ?
C44 C45 H45 118.2 . . ?
C46 C45 H45 118.2 . . ?
C6 C5 C3 119.3(9) . . ?
C6 C5 H5 120.3 . . ?
C3 C5 H5 120.3 . . ?
N4 C54 C53 178.1(15) . . ?
C54 C53 H53A 109.5 . . ?
C54 C53 H53B 109.5 . . ?
H53A C53 H53B 109.5 . . ?
C54 C53 H53C 109.5 . . ?
H53A C53 H53C 109.5 . . ?
H53B C53 H53C 109.5 . . ?
 
_refine_diff_density_max    0.548
_refine_diff_density_min   -0.431
_refine_diff_density_rms    0.060

_shelx_res_file
;
TITL 200630PhEuCl_0m_b.res in P1
    200630PhEuCl_0m_b.res
    created by SHELXL-2016/6 at 16:24:59 on 30-Jun-2020
CELL  0.71073  10.3011  11.0339  12.1085   93.001   97.851   92.865
ZERR    1.000   0.0007   0.0007   0.0008    0.001    0.001    0.001
LATT -1
SFAC C  H  Cl Eu F  N  O
UNIT 56  34  3  1  9  3  8
REM Old TITL 200630PhEuCl_0m in P1
REM SHELXT solution in P1
REM R1 0.065,  Rweak 0.187,  Alpha 0.000,  Orientation as input
REM Flack x=  0.081 ( 0.011 ) from Parsons' quotients
REM Formula found by SHELXT:  C55 Cl2 Eu F3 N14 O9
L.S. 50
ACTA
BOND $H
FMAP 2
PLAN 20
TEMP 23.000
WGHT    0.023100
FVAR       0.50968
EU01  4    0.517849    0.523933    0.008124    11.00000    0.02022    0.02110 =
         0.02134    0.00138    0.00318    0.00163
CL2   3    0.920882   -0.158913   -0.146277    11.00000    0.05572    0.03785 =
         0.08053   -0.00262    0.02178    0.01924
CL1   3   -0.116542    0.042849   -0.389970    11.00000    0.06898    0.05141 =
         0.06177   -0.01373   -0.00890   -0.02296
CL3   3    1.024236    1.161791    0.347955    11.00000    0.04253    0.05014 =
         0.05466   -0.00830    0.00811   -0.02018
O8    7    0.622686    0.716144    0.085666    11.00000    0.02754    0.02025 =
         0.03184   -0.00095    0.00751    0.00204
F4    5    0.257842    0.289078    0.245780    11.00000    0.06818    0.06028 =
         0.06145    0.00141    0.03836   -0.01218
F1    5    0.279743    0.879530   -0.130143    11.00000    0.05491    0.03414 =
         0.05591   -0.00241    0.00775    0.01193
O7    7    0.359700    0.625333    0.097546    11.00000    0.02958    0.02337 =
         0.04221    0.00042    0.00895    0.00111
O2    7    0.768961    0.406548    0.332509    11.00000    0.04386    0.03711 =
         0.02689    0.00796    0.00026    0.01035
F2    5    0.178553    0.806462   -0.287522    11.00000    0.05505    0.04055 =
         0.07575    0.00932   -0.02962    0.01024
F7    5    0.136176    0.762650    0.070466    11.00000    0.03302    0.10125 =
         0.12485    0.04899    0.00438    0.01994
C7    1    0.628902    0.548577   -0.274064    11.00000    0.05155    0.03969 =
         0.02257    0.00762    0.00530    0.01165
AFIX  13
H7    2    0.570956    0.614974   -0.290825    11.00000   -1.20000
AFIX   0
C28   1    0.184376    0.240169   -0.216038    11.00000    0.03393    0.03521 =
         0.03788   -0.00252   -0.00345    0.00014
AFIX  43
H28   2    0.255993    0.227110   -0.163260    11.00000   -1.20000
AFIX   0
F9    5    0.173010    0.688320    0.227857    11.00000    0.04211    0.06801 =
         0.08053   -0.01922    0.03337   -0.00728
C48   1    0.818190    0.891442    0.160007    11.00000    0.02707    0.03511 =
         0.04084   -0.00604    0.00891    0.00281
AFIX  43
H48   2    0.834277    0.829722    0.109206    11.00000   -1.20000
AFIX   0
N3    6    0.616981    0.491703    0.213369    11.00000    0.02865    0.03165 =
         0.01677   -0.00031    0.00427    0.00096
O4    7    0.355895    0.429587   -0.132633    11.00000    0.02633    0.02856 =
         0.03358    0.00383   -0.00301    0.00163
C30   1    0.099711    0.142898   -0.259307    11.00000    0.04909    0.02898 =
         0.04457    0.00157    0.00330    0.00174
AFIX  43
H30   2    0.114188    0.065232   -0.235726    11.00000   -1.20000
AFIX   0
O3    7    0.429779    0.675625   -0.116781    11.00000    0.02754    0.02661 =
         0.03412    0.00602   -0.00151    0.00206
C9    1    0.785236    0.539434   -0.131467    11.00000    0.03492    0.02280 =
         0.02924   -0.00544    0.01730    0.00002
C17   1    0.555216    0.477086    0.317269    11.00000    0.03433    0.03415 =
         0.01843    0.00259    0.00727   -0.00322
AFIX  13
H17   2    0.467292    0.437127    0.298162    11.00000   -1.20000
AFIX   0
F3    5    0.385931    0.851743   -0.268589    11.00000    0.05936    0.03939 =
         0.05418    0.01711    0.01715    0.00252
C50   1    0.920464    0.974479    0.206039    11.00000    0.02765    0.05000 =
         0.04914   -0.00232    0.01511   -0.00271
AFIX  43
H50   2    1.003546    0.970017    0.184704    11.00000   -1.20000
AFIX   0
C39   1    0.602823    0.003466   -0.079441    11.00000    0.02970    0.02778 =
         0.03645    0.00157    0.00595   -0.00070
AFIX  43
H39   2    0.514591   -0.018696   -0.079071    11.00000   -1.20000
AFIX   0
C47   1    0.694653    0.899398    0.188428    11.00000    0.02666    0.01825 =
         0.02692    0.00485    0.00446    0.00091
C37   1    0.649743    0.122343   -0.045367    11.00000    0.02509    0.02306 =
         0.02733    0.00399    0.00300    0.00286
N2    6    0.777491    0.503355    0.056927    11.00000    0.02096    0.02255 =
         0.02592   -0.00035    0.00455    0.00084
F5    5    0.313024    0.112478    0.213133    11.00000    0.14286    0.06707 =
         0.20624    0.08285    0.13613    0.05213
C10   1    0.856633    0.515378   -0.021121    11.00000    0.02713    0.01891 =
         0.03455   -0.00678    0.00793   -0.00124
C40   1    0.865448    0.067266   -0.079120    11.00000    0.02883    0.03580 =
         0.05478   -0.00410    0.01178    0.00170
AFIX  43
H40   2    0.954196    0.087091   -0.079498    11.00000   -1.20000
AFIX   0
N1    6    0.660900    0.542397   -0.152182    11.00000    0.03376    0.02693 =
         0.02496    0.00450    0.00846    0.00508
C33   1    0.278854    0.211723    0.164771    11.00000    0.05092    0.02432 =
         0.07123    0.00714    0.02872    0.00044
C26   1    0.234564    0.579217   -0.221290    11.00000    0.02568    0.03097 =
         0.03160    0.00003   -0.00771    0.00175
AFIX  43
H26   2    0.157461    0.594835   -0.266494    11.00000   -1.20000
AFIX   0
O1    7    0.857207    0.550608   -0.216257    11.00000    0.04569    0.03732 =
         0.03397    0.00241    0.01977   -0.00187
C15   1    0.734108    0.456171    0.234344    11.00000    0.02642    0.02357 =
         0.02187   -0.00080   -0.00493   -0.00140
C6    1    0.562171    0.428974   -0.325798    11.00000    0.04391    0.06031 =
         0.01893    0.00324    0.01453   -0.00078
C18   1    0.546412    0.600171    0.377672    11.00000    0.03690    0.03918 =
         0.02200    0.00768    0.00614    0.00622
C24   1    0.290472    0.802847   -0.217427    11.00000    0.03043    0.03094 =
         0.03797    0.00506   -0.00229    0.00441
F6    5    0.166332    0.189223    0.103147    11.00000    0.05465    0.15431 =
         0.08300   -0.03434    0.02855   -0.05975
C34   1    0.383816    0.262972    0.096591    11.00000    0.02619    0.03276 =
         0.03104    0.00584    0.00547    0.00097
C14   1    0.830054    0.469042    0.156929    11.00000    0.02801    0.02356 =
         0.02549   -0.00182    0.00183    0.00593
C41   1    0.683980   -0.080857   -0.113291    11.00000    0.05044    0.02405 =
         0.03562   -0.00123    0.01093    0.00084
AFIX  43
H41   2    0.651180   -0.159046   -0.138140    11.00000   -1.20000
AFIX   0
C11   1    0.990440    0.498785   -0.002025    11.00000    0.02980    0.03118 =
         0.04143   -0.00740    0.01319   -0.00307
AFIX  43
H11   2    1.043008    0.510393   -0.057643    11.00000   -1.20000
AFIX   0
C19   1    0.657085    0.672777    0.411180    11.00000    0.05265    0.04179 =
         0.04751   -0.00810    0.00721    0.00844
AFIX  43
H19   2    0.737491    0.648636    0.393822    11.00000   -1.20000
AFIX   0
C44   1    0.357182    0.734907    0.134408    11.00000    0.02565    0.02772 =
         0.04539    0.00356    0.00963    0.00470
O5    7    0.383576    0.375820    0.091546    11.00000    0.02874    0.02279 =
         0.03404    0.00303    0.00828    0.00008
C42   1    0.814674   -0.048221   -0.109997    11.00000    0.03028    0.02946 =
         0.03393    0.00479    0.00635    0.01027
C38   1    0.784992    0.153052   -0.047799    11.00000    0.03872    0.01943 =
         0.03936   -0.00256   -0.00127   -0.00088
AFIX  43
H38   2    0.818664    0.232146   -0.027892    11.00000   -1.20000
AFIX   0
C32   1   -0.006445    0.161961   -0.337759    11.00000    0.04111    0.03674 =
         0.03919   -0.00849    0.00407   -0.00629
C25   1    0.320749    0.675550   -0.180494    11.00000    0.02579    0.03110 =
         0.02699    0.00245    0.00559    0.00389
F8    5    0.220863    0.874245    0.217311    11.00000    0.04606    0.04755 =
         0.24749   -0.04798    0.06458   -0.00350
C49   1    0.671709    0.991913    0.265046    11.00000    0.03073    0.03416 =
         0.05065   -0.01030    0.01165    0.00655
AFIX  43
H49   2    0.587837    0.998861    0.284113    11.00000   -1.20000
AFIX   0
C01J  1    0.258025    0.457877   -0.197564    11.00000    0.01953    0.02840 =
         0.02849   -0.00145    0.00534    0.00352
C13   1    0.961816    0.447666    0.182731    11.00000    0.02767    0.03500 =
         0.04005    0.00525    0.00061    0.00464
AFIX  43
H13   2    0.995152    0.422573    0.252596    11.00000   -1.20000
AFIX   0
C1    1    0.448262    0.210509   -0.427164    11.00000    0.09424    0.08394 =
         0.05540   -0.02392    0.01556   -0.03206
AFIX  43
H1    2    0.411415    0.137354   -0.462173    11.00000   -1.20000
AFIX   0
O6    7    0.595533    0.324832   -0.023831    11.00000    0.02620    0.02539 =
         0.02785    0.00083    0.00692   -0.00075
C51   1    0.773394    1.074117    0.313342    11.00000    0.03473    0.03388 =
         0.05447   -0.01066    0.00522    0.00282
AFIX  43
H51   2    0.758336    1.135466    0.364913    11.00000   -1.20000
AFIX   0
C36   1    0.565210    0.216358   -0.007089    11.00000    0.02489    0.02306 =
         0.02812    0.00025    0.00148   -0.00076
C21   1    0.650740    0.781941    0.470723    11.00000    0.07719    0.03751 =
         0.05981   -0.01010    0.00617    0.00301
AFIX  43
H21   2    0.726122    0.832800    0.489710    11.00000   -1.20000
AFIX   0
C52   1    0.896034    1.062751    0.283324    11.00000    0.03202    0.02799 =
         0.03400    0.00256    0.00377   -0.00742
C22   1    0.424069    0.744388    0.467162    11.00000    0.07362    0.07301 =
         0.08307   -0.00248    0.03086    0.03006
AFIX  43
H22   2    0.343870    0.768340    0.485169    11.00000   -1.20000
AFIX   0
C35   1    0.460225    0.180086    0.050018    11.00000    0.03705    0.02066 =
         0.05358    0.00620    0.01611   -0.00116
AFIX  43
H35   2    0.441877    0.097585    0.056505    11.00000   -1.20000
AFIX   0
C4    1    0.620559    0.320898   -0.305608    11.00000    0.06646    0.04827 =
         0.03935   -0.00277    0.00335   -0.00103
AFIX  43
H4    2    0.699687    0.321296   -0.258253    11.00000   -1.20000
AFIX   0
C46   1    0.587975    0.805700    0.138994    11.00000    0.02192    0.02471 =
         0.03117    0.00825    0.00261    0.00207
C12   1    1.042775    0.464751    0.101356    11.00000    0.02314    0.03562 =
         0.05807   -0.00283    0.00419    0.00299
AFIX  43
H12   2    1.132077    0.453172    0.116873    11.00000   -1.20000
AFIX   0
C29   1    0.059371    0.373742   -0.330159    11.00000    0.04519    0.03387 =
         0.03606   -0.00560    0.00023    0.00317
AFIX  43
H29   2    0.045978    0.451036   -0.355095    11.00000   -1.20000
AFIX   0
C3    1    0.387479    0.316210   -0.448227    11.00000    0.04199    0.13226 =
         0.04377   -0.00223    0.00879   -0.01937
AFIX  43
H3    2    0.308692    0.314723   -0.496169    11.00000   -1.20000
AFIX   0
C20   1    0.430543    0.636130    0.405089    11.00000    0.03983    0.05696 =
         0.05905    0.00134    0.00848    0.01167
AFIX  43
H20   2    0.354267    0.587570    0.381981    11.00000   -1.20000
AFIX   0
C2    1    0.562569    0.211910   -0.355111    11.00000    0.10321    0.05215 =
         0.05258   -0.00879    0.01124   -0.01084
AFIX  43
H2    2    0.601596    0.139450   -0.339234    11.00000   -1.20000
AFIX   0
C43   1    0.222355    0.766318    0.162784    11.00000    0.03049    0.02330 =
         0.09940   -0.00590    0.01384    0.00404
C23   1    0.535900    0.815629    0.501711    11.00000    0.12115    0.04645 =
         0.05723   -0.00695    0.02517    0.02565
AFIX  43
H23   2    0.533148    0.886586    0.546092    11.00000   -1.20000
AFIX   0
C27   1    0.164802    0.356477   -0.249592    11.00000    0.02394    0.03091 =
         0.02572   -0.00207    0.00490    0.00357
C31   1   -0.026392    0.276903   -0.373990    11.00000    0.03566    0.05422 =
         0.04221   -0.00846   -0.01159   -0.00322
AFIX  43
H31   2   -0.097249    0.289413   -0.427726    11.00000   -1.20000
AFIX   0
C8    1    0.762817    0.578925   -0.310213    11.00000    0.05655    0.05245 =
         0.02621    0.00458    0.01202   -0.00710
AFIX  23
H8A   2    0.774044    0.530004   -0.376797    11.00000   -1.20000
H8B   2    0.772294    0.664171   -0.325229    11.00000   -1.20000
AFIX   0
C16   1    0.647122    0.391370    0.380478    11.00000    0.05834    0.03530 =
         0.02501    0.00129    0.01460    0.00696
AFIX  23
H16A  2    0.661209    0.413976    0.459885    11.00000   -1.20000
H16B  2    0.611517    0.307901    0.369060    11.00000   -1.20000
AFIX   0
C45   1    0.457446    0.823041    0.157893    11.00000    0.03171    0.02216 =
         0.04422   -0.00400    0.01095    0.00537
AFIX  43
H45   2    0.438535    0.898377    0.187908    11.00000   -1.20000
AFIX   0
C5    1    0.445860    0.428642   -0.396109    11.00000    0.04009    0.08091 =
         0.03137   -0.00022    0.00570    0.00385
AFIX  43
H5    2    0.405421    0.500922   -0.409705    11.00000   -1.20000
AFIX   0
C54   1    0.037448    0.694051    0.466653    11.00000    0.10567    0.14822 =
         0.07174    0.05409   -0.02517   -0.00845
C53   1    0.042867    0.821397    0.446075    11.00000    0.15174    0.16276 =
         0.10731    0.03968    0.05520    0.08726
AFIX 137
H53A  2    0.121346    0.841884    0.414865    11.00000   -1.50000
H53B  2    0.043284    0.868555    0.515050    11.00000   -1.50000
H53C  2   -0.032417    0.838679    0.394586    11.00000   -1.50000
AFIX   0
N4    6    0.036842    0.599888    0.482761    11.00000    0.28375    0.16124 =
         0.15621    0.10325   -0.10149   -0.08876
HKLF 4


REM  200630PhEuCl_0m_b.res in P1
REM R1 =  0.0229 for    5391 Fo > 4sig(Fo)  and  0.0230 for all    5407 data
REM    722 parameters refined using      3 restraints

END

WGHT      0.0000      0.0000

REM Highest difference peak  0.548,  deepest hole -0.431,  1-sigma level  0.060
Q1    1   0.1995  0.8891  0.1183  11.00000  0.05    0.55
Q2    1   0.4853  0.6053  0.0370  11.00000  0.05    0.51
Q3    1   0.5510  0.4389 -0.0129  11.00000  0.05    0.49
Q4    1   0.6017  0.5597 -0.0022  11.00000  0.05    0.42
Q5    1   0.8229  0.1458 -0.1126  11.00000  0.05    0.42
Q6    1   0.4218  0.5038  0.0063  11.00000  0.05    0.40
Q7    1   0.4437  0.4751  0.0417  11.00000  0.05    0.39
Q8    1   0.6166  0.5402  0.0258  11.00000  0.05    0.39
Q9    1   0.1515  0.7200  0.0107  11.00000  0.05    0.32
Q10   1   0.3073  0.2130  0.2585  11.00000  0.05    0.32
Q11   1   0.8096  0.1890 -0.2217  11.00000  0.05    0.31
Q12   1   0.1970  0.0892  0.0740  11.00000  0.05    0.27
Q13   1   0.8935  0.3258  0.0091  11.00000  0.05    0.27
Q14   1   0.7274  0.1384 -0.0697  11.00000  0.05    0.26
Q15   1   1.2317  0.5177 -0.0160  11.00000  0.05    0.26
Q16   1   0.3309  0.1212  0.2400  11.00000  0.05    0.25
Q17   1   0.5718  0.6040  0.0727  11.00000  0.05    0.25
Q18   1   0.2663  0.0783  0.1288  11.00000  0.05    0.25
Q19   1   0.9324  0.9944  0.2971  11.00000  0.05    0.25
Q20   1  -0.0690 -0.0199 -0.4332  11.00000  0.05    0.24
;
_shelx_res_checksum   42222

_shelx_hkl_file
;
  -1   0   0 1727.43   68.29
   1   0   0 1785.72   67.49
  -2   0   0  412.16   18.00
   2   0   0  412.86   16.60
   2   0   0  407.76   17.40
  -3   0   0  570.74   27.80
   3   0   0  697.63   27.50
   3   0   0  674.13   26.20
   4   0   0  108.29    6.00
   4   0   0  108.59    7.10
   5   0   0   96.29    5.80
   5   0   0   92.89    7.00
  -6   0   0  383.66   21.50
   6   0   0  395.96   20.00
   6   0   0  396.46   18.00
  -7   0   0  178.08   13.30
   7   0   0  152.58    9.40
  -8   0   0  600.64   32.20
   8   0   0  584.94   26.70
  -9   0   0   72.19    9.80
   9   0   0   81.79    6.90
 -10   0   0   51.09    9.80
  10   0   0   54.89    6.80
 -11   0   0   96.19   12.70
 -12   1   0   81.19   14.60
 -11   1   0  153.68   16.10
 -10   1   0  107.89   12.70
  -9   1   0  350.16   23.40
   8  -1   0  404.76   19.00
  -8   1   0  388.76   24.20
   7  -1   0  396.36   18.30
  -7   1   0  389.16   22.90
   6  -1   0  278.67   13.70
  -6   1   0  301.17   17.80
  -5   1   0   51.99    6.00
   4  -1   0  945.01   35.50
  -4   1   0  815.12   38.30
   3  -1   0  624.24   27.30
  -3   1   0  743.73   30.20
  -2   1   0 1202.48   48.70
   0   1   0 2304.17   91.69
   0   1   0 2358.16   89.59
   1   1   0 3486.05  136.89
   1   1   0 3557.24  136.09
   2   1   0  801.52   33.50
   2   1   0  835.92   32.40
   2   1   0  812.22   32.50
  -3  -1   0  241.08   11.60
   3   1   0  206.38   10.30
   3   1   0  206.68    9.90
  -4  -1   0 1534.35   63.59
   4   1   0 1536.85   60.99
   4   1   0 1554.94   61.79
  -5  -1   0  585.84   30.60
   5   1   0  713.93   29.50
   5   1   0  709.73   28.40
  -6  -1   0  379.76   21.10
   6   1   0  394.96   19.10
   6   1   0  385.96   17.90
  -7  -1   0  563.44   29.60
   7   1   0  569.24   26.90
   7   1   0  580.34   25.60
  -8  -1   0  195.48   14.80
   8   1   0  166.08   10.60
  -9  -1   0  311.47   20.90
   9   1   0  292.17   16.20
 -10  -1   0  163.78   15.80
  10   1   0  233.48   13.20
 -11  -1   0  158.68   22.40
  11   1   0  171.08   12.00
  12   1   0  110.29   10.00
 -12   2   0  100.49   14.30
 -11   2   0  190.38   18.30
 -10   2   0  133.79   14.70
  -9   2   0  536.15   31.60
  -8   2   0  339.67   22.30
  -7   2   0  347.17   21.40
  -6   2   0  306.97   18.80
  -5   2   0  588.74   29.10
  -4   2   0 1302.77   55.49
  -2   2   0 1076.09   44.50
  -1   2   0 3525.75  139.89
   0   2   0  470.05   20.00
   0   2   0  462.25   18.60
   1   2   0 3536.45  137.69
   1   2   0 3493.55  135.19
   2   2   0  225.68   10.50
   2   2   0  248.28   11.90
   3   2   0 1480.45   59.29
   3   2   0 1529.05   61.39
   4   2   0 1020.90   41.10
   4   2   0  983.80   40.70
  -5  -2   0  900.21   39.30
   5   2   0  852.21   36.30
   5   2   0  871.01   36.70
  -6  -2   0  872.61   41.00
   6   2   0  888.51   37.70
   6   2   0  926.01   38.50
  -7  -2   0  632.84   31.30
   7   2   0  582.54   27.10
  -8  -2   0  275.77   18.40
   8   2   0  274.97   14.90
  -9  -2   0   55.99    8.60
   9   2   0   89.39    7.20
 -10  -2   0   68.29    9.90
  10   2   0   68.99    7.20
  11   2   0  165.78   12.00
 -11   3   0   29.00    9.10
 -10   3   0   96.79   12.70
  -9   3   0   71.19   10.40
  -8   3   0  282.07   20.20
  -7   3   0  674.93   35.30
  -6   3   0  513.65   27.70
  -5   3   0  245.08   15.80
  -4   3   0 1691.63   71.09
  -3   3   0 1394.66   58.59
  -2   3   0  786.02   34.50
  -1   3   0  325.97   16.10
  -1   3   0  326.67   13.50
   0   3   0 3839.12  150.08
   0   3   0 3823.12  148.19
   1   3   0  527.65   22.00
   1   3   0  551.24   24.00
   2   3   0  646.64   26.70
   2   3   0  656.23   28.60
   3   3   0  637.04   28.60
   4   3   0 2438.36   95.69
   4   3   0 2438.76   98.39
   5   3   0  281.37   14.20
   5   3   0  285.97   16.70
   5   3   0  300.97   14.40
  -6  -3   0  333.17   18.70
   6   3   0  305.37   15.70
  -7  -3   0  199.08   15.10
   7   3   0  270.47   13.30
  -8  -3   0  146.59   12.70
   8   3   0  140.99    9.80
  -9  -3   0  139.29   13.10
   9   3   0  149.59   10.50
  10   3   0  230.88   14.60
  11   3   0   28.70    5.80
 -11   4   0  101.49   14.50
 -10   4   0   55.39   11.40
  -9   4   0  258.57   20.60
  -8   4   0  378.36   24.90
  -6   4   0  494.65   27.60
  -5   4   0  332.67   20.00
  -4   4   0  253.17   16.00
  -3   4   0 2899.21  117.09
  -2   4   0  259.87   14.90
  -1   4   0  813.02   36.10
  -1   4   0  831.62   32.80
   0   4   0  452.45   21.70
   0   4   0  467.45   19.10
   1   4   0  625.14   27.60
   1   4   0  590.64   25.00
   2   4   0  923.61   40.10
   2   4   0  937.51   37.70
   3   4   0 1748.03   70.89
   3   4   0 1688.63   68.09
   4   4   0   83.19    5.80
   4   4   0   79.89    7.30
   5   4   0  612.04   27.60
   5   4   0  633.34   30.60
   5   4   0  637.64   27.70
   6   4   0   23.60    4.00
  -7  -4   0  318.07   19.90
   7   4   0  351.56   17.40
  -8  -4   0  346.47   21.90
   8   4   0  351.06   18.40
   9   4   0  217.38   13.70
  10   4   0  161.98   12.00
  11   4   0  220.28   15.00
 -11   5   0  120.89   16.00
 -10   5   0  215.78   20.40
  -9   5   0  223.78   19.70
  -8   5   0  283.17   21.50
  -7   5   0  229.48   18.10
  -6   5   0  470.05   27.40
  -5   5   0  160.58   13.30
  -3   5   0   15.20    4.30
  -2   5   0  938.91   37.60
  -2   5   0  939.11   42.50
  -1   5   0  535.05   21.80
  -1   5   0  506.65   25.60
   0   5   0  227.68   10.50
   0   5   0  219.78   13.20
   1   5   0  534.25   25.80
   1   5   0  540.55   22.80
   2   5   0  691.03   29.30
   2   5   0  710.03   32.30
   3   5   0  427.66   19.40
   3   5   0  429.86   22.00
   4   5   0  433.06   22.60
   4   5   0  428.06   19.80
   5   5   0   66.69    7.50
   5   5   0   62.89    5.60
   6   5   0  467.25   22.00
   6   5   0  452.05   25.10
   7   5   0  421.86   21.10
   8   5   0  188.68   12.30
   9   5   0  245.28   15.20
  10   5   0  180.38   13.10
 -11   6   0   73.69   15.20
 -10   6   0  138.29   17.00
  -9   6   0  269.57   22.80
  -8   6   0  187.78   17.80
  -7   6   0  234.78   19.20
  -6   6   0  322.77   22.10
  -5   6   0  179.78   14.80
  -4   6   0  113.39   11.10
  -3   6   0  472.55   20.50
  -3   6   0  484.35   26.40
  -2   6   0  665.03   27.90
  -2   6   0  683.03   33.30
  -1   6   0  347.97   15.50
  -1   6   0  342.97   19.60
   0   6   0 1035.40   41.70
   0   6   0 1022.00   45.70
   1   6   0  345.87   16.00
   1   6   0  355.46   19.50
   2   6   0 1008.30   41.40
   2   6   0 1000.60   44.90
   3   6   0  801.32   36.50
   3   6   0  739.43   32.70
   4   6   0  105.49    9.30
   4   6   0   95.89    7.10
   5   6   0  231.58   12.80
   5   6   0  227.58   15.50
   6   6   0  147.89   10.00
   6   6   0  142.99   12.50
   7   6   0   29.30    5.20
   8   6   0  356.06   19.40
   9   6   0   64.79    8.10
  10   6   0  143.29   11.80
 -10   7   0   88.79   15.80
  -9   7   0  233.38   21.50
  -8   7   0  217.68   19.70
  -7   7   0  160.88   16.10
  -6   7   0  208.08   17.80
  -5   7   0  359.26   23.90
  -4   7   0   48.70    9.40
  -4   7   0   43.60    3.90
  -3   7   0  571.84   24.10
  -3   7   0  550.64   30.30
  -2   7   0  152.38    8.60
  -2   7   0  170.78   13.40
  -1   7   0  501.25   22.10
  -1   7   0  518.25   27.40
   0   7   0  220.28   11.40
   0   7   0  228.78   15.10
   1   7   0  589.64   29.80
   1   7   0  578.14   25.40
   2   7   0  241.28   15.90
   2   7   0  267.77   13.20
   3   7   0  472.45   25.70
   3   7   0  486.05   22.10
   4   7   0  150.38    9.60
   4   7   0  151.28   12.20
   5   7   0  250.17   16.80
   5   7   0  228.48   13.30
   6   7   0  253.37   14.70
   7   7   0  338.87   18.60
   8   7   0  129.39   10.50
   9   7   0  239.68   15.50
 -10   8   0   83.99   16.80
  -9   8   0  194.38   20.60
  -8   8   0  186.58   19.50
  -7   8   0  222.08   20.30
  -6   8   0  279.87   22.30
  -5   8   0   49.30   10.10
  -4   8   0  196.58   16.60
  -4   8   0  202.98   10.70
  -3   8   0  247.88   12.30
  -3   8   0  242.28   18.40
  -2   8   0  124.69   12.20
  -2   8   0  127.19    7.60
  -1   8   0  415.86   19.10
  -1   8   0  427.56   24.60
   0   8   0  310.77   14.80
   0   8   0  289.77   19.10
   1   8   0   49.90    8.60
   1   8   0   42.10    4.90
   2   8   0  189.28   10.80
   2   8   0  186.08   14.10
   3   8   0   71.19    8.60
   3   8   0   68.99    6.10
   4   8   0  286.37   19.10
   4   8   0  310.77   16.00
   5   8   0  220.88   13.20
   6   8   0  334.57   18.10
   7   8   0  212.68   13.90
   8   8   0  148.29   11.70
   9   8   0   28.00    5.90
  -9   9   0   45.70   12.60
  -8   9   0  184.48   20.20
  -7   9   0  334.97   26.60
  -6   9   0   35.50    9.80
  -5   9   0  130.19   14.60
  -4   9   0  146.19   15.20
  -3   9   0  304.07   21.90
  -2   9   0  536.05   30.90
  -2   9   0  520.65   23.60
  -1   9   0  187.88   10.60
  -1   9   0  191.18   15.50
   0   9   0  186.38   10.80
   0   9   0  204.18   16.10
   1   9   0  520.25   29.30
   1   9   0  507.95   23.70
   2   9   0  211.28   16.20
   2   9   0  213.58   12.20
   3   9   0  113.69    8.40
   3   9   0  110.79   11.50
   4   9   0  162.38   10.80
   5   9   0  199.88   12.80
   6   9   0  123.49    9.90
   7   9   0  106.79    9.60
   8   9   0  117.59   10.60
  -8  10   0   59.19   13.60
  -7  10   0   84.79   15.60
  -6  10   0  168.38   18.10
  -5  10   0  222.78   20.50
  -4  10   0   94.09   12.80
  -3  10   0  100.49   12.70
  -2  10   0   41.20    9.30
  -1  10   0  541.25   31.50
  -1  10   0  531.85   24.80
   0  10   0  136.29    9.10
   0  10   0  136.69   13.90
   1  10   0  320.67   22.30
   1  10   0  317.97   16.60
   2  10   0  477.85   23.00
   2  10   0  481.85   28.70
   3  10   0  243.38   14.20
   4  10   0   47.60    6.70
   5  10   0  223.38   14.10
   6  10   0   31.10    5.90
   7  10   0  114.39   10.40
  -7  11   0   54.09   13.30
  -6  11   0  175.68   19.50
  -5  11   0   56.39   12.40
  -4  11   0  133.39   15.70
  -3  11   0  109.79   13.80
  -2  11   0  113.59   13.80
  -1  11   0   94.69   12.50
   0  11   0  168.18   16.40
   1  11   0  121.29    9.10
   1  11   0  112.49   13.20
   2  11   0  128.59    9.40
   3  11   0  157.98   11.10
   4  11   0  199.68   13.20
   5  11   0   73.59    8.80
   6  11   0  192.68   13.70
  -5  12   0   51.09   12.00
  -4  12   0  171.48   18.60
  -3  12   0  134.59   15.80
  -2  12   0  127.19   15.30
  -1  12   0  114.09   14.70
   0  12   0   55.29   11.80
   3  12   0   50.99    7.40
   4  12   0   27.20    5.70
  -2  13   0  125.99   16.40
  -1  13   0   98.79   14.40
   0  13  -1  104.59   15.20
  -1  13  -1   58.19   12.90
  -2  13  -1   59.29   13.40
   1  12  -1   86.39   12.50
   0  12  -1  162.18   17.40
  -1  12  -1  196.28   19.30
  -2  12  -1  118.89   15.10
  -3  12  -1   68.29   13.30
  -4  12  -1  130.99   16.30
  -5  12  -1  144.89   18.20
   6  11  -1   96.49    9.30
   5  11  -1  142.09   10.90
   4  11  -1   42.70    6.50
   3  11  -1   99.49    8.40
   2  11  -1  109.59   13.30
   1  11  -1  376.96   26.40
   0  11  -1  222.38   19.50
  -1  11  -1  176.58   17.40
  -2  11  -1  148.99   16.00
  -3  11  -1   60.49   11.80
  -4  11  -1  157.68   17.50
  -5  11  -1   70.39   13.80
  -6  11  -1   64.79   14.00
  -7  11  -1  105.99   16.40
   7  10  -1  116.99   10.30
   6  10  -1  104.49    9.30
   5  10  -1   75.79    7.50
   4  10  -1  264.97   15.10
   3  10  -1   54.89   10.30
   3  10  -1   55.09    6.60
   2  10  -1  235.58   12.90
   2  10  -1  212.98   17.80
   1  10  -1   82.69   11.10
   1  10  -1   79.09    6.50
   0  10  -1   79.59   11.20
  -1  10  -1  299.37   22.00
  -2  10  -1  386.16   26.00
  -3  10  -1   72.49   13.00
  -4  10  -1  166.68   16.90
  -5  10  -1  196.48   19.30
  -6  10  -1  244.08   22.70
  -7  10  -1  103.99   15.40
  -8  10  -1  135.49   17.70
   8   9  -1   38.60    6.80
   7   9  -1   88.59    8.60
   6   9  -1  142.69   10.60
   5   9  -1  362.66   19.00
   4   9  -1   59.89    9.10
   4   9  -1   56.79    6.60
   3   9  -1  237.18   13.30
   3   9  -1  241.18   18.20
   2   9  -1  133.59   13.10
   2   9  -1  146.19    9.10
   1   9  -1   11.30    5.10
   1   9  -1    7.00    2.50
   0   9  -1  170.58    9.80
   0   9  -1  177.68   15.30
  -1   9  -1   60.09    9.20
  -1   9  -1   53.99    5.50
  -2   9  -1  292.57   21.00
  -3   9  -1  565.94   33.20
  -4   9  -1  359.26   25.30
  -5   9  -1  444.36   29.80
  -6   9  -1  268.47   22.40
  -7   9  -1  341.57   26.80
  -8   9  -1   89.39   16.40
  -9   9  -1   44.50   12.40
   9   8  -1   68.09    9.10
   8   8  -1   99.69    9.30
   7   8  -1  104.49    9.10
   6   8  -1  273.77   15.70
   5   8  -1  339.97   22.40
   5   8  -1  371.56   18.50
   4   8  -1  367.16   23.00
   4   8  -1  378.96   18.60
   3   8  -1  424.56   25.00
   3   8  -1  416.46   20.00
   2   8  -1  266.77   13.80
   2   8  -1  282.27   18.60
   1   8  -1  144.69   12.80
   1   8  -1  147.09    8.70
   0   8  -1   85.19    9.90
   0   8  -1   85.59    5.90
  -1   8  -1  309.07   20.00
  -1   8  -1  285.47   14.00
  -2   8  -1  322.27   15.10
  -2   8  -1  332.27   21.80
  -3   8  -1  311.87   21.50
  -5   8  -1  165.18   15.90
  -6   8  -1   98.19   13.20
  -7   8  -1  257.77   22.50
  -8   8  -1  225.68   21.90
  -9   8  -1  206.48   21.60
   9   7  -1  125.39   10.40
   8   7  -1  112.59    9.40
   7   7  -1  133.79   10.10
   6   7  -1  362.46   18.90
   6   7  -1  365.76   23.10
   5   7  -1  321.17   16.30
   5   7  -1  294.67   19.80
   4   7  -1  452.05   25.60
   4   7  -1  452.45   21.20
   3   7  -1  304.87   14.90
   3   7  -1  291.47   18.90
   2   7  -1  478.35   25.80
   2   7  -1  464.85   21.10
   1   7  -1  170.08    9.00
   1   7  -1  153.98   12.70
   0   7  -1  212.38   10.40
   0   7  -1  200.48   14.70
  -1   7  -1  270.37   12.80
  -1   7  -1  284.37   18.00
  -2   7  -1  415.16   24.40
  -2   7  -1  419.06   18.20
  -3   7  -1  443.96   19.10
  -3   7  -1  430.16   25.90
  -4   7  -1  225.68   17.20
  -4   7  -1  224.48   10.90
  -5   7  -1  164.38   15.30
  -6   7  -1  362.56   25.20
  -7   7  -1   25.90    8.10
  -8   7  -1  386.96   28.10
  -9   7  -1  137.49   17.20
 -10   7  -1  140.79   17.70
  10   6  -1   91.99    9.30
   9   6  -1  227.48   14.60
   8   6  -1  142.29   10.50
   7   6  -1  140.49    9.90
   7   6  -1  136.69   13.20
   6   6  -1    6.40    4.20
   6   6  -1    3.10    2.40
   5   6  -1  466.45   22.30
   5   6  -1  486.95   26.60
   4   6  -1  232.18   15.90
   4   6  -1  245.28   12.60
   3   6  -1  443.46   20.00
   3   6  -1  435.16   23.90
   2   6  -1  490.05   26.20
   2   6  -1  528.05   22.30
   1   6  -1  952.80   39.00
   1   6  -1  965.70   44.00
   0   6  -1  626.44   25.40
   0   6  -1  589.14   30.00
  -1   6  -1  432.36   18.20
  -1   6  -1  421.56   23.20
  -2   6  -1  136.79    6.90
  -2   6  -1  124.59   11.10
  -3   6  -1  758.62   30.90
  -3   6  -1  760.92   37.50
  -4   6  -1  370.16   22.90
  -5   6  -1  312.37   21.10
  -6   6  -1  131.49   13.30
  -7   6  -1  343.37   24.10
  -8   6  -1  199.78   18.40
  -9   6  -1  177.78   18.20
 -10   6  -1  199.98   20.20
  11   5  -1  109.59   10.30
  10   5  -1  191.98   13.50
   9   5  -1  102.39    8.80
   8   5  -1  415.06   20.80
  -8  -5   1  383.46   24.30
   7   5  -1  108.79   11.20
   7   5  -1   97.79    7.80
   6   5  -1  478.35   22.70
   6   5  -1  482.75   26.90
   5   5  -1  303.07   15.10
   5   5  -1  290.97   18.40
   4   5  -1  246.28   15.70
   4   5  -1  248.48   12.60
   3   5  -1  650.93   31.40
   3   5  -1  644.64   27.50
   2   5  -1  514.15   26.10
   2   5  -1  538.85   22.60
   1   5  -1  459.95   19.90
   1   5  -1  479.95   23.90
   0   5  -1 1008.10   44.90
   0   5  -1 1038.10   40.80
  -1   5  -1 1651.43   69.49
  -1   5  -1 1649.04   64.39
  -2   5  -1 1246.28   49.90
  -2   5  -1 1301.47   55.79
  -3   5  -1   46.50    6.70
  -4   5  -1  312.47   19.50
  -5   5  -1  396.56   23.60
  -6   5  -1  129.79   12.60
  -7   5  -1  334.27   23.00
  -8   5  -1  215.78   18.60
  -9   5  -1  196.78   18.60
 -10   5  -1  121.49   15.70
 -11   5  -1   62.89   13.70
  11   4  -1  179.48   13.10
  10   4  -1  171.78   12.10
   9   4  -1   76.89    7.20
  -9  -4   1   49.80    9.60
   8   4  -1  101.99    8.40
  -8  -4   1  120.59   11.80
   7   4  -1  287.17   15.70
  -7  -4   1  313.67   19.70
   6   4  -1  244.48   16.50
   6   4  -1  243.98   13.10
   5   4  -1  270.97   13.60
   5   4  -1  265.47   16.90
   4   4  -1 2241.08   87.99
   4   4  -1 2215.18   91.79
   3   4  -1  372.66   16.70
   3   4  -1  373.36   19.80
   2   4  -1 1344.17   56.59
   2   4  -1 1337.07   53.09
   1   4  -1  526.45   21.60
   1   4  -1  517.45   24.80
   0   4  -1   14.40    3.50
   0   4  -1   17.20    2.00
  -1   4  -1 1903.61   78.09
  -1   4  -1 1907.91   73.69
  -2   4  -1  995.40   44.10
  -2   4  -1 1007.60   39.40
  -3   4  -1  938.11   42.40
  -4   4  -1  948.51   43.60
  -5   4  -1  136.89   11.70
  -6   4  -1  284.77   19.00
  -7   4  -1  129.29   12.70
  -8   4  -1  182.58   16.30
  -9   4  -1   93.49   12.50
 -10   4  -1  101.19   13.40
 -11   4  -1   89.29   13.70
  11   3  -1   73.39    9.10
  10   3  -1   91.69    8.70
 -10  -3   1  107.99   12.40
   9   3  -1  114.59    8.80
  -9  -3   1  109.49   12.10
   8   3  -1  282.87   14.70
  -8  -3   1  237.48   17.90
   7   3  -1  603.64   25.90
  -7  -3   1  520.85   29.30
   6   3  -1  241.48   12.70
   5   3  -1  879.91   37.10
   5   3  -1  882.91   40.90
   5   3  -1  902.51   35.70
   4   3  -1  703.83   32.80
   4   3  -1  699.43   28.30
   4   3  -1  704.53   29.50
   3   3  -1  921.81   40.30
   3   3  -1  920.61   37.30
   2   3  -1  799.02   34.50
   2   3  -1  771.12   31.60
   1   3  -1  123.49    6.10
   1   3  -1  131.49    8.40
   0   3  -1 1131.39   47.70
   0   3  -1 1173.08   44.80
  -1   3  -1  601.54   24.00
  -1   3  -1  622.94   27.60
  -2   3  -1  162.28   10.40
  -3   3  -1 1489.95   62.49
  -4   3  -1  163.68   11.60
  -5   3  -1 1139.39   51.09
  -6   3  -1  445.76   25.00
  -7   3  -1  462.15   26.70
  -8   3  -1  444.16   27.20
  -9   3  -1  113.49   12.80
 -10   3  -1    6.70    5.20
 -11   3  -1  118.79   14.70
  11   2  -1  140.29   10.70
 -11  -2   1  101.39   13.20
  10   2  -1   52.89    7.10
 -10  -2   1   70.69   12.20
   9   2  -1  135.59    9.90
  -9  -2   1  157.98   14.20
   8   2  -1  855.21   36.30
  -8  -2   1  799.62   41.10
   7   2  -1  285.77   14.80
  -7  -2   1  293.07   18.80
   6   2  -1 1210.98   49.80
  -6  -2   1 1217.58   53.99
   5   2  -1  662.53   26.80
   5   2  -1  629.94   27.60
   4   2  -1  615.24   24.60
   4   2  -1  596.44   28.60
   4   2  -1  614.04   25.60
   3   2  -1  395.36   19.40
   3   2  -1  390.86   16.90
   2   2  -1  964.30   38.30
   2   2  -1  974.30   40.70
   1   2  -1 1174.08   46.70
   1   2  -1 1233.88   49.10
   0   2  -1 1895.31   69.19
   0   2  -1 1704.63   71.19
  -1   2  -1 1084.19   41.70
   1  -2   1  933.81   41.40
  -2   2  -1 1813.82   75.79
   2  -2   1 1973.10   76.29
   3  -2   1   64.19    5.80
  -4   2  -1 1177.98   52.39
   4  -2   1 1275.87   52.69
  -5   2  -1   97.89    9.10
   5  -2   1  138.49   10.10
  -6   2  -1  796.92   38.20
  -7   2  -1  326.97   20.60
  -8   2  -1  141.69   13.10
  -9   2  -1  388.56   25.10
 -10   2  -1  185.98   17.00
 -11   2  -1   95.19   12.90
 -12  -1   1  105.49   14.40
  11   1  -1  299.07   17.20
 -11  -1   1  290.87   23.00
  10   1  -1   80.59    7.50
 -10  -1   1   67.99   12.00
   9   1  -1  112.29    8.50
  -9  -1   1  124.29   12.70
   8   1  -1  202.68   12.50
  -8  -1   1  257.77   17.50
   7   1  -1  468.65   21.90
  -7  -1   1  480.25   26.30
   6   1  -1 1152.78   47.30
  -6  -1   1 1159.88   51.59
   5   1  -1  702.63   28.70
  -5  -1   1  654.73   31.90
   4   1  -1  481.85   19.70
  -4  -1   1  430.06   21.90
   3   1  -1  752.72   30.00
   3   1  -1  735.93   32.50
   2   1  -1 2396.46   93.79
   2   1  -1 2472.25   95.99
   1   1  -1  772.72   31.20
   1   1  -1  835.02   33.00
   0   1  -1 1160.88   45.60
   0  -1   1 1135.59   45.10
  -1   1  -1  327.67   14.50
  -2   1  -1 1795.12   76.59
   2  -1   1 1991.50   74.79
   2  -1   1 2041.80   77.39
  -3   1  -1 1337.47   53.49
   3  -1   1 1295.37   50.69
   3  -1   1 1259.27   53.39
   4  -1   1   69.79    6.20
   4  -1   1   67.99    4.20
   5  -1   1  128.09    9.40
   5  -1   1  125.79    7.00
  -6   1  -1  678.23   34.00
   6  -1   1  708.53   33.60
   6  -1   1  747.63   30.10
  -7   1  -1  249.58   16.70
   7  -1   1  242.48   15.90
   7  -1   1  249.68   12.60
  -8   1  -1  263.47   17.80
   8  -1   1  211.78   12.40
  -9   1  -1  252.27   19.20
   9  -1   1  284.17   14.70
 -10   1  -1  173.48   16.30
 -11   1  -1  177.28   17.10
 -12   0   1  139.29   16.40
 -11   0   1   86.59   12.40
 -10   0   1  196.28   17.50
   9   0  -1   84.59    7.30
  -9   0   1  101.39   11.50
   8   0  -1  154.78    9.60
  -8   0   1  160.58   13.70
   7   0  -1  359.96   17.00
  -7   0   1  346.97   21.30
   6   0  -1  408.96   19.40
  -6   0   1  458.65   23.80
   5   0  -1  886.01   33.80
  -5   0   1  742.93   36.80
   4   0  -1   79.79    5.20
  -4   0   1  109.89    7.90
   3   0  -1 1254.27   46.60
  -3   0   1 1105.79   48.80
   2   0  -1  102.19    5.10
  -2   0   1  115.39    6.70
   1   0  -1 1401.26   55.09
  -1   0  -1 1291.97   51.19
   1   0   1 1324.37   52.09
   1   0   1 1338.67   50.79
  -2   0  -1  162.98    8.10
   2   0   1  154.08    7.00
   2   0   1  154.48    8.40
  -3   0  -1 1716.63   67.79
   3   0   1 1686.63   67.89
   3   0   1 1664.53   65.79
  -4   0  -1  651.53   32.30
   4   0   1  789.32   32.90
   4   0   1  785.42   30.40
  -5   0  -1  234.48   14.40
   5   0   1  263.97   12.00
   5   0   1  253.67   14.30
  -6   0  -1  279.77   16.30
   6   0   1  250.27   12.90
   6   0   1  262.17   15.50
  -7   0  -1  504.55   26.80
   7   0   1  499.85   25.60
   7   0   1  499.55   22.60
  -8   0  -1  178.88   14.10
   8   0   1  162.28   12.50
   8   0   1  161.08   10.10
  -9   0  -1  308.37   20.30
   9   0   1  250.17   14.80
 -10   0  -1   70.39   10.10
  10   0   1   73.79    7.00
  11   0   1  146.09   10.80
 -12   1   1  155.68   17.20
 -11   1   1  168.58   17.10
 -10   1   1  195.08   17.70
  -9   1   1  183.08   15.80
  -8   1   1  576.04   31.90
  -7   1   1  275.87   18.30
  -6   1   1  409.86   22.90
  -5   1   1 1081.99   47.90
  -4   1   1 1234.98   52.59
  -3   1   1  247.88   13.40
  -2   1   1 2362.26   93.09
  -1   1   1  313.87   13.80
   0   1   1 1023.50   39.60
  -2  -1  -1 1229.48   45.40
   2   1   1 1050.29   44.70
  -3  -1  -1   83.29    6.00
   3   1   1  112.89    6.70
  -4  -1  -1  919.21   39.10
   4   1   1  931.71   37.30
   4   1   1  899.31   38.90
  -5  -1  -1  426.56   22.40
   5   1   1  486.45   22.40
   5   1   1  471.75   20.40
  -6  -1  -1  528.25   26.50
   6   1   1  538.15   25.90
   6   1   1  528.25   23.60
  -7  -1  -1  184.68   13.30
   7   1   1  178.78   12.20
   7   1   1  184.28   10.50
  -8  -1  -1  829.62   40.80
   8   1   1  834.02   36.30
  -9  -1  -1  209.58   16.40
   9   1   1  231.08   13.20
  10   1   1  176.58   11.90
  11   1   1   54.89    7.40
 -12   2   1   56.29   12.80
 -11   2   1  248.18   21.40
 -10   2   1  192.98   17.60
  -9   2   1  414.96   26.60
  -8   2   1  317.37   21.50
  -7   2   1  449.86   26.00
  -6   2   1  273.47   17.50
  -5   2   1  910.61   41.70
  -4   2   1 1140.09   49.40
  -3   2   1  505.65   23.90
  -2   2   1  966.60   40.40
  -1   2   1 1061.59   43.00
   0   2   1  894.31   35.00
   0   2   1  886.91   35.70
   1   2   1 3510.75  136.39
   1   2   1 3518.45  135.59
   2   2   1  394.36   17.30
   2   2   1  402.76   16.90
   3   2   1  610.04   26.60
   3   2   1  622.84   25.60
  -4  -2  -1 1721.63   67.79
   4   2   1 1626.64   66.09
   4   2   1 1653.03   67.59
   5   2   1   38.10    3.80
   5   2   1   38.90    4.60
  -6  -2  -1  650.73   29.80
   6   2   1  588.34   28.40
   6   2   1  596.84   26.80
  -7  -2  -1  923.41   43.30
   7   2   1  955.00   40.10
  -8  -2  -1   82.79    8.90
   8   2   1   46.80    6.30
   9   2   1  457.55   22.70
  10   2   1  149.99   11.00
  11   2   1   88.99    8.60
 -12   3   1   58.99   13.20
 -11   3   1  135.39   16.10
 -10   3   1  120.99   14.60
  -9   3   1  172.48   16.20
  -8   3   1  371.16   24.20
  -7   3   1  281.07   19.20
  -6   3   1  579.34   30.40
  -5   3   1  130.09   10.80
  -4   3   1 1754.22   73.59
  -2   3   1  353.06   17.50
  -1   3   1  763.12   30.30
  -1   3   1  753.82   32.30
   0   3   1 3940.21  148.89
   0   3   1 3687.53  146.59
   1   3   1 1838.82   72.29
   1   3   1 1818.92   71.39
   2   3   1  233.08   10.80
   2   3   1  224.48   11.40
   3   3   1 1212.98   49.50
   3   3   1 1191.58   48.30
   4   3   1  504.25   23.90
   4   3   1  529.65   22.70
  -5  -3  -1  548.85   25.20
   5   3   1  515.15   24.60
   5   3   1  507.55   23.30
  -6  -3  -1  124.69    9.60
   6   3   1  110.09    7.70
   6   3   1  111.79    8.60
  -7  -3  -1  377.86   20.70
   7   3   1  328.37   17.50
   8   3   1  205.68   12.50
   9   3   1  205.08   12.90
  10   3   1  108.49    9.40
  11   3   1  108.59    9.70
 -11   4   1   76.99   14.70
 -10   4   1  137.59   15.60
  -9   4   1  223.88   19.00
  -8   4   1  436.56   27.30
  -7   4   1  267.87   19.00
  -6   4   1  482.95   27.10
  -5   4   1  147.79   12.10
  -4   4   1  234.48   15.00
  -3   4   1  960.50   42.80
  -2   4   1  778.22   34.90
  -1   4   1   28.80    2.60
  -1   4   1   31.00    4.20
   0   4   1 2758.92  108.99
   0   4   1 2867.41  111.19
   1   4   1 1176.48   48.50
   1   4   1 1172.58   46.90
   2   4   1 1895.91   75.59
   2   4   1 1864.51   74.09
   3   4   1  240.68   13.20
   3   4   1  250.97   12.10
   4   4   1  317.77   15.40
   4   4   1  321.77   17.00
   5   4   1  400.06   20.90
   5   4   1  407.86   19.10
  -6  -4  -1  423.66   21.30
   6   4   1  349.77   18.70
   7   4   1   63.59    6.10
   8   4   1  370.56   19.40
   9   4   1  259.77   15.60
  10   4   1  169.28   12.20
  11   4   1   54.89    7.90
 -11   5   1  206.88   20.70
 -10   5   1   61.89   13.00
  -9   5   1  207.58   18.70
  -8   5   1  156.08   15.20
  -7   5   1  164.28   14.80
  -6   5   1  563.84   31.00
  -5   5   1  379.06   22.70
  -4   5   1  688.63   34.20
  -3   5   1 1876.81   78.89
  -2   5   1  529.45   26.10
  -2   5   1  517.75   22.10
  -1   5   1  497.45   21.10
  -1   5   1  493.25   24.20
   0   5   1 1830.42   74.09
   0   5   1 1784.52   71.09
   1   5   1 1799.82   72.19
   1   5   1 1725.53   69.69
   2   5   1  505.75   22.10
   2   5   1  501.95   23.90
   3   5   1  902.51   37.50
   3   5   1  897.81   39.40
   4   5   1  479.15   24.00
   4   5   1  492.75   22.20
   5   5   1   50.59    5.10
   5   5   1   51.09    6.20
   6   5   1   83.79    7.10
   7   5   1  320.87   17.20
   8   5   1  140.39   10.20
   9   5   1  291.87   17.10
  10   5   1  108.79   10.00
 -11   6   1  109.09   15.80
 -10   6   1   83.49   15.50
  -9   6   1  123.79   14.90
  -8   6   1   80.89   11.60
  -7   6   1  193.08   16.90
  -6   6   1  290.57   20.60
  -5   6   1  121.69   11.90
  -4   6   1  392.06   23.10
  -3   6   1  512.95   27.30
  -3   6   1  508.35   22.10
  -2   6   1 1745.33   70.49
  -2   6   1 1817.72   75.69
  -1   6   1  281.97   13.30
  -1   6   1  279.97   16.80
   0   6   1 1000.70   43.40
   0   6   1  954.50   39.90
   1   6   1 1448.85   60.99
   1   6   1 1434.76   57.99
   2   6   1  145.79   10.30
   2   6   1  146.39    8.60
   3   6   1  553.44   27.10
   3   6   1  555.84   24.80
   4   6   1  584.84   26.60
   4   6   1  596.04   28.80
   5   6   1  119.09    8.50
   5   6   1  126.59   13.00
   6   6   1  340.87   17.80
   7   6   1   42.50    6.50
   8   6   1  129.19   10.30
   9   6   1  164.38   12.30
  10   6   1   72.59    9.40
 -10   7   1  122.69   16.60
  -9   7   1  106.99   14.80
  -8   7   1  167.78   17.30
  -7   7   1  119.99   13.80
  -6   7   1  298.37   21.60
  -5   7   1  163.08   14.70
  -4   7   1  205.98   16.20
  -4   7   1  213.28   11.00
  -3   7   1  560.34   24.50
  -3   7   1  567.94   30.50
  -2   7   1  510.45   27.50
  -2   7   1  503.15   22.30
  -1   7   1  470.25   21.00
  -1   7   1  470.25   25.30
   0   7   1  920.51   38.90
   0   7   1  953.00   43.00
   1   7   1  410.86   19.00
   1   7   1  407.56   22.20
   2   7   1  860.41   36.60
   2   7   1  858.91   39.60
   3   7   1  111.49    9.50
   3   7   1   94.69    7.20
   4   7   1  162.58   13.60
   4   7   1  166.78   10.40
   5   7   1  323.77   17.10
   6   7   1  128.99    9.60
   7   7   1  277.37   16.20
   8   7   1  285.57   17.20
   9   7   1   50.39    7.70
 -10   8   1   89.79   16.20
  -9   8   1  106.69   15.20
  -8   8   1  172.28   18.10
  -7   8   1  294.27   23.30
  -6   8   1  483.65   30.80
  -5   8   1  156.88   15.50
  -5   8   1  164.28    9.60
  -4   8   1   73.89   10.30
  -4   8   1   80.79    6.10
  -3   8   1  211.58   11.70
  -3   8   1  235.78   17.40
  -2   8   1   55.99    5.10
  -2   8   1   66.39    8.80
  -1   8   1  548.75   29.30
  -1   8   1  540.05   24.20
   0   8   1  445.56   24.50
   0   8   1  432.16   20.30
   1   8   1  840.32   36.70
   1   8   1  887.41   41.50
   2   8   1   31.60    4.80
   2   8   1   28.90    6.10
   3   8   1  292.47   18.90
   3   8   1  303.17   15.60
   4   8   1  286.27   15.60
   5   8   1  179.48   11.60
   6   8   1  162.08   11.40
   7   8   1  270.87   16.50
   8   8   1   43.90    6.80
  -9   9   1  144.69   18.30
  -8   9   1  238.78   22.60
  -7   9   1  116.69   15.50
  -6   9   1  220.98   20.20
  -5   9   1   82.99   12.40
  -4   9   1  154.58   15.20
  -4   9   1  159.18    9.70
  -3   9   1  303.27   21.90
  -3   9   1  308.47   15.60
  -2   9   1  502.45   29.50
  -2   9   1  514.75   23.40
  -1   9   1  143.19   13.00
  -1   9   1  151.88    9.40
   0   9   1  450.95   26.60
   0   9   1  467.65   21.70
   1   9   1  679.83   28.70
   1   9   1  584.54   32.80
   2   9   1  132.09    9.30
   2   9   1  140.49   12.30
   3   9   1  136.89    9.50
   4   9   1  312.17   17.00
   5   9   1  166.18   11.60
   6   9   1  122.79   10.10
   7   9   1   77.79    9.40
   8   9   1  151.08   12.00
  -8  10   1  127.09   17.60
  -7  10   1  212.68   21.20
  -6  10   1   56.09   11.80
  -5  10   1  177.88   17.80
  -4  10   1   59.09   11.90
  -3  10   1   99.19   12.50
  -2  10   1   79.49   11.10
  -2  10   1   83.19    6.80
  -1  10   1  144.49   14.10
  -1  10   1  146.89    9.70
   0  10   1  606.74   27.70
   0  10   1  598.04   33.70
   1  10   1  448.16   22.20
   1  10   1  467.65   27.80
   2  10   1  190.58   12.00
   3  10   1  201.78   12.70
   4  10   1   89.99    8.40
   5  10   1  103.39    9.20
   6  10   1  201.78   13.90
   7  10   1  119.49   10.80
  -7  11   1   67.49   14.50
  -6  11   1  172.98   19.40
  -5  11   1   69.09   13.70
  -4  11   1  109.29   14.30
  -3  11   1  245.08   20.90
  -2  11   1   25.60    7.60
  -1  11   1  300.77   17.30
  -1  11   1  289.37   21.80
   0  11   1  118.09   13.60
   0  11   1  129.19    9.30
   1  11   1   39.90    5.90
   2  11   1  180.08   12.00
   3  11   1  176.98   12.10
   4  11   1  129.29   10.50
   5  11   1  133.69   10.70
  -5  12   1   73.69   14.70
  -4  12   1  180.58   19.10
  -3  12   1  133.89   15.70
  -2  12   1  180.98   18.00
  -1  12   1   26.90   10.80
   1  12   1  130.39   11.20
   2  12   1   34.60    5.90
   3  12   1   75.29    8.80
   0  13  -2   14.20    7.70
  -1  13  -2  130.09   17.30
   2  12  -2  133.09   15.90
   1  12  -2   84.49   14.50
   0  12  -2  320.97   25.90
  -1  12  -2   82.09   15.10
  -2  12  -2  156.08   18.00
  -3  12  -2   90.79   13.80
  -4  12  -2   57.49   13.00
  -5  12  -2  112.29   16.00
   6  11  -2   44.70    6.80
   5  11  -2   66.29    8.10
   4  11  -2   96.99   17.10
   3  11  -2  140.69   15.50
   2  11  -2  164.48   16.80
   1  11  -2  526.15   33.30
   0  11  -2  221.78   20.00
  -1  11  -2   73.69   13.00
  -2  11  -2   90.89   13.20
  -3  11  -2   34.50    9.50
  -4  11  -2  210.68   20.30
  -5  11  -2   68.29   13.40
  -6  11  -2  120.79   16.50
   7  10  -2  101.59    9.30
   6  10  -2  128.29   10.10
   5  10  -2  116.89   14.20
   5  10  -2  101.89    8.70
   4  10  -2  160.68   16.00
   4  10  -2  173.48   11.10
   3  10  -2  232.68   13.20
   3  10  -2  232.28   19.20
   2  10  -2  139.99   14.50
   1  10  -2  192.68   17.40
   0  10  -2  258.97   20.60
  -1  10  -2  209.38   18.50
  -2  10  -2  246.08   20.20
  -3  10  -2  128.09   14.50
  -4  10  -2  136.69   15.70
  -5  10  -2  124.99   15.50
  -6  10  -2  182.68   19.40
  -7  10  -2   87.19   15.70
  -8  10  -2  146.49   19.00
   8   9  -2   57.69    8.20
   7   9  -2   69.09    8.30
   6   9  -2  125.09   14.70
   6   9  -2  145.59   10.30
   5   9  -2  168.68   11.00
   5   9  -2  159.08   15.40
   4   9  -2  290.77   21.00
   4   9  -2  281.27   15.30
   3   9  -2  400.56   19.50
   3   9  -2  409.36   26.00
   2   9  -2  327.57   16.20
   2   9  -2  327.07   22.40
   1   9  -2   28.00    7.30
   1   9  -2   23.70    3.70
   0   9  -2  271.67   20.10
  -1   9  -2  150.08   14.60
  -2   9  -2  233.18   18.60
  -3   9  -2  453.95   29.00
  -4   9  -2  409.76   27.70
  -5   9  -2  286.07   23.00
  -6   9  -2  240.98   21.70
  -7   9  -2   39.10   11.10
  -8   9  -2   64.89   13.70
   9   8  -2  209.98   14.30
   8   8  -2   70.69    8.70
   7   8  -2  114.69    9.20
   7   8  -2  100.49   13.60
   6   8  -2  119.59    9.10
   6   8  -2  112.89   12.70
   5   8  -2  446.06   27.30
   5   8  -2  448.66   21.80
   4   8  -2  137.69   13.30
   4   8  -2  134.99    8.90
   3   8  -2  763.92   33.70
   3   8  -2  808.42   40.60
   2   8  -2  107.89    7.00
   2   8  -2  104.69   11.10
   1   8  -2  357.66   22.70
   1   8  -2  346.67   16.30
   0   8  -2  203.68   10.80
   0   8  -2  236.98   17.20
  -1   8  -2  228.38   17.10
  -2   8  -2  514.75   29.70
  -3   8  -2  602.94   33.90
  -4   8  -2  312.47   22.60
  -5   8  -2  180.78   17.00
  -6   8  -2   18.10    7.00
  -7   8  -2   53.09   12.20
  -8   8  -2  174.58   19.20
  -9   8  -2  144.29   18.50
  10   7  -2  102.49   10.00
   9   7  -2  104.99    9.60
   8   7  -2  119.79    9.70
   8   7  -2  133.89   16.00
   7   7  -2  428.86   28.00
   7   7  -2  465.15   22.70
   6   7  -2  359.76   18.80
   6   7  -2  377.56   24.20
   5   7  -2  220.58   16.90
   5   7  -2  232.98   12.90
   4   7  -2  741.53   33.00
   4   7  -2  786.92   39.00
   3   7  -2  237.98   12.20
   3   7  -2  231.68   16.80
   2   7  -2  381.16   17.20
   2   7  -2  360.96   22.20
   1   7  -2  103.59    6.30
   1   7  -2  111.49   10.70
   0   7  -2   92.99    5.60
  -1   7  -2 1202.58   55.19
  -1   7  -2 1210.78   48.00
  -2   7  -2  643.24   26.30
  -2   7  -2  638.74   33.80
  -3   7  -2  158.18   13.90
  -5   7  -2   74.79   10.50
  -6   7  -2  134.29   14.80
  -7   7  -2  256.47   21.60
  -8   7  -2  189.88   19.30
  -9   7  -2  187.88   19.90
 -10   7  -2   96.89   17.50
  10   6  -2   97.49    9.50
   9   6  -2  108.39    9.50
   8   6  -2  122.39   13.20
   8   6  -2  105.99    9.10
   7   6  -2   51.89    9.90
   7   6  -2   42.90    5.80
   6   6  -2  133.89    9.20
   6   6  -2  149.39   13.40
   5   6  -2  331.87   16.20
   5   6  -2  304.37   20.30
   4   6  -2  674.33   34.60
   4   6  -2  683.73   29.50
   3   6  -2  202.08   14.60
   3   6  -2  198.38   10.40
   2   6  -2  573.04   29.70
   2   6  -2  582.04   24.60
   1   6  -2  829.12   40.70
   1   6  -2  896.81   35.20
   0   6  -2  739.13   29.80
   0   6  -2  726.13   35.70
  -1   6  -2  210.68   14.70
  -1   6  -2  218.88    9.90
  -2   6  -2  600.34   24.50
  -2   6  -2  604.14   31.20
  -3   6  -2  824.82   40.70
  -3   6  -2  824.52   33.00
  -4   6  -2  499.55   28.20
  -5   6  -2  337.07   22.50
  -6   6  -2  145.69   14.60
  -7   6  -2  244.88   20.00
  -8   6  -2  206.38   19.00
  -9   6  -2   50.49   11.40
 -10   6  -2  212.68   21.10
  11   5  -2   79.09   10.10
  10   5  -2   87.19    8.80
   9   5  -2  207.88   13.40
  -9  -5   2  208.78   17.70
   8   5  -2  139.49    9.90
   7   5  -2  115.89    8.50
   7   5  -2  107.89   11.60
   6   5  -2   35.00    4.80
   6   5  -2   35.20    7.70
   5   5  -2  631.04   33.20
   5   5  -2  662.53   28.40
   4   5  -2  311.27   18.90
   4   5  -2  305.07   14.80
   3   5  -2  771.62   36.90
   3   5  -2  765.32   32.00
   2   5  -2  407.06   18.00
   2   5  -2  424.36   22.60
   1   5  -2  972.30   39.10
   1   5  -2  983.40   44.20
   0   5  -2  852.11   34.60
   0   5  -2  889.61   40.10
  -1   5  -2  906.51   35.70
  -1   5  -2  906.81   41.40
  -2   5  -2  219.98   14.90
  -2   5  -2  238.28   10.00
  -3   5  -2  408.96   22.90
  -4   5  -2  272.37   18.10
  -5   5  -2  526.35   29.30
  -6   5  -2   70.59    9.60
  -7   5  -2  317.47   22.20
  -8   5  -2  248.38   20.20
  -9   5  -2  131.79   15.30
 -10   5  -2   75.39   14.40
 -11   5  -2   71.69   14.30
  11   4  -2   90.39    9.10
  10   4  -2  209.98   14.20
 -10  -4   2  225.98   18.90
   9   4  -2  215.68   13.10
  -9  -4   2  194.68   17.20
   8   4  -2  300.87   17.10
  -8  -4   2  352.06   22.40
   7   4  -2  137.79   12.90
   7   4  -2  137.09    9.20
   6   4  -2  684.13   29.90
   6   4  -2  673.13   35.00
   5   4  -2  246.48   16.50
   5   4  -2  244.28   12.50
   4   4  -2  528.95   27.50
   4   4  -2  545.75   23.40
   3   4  -2  286.57   16.90
   3   4  -2  289.17   13.30
   2   4  -2  288.57   16.70
   2   4  -2  293.97   13.00
   1   4  -2  458.25   22.80
   1   4  -2  445.96   18.60
   0   4  -2 1122.59   47.90
   0   4  -2 1089.09   43.10
  -1   4  -2  963.50   43.80
  -1   4  -2 1035.70   39.00
  -2   4  -2  985.10   37.80
  -2   4  -2  955.60   43.40
  -3   4  -2  548.75   27.70
  -4   4  -2  744.93   36.10
  -5   4  -2  366.16   21.70
  -6   4  -2  666.83   34.90
  -7   4  -2  285.47   20.30
  -8   4  -2  101.99   12.20
  -9   4  -2   75.09   11.40
 -10   4  -2   78.99   13.70
 -11   4  -2  178.88   19.10
  11   3  -2   65.79    8.30
 -11  -3   2   78.19   11.60
  10   3  -2   66.19    8.00
 -10  -3   2   62.79   11.30
   9   3  -2  211.88   13.00
  -9  -3   2  202.28   17.20
   8   3  -2  457.25   22.00
  -8  -3   2  443.56   27.00
   7   3  -2  505.15   23.60
  -7  -3   2  516.15   28.40
   6   3  -2  132.99    8.40
   6   3  -2  139.89   11.90
   5   3  -2 1079.09   47.90
   5   3  -2 1004.60   42.80
   4   3  -2  431.66   19.20
   4   3  -2  440.26   23.10
   3   3  -2  421.36   21.40
   3   3  -2  405.66   17.80
   2   3  -2 1309.77   52.19
   2   3  -2 1345.57   56.09
   1   3  -2  471.35   18.90
   1   3  -2  461.75   22.30
   0   3  -2   68.89    3.10
   0   3  -2   63.89    5.80
   0  -3   2   53.79    4.90
  -1   3  -2  928.71   43.10
  -1   3  -2  961.60   39.10
   1  -3   2 1163.58   43.70
  -2   3  -2  260.57   13.60
   2  -3   2  190.28   12.50
  -3   3  -2  952.70   41.20
   3  -3   2  887.31   40.90
  -4   3  -2 1713.03   70.99
   4  -3   2 1645.94   70.89
  -5   3  -2 1215.28   52.99
   5  -3   2 1139.59   52.59
  -6   3  -2  985.00   45.50
   6  -3   2  925.31   45.20
  -7   3  -2  289.17   19.50
  -8   3  -2  366.96   24.00
  -9   3  -2   60.29   10.80
 -10   3  -2   22.60    7.70
 -11   3  -2  151.08   16.80
 -12  -2   2  123.49   15.20
  11   2  -2  134.79   10.40
 -11  -2   2  110.89   14.00
  10   2  -2   94.49    8.80
 -10  -2   2  138.49   14.00
   9   2  -2  315.67   17.50
  -9  -2   2  352.06   23.20
   8   2  -2  391.66   19.60
  -8  -2   2  397.76   24.60
   7   2  -2  160.78    9.90
  -7  -2   2  165.08   13.50
   6   2  -2  536.95   23.90
  -6  -2   2  534.65   28.10
   5   2  -2  761.22   36.30
   5   2  -2  765.22   32.10
   4   2  -2 1108.29   48.60
   4   2  -2 1101.39   44.50
   3   2  -2 1879.71   75.19
   3   2  -2 1971.10   78.99
   2   2  -2  141.59    6.80
   2   2  -2  145.39    9.40
   1   2  -2  239.08   10.40
   1   2  -2  256.37   13.30
  -1  -2   2  260.57   11.50
   0   2  -2 1356.96   48.50
   0   2  -2 1326.27   51.79
   0  -2   2 1095.29   50.49
  -1   2  -2 2142.79   81.09
   1  -2   2 1913.51   80.79
  -2   2  -2  201.08   11.50
   2  -2   2  206.78   11.80
  -3   2  -2  908.31   41.50
   3  -2   2 1015.70   38.20
   3  -2   2  989.40   42.50
  -4   2  -2  380.16   20.50
   4  -2   2  408.46   16.80
   4  -2   2  406.76   21.20
  -5   2  -2 1798.22   76.49
   5  -2   2 1845.62   76.99
   5  -2   2 1832.62   71.59
  -6   2  -2  369.56   20.40
   6  -2   2  313.17   19.40
   6  -2   2  321.17   15.10
  -7   2  -2  545.95   28.10
   7  -2   2  486.35   22.00
   7  -2   2  464.95   26.80
  -8   2  -2  194.68   15.20
   8  -2   2  165.98   10.00
   8  -2   2  173.08   14.60
  -9   2  -2  178.68   15.70
 -10   2  -2   88.29   11.90
 -11   2  -2  121.79   14.50
 -12  -1   2  184.48   19.00
 -11  -1   2   40.00    9.70
 -10  -1   2  180.88   16.80
   9   1  -2    2.60    2.60
  -9  -1   2    5.20    4.10
   8   1  -2  307.87   16.30
  -8  -1   2  335.47   21.60
   7   1  -2  267.87   14.50
  -7  -1   2  318.97   19.50
   6   1  -2  974.00   40.30
  -6  -1   2  967.80   45.20
   5   1  -2 1068.09   41.90
  -5  -1   2  976.40   45.40
   4   1  -2  833.42   37.60
   4   1  -2  823.52   33.90
   3   1  -2  246.98   11.00
   3   1  -2  239.68   13.70
   2   1  -2  333.47   14.00
   1   1  -2  359.86   17.70
  -1  -1   2  420.96   16.60
   0   1  -2  150.98    8.10
   0  -1   2  148.09    7.90
  -1   1  -2  169.08    9.10
   1  -1   2  180.58    7.10
   1  -1   2  177.78    9.60
  -2   1  -2  922.51   38.70
   2  -1   2  929.11   39.70
   2  -1   2  955.90   36.50
  -3   1  -2  520.25   22.40
   3  -1   2  470.25   19.60
   3  -1   2  455.85   22.80
  -4   1  -2  589.54   27.10
   4  -1   2  578.84   24.10
   4  -1   2  590.84   28.10
  -5   1  -2   63.39    6.70
   5  -1   2   68.99    7.10
   5  -1   2   73.19    4.70
  -6   1  -2  714.93   34.20
   6  -1   2  709.53   30.00
   6  -1   2  714.93   34.60
  -7   1  -2  518.25   27.30
   7  -1   2  496.75   27.00
   7  -1   2  504.05   22.70
  -8   1  -2  264.27   17.50
   8  -1   2  231.08   12.60
   8  -1   2  208.18   15.90
  -9   1  -2  153.18   14.20
   9  -1   2  167.98   14.40
   9  -1   2  154.08   10.00
 -10   1  -2  271.97   20.50
  10  -1   2  254.47   14.80
 -12   0   2  146.39   16.70
 -11   0   2  240.08   20.90
 -10   0   2   78.09   11.10
  -9   0   2   69.39    9.80
  -8   0   2   51.29    9.60
  -7   0   2  311.87   19.90
  -6   0   2  520.85   27.50
  -5   0   2  890.91   40.80
  -4   0   2  701.33   32.40
  -3   0   2 1324.67   54.89
   2   0  -2 3576.94  139.69
   1   0  -2  776.42   32.10
   0   0  -2  123.59    6.30
  -1   0  -2 4804.92  187.08
   1   0   2 4713.93  188.28
   1   0   2 4940.41  185.48
  -2   0  -2 3904.21  152.58
   2   0   2 3802.82  154.28
   2   0   2 3989.40  150.28
  -3   0  -2  626.34   26.20
   3   0   2  589.14   24.60
   3   0   2  601.64   27.60
  -4   0  -2  414.46   19.40
   4   0   2  388.76   17.10
   4   0   2  384.86   20.10
  -5   0  -2   44.10    5.10
   5   0   2   35.80    3.40
   5   0   2   30.50    4.80
  -6   0  -2  272.47   16.30
   6   0   2  282.47   13.60
   6   0   2  273.37   16.80
  -7   0  -2  258.47   16.80
   7   0   2  263.27   16.80
   7   0   2  274.87   13.70
  -8   0  -2  627.64   31.60
   8   0   2  561.84   30.50
   8   0   2  577.14   26.60
  -9   0  -2  249.38   18.50
   9   0   2  270.47   14.60
  10   0   2  160.88   11.00
  11   0   2   83.29    8.00
 -12   1   2  127.49   16.00
 -11   1   2   93.09   13.30
 -10   1   2  376.56   25.90
  -9   1   2   94.79   11.60
  -8   1   2  212.08   16.70
  -7   1   2  331.87   20.90
  -6   1   2  101.09    9.70
  -5   1   2  902.91   41.30
  -4   1   2 1825.72   75.39
  -3   1   2  228.98   12.80
  -2   1   2 6368.26  248.78
  -1   1   2  764.42   31.30
   0   1   2 2116.59   81.59
   0   1   2 2114.79   81.49
   1   1   2  890.01   35.10
  -2  -1  -2  953.10   36.10
   2   1   2  865.21   36.20
   3   1   2  372.16   18.50
   3   1   2  373.36   16.20
  -4  -1  -2  178.48   11.20
   4   1   2  232.08   10.60
   4   1   2  241.28   13.20
  -5  -1  -2  915.11   38.20
   5   1   2  848.62   38.80
   5   1   2  831.92   35.80
  -6  -1  -2  341.87   18.70
   6   1   2  347.57   16.50
   6   1   2  347.17   19.30
  -7  -1  -2  467.45   25.60
   7   1   2  516.85   23.00
   7   1   2  505.35   26.30
  -8  -1  -2  425.66   25.10
   8   1   2  498.35   22.30
   9   1   2  384.86   19.70
  10   1   2   68.99    7.20
  11   1   2   76.39    9.00
 -12   2   2   60.39   13.00
 -11   2   2  149.29   16.60
 -10   2   2  270.97   21.70
  -9   2   2  232.08   18.90
  -8   2   2  329.17   22.00
  -7   2   2  103.59   10.70
  -6   2   2 1135.99   52.09
  -5   2   2  120.99   10.10
  -4   2   2  692.23   32.30
  -3   2   2 1347.97   56.29
  -2   2   2  551.84   24.80
  -1   2   2  728.43   30.30
   0   2   2  416.96   17.30
   0   2   2  415.56   17.40
   1   2   2  342.77   14.60
   2   2   2 1974.60   77.09
  -3  -2  -2  818.12   32.10
   3   2   2  730.93   31.80
  -4  -2  -2 1774.22   70.59
   4   2   2 1744.53   69.79
   4   2   2 1760.72   72.49
  -5  -2  -2  220.08   12.90
   5   2   2  240.28   11.90
   5   2   2  234.08   14.10
  -6  -2  -2  463.15   23.00
   6   2   2  439.46   23.40
   6   2   2  465.95   21.20
  -7  -2  -2  230.68   15.10
   7   2   2  250.97   13.30
   7   2   2  234.28   15.30
   8   2   2  136.59    9.40
   9   2   2  218.28   13.20
  10   2   2  126.19   10.10
  11   2   2   81.39    9.60
 -12   3   2   54.99   13.10
 -11   3   2  203.48   19.70
 -10   3   2   50.29   11.20
  -9   3   2  202.38   17.60
  -8   3   2  232.68   18.10
  -7   3   2  194.98   15.50
  -6   3   2  235.08   16.50
  -5   3   2 1423.16   62.19
  -4   3   2 1210.38   52.79
  -3   3   2 1037.10   44.90
  -2   3   2 1237.58   51.49
  -1   3   2  774.02   31.70
  -1   3   2  801.62   33.30
   0   3   2  519.55   22.00
   0   3   2  499.05   21.20
   1   3   2 1547.05   59.69
   1   3   2 1483.55   59.69
   2   3   2  892.21   35.70
   2   3   2  875.11   36.00
   3   3   2 2819.12  112.19
   3   3   2 2935.21  112.29
  -4  -3  -2  568.54   25.10
   4   3   2  562.64   24.70
  -5  -3  -2  140.39    9.10
   5   3   2  132.19   10.00
   5   3   2  129.29    8.20
  -6  -3  -2  542.45   25.30
   6   3   2  477.65   23.50
   6   3   2  513.15   26.00
   7   3   2   75.69    6.50
   8   3   2   81.39    7.20
   9   3   2  196.88   12.90
  10   3   2   98.99    9.10
  11   3   2  133.89   11.10
 -11   4   2   93.29   13.90
 -10   4   2  229.68   20.40
  -9   4   2  187.68   17.50
  -8   4   2  275.37   20.70
  -7   4   2  194.98   16.00
  -6   4   2  210.08   15.80
  -5   4   2  776.42   37.90
  -4   4   2  524.25   26.70
  -3   4   2 1164.28   50.59
  -2   4   2 1196.28   47.80
  -2   4   2 1197.68   50.79
  -1   4   2  235.68   11.00
  -1   4   2  235.58   12.80
   0   4   2 1742.03   69.19
   0   4   2 1775.42   70.69
   1   4   2   69.29    5.10
   1   4   2   67.49    4.60
   2   4   2 1126.19   45.70
   2   4   2 1102.79   45.20
   3   4   2  308.07   14.90
   3   4   2  300.47   14.50
   4   4   2  432.16   20.50
   4   4   2  436.56   20.00
  -5  -4  -2  534.05   26.60
   5   4   2  653.93   26.70
   6   4   2  139.89    9.20
   7   4   2  188.48   11.70
   8   4   2  248.58   14.80
   9   4   2  121.99    9.80
  10   4   2  136.09   10.90
 -11   5   2  139.99   17.20
 -10   5   2  203.58   19.70
  -9   5   2  107.79   13.60
  -8   5   2  203.58   17.70
  -7   5   2  262.57   19.50
  -6   5   2  449.76   26.60
  -5   5   2  237.98   16.50
  -4   5   2  466.65   25.10
  -3   5   2  657.23   31.90
  -2   5   2  398.66   18.10
  -2   5   2  419.16   21.40
  -1   5   2  107.29    6.40
  -1   5   2  105.49    8.40
   0   5   2  745.93   33.40
   0   5   2  772.72   31.60
   1   5   2 1270.97   52.19
   1   5   2 1320.47   53.69
   2   5   2  248.28   13.30
   2   5   2  250.07   12.40
   3   5   2  185.88   10.90
   4   5   2  575.14   26.20
   4   5   2  598.14   27.20
   5   5   2   58.69    5.60
   6   5   2  393.46   19.70
   7   5   2  322.27   17.50
   8   5   2  270.17   16.00
   9   5   2  192.88   13.10
  10   5   2  111.19   10.00
 -11   6   2  202.38   20.90
 -10   6   2   28.80    8.90
  -9   6   2  141.09   15.80
  -8   6   2  145.69   15.20
  -7   6   2  227.58   18.50
  -6   6   2  199.28   16.30
  -5   6   2  284.07   19.30
  -4   6   2 1013.20   47.70
  -3   6   2  440.06   20.10
  -3   6   2  461.15   24.70
  -2   6   2  231.28   15.30
  -2   6   2  247.38   12.00
  -1   6   2  284.57   14.00
  -1   6   2  294.87   16.90
   0   6   2  257.07   15.00
   0   6   2  266.17   13.00
   1   6   2  803.42   35.30
   1   6   2  762.42   33.10
   2   6   2  103.39    8.00
   2   6   2  105.79    7.00
   3   6   2  523.15   25.10
   3   6   2  528.85   24.00
   4   6   2  504.15   23.40
   5   6   2  474.85   22.80
   6   6   2   81.69    7.30
   7   6   2  158.58   11.20
   8   6   2   54.29    7.40
   9   6   2  169.48   12.70
  10   6   2   16.50    5.30
 -10   7   2   61.39   13.20
  -9   7   2   22.60    8.60
  -8   7   2  273.37   22.30
  -7   7   2  463.85   29.90
  -6   7   2  371.16   24.80
  -5   7   2  281.57   20.00
  -4   7   2  619.44   27.30
  -4   7   2  634.34   33.50
  -3   7   2  290.17   19.10
  -3   7   2  287.97   14.30
  -2   7   2  529.95   23.70
  -2   7   2  537.25   28.10
  -1   7   2   32.60    4.20
  -1   7   2   37.10    6.60
   0   7   2 1120.89   47.10
   0   7   2 1165.58   50.39
   1   7   2  556.24   24.90
   1   7   2  552.74   27.30
   2   7   2   60.99    6.50
   2   7   2   51.29    5.20
   3   7   2  152.28    9.70
   4   7   2  304.77   16.10
   5   7   2  113.99    8.80
   6   7   2  175.78   11.70
   7   7   2  229.38   14.50
   8   7   2  120.59   10.40
   9   7   2  131.39   11.30
 -10   8   2   63.79   14.10
  -9   8   2   49.99   12.00
  -8   8   2  221.48   20.50
  -7   8   2  395.06   27.50
  -6   8   2  547.55   33.10
  -5   8   2  250.17   13.20
  -5   8   2  232.88   19.00
  -4   8   2  107.39    7.40
  -4   8   2   98.29   11.70
  -3   8   2  409.56   19.40
  -3   8   2  406.26   24.80
  -2   8   2  153.48    9.60
  -2   8   2  165.48   13.80
  -1   8   2  219.78   15.60
  -1   8   2  212.58   11.90
   0   8   2  602.34   26.60
   0   8   2  576.94   29.90
   1   8   2  268.37   17.00
   1   8   2  266.37   14.20
   2   8   2  118.79    8.40
   3   8   2   26.80    4.90
   4   8   2  204.08   12.50
   5   8   2  204.68   12.80
   6   8   2   63.99    7.60
   7   8   2  242.78   15.40
   8   8   2  175.48   13.20
  -9   9   2  154.68   18.80
  -8   9   2   80.39   14.90
  -7   9   2   72.09   13.70
  -6   9   2  202.88   12.20
  -6   9   2  219.78   19.70
  -5   9   2  142.49    9.40
  -5   9   2  136.49   15.30
  -4   9   2   88.69   11.60
  -4   9   2   82.89    6.90
  -3   9   2  266.47   19.80
  -3   9   2  255.67   14.10
  -2   9   2  343.67   17.20
  -2   9   2  334.07   22.30
  -1   9   2  315.47   21.00
  -1   9   2  348.17   17.00
   0   9   2  425.56   20.60
   0   9   2  418.86   24.60
   1   9   2  601.64   27.60
   2   9   2   92.09    7.60
   3   9   2  148.09   10.40
   4   9   2   69.59    7.20
   5   9   2  124.19   10.00
   6   9   2  117.99    9.80
   7   9   2   34.90    6.30
  -8  10   2  100.49   17.50
  -7  10   2  130.69   16.80
  -6  10   2   36.50   10.30
  -5  10   2   38.80   10.00
  -4  10   2  264.07   21.20
  -4  10   2  245.68   14.20
  -3  10   2  280.67   15.60
  -3  10   2  297.17   22.00
  -2  10   2  170.98   15.60
  -2  10   2  156.88   10.50
  -1  10   2   87.29   10.70
  -1  10   2   83.39    7.40
   0  10   2  470.15   22.90
   1  10   2  281.47   15.70
   2  10   2   89.19    8.10
   3  10   2  127.89    9.80
   4  10   2  150.58   11.10
   5  10   2  101.39    9.40
   6  10   2   99.29   11.10
  -7  11   2   68.29   14.60
  -6  11   2   70.39   13.60
  -5  11   2  209.48   20.50
  -4  11   2   66.29   12.60
  -3  11   2  252.47   20.90
  -2  11   2  108.69   13.00
  -2  11   2  118.09    9.10
  -1  11   2   80.19    7.50
   0  11   2   56.39    7.10
   1  11   2  209.58   13.20
   2  11   2   58.69    7.60
   3  11   2  185.68   12.70
   4  11   2  149.69   11.50
   5  11   2   47.60    7.30
  -5  12   2  118.59   16.30
  -4  12   2  120.49   15.70
  -3  12   2  128.09   15.30
   0  12   2   25.10    5.20
   1  12   2  141.09   10.90
   2  12   2   90.79    8.80
   3  12   2   87.99    8.70
   4  12  -3   45.00   11.40
   3  12  -3   61.49   13.00
   2  12  -3  129.79   16.00
   1  12  -3  215.58   20.50
   0  12  -3   84.99   15.30
  -1  12  -3  113.59   15.70
  -2  12  -3  169.28   19.30
  -3  12  -3  127.29   16.80
  -4  12  -3   39.00   10.90
   5  11  -3   61.29   12.40
   4  11  -3   96.59   13.70
   3  11  -3  237.08   21.00
   2  11  -3  268.47   22.30
   1  11  -3  178.18   17.80
   0  11  -3  366.66   27.30
  -1  11  -3   17.40    7.50
  -2  11  -3  160.98   17.50
  -3  11  -3  135.39   16.10
  -4  11  -3   41.20   10.80
  -5  11  -3   24.90    9.20
  -6  11  -3  106.89   16.10
   7  10  -3   89.89    8.60
   6  10  -3   87.39   12.60
   6  10  -3  104.39    8.70
   5  10  -3  132.79   15.30
   5  10  -3  147.39   10.30
   4  10  -3   34.20    9.10
   3  10  -3  212.98   18.90
   2  10  -3  124.79   14.30
   1  10  -3  348.37   25.10
   0  10  -3  171.28   17.00
  -1  10  -3  229.98   19.90
  -2  10  -3  181.78   17.60
  -3  10  -3  195.58   18.30
  -4  10  -3  116.39   14.80
  -5  10  -3   18.70    8.40
  -6  10  -3  119.19   16.10
  -7  10  -3  158.28   18.90
   8   9  -3   86.29    8.70
   7   9  -3   72.79    8.40
   7   9  -3   79.49   12.00
   6   9  -3  134.89    9.90
   6   9  -3  128.59   14.40
   5   9  -3  144.69    9.90
   5   9  -3  133.79   14.60
   4   9  -3  133.49   14.10
   4   9  -3  135.99    9.10
   3   9  -3  288.77   21.40
   3   9  -3  282.17   14.70
   2   9  -3   66.39   10.10
   1   9  -3  175.48   16.10
   0   9  -3  202.38   17.60
  -1   9  -3  133.79   14.30
  -2   9  -3  261.97   20.40
  -3   9  -3  616.74   35.80
  -4   9  -3  292.07   22.80
  -5   9  -3  192.68   18.80
  -6   9  -3  200.88   19.70
  -7   9  -3   32.90   10.60
  -8   9  -3  102.39   18.10
   9   8  -3  150.38   11.80
   8   8  -3  145.19   16.10
   8   8  -3  150.88   11.20
   7   8  -3  148.69   15.50
   7   8  -3  139.19   10.20
   6   8  -3  118.69    9.00
   6   8  -3  128.49   13.90
   5   8  -3  309.87   16.50
   5   8  -3  328.37   22.70
   4   8  -3  489.95   22.70
   4   8  -3  482.75   29.10
   3   8  -3  151.78   14.20
   3   8  -3  136.19    8.60
   2   8  -3  335.57   22.50
   2   8  -3  352.16   16.20
   1   8  -3   72.59    5.60
   1   8  -3   83.09   10.20
   0   8  -3  300.77   21.00
  -1   8  -3   62.99    9.20
  -2   8  -3  415.46   25.90
  -3   8  -3  393.86   25.70
  -4   8  -3  353.76   24.60
  -5   8  -3  160.48   16.30
  -6   8  -3  142.09   16.30
  -7   8  -3   76.39   14.40
  -8   8  -3   96.89   14.60
  -9   8  -3   82.49   15.70
  10   7  -3   28.00    5.80
   9   7  -3  243.48   21.30
   9   7  -3  260.37   16.00
   8   7  -3  138.69   10.40
   8   7  -3  131.59   14.90
   7   7  -3  249.97   14.70
   7   7  -3  263.47   20.80
   6   7  -3  425.86   27.50
   6   7  -3  447.86   21.50
   5   7  -3  386.26   24.90
   5   7  -3  401.86   19.20
   4   7  -3  163.98   14.30
   4   7  -3  168.08    9.80
   3   7  -3  691.23   36.40
   3   7  -3  690.23   29.60
   2   7  -3   59.69    8.20
   2   7  -3   53.69    4.30
   1   7  -3  309.17   20.00
   1   7  -3  288.27   13.50
   0   7  -3  234.78   16.90
   0   7  -3  217.18   10.40
  -1   7  -3  274.97   18.80
  -2   7  -3  285.17   19.40
  -5   7  -3   98.39   12.30
  -6   7  -3  180.08   17.10
  -7   7  -3  385.56   27.40
  -8   7  -3  138.39   16.90
  -9   7  -3  238.58   22.90
 -10   7  -3  123.59   17.80
  10   6  -3  124.79   10.70
 -10  -6   3  115.79   24.00
   9   6  -3  105.09    9.10
   8   6  -3  199.08   17.60
   8   6  -3  169.78   11.90
   7   6  -3  354.16   18.50
   7   6  -3  363.76   24.80
   6   6  -3  167.28   15.00
   6   6  -3  177.18   10.60
   5   6  -3  171.78   10.10
   5   6  -3  174.68   14.60
   4   6  -3  200.88   10.60
   4   6  -3  185.48   14.90
   3   6  -3  364.66   16.80
   3   6  -3  365.66   22.20
   2   6  -3  670.33   27.60
   2   6  -3  650.53   33.70
   1   6  -3  413.76   17.70
   1   6  -3  416.56   23.80
   0   6  -3  613.14   31.10
   0   6  -3  572.94   24.00
  -1   6  -3  733.03   36.70
  -1   6  -3  758.02   29.70
  -2   6  -3  262.87   17.70
  -3   6  -3  301.27   19.90
  -4   6  -3  312.07   21.00
  -5   6  -3   71.49    9.80
  -6   6  -3  579.14   33.80
  -7   6  -3  230.48   19.80
  -8   6  -3  235.68   20.90
  -9   6  -3  142.39   16.90
 -10   6  -3  164.48   19.40
  11   5  -3   83.59   10.30
  10   5  -3   90.59    8.90
 -10  -5   3   85.29   12.40
   9   5  -3  377.46   19.60
  -9  -5   3  328.97   24.20
   8   5  -3  114.59   13.20
   8   5  -3  116.29    9.00
   7   5  -3   34.50    5.00
   7   5  -3   28.90    7.60
   6   5  -3  309.87   21.00
   6   5  -3  289.57   15.30
   5   5  -3  257.47   13.60
   5   5  -3  281.37   18.80
   4   5  -3  263.77   17.50
   4   5  -3  253.87   12.80
   3   5  -3  773.82   38.30
   3   5  -3  801.12   32.60
   2   5  -3  434.26   18.90
   2   5  -3  454.15   24.50
   1   5  -3  715.43   34.90
   1   5  -3  726.43   29.10
   0   5  -3 2399.66   91.89
   0   5  -3 2367.66   98.59
  -1   5  -3   74.79    7.90
  -1   5  -3   70.39    3.50
  -2   5  -3  928.61   44.10
  -2   5  -3  975.10   37.00
  -3   5  -3  787.92   30.50
  -3   5  -3  761.92   37.90
  -4   5  -3  297.07   19.20
  -5   5  -3  456.35   26.90
  -6   5  -3   98.89   11.80
  -7   5  -3   98.79   12.10
  -8   5  -3  461.05   29.90
  -9   5  -3   91.39   13.10
 -10   5  -3  139.59   16.90
  11   4  -3  113.29    9.80
 -11  -4   3   90.19   13.50
  10   4  -3  132.89   10.50
 -10  -4   3  127.99   14.90
   9   4  -3  362.16   19.10
  -9  -4   3  337.77   24.20
   8   4  -3  123.19    8.80
  -8  -4   3  104.09   12.00
   7   4  -3  406.16   25.60
   7   4  -3  415.86   20.10
   6   4  -3  304.17   20.20
   6   4  -3  287.57   15.00
   5   4  -3  665.23   33.90
   5   4  -3  646.04   28.30
   4   4  -3  252.37   16.70
   4   4  -3  263.27   12.60
   3   4  -3  679.33   28.30
   3   4  -3  684.13   33.30
   2   4  -3  534.45   22.50
   2   4  -3  555.14   27.60
   1   4  -3  890.21   40.40
   1   4  -3  889.31   35.20
   0   4  -3  857.31   39.20
   0   4  -3  881.61   33.60
   0  -4   3  841.22   37.60
  -1   4  -3 1047.40   46.20
  -1   4  -3 1055.99   40.40
   1  -4   3 1037.20   45.50
  -2   4  -3  190.88    7.50
  -2   4  -3  189.88   12.80
   2  -4   3  172.08   12.20
  -3   4  -3  617.94   31.40
   3  -4   3  657.13   31.60
  -4   4  -3  353.66   21.40
   4  -4   3  398.86   22.10
  -5   4  -3  638.14   33.90
   5  -4   3  694.93   34.70
  -6   4  -3  516.05   28.80
   6  -4   3  496.95   28.80
  -7   4  -3  169.18   15.00
  -8   4  -3    7.50    5.10
  -9   4  -3  209.88   18.60
 -10   4  -3   91.89   13.30
 -11   4  -3  167.68   18.10
  11   3  -3   82.09    8.40
 -11  -3   3   64.69   13.10
  10   3  -3   79.89    7.60
 -10  -3   3   59.59   11.50
   9   3  -3  314.27   16.80
  -9  -3   3  278.77   21.70
   8   3  -3  500.45   24.30
  -8  -3   3  518.45   30.10
   7   3  -3  176.48   10.60
   6   3  -3 1235.68   50.99
   6   3  -3 1240.78   57.09
   5   3  -3  546.45   28.90
   5   3  -3  526.95   23.50
   4   3  -3  461.25   20.50
   4   3  -3  479.75   25.20
   3   3  -3  743.23   34.80
   3   3  -3  735.43   30.30
   2   3  -3 1322.97   54.09
   2   3  -3 1332.57   58.69
  -2  -3   3 1481.85   54.99
   1   3  -3 1378.76   51.79
  -1  -3   3 1284.97   53.89
   0   3  -3  395.66   16.90
   0   3  -3  407.76   21.30
   0  -3   3  495.45   20.80
  -1   3  -3 1404.26   56.69
   1  -3   3 1288.47   56.09
  -2   3  -3 1752.72   69.09
   2  -3   3 1550.64   68.49
  -3   3  -3  784.52   36.10
   3  -3   3  791.02   36.70
  -4   3  -3  716.53   34.20
   4  -3   3  705.23   34.50
  -5   3  -3  509.25   27.70
   5  -3   3  565.34   28.80
  -6   3  -3  745.93   37.20
   6  -3   3  754.12   37.80
  -7   3  -3  228.68   16.70
   7  -3   3  180.98   15.20
  -8   3  -3  100.49   11.70
   8  -3   3   82.59   10.60
  -9   3  -3  131.29   14.20
 -10   3  -3  211.38   18.90
 -11  -2   3   72.99   13.20
 -10  -2   3  212.58   18.70
   9   2  -3  171.48   11.40
  -9  -2   3  196.58   16.80
   8   2  -3  180.88   11.00
  -8  -2   3  173.18   15.30
   7   2  -3  411.16   19.90
  -7  -2   3  421.96   24.90
   6   2  -3  420.26   19.50
   5   2  -3  806.52   33.90
   5   2  -3  811.42   38.90
   4   2  -3 1271.77   51.39
   4   2  -3 1296.77   56.39
   3   2  -3  431.76   22.10
   3   2  -3  416.46   18.20
  -3  -2   3  428.16   17.30
   2   2  -3  887.71   39.50
   2   2  -3  891.41   35.60
  -2  -2   3  909.91   36.10
   1   2  -3  254.67   15.20
  -1  -2   3  331.27   14.20
   0   2  -3 4690.13  179.58
   0  -2   3 4498.95  180.28
  -1   2  -3 2894.01  112.39
   1  -2   3 2783.42  112.59
  -2   2  -3  469.85   21.90
   2  -2   3  452.15   17.90
   2  -2   3  441.96   22.30
  -3   2  -3  899.31   40.00
   3  -2   3  917.01   35.90
   3  -2   3  929.21   41.20
  -4   2  -3  707.23   34.10
   4  -2   3  788.42   35.90
   4  -2   3  746.63   30.00
  -5   2  -3  685.63   32.20
   5  -2   3  659.33   27.30
   5  -2   3  641.44   32.70
  -6   2  -3  154.98   12.30
   6  -2   3  157.38    8.30
   6  -2   3  151.78   12.70
  -7   2  -3  228.28   16.30
   7  -2   3  214.28   11.40
   7  -2   3  227.28   16.50
  -8   2  -3  186.68   15.20
   8  -2   3  174.38   14.90
   8  -2   3  173.98   10.10
  -9   2  -3   82.49   11.20
   9  -2   3  115.59   12.50
   9  -2   3  106.29    7.60
 -12  -1   3   65.19   13.40
 -11  -1   3   71.49   13.60
 -10  -1   3  167.28   16.30
  -9  -1   3  362.46   24.60
  -8  -1   3  294.87   20.60
  -7  -1   3  125.49   12.00
   6   1  -3  179.08    9.70
  -6  -1   3  161.28   13.00
   5   1  -3  313.47   14.00
  -5  -1   3  270.17   17.30
   4   1  -3 1641.44   69.29
   3   1  -3 2608.74  105.29
   2   1  -3  567.44   26.20
   1   1  -3 7071.99  277.07
   0   1  -3 9700.33  382.86
   0  -1   3 9999.00  384.46
  -1   1  -3  245.78   13.70
   1  -1   3  311.47   15.30
   1  -1   3  325.37   11.90
  -2   1  -3  959.00   41.70
   2  -1   3 1043.20   39.30
   2  -1   3 1010.90   43.40
  -3   1  -3   24.20    3.60
  -4   1  -3  391.96   21.50
   4  -1   3  482.45   19.20
   4  -1   3  483.65   23.80
  -5   1  -3 1222.38   51.79
   5  -1   3 1181.38   47.90
   5  -1   3 1180.28   53.29
  -6   1  -3   39.30    5.80
   6  -1   3   28.60    3.60
   6  -1   3   26.40    5.90
  -7   1  -3  427.96   23.70
   7  -1   3  406.56   24.30
   7  -1   3  424.56   19.40
  -8   1  -3   93.59   10.10
   8  -1   3   93.79   10.60
   8  -1   3   92.19    6.90
  -9   1  -3  134.29   13.10
   9  -1   3  111.09   12.00
   9  -1   3  111.29    8.30
  10  -1   3  128.89    9.30
  11  -1   3  138.49   11.10
 -12   0   3   93.79   14.00
 -11   0   3  111.49   14.10
 -10   0   3  119.59   13.90
  -9   0   3   80.39   10.80
  -8   0   3  510.85   29.70
  -7   0   3  104.69   10.70
  -6   0   3  309.57   19.30
  -5   0   3  874.21   40.80
  -4   0   3 2069.59   85.09
   2   0  -3 5447.66  211.68
   1   0  -3  723.13   30.70
   0   0  -3  206.38   10.90
   0   0   3  258.77    9.90
  -1   0  -3 3919.81  152.68
   1   0   3 3953.00  151.98
  -2   0  -3 1583.14   65.19
   2   0   3 1752.22   64.39
   2   0   3 1619.14   67.79
  -3   0  -3 2164.98   84.99
   3   0   3 2157.58   83.59
   3   0   3 2124.89   87.69
  -4   0  -3  639.84   28.70
   4   0   3  655.63   26.90
   4   0   3  648.74   31.00
   5   0   3   98.99    6.30
   5   0   3  104.19    9.20
  -6   0  -3  551.04   28.70
   6   0   3  635.44   26.30
   6   0   3  621.14   31.00
  -7   0  -3   95.29    9.30
   7   0   3  107.39    7.20
   7   0   3  106.79   10.50
  -8   0  -3  421.56   24.20
   8   0   3  419.96   24.90
   8   0   3  409.76   20.10
   9   0   3  380.26   19.20
  10   0   3   35.80    5.80
  11   0   3   89.89    8.60
 -12   1   3  112.49   15.30
 -11   1   3   62.29   12.90
 -10   1   3  168.28   16.70
  -9   1   3  313.97   22.60
  -8   1   3   57.09    8.60
  -7   1   3  477.55   27.30
  -6   1   3  351.76   21.10
  -5   1   3  600.44   30.00
  -4   1   3 1215.28   52.49
  -3   1   3 2521.65  101.29
  -2   1   3 1508.85   61.39
  -1   1   3  564.84   24.10
   0  -1  -3  250.57   11.20
   1   1   3  494.75   20.30
  -2  -1  -3 1168.68   43.50
   2   1   3 1044.60   43.90
  -3  -1  -3 1232.68   49.20
   3   1   3 1203.68   52.59
   3   1   3 1263.87   49.20
  -4  -1  -3  956.80   37.80
   4   1   3  860.41   40.30
   4   1   3  868.51   36.70
  -5  -1  -3 1098.39   48.10
   5   1   3 1172.68   46.80
   5   1   3 1165.48   51.09
  -6  -1  -3  246.88   15.40
   6   1   3  294.97   14.20
   6   1   3  297.17   18.00
  -7  -1  -3  304.27   19.30
   7   1   3  381.56   21.70
   7   1   3  362.96   17.40
   8   1   3  431.26   25.80
   8   1   3  465.75   21.80
   9   1   3  191.18   12.10
  10   1   3  148.09   10.80
  11   1   3   91.79    8.80
 -12   2   3   79.29   15.00
 -11   2   3  109.39   14.60
 -10   2   3  191.08   18.10
  -9   2   3  231.28   19.10
  -8   2   3  482.05   29.00
  -7   2   3  501.35   28.50
  -6   2   3  541.95   29.00
  -5   2   3  363.66   20.80
  -4   2   3 1236.88   53.69
  -3   2   3 1749.92   72.09
  -2   2   3  784.82   33.90
  -1   2   3 1055.19   43.00
   0   2   3  606.44   24.90
   0   2   3  612.64   24.80
   1   2   3  438.36   18.50
   2   2   3  956.20   38.60
  -3  -2  -3  811.22   31.40
   3   2   3  744.03   32.20
  -4  -2  -3 1087.69   47.10
   4   2   3 1189.38   50.99
   4   2   3 1218.08   47.40
  -5  -2  -3  611.84   27.00
   5   2   3  606.04   26.30
   5   2   3  580.84   29.70
  -6  -2  -3  229.98   18.20
   6   2   3  233.18   15.60
   6   2   3  229.28   12.50
   7   2   3  106.39   10.40
   7   2   3  112.19    8.10
   8   2   3  368.46   18.90
   9   2   3  261.77   15.30
  10   2   3   34.90    6.10
  11   2   3   88.79    9.00
 -12   3   3  104.79   15.30
 -11   3   3  114.89   15.00
 -10   3   3  151.68   16.10
  -9   3   3  108.59   13.00
  -8   3   3  174.48   15.60
  -7   3   3  291.97   19.90
  -6   3   3  711.93   35.90
  -5   3   3  173.78   12.80
  -4   3   3 1199.48   52.39
  -3   3   3 1080.99   46.80
  -2   3   3  903.31   38.80
  -1   3   3  688.53   28.90
  -1   3   3  719.93   30.20
   0   3   3  418.36   18.10
   0   3   3  412.66   17.90
   1   3   3  661.63   26.60
   1   3   3  669.23   27.60
   2   3   3 2230.98   87.49
  -3  -3  -3   71.39    4.30
  -4  -3  -3  823.02   33.40
   4   3   3  779.42   33.90
   5   3   3  211.48   14.30
   5   3   3  225.88   12.00
   6   3   3  293.27   14.90
   6   3   3  273.57   17.50
   7   3   3  172.88   11.00
   8   3   3  313.17   17.20
   9   3   3  133.59   10.30
  10   3   3  140.29   11.00
 -11   4   3  193.58   20.00
 -10   4   3  192.28   18.70
  -9   4   3  173.68   16.60
  -8   4   3  176.18   15.90
  -7   4   3  148.89   13.60
  -6   4   3  108.79   10.80
  -5   4   3 1064.49   49.00
  -4   4   3  259.77   16.20
  -3   4   3  449.95   23.00
  -2   4   3  406.26   20.40
  -2   4   3  409.16   18.10
  -1   4   3   44.00    4.60
  -1   4   3   45.10    3.70
   0   4   3  203.88   10.10
   0   4   3  197.38   10.60
   1   4   3  330.77   14.90
   1   4   3  328.17   15.10
   2   4   3  355.56   16.60
   2   4   3  362.26   15.80
   3   4   3 1360.46   55.39
   3   4   3 1428.56   56.49
   4   4   3  248.58   12.90
   5   4   3  430.96   20.50
   6   4   3  448.56   25.20
   6   4   3  477.75   22.30
   7   4   3  257.87   14.80
   8   4   3  130.89   10.00
   9   4   3  240.58   15.00
  10   4   3   53.59    7.80
 -11   5   3   89.99   16.50
 -10   5   3  270.97   22.80
  -9   5   3  117.09   14.00
  -8   5   3  157.68   15.40
  -7   5   3  239.48   18.40
  -6   5   3  140.89   12.90
  -5   5   3  151.28   12.60
  -4   5   3  556.24   28.90
  -3   5   3   85.29    8.10
  -2   5   3 1094.09   47.60
  -2   5   3 1086.69   44.50
  -1   5   3  779.02   33.20
  -1   5   3  808.92   35.50
   0   5   3  207.18   11.60
   0   5   3  191.08   10.40
   1   5   3  212.38   11.10
   1   5   3  216.28   11.50
   2   5   3  937.31   38.80
   2   5   3  921.21   38.70
   3   5   3   49.20    4.70
   4   5   3  559.44   25.30
   5   5   3  351.66   17.80
   6   5   3  126.19    9.00
   7   5   3  469.95   23.40
   8   5   3  144.69   10.90
   9   5   3  109.09    9.80
  10   5   3  115.59   10.40
 -11   6   3  151.78   18.00
 -10   6   3  101.79   14.60
  -9   6   3   87.59   12.70
  -8   6   3  164.68   16.20
  -7   6   3   37.00    8.50
  -6   6   3  398.46   25.00
  -5   6   3  481.15   27.40
  -4   6   3  672.53   34.20
  -3   6   3  189.98   10.60
  -3   6   3  205.48   14.30
  -2   6   3  287.87   14.20
  -2   6   3  290.87   17.30
  -1   6   3  525.15   25.50
  -1   6   3  500.05   22.90
   0   6   3  520.75   24.60
   0   6   3  498.15   22.80
   1   6   3   71.39    6.20
   1   6   3   66.69    5.40
   2   6   3  566.14   25.50
   2   6   3  575.24   27.80
   3   6   3  309.07   15.80
   4   6   3  406.56   19.90
   5   6   3  136.99    9.50
   6   6   3  476.45   23.60
   7   6   3  124.29    9.80
   8   6   3  115.29   10.00
   9   6   3   97.09    9.70
 -10   7   3   20.40    9.10
  -9   7   3  131.79   15.90
  -8   7   3   54.59   11.20
  -7   7   3  476.45   30.10
  -6   7   3  212.08   17.60
  -5   7   3  258.97   19.10
  -4   7   3  425.46   24.60
  -4   7   3  387.76   19.10
  -3   7   3  273.67   14.00
  -3   7   3  267.47   18.00
  -2   7   3  239.58   12.90
  -2   7   3  253.67   16.60
  -1   7   3  463.15   24.70
  -1   7   3  470.25   21.70
   0   7   3  260.67   15.50
   0   7   3  253.47   13.50
   1   7   3  252.87   13.10
   1   7   3  233.48   14.30
   2   7   3    8.60    2.80
   3   7   3  254.97   14.00
   4   7   3  343.17   17.80
   5   7   3  267.37   15.30
   6   7   3  154.78   11.00
   7   7   3  306.47   17.60
   8   7   3  108.79   10.00
   9   7   3  128.89   11.00
  -9   8   3   62.99   13.40
  -8   8   3  210.18   20.00
  -7   8   3   94.59   13.00
  -6   8   3  187.58   17.10
  -5   8   3  323.67   16.40
  -5   8   3  306.57   22.00
  -4   8   3  106.89   12.20
  -4   8   3  126.59    8.40
  -3   8   3  355.06   17.70
  -3   8   3  353.46   22.60
  -2   8   3  573.64   30.70
  -2   8   3  584.04   26.50
  -1   8   3   34.50    5.10
  -1   8   3   35.90    7.00
   0   8   3  620.34   31.00
   0   8   3  637.04   28.40
   1   8   3   11.80    3.30
   2   8   3  430.06   21.10
   3   8   3  214.48   13.00
   4   8   3  136.89    9.90
   5   8   3  113.69    9.20
   6   8   3  125.79   10.20
   7   8   3  115.79    9.90
   8   8   3  193.18   13.80
  -9   9   3   54.19   12.80
  -8   9   3   70.09   14.40
  -7   9   3   59.29   12.40
  -7   9   3   46.70    6.40
  -6   9   3  149.49   10.20
  -6   9   3  153.68   16.50
  -5   9   3  139.89    9.60
  -5   9   3  136.29   14.90
  -4   9   3  307.17   16.30
  -4   9   3  296.37   22.00
  -3   9   3  111.19    8.40
  -3   9   3  113.89   12.40
  -2   9   3  259.77   18.70
  -2   9   3  250.37   14.20
  -1   9   3 1058.99   49.99
  -1   9   3 1064.19   45.40
   0   9   3  452.95   22.10
   1   9   3  486.25   23.60
   2   9   3  267.37   15.20
   3   9   3   81.09    7.70
   4   9   3  200.28   12.90
   5   9   3   99.79    9.10
   6   9   3   94.89   10.60
   7   9   3  114.89   10.50
  -8  10   3   42.70   11.90
  -7  10   3  125.99   16.50
  -6  10   3   68.49    6.90
  -6  10   3   56.19   12.50
  -5  10   3   75.59   13.30
  -5  10   3   81.79    7.40
  -4  10   3  213.98   13.10
  -4  10   3  213.78   18.60
  -3  10   3  370.56   19.10
  -3  10   3  351.36   24.60
  -2  10   3  101.69    8.50
  -2  10   3   99.79   11.80
  -1  10   3   92.39    7.90
   0  10   3  151.48   10.70
   1  10   3  238.78   14.20
   2  10   3   32.40    5.70
   3  10   3  341.67   19.00
   4  10   3   92.09    8.70
   5  10   3  127.19   10.60
   6  10   3   52.79    8.00
  -6  11   3   55.29   12.70
  -5  11   3  179.88   18.40
  -4  11   3  154.28   16.70
  -4  11   3  144.39   10.80
  -3  11   3  127.29    9.90
  -3  11   3  125.49   14.50
  -2  11   3  210.88   13.30
  -1  11   3    1.80    2.80
   0  11   3   78.69    7.90
   1  11   3  175.98   12.10
   2  11   3  100.89    9.20
   3  11   3   44.10    7.10
   4  11   3  222.78   14.80
  -4  12   3  107.59   14.70
  -2  12   3  106.29    9.20
  -1  12   3  101.39    9.30
   0  12   3   55.39    7.40
   1  12   3   99.59    9.40
   2  12   3   79.89    9.80
   3  12  -4   54.19   13.00
   2  12  -4   79.19   15.00
   1  12  -4  202.58   20.70
   0  12  -4   79.59   15.00
  -1  12  -4  131.09   17.10
  -2  12  -4  100.99   15.60
  -3  12  -4   78.89   15.40
  -4  12  -4   38.80   11.60
   5  11  -4  109.09   14.80
   4  11  -4   77.69   14.20
   3  11  -4  174.28   18.40
   2  11  -4  180.68   18.40
   1  11  -4   83.79   12.80
   0  11  -4  186.08   18.80
  -1  11  -4  176.08   18.60
  -2  11  -4  101.99   14.70
  -3  11  -4  182.68   19.10
  -4  11  -4   17.90    8.20
  -5  11  -4  125.79   16.50
  -6  11  -4   95.39   17.50
   7  10  -4    8.80    3.90
   7  10  -4    8.70    6.00
   6  10  -4  154.48   16.70
   5  10  -4   51.69   11.50
   4  10  -4   78.89   12.10
   3  10  -4  143.39   15.80
   2  10  -4  140.29   15.40
   1  10  -4  184.38   17.70
   0  10  -4  248.38   21.40
  -1  10  -4   97.79   13.30
  -2  10  -4  379.96   27.50
  -3  10  -4  144.09   16.10
  -4  10  -4  161.08   17.20
  -5  10  -4  105.39   14.80
  -6  10  -4  198.48   20.90
  -7  10  -4  129.39   17.40
   8   9  -4   72.89   14.10
   8   9  -4   81.39    8.20
   7   9  -4   73.99    8.70
   7   9  -4  101.49   13.70
   6   9  -4   55.69   11.70
   6   9  -4   51.09    6.60
   5   9  -4  172.58   16.90
   5   9  -4  162.18   10.60
   4   9  -4   85.59   12.10
   3   9  -4   70.59   12.20
   2   9  -4  358.96   25.00
   1   9  -4  212.88   18.30
   0   9  -4   37.90    9.60
  -1   9  -4  192.18   17.50
  -2   9  -4  208.98   18.50
  -3   9  -4  481.55   30.70
  -4   9  -4  241.78   20.60
  -5   9  -4   85.79   13.00
  -6   9  -4  292.87   24.60
  -7   9  -4  132.09   16.90
  -8   9  -4   41.40   11.70
   9   8  -4  161.48   18.10
   9   8  -4  169.48   12.40
   8   8  -4  105.49    9.10
   8   8  -4   91.09   13.70
   7   8  -4  126.09    9.60
   7   8  -4  128.39   15.00
   6   8  -4  114.99   13.70
   6   8  -4  111.39    8.50
   5   8  -4  373.46   25.50
   5   8  -4  365.16   18.30
   4   8  -4  234.68   12.60
   4   8  -4  233.38   19.00
   3   8  -4  179.88   10.00
   3   8  -4  178.18   16.30
   2   8  -4  193.68   16.60
   1   8  -4  263.57   19.70
   0   8  -4  193.08   16.60
  -1   8  -4  109.29   12.40
  -2   8  -4  353.36   23.80
  -3   8  -4  456.65   28.60
  -4   8  -4  219.38   18.90
  -5   8  -4  241.58   20.60
  -6   8  -4  171.48   17.70
  -7   8  -4  141.99   17.00
  -8   8  -4   93.69   16.90
  -9   8  -4   49.00   12.60
   9   7  -4  189.28   13.10
   9   7  -4  197.68   19.40
   8   7  -4  116.09   14.40
   8   7  -4  100.49    8.80
   7   7  -4   45.20    6.10
   7   7  -4   31.30    8.70
   6   7  -4  395.46   19.60
   6   7  -4  397.66   26.70
   5   7  -4  610.34   26.80
   5   7  -4  571.74   33.60
   4   7  -4  187.68   16.00
   4   7  -4  187.28   10.50
   3   7  -4  386.46   24.40
   3   7  -4  372.66   17.30
   2   7  -4  240.78   11.80
   2   7  -4  250.87   18.30
   1   7  -4  415.16   25.40
   0   7  -4  394.26   24.60
  -2   7  -4  391.46   24.50
  -3   7  -4  320.17   21.90
  -4   7  -4  301.17   21.60
  -5   7  -4   21.20    7.20
  -6   7  -4  578.54   35.30
  -7   7  -4  147.19   16.30
  -8   7  -4   75.89   13.80
  -9   7  -4  127.19   16.60
  10   6  -4   56.99    8.00
 -10  -6   4   32.40    9.20
   9   6  -4  235.98   21.40
   9   6  -4  285.77   16.30
   8   6  -4  146.59   10.50
   8   6  -4  160.88   16.40
   7   6  -4  216.38   13.00
   7   6  -4  228.98   19.30
   6   6  -4  161.28   10.10
   6   6  -4  160.58   15.20
   5   6  -4   70.99    9.60
   5   6  -4   63.59    5.50
   4   6  -4   63.09    8.80
   4   6  -4   63.89    5.10
   3   6  -4  804.52   34.10
   3   6  -4  846.52   41.60
   2   6  -4  464.75   20.50
   2   6  -4  504.15   27.70
   1   6  -4  928.61   37.70
   1   6  -4  966.10   45.60
   0   6  -4  814.12   32.70
   0   6  -4  815.22   40.50
  -1   6  -4  389.66   23.40
  -2   6  -4  369.56   22.50
  -3   6  -4  370.36   23.10
  -4   6  -4   96.49   11.00
  -5   6  -4  322.47   22.50
  -6   6  -4  409.06   26.90
  -7   6  -4  221.88   19.20
  -8   6  -4   80.29   14.00
  -9   6  -4   86.99   15.10
 -10   6  -4   85.39   15.80
  10   5  -4   90.69    8.70
 -10  -5   4   69.19   13.60
   9   5  -4  122.49    9.90
  -9  -5   4  120.49   14.10
   8   5  -4  178.88   11.50
   8   5  -4  165.58   16.40
   7   5  -4  100.29    7.80
   7   5  -4   99.39   12.10
   6   5  -4  464.35   22.20
   6   5  -4  489.85   29.00
   5   5  -4  567.14   25.20
   5   5  -4  566.44   31.60
   4   5  -4  163.38   13.60
   4   5  -4  156.58    8.90
   3   5  -4  372.86   16.70
   2   5  -4 1295.57   51.49
   2   5  -4 1305.87   58.59
   1   5  -4  375.26   15.70
   1   5  -4  374.36   21.80
   0   5  -4 1184.78   45.60
   0   5  -4 1155.58   53.09
   0  -5   4 1175.58   51.09
  -1   5  -4  552.74   29.10
   1  -5   4  562.34   28.00
  -2   5  -4  191.08   13.90
   2  -5   4  184.18   13.40
  -3   5  -4  587.24   30.30
   3  -5   4  546.65   29.60
  -4   5  -4  134.59   12.80
   4  -5   4  187.78   14.20
   5  -5   4   55.99    8.30
  -6   5  -4  179.78   15.70
   6  -5   4  184.28   16.00
  -7   5  -4  108.39   12.90
  -8   5  -4  206.38   18.70
  -9   5  -4  110.29   14.50
 -10   5  -4  116.59   15.70
  11   4  -4   58.19    8.40
 -11  -4   4   42.60   10.80
  10   4  -4  109.69    9.40
 -10  -4   4   89.59   12.90
   9   4  -4  296.67   17.00
  -9  -4   4  308.37   23.00
   8   4  -4  455.15   22.40
   7   4  -4  411.56   20.20
   7   4  -4  412.66   26.50
   6   4  -4  422.16   26.10
   6   4  -4  412.16   19.80
   5   4  -4  440.56   26.10
   5   4  -4  450.15   20.40
   4   4  -4  179.98   14.10
   4   4  -4  200.48   10.00
   3   4  -4  252.77   11.70
   3   4  -4  244.38   16.50
   2   4  -4  478.75   26.20
   2   4  -4  472.15   20.50
  -2  -4   4  526.45   22.50
   1   4  -4 1473.65   55.49
   1   4  -4 1427.36   61.89
  -1  -4   4 1368.86   58.69
   0   4  -4 1164.08   51.09
   0  -4   4 1123.69   49.00
  -1   4  -4   33.30    6.20
   1  -4   4   34.10    5.00
  -2   4  -4  417.56   21.80
   2  -4   4  362.46   21.10
  -3   4  -4  355.96   21.80
   3  -4   4  444.36   23.30
  -4   4  -4  608.24   31.50
   4  -4   4  609.64   31.80
  -5   4  -4  469.85   26.70
   5  -4   4  489.45   27.50
  -6   4  -4  245.28   17.80
   6  -4   4  220.18   17.10
  -7   4  -4  210.88   17.60
   7  -4   4  238.98   18.40
  -8   4  -4  104.49   12.90
   8  -4   4  141.49   14.60
  -9   4  -4   68.09   12.60
 -10   4  -4  181.38   18.40
 -11  -3   4  151.48   17.00
 -10  -3   4   84.99   12.50
   9   3  -4  457.15   22.50
  -9  -3   4  430.66   28.80
   8   3  -4  450.15   22.60
  -8  -3   4  495.05   29.40
   7   3  -4  581.94   26.60
   7   3  -4  587.34   33.40
   6   3  -4  385.96   19.10
   6   3  -4  438.56   25.60
   5   3  -4  225.48   11.50
   5   3  -4  214.88   16.10
   4   3  -4    5.00    1.70
   4   3  -4    5.30    3.30
   3   3  -4  241.88   11.60
   3   3  -4  242.38   15.80
  -3  -3   4  260.27   11.80
   2   3  -4 1008.40   47.90
   2   3  -4 1020.00   42.70
  -2  -3   4 1205.78   44.80
   1   3  -4 1549.45   67.19
  -1  -3   4 1634.54   64.99
   0   3  -4  640.94   30.20
   0  -3   4  625.14   28.90
  -1   3  -4 1240.08   52.79
   1  -3   4 1201.58   52.39
  -2   3  -4  324.57   18.00
   2  -3   4  326.07   18.50
  -3   3  -4  520.15   26.10
   3  -3   4  509.75   26.80
  -4   3  -4  201.38   14.60
   4  -3   4  260.47   10.60
   4  -3   4  258.07   16.60
  -5   3  -4  248.88   16.60
   5  -3   4  255.57   11.30
   5  -3   4  246.18   17.20
  -6   3  -4  711.93   36.00
   6  -3   4  717.93   37.10
   6  -3   4  692.73   29.90
  -7   3  -4  238.98   17.50
   7  -3   4  218.18   17.50
   8  -3   4   24.50    7.40
  -9   3  -4  392.26   26.30
   9  -3   4  409.56   27.40
 -11  -2   4  104.39   14.10
 -10  -2   4  296.47   23.40
  -9  -2   4  258.67   20.80
  -8  -2   4  269.47   20.20
  -7  -2   4  225.98   17.10
   6   2  -4  987.90   41.90
   6   2  -4 1022.30   48.50
   5   2  -4  337.07   20.80
   4   2  -4  315.97   20.50
  -4  -2   4  402.46   15.80
   3   2  -4  244.18   14.80
  -3  -2   4  212.48   10.70
   2   2  -4 1935.81   79.09
  -2  -2   4 1876.61   75.59
   1   2  -4  240.58   14.60
  -1  -2   4  269.77   13.50
   0   2  -4  887.11   38.90
   0  -2   4  888.41   38.50
  -1   2  -4  679.33   33.00
   1  -2   4  753.42   33.80
   1  -2   4  795.72   28.90
  -2   2  -4  934.41   41.50
   2  -2   4  977.90   43.00
   2  -2   4  965.80   37.30
  -3   2  -4  394.86   21.30
   3  -2   4  431.86   22.90
   3  -2   4  452.55   17.50
  -4   2  -4  528.75   26.20
   4  -2   4  540.85   28.00
   4  -2   4  518.35   21.70
  -5   2  -4  271.67   15.90
   5  -2   4  220.28   11.00
   5  -2   4  226.78   16.40
  -6   2  -4  156.68   12.50
   6  -2   4  157.68   13.40
   6  -2   4  163.58    8.60
  -7   2  -4  195.38   14.60
   7  -2   4  173.18    9.90
   7  -2   4  185.98   15.50
  -8   2  -4   67.99    9.40
   8  -2   4   53.19    6.30
   8  -2   4   51.39    9.80
   9  -2   4   33.20    8.20
  10  -2   4  216.48   19.10
 -12  -1   4   89.59   14.00
 -11  -1   4  208.78   19.90
 -10  -1   4  233.48   20.20
  -9  -1   4  326.87   23.70
  -8  -1   4  271.27   20.20
  -7  -1   4  115.79   11.80
  -6  -1   4  120.39   11.10
   5   1  -4  872.61   41.80
   4   1  -4 1234.28   54.59
   3   1  -4 2928.91  118.39
   2   1  -4 1131.29   48.60
   1   1  -4   14.10    3.20
   0   1  -4  421.46   21.30
   0  -1   4  503.65   22.30
  -1   1  -4 1479.95   66.59
   1  -1   4 1690.43   68.49
   1  -1   4 1791.12   63.99
  -2   1  -4  758.62   31.60
   2  -1   4  720.43   28.90
   2  -1   4  698.83   33.50
  -3   1  -4 1782.62   79.89
   3  -1   4 2098.69   77.29
   3  -1   4 2082.99   83.19
  -4   1  -4  531.55   26.60
   4  -1   4  599.84   23.80
   4  -1   4  578.24   29.30
  -5   1  -4  730.53   33.50
   5  -1   4  695.93   35.50
   5  -1   4  730.83   29.90
  -6   1  -4  311.87   17.30
   6  -1   4  257.97   13.00
   6  -1   4  241.08   17.80
   7  -1   4  151.88    9.00
   7  -1   4  160.08   14.10
   8  -1   4  249.48   18.70
   8  -1   4  239.88   13.10
   9  -1   4  230.38   12.90
   9  -1   4  216.68   18.20
 -12   0   4  120.39   16.30
 -11   0   4  123.79   15.20
 -10   0   4  175.28   17.30
  -9   0   4  377.66   25.60
  -8   0   4  462.75   28.20
  -7   0   4  140.99   12.80
  -6   0   4  483.85   27.10
  -5   0   4  808.32   38.70
  -4   0   4  663.63   31.90
   3   0  -4  598.74   28.50
   2   0  -4  648.24   29.60
   1   0  -4  217.18   11.90
   0   0   4   23.60    2.00
  -1   0  -4 1285.37   49.70
   1   0   4 1170.58   48.10
  -2   0  -4 1705.23   69.59
   2   0   4 1801.62   68.49
   2   0   4 1762.42   73.19
  -3   0  -4 1581.54   64.09
   3   0   4 1644.14   62.79
   3   0   4 1558.54   67.59
  -4   0  -4  526.85   23.90
   4   0   4  506.65   26.90
   4   0   4  518.15   22.10
  -5   0  -4  450.65   23.40
   5   0   4  526.45   21.90
   5   0   4  513.45   27.00
  -6   0  -4  185.58   12.50
   6   0   4  194.68   10.50
   6   0   4  193.98   14.70
   7   0   4  277.47   19.00
   7   0   4  258.57   13.80
   8   0   4  219.38   12.60
   8   0   4  229.68   17.80
   9   0   4  233.58   18.70
   9   0   4  230.08   13.40
  10   0   4   76.79    7.30
 -12   1   4  151.58   17.90
 -11   1   4   88.49   15.80
 -10   1   4  132.09   15.10
  -9   1   4  309.87   22.80
  -8   1   4  339.27   22.90
  -7   1   4  150.38   13.40
  -6   1   4  915.81   44.00
  -5   1   4  129.99   10.90
  -4   1   4 1548.84   66.09
  -3   1   4  857.21   38.20
  -2   1   4  430.86   20.60
   1  -1  -4   14.60    2.80
   0  -1  -4 1882.51   75.69
   0   1   4 1969.90   74.99
  -1  -1  -4  283.97   12.00
   1   1   4  262.87   12.10
  -2  -1  -4  691.73   26.70
   2   1   4  620.64   27.00
  -3  -1  -4 1795.52   67.39
   3   1   4 1623.04   71.89
   3   1   4 1701.03   67.49
  -4  -1  -4  496.75   21.60
   4   1   4  470.15   25.40
   4   1   4  476.35   21.10
   5   1   4   15.10    2.90
   5   1   4   16.60    4.80
   6   1   4  981.00   40.40
   6   1   4  934.61   45.50
   7   1   4   93.49   10.40
   7   1   4   98.29    7.30
   8   1   4  303.87   21.30
   8   1   4  338.87   17.00
   9   1   4  121.79    9.30
  10   1   4  119.39    9.60
  11   1   4  104.09    9.50
 -12   2   4   84.99   15.30
 -11   2   4   76.69   14.70
 -10   2   4   94.59   13.00
  -9   2   4  303.47   22.60
  -8   2   4  574.24   33.00
  -7   2   4  343.97   22.30
  -6   2   4  136.39   12.10
  -5   2   4  378.26   21.60
  -4   2   4  816.42   37.80
  -3   2   4  231.88   13.70
  -2   2   4  567.64   25.90
  -1   2   4  656.03   27.30
  -1   2   4  670.73   28.50
   0   2   4  343.17   14.90
   0   2   4  333.77   14.90
   1   2   4  339.17   15.10
   2   2   4  590.34   24.90
   3   2   4  354.86   16.30
  -4  -2  -4  343.07   15.70
   4   2   4  356.56   20.60
   4   2   4  364.96   16.60
   5   2   4  708.23   30.80
   5   2   4  719.13   35.50
   6   2   4   46.40    5.50
   6   2   4   39.90    7.60
   7   2   4  579.14   31.40
   7   2   4  568.84   26.50
   8   2   4  189.68   11.80
   9   2   4   99.39    8.60
  10   2   4  104.49    9.20
 -11   3   4  105.09   14.70
 -10   3   4  244.18   21.20
  -9   3   4  122.39   13.80
  -8   3   4  495.65   29.90
  -7   3   4  127.09   12.60
  -6   3   4  293.17   19.40
  -5   3   4  108.69   10.10
  -4   3   4  234.28   15.00
  -3   3   4 1387.16   58.89
  -2   3   4 1197.88   50.29
  -1   3   4 1061.79   43.50
  -1   3   4 1038.80   42.40
   0   3   4  829.12   33.90
   0   3   4  820.62   33.60
   1   3   4 1197.78   48.20
   2   3   4  354.16   16.30
   3   3   4  255.57   12.80
   4   3   4  417.16   19.30
   5   3   4  487.15   22.20
   5   3   4  470.55   26.10
   6   3   4  134.29   11.90
   6   3   4  132.59    9.00
   7   3   4  300.47   20.20
   7   3   4  302.07   16.40
   8   3   4  176.78   11.80
   9   3   4  187.58   12.70
  10   3   4   39.10    6.70
 -11   4   4   86.89   15.30
 -10   4   4   98.99   13.60
  -9   4   4  204.48   18.40
  -8   4   4  285.07   21.20
  -7   4   4  292.87   20.70
  -6   4   4  376.86   23.30
  -5   4   4   86.49    9.20
  -4   4   4  888.01   41.20
  -3   4   4   76.69    7.30
  -2   4   4 1085.19   45.70
  -2   4   4 1033.10   43.20
  -1   4   4 1148.89   46.20
  -1   4   4 1127.49   47.30
   0   4   4 1976.40   77.59
   0   4   4 1933.61   77.49
   1   4   4 1095.69   43.80
   1   4   4 1044.70   42.40
   2   4   4  339.17   16.10
   3   4   4  250.47   12.90
   4   4   4  384.96   18.50
   5   4   4   57.79    5.60
   6   4   4  347.37   17.90
   6   4   4  345.67   21.70
   7   4   4   62.69    7.60
   8   4   4  163.28   11.50
   9   4   4  107.79    9.60
  10   4   4  140.39   11.40
 -11   5   4   92.79   14.50
 -10   5   4  135.99   16.20
  -9   5   4  151.28   16.40
  -8   5   4  305.47   22.70
  -7   5   4  324.17   22.50
  -6   5   4   16.90    5.70
  -5   5   4  322.37   20.50
  -4   5   4  213.08   14.70
  -3   5   4  524.85   26.70
  -3   5   4  522.55   23.30
  -2   5   4  747.93   34.30
  -1   5   4  526.35   23.40
  -1   5   4  527.45   24.80
   0   5   4  963.10   39.90
   0   5   4  951.90   40.30
   1   5   4  303.17   14.90
   1   5   4  303.77   14.40
   2   5   4  601.94   26.60
   3   5   4  678.73   29.80
   4   5   4  160.28   10.00
   5   5   4  581.94   26.90
   6   5   4   87.99    7.40
   6   5   4   75.39   10.40
   7   5   4   53.59    6.90
   8   5   4   91.99    8.50
   9   5   4  108.59    9.90
 -10   6   4  149.29   17.40
  -9   6   4  116.79   14.60
  -8   6   4  132.99   14.70
  -7   6   4  203.38   17.60
  -6   6   4  622.64   34.50
  -5   6   4  251.27   17.90
  -4   6   4  246.28   16.70
  -3   6   4  387.16   18.00
  -3   6   4  364.16   21.30
  -2   6   4  357.16   19.60
  -2   6   4  338.97   16.80
  -1   6   4  616.24   29.00
  -1   6   4  591.94   26.70
   0   6   4   94.89    7.00
   0   6   4  106.19    7.90
   1   6   4  260.47   13.60
   2   6   4  677.63   30.00
   3   6   4  183.78   11.10
   4   6   4  718.83   32.20
   5   6   4  249.28   14.40
   6   6   4  447.06   22.60
   7   6   4  292.47   17.00
   8   6   4   13.80    4.60
   9   6   4   48.90    7.80
 -10   7   4   16.30    8.10
  -9   7   4  165.08   17.90
  -8   7   4  138.69   15.50
  -7   7   4  246.78   20.00
  -6   7   4  602.44   34.30
  -5   7   4  439.36   26.70
  -4   7   4  417.76   20.30
  -4   7   4  432.46   25.40
  -3   7   4  231.98   16.20
  -3   7   4  232.58   12.80
  -2   7   4  369.66   18.20
  -2   7   4  368.96   21.40
  -1   7   4  200.78   13.50
  -1   7   4  194.18   11.50
   0   7   4  389.06   18.90
   1   7   4   63.49    6.00
   2   7   4  460.05   22.10
   3   7   4  467.05   22.70
   4   7   4  212.98   13.00
   5   7   4  259.57   15.00
   6   7   4  258.07   15.50
   7   7   4   35.40    6.10
   8   7   4  203.68   14.20
  -9   8   4   95.59   14.40
  -8   8   4   68.49   13.30
  -7   8   4  191.98   18.30
  -6   8   4  159.88   15.70
  -6   8   4  147.19   10.30
  -5   8   4  421.26   26.40
  -5   8   4  401.46   20.30
  -4   8   4  337.07   22.20
  -4   8   4  316.37   16.90
  -3   8   4  317.67   21.40
  -3   8   4  352.96   17.50
  -2   8   4  191.58   11.50
  -2   8   4  174.38   13.90
  -1   8   4  108.19   10.40
  -1   8   4  112.19    8.30
   0   8   4   65.49    6.30
   1   8   4  365.86   18.80
   2   8   4  270.37   15.10
   3   8   4  265.67   15.30
   4   8   4   82.29    7.80
   5   8   4  200.18   13.20
   6   8   4   80.49    8.30
   7   8   4  207.88   14.30
  -8   9   4  125.09   16.00
  -7   9   4   40.40   10.20
  -7   9   4   40.70    6.00
  -6   9   4   72.39   12.80
  -6   9   4   71.69    7.00
  -5   9   4  125.09   14.00
  -5   9   4  121.29    9.10
  -4   9   4   88.69   11.80
  -4   9   4   87.19    7.70
  -3   9   4   98.99   11.50
  -3   9   4   93.99    8.00
  -2   9   4  391.66   19.60
  -2   9   4  356.76   23.40
  -1   9   4  692.53   31.70
   0   9   4  456.75   22.70
   1   9   4   87.09    8.00
   2   9   4  233.48   14.10
   3   9   4  158.38   11.20
   4   9   4  104.09    9.10
   5   9   4   34.10    6.00
   6   9   4  169.18   12.70
   7   9   4  113.19   10.50
  -7  10   4   70.39   13.90
  -7  10   4   75.89    7.70
  -6  10   4   99.89    8.60
  -6  10   4   87.99   13.90
  -5  10   4   78.69    7.70
  -5  10   4   73.79   13.40
  -4  10   4  281.27   16.00
  -4  10   4  261.97   20.90
  -3  10   4  152.08   15.60
  -3  10   4  163.08   11.30
  -2  10   4  294.47   16.80
  -1  10   4  195.68   12.50
   0  10   4   64.09    7.70
   1  10   4  143.09   10.70
   2  10   4   86.59    8.30
   3  10   4  116.79   10.00
   4  10   4  241.18   15.30
   5  10   4   69.89    9.50
  -6  11   4   37.80   11.00
  -6  11   4   46.70   10.50
  -5  11   4  131.59   10.30
  -5  11   4  109.69   14.60
  -4  11   4  150.98   28.00
  -4  11   4  141.19   11.10
  -3  11   4  168.08   12.10
  -2  11   4  108.69    9.40
  -1  11   4   43.80    7.00
   0  11   4   82.99    8.50
   1  11   4   95.59    9.00
   2  11   4   73.39    9.10
   3  11   4  175.08   12.80
   4  11   4   43.40    7.40
  -4  12   4   77.29    9.80
  -3  12   4   95.19    9.20
  -2  12   4   69.89    8.70
  -1  12   4   45.10    7.20
   0  12   4   73.19    8.80
   1  12   4   61.19    8.20
   3  12  -5   75.29   14.70
   2  12  -5   90.89   16.40
   1  12  -5   67.19   14.30
   0  12  -5  133.89   17.40
  -1  12  -5   69.39   14.80
  -2  12  -5   58.49   13.30
  -3  12  -5  117.79   17.20
   5  11  -5  116.09   16.00
   4  11  -5  166.18   18.20
   3  11  -5  163.38   18.50
   2  11  -5  187.28   19.50
   1  11  -5  121.09   15.70
   0  11  -5   92.79   16.40
  -1  11  -5  225.08   21.70
  -2  11  -5   95.79   14.60
  -3  11  -5   49.80   12.40
  -4  11  -5   81.49   15.00
  -5  11  -5   83.29   15.30
   6  10  -5   45.30   11.10
   5  10  -5  221.78   20.80
   4  10  -5  170.98   17.90
   3  10  -5  199.68   19.40
   2  10  -5  160.08   17.30
   1  10  -5  164.68   17.10
   0  10  -5  236.68   21.00
  -1  10  -5  133.89   15.90
  -2  10  -5  236.18   21.30
  -3  10  -5  175.48   18.40
  -4  10  -5   58.79   12.70
  -5  10  -5  114.79   15.60
  -6  10  -5   87.19   16.10
   8   9  -5  101.19   15.50
   8   9  -5  112.29    9.50
   7   9  -5   66.99    7.90
   7   9  -5   69.09   13.80
   6   9  -5   95.69   13.60
   5   9  -5   59.59   12.20
   4   9  -5  163.08   16.60
   3   9  -5  280.27   22.60
   2   9  -5  456.25   29.90
   1   9  -5  289.77   22.30
   0   9  -5  144.89   15.50
  -1   9  -5  228.58   19.90
  -2   9  -5  233.48   20.30
  -3   9  -5   77.39   11.80
  -4   9  -5  201.28   18.90
  -5   9  -5  156.48   17.30
  -6   9  -5  280.47   24.30
  -7   9  -5   69.09   13.80
   8   8  -5  117.49   15.60
   8   8  -5  109.79    9.30
   7   8  -5  219.08   20.20
   7   8  -5  228.58   13.60
   6   8  -5  181.28   11.20
   6   8  -5  168.18   17.00
   5   8  -5  210.88   18.70
   5   8  -5  197.18   11.60
   4   8  -5   56.09   10.70
   3   8  -5  295.37   22.20
   2   8  -5  278.27   21.20
   1   8  -5  172.78   15.80
   0   8  -5  285.37   21.40
  -1   8  -5  413.96   27.20
  -2   8  -5  119.79   13.60
  -3   8  -5  209.98   18.20
  -4   8  -5  115.99   13.60
  -5   8  -5  115.89   14.30
  -6   8  -5  395.06   28.50
  -7   8  -5   91.29   14.00
  -8   8  -5   60.99   13.40
   9   7  -5   97.69   14.40
   9   7  -5   96.69    9.10
   8   7  -5   99.99    8.70
   8   7  -5   97.69   14.10
   7   7  -5   94.89   12.90
   7   7  -5   85.59    7.60
   6   7  -5  302.77   23.40
   6   7  -5  324.07   16.50
   5   7  -5  447.96   28.60
   5   7  -5  443.16   21.00
   4   7  -5  415.56   19.40
   4   7  -5  427.06   27.20
   3   7  -5  238.48   12.00
   3   7  -5  249.97   19.10
   2   7  -5  268.07   19.90
   1   7  -5  452.05   27.40
   0   7  -5  416.76   26.20
  -1   7  -5   76.49   10.10
  -2   7  -5  336.57   22.80
  -3   7  -5  218.58   17.60
  -4   7  -5  123.49   13.40
  -5   7  -5  208.18   18.50
  -6   7  -5  172.38   17.40
  -7   7  -5  123.19   15.20
  -8   7  -5   72.19   14.00
  -9   7  -5  104.19   15.70
  10   6  -5   61.99    8.40
 -10  -6   5   62.79   12.90
   9   6  -5  100.69    8.80
   9   6  -5   83.29   15.10
   8   6  -5  201.78   19.40
   8   6  -5  205.98   13.00
   7   6  -5   45.00   10.50
   7   6  -5   49.00    6.40
   6   6  -5  368.76   18.30
   6   6  -5  363.66   25.30
   5   6  -5  191.98   16.60
   5   6  -5  189.08   10.70
   4   6  -5  134.69    8.10
   4   6  -5  136.69   13.50
   3   6  -5  439.86   27.00
   3   6  -5  453.45   19.80
   2   6  -5  481.95   20.40
   2   6  -5  478.95   28.10
   1   6  -5  471.25   27.30
   0   6  -5  549.35   30.60
  -1   6  -5  141.59   13.10
   1  -6   5  163.18   12.70
  -2   6  -5  621.04   33.40
   2  -6   5  619.14   32.60
  -3   6  -5  226.88   16.70
   3  -6   5  189.08   15.50
  -4   6  -5  319.97   22.80
   4  -6   5  394.06   24.20
  -5   6  -5  256.87   20.10
   5  -6   5  285.97   20.90
  -6   6  -5  476.75   30.10
  -7   6  -5  194.08   18.30
  -8   6  -5  109.79   14.50
  -9   6  -5   39.10   10.80
  10   5  -5   17.00    4.70
 -10  -5   5   19.50    7.50
   9   5  -5  186.38   12.50
   8   5  -5   77.39   11.70
   8   5  -5   68.99    7.00
   7   5  -5  353.06   25.00
   7   5  -5  338.37   17.70
   6   5  -5  171.38   10.30
   6   5  -5  162.18   15.40
   5   5  -5  543.45   31.30
   5   5  -5  540.65   24.30
   4   5  -5   33.30    7.30
   4   5  -5   37.30    4.20
   3   5  -5  280.27   19.30
   3   5  -5  295.47   13.50
   2   5  -5  982.50   39.10
   2   5  -5 1003.80   47.00
  -2  -5   5  937.71   42.00
   1   5  -5  423.96   17.40
   1   5  -5  428.86   24.60
  -1  -5   5  413.96   21.50
   0   5  -5  199.18   15.50
   0  -5   5  244.18   14.70
  -1   5  -5  637.94   33.30
   1  -5   5  652.83   32.10
  -2   5  -5  150.48   12.20
   2  -5   5  112.59   10.70
  -3   5  -5  378.96   22.70
   3  -5   5  377.16   22.80
  -4   5  -5  305.37   20.40
   4  -5   5  310.67   20.60
  -5   5  -5  161.78   14.30
   5  -5   5  156.68   14.20
  -6   5  -5  873.71   43.90
   6  -5   5  788.82   43.00
  -7   5  -5  242.48   19.30
   7  -5   5  230.58   19.60
  -8   5  -5   91.69   12.60
   8  -5   5   86.49   12.50
  -9   5  -5   90.19   13.30
 -11  -4   5   64.79   13.50
 -10  -4   5   68.99   13.10
   9   4  -5  122.29    9.80
  -9  -4   5  143.59   15.40
   8   4  -5  464.75   30.50
   8   4  -5  467.85   22.90
   7   4  -5  247.18   13.30
   7   4  -5  224.78   19.00
   6   4  -5  242.58   18.80
   6   4  -5  222.18   12.40
   5   4  -5  645.14   27.80
   5   4  -5  632.04   34.60
   4   4  -5  339.47   15.80
   3   4  -5  230.28   10.20
   3   4  -5  211.38   15.30
  -3  -4   5  174.98   10.50
   2   4  -5  909.81   44.30
  -2  -4   5  968.00   40.40
   1   4  -5  156.38   12.20
  -1  -4   5  134.99    9.80
   0   4  -5  464.35   26.20
   0  -4   5  533.05   25.50
  -1   4  -5   99.09    9.40
   1  -4   5   95.99    8.80
  -2   4  -5  514.65   25.80
   2  -4   5  432.86   25.00
  -3   4  -5  578.34   30.70
   3  -4   5  632.04   31.80
  -4   4  -5  837.72   40.40
   4  -4   5  813.02   40.90
  -5   4  -5  234.08   16.90
   5  -4   5  221.18   17.10
  -6   4  -5  371.16   23.60
   6  -4   5  376.56   24.60
  -7   4  -5  316.47   22.00
   7  -4   5  321.47   23.00
  -8   4  -5  179.58   16.90
   8  -4   5  204.38   18.00
  -9   4  -5   78.89   12.20
   9  -4   5   82.69   12.50
 -11  -3   5  135.09   16.30
 -10  -3   5   63.09   13.10
  -9  -3   5  123.49   14.30
  -8  -3   5  185.48   17.00
   7   3  -5  250.37   19.50
   6   3  -5   87.49   10.60
   5   3  -5  331.47   21.80
   4   3  -5  604.54   32.30
  -4  -3   5  625.64   25.90
   3   3  -5  488.35   25.90
  -3  -3   5  455.65   21.10
   2   3  -5  247.88   15.60
  -2  -3   5  206.28   12.10
   1   3  -5  885.21   41.00
  -1  -3   5  881.21   38.80
   0   3  -5  987.40   42.90
   0  -3   5  889.71   41.40
  -1   3  -5  374.56   21.10
   1  -3   5  408.76   21.30
  -2   3  -5  489.75   23.90
   2  -3   5  414.86   23.80
  -3   3  -5  121.09    9.80
   3  -3   5  104.79   10.10
   3  -3   5  105.09    4.90
  -4   3  -5  876.01   41.40
   4  -3   5  895.21   43.30
  -5   3  -5   83.69    9.30
   5  -3   5  113.89   11.30
  -6   3  -5  392.06   22.20
   6  -3   5  299.37   21.80
  -7   3  -5  413.46   25.20
   7  -3   5  404.46   26.60
  -8   3  -5  198.48   16.90
   8  -3   5  199.48   17.80
   9  -3   5  177.58   17.20
  10  -3   5   92.39   13.50
 -11  -2   5  195.88   19.60
 -10  -2   5   77.59   14.10
  -9  -2   5  379.86   26.80
  -8  -2   5  178.08   16.20
  -7  -2   5   38.20    8.50
   6   2  -5  359.06   23.10
   5   2  -5  416.96   24.70
   4   2  -5   50.69    7.10
   3   2  -5  443.06   23.80
  -3  -2   5  425.76   19.90
   2   2  -5  737.03   35.50
  -2  -2   5  771.02   33.10
   1   2  -5 1355.06   57.19
  -1  -2   5 1298.37   55.39
   0   2  -5  875.51   38.20
   0  -2   5  812.72   37.70
  -1   2  -5  579.84   27.60
   1  -2   5  570.14   22.60
   1  -2   5  569.04   28.10
  -2   2  -5  518.95   23.90
   2  -2   5  445.16   24.50
   2  -2   5  460.05   19.00
  -3   2  -5 1184.38   50.09
   3  -2   5 1101.29   51.89
   3  -2   5 1164.88   45.10
  -4   2  -5   87.29    8.00
   4  -2   5   77.69    4.60
   4  -2   5   70.59    8.50
  -5   2  -5  120.39   10.30
   5  -2   5  138.39   12.40
   5  -2   5  129.29    7.00
  -6   2  -5  355.56   20.70
   6  -2   5  319.67   15.80
   6  -2   5  328.77   22.30
  -7   2  -5  210.88   16.10
   7  -2   5  239.98   18.40
   8  -2   5  209.18   18.00
   9  -2   5  221.58   19.20
  10  -2   5  156.88   16.60
 -11  -1   5  151.68   17.20
 -10  -1   5  181.88   17.90
  -9  -1   5  262.97   21.10
  -8  -1   5  338.47   23.80
  -7  -1   5   78.99   10.00
  -6  -1   5  203.68   15.70
   5   1  -5  320.57   20.20
   4   1  -5  448.26   24.70
   3   1  -5  484.25   25.30
   2   1  -5 1040.60   45.90
   1   1  -5  178.68   11.50
   0   1  -5 2184.98   88.79
   0  -1   5 2216.28   89.59
   0  -1   5 2187.78   84.79
  -1   1  -5  529.75   27.40
   1  -1   5  678.83   24.80
   1  -1   5  632.64   29.80
  -2   1  -5  501.65   25.70
   2  -1   5  604.04   23.20
   2  -1   5  599.64   28.80
  -3   1  -5  902.91   39.20
   3  -1   5  913.81   36.20
   3  -1   5  884.61   42.30
  -4   1  -5  205.78   12.40
   4  -1   5  185.48    9.40
   5  -1   5   97.29   10.30
   5  -1   5   93.69    5.90
  -6   1  -5  340.27   18.70
   6  -1   5  276.97   20.00
   6  -1   5  290.07   14.40
   7  -1   5  222.78   17.70
   7  -1   5  216.08   11.70
   8  -1   5  272.37   20.90
   9  -1   5  177.68   16.90
 -11   0   5  189.48   19.30
 -10   0   5  191.08   18.20
  -9   0   5  272.47   21.50
  -8   0   5  206.38   17.50
  -7   0   5   63.49    9.00
  -6   0   5  255.07   17.90
  -5   0   5 1321.87   58.99
   3   0  -5 1844.62   77.09
   2   0  -5  404.16   20.80
   1   0  -5  220.38   12.60
   0   0  -5  358.06   17.90
   0   0   5  389.76   15.90
  -1   0  -5  322.47   15.60
   1   0   5  318.07   13.80
  -2   0  -5  529.95   22.60
   2   0   5  480.85   25.60
   2   0   5  479.65   20.80
  -3   0  -5  760.52   33.70
   3   0   5  807.72   38.30
   3   0   5  822.52   32.60
  -4   0  -5  852.71   36.00
   4   0   5  796.72   40.00
   4   0   5  826.52   34.10
  -5   0  -5  568.34   26.80
   5   0   5  574.24   24.70
   5   0   5  561.04   30.80
   6   0   5  209.28   11.20
   6   0   5  200.28   16.20
   7   0   5  266.17   19.60
   7   0   5  273.27   14.10
   8   0   5   48.20    9.70
   8   0   5   57.49    6.50
   9   0   5  145.69    9.90
   9   0   5  139.29   14.80
 -11   1   5  106.49   14.60
 -10   1   5   49.50   10.70
  -9   1   5  240.88   20.00
  -8   1   5  409.56   26.40
  -7   1   5  165.98   14.50
  -6   1   5  610.14   32.40
  -5   1   5  350.16   21.10
  -4   1   5  877.21   40.80
  -3   1   5  208.88   13.10
   1  -1  -5  857.71   36.70
   0  -1  -5  197.48   10.50
   0   1   5  203.88    9.60
  -1  -1  -5 1185.28   46.30
   1   1   5 1121.49   46.00
  -2  -1  -5  235.48   10.60
   2   1   5  204.98   10.60
  -3  -1  -5 1612.54   62.59
   3   1   5 1524.25   68.39
   3   1   5 1598.84   62.89
   4   1   5  458.45   25.80
   4   1   5  470.55   20.70
   5   1   5  153.68   13.20
   5   1   5  165.08    9.30
   6   1   5  246.58   13.00
   6   1   5  244.18   18.10
   7   1   5  537.05   24.90
   7   1   5  533.95   31.20
   8   1   5   16.00    6.10
   8   1   5   15.50    3.90
   9   1   5  160.38   11.10
  10   1   5   92.09    8.50
 -11   2   5   35.10   10.30
 -10   2   5  101.29   13.50
  -9   2   5  194.88   17.90
  -8   2   5  809.82   43.00
  -7   2   5  282.47   20.10
  -6   2   5  446.66   25.80
  -5   2   5 1102.19   50.49
  -4   2   5  608.74   30.20
  -3   2   5  108.89    8.80
  -2   2   5  614.44   28.10
  -1   2   5  590.84   24.80
  -1   2   5  586.64   26.00
   0   2   5 1332.27   52.79
   0   2   5 1308.97   52.69
   1   2   5  430.16   18.90
   2   2   5  468.35   20.50
   3   2   5  576.94   25.00
   4   2   5  104.89   10.30
   4   2   5  106.59    6.90
   5   2   5  182.38   10.40
   5   2   5  176.78   14.30
   6   2   5  406.56   25.20
   6   2   5  423.06   20.10
   7   2   5  301.77   20.90
   7   2   5  275.17   15.50
   8   2   5  168.48   11.60
   8   2   5  197.48   16.80
   9   2   5   78.69    7.80
  10   2   5  194.78   13.30
 -11   3   5  104.79   17.80
 -10   3   5  190.08   18.50
  -9   3   5  219.88   19.20
  -8   3   5  283.77   21.30
  -7   3   5  114.29   12.10
  -6   3   5  436.36   25.60
  -5   3   5  700.73   35.10
  -4   3   5  101.59    9.30
  -3   3   5  839.22   38.10
  -2   3   5 1234.58   52.09
  -1   3   5 1497.05   60.89
  -1   3   5 1496.95   59.79
   0   3   5  440.66   19.50
   0   3   5  465.55   20.10
   1   3   5  742.13   31.20
   2   3   5  281.07   13.70
   3   3   5  252.27   12.80
   4   3   5  349.17   17.00
   5   3   5  179.18   14.40
   5   3   5  181.38   10.70
   6   3   5  120.29   12.20
   6   3   5  132.39    8.90
   7   3   5  338.17   17.40
   7   3   5  307.87   21.80
   8   3   5   60.39    7.70
   9   3   5   96.89    8.90
  10   3   5  134.19   11.10
 -11   4   5   65.29   13.60
 -10   4   5  111.09   14.50
  -9   4   5  256.97   21.30
  -8   4   5  503.75   31.10
  -7   4   5  103.59   11.70
  -6   4   5  261.87   18.50
  -5   4   5   72.49    8.50
  -4   4   5  295.67   18.10
  -3   4   5  220.88   14.10
  -2   4   5  834.62   37.20
  -2   4   5  847.42   35.20
  -1   4   5 1315.27   52.99
  -1   4   5 1296.17   53.79
   0   4   5 1013.70   41.70
   0   4   5  996.90   41.20
   1   4   5  130.19    7.90
   2   4   5  169.98    9.70
   3   4   5  506.15   23.00
   4   4   5  186.48   10.90
   5   4   5  285.17   15.20
   6   4   5  339.47   22.60
   6   4   5  359.86   18.20
   7   4   5  113.59    9.10
   8   4   5  104.59    9.00
   9   4   5   77.79    9.20
 -11   5   5   85.29   15.90
 -10   5   5   96.89   13.90
  -9   5   5  199.28   18.70
  -8   5   5  349.37   24.70
  -7   5   5  201.38   17.00
  -6   5   5  267.17   19.10
  -5   5   5  225.48   16.30
  -4   5   5  573.94   29.90
  -3   5   5  192.48   13.10
  -3   5   5  189.38   10.70
  -2   5   5  120.89    9.30
  -1   5   5  601.64   27.60
  -1   5   5  595.14   26.50
   0   5   5  888.31   37.10
   0   5   5  858.81   36.90
   1   5   5  285.87   14.50
   2   5   5  270.97   14.10
   3   5   5  422.36   20.20
   4   5   5  460.45   22.10
   5   5   5  287.37   15.60
   6   5   5  214.58   17.30
   6   5   5  217.48   13.20
   7   5   5   59.69    7.50
   8   5   5   97.89    9.10
   9   5   5   58.59    8.10
 -10   6   5   79.19   14.50
  -9   6   5  129.69   15.40
  -8   6   5  271.47   21.70
  -7   6   5  281.47   21.00
  -6   6   5  529.65   30.60
  -5   6   5  323.77   21.20
  -4   6   5   77.99    8.90
  -4   6   5   78.49    6.50
  -3   6   5  782.82   37.50
  -3   6   5  783.22   34.00
  -2   6   5  257.97   13.80
  -2   6   5  264.47   16.00
  -1   6   5  280.67   15.80
  -1   6   5  262.67   14.20
   0   6   5  346.47   17.20
   1   6   5  247.18   13.40
   2   6   5   36.80    5.00
   3   6   5  439.66   21.30
   4   6   5  142.49   10.00
   5   6   5  349.27   18.50
   6   6   5  183.68   12.30
   7   6   5  163.88   11.70
   8   6   5   20.70    5.10
 -10   7   5   81.99   15.50
  -9   7   5  161.08   17.50
  -8   7   5  325.07   24.60
  -7   7   5  127.99   14.20
  -6   7   5  408.86   26.40
  -5   7   5  288.87   15.70
  -5   7   5  286.27   20.20
  -4   7   5  233.58   17.30
  -4   7   5  251.57   13.70
  -3   7   5   56.09    7.80
  -3   7   5   50.69    5.30
  -2   7   5  297.57   15.50
  -2   7   5  276.47   17.70
  -1   7   5  345.67   17.70
   0   7   5  129.49    9.00
   1   7   5  295.67   15.80
   2   7   5  357.06   18.50
   3   7   5  153.08   10.50
   4   7   5  229.98   13.90
   5   7   5   70.69    8.30
   6   7   5  168.48   12.10
   7   7   5  115.79   10.10
   8   7   5   38.50    7.10
  -9   8   5  103.99   14.90
  -8   8   5   80.39   12.60
  -7   8   5  221.08   19.60
  -6   8   5   91.19   12.10
  -6   8   5   94.99    7.90
  -5   8   5  162.88   10.60
  -5   8   5  137.29   14.10
  -4   8   5  255.77   15.00
  -4   8   5  288.57   19.80
  -3   8   5  178.28   11.60
  -3   8   5  185.68   15.00
  -2   8   5  118.59    9.10
  -1   8   5   23.10    4.70
   0   8   5  194.08   12.00
   1   8   5  442.76   22.10
   2   8   5  380.46   19.80
   3   8   5  105.39    8.90
   4   8   5   91.79    8.30
   5   8   5  126.99   10.00
   6   8   5   87.59    8.90
   7   8   5   14.10    4.80
  -8   9   5   96.49   14.30
  -7   9   5  169.58   17.70
  -7   9   5  154.48   11.30
  -6   9   5   66.59   12.40
  -6   9   5   50.19    6.70
  -5   9   5  144.09   15.00
  -5   9   5  128.09    9.90
  -4   9   5  115.59   13.30
  -4   9   5  129.99    9.70
  -3   9   5  294.27   16.60
  -2   9   5  328.67   18.00
  -1   9   5  103.49    8.70
   0   9   5  223.18   13.80
   1   9   5  206.18   13.20
   2   9   5  191.78   12.80
   3   9   5  205.48   13.60
   4   9   5   64.29    8.10
   5   9   5   37.90    6.50
   6   9   5   30.50    6.20
  -7  10   5   20.10    8.30
  -7  10   5   14.20    4.40
  -6  10   5  178.68   12.50
  -6  10   5  168.88   18.20
  -5  10   5  104.09    9.10
  -5  10   5   80.09   12.70
  -4  10   5  142.59   10.90
  -3  10   5  275.27   16.50
  -2  10   5  163.88   11.90
  -1  10   5  195.98   13.10
   0  10   5  129.19   10.20
   1  10   5   48.60    7.40
   2  10   5  161.48   11.90
   3  10   5   82.19    8.50
   4  10   5   96.39    9.20
   5  10   5   39.50    7.20
  -5  11   5   47.40    7.20
  -4  11   5  102.19    9.70
  -3  11   5   74.99    9.00
  -2  11   5  105.89    9.70
  -1  11   5  117.79   10.20
   0  11   5   68.69    8.90
   1  11   5  113.29   10.10
   2  11   5   87.69    9.10
   3  11   5  142.49   12.00
  -1  12   5   97.99    9.80
   2  12  -6    7.40    6.60
   1  12  -6   36.10   10.70
   0  12  -6   65.69   14.00
  -1  12  -6   69.79   15.30
  -2  12  -6  160.88   19.80
   4  11  -6  145.59   17.90
   3  11  -6   93.59   14.50
   2  11  -6  159.58   18.50
   1  11  -6   46.90   11.40
   0  11  -6  103.69   15.00
  -1  11  -6  133.49   17.20
  -2  11  -6  110.19   15.80
  -3  11  -6   53.19   12.90
  -4  11  -6   81.29   16.10
   6  10  -6   76.99   14.90
   5  10  -6  166.98   18.50
   4  10  -6  120.69   15.80
   3  10  -6   60.49   12.50
   2  10  -6  135.09   16.20
   1  10  -6  199.88   19.60
   0  10  -6  146.59   16.90
  -1  10  -6  154.38   17.50
  -2  10  -6  208.48   20.60
  -3  10  -6  192.28   20.10
  -4  10  -6   46.40   11.60
  -5  10  -6   78.19   15.20
  -6  10  -6   53.19   12.90
   7   9  -6   39.50   10.90
   6   9  -6   52.29   11.60
   5   9  -6  143.49   16.40
   4   9  -6   91.69   13.30
   3   9  -6  109.79   14.10
   2   9  -6  165.58   17.20
   0   9  -6  258.57   21.70
  -1   9  -6  137.69   15.80
  -2   9  -6  120.29   14.70
  -3   9  -6   84.39   12.90
  -4   9  -6  139.49   16.10
  -5   9  -6  217.28   20.80
  -6   9  -6  116.49   15.40
  -7   9  -6  120.49   16.50
   8   8  -6  106.69    9.00
   8   8  -6  109.69   15.80
   7   8  -6  220.78   21.10
   7   8  -6  231.88   13.90
   6   8  -6  415.26   29.20
   5   8  -6    1.80    4.00
   4   8  -6  248.48   20.80
   3   8  -6  263.87   21.30
   2   8  -6  326.87   24.10
   1   8  -6  177.98   16.90
   0   8  -6  154.58   15.70
  -1   8  -6  228.78   19.60
  -2   8  -6  104.49   13.20
  -3   8  -6   66.99   12.50
  -4   8  -6  163.58   16.70
  -5   8  -6  190.08   18.30
  -6   8  -6  299.37   24.40
  -7   8  -6   82.29   14.90
  -8   8  -6   79.09   15.30
   9   7  -6   61.99    8.20
   9   7  -6   66.69   13.90
   8   7  -6  107.69    8.90
   8   7  -6  107.79   15.00
   7   7  -6  244.08   14.10
   7   7  -6  243.88   21.50
   6   7  -6   64.39   12.30
   6   7  -6   69.79    6.30
   5   7  -6  336.97   16.70
   5   7  -6  333.27   24.40
   4   7  -6  168.68   16.20
   3   7  -6  414.56   27.20
   2   7  -6  333.27   23.50
   1   7  -6  323.77   22.80
   0   7  -6  376.26   25.10
  -1   7  -6  278.17   20.90
  -2   7  -6   98.19   11.90
   2  -7   6   88.59   10.60
  -3   7  -6  286.27   21.90
   3  -7   6  330.87   22.50
  -4   7  -6  122.19   13.60
   4  -7   6  126.69   13.80
  -5   7  -6  417.66   28.00
  -6   7  -6  107.79   13.90
  -7   7  -6   99.59   14.00
  -8   7  -6  110.09   15.00
   9   6  -6   58.39   12.90
   9   6  -6   56.59    7.60
   8   6  -6   76.19    7.30
   8   6  -6   80.09   14.60
   7   6  -6  129.89    9.30
   7   6  -6  133.49   15.60
   6   6  -6  158.68   16.20
   6   6  -6  160.78   10.00
   5   6  -6  231.48   19.10
   5   6  -6  234.98   12.60
   4   6  -6  336.77   23.50
   4   6  -6  338.47   16.10
   3   6  -6  165.68   15.20
   3   6  -6  173.38    9.10
   2   6  -6  246.58   18.70
   1   6  -6  319.87   21.60
  -1  -6   6  312.57   18.40
   0   6  -6  261.87   19.20
   0  -6   6  272.27   17.30
  -1   6  -6  408.76   25.70
   1  -6   6  412.06   23.80
  -2   6  -6  583.14   33.40
   2  -6   6  617.64   32.50
  -3   6  -6   29.70    7.40
  -4   6  -6  662.03   36.50
   4  -6   6  680.73   36.90
  -5   6  -6  493.75   30.30
  -6   6  -6  212.08   18.20
   6  -6   6  171.48   17.00
  -7   6  -6  201.88   18.80
   7  -6   6  199.58   19.10
  -8   6  -6  143.79   16.40
  -9   6  -6   64.69   13.50
 -10  -5   6   57.39   12.90
   9   5  -6   49.50   11.70
   8   5  -6  276.67   23.00
   7   5  -6  173.88   17.50
   7   5  -6  193.18   11.50
   6   5  -6  227.28   19.00
   6   5  -6  218.28   12.30
   5   5  -6  292.47   21.20
   5   5  -6  275.47   14.20
   4   5  -6  298.37   21.00
   3   5  -6  360.86   23.20
   2   5  -6  753.52   38.70
  -2  -5   6  732.43   33.90
  -1  -5   6  151.58   11.20
   0   5  -6  311.17   20.30
   0  -5   6  303.67   18.40
  -1   5  -6  166.88   14.40
   1  -5   6  207.58   14.40
  -2   5  -6  349.27   21.80
   2  -5   6  308.67   20.30
  -3   5  -6  214.98   16.30
   3  -5   6  218.18   16.60
  -4   5  -6  124.79   12.30
   4  -5   6  148.99   13.70
  -5   5  -6  214.18   17.20
   5  -5   6  198.38   17.00
  -6   5  -6  700.93   38.10
   6  -5   6  673.53   38.50
  -7   5  -6   57.09   10.80
   7  -5   6   50.99   11.20
  -8   5  -6  116.09   14.30
   8  -5   6  103.79   13.90
   9  -5   6   93.69   14.40
 -10  -4   6   48.40   11.20
  -9  -4   6  219.18   20.10
   8   4  -6   78.49   13.80
   7   4  -6  589.04   35.40
   6   4  -6  330.37   23.60
   5   4  -6  727.53   39.10
   4   4  -6  443.36   26.60
   3   4  -6  336.77   21.80
  -3  -4   6  348.57   17.50
   2   4  -6  296.57   19.30
  -2  -4   6  273.87   15.70
   1   4  -6  677.53   35.80
  -1  -4   6  746.83   33.80
   0   4  -6  285.27   17.90
   0  -4   6  240.38   15.90
  -1   4  -6 1349.77   57.69
   1  -4   6 1178.78   55.89
  -2   4  -6  368.66   22.20
   2  -4   6  377.86   22.50
  -3   4  -6  395.86   23.00
   3  -4   6  392.46   24.00
  -4   4  -6   79.69    9.30
   4  -4   6   97.19   10.70
  -5   4  -6   94.09   10.60
   5  -4   6  118.69   12.20
  -6   4  -6  311.97   21.30
   6  -4   6  312.27   22.70
  -7   4  -6  288.77   21.40
   7  -4   6  316.77   23.40
   8  -4   6  180.58   17.90
   9  -4   6  127.09   15.40
 -11  -3   6   46.80   12.00
 -10  -3   6   85.09   13.10
  -9  -3   6   68.39   12.80
   7   3  -6   95.49   12.10
   5   3  -6  333.97   22.50
   4   3  -6  330.47   21.50
   3   3  -6  894.61   42.50
  -3  -3   6  851.71   37.70
   2   3  -6  272.07   17.80
  -2  -3   6  276.17   15.30
   1   3  -6  721.83   34.30
  -1  -3   6  636.54   31.40
   0   3  -6 2171.08   90.79
   0  -3   6 2167.38   89.79
  -1   3  -6  963.20   46.70
   1  -3   6 1069.99   40.10
   1  -3   6 1067.29   47.60
  -2   3  -6  878.11   40.60
   2  -3   6  844.72   41.20
  -3   3  -6  241.28   16.10
   3  -3   6  273.07   18.00
  -4   3  -6  286.77   18.10
   4  -3   6  298.67   20.20
  -5   3  -6  148.39   12.10
   5  -3   6  104.89   12.00
  -6   3  -6  130.89   12.30
   6  -3   6  138.79   14.10
  -7   3  -6  318.17   23.90
   7  -3   6  376.36   25.30
   8  -3   6  319.27   24.30
   9  -3   6   62.19   12.50
  10  -3   6  102.59   14.20
 -11  -2   6  135.59   17.30
 -10  -2   6   67.59   13.80
  -9  -2   6  242.68   20.90
  -8  -2   6  259.17   20.50
   4   2  -6  986.00   47.10
   3   2  -6  841.12   41.60
  -3  -2   6  907.21   38.30
   2   2  -6 1193.08   52.59
  -2  -2   6 1149.39   49.99
   1   2  -6 1844.42   79.29
  -1  -2   6 1932.21   78.39
   0   2  -6  241.78   16.20
   0  -2   6  300.17   17.20
   0  -2   6  313.37   12.30
  -1   2  -6  196.98   13.80
   1  -2   6  249.78   10.10
   1  -2   6  248.18   15.70
  -2   2  -6  388.36   21.50
   2  -2   6  417.76   23.50
   2  -2   6  425.96   17.00
  -3   2  -6  429.16   20.90
   3  -2   6  336.87   21.70
   3  -2   6  356.96   15.70
  -4   2  -6  312.47   17.60
   4  -2   6  287.77   19.80
   4  -2   6  269.07   14.70
  -5   2  -6   60.89    7.50
   5  -2   6   89.09   10.30
  -6   2  -6  421.76   24.60
   6  -2   6  374.76   25.50
   7  -2   6  443.16   28.80
   8  -2   6  151.38   15.70
   9  -2   6  167.08   17.20
  10  -2   6  101.99   14.20
 -11  -1   6  174.18   18.90
 -10  -1   6   52.09   11.60
  -9  -1   6  373.16   26.80
  -8  -1   6  211.58   18.40
  -7  -1   6  150.78   14.20
   5   1  -6 1182.48   55.09
   4   1  -6  430.66   24.70
   3   1  -6 1489.55   64.99
   2   1  -6 1087.99   48.60
   1   1  -6 1100.29   48.30
   0   1  -6 1273.47   53.49
   0  -1   6 1255.17   54.49
   0  -1   6 1212.68   49.00
   1  -1   6  481.95   25.60
   1  -1   6  481.55   19.90
   2  -1   6  173.68    8.30
   2  -1   6  173.38   13.20
  -3   1  -6  937.71   41.90
   3  -1   6  995.10   38.60
   3  -1   6  945.91   45.80
  -4   1  -6   38.80    5.10
   4  -1   6   31.00    3.50
   4  -1   6   32.00    7.00
  -5   1  -6  129.19   14.20
   5  -1   6  146.79   13.60
   5  -1   6  152.18    8.20
   6  -1   6  283.47   20.40
   6  -1   6  260.97   13.90
   7  -1   6  326.97   23.60
   8  -1   6  279.17   22.20
   9  -1   6  122.79   14.60
  10  -1   6   41.90   10.60
 -11   0   6   73.19   14.30
 -10   0   6  238.08   21.30
  -9   0   6   35.80    9.40
  -8   0   6  210.98   18.10
  -7   0   6  187.18   16.20
  -6   0   6  119.89   11.80
  -5   0   6  632.54   32.90
   4   0  -6 1098.59   50.49
   3   0  -6  382.26   21.40
   2   0  -6 1276.87   55.29
   1   0  -6  215.58   13.00
   0   0  -6  485.15   23.50
   0   0   6  519.75   21.20
  -1   0  -6  893.41   39.80
   1   0   6  982.50   37.80
  -2   0  -6  607.04   26.50
   2   0   6  571.34   30.30
   2   0   6  584.44   24.60
  -3   0  -6  495.15   22.80
   3   0   6  488.85   21.20
   3   0   6  485.55   27.20
   4   0   6 1895.11   75.49
   4   0   6 1917.31   83.29
   5   0   6  200.38   16.40
   5   0   6  217.38   11.10
   6   0   6  310.77   15.10
   6   0   6  285.17   20.90
   7   0   6  275.07   20.80
   7   0   6  257.07   14.10
   8   0   6   82.39   11.50
   9   0   6  110.89   14.00
 -11   1   6  200.58   20.30
 -10   1   6   51.19   11.70
  -9   1   6  238.28   20.20
  -8   1   6  341.57   24.00
  -7   1   6  177.18   15.60
  -6   1   6  321.67   21.20
  -5   1   6  871.31   42.40
  -4   1   6  405.76   22.80
  -3   1   6  201.98   13.30
   2  -1  -6  439.96   22.30
   1  -1  -6  993.50   43.50
  -1   1   6 1041.40   41.20
   0  -1  -6  318.57   16.00
   0   1   6  334.17   14.80
  -1  -1  -6  504.75   23.10
   1   1   6  564.54   22.80
  -2  -1  -6  604.34   24.70
   2   1   6  551.34   24.50
   3   1   6  453.05   26.10
   3   1   6  471.25   20.50
   4   1   6  557.84   31.10
   4   1   6  577.84   24.80
   5   1   6  241.98   12.60
   5   1   6  236.68   17.90
   6   1   6  258.17   13.80
   6   1   6  267.27   20.00
   7   1   6  378.36   25.30
   7   1   6  370.16   18.70
   8   1   6   81.39    7.30
   8   1   6   82.59   11.50
   9   1   6   97.29    8.40
   9   1   6  101.09   23.10
 -11   2   6   53.59   12.40
 -10   2   6   58.09   11.90
  -9   2   6  177.08   17.30
  -8   2   6  432.46   28.10
  -7   2   6  577.34   32.70
  -6   2   6  329.27   21.40
  -5   2   6  832.62   40.60
  -4   2   6  786.02   37.70
  -3   2   6  301.07   17.40
  -2   2   6  223.48   13.40
  -1   2   6  494.65   23.00
  -1   2   6  495.35   21.60
   0   2   6  725.63   30.70
   0   2   6  724.53   30.40
   1   2   6  417.46   17.20
   1   2   6  384.46   18.00
   2   2   6  100.09    6.40
   3   2   6  293.47   14.30
   4   2   6  317.67   15.60
   4   2   6  319.97   21.20
   5   2   6  136.19   13.20
   5   2   6  139.09    8.90
   6   2   6  417.56   20.30
   6   2   6  416.16   26.50
   7   2   6  390.26   26.00
   7   2   6  383.06   19.60
   8   2   6  166.48   16.30
   8   2   6  183.98   11.90
   9   2   6  183.98   12.40
  10   2   6   93.29    9.10
 -11   3   6   27.50    9.30
 -10   3   6  111.59   14.80
  -9   3   6  149.88   15.90
  -8   3   6  221.38   18.60
  -7   3   6   29.40    7.80
  -6   3   6  483.15   28.00
  -5   3   6  250.97   17.30
  -4   3   6  153.38   12.00
  -3   3   6  404.36   21.60
  -2   3   6  716.43   30.50
  -2   3   6  714.53   32.60
  -1   3   6  385.76   18.60
  -1   3   6  382.16   17.70
   0   3   6  844.72   35.20
   0   3   6  868.91   35.90
   1   3   6   47.80    4.50
   2   3   6  603.84   26.40
   3   3   6  333.27   16.20
   4   3   6   90.49    6.70
   5   3   6  485.65   28.50
   5   3   6  462.65   22.30
   6   3   6  333.67   23.20
   6   3   6  349.77   17.80
   7   3   6  210.18   12.90
   7   3   6  204.18   17.80
   8   3   6  153.08   11.20
   9   3   6   66.89    8.60
 -11   4   6  126.79   16.60
 -10   4   6  129.49   15.90
  -9   4   6  105.39   13.60
  -8   4   6  231.98   19.20
  -7   4   6   85.69   10.80
  -6   4   6   56.09    8.50
  -5   4   6  339.97   21.30
  -4   4   6   91.19    9.10
  -3   4   6  272.97   16.30
  -2   4   6 1103.79   44.80
  -2   4   6 1057.39   46.70
  -1   4   6 1248.38   52.29
  -1   4   6 1271.17   51.69
   0   4   6  229.78   12.20
   1   4   6  425.36   19.80
   2   4   6   26.80    4.00
   3   4   6  604.94   27.10
   4   4   6  133.69    9.10
   5   4   6   98.29    7.80
   6   4   6  310.67   22.20
   6   4   6  298.27   16.60
   7   4   6  440.66   28.50
   7   4   6  467.25   23.10
   8   4   6   21.80    5.00
   9   4   6  159.88   12.10
 -10   5   6   79.69   14.60
  -9   5   6  167.98   17.20
  -8   5   6  236.88   19.70
  -7   5   6   66.49    9.90
  -6   5   6  392.36   24.70
  -5   5   6   12.60    4.90
  -4   5   6  322.97   19.80
  -3   5   6   92.09    8.80
  -3   5   6   82.79    6.50
  -2   5   6  329.57   18.30
  -2   5   6  343.77   16.80
  -1   5   6  607.04   28.50
  -1   5   6  635.74   27.80
   0   5   6  543.85   24.90
   1   5   6  374.76   18.30
   2   5   6   80.39    6.50
   3   5   6   96.79    7.50
   4   5   6  124.09    9.00
   5   5   6  226.38   13.40
   6   5   6   97.39    8.30
   6   5   6   88.39   11.40
   7   5   6  145.79   10.90
   8   5   6  120.09   10.20
 -10   6   6  161.68   18.20
  -9   6   6   87.99   13.40
  -8   6   6  303.57   23.60
  -7   6   6  191.88   17.30
  -6   6   6  136.49   13.60
  -5   6   6  272.87   19.00
  -4   6   6  168.48   13.60
  -4   6   6  167.58   10.50
  -3   6   6   86.89    7.00
  -3   6   6   91.39    9.00
  -2   6   6  662.43   31.80
  -2   6   6  656.23   29.70
  -1   6   6  130.29    9.00
   0   6   6  414.06   20.20
   1   6   6  193.38   11.50
   2   6   6  220.48   12.90
   3   6   6  349.67   18.20
   4   6   6  340.57   18.20
   5   6   6  108.99    8.70
   6   6   6  231.88   14.60
   7   6   6  114.69    9.90
   8   6   6   36.30    6.50
  -9   7   6  113.09   15.30
  -8   7   6  249.48   21.60
  -7   7   6   36.30    9.10
  -6   7   6   89.19   11.30
  -5   7   6  441.86   26.80
  -5   7   6  438.16   21.90
  -4   7   6  176.08   11.40
  -4   7   6  189.38   15.00
  -3   7   6  201.08   12.20
  -3   7   6  199.18   14.90
  -2   7   6   47.00    6.30
  -1   7   6  486.35   23.60
   0   7   6   80.49    7.10
   1   7   6  206.08   12.50
   2   7   6  377.56   19.50
   3   7   6  322.77   17.60
   4   7   6  258.97   15.50
   5   7   6  138.09   10.40
   6   7   6   48.10    7.20
   7   7   6  193.18   13.70
  -9   8   6  126.79   16.20
  -8   8   6  150.68   16.80
  -7   8   6   64.09   12.40
  -6   8   6  132.79   14.30
  -6   8   6  144.69   10.50
  -5   8   6  171.58   15.90
  -5   8   6  181.18   11.90
  -4   8   6  425.76   21.40
  -4   8   6  405.96   25.40
  -3   8   6  142.69   10.30
  -2   8   6  363.56   19.40
  -1   8   6   83.79    7.90
   0   8   6  173.38   11.70
   1   8   6  286.07   16.20
   2   8   6   53.09    7.00
   3   8   6  183.08   12.50
   4   8   6  192.98   13.20
   5   8   6   50.39    7.70
   6   8   6  104.99    9.70
  -8   9   6  108.19   15.10
  -8   9   6  111.89    9.80
  -7   9   6  198.58   13.20
  -7   9   6  198.48   19.50
  -6   9   6   78.29   13.60
  -6   9   6   70.29    8.40
  -5   9   6   90.09   12.30
  -5   9   6  104.49    9.00
  -4   9   6  197.68   13.20
  -3   9   6  327.47   18.40
  -2   9   6  176.68   12.20
  -1   9   6  100.19    9.10
   0   9   6  237.48   14.70
   1   9   6  209.88   13.80
   2   9   6  214.18   14.00
   3   9   6   91.49    9.00
   4   9   6   29.60    6.30
   5   9   6   79.49    9.60
  -6  10   6   81.29   14.60
  -6  10   6   94.19    9.00
  -5  10   6  167.98   12.40
  -4  10   6   55.59    7.90
  -3  10   6  315.17   18.50
  -2  10   6  101.99    9.60
  -1  10   6  184.38   13.00
   0  10   6  163.58   12.20
   1  10   6  165.48   12.30
   2  10   6   52.89    7.70
   3  10   6  139.09   11.40
   4  10   6   48.00    7.70
  -4  11   6  131.49   11.40
  -3  11   6   85.09   10.00
  -2  11   6  110.69   10.20
  -1  11   6   60.69    8.50
   0  11   6   96.49    9.40
   1  11   6   93.49   10.80
   2  11   6  118.69   10.60
   4  11  -7   72.99   15.20
   3  11  -7  141.49   17.90
   2  11  -7   52.99   12.70
   1  11  -7  113.39   16.00
   0  11  -7   78.69   15.20
  -1  11  -7  161.28   19.20
  -2  11  -7  147.79   18.80
  -3  11  -7  102.39   18.30
   6  10  -7  137.69   17.70
   5  10  -7   44.40   12.00
   4  10  -7   51.19   12.00
   3  10  -7   69.89   14.20
   2  10  -7  188.48   19.70
   1  10  -7   53.49   12.20
   0  10  -7  219.08   21.00
  -1  10  -7  130.19   16.50
  -2  10  -7  177.48   19.60
  -3  10  -7  215.78   21.60
  -4  10  -7   91.29   16.60
  -5  10  -7   84.09   16.50
   7   9  -7  120.19   16.60
   6   9  -7   90.19   14.00
   5   9  -7  164.78   18.30
   4   9  -7   88.89   13.40
   3   9  -7   23.80    8.40
   2   9  -7   46.10   11.20
   1   9  -7  172.88   17.90
   0   9  -7  236.48   21.00
  -1   9  -7  229.38   21.00
  -2   9  -7  165.88   18.10
  -3   9  -7  141.39   16.80
  -4   9  -7  113.29   15.70
  -5   9  -7   96.29   14.60
  -6   9  -7   66.89   13.80
   8   8  -7   73.09   15.50
   7   8  -7  213.08   21.20
   6   8  -7  208.98   20.20
   5   8  -7  138.29   15.90
   4   8  -7  170.48   17.70
   3   8  -7  143.59   15.90
   2   8  -7  172.38   17.30
   1   8  -7  314.77   24.00
   0   8  -7  162.08   16.50
  -1   8  -7  123.49   14.60
  -2   8  -7  177.88   17.70
  -3   8  -7  103.39   13.80
  -4   8  -7  161.08   17.20
  -5   8  -7  131.59   16.00
  -6   8  -7   94.49   13.70
  -7   8  -7   73.29   14.00
   9   7  -7   39.60   11.30
   8   7  -7   80.29   14.90
   7   7  -7   75.69   14.70
   6   7  -7  104.99   14.20
   5   7  -7  112.59   13.90
   4   7  -7  432.76   29.20
   3   7  -7  304.57   23.20
   2   7  -7  680.33   38.90
   1   7  -7  205.48   18.10
   0   7  -7  215.68   18.10
   0  -7   7  204.38   15.70
  -1   7  -7  108.49   13.00
   1  -7   7  109.69   11.50
  -2   7  -7  348.47   24.50
   2  -7   7  327.07   22.40
  -3   7  -7  155.08   16.10
   3  -7   7  157.38   15.00
  -4   7  -7  251.57   20.80
   4  -7   7  253.77   20.40
  -5   7  -7   29.20    8.50
   5  -7   7   43.40   10.60
  -6   7  -7   68.59   12.60
   6  -7   7   63.49   12.70
  -7   7  -7   39.10   10.30
  -8   7  -7   78.09   14.70
   9   6  -7   92.79   14.50
   8   6  -7  102.19   14.70
   7   6  -7  260.27   23.00
   6   6  -7  198.08   18.80
   5   6  -7  294.07   22.70
   4   6  -7  148.39   15.30
   3   6  -7  107.29   12.60
   2   6  -7   89.99   11.80
  -2  -6   7  123.69    9.90
   1   6  -7  204.28   17.30
  -1  -6   7  207.58   14.50
   0   6  -7  671.03   37.00
   0  -6   7  685.43   34.60
  -1   6  -7  350.56   23.80
   1  -6   7  355.86   22.30
  -2   6  -7   95.19   11.70
   2  -6   7  109.89   11.50
  -3   6  -7  405.66   26.80
   3  -6   7  428.06   26.60
  -4   6  -7  248.48   19.10
   4  -6   7  203.48   17.80
  -5   6  -7  201.48   17.60
   5  -6   7  207.08   18.20
  -6   6  -7   26.60    8.00
   6  -6   7   34.50    9.00
  -7   6  -7   91.09   12.70
   7  -6   7   96.99   13.60
  -8   6  -7  133.19   15.80
   8  -6   7  146.99   17.60
 -10  -5   7  155.48   18.10
   9   5  -7   79.59   15.30
   8   5  -7  316.47   25.70
   7   5  -7  341.97   26.20
   6   5  -7  333.17   24.70
   5   5  -7  241.38   19.80
   4   5  -7  437.86   27.70
   3   5  -7  133.69   13.50
   2   5  -7   70.89    9.70
  -2  -5   7   74.39    7.50
   1   5  -7  252.67   18.60
  -1  -5   7  246.08   16.10
   0   5  -7  227.98   17.60
   0  -5   7  254.27   16.80
  -1   5  -7  328.77   21.00
   1  -5   7  268.27   18.90
  -2   5  -7  476.75   28.10
   2  -5   7  473.25   27.60
  -3   5  -7  389.96   24.20
   3  -5   7  350.96   23.40
  -4   5  -7  334.67   22.80
   4  -5   7  369.26   24.20
  -5   5  -7  165.78   14.90
   5  -5   7  163.98   15.90
  -6   5  -7  113.19   12.90
   6  -5   7  115.59   13.90
  -7   5  -7   59.19   11.30
   7  -5   7   64.39   12.40
   8  -5   7   45.80   11.40
   9  -5   7   97.89   14.70
 -10  -4   7   96.59   14.30
   8   4  -7  161.48   17.40
   7   4  -7  223.48   20.10
   6   4  -7  611.64   36.40
   5   4  -7  226.18   18.60
   4   4  -7  596.44   33.70
   3   4  -7  237.68   18.30
  -3  -4   7  261.07   14.70
   2   4  -7  141.99   12.70
  -2  -4   7  103.69    9.00
   1   4  -7  132.99   12.60
  -1  -4   7  145.39   11.20
   0   4  -7  310.87   19.90
   0  -4   7  290.97   18.40
  -1   4  -7  247.98   17.70
   1  -4   7  269.67   17.80
  -2   4  -7  563.44   30.90
   2  -4   7  578.14   31.30
  -3   4  -7  156.18   13.50
   3  -4   7  163.78   14.30
  -4   4  -7  126.29   12.10
   4  -4   7  139.49   13.80
  -5   4  -7  212.08   16.40
   5  -4   7  219.48   18.40
  -6   4  -7  390.46   24.70
   6  -4   7  376.26   26.30
   7  -4   7   60.19   11.80
   8  -4   7  178.78   18.50
   9  -4   7   28.50    9.40
 -10  -3   7  113.49   15.40
  -9  -3   7  139.59   15.90
   7   3  -7  325.27   24.20
   6   3  -7  359.46   25.00
   5   3  -7  458.35   28.50
   4   3  -7  163.38   14.50
   3   3  -7  466.85   26.20
  -3  -3   7  413.96   21.80
   2   3  -7  231.18   16.70
  -2  -3   7  239.48   14.70
   1   3  -7   82.39    9.30
  -1  -3   7  108.49    9.40
   0   3  -7  367.96   21.80
   0  -3   7  356.96   15.30
   0  -3   7  375.86   21.40
  -1   3  -7  681.93   34.30
   1  -3   7  703.33   35.00
  -2   3  -7  424.76   24.50
   2  -3   7  457.75   26.10
  -3   3  -7  226.68   16.20
   3  -3   7  257.67   18.20
  -4   3  -7  103.99   10.00
   4  -3   7  100.49   11.40
  -5   3  -7  160.78   13.00
   5  -3   7  145.39   14.70
   6  -3   7  160.68   16.20
   7  -3   7  265.87   21.80
   8  -3   7  101.19   13.90
   9  -3   7  150.38   17.60
 -11  -2   7  100.29   15.10
 -10  -2   7  113.69   15.60
  -9  -2   7   63.99   12.20
  -8  -2   7  275.17   21.80
   6   2  -7  227.88   18.50
   5   2  -7  449.26   27.50
   4   2  -7  844.92   42.10
  -4  -2   7  820.12   37.10
   3   2  -7  656.13   34.80
  -3  -2   7  696.63   31.80
   2   2  -7  425.16   24.00
  -2  -2   7  423.46   22.40
   1   2  -7  178.48   13.10
  -1  -2   7  178.48   12.70
   0   2  -7  582.44   31.50
   0  -2   7  676.13   32.60
   0  -2   7  677.23   26.20
  -1   2  -7  150.78   11.10
   1  -2   7  124.49   11.30
   1  -2   7  125.89    6.40
  -2   2  -7 1102.19   47.80
   2  -2   7 1027.70   43.70
   2  -2   7 1039.50   49.99
  -3   2  -7   94.69    9.10
   3  -2   7  125.09   11.80
  -4   2  -7  121.59   10.20
   4  -2   7  121.69   12.60
   5  -2   7   64.19    9.60
   6  -2   7  262.47   20.80
   7  -2   7  212.98   19.30
   8  -2   7  230.28   20.80
   9  -2   7  153.38   17.20
 -11  -1   7  138.59   17.30
 -10  -1   7  167.38   18.20
  -9  -1   7  224.78   20.50
  -8  -1   7  164.48   16.40
  -7  -1   7  279.47   20.90
   5   1  -7  221.58   17.00
   4   1  -7  220.98   16.40
   3   1  -7  227.68   16.00
   2   1  -7  962.80   44.60
   1   1  -7  609.94   30.00
   0   1  -7  892.21   37.70
   0  -1   7  757.92   38.20
   0  -1   7  776.12   32.60
  -1   1  -7  829.42   37.60
   1  -1   7  847.92   40.50
   1  -1   7  804.32   33.30
  -2   1  -7  305.67   17.30
   2  -1   7  327.37   14.10
   2  -1   7  313.17   20.30
  -3   1  -7  181.18   12.80
   3  -1   7  233.28   10.50
   3  -1   7  231.78   17.00
   4  -1   7  229.58   11.40
   4  -1   7  234.28   18.10
   5  -1   7   49.20    9.90
   6  -1   7  401.26   27.00
   7  -1   7  209.58   18.80
   8  -1   7  135.19   15.60
   9  -1   7   65.69   13.70
 -11   0   7   63.09   13.90
 -10   0   7  118.29   15.20
  -9   0   7  107.19   13.90
  -8   0   7  116.39   13.70
  -7   0   7  448.56   28.40
  -6   0   7   67.19    9.20
  -5   0   7  230.18   17.00
   4   0  -7  144.19   12.40
   3   0  -7  192.88   14.00
   2   0  -7  279.37   17.10
   1   0  -7  982.80   43.80
  -1   0   7  988.70   40.00
   0   0  -7  308.67   16.80
   0   0   7  319.47   14.30
  -1   0  -7  379.26   18.50
   1   0   7  354.36   21.80
   1   0   7  344.57   15.90
  -2   0  -7  615.24   27.10
   2   0   7  564.04   24.70
   2   0   7  573.14   31.30
   3   0   7  674.93   36.00
   3   0   7  686.23   28.70
   4   0   7  199.38   16.50
   4   0   7  220.58   11.00
   5   0   7  447.36   20.30
   5   0   7  432.66   27.80
   6   0   7  179.28   16.50
   6   0   7  156.78   10.60
   7   0   7  179.78   17.30
   8   0   7   68.49   13.40
   9   0   7   40.10   10.20
 -11   1   7   82.29   15.30
 -10   1   7  153.08   17.10
  -9   1   7  139.19   15.60
  -8   1   7  244.78   20.10
  -7   1   7  232.98   18.60
  -6   1   7  455.65   27.60
  -5   1   7  622.94   33.20
  -4   1   7  217.88   15.20
  -3   1   7  209.18   14.10
   2  -1  -7  563.14   27.80
   1  -1  -7  165.58   10.50
  -1   1   7  129.69    7.90
   0  -1  -7  149.29    9.80
   0   1   7  172.58    8.80
  -1  -1  -7  252.17   13.00
   1   1   7  253.77   12.30
   2   1   7  535.85   23.30
   3   1   7  366.16   16.90
   3   1   7  359.76   23.00
   4   1   7  655.33   35.30
   4   1   7  612.24   27.50
   5   1   7  108.69    7.50
   5   1   7  104.39   12.10
   6   1   7  421.96   20.70
   6   1   7  445.56   28.60
   7   1   7  146.49   15.20
   7   1   7  127.39    9.30
   8   1   7   40.50   10.30
   9   1   7  130.79   15.70
 -11   2   7   86.19   15.70
 -10   2   7   40.50   10.30
  -9   2   7  169.58   17.40
  -8   2   7  104.49   12.70
  -7   2   7  312.47   22.20
  -6   2   7  808.42   41.50
  -5   2   7  347.97   21.90
  -4   2   7  454.15   25.00
  -3   2   7  593.94   29.70
  -2   2   7  100.29    8.40
  -1   2   7  716.73   31.30
  -1   2   7  767.72   33.30
   0   2   7  463.35   20.30
   0   2   7  439.46   20.60
   1   2   7  375.66   17.40
   2   2   7   99.49    6.60
   3   2   7  190.88   10.50
   4   2   7  135.79   13.30
   4   2   7  137.29    8.70
   5   2   7  410.66   26.80
   5   2   7  424.76   20.20
   6   2   7  326.87   23.40
   6   2   7  305.97   16.50
   7   2   7  317.87   24.00
   7   2   7  315.37   17.00
   8   2   7  199.68   12.80
   8   2   7  194.48   18.50
   9   2   7  111.69   10.80
 -11   3   7   44.90   11.50
 -10   3   7   59.89   12.80
  -9   3   7  141.59   15.80
  -8   3   7  261.47   20.90
  -7   3   7  283.07   21.00
  -6   3   7    9.30    4.80
  -5   3   7  134.09   12.10
  -4   3   7  337.67   20.20
  -3   3   7  417.46   22.40
  -2   3   7  833.22   37.20
  -2   3   7  816.92   35.00
  -1   3   7  960.80   41.70
  -1   3   7  987.90   40.70
   0   3   7  909.61   38.30
   1   3   7  600.04   26.50
   2   3   7   32.30    4.30
   3   3   7  368.36   17.90
   4   3   7  158.58   10.00
   5   3   7  341.17   17.80
   5   3   7  365.86   24.50
   6   3   7  163.58   15.80
   6   3   7  145.89   10.30
   7   3   7  134.49   10.10
   7   3   7  138.19   15.10
   8   3   7   83.99   15.80
   8   3   7   91.99    8.50
   9   3   7  152.18   11.80
 -10   4   7  131.59   16.30
  -9   4   7   32.00    8.80
  -8   4   7  224.58   19.30
  -7   4   7   40.40    9.40
  -6   4   7  210.38   17.00
  -5   4   7  248.18   17.70
  -4   4   7  270.07   17.70
  -3   4   7  323.97   16.80
  -3   4   7  359.76   20.00
  -2   4   7  753.32   35.00
  -2   4   7  787.32   33.40
  -1   4   7  620.14   27.60
   0   4   7  736.13   32.20
   1   4   7  183.08   10.70
   2   4   7  357.36   17.60
   3   4   7   65.09    6.10
   4   4   7  293.57   15.80
   5   4   7   61.49   10.00
   5   4   7   65.79    6.50
   6   4   7  168.98   16.40
   6   4   7  147.99   10.80
   7   4   7  356.56   19.20
   7   4   7  344.67   25.20
   8   4   7  147.59   11.30
 -10   5   7   42.20   11.50
  -9   5   7  162.28   17.20
  -8   5   7  165.78   16.60
  -7   5   7  256.57   20.20
  -6   5   7  304.77   21.40
  -5   5   7  326.67   21.30
  -4   5   7  173.08   13.50
  -3   5   7  201.38   11.80
  -3   5   7  203.18   13.90
  -2   5   7  614.44   27.90
  -1   5   7  284.77   15.10
   0   5   7  190.78   11.40
   1   5   7  546.85   25.30
   2   5   7   12.70    3.40
   3   5   7  356.16   18.30
   4   5   7  276.27   15.50
   5   5   7  170.28   11.40
   6   5   7  143.29   10.90
   6   5   7  156.28   15.90
   7   5   7  195.18   13.20
   8   5   7   55.69    8.30
  -9   6   7   63.29   13.20
  -8   6   7  194.48   18.60
  -7   6   7  172.88   16.50
  -6   6   7  108.89   12.40
  -5   6   7  357.76   23.00
  -4   6   7  518.25   27.90
  -4   6   7  484.25   23.80
  -3   6   7  121.89    8.60
  -3   6   7  112.29   11.50
  -2   6   7  309.37   16.50
  -1   6   7  243.38   14.00
   0   6   7  190.98   11.70
   1   6   7  264.97   14.80
   2   6   7  436.56   21.80
   3   6   7  137.59   10.00
   4   6   7  164.08   11.30
   5   6   7  189.38   12.50
   6   6   7   27.70    5.70
   6   6   7   27.30    8.50
   7   6   7  175.78   12.70
  -9   7   7    7.90    6.40
  -8   7   7  187.88   18.40
  -7   7   7   69.79   12.60
  -6   7   7  128.79   13.70
  -5   7   7  288.17   16.20
  -5   7   7  287.47   20.40
  -4   7   7  284.97   16.20
  -4   7   7  296.77   20.00
  -3   7   7  108.69    8.60
  -2   7   7  186.18   11.90
  -1   7   7  185.68   12.10
   0   7   7  378.56   19.70
   1   7   7  343.47   18.50
   2   7   7  153.68   10.90
   3   7   7  260.97   15.30
   4   7   7  146.09   11.10
   5   7   7   22.80    5.00
   6   7   7  142.99   11.20
  -8   8   7   74.59   13.60
  -7   8   7    5.00    5.10
  -7   8   7    7.30    3.70
  -6   8   7  121.79    9.70
  -6   8   7  106.89   13.20
  -5   8   7  150.98   11.00
  -5   8   7  163.58   16.30
  -4   8   7  216.18   13.70
  -3   8   7  283.17   16.60
  -2   8   7  229.28   14.40
  -1   8   7  449.56   23.00
   0   8   7   98.79    8.60
   1   8   7  107.79    9.30
   2   8   7  140.89   10.70
   3   8   7  207.18   13.80
   4   8   7  145.29   11.50
   5   8   7  109.09    9.90
   6   8   7   15.10    4.70
  -7   9   7   65.49    8.60
  -7   9   7   59.59   12.60
  -6   9   7   50.49    7.20
  -5   9   7  174.68   12.50
  -4   9   7  263.27   16.30
  -3   9   7   56.29    7.80
  -2   9   7  153.68   11.80
  -1   9   7  167.68   12.30
   0   9   7  257.97   15.80
   1   9   7  134.69   11.00
   2   9   7   77.59    9.40
   3   9   7  136.99   11.20
   4   9   7  106.69   10.20
  -5  10   7  133.69   11.30
  -4  10   7  108.69   10.20
  -3  10   7   42.60    7.10
  -2  10   7   87.79    9.00
  -1  10   7  114.59   10.40
   0  10   7  149.79   12.00
   1  10   7   95.49    9.40
   2  10   7   67.49    8.80
   3  10   7   28.70    6.40
  -3  11   7   54.79    8.10
  -2  11   7   74.49    9.90
  -1  11   7   97.99   10.00
   0  11   7   71.59    9.80
   2  11  -8   87.39   17.20
   1  11  -8   89.29   17.00
   0  11  -8   95.09   17.10
  -1  11  -8  129.49   17.70
   5  10  -8  147.59   18.20
   4  10  -8   88.39   16.80
   3  10  -8  172.98   19.50
   2  10  -8  156.08   18.70
   1  10  -8   32.30   10.10
   0  10  -8  105.89   15.70
  -1  10  -8  168.78   19.20
  -2  10  -8   85.69   15.90
  -3  10  -8  126.59   17.20
  -4  10  -8  139.09   18.10
   6   9  -8  106.19   15.80
   5   9  -8   39.40   11.00
   4   9  -8   93.39   14.30
   3   9  -8   95.19   14.30
   2   9  -8  171.68   18.80
   1   9  -8   85.79   15.30
   0   9  -8  211.78   20.60
  -1   9  -8  117.79   15.40
  -2   9  -8   86.89   15.80
  -3   9  -8   67.99   14.00
  -4   9  -8  115.39   16.20
  -5   9  -8   86.39   15.90
   7   8  -8   91.59   16.90
   6   8  -8   60.49   13.50
   5   8  -8  228.68   21.20
   4   8  -8   63.89   13.10
   2   8  -8  270.37   23.10
   1   8  -8  172.38   17.90
   0   8  -8  212.38   19.90
  -1   8  -8  210.88   19.50
   1  -8   8  173.58   16.10
  -2   8  -8  106.79   14.30
   2  -8   8   94.39   12.20
  -3   8  -8   95.99   13.80
   3  -8   8   87.79   12.20
  -4   8  -8  107.19   15.00
   4  -8   8  121.39   15.00
  -5   8  -8   66.89   13.50
  -6   8  -8   70.89   14.30
   8   7  -8   68.69   14.80
   7   7  -8   92.69   14.50
   6   7  -8  170.28   18.60
   5   7  -8   59.49   12.40
   4   7  -8  197.38   19.00
   3   7  -8  305.97   23.90
   2   7  -8  400.66   27.90
   1   7  -8  396.06   27.10
  -1  -7   8  364.16   22.50
   0   7  -8   82.49   12.00
   0  -7   8   91.29   10.30
  -1   7  -8  215.78   19.00
   1  -7   8  207.08   16.90
  -2   7  -8  296.67   23.90
   2  -7   8  356.76   23.50
  -3   7  -8  221.58   19.80
   3  -7   8  222.18   18.70
  -4   7  -8   88.89   13.00
   4  -7   8  112.39   13.30
  -5   7  -8  105.99   14.20
   5  -7   8  122.79   14.70
  -6   7  -8   74.19   13.50
   6  -7   8   66.69   13.70
  -7   7  -8   88.39   15.40
   7  -7   8   75.29   15.00
   9   6  -8  104.49   18.40
   8   6  -8  121.29   16.30
   7   6  -8  102.99   15.10
   6   6  -8  195.08   19.20
   5   6  -8  152.78   16.40
   4   6  -8  147.79   15.70
   3   6  -8  130.99   14.40
   2   6  -8  223.98   19.00
   1   6  -8   68.89   12.20
  -1  -6   8   70.39    8.50
   0   6  -8  404.06   26.20
   0  -6   8  362.26   23.10
  -1   6  -8   61.99   11.50
   1  -6   8   69.29    9.20
  -2   6  -8  197.68   18.10
   2  -6   8  231.18   18.00
  -3   6  -8  618.74   35.60
   3  -6   8  590.44   34.90
  -4   6  -8  131.69   14.60
   4  -6   8  140.49   15.00
  -5   6  -8  171.68   16.80
   5  -6   8  185.18   17.70
  -6   6  -8  177.88   17.20
   6  -6   8  176.38   17.90
  -7   6  -8   60.19   13.60
   7  -6   8   49.99   12.10
   8  -6   8  124.49   16.60
   9   5  -8  100.09   15.20
   8   5  -8   67.39   14.00
   7   5  -8  160.98   17.90
   6   5  -8  260.77   22.10
   5   5  -8  279.87   22.40
   4   5  -8  134.69   14.40
   3   5  -8   81.99   11.10
   2   5  -8    1.10    3.50
  -2  -5   8   20.10    5.20
   1   5  -8   90.89   11.30
  -1  -5   8   87.99    9.50
   0   5  -8  171.08   15.40
   0  -5   8  175.38   14.30
  -1   5  -8  324.87   21.30
   1  -5   8  249.58   19.00
  -2   5  -8  574.14   32.70
   2  -5   8  554.64   32.20
  -3   5  -8  487.65   29.40
   3  -5   8  476.45   29.70
  -4   5  -8  446.96   27.60
   4  -5   8  411.56   27.70
  -5   5  -8  143.89   14.10
   5  -5   8  124.09   14.40
  -6   5  -8   50.59   10.10
   6  -5   8   50.29   11.30
   7  -5   8  113.39   15.10
   8  -5   8   47.10   11.40
 -10  -4   8   49.70   12.30
   8   4  -8  110.89   14.90
   7   4  -8   24.30    8.30
   6   4  -8  332.87   25.20
   5   4  -8  336.77   24.40
   4   4  -8  560.94   33.00
   3   4  -8   70.99    9.80
  -3  -4   8   58.79   11.60
   2   4  -8  217.98   17.10
  -2  -4   8  206.68   14.40
   1   4  -8  117.99   11.90
  -1  -4   8   80.89    9.00
   0   4  -8  192.88   15.70
   0  -4   8  184.78   14.50
  -1   4  -8  327.37   21.30
   1  -4   8  323.47   21.10
  -2   4  -8  413.06   24.60
   2  -4   8  369.16   24.30
  -3   4  -8  484.85   27.50
   3  -4   8  421.56   27.60
  -4   4  -8  365.56   23.70
   4  -4   8  382.46   25.90
  -5   4  -8   93.59   10.90
   5  -4   8   91.29   12.50
   6  -4   8  187.58   18.30
   7  -4   8  102.19   14.10
   8  -4   8   88.59   13.90
 -10  -3   8  115.79   15.90
  -9  -3   8  133.89   16.10
   7   3  -8  105.19   13.70
   6   3  -8  237.08   20.10
   5   3  -8  259.07   20.60
   4   3  -8  325.57   22.60
   3   3  -8  119.49   12.40
  -3  -3   8  142.89   10.70
   2   3  -8  113.89   11.50
  -2  -3   8  102.19    9.50
   1   3  -8  216.98   16.00
  -1  -3   8  200.18   14.70
   0   3  -8  588.04   30.80
   0  -3   8  536.25   29.90
  -1   3  -8  332.77   21.10
   1  -3   8  354.66   22.00
  -2   3  -8  485.05   27.10
   2  -3   8  486.65   28.60
  -3   3  -8  245.28   17.10
   3  -3   8  233.78   18.50
  -4   3  -8  163.18   13.60
   4  -3   8  165.08   15.50
   5  -3   8  222.08   19.20
   6  -3   8  141.89   15.90
   7  -3   8  137.49   16.20
   8  -3   8  186.98   19.40
   9  -3   8  131.09   16.90
 -10  -2   8  167.18   19.10
  -9  -2   8   88.79   15.90
  -8  -2   8  237.98   20.60
   7   2  -8  206.88   19.00
   6   2  -8   93.59   12.10
   5   2  -8  280.77   20.90
   4   2  -8  111.89   12.40
  -4  -2   8  144.09   10.50
   3   2  -8  402.86   24.60
  -3  -2   8  406.86   22.00
   2   2  -8  199.68   15.30
  -2  -2   8  221.88   14.80
   1   2  -8  319.17   20.00
  -1  -2   8  323.97   19.80
   0   2  -8  280.77   18.70
   0  -2   8  317.57   13.80
   0  -2   8  337.57   20.40
  -1   2  -8  330.67   19.70
   1  -2   8  320.77   21.10
  -2   2  -8  252.07   15.80
   2  -2   8  207.18   16.90
  -3   2  -8  231.18   15.40
   3  -2   8  208.48   17.20
   4  -2   8   58.79    9.40
   5  -2   8  165.38   16.20
   6  -2   8  260.97   21.60
   7  -2   8  143.79   16.50
   8  -2   8  120.59   15.70
   9  -2   8  162.78   18.40
 -10  -1   8  182.68   19.40
  -9  -1   8   89.39   13.30
  -8  -1   8  204.48   18.80
  -7  -1   8  125.89   13.80
   5   1  -8  101.09   11.50
   4   1  -8  356.36   22.90
   3   1  -8  437.16   25.60
   2   1  -8  413.86   23.70
   1   1  -8  458.15   23.20
  -1  -1   8  377.16   17.60
  -1  -1   8  375.36   22.90
   0   1  -8  318.17   17.90
   0  -1   8  278.47   18.70
   0  -1   8  272.77   13.10
  -1   1  -8  790.02   35.20
   1  -1   8  715.73   30.30
   1  -1   8  701.43   37.50
  -2   1  -8  270.37   16.20
   2  -1   8  263.27   12.50
   2  -1   8  277.87   19.40
   3  -1   8   98.49   11.40
   4  -1   8  343.67   24.00
   5  -1   8  179.08   16.90
   6  -1   8  179.18   17.70
   7  -1   8   72.19   11.80
   8  -1   8   75.49   14.50
   9  -1   8   51.69   13.10
 -11   0   8   63.49   14.30
 -10   0   8   75.99   14.40
  -9   0   8  182.18   18.40
  -8   0   8  111.79   13.90
  -7   0   8  522.35   32.10
  -6   0   8  262.27   19.60
  -5   0   8  122.99   12.20
   4   0  -8  323.07   21.00
   3   0  -8  364.96   21.90
   2   0  -8  263.97   17.00
   1   0  -8  416.46   22.60
  -1   0   8  433.06   18.90
   0   0  -8  667.93   30.30
   0   0   8  598.04   26.70
  -1   0  -8  247.48   14.40
   1   0   8  253.57   18.20
   1   0   8  241.88   12.00
   2   0   8  366.66   23.50
   2   0   8  358.56   16.50
   3   0   8  500.45   22.30
   3   0   8  516.35   30.30
   4   0   8  296.77   21.70
   4   0   8  291.77   14.30
   5   0   8  347.07   24.90
   6   0   8  312.67   23.90
   7   0   8  113.39   14.70
   8   0   8   68.79   13.60
   9   0   8   46.70   11.80
 -11   1   8   58.79   13.30
 -10   1   8  126.99   15.90
  -9   1   8  210.88   19.80
  -8   1   8  279.37   22.40
  -7   1   8  328.37   23.50
  -6   1   8  478.25   29.10
  -5   1   8  255.97   18.40
  -4   1   8  288.77   18.70
  -3   1   8  399.26   22.50
   2  -1  -8  103.49    9.30
   1  -1  -8  182.78   12.50
  -1   1   8  210.38   10.50
   0  -1  -8  215.88   12.80
   0   1   8  211.58   11.00
   1   1   8  217.08   11.20
   2   1   8  693.73   30.20
   2   1   8  732.13   38.40
   3   1   8  340.77   23.30
   3   1   8  358.66   16.70
   4   1   8  135.09   14.00
   4   1   8  127.39    8.30
   5   1   8  299.37   22.70
   5   1   8  311.17   15.70
   6   1   8  105.99   13.70
   6   1   8  100.19    9.20
   7   1   8  121.19   15.00
   8   1   8   71.89   13.80
   9   1   8   96.19   14.40
 -10   2   8  129.29   16.50
  -9   2   8   69.89   13.30
  -8   2   8  128.39   14.30
  -7   2   8  289.07   21.70
  -6   2   8 1130.09   54.79
  -5   2   8  349.77   22.30
  -4   2   8  227.08   16.20
  -3   2   8  543.85   28.30
  -2   2   8  388.46   18.70
  -2   2   8  412.76   21.60
  -1   2   8  110.19    7.20
  -1   2   8  107.79    8.30
   0   2   8  248.88   12.80
   1   2   8  135.69    8.40
   2   2   8  430.76   20.00
   3   2   8  187.98   10.70
   4   2   8  239.78   19.10
   4   2   8  218.08   12.50
   5   2   8   40.20    5.40
   5   2   8   45.30   10.00
   6   2   8  195.68   18.60
   6   2   8  202.08   12.20
   7   2   8   66.89   13.40
   7   2   8   62.49    7.50
   8   2   8   88.19   13.50
 -10   3   8   70.49   14.10
  -9   3   8  154.58   17.00
  -8   3   8  135.19   14.90
  -7   3   8  438.16   28.30
  -6   3   8   43.50    8.80
  -5   3   8  345.87   22.00
  -4   3   8  422.46   24.10
  -3   3   8  311.87   18.60
  -2   3   8  284.47   16.60
  -2   3   8  301.47   15.00
  -1   3   8  364.16   17.70
   0   3   8  207.38   11.70
   1   3   8  294.87   15.10
   2   3   8  277.07   14.50
   3   3   8  484.05   22.70
   4   3   8  496.75   30.70
   4   3   8  455.75   22.60
   5   3   8  189.98   11.70
   5   3   8  195.78   18.10
   6   3   8  100.89   13.30
   6   3   8  105.89    8.50
   7   3   8  111.79   14.30
   7   3   8  106.89    9.10
   8   3   8   54.59    7.50
   8   3   8   54.89   12.40
 -10   4   8   91.29   15.70
  -9   4   8   23.70    8.30
  -8   4   8  119.89   14.30
  -7   4   8  236.98   19.50
  -6   4   8  240.38   18.50
  -5   4   8  432.46   25.70
  -4   4   8  353.26   21.40
  -3   4   8  318.67   19.00
  -3   4   8  321.17   16.40
  -2   4   8  184.88   11.00
  -1   4   8   69.09    6.10
   0   4   8  443.46   21.30
   1   4   8  529.95   24.60
   2   4   8  165.38   10.30
   3   4   8  233.58   13.30
   4   4   8  206.88   12.60
   5   4   8  152.38   16.10
   5   4   8  138.99   10.10
   6   4   8  102.89   13.60
   6   4   8  101.69    8.80
   7   4   8  202.78   19.20
   7   4   8  166.18   12.20
   8   4   8   69.49    8.70
  -9   5   8   71.89   13.60
  -8   5   8  180.68   17.70
  -7   5   8  164.78   16.20
  -6   5   8  510.35   30.50
  -5   5   8  314.57   21.20
  -4   5   8  333.97   21.00
  -4   5   8  344.07   17.80
  -3   5   8  280.37   15.30
  -2   5   8   83.99    7.20
  -1   5   8  156.58   10.30
   0   5   8  125.09    9.10
   1   5   8   59.69    6.20
   2   5   8  244.38   14.10
   3   5   8  198.88   12.40
   4   5   8  140.99   10.40
   5   5   8  102.79    8.80
   6   5   8   98.39   13.20
   6   5   8   84.99    8.40
   7   5   8  150.38   17.80
   7   5   8  139.49   11.10
  -9   6   8  136.09   16.60
  -8   6   8  123.09   14.90
  -7   6   8   91.59   12.20
  -6   6   8   89.79   11.50
  -5   6   8  153.88   10.50
  -5   6   8  124.09   12.90
  -4   6   8  261.47   15.00
  -3   6   8  183.58   11.70
  -2   6   8  177.68   11.70
  -1   6   8  340.77   18.30
   0   6   8  153.18   10.70
   1   6   8  398.66   20.40
   2   6   8  109.99    8.90
   3   6   8  195.08   12.70
   4   6   8   30.40    5.60
   5   6   8   99.29    9.00
   6   6   8   66.79   13.50
   6   6   8   56.69    7.70
  -8   7   8  100.99   13.90
  -7   7   8  113.69   13.90
  -6   7   8   73.59    8.50
  -6   7   8   70.49   10.80
  -5   7   8   37.00    5.90
  -4   7   8  206.08   13.20
  -3   7   8  132.19   10.20
  -2   7   8  195.38   12.60
  -1   7   8  125.19    9.80
   0   7   8  345.37   18.80
   1   7   8  262.57   15.60
   2   7   8  183.28   12.70
   3   7   8  143.19   11.00
   4   7   8  106.09    9.70
   5   7   8   83.09    8.30
   6   7   8   17.90    5.30
  -7   8   8   46.30    7.10
  -7   8   8   56.09   12.10
  -6   8   8  160.78   11.90
  -5   8   8  124.09   10.00
  -4   8   8  134.39   10.70
  -3   8   8  163.28   12.00
  -2   8   8  171.98   12.50
  -1   8   8  145.79   11.30
   0   8   8  158.78   11.80
   1   8   8   63.59    8.40
   2   8   8  121.19   10.30
   3   8   8  103.49    9.60
   4   8   8   95.19    9.50
   5   8   8   38.00    7.00
  -6   9   8  102.39    9.70
  -5   9   8  127.39   10.80
  -4   9   8  198.98   14.00
  -3   9   8   20.90    5.70
  -2   9   8  104.89   10.00
  -1   9   8  225.48   15.20
   0   9   8   47.90    7.60
   1   9   8  166.68   12.80
   2   9   8   64.69    8.60
   3   9   8  104.09   10.10
  -4  10   8   58.29    8.40
  -3  10   8   10.30    4.70
  -2  10   8  113.79   10.80
  -1  10   8   57.39    8.30
   0  10   8  189.08   14.20
   1  10   8  117.19   11.10
   3  10  -9   82.39   15.60
   2  10  -9   43.40   12.00
   1  10  -9   67.79   15.00
   0  10  -9   40.40   11.60
  -1  10  -9  155.98   19.20
  -2  10  -9   68.79   14.70
   5   9  -9   65.99   14.30
   4   9  -9   56.39   13.50
   3   9  -9  165.88   19.20
   2   9  -9  183.98   19.80
   1   9  -9   66.59   14.40
   0   9  -9   67.39   14.00
  -1   9  -9  145.29   17.40
  -2   9  -9   38.50   11.30
  -3   9  -9  128.09   17.00
  -4   9  -9   97.19   17.10
   7   8  -9    3.50    6.30
   6   8  -9   82.69   15.60
   5   8  -9  113.79   15.60
   4   8  -9  115.99   15.80
   3   8  -9  254.37   22.80
   2   8  -9  298.87   24.90
   1   8  -9  151.08   17.20
   0   8  -9  185.98   19.00
   0  -8   9  178.88   16.10
  -1   8  -9  130.09   15.50
   1  -8   9   95.99   12.30
  -2   8  -9  147.39   17.10
   2  -8   9  137.49   14.90
  -3   8  -9   62.29   13.60
   3  -8   9   63.09   12.30
  -4   8  -9   97.89   14.40
   4  -8   9   78.49   13.00
  -5   8  -9   83.89   15.50
   5  -8   9   84.49   13.60
   7   7  -9   49.00   12.30
   6   7  -9   40.90   11.60
   5   7  -9  138.29   16.70
   4   7  -9  121.39   15.50
   3   7  -9  387.46   28.20
   2   7  -9  374.06   27.60
   1   7  -9  208.88   19.50
   0   7  -9  172.98   17.50
   0  -7   9  164.08   14.80
  -1   7  -9  230.28   20.40
   1  -7   9  235.48   18.80
  -2   7  -9   77.29   13.90
   2  -7   9  111.09   13.00
  -3   7  -9  144.59   16.00
   3  -7   9   98.29   12.90
  -4   7  -9  130.19   15.60
   4  -7   9  116.59   14.60
  -5   7  -9  109.69   14.50
   5  -7   9  106.79   14.40
  -6   7  -9  164.88   18.10
   6  -7   9  159.08   18.00
   8   6  -9   57.09   13.90
   7   6  -9   59.59   13.80
   6   6  -9  128.89   16.20
   5   6  -9   76.19   14.30
   4   6  -9  129.89   15.30
   3   6  -9  361.16   26.50
   2   6  -9  414.06   28.50
   1   6  -9   35.30    9.20
  -1  -6   9   45.80    8.60
   0   6  -9  107.89   13.20
   0  -6   9   76.49    9.90
  -1   6  -9  103.29   13.00
   1  -6   9  110.69   12.30
  -2   6  -9  473.85   30.50
   2  -6   9  471.65   29.40
  -3   6  -9  181.98   17.20
   3  -6   9  145.19   15.40
  -4   6  -9   86.59   12.30
   4  -6   9   85.39   12.30
  -5   6  -9  161.68   16.70
   5  -6   9  143.69   16.80
   6  -6   9  145.09   17.00
   7  -6   9   76.29   15.20
   9   5  -9   89.59   17.00
   8   5  -9  121.39   16.70
   7   5  -9   77.09   14.80
   6   5  -9  224.78   21.00
   5   5  -9  247.78   21.70
   4   5  -9   80.89   12.00
   3   5  -9  100.29   13.10
   2   5  -9  481.65   31.00
  -2  -5   9  539.85   28.50
   1   5  -9   93.79   12.10
  -1  -5   9   97.59   10.60
   0   5  -9  416.76   26.60
   0  -5   9  371.06   24.30
  -1   5  -9  517.15   31.10
   1  -5   9  515.65   30.50
  -2   5  -9  410.76   26.30
   2  -5   9  380.66   26.00
  -3   5  -9  168.28   16.30
   3  -5   9  191.88   17.60
  -4   5  -9  139.99   14.30
   4  -5   9  115.09   14.20
   5  -5   9   75.19   11.90
   6  -5   9  128.49   15.90
   7  -5   9   95.99   14.60
   8   4  -9  138.29   17.10
   7   4  -9  185.28   19.30
   6   4  -9  220.48   20.70
   5   4  -9  222.08   19.70
   4   4  -9  157.18   16.00
   3   4  -9  376.36   25.40
   2   4  -9  331.47   23.20
  -2  -4   9  339.67   20.70
   1   4  -9  403.76   25.90
  -1  -4   9  396.56   24.10
   0   4  -9  298.97   21.90
   0  -4   9  365.86   22.70
  -1   4  -9  455.95   28.10
   1  -4   9  491.95   28.90
  -2   4  -9  248.28   18.90
   2  -4   9  285.67   20.60
  -3   4  -9  215.68   17.50
   3  -4   9  244.98   19.60
  -4   4  -9  178.88   18.40
   4  -4   9  158.48   16.40
   5  -4   9   91.29   13.20
   6  -4   9   65.19   13.30
   7  -4   9  123.29   16.30
   8  -4   9   52.49   13.50
 -10  -3   9  135.09   17.70
  -9  -3   9   76.09   14.60
   8   3  -9  192.88   20.10
   7   3  -9   70.09   13.60
   6   3  -9  260.57   21.90
   5   3  -9  402.16   27.90
   4   3  -9  407.86   27.00
   3   3  -9  274.97   19.70
  -3  -3   9  218.88   15.60
   2   3  -9  409.26   25.40
  -2  -3   9  400.26   23.50
   1   3  -9   65.69    9.20
  -1  -3   9   87.39    9.70
   0   3  -9  205.48   16.00
   0  -3   9  195.18   15.90
  -1   3  -9  154.08   13.80
   1  -3   9  194.48   15.70
  -2   3  -9  265.07   19.00
   2  -3   9  314.77   21.60
  -3   3  -9  329.67   22.50
   3  -3   9  319.37   23.40
   4  -3   9  304.87   23.10
   5  -3   9  109.99   13.90
   6  -3   9  179.68   18.70
   7  -3   9   68.19   14.10
   8  -3   9  102.59   15.70
 -10  -2   9   75.99   15.00
  -9  -2   9  126.59   16.00
  -8  -2   9  108.19   14.20
   7   2  -9  179.68   18.20
   6   2  -9  359.46   25.80
   5   2  -9  327.07   23.70
   4   2  -9  514.05   31.00
   3   2  -9  270.67   19.50
  -3  -2   9  264.97   17.30
   2   2  -9  420.56   25.70
  -2  -2   9  456.75   25.40
   1   2  -9  359.86   22.40
  -1  -2   9  378.56   22.90
   0   2  -9  310.97   19.50
   0  -2   9  288.87   20.00
  -1   2  -9   51.49    7.30
   1  -2   9   50.49    8.40
  -2   2  -9  188.78   15.90
   2  -2   9  156.38   15.00
   3  -2   9  135.99   14.20
   4  -2   9  185.38   17.30
   5  -2   9  391.56   28.00
   6  -2   9  128.99   15.60
   7  -2   9   98.69   14.40
   8  -2   9   95.19   15.00
 -10  -1   9  103.79   15.20
  -9  -1   9  105.49   14.80
  -8  -1   9  232.28   20.80
  -7  -1   9  145.89   15.40
   5   1  -9  351.86   24.10
   4   1  -9   95.39   11.30
   3   1  -9  456.15   27.10
   2   1  -9  342.77   21.30
   1   1  -9  263.97   17.20
  -1  -1   9  253.47   18.00
  -1  -1   9  252.07   12.40
   0   1  -9  577.64   29.40
   0  -1   9  567.64   31.70
   0  -1   9  572.24   24.50
  -1   1  -9  291.37   21.50
   1  -1   9  286.17   20.40
   2  -1   9  144.09   14.00
   3  -1   9  344.97   24.30
   4  -1   9  265.07   21.50
   5  -1   9  237.68   20.60
   6  -1   9  190.38   19.20
   7  -1   9   79.09   12.90
   8  -1   9   40.60   11.30
 -10   0   9  133.39   17.00
  -9   0   9  185.58   18.90
  -8   0   9   97.09   13.40
  -7   0   9   81.69   11.70
  -6   0   9  264.07   20.10
  -5   0   9    5.50    4.40
   4   0  -9  497.95   29.00
   3   0  -9  203.28   15.50
   2   0  -9  305.37   19.30
   1   0  -9  221.98   15.50
  -1   0   9  258.97   12.30
   0   0  -9  376.66   24.70
   0   0   9  355.66   16.80
   1   0   9  187.58   16.10
   1   0   9  204.28   10.50
   2   0   9  217.18   11.40
   2   0   9  227.38   18.30
   3   0   9  144.49   14.70
   4   0   9  540.75   33.40
   5   0   9  214.48   19.70
   6   0   9  222.68   20.50
   7   0   9   68.39   13.80
   8   0   9   70.29   14.00
 -10   1   9   77.39   14.80
  -9   1   9  149.99   17.00
  -8   1   9  286.57   23.40
  -7   1   9  171.98   16.60
  -6   1   9   49.00    9.80
  -5   1   9  494.65   29.20
  -4   1   9  227.38   16.60
  -3   1   9  325.77   20.10
   2  -1  -9  155.48   12.20
  -2   1   9  155.58    9.20
   1  -1  -9  158.88   12.90
  -1   1   9  138.39    8.70
   0   1   9  408.26   19.00
   1   1   9  164.98    9.50
   2   1   9  153.88    9.10
   2   1   9  154.28   15.00
   3   1   9  283.47   14.30
   3   1   9  276.57   21.40
   4   1   9  195.38   11.20
   4   1   9  190.38   17.80
   5   1   9  323.37   24.70
   6   1   9  136.79   16.10
   7   1   9   56.59   12.70
   8   1   9  122.59   16.40
 -10   2   9  122.39   16.20
  -9   2   9   58.09   12.60
  -8   2   9  139.49   15.70
  -7   2   9  222.88   19.00
  -6   2   9  237.88   18.90
  -5   2   9  280.97   19.80
  -4   2   9  184.58   14.80
  -3   2   9  353.06   21.10
  -2   2   9  155.38    9.30
  -2   2   9  150.58   11.60
  -1   2   9  243.98   13.00
   0   2   9  110.49    7.70
   1   2   9  353.96   17.30
   2   2   9  422.46   20.00
   3   2   9  288.67   22.20
   3   2   9  272.67   14.60
   4   2   9  290.57   22.80
   4   2   9  281.07   15.20
   5   2   9   60.79   12.70
   5   2   9   49.80    6.40
   6   2   9   46.20   11.60
   7   2   9   91.79   14.00
   8   2   9   40.20   11.30
 -10   3   9  109.49   15.30
  -9   3   9   45.70   11.10
  -8   3   9   84.59   12.30
  -7   3   9   27.00    8.00
  -6   3   9  319.37   22.40
  -5   3   9  124.49   12.30
  -4   3   9  103.09   10.50
  -3   3   9   71.09    8.20
  -3   3   9   85.69    6.80
  -2   3   9  185.98   11.00
  -1   3   9  108.79    7.80
   0   3   9  334.27   17.10
   1   3   9  220.98   12.50
   2   3   9  301.87   15.80
   3   3   9  527.25   24.70
   4   3   9  175.88   11.40
   4   3   9  182.48   17.80
   5   3   9   88.89    7.80
   5   3   9   94.39   13.20
   6   3   9  236.38   14.30
   6   3   9  226.78   21.10
   7   3   9   71.49    8.40
   7   3   9   64.89   13.50
  -9   4   9  133.99   16.30
  -8   4   9   38.70   10.10
  -7   4   9  234.18   19.50
  -6   4   9   69.59   10.00
  -5   4   9  130.39   12.70
  -4   4   9  174.28   13.90
  -4   4   9  159.78   10.80
  -3   4   9  153.08   10.10
  -2   4   9   54.59    5.60
  -1   4   9  250.77   14.10
   0   4   9   99.99    8.00
   1   4   9  425.76   21.00
   2   4   9   91.69    7.80
   3   4   9  111.69    8.60
   4   4   9  115.89    9.20
   5   4   9  164.28   11.30
   5   4   9  159.18   17.10
   6   4   9   64.19   13.50
   6   4   9   53.59    7.20
   7   4   9  170.48   18.50
   7   4   9  168.08   12.20
  -9   5   9   43.50   11.10
  -8   5   9  128.69   15.20
  -7   5   9   72.99   11.00
  -6   5   9  302.37   21.90
  -5   5   9  365.56   23.60
  -4   5   9  169.68   11.20
  -3   5   9  303.07   16.50
  -2   5   9  163.58   10.80
  -1   5   9   54.79    7.00
   0   5   9  146.09   10.30
   1   5   9   79.69    7.40
   2   5   9  443.46   22.30
   3   5   9  258.77   15.20
   4   5   9   58.39    7.70
   5   5   9  113.59    9.30
   5   5   9   87.49   13.50
   6   5   9  126.39   16.20
   6   5   9  134.69   10.80
  -8   6   9   68.19   13.40
  -7   6   9   44.90   10.40
  -6   6   9  188.28   16.80
  -5   6   9  117.39    9.30
  -4   6   9  272.97   15.90
  -3   6   9   67.99    8.10
  -2   6   9  165.98   11.50
  -1   6   9  169.68   11.90
   0   6   9  126.09   10.00
   1   6   9  171.38   11.60
   2   6   9  245.28   15.10
   3   6   9  182.78   12.50
   4   6   9  184.88   12.90
   5   6   9   37.80    6.40
  -7   7   9  103.69   13.80
  -7   7   9  137.29   10.90
  -6   7   9   85.09    8.30
  -5   7   9  144.09   11.10
  -4   7   9   98.49    8.80
  -3   7   9  329.17   18.70
  -2   7   9  149.19   11.40
  -1   7   9   31.20    5.80
   0   7   9  112.19    9.50
   1   7   9  116.39   10.00
   2   7   9  123.89   10.20
   3   7   9  220.98   14.50
   4   7   9   45.20    7.50
   5   7   9  104.29    9.90
  -6   8   9   97.99    9.50
  -5   8   9  143.99   11.30
  -4   8   9  139.29   11.10
  -3   8   9  119.79   10.40
  -2   8   9  267.97   16.80
  -1   8   9  161.28   12.30
   0   8   9   55.49    7.90
   1   8   9   83.89    9.80
   2   8   9   75.89    9.20
   3   8   9   29.60    6.20
  -5   9   9   81.59   10.20
  -4   9   9   92.09    9.40
  -3   9   9  174.18   13.50
  -2   9   9  105.09   10.30
  -1   9   9   96.69   11.20
   0   9   9   67.89    8.80
   1   9   9  114.89   10.50
   2   9   9  110.09   10.30
   4   9 -10   43.00   12.50
   3   9 -10   74.99   15.80
   2   9 -10  102.79   16.10
   1   9 -10   93.29   17.50
   0   9 -10   55.89   13.40
  -1   9 -10  111.59   16.10
  -2   9 -10  115.89   16.40
  -3   9 -10   87.59   16.60
   6   8 -10  132.99   18.40
   5   8 -10  154.48   18.60
   4   8 -10  105.39   15.60
   3   8 -10  166.38   18.80
   2   8 -10  177.18   19.60
   1   8 -10  104.09   17.90
   0   8 -10   72.29   14.00
  -1   8 -10  121.39   15.70
   1  -8  10  109.59   13.40
  -2   8 -10  124.09   16.20
   2  -8  10  121.19   14.60
  -3   8 -10   60.49   13.20
   3  -8  10   53.39   11.90
  -4   8 -10   31.70   10.50
   4  -8  10   33.60   10.10
   7   7 -10   64.59   14.80
   6   7 -10  134.69   17.70
   5   7 -10  102.09   15.40
   4   7 -10  137.29   16.80
   3   7 -10  169.08   18.50
   2   7 -10  212.88   20.60
   1   7 -10  211.98   20.30
   0   7 -10  279.57   23.50
   0  -7  10  273.27   20.70
  -1   7 -10   71.89   13.20
   1  -7  10   74.69   11.20
  -2   7 -10   59.49   12.20
   2  -7  10   53.89   11.40
  -3   7 -10   17.70    7.30
   3  -7  10   10.40    6.30
  -4   7 -10   96.79   14.10
   4  -7  10   87.99   13.50
  -5   7 -10   94.69   14.30
   5  -7  10  110.89   15.10
   7   6 -10  108.89   16.60
   6   6 -10  118.19   16.20
   5   6 -10  210.28   20.80
   4   6 -10  100.59   14.10
   3   6 -10  278.87   23.60
   2   6 -10  199.18   19.00
   1   6 -10   92.59   13.20
  -1  -6  10   97.39   11.20
   0   6 -10   21.30    7.70
   0  -6  10   35.00    8.50
  -1   6 -10  363.46   26.70
   1  -6  10  380.26   25.70
  -2   6 -10   75.69   11.80
   2  -6  10   71.19   11.00
  -3   6 -10   73.09   13.20
   3  -6  10   85.49   12.30
  -4   6 -10   60.09   12.30
   4  -6  10   74.99   12.10
   5  -6  10   81.49   15.30
   6  -6  10   95.09   15.10
   8   5 -10   72.99   15.10
   7   5 -10   41.90   12.20
   6   5 -10   97.09   14.70
   5   5 -10  171.38   18.30
   4   5 -10  125.09   15.10
   3   5 -10  180.88   17.90
   2   5 -10  361.86   26.00
   1   5 -10   55.99   11.50
  -1  -5  10   68.09    9.40
   0   5 -10   76.09   13.20
   0  -5  10   93.59   11.40
  -1   5 -10  351.06   25.10
   1  -5  10  371.26   25.30
  -2   5 -10  206.18   18.50
   2  -5  10  244.98   20.00
  -3   5 -10   79.79   11.30
   3  -5  10   82.89   12.20
   4  -5  10  128.59   15.60
   5  -5  10  146.69   17.10
   6  -5  10   84.49   13.90
   8   4 -10  183.48   20.40
   7   4 -10  146.89   17.90
   6   4 -10  192.78   19.70
   5   4 -10   89.49   15.60
   4   4 -10   90.69   13.00
   3   4 -10  378.56   26.30
   2   4 -10  579.74   34.70
  -2  -4  10  599.64   32.10
   1   4 -10   97.49   12.40
  -1  -4  10  121.89   12.30
   0   4 -10  310.87   22.30
   0  -4  10  315.87   22.10
  -1   4 -10  124.89   13.40
   1  -4  10  133.09   13.90
  -2   4 -10  200.18   17.00
   2  -4  10  218.38   18.70
   3  -4  10   51.59   10.90
   4  -4  10  114.19   14.50
   5  -4  10   94.19   14.20
   6  -4  10  124.49   16.50
   7  -4  10   54.19   13.30
  -9  -3  10  163.38   18.80
   7   3 -10  157.28   18.00
   6   3 -10  255.97   22.40
   5   3 -10  137.49   15.80
   4   3 -10  156.18   15.80
   3   3 -10  280.07   21.40
  -3  -3  10  273.67   19.60
   2   3 -10  428.76   27.10
  -2  -3  10  429.76   25.60
   1   3 -10  280.17   21.20
  -1  -3  10  351.16   22.20
   0   3 -10   10.10    5.30
   0  -3  10   11.80    5.60
  -1   3 -10  254.67   18.50
   1  -3  10  234.38   19.00
   2  -3  10  307.47   22.80
   3  -3  10  133.99   15.00
   4  -3  10  108.79   14.00
   5  -3  10  181.98   18.70
   6  -3  10   99.49   14.90
   7  -3  10  118.59   16.80
  -9  -2  10   88.19   16.30
  -8  -2  10  116.69   15.10
   7   2 -10   77.29   14.20
   6   2 -10  141.29   16.00
   5   2 -10  112.49   13.60
   4   2 -10  132.79   14.60
   3   2 -10  258.07   19.00
  -3  -2  10  193.88   15.60
   2   2 -10  666.33   36.80
  -2  -2  10  712.23   36.50
   1   2 -10  183.78   15.30
  -1  -2  10  207.18   16.30
   0   2 -10  475.35   27.00
   0  -2  10  454.45   28.00
   1  -2  10  146.29   14.60
   2  -2  10  121.09   13.70
   3  -2  10  119.39   14.20
   4  -2  10  155.78   16.60
   5  -2  10  262.17   23.00
   6  -2  10  116.39   15.40
   7  -2  10   80.19   16.40
  -9  -1  10   75.09   14.60
  -8  -1  10  168.68   18.00
  -7  -1  10  109.69   13.80
   5   1 -10   73.39   10.80
   4   1 -10   48.40    9.80
   3   1 -10  121.39   12.80
   2   1 -10  557.84   30.60
  -2  -1  10  535.95   30.70
   1   1 -10  474.05   27.20
  -1  -1  10  486.15   24.90
  -1  -1  10  501.95   29.00
   0  -1  10  233.58   18.40
   1  -1  10  244.58   19.30
   2  -1  10  288.67   21.80
   3  -1  10  105.99   13.30
   4  -1  10  181.38   18.20
   5  -1  10  139.49   16.40
   6  -1  10  135.89   17.20
   7  -1  10   94.49   15.00
  -9   0  10  157.98   18.10
  -8   0  10  109.29   14.90
  -7   0  10   23.40    8.10
  -6   0  10  184.48   16.80
  -5   0  10  328.97   23.00
   4   0 -10   63.49    9.50
   3   0 -10  240.58   17.70
   2   0 -10  256.87   18.00
  -2   0  10  275.17   13.70
  -1   0  10  280.67   14.10
   0   0  10  159.38   15.10
   0   0  10  158.68    9.30
   1   0  10  290.57   21.50
   2   0  10  156.28   15.60
   3   0  10  314.17   23.80
   4   0  10   73.09   13.50
   5   0  10  142.79   16.70
   6   0  10  123.79   16.00
   7   0  10   97.99   15.10
  -9   1  10   81.09   15.00
  -8   1  10  230.88   21.00
  -7   1  10  138.99   15.40
  -6   1  10  108.89   13.00
  -5   1  10  210.68   17.30
  -4   1  10  397.16   24.40
  -3   1  10   52.39    7.70
  -2   1  10  518.05   23.70
  -1   1  10  241.48   12.90
   0   1  10  279.37   14.50
   1   1  10  182.48   10.50
   2   1  10  112.49    7.70
   2   1  10   99.79   12.60
   3   1  10   73.19   11.70
   4   1  10  359.06   26.70
   5   1  10   79.59   12.70
   6   1  10  110.59   15.30
   7   1  10  112.79   16.10
  -9   2  10   72.29   13.70
  -8   2  10  179.78   18.10
  -7   2  10   24.50    7.70
  -6   2  10   51.99   10.40
  -5   2  10  186.78   15.90
  -4   2  10  249.97   18.10
  -3   2  10  457.55   33.90
  -3   2  10  448.16   21.70
  -2   2  10  374.86   18.50
  -1   2  10  242.68   13.40
   0   2  10  302.87   15.80
   1   2  10  208.28   11.90
   2   2  10  177.58   10.80
   3   2  10  285.17   22.80
   3   2  10  270.67   14.80
   4   2  10   91.59    8.40
   4   2  10  109.39   14.50
   5   2  10  102.19   14.20
   6   2  10   46.10   11.80
   7   2  10   53.39   13.00
  -9   3  10   86.09   15.60
  -8   3  10   68.89   13.00
  -7   3  10   36.80    9.40
  -6   3  10  274.77   20.70
  -5   3  10  269.27   19.50
  -4   3  10  237.08   21.40
  -3   3  10  196.88   11.90
  -2   3  10  160.78   10.50
  -1   3  10  402.96   20.10
   0   3  10  127.69    9.20
   1   3  10  206.58   12.30
   2   3  10  316.97   16.80
   3   3  10  250.47   14.30
   4   3  10  110.69    8.90
   4   3  10  121.59   15.00
   5   3  10   85.19   15.80
   5   3  10   79.09    7.50
   6   3  10  147.99   17.60
  -9   4  10  113.09   15.70
  -8   4  10   85.99   12.80
  -7   4  10  133.49   14.80
  -6   4  10  165.48   15.60
  -5   4  10  160.48   21.20
  -4   4  10  307.47   16.70
  -3   4  10  152.28   10.50
  -2   4  10  194.78   12.20
  -1   4  10  118.39    9.00
   0   4  10  285.47   15.90
   1   4  10  110.19    8.60
   2   4  10  269.77   15.40
   3   4  10  169.28   11.40
   4   4  10  187.98   19.20
   4   4  10  160.58   11.60
   5   4  10  104.79    9.00
   5   4  10  105.39   14.80
   6   4  10  118.19   10.00
   6   4  10  117.69   15.90
  -8   5  10   82.69   12.60
  -7   5  10  171.08   17.00
  -5   5  10  309.87   17.50
  -4   5  10  115.19    9.10
  -3   5  10  166.28   11.30
  -2   5  10   91.39    8.30
  -1   5  10   77.39    8.90
   0   5  10  129.99    9.90
   1   5  10  371.46   19.80
   2   5  10  140.59   10.70
   3   5  10  139.59   10.60
   4   5  10  134.19   10.60
   5   5  10   98.69   15.10
   5   5  10   96.19    9.00
  -6   6  10  161.68   11.90
  -5   6  10  142.89   10.90
  -4   6  10   38.20    6.20
  -3   6  10  119.99    9.90
  -2   6  10  105.39    9.30
  -1   6  10  218.68   14.30
   0   6  10  239.18   15.10
   1   6  10  122.09   10.10
   2   6  10  148.09   11.50
   3   6  10  150.98   11.50
   4   6  10   57.19    8.10
  -6   7  10   74.59    9.00
  -5   7  10   88.19    8.80
  -4   7  10  161.08   12.10
  -3   7  10  167.78   12.50
  -2   7  10  222.88   14.70
  -1   7  10  103.19    9.70
   0   7  10  119.19   10.40
   1   7  10  148.89   11.70
   2   7  10   38.20    6.70
   3   7  10   85.09    9.90
  -5   8  10  113.19   10.50
  -4   8  10   45.10    7.40
  -3   8  10  165.98   12.80
  -2   8  10  165.28   13.00
  -1   8  10  192.18   13.90
   0   8  10   71.59    9.00
   1   8  10   93.19   10.70
   2   8  10   64.49    9.10
   1   9 -11   51.39   13.70
   4   8 -11   92.89   16.90
   3   8 -11   61.69   14.10
   2   8 -11   79.79   15.40
   1   8 -11  144.29   18.30
   0   8 -11   38.80   11.00
  -1   8 -11  159.48   19.10
   1  -8  11  159.28   16.70
  -2   8 -11   59.09   13.10
   2  -8  11   63.89   12.90
   5   7 -11  106.69   16.40
   4   7 -11   68.19   14.30
   3   7 -11  150.48   18.20
   2   7 -11   80.09   14.90
   1   7 -11  136.19   17.10
   0   7 -11  138.39   17.20
   0  -7  11  151.18   15.50
  -1   7 -11   80.89   14.80
   1  -7  11   72.19   11.60
  -2   7 -11   72.69   14.00
   2  -7  11   56.09   11.90
  -3   7 -11   65.19   13.10
   3  -7  11   58.39   12.60
   4  -7  11   85.59   13.70
   6   6 -11  101.59   18.10
   5   6 -11   74.89   14.90
   4   6 -11   81.09   15.10
   3   6 -11   29.70    9.70
   2   6 -11  135.59   16.20
   1   6 -11  122.39   15.40
   0   6 -11  166.48   17.80
   0  -6  11  156.48   15.70
  -1   6 -11  303.17   24.00
   1  -6  11  267.57   22.00
  -2   6 -11  113.89   14.60
   2  -6  11   92.69   13.40
  -3   6 -11   81.89   15.90
   3  -6  11   80.09   12.50
   4  -6  11  151.38   17.50
   7   5 -11   59.49   14.10
   6   5 -11   56.49   13.60
   5   5 -11  144.89   17.60
   4   5 -11  134.09   16.20
   3   5 -11   78.89   12.40
   2   5 -11   69.19   13.10
   1   5 -11   79.99   12.20
  -1  -5  11   68.89   10.00
   0   5 -11  158.68   16.70
   0  -5  11  157.28   15.40
  -1   5 -11  191.88   18.00
   1  -5  11  169.68   16.80
  -2   5 -11  191.88   17.80
   2  -5  11  169.08   17.70
   3  -5  11  173.48   18.20
   4  -5  11  131.69   16.60
   5  -5  11  115.99   16.10
   8   4 -11  128.59   17.80
   7   4 -11   71.49   14.90
   6   4 -11   80.89   15.70
   5   4 -11   74.99   14.30
   4   4 -11  198.78   19.20
   3   4 -11  187.38   18.00
   2   4 -11  182.98   17.40
  -2  -4  11  193.68   16.00
   1   4 -11  174.08   16.90
  -1  -4  11  185.68   16.20
   0   4 -11  188.58   17.10
   0  -4  11  178.98   16.60
  -1   4 -11  106.99   12.80
   1  -4  11   94.19   12.50
   2  -4  11   97.69   13.00
   3  -4  11   56.29   11.80
   4  -4  11  136.79   16.50
   5  -4  11  104.39   15.30
   6  -4  11   91.69   17.30
   7   3 -11   64.79   14.10
   6   3 -11  182.28   19.30
   5   3 -11   77.59   14.40
   4   3 -11   62.39   12.00
   3   3 -11  212.48   18.90
   2   3 -11  275.87   21.10
  -2  -3  11  275.17   20.00
   1   3 -11  131.49   13.80
  -1  -3  11  134.79   13.80
   0   3 -11   81.09   10.60
   0  -3  11   76.99   11.00
   1  -3  11   68.79   10.90
   2  -3  11  188.28   18.00
   3  -3  11   74.19   12.30
   4  -3  11  184.58   19.30
   5  -3  11  142.09   17.30
   6  -3  11  112.49   16.30
  -8  -2  11   73.59   14.10
   6   2 -11   99.39   14.00
   5   2 -11  146.89   16.50
   4   2 -11   89.19   12.50
   3   2 -11  202.98   17.30
  -3  -2  11  168.38   14.90
   2   2 -11  243.48   19.00
  -2  -2  11  235.18   18.30
   1   2 -11  160.08   14.50
  -1  -2  11  175.38   15.60
   0  -2  11  121.29   13.50
   1  -2  11  233.28   19.70
   2  -2  11   84.79   12.20
   3  -2  11  139.99   16.10
   4  -2  11  234.08   21.50
   5  -2  11   83.29   13.80
   6  -2  11   82.09   15.90
  -9  -1  11   90.29   16.60
  -8  -1  11  235.78   22.10
  -7  -1  11  204.98   19.40
   5   1 -11  163.48   16.50
   4   1 -11  199.78   17.70
   3   1 -11  142.59   14.00
  -3  -1  11  111.59   12.40
   2   1 -11  375.16   24.60
  -2  -1  11  401.66   25.40
  -1  -1  11  109.49   12.50
   0  -1  11  115.79   13.30
   1  -1  11  158.68   16.10
   2  -1  11  208.08   18.90
   3  -1  11  118.99   14.80
   4  -1  11  120.49   15.60
   5  -1  11  124.19   16.20
   6  -1  11   70.79   14.50
  -9   0  11  179.48   19.70
  -8   0  11  193.38   19.80
  -7   0  11   79.19   12.40
  -6   0  11  255.77   20.80
  -5   0  11  275.57   20.90
   3   0 -11   55.59    8.60
  -2   0  11  535.15   24.40
  -1   0  11  218.98   15.50
   0   0  11   64.09   10.20
   1   0  11  134.29   14.90
   2   0  11  250.17   21.20
   3   0  11   57.39   11.80
   4   0  11   59.99   12.80
   5   0  11  121.59   16.20
   6   0  11  139.89   17.70
  -9   1  11  144.49   17.50
  -8   1  11  102.09   14.30
  -7   1  11  146.79   16.10
  -6   1  11  290.27   22.50
  -5   1  11   85.49   11.10
  -4   1  11  156.28   14.20
  -3   1  11  103.79    8.00
  -2   1  11  360.66   18.00
  -1   1  11  341.07   17.30
   0   1  11   84.79    6.90
   1   1  11  110.59   13.70
   2   1  11   88.89   12.70
   3   1  11  123.19   15.40
   4   1  11   40.80   10.80
   5   1  11  129.19   16.70
   6   1  11  114.99   16.80
  -8   2  11   74.99   14.20
  -7   2  11   54.79   11.70
  -6   2  11  144.49   15.30
  -5   2  11  306.27   21.70
  -3   2  11  258.97   14.50
  -2   2  11  577.24   26.90
  -1   2  11  170.98   10.90
   0   2  11  138.99    9.60
   1   2  11  173.38   10.90
   2   2  11  248.68   14.10
   2   2  11  247.88   21.80
   3   2  11   78.59   12.50
   4   2  11   70.89   14.50
   5   2  11   64.69   14.40
   6   2  11   75.29   15.70
  -8   3  11   70.69   14.00
  -7   3  11   74.39   11.70
  -6   3  11  171.88   16.20
  -4   3  11  120.29    9.30
  -3   3  11  133.39    9.70
  -2   3  11  167.98   11.20
  -1   3  11  354.26   18.60
   0   3  11  154.78   10.60
   1   3  11  217.88   13.10
   2   3  11  286.57   16.10
   3   3  11   70.29    7.10
   3   3  11   57.09   12.60
   4   3  11   35.70   10.00
   5   3  11   75.59   15.00
  -8   4  11   98.79   14.10
  -7   4  11   64.79   12.40
  -5   4  11  110.59    9.30
  -4   4  11  105.79    8.90
  -3   4  11   17.00    4.40
  -2   4  11  167.88   11.60
  -1   4  11  240.68   14.70
   0   4  11   73.59    8.50
   1   4  11  247.68   14.80
   2   4  11  215.88   13.70
   3   4  11  188.78   12.60
   4   4  11   62.79   13.30
   4   4  11   66.59    8.10
   5   4  11   25.90    5.50
   5   4  11   40.30   11.80
  -6   5  11   50.39    7.50
  -5   5  11  124.69   10.10
  -4   5  11   84.79    8.30
  -3   5  11  107.29    9.40
  -2   5  11  280.47   16.50
  -1   5  11   95.69    8.70
   0   5  11   79.09    8.20
   1   5  11  130.59   10.40
   2   5  11   89.09    8.70
   3   5  11   80.69    8.30
   4   5  11  103.59    9.60
  -6   6  11   43.40    7.30
  -5   6  11  106.59    9.70
  -4   6  11   22.10    5.10
  -3   6  11  135.19   10.80
  -2   6  11  171.98   12.70
  -1   6  11  208.18   14.20
   0   6  11  113.69   10.10
   1   6  11  149.99   11.70
   2   6  11   46.00    7.30
   3   6  11   84.19    9.80
  -5   7  11   22.80    5.40
  -4   7  11  113.19   10.30
  -3   7  11  104.09   10.00
  -2   7  11  151.38   12.00
  -1   7  11  193.18   14.00
   0   7  11   75.79    9.20
   1   7  11   67.69    9.30
   4   7 -12   87.49   16.60
   3   7 -12  103.19   15.80
   2   7 -12   55.39   13.00
   1   7 -12   83.09   15.50
   0   7 -12  136.59   17.60
  -1   7 -12  157.98   18.60
   1  -7  12  152.78   16.90
  -2   7 -12   85.79   15.70
   2  -7  12   83.59   13.50
   5   6 -12   70.09   15.10
   4   6 -12   64.79   13.90
   3   6 -12  113.59   15.60
   2   6 -12   81.09   15.60
   1   6 -12  158.38   17.70
   0   6 -12  196.78   19.60
   0  -6  12  165.68   17.20
  -1   6 -12   88.59   15.60
   1  -6  12   67.99   13.10
   2  -6  12   96.69   13.90
   3  -6  12  106.99   15.10
   6   5 -12  106.49   18.80
   5   5 -12   50.29   12.80
   4   5 -12  159.88   18.70
   3   5 -12   97.99   14.10
   2   5 -12   91.49   13.40
   1   5 -12  206.38   19.90
  -1  -5  12  210.28   18.40
   0   5 -12  123.69   15.00
   0  -5  12  106.79   13.60
   1  -5  12   57.89   12.10
   2  -5  12   62.49   13.10
   3  -5  12  109.99   15.20
   4  -5  12  128.79   17.60
   7   4 -12  121.39   17.40
   6   4 -12   72.09   14.70
   5   4 -12  178.98   20.00
   4   4 -12  153.98   17.60
   3   4 -12  207.18   20.00
   2   4 -12   75.19   13.40
   1   4 -12  232.58   19.90
  -1  -4  12  208.28   18.30
   0  -4  12  157.88   16.40
   1  -4  12  135.09   15.50
   2  -4  12   53.39   11.70
   3  -4  12  117.99   15.50
   4  -4  12   71.39   14.50
   7   3 -12   86.79   16.50
   6   3 -12  137.89   17.20
   5   3 -12  202.78   20.50
   4   3 -12  174.38   18.40
   3   3 -12   81.29   12.00
   2   3 -12  209.48   18.80
  -2  -3  12  211.18   17.90
  -1  -3  12  104.79   12.90
   0  -3  12  126.79   14.80
   1  -3  12   73.29   11.90
   2  -3  12   94.89   13.70
   3  -3  12  113.99   15.60
   4  -3  12  168.98   19.00
   5  -3  12   91.79   14.90
   6   2 -12  241.58   22.30
   5   2 -12   71.99   13.70
   4   2 -12  139.69   15.80
   3   2 -12  146.39   15.80
  -3  -2  12  162.58   19.70
   2   2 -12   98.09   20.60
  -2  -2  12   87.69   11.30
  -1  -2  12  116.69   13.50
   0  -2  12  152.48   16.00
   1  -2  12  113.59   14.30
   2  -2  12  190.38   19.20
   3  -2  12  169.38   18.50
   4  -2  12  136.29   17.20
   5  -2  12   63.99   14.30
  -8  -1  12   66.89   14.20
  -7  -1  12  183.28   18.70
  -6  -1  12   82.59   12.20
   5   1 -12  319.67   25.00
   4   1 -12  265.17   21.30
   3   1 -12   67.69   15.60
  -3  -1  12   54.79   10.80
  -2  -1  12   74.59   10.70
  -1  -1  12   31.50    8.70
   0  -1  12  121.69   14.30
   1  -1  12  215.18   19.70
   2  -1  12  119.59   15.00
   3  -1  12  233.38   22.00
   4  -1  12  127.59   16.90
   5  -1  12  105.29   15.80
  -8   0  12  153.58   18.30
  -7   0  12   46.30   11.40
  -6   0  12  201.58   18.80
  -5   0  12   84.99   11.50
  -3   0  12  128.79    9.80
  -1   0  12   84.49   11.90
   0   0  12  126.49   14.70
   1   0  12   62.29   12.60
   2   0  12  202.58   19.70
   3   0  12   38.90   11.00
   4   0  12  160.28   18.70
   5   0  12  146.49   18.60
  -8   1  12   21.50    8.80
  -7   1  12  128.89   15.30
  -6   1  12  112.09   13.90
  -5   1  12   87.29   11.80
  -4   1  12   85.09    7.60
  -3   1  12  122.19    8.90
  -2   1  12  149.09   10.00
   0   1  12  125.79   15.10
   1   1  12  132.99   15.70
   2   1  12   87.99   13.70
   3   1  12   83.29   15.90
   4   1  12   65.39   14.40
   5   1  12   45.80   12.40
  -7   2  12   51.49   11.10
  -6   2  12  118.49   15.40
  -4   2  12   81.19    7.60
  -3   2  12  120.29    9.20
  -2   2  12  238.98   14.10
  -1   2  12  206.98   12.80
   0   2  12  102.69    8.40
   2   2  12  175.78   18.80
   3   2  12    8.80    6.80
   4   2  12   37.80   11.40
  -5   3  12  105.69    9.20
  -4   3  12   89.69    8.20
  -3   3  12   82.99    7.90
  -2   3  12  348.67   18.90
  -1   3  12   75.29    8.50
   0   3  12   70.39    8.10
   1   3  12  107.99    8.90
   2   3  12  136.99   12.50
   3   3  12   42.10   11.30
   4   3  12   85.99   16.60
  -6   4  12   97.79    9.30
  -5   4  12  109.79    9.60
  -4   4  12   46.10    6.70
  -3   4  12   67.29    8.20
  -2   4  12   76.49    8.00
  -1   4  12  148.79   11.30
   0   4  12   12.60    4.30
   1   4  12  172.48   12.10
   2   4  12  172.68   12.50
   3   4  12   96.09    8.80
   3   4  12   86.99   16.70
  -6   5  12   89.29    8.80
  -5   5  12  142.59   11.40
  -4   5  12   92.59    9.10
  -3   5  12   44.20    7.10
  -2   5  12  295.07   17.70
  -1   5  12   78.99    9.70
   0   5  12   29.70    6.00
   1   5  12   64.49    8.60
   2   5  12   95.39    9.40
  -4   6  12   85.69   10.20
  -3   6  12   34.80    6.40
  -2   6  12  140.09   11.80
  -1   6  12  135.09   11.40
   0   6  12   65.39    8.60
   1   6  12   20.90    5.50
   2   6 -13   57.19   12.80
   1   6 -13   88.19   16.20
   0   6 -13   60.59   13.20
   0  -6  13   67.19   17.40
   4   5 -13   94.69   17.20
   3   5 -13  123.79   16.40
   2   5 -13  141.59   17.30
   1   5 -13  189.38   19.40
   0  -5  13   48.20   11.50
   1  -5  13   27.80    9.40
   2  -5  13   69.69   14.20
   5   4 -13   80.19   16.50
   4   4 -13  132.49   17.20
   3   4 -13   76.39   14.20
   2   4 -13  212.18   20.00
  -1  -4  13   71.49   11.50
   0  -4  13  180.98   18.30
   1  -4  13  124.99   15.60
   2  -4  13   70.49   14.50
   6   3 -13   64.59   14.80
   5   3 -13  126.89   16.60
   4   3 -13   64.49   13.30
   3   3 -13  171.88   18.00
  -2  -3  13   78.99   17.20
  -1  -3  13  123.49   14.80
   0  -3  13  122.19   15.00
   1  -3  13   84.29   13.30
   2  -3  13   58.69   12.80
   3  -3  13  113.89   16.10
   6   2 -13   85.59   15.80
   5   2 -13   51.39   12.20
   4   2 -13  124.39   15.50
  -2  -2  13  150.78   15.60
  -1  -2  13  104.99   13.40
   0  -2  13  108.89   14.20
   1  -2  13  171.68   18.40
   2  -2  13  179.28   19.60
   3  -2  13  104.59   15.40
  -6  -1  13  210.98   19.80
  -3  -1  13   78.49   11.50
  -2  -1  13   43.50   10.10
  -1  -1  13   97.09   13.10
   0  -1  13  186.88   18.70
   1  -1  13  164.38   17.90
   2  -1  13  228.88   22.20
   3  -1  13   85.59   16.70
  -6   0  13   54.69   11.80
  -3   0  13  111.29   13.80
  -2   0  13   37.20    9.80
  -1   0  13   79.19   12.10
   0   0  13  176.18   18.50
   1   0  13  194.38   19.80
   2   0  13   63.29   13.30
   3   0  13  139.59   17.70
  -4   1  13  131.29    9.90
   0   1  13  171.48   18.50
   1   1  13   75.89   14.90
   2   1  13  116.69   16.10
   3   1  13   42.20   12.30
  -5   2  13  171.08   12.20
  -4   2  13  200.08   13.00
  -3   2  13  109.49    9.30
  -2   2  13  165.68   11.50
   1   2  13   89.19   14.30
   2   2  13   18.80    8.80
  -5   3  13  160.08   11.80
  -4   3  13  182.98   12.70
  -3   3  13  183.98   12.70
  -2   3  13   88.09    8.50
  -1   3  13   23.60    5.40
   0   3  13   87.69   10.50
   2   3  13   53.59   13.30
  -4   4  13   85.39    8.80
  -3   4  13   65.19    8.50
  -2   4  13   92.29    9.10
  -1   4  13   22.30    5.40
   0   4  13  205.88   13.90
   1   4  13   70.99    8.90
  -1  -3  14   68.69   13.70
   0  -3  14  116.89   15.40
  -2  -2  14   56.19   12.10
  -1  -2  14   76.39   14.60
   0  -2  14   57.59   13.00
   1  -2  14  129.09   16.90
  -2  -1  14   86.89   12.80
  -1  -1  14   76.09   12.70
   0  -1  14   75.19   14.60
   1  -1  14  126.19   16.80
  -3   0  14   44.20   11.10
  -2   0  14   82.39   13.00
  -1   0  14   78.59   15.20
   0   0  14  101.49   15.00
   1   0  14  136.89   17.30
  -2   1  14   65.69   14.00
  -1   1  14   56.19   13.10
   0   1  14  126.19   16.60
   0   0   0    0.00    0.00

_computing_structure_solution     'SHELXT 2014/5 (Sheldrick, 2014)'
;
_shelx_hkl_checksum   54202
