# Supplementary material for: Structure Determination of Europium Complexes in Solution Using Crystal-Field Splitting of the Narrow f–f Emission Lines
Source: J Phys Chem Lett. 2021 Jul 19;12(29):6867–74. doi: 10.1021/acs.jpclett.1c01885 (PMC8397343; doi:10.1021/acs.jpclett.1c01885)
Supplement: Supplementary file 6 — jz1c01885_si_006.cif [file jz1c01885_si_006.cif]

 
data_PhBr_0m_b
 
_audit_creation_method            'SHELXL-2016/6'
_shelx_SHELXL_version_number      '2016/6'
_chemical_name_systematic         ?
_chemical_name_common             ?
_chemical_melting_point           ?
_chemical_formula_moiety          ?
_chemical_formula_sum
 'C53 H34 Br3 Eu F9 N3 O8' 
_chemical_formula_weight          1403.52

loop_
 _atom_type_symbol
 _atom_type_description
 _atom_type_scat_dispersion_real
 _atom_type_scat_dispersion_imag
 _atom_type_scat_source
 'C'  'C'   0.0033   0.0016
 'International Tables Vol C Tables 4.2.6.8 and 6.1.1.4'
 'H'  'H'   0.0000   0.0000
 'International Tables Vol C Tables 4.2.6.8 and 6.1.1.4'
 'Br'  'Br'  -0.2901   2.4595
 'International Tables Vol C Tables 4.2.6.8 and 6.1.1.4'
 'Eu'  'Eu'  -0.1578   3.6682
 'International Tables Vol C Tables 4.2.6.8 and 6.1.1.4'
 'F'  'F'   0.0171   0.0103
 'International Tables Vol C Tables 4.2.6.8 and 6.1.1.4'
 'N'  'N'   0.0061   0.0033
 'International Tables Vol C Tables 4.2.6.8 and 6.1.1.4'
 'O'  'O'   0.0106   0.0060
 'International Tables Vol C Tables 4.2.6.8 and 6.1.1.4'
 
_space_group_crystal_system       triclinic
_space_group_IT_number            1
_space_group_name_H-M_alt         'P 1'
_space_group_name_Hall            'P 1'
 
_shelx_space_group_comment
;
The symmetry employed for this shelxl refinement is uniquely defined
by the following loop, which should always be used as a source of
symmetry information in preference to the above space-group names.
They are only intended as comments.
;
 
loop_
 _space_group_symop_operation_xyz
 'x, y, z'
 
_cell_length_a                    10.198(4)
_cell_length_b                    10.878(4)
_cell_length_c                    12.588(5)
_cell_angle_alpha                 98.433(6)
_cell_angle_beta                  107.288(4)
_cell_angle_gamma                 98.919(4)
_cell_volume                      1289.4(9)
_cell_formula_units_Z             1
_cell_measurement_temperature     100(2)
_cell_measurement_reflns_used     302
_cell_measurement_theta_min       4.8036
_cell_measurement_theta_max       24.1731
 
_exptl_crystal_description        plate
_exptl_crystal_colour             colorless
_exptl_crystal_density_meas       ?
_exptl_crystal_density_method     ?
_exptl_crystal_density_diffrn     1.808          
_exptl_crystal_F_000              686
_exptl_transmission_factor_min    0.611700
_exptl_transmission_factor_max    0.725600
_exptl_crystal_size_max           0.21
_exptl_crystal_size_mid           0.14
_exptl_crystal_size_min           0.07
_exptl_absorpt_coefficient_mu     3.631
_shelx_estimated_absorpt_T_min    ?
_shelx_estimated_absorpt_T_max    ?
_exptl_absorpt_correction_type    integration
_exptl_absorpt_correction_T_min   ?
_exptl_absorpt_correction_T_max   ?
_exptl_absorpt_process_details    ?
_exptl_absorpt_special_details    ?
_diffrn_ambient_temperature       100(2)
_diffrn_radiation_wavelength      0.71073
_diffrn_radiation_type            MoK\a
_diffrn_source                    ?
_diffrn_measurement_device_type   'Bruker APEX-II CCD'
_diffrn_measurement_method        '\f and \w scans'
_diffrn_detector_area_resol_mean  ?
_diffrn_reflns_number             6074
_diffrn_reflns_av_unetI/netI      0.0548
_diffrn_reflns_av_R_equivalents   0.0166
_diffrn_reflns_limit_h_min        -12
_diffrn_reflns_limit_h_max        12
_diffrn_reflns_limit_k_min        -8
_diffrn_reflns_limit_k_max        12
_diffrn_reflns_limit_l_min        -14
_diffrn_reflns_limit_l_max        12
_diffrn_reflns_theta_min          1.731
_diffrn_reflns_theta_max          25.037
_diffrn_reflns_theta_full         25.037
_diffrn_measured_fraction_theta_max   0.978
_diffrn_measured_fraction_theta_full  0.978
_diffrn_reflns_Laue_measured_fraction_max    0.978
_diffrn_reflns_Laue_measured_fraction_full   0.978
_diffrn_reflns_point_group_measured_fraction_max   0.564
_diffrn_reflns_point_group_measured_fraction_full  0.564
_reflns_number_total              5131
_reflns_number_gt                 4984
_reflns_threshold_expression      'I > 2\s(I)'
_reflns_Friedel_coverage          0.153
_reflns_Friedel_fraction_max      0.150
_reflns_Friedel_fraction_full     0.150
 
_reflns_special_details
;
 Reflections were merged by SHELXL according to the crystal
 class for the calculation of statistics and refinement.
 
 _reflns_Friedel_fraction is defined as the number of unique
 Friedel pairs measured divided by the number that would be
 possible theoretically, ignoring centric projections and
 systematic absences.
;
 
_computing_data_collection        ?
_computing_cell_refinement        ?
_computing_data_reduction         ?
_computing_structure_solution     'SHELXT 2014/5 (Sheldrick, 2014)'
_computing_structure_refinement 'SHELXL-2016/6 (Sheldrick, 2016)'
_computing_molecular_graphics     ?
_computing_publication_material   ?
_refine_special_details           ?
_refine_ls_structure_factor_coef  Fsqd
_refine_ls_matrix_type            full
_refine_ls_weighting_scheme       calc
_refine_ls_weighting_details
'w=1/[\s^2^(Fo^2^)] where P=(Fo^2^+2Fc^2^)/3'
_atom_sites_solution_primary      ?
_atom_sites_solution_secondary    ?
_atom_sites_solution_hydrogens    geom
_refine_ls_hydrogen_treatment     constr
_refine_ls_extinction_method      none
_refine_ls_extinction_coef        .
_refine_ls_abs_structure_details
;
 Classical Flack method preferred over Parsons because s.u. lower.
;
_refine_ls_abs_structure_Flack    0.001(7)
_chemical_absolute_configuration  rm
_refine_ls_number_reflns          5131
_refine_ls_number_parameters      694
_refine_ls_number_restraints      3
_refine_ls_R_factor_all           0.0224
_refine_ls_R_factor_gt            0.0216
_refine_ls_wR_factor_ref          0.0461
_refine_ls_wR_factor_gt           0.0458
_refine_ls_goodness_of_fit_ref    0.860
_refine_ls_restrained_S_all       0.860
_refine_ls_shift/su_max           0.000
_refine_ls_shift/su_mean          0.000
 
loop_
 _atom_site_label
 _atom_site_type_symbol
 _atom_site_fract_x
 _atom_site_fract_y
 _atom_site_fract_z
 _atom_site_U_iso_or_equiv
 _atom_site_adp_type
 _atom_site_occupancy
 _atom_site_site_symmetry_order  
 _atom_site_calc_flag
 _atom_site_refinement_flags_posn
 _atom_site_refinement_flags_adp
 _atom_site_refinement_flags_occupancy
 _atom_site_disorder_assembly
 _atom_site_disorder_group
Eu1 Eu 0.52182(2) 0.04010(2) 0.54329(2) 0.01140(7) Uani 1 1 d . . . . .
Br1 Br 0.94055(8) 0.46257(6) 0.11568(5) 0.03213(18) Uani 1 1 d . . . . .
Br2 Br 0.19803(7) -0.46300(8) 0.97252(6) 0.0402(2) Uani 1 1 d . . . . .
Br3 Br 0.01490(7) 0.65528(6) 0.42893(5) 0.02512(16) Uani 1 1 d . . . . .
O8 O 0.4315(4) 0.2238(4) 0.5076(3) 0.0149(9) Uani 1 1 d . . . . .
F6 F 0.9850(4) -0.0411(3) 0.7738(3) 0.0277(8) Uani 1 1 d . . . . .
O4 O 0.6041(4) 0.1075(4) 0.3992(3) 0.0169(9) Uani 1 1 d . . . . .
F4 F 0.9242(4) -0.1821(4) 0.6208(3) 0.0388(11) Uani 1 1 d . . . . .
O1 O 0.0497(4) -0.0989(4) 0.3046(3) 0.0192(10) Uani 1 1 d . . . . .
O6 O 0.4439(4) -0.1327(4) 0.6247(3) 0.0168(9) Uani 1 1 d . . . . .
F7 F 0.8663(5) 0.4837(5) 0.7876(3) 0.0575(12) Uani 1 1 d . . . . .
F5 F 0.9143(4) -0.2357(4) 0.7776(4) 0.0431(11) Uani 1 1 d . . . . .
O2 O 0.4323(4) 0.2456(4) 0.8638(3) 0.0208(9) Uani 1 1 d . . . . .
O3 O 0.5437(4) -0.1440(4) 0.4178(3) 0.0166(8) Uani 1 1 d . . . . .
F1 F 0.6689(4) -0.3492(3) 0.3818(3) 0.0320(9) Uani 1 1 d . . . . .
O7 O 0.7120(4) 0.2262(4) 0.6256(3) 0.0179(9) Uani 1 1 d . . . . .
C10 C 0.1563(6) 0.0172(5) 0.4992(4) 0.0148(12) Uani 1 1 d . . . . .
N3 N 0.5311(5) 0.1417(4) 0.7488(4) 0.0150(10) Uani 1 1 d . . . . .
F2 F 0.6705(5) -0.3076(4) 0.2207(4) 0.0458(12) Uani 1 1 d . . . . .
N2 N 0.2782(5) 0.0593(4) 0.5814(4) 0.0128(10) Uani 1 1 d . . . . .
C29 C 0.6966(7) 0.2803(6) 0.2811(5) 0.0197(15) Uani 1 1 d . . . . .
H29 H 0.625717 0.297471 0.312453 0.024 Uiso 1 1 calc R U . . .
C7 C 0.2522(7) -0.1040(6) 0.2539(5) 0.0199(14) Uani 1 1 d . . . . .
H7 H 0.311046 -0.167113 0.242843 0.024 Uiso 1 1 calc R U . . .
C23 C 0.7725(8) -0.1167(7) 1.0135(5) 0.0272(17) Uani 1 1 d . . . . .
H23 H 0.799565 -0.185193 1.047664 0.033 Uiso 1 1 calc R U . . .
C49 C 0.3895(6) 0.5390(5) 0.4651(5) 0.0189(13) Uani 1 1 d . . . . .
H49 H 0.479858 0.574483 0.463497 0.023 Uiso 1 1 calc R U . . .
C53 C 0.1543(7) 0.5560(6) 0.4477(5) 0.0161(14) Uani 1 1 d . . . . .
C6 C 0.2716(7) 0.0016(7) 0.1877(5) 0.0203(15) Uani 1 1 d . . . . .
F3 F 0.4749(4) -0.3611(3) 0.2502(3) 0.0368(10) Uani 1 1 d . . . . .
C17 C 0.6487(6) 0.1914(6) 0.8580(4) 0.0174(13) Uani 1 1 d . . . . .
H17 H 0.730153 0.242728 0.844292 0.021 Uiso 1 1 calc R U . . .
C52 C 0.1241(7) 0.4360(6) 0.4681(5) 0.0192(14) Uani 1 1 d . . . . .
H52 H 0.033058 0.401185 0.468763 0.023 Uiso 1 1 calc R U . . .
O5 O 0.7241(4) -0.0293(4) 0.6402(3) 0.0175(9) Uani 1 1 d . . . . .
C25 C 0.6063(6) -0.1545(6) 0.3445(5) 0.0161(13) Uani 1 1 d . . . . .
C15 C 0.4205(6) 0.1720(5) 0.7642(4) 0.0150(13) Uani 1 1 d . . . . .
C2 C 0.2720(7) 0.0551(8) 0.0090(6) 0.0374(19) Uani 1 1 d . . . . .
H2 H 0.270146 0.029860 -0.066999 0.045 Uiso 1 1 calc R U . . .
C1 C 0.2751(8) 0.1800(8) 0.0498(6) 0.0335(19) Uani 1 1 d . . . . .
H1 H 0.275206 0.240725 0.002699 0.040 Uiso 1 1 calc R U . . .
C42 C 0.2320(7) -0.2976(7) 0.8215(6) 0.0253(17) Uani 1 1 d . . . . .
H42 H 0.153924 -0.268140 0.834248 0.030 Uiso 1 1 calc R U . . .
F8 F 0.8982(5) 0.5205(5) 0.6373(5) 0.0626(15) Uani 1 1 d . . . . .
C21 C 0.6372(7) -0.0982(7) 0.9922(5) 0.0293(15) Uani 1 1 d . . . . .
H21 H 0.570973 -0.153448 1.012415 0.035 Uiso 1 1 calc R U . . .
C26 C 0.6688(7) -0.0611(6) 0.3025(5) 0.0182(14) Uani 1 1 d . . . . .
H26 H 0.714696 -0.085176 0.249591 0.022 Uiso 1 1 calc R U . . .
C43 C 0.2799(7) -0.3952(6) 0.8702(5) 0.0250(15) Uani 1 1 d . . . . .
C22 C 0.8688(7) -0.0352(6) 0.9849(5) 0.0286(16) Uani 1 1 d . . . . .
H22 H 0.962306 -0.047386 0.999551 0.034 Uiso 1 1 calc R U . . .
C47 C 0.4729(6) 0.3418(5) 0.5207(4) 0.0150(12) Uani 1 1 d . . . . .
C28 C 0.7386(6) 0.1650(5) 0.2839(4) 0.0143(12) Uani 1 1 d . . . . .
C4 C 0.2714(7) -0.0349(7) 0.0759(5) 0.0292(16) Uani 1 1 d . . . . .
H4 H 0.270829 -0.120656 0.046476 0.035 Uiso 1 1 calc R U . . .
C31 C 0.7578(7) 0.3713(6) 0.2327(5) 0.0201(15) Uani 1 1 d . . . . .
H31 H 0.728527 0.449804 0.229177 0.024 Uiso 1 1 calc R U . . .
F9 F 0.9659(5) 0.3657(4) 0.7007(5) 0.0803(18) Uani 1 1 d . . . . .
C18 C 0.6935(6) 0.0839(6) 0.9135(4) 0.0176(13) Uani 1 1 d . . . . .
C32 C 0.9109(6) 0.2335(6) 0.1967(5) 0.0193(13) Uani 1 1 d . . . . .
H32 H 0.986232 0.219541 0.169867 0.023 Uiso 1 1 calc R U . . .
C37 C 0.5012(7) -0.2071(6) 0.6810(5) 0.0183(14) Uani 1 1 d . . . . .
C24 C 0.6055(7) -0.2934(6) 0.2990(5) 0.0237(15) Uani 1 1 d . . . . .
C11 C 0.0299(6) 0.0390(5) 0.5109(4) 0.0173(13) Uani 1 1 d . . . . .
H11 H -0.056382 0.003913 0.451251 0.021 Uiso 1 1 calc R U . . .
C50 C 0.2293(6) 0.3666(6) 0.4878(5) 0.0199(14) Uani 1 1 d . . . . .
H50 H 0.208749 0.282882 0.500452 0.024 Uiso 1 1 calc R U . . .
C5 C 0.2754(6) 0.1262(6) 0.2291(5) 0.0203(13) Uani 1 1 d . . . . .
H5 H 0.276331 0.151711 0.304873 0.024 Uiso 1 1 calc R U . . .
C8 C 0.1003(6) -0.1694(6) 0.2219(5) 0.0216(14) Uani 1 1 d . . . . .
H8A H 0.047031 -0.164429 0.143437 0.026 Uiso 1 1 calc R U . . .
H8B H 0.091608 -0.259840 0.227913 0.026 Uiso 1 1 calc R U . . .
C38 C 0.4168(6) -0.2842(5) 0.7373(5) 0.0181(13) Uani 1 1 d . . . . .
C34 C 0.8906(7) -0.1482(6) 0.7136(5) 0.0232(14) Uani 1 1 d . . . . .
C39 C 0.4568(7) -0.3872(6) 0.7823(5) 0.0307(16) Uani 1 1 d . . . . .
H39 H 0.531836 -0.419906 0.766949 0.037 Uiso 1 1 calc R U . . .
C20 C 0.8282(7) 0.0654(6) 0.9343(5) 0.0238(15) Uani 1 1 d . . . . .
H20 H 0.894240 0.121093 0.914336 0.029 Uiso 1 1 calc R U . . .
C51 C 0.2847(6) 0.6079(5) 0.4436(5) 0.0180(13) Uani 1 1 d . . . . .
H51 H 0.302211 0.689691 0.426280 0.022 Uiso 1 1 calc R U . . .
C14 C 0.2807(6) 0.1303(5) 0.6793(4) 0.0161(12) Uani 1 1 d . . . . .
N1 N 0.2866(5) -0.0492(4) 0.3770(4) 0.0146(10) Uani 1 1 d . . . . .
C40 C 0.2994(6) -0.2442(7) 0.7546(5) 0.0215(15) Uani 1 1 d . . . . .
H40 H 0.265672 -0.178658 0.719221 0.026 Uiso 1 1 calc R U . . .
C35 C 0.7399(6) -0.1277(5) 0.6820(5) 0.0171(13) Uani 1 1 d . . . . .
C30 C 0.8490(6) 0.1434(6) 0.2430(4) 0.0180(13) Uani 1 1 d . . . . .
H30 H 0.881015 0.066227 0.247351 0.022 Uiso 1 1 calc R U . . .
C19 C 0.5978(6) 0.0006(6) 0.9417(5) 0.0238(14) Uani 1 1 d . . . . .
H19 H 0.503829 0.011782 0.925988 0.029 Uiso 1 1 calc R U . . .
C9 C 0.1682(6) -0.0469(5) 0.3928(4) 0.0166(12) Uani 1 1 d . . . . .
C16 C 0.5822(7) 0.2793(7) 0.9258(5) 0.0295(15) Uani 1 1 d . . . . .
H16A H 0.601335 0.264504 1.004254 0.035 Uiso 1 1 calc R U . . .
H16B H 0.620376 0.369822 0.929484 0.035 Uiso 1 1 calc R U . . .
C45 C 0.7192(6) 0.3408(5) 0.6205(5) 0.0189(13) Uani 1 1 d . . . . .
C46 C 0.6158(6) 0.4035(5) 0.5719(5) 0.0212(13) Uani 1 1 d . . . . .
H46 H 0.641746 0.491565 0.573039 0.025 Uiso 1 1 calc R U . . .
C48 C 0.3639(6) 0.4171(5) 0.4895(4) 0.0152(12) Uani 1 1 d . . . . .
C27 C 0.6687(6) 0.0687(5) 0.3334(4) 0.0148(12) Uani 1 1 d . . . . .
C33 C 0.8624(7) 0.3433(6) 0.1899(5) 0.0232(14) Uani 1 1 d . . . . .
C13 C 0.1598(6) 0.1602(5) 0.6956(5) 0.0191(13) Uani 1 1 d . . . . .
H13 H 0.164441 0.212767 0.764416 0.023 Uiso 1 1 calc R U . . .
C41 C 0.3893(7) -0.4427(6) 0.8491(6) 0.0346(17) Uani 1 1 d . . . . .
H41 H 0.417872 -0.512600 0.879914 0.042 Uiso 1 1 calc R U . . .
C12 C 0.0324(6) 0.1122(6) 0.6100(5) 0.0208(14) Uani 1 1 d . . . . .
H12 H -0.052134 0.129807 0.619870 0.025 Uiso 1 1 calc R U . . .
C36 C 0.6431(6) -0.2150(5) 0.7022(5) 0.0176(13) Uani 1 1 d . . . . .
H36 H 0.673187 -0.284934 0.732118 0.021 Uiso 1 1 calc R U . . .
C3 C 0.2780(7) 0.2158(7) 0.1606(5) 0.0296(16) Uani 1 1 d . . . . .
H3 H 0.281882 0.302190 0.190414 0.035 Uiso 1 1 calc R U . . .
C44 C 0.8633(7) 0.4261(7) 0.6871(6) 0.0299(17) Uani 1 1 d . . . . .
 
loop_
 _atom_site_aniso_label
 _atom_site_aniso_U_11
 _atom_site_aniso_U_22
 _atom_site_aniso_U_33
 _atom_site_aniso_U_23
 _atom_site_aniso_U_13
 _atom_site_aniso_U_12
Eu1 0.01012(15) 0.01216(15) 0.01282(13) 0.00359(11) 0.00425(11) 0.00300(11)
Br1 0.0417(5) 0.0258(4) 0.0314(4) 0.0073(3) 0.0216(4) -0.0063(3)
Br2 0.0241(4) 0.0644(5) 0.0372(4) 0.0319(4) 0.0113(3) 0.0009(4)
Br3 0.0290(4) 0.0201(3) 0.0310(3) 0.0085(3) 0.0108(3) 0.0140(3)
O8 0.016(2) 0.013(2) 0.018(2) 0.0058(18) 0.0071(18) 0.0051(18)
F6 0.017(2) 0.033(2) 0.036(2) 0.0145(18) 0.0072(17) 0.0064(17)
O4 0.019(2) 0.015(2) 0.022(2) 0.0040(18) 0.0130(19) 0.0073(19)
F4 0.034(3) 0.038(3) 0.053(3) 0.002(2) 0.028(2) 0.013(2)
O1 0.008(2) 0.022(2) 0.020(2) 0.002(2) -0.0042(19) 0.002(2)
O6 0.018(2) 0.014(2) 0.022(2) 0.0093(18) 0.0066(19) 0.0084(18)
F7 0.039(3) 0.067(3) 0.042(2) -0.013(2) 0.000(2) -0.009(2)
F5 0.025(2) 0.045(3) 0.077(3) 0.041(2) 0.021(2) 0.023(2)
O2 0.018(2) 0.029(2) 0.0135(19) 0.0011(19) 0.0018(18) 0.008(2)
O3 0.018(2) 0.014(2) 0.019(2) 0.0026(17) 0.0086(18) 0.0036(18)
F1 0.035(2) 0.025(2) 0.048(2) 0.0178(19) 0.0210(19) 0.0196(18)
O7 0.016(2) 0.018(2) 0.021(2) 0.0047(18) 0.0076(18) 0.0029(18)
C10 0.012(3) 0.011(3) 0.019(3) 0.007(2) 0.000(2) 0.000(2)
N3 0.011(3) 0.021(3) 0.015(2) 0.005(2) 0.004(2) 0.007(2)
F2 0.083(4) 0.023(2) 0.059(3) 0.011(2) 0.057(3) 0.019(2)
N2 0.018(3) 0.009(2) 0.014(2) 0.005(2) 0.007(2) 0.003(2)
C29 0.019(4) 0.020(4) 0.021(3) -0.001(3) 0.010(3) 0.004(3)
C7 0.025(4) 0.018(3) 0.014(3) 0.001(3) 0.002(3) 0.011(3)
C23 0.027(4) 0.031(4) 0.023(4) 0.012(3) 0.002(3) 0.013(4)
C49 0.022(4) 0.016(3) 0.021(3) 0.005(3) 0.010(3) 0.002(3)
C53 0.026(4) 0.010(3) 0.015(3) 0.005(3) 0.007(3) 0.010(3)
C6 0.013(4) 0.030(4) 0.017(3) 0.005(3) 0.001(3) 0.009(3)
F3 0.036(3) 0.023(2) 0.041(2) -0.0050(18) 0.006(2) -0.0007(19)
C17 0.015(3) 0.025(3) 0.010(3) -0.001(3) 0.003(2) 0.005(3)
C52 0.018(4) 0.019(3) 0.029(3) 0.011(3) 0.014(3) 0.008(3)
O5 0.014(2) 0.019(2) 0.022(2) 0.0103(18) 0.0055(18) 0.0051(18)
C25 0.014(3) 0.020(3) 0.011(3) 0.001(3) -0.001(3) 0.005(3)
C15 0.019(4) 0.012(3) 0.014(3) 0.005(3) 0.005(3) 0.005(3)
C2 0.029(4) 0.066(6) 0.028(4) 0.022(4) 0.016(3) 0.017(4)
C1 0.026(4) 0.053(5) 0.032(4) 0.029(4) 0.015(4) 0.010(4)
C42 0.014(4) 0.037(4) 0.023(4) 0.012(4) 0.002(3) 0.004(3)
F8 0.036(3) 0.052(3) 0.084(4) 0.016(3) 0.013(3) -0.021(3)
C21 0.024(4) 0.040(4) 0.023(3) 0.006(3) 0.007(3) 0.005(3)
C26 0.020(4) 0.022(3) 0.018(3) 0.004(3) 0.012(3) 0.011(3)
C43 0.021(4) 0.035(4) 0.021(3) 0.013(3) 0.008(3) 0.002(3)
C22 0.017(4) 0.046(4) 0.025(3) 0.010(3) 0.005(3) 0.013(3)
C47 0.017(3) 0.018(3) 0.011(3) 0.000(2) 0.009(2) 0.000(3)
C28 0.016(3) 0.019(3) 0.009(3) 0.004(2) 0.006(2) 0.004(3)
C4 0.020(4) 0.043(4) 0.024(3) 0.002(3) 0.007(3) 0.013(3)
C31 0.028(4) 0.016(3) 0.021(3) 0.005(3) 0.010(3) 0.011(3)
F9 0.017(3) 0.031(3) 0.159(5) -0.017(3) -0.003(3) 0.006(2)
C18 0.014(3) 0.026(3) 0.013(3) 0.003(3) 0.004(3) 0.007(3)
C32 0.012(3) 0.023(3) 0.019(3) -0.001(3) 0.004(3) -0.002(3)
C37 0.026(4) 0.010(3) 0.020(3) 0.002(3) 0.011(3) 0.001(3)
C24 0.033(4) 0.017(3) 0.026(3) 0.003(3) 0.016(3) 0.007(3)
C11 0.012(3) 0.018(3) 0.019(3) 0.008(3) 0.001(3) -0.001(3)
C50 0.025(4) 0.013(3) 0.022(3) 0.006(3) 0.008(3) 0.003(3)
C5 0.017(3) 0.026(4) 0.018(3) 0.007(3) 0.004(3) 0.006(3)
C8 0.024(4) 0.019(3) 0.016(3) 0.003(3) 0.000(3) 0.003(3)
C38 0.015(3) 0.014(3) 0.023(3) 0.004(3) 0.004(3) 0.000(3)
C34 0.021(4) 0.022(4) 0.032(3) 0.014(3) 0.010(3) 0.011(3)
C39 0.027(4) 0.029(4) 0.049(4) 0.020(3) 0.024(3) 0.009(3)
C20 0.020(4) 0.034(4) 0.022(3) 0.009(3) 0.011(3) 0.006(3)
C51 0.024(4) 0.009(3) 0.019(3) 0.006(3) 0.004(3) 0.001(3)
C14 0.017(3) 0.017(3) 0.021(3) 0.014(3) 0.010(3) 0.005(3)
N1 0.015(3) 0.010(2) 0.017(2) 0.001(2) 0.003(2) 0.006(2)
C40 0.014(4) 0.031(4) 0.018(3) 0.010(3) 0.001(3) 0.006(3)
C35 0.015(3) 0.018(3) 0.019(3) 0.000(3) 0.007(3) 0.007(3)
C30 0.019(3) 0.020(3) 0.015(3) 0.003(3) 0.005(3) 0.004(3)
C19 0.015(3) 0.037(4) 0.021(3) 0.006(3) 0.005(3) 0.010(3)
C9 0.018(3) 0.011(3) 0.020(3) 0.009(2) 0.004(3) 0.001(3)
C16 0.028(4) 0.031(4) 0.025(3) 0.001(3) 0.002(3) 0.013(3)
C45 0.016(3) 0.018(3) 0.023(3) 0.000(3) 0.010(3) 0.000(3)
C46 0.015(3) 0.012(3) 0.035(3) 0.004(3) 0.006(3) 0.002(3)
C48 0.019(3) 0.014(3) 0.014(3) 0.002(2) 0.007(3) 0.005(3)
C27 0.008(3) 0.019(3) 0.015(3) 0.006(3) -0.002(2) 0.002(3)
C33 0.028(4) 0.020(3) 0.016(3) -0.003(3) 0.008(3) -0.009(3)
C13 0.017(3) 0.023(3) 0.022(3) 0.008(3) 0.010(3) 0.007(3)
C41 0.035(4) 0.029(4) 0.053(4) 0.027(4) 0.020(4) 0.015(3)
C12 0.016(4) 0.026(4) 0.027(3) 0.013(3) 0.012(3) 0.007(3)
C36 0.014(3) 0.015(3) 0.026(3) 0.008(3) 0.006(3) 0.009(3)
C3 0.029(4) 0.031(4) 0.035(4) 0.017(3) 0.012(3) 0.013(3)
C44 0.019(4) 0.019(4) 0.044(4) 0.000(4) 0.003(3) 0.003(3)
 
_geom_special_details
;
 All esds (except the esd in the dihedral angle between two l.s. planes)
 are estimated using the full covariance matrix.  The cell esds are taken
 into account individually in the estimation of esds in distances, angles
 and torsion angles; correlations between esds in cell parameters are only
 used when they are defined by crystal symmetry.  An approximate (isotropic)
 treatment of cell esds is used for estimating esds involving l.s. planes.
;
 
loop_
 _geom_bond_atom_site_label_1
 _geom_bond_atom_site_label_2
 _geom_bond_distance
 _geom_bond_site_symmetry_2
 _geom_bond_publ_flag
Eu1 O5 2.361(4) . ?
Eu1 O8 2.373(4) . ?
Eu1 O4 2.373(3) . ?
Eu1 O6 2.409(4) . ?
Eu1 O7 2.430(4) . ?
Eu1 O3 2.444(4) . ?
Eu1 N1 2.603(5) . ?
Eu1 N3 2.628(4) . ?
Eu1 N2 2.699(4) . ?
Br1 C33 1.915(5) . ?
Br2 C43 1.905(5) . ?
Br3 C53 1.896(6) . ?
O8 C47 1.258(7) . ?
F6 C34 1.348(7) . ?
O4 C27 1.268(6) . ?
F4 C34 1.331(7) . ?
O1 C9 1.349(7) . ?
O1 C8 1.464(7) . ?
O6 C37 1.252(7) . ?
F7 C44 1.317(8) . ?
F5 C34 1.339(6) . ?
O2 C15 1.346(6) . ?
O2 C16 1.455(8) . ?
O3 C25 1.270(6) . ?
F1 C24 1.334(7) . ?
O7 C45 1.250(7) . ?
C10 N2 1.321(7) . ?
C10 C11 1.392(8) . ?
C10 C9 1.465(7) . ?
N3 C15 1.282(7) . ?
N3 C17 1.490(7) . ?
F2 C24 1.347(6) . ?
N2 C14 1.347(7) . ?
C29 C28 1.388(8) . ?
C29 C31 1.398(8) . ?
C29 H29 0.9500 . ?
C7 N1 1.490(7) . ?
C7 C8 1.507(9) . ?
C7 C6 1.537(8) . ?
C7 H7 1.0000 . ?
C23 C22 1.384(9) . ?
C23 C21 1.378(9) . ?
C23 H23 0.9500 . ?
C49 C51 1.382(8) . ?
C49 C48 1.407(8) . ?
C49 H49 0.9500 . ?
C53 C52 1.373(8) . ?
C53 C51 1.380(8) . ?
C6 C5 1.369(9) . ?
C6 C4 1.405(8) . ?
F3 C24 1.330(8) . ?
C17 C18 1.511(8) . ?
C17 C16 1.552(8) . ?
C17 H17 1.0000 . ?
C52 C50 1.389(8) . ?
C52 H52 0.9500 . ?
O5 C35 1.271(6) . ?
C25 C26 1.370(8) . ?
C25 C24 1.534(8) . ?
C15 C14 1.460(8) . ?
C2 C1 1.372(11) . ?
C2 C4 1.382(9) . ?
C2 H2 0.9500 . ?
C1 C3 1.383(9) . ?
C1 H1 0.9500 . ?
C42 C40 1.373(8) . ?
C42 C43 1.383(8) . ?
C42 H42 0.9500 . ?
F8 C44 1.335(8) . ?
C21 C19 1.380(8) . ?
C21 H21 0.9500 . ?
C26 C27 1.409(8) . ?
C26 H26 0.9500 . ?
C43 C41 1.377(8) . ?
C22 C20 1.401(8) . ?
C22 H22 0.9500 . ?
C47 C46 1.415(8) . ?
C47 C48 1.475(8) . ?
C28 C30 1.407(7) . ?
C28 C27 1.490(7) . ?
C4 H4 0.9500 . ?
C31 C33 1.384(8) . ?
C31 H31 0.9500 . ?
F9 C44 1.302(8) . ?
C18 C20 1.373(8) . ?
C18 C19 1.387(8) . ?
C32 C33 1.366(8) . ?
C32 C30 1.375(8) . ?
C32 H32 0.9500 . ?
C37 C36 1.411(8) . ?
C37 C38 1.503(7) . ?
C11 C12 1.369(8) . ?
C11 H11 0.9500 . ?
C50 C48 1.390(8) . ?
C50 H50 0.9500 . ?
C5 C3 1.395(8) . ?
C5 H5 0.9500 . ?
C8 H8A 0.9900 . ?
C8 H8B 0.9900 . ?
C38 C39 1.390(8) . ?
C38 C40 1.399(8) . ?
C34 C35 1.529(8) . ?
C39 C41 1.381(8) . ?
C39 H39 0.9500 . ?
C20 H20 0.9500 . ?
C51 H51 0.9500 . ?
C14 C13 1.386(7) . ?
N1 C9 1.284(7) . ?
C40 H40 0.9500 . ?
C35 C36 1.368(8) . ?
C30 H30 0.9500 . ?
C19 H19 0.9500 . ?
C16 H16A 0.9900 . ?
C16 H16B 0.9900 . ?
C45 C46 1.383(8) . ?
C45 C44 1.530(9) . ?
C46 H46 0.9500 . ?
C13 C12 1.384(8) . ?
C13 H13 0.9500 . ?
C41 H41 0.9500 . ?
C12 H12 0.9500 . ?
C36 H36 0.9500 . ?
C3 H3 0.9500 . ?
 
loop_
 _geom_angle_atom_site_label_1
 _geom_angle_atom_site_label_2
 _geom_angle_atom_site_label_3
 _geom_angle
 _geom_angle_site_symmetry_1
 _geom_angle_site_symmetry_3
 _geom_angle_publ_flag
O5 Eu1 O8 143.49(13) . . ?
O5 Eu1 O4 97.15(12) . . ?
O8 Eu1 O4 74.04(12) . . ?
O5 Eu1 O6 73.15(13) . . ?
O8 Eu1 O6 131.09(12) . . ?
O4 Eu1 O6 148.29(13) . . ?
O5 Eu1 O7 72.45(13) . . ?
O8 Eu1 O7 71.25(13) . . ?
O4 Eu1 O7 70.13(13) . . ?
O6 Eu1 O7 130.91(12) . . ?
O5 Eu1 O3 72.00(13) . . ?
O8 Eu1 O3 132.56(12) . . ?
O4 Eu1 O3 70.15(12) . . ?
O6 Eu1 O3 78.15(12) . . ?
O7 Eu1 O3 121.59(12) . . ?
O5 Eu1 N1 139.09(13) . . ?
O8 Eu1 N1 76.23(14) . . ?
O4 Eu1 N1 83.80(14) . . ?
O6 Eu1 N1 84.76(13) . . ?
O7 Eu1 N1 142.65(12) . . ?
O3 Eu1 N1 69.98(13) . . ?
O5 Eu1 N3 84.05(13) . . ?
O8 Eu1 N3 79.63(13) . . ?
O4 Eu1 N3 136.63(14) . . ?
O6 Eu1 N3 73.55(13) . . ?
O7 Eu1 N3 69.03(13) . . ?
O3 Eu1 N3 147.19(12) . . ?
N1 Eu1 N3 122.54(14) . . ?
O5 Eu1 N2 134.08(12) . . ?
O8 Eu1 N2 62.46(12) . . ?
O4 Eu1 N2 128.63(12) . . ?
O6 Eu1 N2 68.83(12) . . ?
O7 Eu1 N2 115.91(13) . . ?
O3 Eu1 N2 122.21(13) . . ?
N1 Eu1 N2 61.20(13) . . ?
N3 Eu1 N2 61.38(14) . . ?
C47 O8 Eu1 140.2(4) . . ?
C27 O4 Eu1 138.8(3) . . ?
C9 O1 C8 103.2(4) . . ?
C37 O6 Eu1 135.7(4) . . ?
C15 O2 C16 104.9(4) . . ?
C25 O3 Eu1 132.4(4) . . ?
C45 O7 Eu1 132.3(4) . . ?
N2 C10 C11 122.9(5) . . ?
N2 C10 C9 113.6(5) . . ?
C11 C10 C9 123.3(5) . . ?
C15 N3 C17 107.2(4) . . ?
C15 N3 Eu1 119.4(4) . . ?
C17 N3 Eu1 132.9(3) . . ?
C10 N2 C14 118.5(5) . . ?
C10 N2 Eu1 121.0(3) . . ?
C14 N2 Eu1 119.7(4) . . ?
C28 C29 C31 120.5(6) . . ?
C28 C29 H29 119.7 . . ?
C31 C29 H29 119.7 . . ?
N1 C7 C8 101.8(5) . . ?
N1 C7 C6 110.7(5) . . ?
C8 C7 C6 112.0(5) . . ?
N1 C7 H7 110.7 . . ?
C8 C7 H7 110.7 . . ?
C6 C7 H7 110.7 . . ?
C22 C23 C21 119.7(6) . . ?
C22 C23 H23 120.2 . . ?
C21 C23 H23 120.2 . . ?
C51 C49 C48 120.9(6) . . ?
C51 C49 H49 119.6 . . ?
C48 C49 H49 119.6 . . ?
C52 C53 C51 121.9(5) . . ?
C52 C53 Br3 119.1(5) . . ?
C51 C53 Br3 119.0(4) . . ?
C5 C6 C4 119.4(6) . . ?
C5 C6 C7 122.8(5) . . ?
C4 C6 C7 117.6(6) . . ?
N3 C17 C18 110.8(5) . . ?
N3 C17 C16 101.7(4) . . ?
C18 C17 C16 113.8(4) . . ?
N3 C17 H17 110.1 . . ?
C18 C17 H17 110.1 . . ?
C16 C17 H17 110.1 . . ?
C53 C52 C50 118.7(6) . . ?
C53 C52 H52 120.6 . . ?
C50 C52 H52 120.6 . . ?
C35 O5 Eu1 132.1(4) . . ?
O3 C25 C26 129.0(6) . . ?
O3 C25 C24 112.2(5) . . ?
C26 C25 C24 118.8(5) . . ?
N3 C15 O2 118.9(5) . . ?
N3 C15 C14 123.5(5) . . ?
O2 C15 C14 117.6(5) . . ?
C1 C2 C4 121.6(6) . . ?
C1 C2 H2 119.2 . . ?
C4 C2 H2 119.2 . . ?
C2 C1 C3 118.7(6) . . ?
C2 C1 H1 120.6 . . ?
C3 C1 H1 120.6 . . ?
C40 C42 C43 118.8(6) . . ?
C40 C42 H42 120.6 . . ?
C43 C42 H42 120.6 . . ?
C19 C21 C23 120.0(6) . . ?
C19 C21 H21 120.0 . . ?
C23 C21 H21 120.0 . . ?
C25 C26 C27 123.5(5) . . ?
C25 C26 H26 118.2 . . ?
C27 C26 H26 118.2 . . ?
C41 C43 C42 121.5(5) . . ?
C41 C43 Br2 118.6(4) . . ?
C42 C43 Br2 119.9(5) . . ?
C23 C22 C20 119.9(6) . . ?
C23 C22 H22 120.1 . . ?
C20 C22 H22 120.1 . . ?
O8 C47 C46 122.6(5) . . ?
O8 C47 C48 117.0(5) . . ?
C46 C47 C48 120.2(5) . . ?
C29 C28 C30 119.2(5) . . ?
C29 C28 C27 119.2(5) . . ?
C30 C28 C27 121.5(5) . . ?
C2 C4 C6 119.3(7) . . ?
C2 C4 H4 120.3 . . ?
C6 C4 H4 120.3 . . ?
C33 C31 C29 117.8(6) . . ?
C33 C31 H31 121.1 . . ?
C29 C31 H31 121.1 . . ?
C20 C18 C19 119.1(5) . . ?
C20 C18 C17 120.5(5) . . ?
C19 C18 C17 120.3(5) . . ?
C33 C32 C30 119.0(5) . . ?
C33 C32 H32 120.5 . . ?
C30 C32 H32 120.5 . . ?
O6 C37 C36 123.9(5) . . ?
O6 C37 C38 117.7(5) . . ?
C36 C37 C38 118.2(5) . . ?
F3 C24 F1 107.0(5) . . ?
F3 C24 F2 106.5(5) . . ?
F1 C24 F2 106.4(5) . . ?
F3 C24 C25 111.2(5) . . ?
F1 C24 C25 111.8(5) . . ?
F2 C24 C25 113.6(5) . . ?
C12 C11 C10 118.7(5) . . ?
C12 C11 H11 120.7 . . ?
C10 C11 H11 120.7 . . ?
C52 C50 C48 121.4(5) . . ?
C52 C50 H50 119.3 . . ?
C48 C50 H50 119.3 . . ?
C6 C5 C3 120.3(6) . . ?
C6 C5 H5 119.9 . . ?
C3 C5 H5 119.9 . . ?
O1 C8 C7 104.0(5) . . ?
O1 C8 H8A 111.0 . . ?
C7 C8 H8A 111.0 . . ?
O1 C8 H8B 111.0 . . ?
C7 C8 H8B 111.0 . . ?
H8A C8 H8B 109.0 . . ?
C39 C38 C40 118.0(5) . . ?
C39 C38 C37 123.0(5) . . ?
C40 C38 C37 118.7(5) . . ?
F4 C34 F5 108.3(5) . . ?
F4 C34 F6 106.0(5) . . ?
F5 C34 F6 105.5(5) . . ?
F4 C34 C35 110.7(5) . . ?
F5 C34 C35 113.8(5) . . ?
F6 C34 C35 112.0(5) . . ?
C41 C39 C38 121.1(6) . . ?
C41 C39 H39 119.4 . . ?
C38 C39 H39 119.4 . . ?
C18 C20 C22 120.3(6) . . ?
C18 C20 H20 119.8 . . ?
C22 C20 H20 119.8 . . ?
C53 C51 C49 119.0(5) . . ?
C53 C51 H51 120.5 . . ?
C49 C51 H51 120.5 . . ?
N2 C14 C13 121.9(5) . . ?
N2 C14 C15 114.0(5) . . ?
C13 C14 C15 124.1(5) . . ?
C9 N1 C7 105.8(5) . . ?
C9 N1 Eu1 120.8(4) . . ?
C7 N1 Eu1 133.4(4) . . ?
C42 C40 C38 121.4(6) . . ?
C42 C40 H40 119.3 . . ?
C38 C40 H40 119.3 . . ?
O5 C35 C36 129.5(5) . . ?
O5 C35 C34 113.6(5) . . ?
C36 C35 C34 116.9(5) . . ?
C32 C30 C28 120.4(5) . . ?
C32 C30 H30 119.8 . . ?
C28 C30 H30 119.8 . . ?
C21 C19 C18 120.9(6) . . ?
C21 C19 H19 119.5 . . ?
C18 C19 H19 119.5 . . ?
N1 C9 O1 118.2(5) . . ?
N1 C9 C10 123.0(5) . . ?
O1 C9 C10 118.7(5) . . ?
O2 C16 C17 105.2(5) . . ?
O2 C16 H16A 110.7 . . ?
C17 C16 H16A 110.7 . . ?
O2 C16 H16B 110.7 . . ?
C17 C16 H16B 110.7 . . ?
H16A C16 H16B 108.8 . . ?
O7 C45 C46 130.4(6) . . ?
O7 C45 C44 114.1(5) . . ?
C46 C45 C44 115.3(5) . . ?
C45 C46 C47 122.6(5) . . ?
C45 C46 H46 118.7 . . ?
C47 C46 H46 118.7 . . ?
C50 C48 C49 118.0(5) . . ?
C50 C48 C47 118.2(5) . . ?
C49 C48 C47 123.8(5) . . ?
O4 C27 C26 121.9(5) . . ?
O4 C27 C28 117.4(5) . . ?
C26 C27 C28 120.6(5) . . ?
C32 C33 C31 122.9(5) . . ?
C32 C33 Br1 118.6(4) . . ?
C31 C33 Br1 118.5(5) . . ?
C12 C13 C14 119.0(5) . . ?
C12 C13 H13 120.5 . . ?
C14 C13 H13 120.5 . . ?
C43 C41 C39 119.0(5) . . ?
C43 C41 H41 120.5 . . ?
C39 C41 H41 120.5 . . ?
C11 C12 C13 119.0(5) . . ?
C11 C12 H12 120.5 . . ?
C13 C12 H12 120.5 . . ?
C35 C36 C37 123.7(5) . . ?
C35 C36 H36 118.2 . . ?
C37 C36 H36 118.2 . . ?
C1 C3 C5 120.6(7) . . ?
C1 C3 H3 119.7 . . ?
C5 C3 H3 119.7 . . ?
F9 C44 F7 108.7(6) . . ?
F9 C44 F8 105.0(6) . . ?
F7 C44 F8 104.5(6) . . ?
F9 C44 C45 113.4(6) . . ?
F7 C44 C45 111.3(5) . . ?
F8 C44 C45 113.3(6) . . ?
 
_refine_diff_density_max    0.902
_refine_diff_density_min   -0.363
_refine_diff_density_rms    0.075

_shelx_res_file
;
TITL PhBr_0m_b.res in P1
    PhBr_0m_b.res
    created by SHELXL-2016/6 at 18:01:02 on 27-Aug-2020
CELL  0.71073  10.1977  10.8776  12.5881   98.433  107.288   98.919
ZERR    1.000   0.0041   0.0044   0.0051    0.006    0.004    0.004
LATT -1
SFAC C  H  Br Eu F  N  O
UNIT 53  34  3  1  9  3  8
L.S. 50
ACTA
BOND $H
FMAP 2
PLAN 20
TEMP -173
WGHT    0.000000
FVAR       0.42589
EU1   4    0.521819    0.040097    0.543287    11.00000    0.01012    0.01216 =
         0.01282    0.00359    0.00425    0.00300
BR1   3    0.940553    0.462568    0.115685    11.00000    0.04166    0.02579 =
         0.03143    0.00735    0.02164   -0.00630
BR2   3    0.198030   -0.463001    0.972520    11.00000    0.02406    0.06441 =
         0.03716    0.03190    0.01132    0.00094
BR3   3    0.014901    0.655277    0.428933    11.00000    0.02902    0.02010 =
         0.03101    0.00846    0.01082    0.01401
O8    7    0.431510    0.223751    0.507568    11.00000    0.01622    0.01336 =
         0.01765    0.00584    0.00715    0.00512
F6    5    0.984990   -0.041144    0.773799    11.00000    0.01680    0.03260 =
         0.03558    0.01448    0.00725    0.00643
O4    7    0.604076    0.107512    0.399248    11.00000    0.01913    0.01528 =
         0.02191    0.00401    0.01304    0.00729
F4    5    0.924196   -0.182122    0.620779    11.00000    0.03446    0.03793 =
         0.05286    0.00237    0.02798    0.01311
O1    7    0.049652   -0.098926    0.304553    11.00000    0.00808    0.02242 =
         0.02005    0.00191   -0.00419    0.00247
O6    7    0.443860   -0.132704    0.624731    11.00000    0.01761    0.01445 =
         0.02207    0.00930    0.00661    0.00842
F7    5    0.866343    0.483743    0.787648    11.00000    0.03933    0.06672 =
         0.04246   -0.01307   -0.00047   -0.00875
F5    5    0.914297   -0.235659    0.777601    11.00000    0.02548    0.04454 =
         0.07670    0.04122    0.02078    0.02305
O2    7    0.432289    0.245648    0.863757    11.00000    0.01791    0.02857 =
         0.01348    0.00109    0.00175    0.00795
O3    7    0.543730   -0.143976    0.417807    11.00000    0.01838    0.01418 =
         0.01869    0.00256    0.00861    0.00363
F1    5    0.668905   -0.349214    0.381786    11.00000    0.03549    0.02518 =
         0.04820    0.01781    0.02099    0.01958
O7    7    0.711958    0.226218    0.625648    11.00000    0.01591    0.01753 =
         0.02142    0.00474    0.00760    0.00288
C10   1    0.156299    0.017151    0.499192    11.00000    0.01177    0.01088 =
         0.01914    0.00705    0.00045    0.00013
N3    6    0.531082    0.141704    0.748769    11.00000    0.01071    0.02083 =
         0.01515    0.00533    0.00396    0.00705
F2    5    0.670540   -0.307578    0.220669    11.00000    0.08303    0.02257 =
         0.05871    0.01077    0.05736    0.01898
N2    6    0.278183    0.059257    0.581362    11.00000    0.01793    0.00891 =
         0.01418    0.00526    0.00733    0.00340
C29   1    0.696598    0.280297    0.281130    11.00000    0.01853    0.02041 =
         0.02062   -0.00058    0.00965    0.00375
AFIX  43
H29   2    0.625717    0.297471    0.312453    11.00000   -1.20000
AFIX   0
C7    1    0.252175   -0.104037    0.253915    11.00000    0.02525    0.01828 =
         0.01424    0.00063    0.00206    0.01051
AFIX  13
H7    2    0.311046   -0.167113    0.242843    11.00000   -1.20000
AFIX   0
C23   1    0.772520   -0.116731    1.013518    11.00000    0.02736    0.03102 =
         0.02318    0.01210    0.00189    0.01277
AFIX  43
H23   2    0.799565   -0.185193    1.047664    11.00000   -1.20000
AFIX   0
C49   1    0.389458    0.539016    0.465138    11.00000    0.02209    0.01569 =
         0.02115    0.00540    0.01027    0.00235
AFIX  43
H49   2    0.479858    0.574483    0.463497    11.00000   -1.20000
AFIX   0
C53   1    0.154341    0.555990    0.447663    11.00000    0.02644    0.00965 =
         0.01529    0.00520    0.00669    0.01037
C6    1    0.271595    0.001597    0.187727    11.00000    0.01283    0.02984 =
         0.01718    0.00484    0.00116    0.00928
F3    5    0.474917   -0.361076    0.250201    11.00000    0.03602    0.02317 =
         0.04080   -0.00497    0.00617   -0.00069
C17   1    0.648705    0.191448    0.857957    11.00000    0.01523    0.02505 =
         0.00973   -0.00061    0.00258    0.00466
AFIX  13
H17   2    0.730153    0.242728    0.844292    11.00000   -1.20000
AFIX   0
C52   1    0.124121    0.436046    0.468107    11.00000    0.01787    0.01866 =
         0.02873    0.01064    0.01390    0.00790
AFIX  43
H52   2    0.033058    0.401185    0.468763    11.00000   -1.20000
AFIX   0
O5    7    0.724120   -0.029341    0.640232    11.00000    0.01438    0.01887 =
         0.02163    0.01029    0.00552    0.00513
C25   1    0.606281   -0.154455    0.344531    11.00000    0.01362    0.01984 =
         0.01117    0.00112   -0.00099    0.00453
C15   1    0.420498    0.171997    0.764207    11.00000    0.01909    0.01230 =
         0.01443    0.00504    0.00465    0.00523
C2    1    0.271954    0.055082    0.009030    11.00000    0.02942    0.06608 =
         0.02779    0.02238    0.01618    0.01670
AFIX  43
H2    2    0.270146    0.029860   -0.066999    11.00000   -1.20000
AFIX   0
C1    1    0.275079    0.179985    0.049762    11.00000    0.02617    0.05318 =
         0.03206    0.02868    0.01508    0.00988
AFIX  43
H1    2    0.275206    0.240725    0.002699    11.00000   -1.20000
AFIX   0
C42   1    0.232018   -0.297623    0.821543    11.00000    0.01428    0.03729 =
         0.02279    0.01226    0.00165    0.00413
AFIX  43
H42   2    0.153924   -0.268140    0.834248    11.00000   -1.20000
AFIX   0
F8    5    0.898196    0.520539    0.637265    11.00000    0.03627    0.05239 =
         0.08422    0.01562    0.01251   -0.02119
C21   1    0.637178   -0.098176    0.992248    11.00000    0.02414    0.03979 =
         0.02260    0.00622    0.00666    0.00521
AFIX  43
H21   2    0.570973   -0.153448    1.012415    11.00000   -1.20000
AFIX   0
C26   1    0.668797   -0.061111    0.302457    11.00000    0.02030    0.02249 =
         0.01788    0.00426    0.01207    0.01060
AFIX  43
H26   2    0.714696   -0.085176    0.249591    11.00000   -1.20000
AFIX   0
C43   1    0.279936   -0.395206    0.870156    11.00000    0.02082    0.03494 =
         0.02124    0.01300    0.00841    0.00165
C22   1    0.868817   -0.035182    0.984907    11.00000    0.01662    0.04636 =
         0.02458    0.00954    0.00512    0.01323
AFIX  43
H22   2    0.962306   -0.047386    0.999551    11.00000   -1.20000
AFIX   0
C47   1    0.472869    0.341848    0.520740    11.00000    0.01733    0.01764 =
         0.01079   -0.00047    0.00922   -0.00042
C28   1    0.738579    0.165009    0.283867    11.00000    0.01584    0.01945 =
         0.00933    0.00430    0.00578    0.00383
C4    1    0.271373   -0.034926    0.075863    11.00000    0.02043    0.04332 =
         0.02412    0.00220    0.00691    0.01305
AFIX  43
H4    2    0.270829   -0.120656    0.046476    11.00000   -1.20000
AFIX   0
C31   1    0.757799    0.371299    0.232652    11.00000    0.02757    0.01575 =
         0.02077    0.00453    0.00984    0.01060
AFIX  43
H31   2    0.728527    0.449804    0.229177    11.00000   -1.20000
AFIX   0
F9    5    0.965853    0.365678    0.700674    11.00000    0.01725    0.03111 =
         0.15902   -0.01740   -0.00324    0.00637
C18   1    0.693467    0.083858    0.913465    11.00000    0.01386    0.02632 =
         0.01316    0.00284    0.00425    0.00704
C32   1    0.910901    0.233487    0.196695    11.00000    0.01172    0.02337 =
         0.01868   -0.00055    0.00413   -0.00183
AFIX  43
H32   2    0.986232    0.219541    0.169867    11.00000   -1.20000
AFIX   0
C37   1    0.501181   -0.207097    0.680986    11.00000    0.02583    0.00986 =
         0.02047    0.00209    0.01141    0.00075
C24   1    0.605474   -0.293409    0.299045    11.00000    0.03284    0.01652 =
         0.02609    0.00266    0.01618    0.00671
C11   1    0.029894    0.039044    0.510868    11.00000    0.01165    0.01848 =
         0.01942    0.00834    0.00137   -0.00087
AFIX  43
H11   2   -0.056382    0.003913    0.451251    11.00000   -1.20000
AFIX   0
C50   1    0.229280    0.366646    0.487815    11.00000    0.02508    0.01291 =
         0.02234    0.00580    0.00798    0.00336
AFIX  43
H50   2    0.208749    0.282882    0.500452    11.00000   -1.20000
AFIX   0
C5    1    0.275435    0.126150    0.229141    11.00000    0.01723    0.02634 =
         0.01761    0.00720    0.00398    0.00595
AFIX  43
H5    2    0.276331    0.151711    0.304873    11.00000   -1.20000
AFIX   0
C8    1    0.100257   -0.169393    0.221944    11.00000    0.02402    0.01896 =
         0.01618    0.00259   -0.00037    0.00261
AFIX  23
H8A   2    0.047031   -0.164429    0.143437    11.00000   -1.20000
H8B   2    0.091608   -0.259840    0.227913    11.00000   -1.20000
AFIX   0
C38   1    0.416829   -0.284170    0.737333    11.00000    0.01475    0.01367 =
         0.02341    0.00354    0.00433    0.00008
C34   1    0.890593   -0.148198    0.713623    11.00000    0.02095    0.02207 =
         0.03243    0.01419    0.00993    0.01105
C39   1    0.456793   -0.387157    0.782342    11.00000    0.02697    0.02888 =
         0.04907    0.02009    0.02377    0.00900
AFIX  43
H39   2    0.531836   -0.419906    0.766949    11.00000   -1.20000
AFIX   0
C20   1    0.828211    0.065398    0.934313    11.00000    0.02022    0.03366 =
         0.02164    0.00898    0.01087    0.00628
AFIX  43
H20   2    0.894240    0.121093    0.914336    11.00000   -1.20000
AFIX   0
C51   1    0.284712    0.607866    0.443611    11.00000    0.02415    0.00948 =
         0.01885    0.00589    0.00433    0.00147
AFIX  43
H51   2    0.302211    0.689691    0.426280    11.00000   -1.20000
AFIX   0
C14   1    0.280745    0.130330    0.679294    11.00000    0.01715    0.01675 =
         0.02080    0.01358    0.01019    0.00487
N1    6    0.286637   -0.049192    0.377001    11.00000    0.01549    0.01049 =
         0.01651    0.00127    0.00250    0.00602
C40   1    0.299438   -0.244169    0.754579    11.00000    0.01423    0.03115 =
         0.01812    0.01018    0.00089    0.00571
AFIX  43
H40   2    0.265672   -0.178658    0.719221    11.00000   -1.20000
AFIX   0
C35   1    0.739948   -0.127668    0.682005    11.00000    0.01543    0.01818 =
         0.01888   -0.00012    0.00723    0.00715
C30   1    0.849019    0.143426    0.242973    11.00000    0.01860    0.01999 =
         0.01494    0.00281    0.00519    0.00402
AFIX  43
H30   2    0.881015    0.066227    0.247351    11.00000   -1.20000
AFIX   0
C19   1    0.597788    0.000610    0.941692    11.00000    0.01496    0.03726 =
         0.02064    0.00644    0.00533    0.01024
AFIX  43
H19   2    0.503829    0.011782    0.925988    11.00000   -1.20000
AFIX   0
C9    1    0.168206   -0.046946    0.392754    11.00000    0.01848    0.01058 =
         0.01993    0.00903    0.00351    0.00078
C16   1    0.582249    0.279312    0.925849    11.00000    0.02840    0.03120 =
         0.02496    0.00059    0.00203    0.01297
AFIX  23
H16A  2    0.601335    0.264504    1.004254    11.00000   -1.20000
H16B  2    0.620376    0.369822    0.929484    11.00000   -1.20000
AFIX   0
C45   1    0.719181    0.340846    0.620464    11.00000    0.01642    0.01759 =
         0.02281    0.00018    0.00998    0.00020
C46   1    0.615771    0.403538    0.571941    11.00000    0.01506    0.01192 =
         0.03484    0.00406    0.00612    0.00198
AFIX  43
H46   2    0.641746    0.491565    0.573039    11.00000   -1.20000
AFIX   0
C48   1    0.363922    0.417070    0.489454    11.00000    0.01879    0.01435 =
         0.01366    0.00218    0.00664    0.00513
C27   1    0.668677    0.068668    0.333379    11.00000    0.00789    0.01853 =
         0.01461    0.00608   -0.00213    0.00231
C33   1    0.862438    0.343296    0.189877    11.00000    0.02753    0.02014 =
         0.01558   -0.00326    0.00823   -0.00916
C13   1    0.159844    0.160189    0.695571    11.00000    0.01737    0.02260 =
         0.02183    0.00806    0.00995    0.00738
AFIX  43
H13   2    0.164441    0.212767    0.764416    11.00000   -1.20000
AFIX   0
C41   1    0.389278   -0.442681    0.849051    11.00000    0.03481    0.02868 =
         0.05286    0.02698    0.01976    0.01499
AFIX  43
H41   2    0.417872   -0.512600    0.879914    11.00000   -1.20000
AFIX   0
C12   1    0.032375    0.112227    0.609995    11.00000    0.01586    0.02626 =
         0.02718    0.01295    0.01211    0.00711
AFIX  43
H12   2   -0.052134    0.129807    0.619870    11.00000   -1.20000
AFIX   0
C36   1    0.643143   -0.214999    0.702163    11.00000    0.01417    0.01541 =
         0.02634    0.00803    0.00648    0.00867
AFIX  43
H36   2    0.673187   -0.284934    0.732118    11.00000   -1.20000
AFIX   0
C3    1    0.278038    0.215763    0.160611    11.00000    0.02913    0.03113 =
         0.03501    0.01733    0.01186    0.01289
AFIX  43
H3    2    0.281882    0.302190    0.190414    11.00000   -1.20000
AFIX   0
C44   1    0.863276    0.426114    0.687092    11.00000    0.01946    0.01934 =
         0.04359   -0.00004    0.00337    0.00278
HKLF 4


REM  PhBr_0m_b.res in P1
REM R1 =  0.0216 for    4984 Fo > 4sig(Fo)  and  0.0224 for all    5131 data
REM    694 parameters refined using      3 restraints

END

WGHT      0.0000      0.0000

REM Highest difference peak  0.902,  deepest hole -0.363,  1-sigma level  0.075
Q1    1   0.5837  0.0758  0.6245  11.00000  0.05    0.90
Q2    1   0.4483  0.0059  0.4652  11.00000  0.05    0.86
Q3    1   0.4672  0.1132  0.5410  11.00000  0.05    0.56
Q4    1  -0.0490  0.6122  0.3456  11.00000  0.05    0.54
Q5    1   0.5813 -0.0262  0.5411  11.00000  0.05    0.54
Q6    1   0.1209 -0.5042  0.8952  11.00000  0.05    0.49
Q7    1   0.8880  0.4286  0.0331  11.00000  0.05    0.47
Q8    1   1.0136  0.4958  0.1962  11.00000  0.05    0.45
Q9    1   0.9313  0.3665  0.7927  11.00000  0.05    0.45
Q10   1   0.1011  0.6826  0.5036  11.00000  0.05    0.44
Q11   1   0.2716 -0.4254  1.0580  11.00000  0.05    0.41
Q12   1   0.0843  0.6049  0.4343  11.00000  0.05    0.39
Q13   1   0.5783  0.1183  0.6989  11.00000  0.05    0.37
Q14   1   0.6069  0.1243  0.5602  11.00000  0.05    0.36
Q15   1   0.8410  0.5434  0.1044  11.00000  0.05    0.35
Q16   1   0.9436  0.4447  0.6449  11.00000  0.05    0.35
Q17   1   0.4249 -0.0511  0.5247  11.00000  0.05    0.34
Q18   1   0.9042 -0.2758  0.7000  11.00000  0.05    0.33
Q19   1   0.1393 -0.3862  0.9750  11.00000  0.05    0.33
Q20   1   0.5862  0.0590  0.4545  11.00000  0.05    0.32
;
_shelx_res_checksum   12918

_shelx_hkl_file
;
  -1   0   0  174.68    7.60
  -2   0   0  359.56   15.60
  -3   0   0 1847.52   68.59
  -4   0   0 1546.45   59.99
  -5   0   0  305.97   17.90
  -6   0   0  181.38   14.20
  -7   0   0    7.10    4.60
  -8   0   0  440.46   27.40
  -9   0   0  301.27   23.40
 -10   0   0  205.68   20.70
 -11   0   0   23.50   10.50
 -11   1   0  288.07   26.30
 -10   1   0  163.08   18.80
  -9   1   0  206.08   19.10
  -8   1   0  513.65   30.30
   7  -1   0  470.75   21.80
  -7   1   0  415.86   25.70
   6  -1   0  111.09    8.70
  -6   1   0  131.19   11.70
   5  -1   0 1435.96   53.29
  -5   1   0 1377.36   56.59
   4  -1   0 1977.10   74.09
  -4   1   0 2119.79   77.39
   3  -1   0  201.48    9.60
  -3   1   0  195.58   11.10
   2  -1   0 1088.49   38.00
  -2   1   0 1001.20   39.30
   1  -1   0 3071.69  106.39
  -1   1   0 2979.90  107.39
   0   1   0  613.04   22.30
   1   1   0 2094.09   74.69
  -2  -1   0  286.17   13.30
  -3  -1   0  242.98   13.00
  -4  -1   0 1876.11   71.49
  -5  -1   0  359.56   20.10
  -6  -1   0   53.19    8.80
  -7  -1   0  304.77   20.70
  -8  -1   0  495.05   29.60
  -9  -1   0  289.07   23.00
 -10  -1   0   31.10   10.60
 -11   2   0   73.49   15.50
 -10   2   0  102.99   16.80
  -9   2   0  465.55   30.40
  -8   2   0  390.06   25.50
   7  -2   0  638.34   27.80
  -7   2   0  614.64   32.60
   6  -2   0  827.22   33.40
  -6   2   0  793.32   37.70
   5  -2   0  606.54   23.40
  -5   2   0  458.45   25.30
   4  -2   0  802.62   29.30
  -4   2   0  656.23   31.50
   3  -2   0 1370.46   49.50
  -3   2   0 1320.97   47.20
  -3   2   0 1349.47   51.59
   2  -2   0  430.16   16.40
  -2   2   0  372.96   17.20
  -2   2   0  386.56   14.30
  -1   2   0 2235.38   78.59
  -1   2   0 2174.18   76.39
   0   2   0 1963.10   69.99
   1   2   0  311.87   13.80
   2   2   0   71.09    5.80
   3   2   0 1500.45   57.29
   4   2   0  425.56   21.40
   5   2   0  593.84   28.90
   8   2   0  286.57   21.60
   9   2   0  228.68   20.30
  10   2   0  146.59   17.80
 -11   3   0   77.59   16.20
 -10   3   0  307.17   25.70
  -9   3   0   95.39   15.20
  -8   3   0  657.13   35.70
   7  -3   0   81.29    7.70
  -7   3   0   85.09   10.90
   6  -3   0  578.94   26.60
  -6   3   0  679.43   31.80
   5  -3   0  959.60   37.90
  -5   3   0  956.50   41.80
   4  -3   0 2667.33   97.89
  -4   3   0 2730.33  101.09
  -4   3   0 2769.02   94.59
   3  -3   0  353.06   15.50
  -3   3   0  333.17   17.20
  -3   3   0  344.27   12.80
  -2   3   0  221.98    8.60
  -2   3   0  221.88   12.00
  -1   3   0 1255.67   47.50
  -1   3   0 1272.47   44.70
   0   3   0  107.39    7.00
   1   3   0   58.99    5.30
   2   3   0 1959.30   72.69
   3   3   0  781.62   33.50
   4   3   0  549.35   26.30
   5   3   0  198.78   14.30
   6   3   0  584.34   30.10
   7   3   0  759.62   38.10
   8   3   0  222.48   18.70
   9   3   0   63.49   12.80
  10   3   0   64.29   13.60
 -11   4   0  116.79   18.80
 -10   4   0  138.69   17.30
  -9   4   0  400.96   27.80
  -8   4   0   22.70    7.90
   7  -4   0  312.27   17.80
  -7   4   0  387.86   23.40
   6  -4   0  244.38   13.80
  -6   4   0  221.08   16.80
   5  -4   0  570.94   24.80
  -5   4   0  561.64   28.20
   4  -4   0  518.45   23.50
  -4   4   0  542.95   26.50
  -4   4   0  572.34   20.00
  -3   4   0 1403.06   49.00
  -3   4   0 1380.56   54.69
  -2   4   0  330.47   12.40
  -2   4   0  305.47   16.10
  -1   4   0 1113.59   43.80
  -1   4   0 1123.09   40.30
   0   4   0   25.40    4.30
   1   4   0  814.82   33.50
   2   4   0   49.40    6.00
   3   4   0 2482.35   92.99
   4   4   0  246.98   15.90
   5   4   0  596.14   30.40
   6   4   0  510.05   28.60
   7   4   0  390.66   25.30
   8   4   0  152.78   16.40
   9   4   0  126.99   16.80
  10   4   0  173.68   20.60
 -11   5   0   49.10   13.50
 -10   5   0  325.07   26.50
  -9   5   0   40.90   10.80
  -8   5   0  458.15   28.70
   7  -5   0  123.59   10.40
  -7   5   0  150.88   14.90
   6  -5   0  280.87   15.90
  -6   5   0  302.07   19.70
  -5   5   0  301.97   19.30
  -4   5   0  489.55   25.20
  -4   5   0  506.45   18.60
  -3   5   0  117.99    5.70
  -3   5   0  119.59   10.10
  -2   5   0 2544.25   88.89
  -2   5   0 2523.35   94.19
  -1   5   0 1286.97   50.49
  -1   5   0 1250.27   46.00
   0   5   0  781.82   33.20
   1   5   0   56.49    6.50
   2   5   0 1507.15   59.69
   3   5   0   19.80    5.30
   4   5   0  413.46   23.00
   5   5   0  392.56   23.30
   6   5   0    9.10    5.70
   7   5   0  236.78   19.70
   8   5   0  105.59   14.70
   9   5   0   23.60   10.00
 -11   6   0  111.69   18.80
 -10   6   0  150.98   18.80
  -9   6   0  208.28   20.00
  -8   6   0  276.87   22.50
  -7   6   0  234.28   19.10
  -6   6   0  719.13   36.80
  -5   6   0    3.50    4.30
  -4   6   0  358.26   21.00
  -3   6   0  650.93   23.90
  -3   6   0  607.44   30.20
  -2   6   0  574.54   21.80
  -2   6   0  540.05   26.80
  -1   6   0  986.60   41.40
  -1   6   0  948.11   36.30
   0   6   0  503.15   24.70
   1   6   0 1063.09   44.70
   2   6   0    7.10    3.90
   3   6   0  678.73   32.70
   4   6   0   71.59    9.70
   5   6   0   42.60    9.00
   6   6   0  326.97   22.70
   7   6   0   94.79   13.40
   8   6   0   53.49   12.00
 -10   7   0   71.09   15.00
  -9   7   0  257.37   23.50
  -8   7   0  183.78   18.70
  -7   7   0  353.46   24.70
  -6   7   0  222.18   18.50
  -5   7   0  363.36   22.70
  -4   7   0  115.69   11.70
  -3   7   0  562.74   28.90
  -3   7   0  553.44   21.90
  -2   7   0  544.45   21.60
  -2   7   0  529.45   27.30
  -1   7   0  588.84   23.70
  -1   7   0  570.74   28.70
   0   7   0  166.58    9.70
   0   7   0  171.38   13.30
   1   7   0   73.09    9.00
   2   7   0  405.96   22.90
   3   7   0  174.48   14.40
   4   7   0  519.65   29.00
   5   7   0  841.12   41.80
   6   7   0   33.70    9.40
   7   7   0  280.57   23.10
   8   7   0  139.09   17.60
 -10   8   0  147.89   19.70
  -9   8   0   24.80   10.50
  -8   8   0  493.55   32.30
  -7   8   0  366.26   26.40
  -6   8   0  934.91   46.50
  -5   8   0   17.20    6.60
  -4   8   0  387.26   24.30
  -3   8   0  224.08   17.10
  -2   8   0  505.45   20.80
  -2   8   0  481.25   26.80
  -1   8   0  165.98   14.10
  -1   8   0  170.68    9.80
   0   8   0  221.48   16.70
   0   8   0  225.88   12.50
   1   8   0  142.09   10.00
   1   8   0  150.58   13.30
   2   8   0  304.97   20.30
   3   8   0   72.29   11.50
   4   8   0  279.77   20.50
   5   8   0   54.79   11.10
   6   8   0  663.83   37.50
   7   8   0   60.59   13.30
  -9   9   0  428.56   32.10
  -8   9   0   44.30   11.50
  -7   9   0  564.04   35.30
  -6   9   0   13.00    7.20
  -5   9   0  362.66   24.90
  -4   9   0  283.97   21.20
  -3   9   0  267.87   19.90
  -2   9   0  185.18   16.10
  -1   9   0  225.78   12.60
  -1   9   0  237.38   18.00
   0   9   0   62.99   11.10
   0   9   0   69.19    7.20
   1   9   0  398.46   20.00
   1   9   0  413.96   25.20
   2   9   0  113.59    9.80
   2   9   0  107.69   12.70
   3   9   0  318.47   22.20
   4   9   0   24.50    8.20
   5   9   0  314.77   23.80
   6   9   0   10.80    7.50
  -8  10   0  162.18   20.10
  -7  10   0  118.39   17.10
  -6  10   0  291.07   23.80
  -5  10   0  274.57   22.50
  -4  10   0  130.89   15.60
  -3  10   0  367.66   25.20
  -2  10   0  239.68   19.50
  -1  10   0  147.29   14.70
  -1  10   0  169.28   16.30
   0  10   0  698.53   30.10
   0  10   0  674.73   36.80
   1  10   0  143.69   15.40
   1  10   0  146.49   11.20
   2  10   0  320.27   17.90
   2  10   0  289.57   22.10
   3  10   0  114.19   10.90
   3  10   0  109.19   14.80
   4  10   0  280.57   22.70
   4  10   0  302.77   18.80
   5  10   0   35.60   10.50
  -7  11   0   45.80   12.20
  -6  11   0  214.28   21.70
  -5  11   0  112.19   16.10
  -4  11   0  319.97   25.10
  -3  11   0   47.10   11.20
  -2  11   0  206.68   19.40
  -1  11   0  219.28   19.50
   0  11   0   79.59   10.30
   0  11   0   93.49   14.90
   1  11   0  312.27   24.30
   1  11   0  297.77   17.80
   2  11   0  184.98   18.90
   2  11   0  172.78   13.80
   3  11   0  214.38   15.50
   3  11   0  211.68   20.10
  -6  12   0   21.50   10.30
  -5  12   0  196.98   21.50
  -4  12   0  141.19   18.50
  -3  12   0  286.17   24.90
  -2  12   0   30.10   10.10
  -1  12   0  162.58   18.40
   0  12   0  250.97   22.30
   1  12   0  112.59   16.40
   1  12   0  114.59   17.40
   2  12  -1   26.30    6.90
   2  12  -1   22.00    9.40
   1  12  -1  404.66   22.00
   1  12  -1  381.66   27.60
   0  12  -1    9.00    7.30
  -1  12  -1  439.96   29.80
  -2  12  -1   87.99   15.50
  -3  12  -1  189.08   20.20
  -4  12  -1  113.89   16.90
  -5  12  -1  170.18   19.90
  -6  12  -1   67.29   15.30
   4  11  -1  315.67   25.90
   4  11  -1  309.77   19.80
   3  11  -1   53.29   11.70
   3  11  -1   62.39    9.20
   2  11  -1  318.37   18.80
   2  11  -1  320.57   24.30
   1  11  -1  130.39   11.30
   1  11  -1  132.59   15.60
   0  11  -1  824.12   43.00
   0  11  -1  860.61   36.20
  -1  11  -1   72.59   12.90
  -2  11  -1  256.07   21.30
  -3  11  -1   95.29   15.80
  -4  11  -1  206.68   20.20
  -5  11  -1   84.09   14.80
  -6  11  -1  190.28   20.70
  -7  11  -1   40.30   12.10
   5  10  -1  232.58   16.50
   5  10  -1  216.28   22.00
   4  10  -1  191.78   18.10
   4  10  -1  202.28   14.80
   3  10  -1  152.78   15.80
   3  10  -1  122.49   11.80
   2  10  -1   46.50   10.10
   2  10  -1   53.79    8.10
   1  10  -1  298.77   21.90
   1  10  -1  311.77   17.10
   0  10  -1  224.58   13.30
   0  10  -1  176.38   16.30
  -1  10  -1  196.18   17.10
  -1  10  -1  207.98   12.50
  -2  10  -1  371.36   24.60
  -3  10  -1   33.10    9.60
  -4  10  -1  167.58   17.30
  -5  10  -1  156.78   17.00
  -6  10  -1   56.49   12.20
  -7  10  -1  241.38   23.20
  -8  10  -1  137.69   18.40
   6   9  -1   59.99   16.40
   6   9  -1   67.59   10.30
   5   9  -1  103.99   13.40
   5   9  -1  106.89   11.90
   4   9  -1  239.78   19.10
   4   9  -1  251.07   15.70
   3   9  -1  167.68   12.60
   3   9  -1  194.68   16.40
   2   9  -1  147.39   14.10
   2   9  -1  144.29   11.00
   1   9  -1   36.70    8.40
   1   9  -1   31.20    5.70
   0   9  -1  192.98   11.50
   0   9  -1  159.48   14.70
  -1   9  -1  255.67   13.40
  -1   9  -1  237.38   17.70
  -2   9  -1   78.59    6.70
  -2   9  -1   76.79   10.60
  -3   9  -1  993.30   47.20
  -4   9  -1  151.08   15.30
  -5   9  -1  295.67   22.20
  -6   9  -1  288.07   23.20
  -7   9  -1  134.29   17.10
  -8   9  -1  197.78   20.90
  -9   9  -1  204.58   22.60
   6   8  -1  170.48   17.10
   5   8  -1  192.48   16.90
   4   8  -1  350.06   22.40
   3   8  -1  280.47   15.90
   3   8  -1  286.27   19.10
   2   8  -1  509.95   27.40
   2   8  -1  503.95   23.40
   1   8  -1   47.70    8.40
   1   8  -1   45.20    6.10
   0   8  -1  297.27   19.30
   0   8  -1  312.07   15.30
  -1   8  -1    3.90    2.40
  -1   8  -1    3.10    3.80
  -2   8  -1  763.22   30.30
  -2   8  -1  775.62   36.80
  -3   8  -1  180.08   15.20
  -4   8  -1  442.26   26.10
  -5   8  -1   35.90    9.20
  -6   8  -1  491.05   30.20
  -7   8  -1  418.66   28.20
  -8   8  -1  425.36   30.00
  -9   8  -1   43.00   12.40
 -10   8  -1  101.29   18.10
   7   7  -1  212.78   19.10
   6   7  -1  186.08   16.70
   5   7  -1  107.99   12.40
   4   7  -1  646.34   32.70
   3   7  -1  411.36   23.00
   2   7  -1  412.86   19.50
   2   7  -1  409.36   22.40
   1   7  -1  640.04   27.00
   1   7  -1  646.24   30.60
   0   7  -1   94.79    9.60
   0   7  -1   79.49    6.50
  -1   7  -1  617.34   29.80
  -1   7  -1  637.94   25.30
  -2   7  -1    9.80    4.40
  -2   7  -1   14.30    2.90
  -3   7  -1 1239.68   52.59
  -3   7  -1 1221.48   45.20
  -4   7  -1   66.29    8.90
  -5   7  -1  430.96   26.00
  -6   7  -1  453.05   27.60
  -7   7  -1  250.47   20.70
  -8   7  -1    4.70    6.60
  -9   7  -1  325.87   26.10
 -10   7  -1   46.60   12.60
   8   6  -1  159.68   17.00
   7   6  -1  209.48   18.20
   6   6  -1   50.09    9.60
   5   6  -1  505.65   27.50
   4   6  -1   24.00    6.30
   3   6  -1   96.89    9.60
   2   6  -1 1165.38   47.90
   1   6  -1  593.84   27.30
   1   6  -1  574.74   24.20
   0   6  -1  950.50   37.20
   0   6  -1 1007.70   41.40
  -1   6  -1  248.18   14.80
  -1   6  -1  241.28   11.30
  -2   6  -1 1359.96   55.29
  -2   6  -1 1371.96   49.70
  -3   6  -1  147.39    7.50
  -3   6  -1  154.18   12.20
  -4   6  -1 1023.10   37.90
  -4   6  -1 1043.50   45.50
  -5   6  -1  351.66   22.20
  -6   6  -1  126.19   13.30
  -7   6  -1  155.38   16.00
  -8   6  -1  100.19   13.90
  -9   6  -1   60.39   12.40
 -10   6  -1  326.97   27.60
   9   5  -1   85.09   14.90
   8   5  -1  175.68   17.20
   7   5  -1   15.30    6.70
   6   5  -1  877.51   41.20
   5   5  -1   45.20    8.00
   4   5  -1  744.83   33.90
   3   5  -1  890.81   38.10
   2   5  -1  527.75   24.40
   1   5  -1 1130.79   43.00
   1   5  -1 1160.68   45.60
   0   5  -1  260.87   14.30
   0   5  -1  245.38   11.50
  -1   5  -1   87.49    7.60
  -1   5  -1   88.39    5.40
  -2   5  -1  223.78   10.00
  -2   5  -1  232.18   14.00
  -3   5  -1 1370.26   48.20
  -3   5  -1 1311.77   53.89
  -4   5  -1  584.94   22.30
  -4   5  -1  592.24   29.10
  -5   5  -1  116.39   11.50
  -5   5  -1  119.29    6.20
  -6   5  -1  834.72   40.50
  -7   5  -1   70.39   11.60
  -8   5  -1  323.87   23.50
  -9   5  -1  551.14   34.80
 -10   5  -1   77.19   14.90
 -11   5  -1  190.78   22.50
  10   4  -1   51.49   12.30
   9   4  -1  187.28   18.70
   8   4  -1  233.08   19.40
   7   4  -1  506.55   28.60
   6   4  -1  243.58   17.20
   5   4  -1 1108.69   47.40
   4   4  -1  271.77   16.00
   3   4  -1  194.08   12.10
   2   4  -1  736.93   30.70
   1   4  -1  580.94   24.60
   0   4  -1   28.80    3.20
   0   4  -1   28.30    4.10
  -1   4  -1  485.85   18.80
  -1   4  -1  494.15   21.70
  -2   4  -1  818.32   29.80
  -2   4  -1  813.52   34.00
  -3   4  -1 1089.19   39.80
  -3   4  -1 1123.99   45.20
  -4   4  -1  127.99    6.30
  -4   4  -1  131.59   10.90
  -5   4  -1 2220.48   80.59
  -5   4  -1 2254.87   88.79
   5  -4   1 2383.86   83.69
  -6   4  -1   79.69   10.10
   6  -4   1   63.69    6.40
  -7   4  -1  907.41   43.90
  -8   4  -1  439.26   28.40
  -9   4  -1  233.78   20.90
 -10   4  -1  211.08   21.70
 -11   4  -1  137.99   20.10
  10   3  -1  324.07   25.10
   9   3  -1   32.20    9.10
   8   3  -1  771.02   39.20
   7   3  -1  447.96   25.80
   6   3  -1  999.80   43.90
   5   3  -1  349.96   19.30
   4   3  -1  630.54   28.20
   3   3  -1 1126.99   44.30
   2   3  -1  205.08   10.90
   1   3  -1   91.49    6.10
   0   3  -1 4061.99  140.09
   0   3  -1 3836.32  137.19
  -1   3  -1 1810.32   63.09
  -1   3  -1 1775.82   65.59
  -2   3  -1 1072.79   37.90
  -2   3  -1 1049.09   41.30
  -3   3  -1  212.38    8.80
  -3   3  -1  198.78   12.30
  -4   3  -1 1468.05   52.19
  -4   3  -1 1392.36   58.09
   4  -3   1 1533.25   54.19
  -5   3  -1    9.40    4.40
   5  -3   1   11.90    3.10
  -6   3  -1 1492.75   62.19
   6  -3   1 1475.25   55.89
  -7   3  -1   29.40    7.90
  -8   3  -1  444.26   28.30
  -9   3  -1  343.17   26.20
 -10   3  -1  118.29   17.00
 -11   3  -1   19.50   10.30
  11   2  -1  355.96   28.00
  10   2  -1  117.39   16.00
   4   2  -1 1457.25   56.39
   3   2  -1  821.32   32.80
   2   2  -1 1849.42   66.99
   1   2  -1 1825.62   65.09
   1   2  -1 1867.21   65.79
   0   2  -1  173.08    7.20
   0   2  -1  173.78    8.00
  -1   2  -1 1762.52   61.29
  -1   2  -1 1744.13   63.19
  -2   2  -1  196.88   10.70
  -2   2  -1  195.18    8.10
  -3   2  -1 1010.10   36.60
  -3   2  -1 1052.19   41.30
   3  -2   1 1000.60   37.50
  -4   2  -1  464.65   23.70
   4  -2   1  527.75   20.30
  -5   2  -1  912.11   41.70
   5  -2   1  993.30   36.80
  -6   2  -1  107.39   11.30
   6  -2   1  101.89    7.50
  -7   2  -1  394.76   24.80
  -8   2  -1 1033.80   50.49
  -9   2  -1   62.59   13.10
 -10   2  -1  144.69   18.10
 -11   2  -1  170.78   21.00
 -11  -1   1  124.59   18.00
 -10  -1   1  231.48   21.20
  -9  -1   1  352.16   24.80
  -8  -1   1   97.09   12.10
  -7  -1   1  393.16   23.60
  -6  -1   1  317.27   19.20
  -5  -1   1  563.24   26.50
  -4  -1   1  595.94   26.10
  -3  -1   1 1295.97   48.80
  -2  -1   1  690.03   26.30
   1   1  -1 1872.51   65.49
   1   1  -1 1836.72   64.69
   0   1  -1 1545.95   53.29
   0   1  -1 1513.55   53.59
  -1   1  -1  540.65   19.90
  -1   1  -1  566.04   21.60
  -2   1  -1 6095.49  217.18
  -2   1  -1 6140.49  220.68
   2  -1   1 6452.45  217.18
  -3   1  -1  800.62   32.30
   3  -1   1  744.63   28.60
  -4   1  -1  868.51   37.80
   4  -1   1  914.01   33.80
  -5   1  -1  318.87   19.90
   5  -1   1  389.06   16.40
  -6   1  -1  968.80   43.90
   6  -1   1  940.11   37.60
  -7   1  -1  213.28   17.50
  -8   1  -1  284.67   21.90
  -9   1  -1  427.86   29.10
 -10   1  -1  138.19   18.20
 -11   1  -1   58.09   14.50
 -11   0   1  286.37   25.30
 -10   0   1  237.48   21.60
  -9   0   1  157.28   16.20
   8   0  -1  735.63   33.60
  -8   0   1  714.33   37.00
  -7   0   1  100.29   11.20
  -6   0   1 1053.99   45.50
  -5   0   1  605.24   28.20
  -4   0   1  488.35   22.30
  -3   0   1 1650.23   60.79
  -2   0   1  901.31   33.40
   1   0  -1  965.10   33.70
   0   0  -1 1981.60   69.29
  -1   0  -1 1255.47   44.20
  -1   0  -1 1260.47   45.80
  -2   0  -1 4745.43  169.58
  -3   0  -1   25.30    4.80
  -4   0  -1 1364.66   54.49
  -5   0  -1  181.98   13.60
  -6   0  -1  330.97   20.80
  -7   0  -1   59.59   10.60
  -8   0  -1  664.83   36.90
  -9   0  -1   63.49   13.00
 -10   0  -1  346.07   27.60
 -11   0  -1  173.28   21.50
 -11   1   1   55.59   13.20
 -10   1   1  254.27   22.00
  -9   1   1  488.75   30.20
   8  -1  -1  158.28   12.40
  -8   1   1  179.58   16.10
   7  -1  -1  935.81   40.40
  -7   1   1 1001.00   44.50
   6  -1  -1   80.19    7.60
  -6   1   1   61.29    8.00
   5  -1  -1 1914.21   69.39
  -5   1   1 1793.22   71.29
   4  -1  -1  958.00   36.40
  -4   1   1  885.41   37.20
   3  -1  -1 1114.49   40.00
  -3   1   1  996.20   40.50
   2  -1  -1  878.71   33.00
  -2   1   1  881.51   33.20
   1  -1  -1  625.04   24.30
  -1   1   1  677.73   24.40
   0   1   1  674.33   25.30
   1   1   1   85.89    5.70
  -3  -1  -1 3326.47  120.59
  -4  -1  -1  592.94   27.90
  -5  -1  -1  875.91   39.50
  -6  -1  -1  285.47   19.30
  -7  -1  -1  355.36   23.50
  -8  -1  -1  137.79   15.60
  -9  -1  -1  403.26   28.60
 -11   2   1  131.89   17.80
 -10   2   1   60.79   12.90
  -9   2   1   91.59   13.20
   8  -2  -1  893.71   39.90
  -8   2   1  979.40   45.30
   7  -2  -1  129.89   10.20
  -7   2   1  120.59   12.30
   6  -2  -1 1241.48   48.40
  -6   2   1 1199.48   51.19
   5  -2  -1  430.46   19.30
  -5   2   1  375.56   21.00
   4  -2  -1 1016.10   39.00
  -4   2   1  976.40   40.40
   3  -2  -1   11.90    2.80
   2  -2  -1 1541.05   55.29
  -2   2   1 1482.25   55.79
   1  -2  -1 2855.81   99.79
  -1   2   1 2790.62  100.19
   0   2   1  121.99    7.30
   1   2   1  180.38    9.90
   2   2   1  981.70   39.10
   3   2   1   53.39    6.40
   4   2   1 1204.38   49.80
   5   2   1  249.38   16.90
   6   2   1  347.67   22.10
   7   2   1   32.90    8.40
   8   2   1  569.04   33.70
   9   2   1   22.80    9.10
  10   2   1  153.08   18.90
 -11   3   1   65.99   15.00
 -10   3   1  209.38   20.50
  -9   3   1  213.38   19.10
   8  -3  -1   36.90    6.60
  -8   3   1   40.20    9.40
   7  -3  -1  524.75   25.10
  -7   3   1  547.75   29.00
   6  -3  -1  407.76   19.60
  -6   3   1  374.26   22.30
   5  -3  -1  304.87   15.10
  -5   3   1  246.08   16.10
   4  -3  -1 2674.03   96.49
  -4   3   1 2643.04   98.69
   3  -3  -1  732.63   29.60
  -3   3   1  728.23   30.80
   2  -3  -1  690.43   28.30
  -2   3   1  715.63   29.10
  -2   3   1  717.03   25.00
  -1   3   1  637.94   26.40
   0   3   1  788.92   31.70
   1   3   1  288.77   14.80
   2   3   1  514.55   23.70
   3   3   1  540.45   26.10
   4   3   1   33.20    6.60
   5   3   1  671.93   33.00
   6   3   1   84.59   10.70
   7   3   1  226.58   18.60
   8   3   1   36.80    9.90
   9   3   1  320.57   25.30
  10   3   1  146.59   18.80
 -11   4   1  301.07   26.30
 -10   4   1   78.49   14.40
  -9   4   1  110.79   14.50
   8  -4  -1  514.35   26.20
  -8   4   1  563.74   31.20
   7  -4  -1  102.59    9.50
  -7   4   1  120.29   12.80
   6  -4  -1  102.99    9.00
  -6   4   1   86.59   10.20
   5  -4  -1  492.85   23.50
  -5   4   1  534.95   26.50
   4  -4  -1    4.70    2.90
  -4   4   1    4.80    3.00
   3  -4  -1 2932.01  106.69
  -3   4   1 2926.11  108.29
  -3   4   1 2972.60  101.69
  -2   4   1  618.74   27.30
  -2   4   1  643.44   23.10
  -1   4   1 1706.53   64.59
   0   4   1 2349.67   86.69
   1   4   1  852.01   35.80
   2   4   1  719.53   32.00
   3   4   1   28.40    5.90
   4   4   1  745.73   35.30
   5   4   1  538.25   29.40
   6   4   1   73.09   10.90
   7   4   1  413.86   27.20
   8   4   1  165.58   18.30
   9   4   1  247.68   23.30
 -11   5   1   43.80   12.30
 -10   5   1  312.47   25.50
  -9   5   1  141.79   16.10
   8  -5  -1  218.28   15.00
  -8   5   1  191.28   18.10
   7  -5  -1  290.17   17.10
  -7   5   1  274.57   20.10
   6  -5  -1 1343.97   55.09
  -6   5   1 1438.66   59.89
   5  -5  -1  181.88   12.10
  -5   5   1  169.58   13.60
  -4   5   1 1504.95   61.19
  -4   5   1 1531.95   52.89
  -3   5   1   22.70    5.30
  -3   5   1   23.20    2.10
  -2   5   1 1804.02   63.29
  -2   5   1 1771.32   68.69
  -1   5   1  252.47   15.00
   0   5   1 2245.48   84.59
   1   5   1  436.26   22.00
   2   5   1  690.73   32.10
   3   5   1  340.67   20.20
   4   5   1   14.00    5.50
   5   5   1  164.08   14.80
   6   5   1  469.05   28.70
   7   5   1   83.79   12.60
   8   5   1  298.67   25.10
   9   5   1   79.59   16.20
 -11   6   1  300.47   27.30
 -10   6   1  159.98   18.70
  -9   6   1  220.58   20.90
   8  -6  -1  216.58   15.50
  -8   6   1  198.28   18.70
   7  -6  -1  433.56   22.90
  -7   6   1  407.66   26.10
   6  -6  -1  161.08   12.50
  -6   6   1  160.08   14.90
  -5   6   1  743.43   35.90
  -4   6   1   55.99    8.20
  -3   6   1  655.03   24.40
  -2   6   1  486.25   25.20
  -2   6   1  526.75   20.10
  -1   6   1  144.89   11.70
   0   6   1  131.89   11.10
   1   6   1  598.04   29.00
   2   6   1  890.81   40.30
   3   6   1  241.38   17.20
   4   6   1  138.99   13.60
   5   6   1  486.35   28.70
   6   6   1   17.70    7.30
   7   6   1  340.57   25.90
   8   6   1   61.79   13.50
 -10   7   1   86.59   15.70
  -9   7   1  337.97   26.70
  -8   7   1  229.68   20.20
  -7   7   1   87.79   12.50
  -6   7   1  382.16   24.90
  -5   7   1    3.40    4.40
  -4   7   1  546.75   29.40
  -3   7   1  665.03   32.80
  -2   7   1  286.37   12.80
  -2   7   1  276.47   18.00
  -1   7   1  941.41   42.40
   0   7   1  209.78   15.10
   1   7   1  421.96   23.80
   2   7   1  183.08   15.00
   3   7   1  549.05   30.10
   4   7   1  256.47   19.60
   5   7   1   90.69   12.90
   6   7   1  514.05   32.20
   7   7   1   14.40    8.30
 -10   8   1   94.19   17.10
  -9   8   1  108.49   17.70
  -8   8   1  504.35   32.80
  -7   8   1   72.69   13.60
  -6   8   1  138.99   15.20
  -5   8   1  651.13   35.10
  -4   8   1  383.86   24.60
  -3   8   1  202.58   16.30
  -2   8   1  736.43   28.80
  -2   8   1  715.73   35.70
  -1   8   1   48.90    5.80
  -1   8   1   53.19    9.80
   0   8   1  505.75   27.90
   1   8   1  309.47   20.80
   2   8   1  451.55   26.50
   3   8   1  489.95   28.80
   4   8   1   10.20    6.20
   5   8   1  255.97   21.60
   6   8   1   98.29   14.90
  -9   9   1  317.97   27.00
  -8   9   1   85.79   14.90
  -7   9   1  547.15   34.40
  -6   9   1  109.39   14.50
  -5   9   1  425.36   27.80
  -4   9   1  172.88   16.40
  -3   9   1  908.21   44.20
  -2   9   1   12.70    6.10
  -1   9   1  479.45   22.10
  -1   9   1  526.65   29.70
   0   9   1   32.00    5.50
   0   9   1   27.60    8.00
   1   9   1  595.64   32.70
   2   9   1  400.26   26.00
   3   9   1  129.39   14.70
   4   9   1  132.09   15.90
   5   9   1   55.99   12.10
  -9  10   1   40.00   12.50
  -8  10   1  340.07   28.50
  -7  10   1  145.89   18.30
  -6  10   1  438.26   30.10
  -5  10   1  149.88   17.30
  -4  10   1  413.06   28.20
  -3  10   1    5.40    6.00
  -2  10   1  518.55   30.80
  -1  10   1   14.20    7.10
   0  10   1  397.46   20.10
   0  10   1  415.36   27.70
   1  10   1  199.08   18.60
   1  10   1  222.38   14.20
   2  10   1   87.09   14.20
   3  10   1   60.29   12.60
   4  10   1  191.68   19.20
  -7  11   1  121.89   18.20
  -6  11   1  235.98   22.80
  -5  11   1  236.68   22.40
  -4  11   1   56.99   13.10
  -3  11   1  185.38   18.90
  -2  11   1   25.30    9.00
  -1  11   1  252.57   21.60
   0  11   1  111.79   16.20
   1  11   1   91.99   10.60
   1  11   1   96.69   15.60
   2  11   1  118.79   11.30
   2  11   1  115.99   16.00
   3  11   1  107.39   12.40
   3  11   1  105.49   15.70
  -6  12   1  125.09   19.90
  -5  12   1   78.49   16.30
  -4  12   1  155.58   19.80
  -3  12   1   80.59   15.40
  -2  12   1  237.48   22.30
  -1  12   1  116.09   16.30
   0  12   1   55.99   12.90
   1  12   1   99.89   17.10
   2  12  -2   62.99    9.30
   1  12  -2  110.79   14.70
   1  12  -2  123.59   11.40
   0  12  -2  208.28   19.70
  -1  12  -2   90.89   14.70
  -2  12  -2  135.29   17.70
  -3  12  -2  367.06   28.00
  -4  12  -2  154.98   19.00
  -5  12  -2  286.57   25.20
  -6  12  -2   89.69   17.40
   4  11  -2  118.39   12.30
   3  11  -2   87.39   10.50
   2  11  -2  385.56   26.30
   2  11  -2  378.26   21.30
   1  11  -2  267.47   16.10
   1  11  -2  250.87   20.50
   0  11  -2  285.17   16.40
   0  11  -2  265.37   21.20
  -1  11  -2  267.17   21.30
  -2  11  -2  219.88   19.70
  -3  11  -2   46.80   11.50
  -4  11  -2  343.87   25.70
  -5  11  -2   31.70   10.00
  -6  11  -2  309.47   26.20
  -7  11  -2   10.20    8.40
   5  10  -2  126.69   12.50
   4  10  -2  116.69   11.50
   3  10  -2  133.59   14.60
   3  10  -2  130.09   11.60
   2  10  -2   63.69    8.30
   2  10  -2   70.09   12.10
   1  10  -2  358.56   18.70
   1  10  -2  328.67   22.50
   0  10  -2  226.48   13.90
   0  10  -2  227.88   18.10
  -1  10  -2   46.20    9.60
  -1  10  -2   48.70    6.60
  -2  10  -2  136.09   14.60
  -3  10  -2  269.37   21.00
  -4  10  -2  176.48   17.20
  -5  10  -2  406.06   28.10
  -6  10  -2   10.60    7.60
  -7  10  -2  226.68   22.10
  -8  10  -2   18.50    9.30
   6   9  -2   30.10    7.00
   5   9  -2  324.57   19.40
   4   9  -2  104.79   12.50
   4   9  -2  103.29   10.30
   3   9  -2  136.69   11.20
   3   9  -2  138.59   13.40
   2   9  -2  559.44   29.70
   2   9  -2  515.45   24.90
   1   9  -2  339.57   21.80
   1   9  -2  339.17   17.70
   0   9  -2  300.17   15.70
   0   9  -2  303.17   19.80
  -1   9  -2  206.98   12.00
  -1   9  -2  213.98   16.50
  -2   9  -2  437.86   26.30
  -2   9  -2  448.16   20.00
  -3   9  -2  235.28   18.50
  -4   9  -2  564.84   31.90
  -5   9  -2   37.20    9.70
  -6   9  -2  322.17   24.60
  -7   9  -2  116.49   16.00
  -8   9  -2  146.99   18.90
  -9   9  -2    7.00    7.90
   7   8  -2  107.39   12.50
   6   8  -2  106.99   10.90
   5   8  -2  122.89   13.00
   5   8  -2  119.49   10.50
   4   8  -2  656.63   32.80
   4   8  -2  641.64   29.60
   3   8  -2  106.89   11.20
   3   8  -2   94.09    9.00
   2   8  -2  913.01   36.60
   2   8  -2  841.72   39.50
   1   8  -2  461.45   25.10
   1   8  -2  458.65   21.20
   0   8  -2  815.82   37.70
   0   8  -2  838.72   33.50
  -1   8  -2  346.07   20.70
  -1   8  -2  344.57   16.20
  -2   8  -2  111.89   11.70
  -2   8  -2  112.39    7.70
  -3   8  -2  411.06   17.90
  -3   8  -2  413.26   24.40
  -4   8  -2   49.00    9.40
  -5   8  -2   88.59   12.30
  -6   8  -2  403.36   26.80
  -7   8  -2   82.99   13.90
  -8   8  -2  216.28   21.50
  -9   8  -2   88.79   16.60
   6   7  -2   16.50    6.40
   5   7  -2 1507.15   62.59
   5   7  -2 1471.65   58.69
   4   7  -2  100.39    8.90
   4   7  -2  102.49   10.60
   3   7  -2  486.05   25.00
   3   7  -2  499.35   22.80
   2   7  -2  306.67   18.00
   2   7  -2  320.07   16.00
   1   7  -2  635.64   29.60
   1   7  -2  602.34   26.00
   0   7  -2  169.48    9.50
   0   7  -2  154.08   11.90
  -1   7  -2  742.43   33.90
  -1   7  -2  747.03   29.50
  -2   7  -2  394.76   22.40
  -2   7  -2  423.96   17.70
  -3   7  -2  382.56   16.30
  -3   7  -2  368.06   21.70
  -4   7  -2  507.55   27.90
  -5   7  -2  354.56   23.20
  -6   7  -2   36.40    9.10
  -7   7  -2  836.12   43.90
  -8   7  -2   87.39   15.40
  -9   7  -2  179.88   19.80
 -10   7  -2   42.50   13.40
   7   6  -2  148.99   14.30
   6   6  -2  747.93   36.30
   5   6  -2   47.40    8.30
   4   6  -2 1017.40   43.60
   3   6  -2  298.77   16.80
   3   6  -2  285.17   14.90
   2   6  -2  437.36   21.50
   2   6  -2  415.16   19.20
   1   6  -2  543.05   23.70
   1   6  -2  606.64   26.80
   0   6  -2  626.84   27.90
   0   6  -2  608.34   24.80
  -1   6  -2  352.66   18.80
  -1   6  -2  364.46   15.60
  -2   6  -2  787.52   30.40
  -2   6  -2  808.32   35.50
  -3   6  -2  398.66   22.00
  -3   6  -2  424.06   17.20
  -4   6  -2  796.82   36.90
  -4   6  -2  743.13   29.30
  -5   6  -2   69.09    9.80
  -6   6  -2  927.61   44.90
  -7   6  -2   93.99   13.10
  -8   6  -2  284.27   22.90
  -9   6  -2   58.89   13.10
 -10   6  -2  323.97   27.90
   8   5  -2  532.55   30.60
   7   5  -2   97.29   11.40
   6   5  -2   60.49    8.60
   5   5  -2  604.14   29.10
   4   5  -2  257.87   15.40
   3   5  -2  261.57   13.40
   3   5  -2  261.97   14.90
   2   5  -2  774.22   30.70
   2   5  -2  769.62   32.10
   1   5  -2   23.20    3.60
   1   5  -2   21.70    4.20
   0   5  -2  668.73   26.70
   0   5  -2  707.53   29.20
  -1   5  -2  467.65   18.80
  -1   5  -2  460.35   21.80
  -2   5  -2 1299.77   47.10
  -2   5  -2 1291.27   51.49
  -3   5  -2  710.23   27.50
  -3   5  -2  738.43   33.00
  -4   5  -2  563.04   22.40
  -4   5  -2  586.24   28.70
  -5   5  -2  914.71   33.80
  -5   5  -2  880.91   41.50
  -6   5  -2   52.39   10.20
  -7   5  -2  819.62   41.60
  -8   5  -2  250.07   21.00
  -9   5  -2  350.36   27.00
 -10   5  -2  176.68   20.90
   9   4  -2  398.06   28.80
   8   4  -2  170.68   15.70
   7   4  -2   42.20    8.30
   6   4  -2  440.76   24.00
   5   4  -2   77.89    8.30
   4   4  -2  837.52   35.20
   3   4  -2 1643.94   61.99
   2   4  -2  144.69    8.20
   2   4  -2  144.49    8.80
   1   4  -2 1047.90   39.70
   1   4  -2 1014.80   38.30
   0   4  -2  747.33   29.80
   0   4  -2  738.33   28.10
  -1   4  -2 1075.19   42.20
  -1   4  -2 1084.49   39.40
  -2   4  -2 1025.70   37.00
  -2   4  -2  992.80   40.70
  -3   4  -2 2085.49   78.69
  -3   4  -2 2050.09   73.39
  -4   4  -2  264.57   11.40
  -4   4  -2  244.98   16.10
  -5   4  -2  193.18    9.40
  -5   4  -2  192.48   14.80
  -6   4  -2  636.84   25.00
  -6   4  -2  617.84   32.40
  -7   4  -2   47.20   10.10
  -8   4  -2  300.47   23.20
  -9   4  -2  368.76   27.60
 -10   4  -2   46.80   12.80
   9   3  -2  601.04   33.40
   8   3  -2  580.74   31.20
   7   3  -2  123.19   11.90
   6   3  -2  451.45   23.40
   5   3  -2  463.25   22.50
   4   3  -2 1557.34   59.39
   3   3  -2   40.70    4.50
   2   3  -2 3091.09  108.29
   2   3  -2 3019.50  107.69
   1   3  -2  696.03   26.30
   1   3  -2  697.23   26.70
   0   3  -2 3254.87  115.09
   0   3  -2 3269.87  113.99
  -1   3  -2  228.28    9.70
  -1   3  -2  221.08   11.40
  -2   3  -2 1916.51   68.39
  -2   3  -2 1945.41   71.89
  -3   3  -2 1321.37   52.29
  -3   3  -2 1311.87   47.50
  -4   3  -2  475.75   23.90
  -4   3  -2  473.65   18.90
  -5   3  -2  238.18   16.10
  -5   3  -2  247.08   11.00
   5  -3   2  213.08   11.00
  -6   3  -2  107.29   11.80
  -7   3  -2   94.99   12.40
  -8   3  -2  659.73   37.50
  -9   3  -2   95.79   16.10
 -10   3  -2  215.18   22.60
 -11   3  -2   50.09   13.80
  10   2  -2  450.15   29.50
  -8  -2   2  275.87   19.50
  -7  -2   2  464.65   25.40
  -6  -2   2  872.71   38.30
  -5  -2   2  550.04   25.40
   4   2  -2  236.68   12.70
   3   2  -2 2281.67   81.89
   2   2  -2  140.59    7.00
   2   2  -2  142.49    7.00
   1   2  -2 3804.72  132.49
   1   2  -2 3744.63  131.89
   0   2  -2  796.22   28.80
   0   2  -2  781.72   29.20
  -1   2  -2  275.07   11.50
  -1   2  -2  296.57   13.20
  -2   2  -2 1268.17   48.60
  -2   2  -2 1271.97   45.60
  -3   2  -2 1341.37   53.19
  -3   2  -2 1376.56   49.00
  -4   2  -2  158.08    8.50
  -4   2  -2  171.28   12.60
   4  -2   2  192.28    8.50
  -5   2  -2  786.82   36.00
   5  -2   2  742.73   29.20
  -6   2  -2  391.56   23.90
  -7   2  -2  348.17   23.80
  -8   2  -2  219.88   19.80
  -9   2  -2  401.06   28.80
 -10   2  -2   -1.40    6.90
 -11  -1   2  367.56   28.10
 -10  -1   2   20.40    8.60
  -9  -1   2  348.67   24.00
  -8  -1   2  618.24   32.60
  -7  -1   2  657.83   32.30
  -6  -1   2 1066.69   44.90
  -5  -1   2  873.21   36.50
  -4  -1   2 1481.25   55.79
   3   1  -2   73.49    4.60
  -3  -1   2   88.29    5.70
   2   1  -2 1109.49   36.70
  -2  -1   2  933.51   36.50
   1   1  -2  602.74   22.10
   0   1  -2  921.01   33.30
   0   1  -2  938.91   33.60
  -1   1  -2 1438.26   52.19
  -1   1  -2 1408.76   50.49
  -2   1  -2  846.82   33.80
  -2   1  -2  835.12   30.80
  -3   1  -2 1029.90   42.10
  -3   1  -2  993.10   37.90
   3  -1   2 1075.69   36.90
  -4   1  -2 2260.17   88.19
   4  -1   2 2371.76   81.89
  -5   1  -2  375.96   22.50
   5  -1   2  423.86   17.10
  -6   1  -2  491.95   27.70
  -7   1  -2    3.90    5.10
  -8   1  -2  549.85   33.00
  -9   1  -2   14.50    8.60
 -10   1  -2  184.78   21.20
 -11   0   2   36.70   11.20
 -10   0   2  608.84   35.80
   9   0  -2   97.69   11.30
  -9   0   2  114.49   13.70
   8   0  -2  158.58   13.20
  -8   0   2  165.58   14.70
  -7   0   2  510.65   27.10
  -6   0   2 1028.10   43.90
  -5   0   2  479.15   22.80
  -4   0   2  140.99    9.00
   3   0  -2 1523.75   53.69
  -3   0   2 1519.55   55.59
   2   0  -2  338.27   12.50
  -2   0   2  326.87   13.30
   1   0  -2 1393.36   49.40
   1   0  -2 1393.96   48.00
  -1   0   2 1316.67   48.00
   0   0  -2  290.67   11.70
   0   0  -2  287.27   11.60
   0   0   2  327.17   12.50
  -1   0  -2 1097.09   40.70
  -1   0  -2 1059.69   38.60
  -2   0  -2 2630.14   95.39
  -2   0  -2 2814.32   98.89
  -3   0  -2  554.54   25.50
  -4   0  -2  980.30   42.00
  -5   0  -2 2311.17   89.99
  -6   0  -2  413.66   25.00
  -7   0  -2  172.38   16.50
  -8   0  -2  133.19   15.80
  -9   0  -2  293.57   24.80
 -10   0  -2   44.10   12.50
 -11   1   2  495.85   32.80
 -10   1   2    0.50    5.70
   9  -1  -2  173.98   13.80
  -9   1   2  120.69   14.80
   8  -1  -2  248.48   16.50
  -8   1   2  264.17   19.10
   7  -1  -2  204.48   14.20
  -7   1   2  230.78   16.10
   6  -1  -2  145.89   10.90
  -6   1   2  153.28   11.90
   5  -1  -2  190.18   11.90
   4  -1  -2   42.30    5.20
   3  -1  -2  957.80   33.70
   3  -1  -2  977.50   37.30
  -3   1   2  938.61   36.90
   2  -1  -2 1167.38   45.40
   2  -1  -2 1255.57   42.80
  -2   1   2 1255.07   45.00
   1  -1  -2  170.28    8.30
   1  -1  -2  165.18    6.70
  -1   1   2  165.08    8.00
   0  -1  -2 1051.99   38.00
   0  -1  -2 1130.79   38.90
   0   1   2 1025.60   39.70
   1   1   2 9999.00  353.86
  -3  -1  -2 1342.97   53.39
  -4  -1  -2 1000.90   43.20
  -5  -1  -2  926.01   42.20
  -6  -1  -2   68.09   11.00
  -7  -1  -2  166.08   16.40
  -8  -1  -2  199.58   19.30
  10   1   2  240.78   24.10
 -11   2   2   22.40    9.70
 -10   2   2  611.54   36.50
   9  -2  -2  209.68   15.30
  -9   2   2  198.08   17.90
   8  -2  -2  187.38   13.80
  -8   2   2  183.28   15.80
   7  -2  -2  432.36   21.80
  -7   2   2  388.46   23.10
   6  -2  -2  440.66   21.50
  -6   2   2  415.26   22.70
   5  -2  -2  201.18   12.20
  -5   2   2  191.78   12.90
   4  -2  -2 2885.21  106.49
   4  -2  -2 2864.01  101.79
  -4   2   2 3098.39  107.89
   3  -2  -2  926.21   35.50
  -3   2   2  873.31   35.60
   2  -2  -2  648.74   27.00
  -2   2   2  707.93   27.20
   1  -2  -2  692.53   27.40
  -1   2   2  707.73   27.80
   0   2   2 6693.23  239.68
   1   2   2  166.38   10.20
   2   2   2 1422.66   55.49
   4   2   2   46.60    7.00
   5   2   2  222.78   16.50
   6   2   2  155.28   14.80
   7   2   2   49.90   10.70
   8   2   2  204.08   19.50
   9   2   2  126.39   17.00
  10   2   2  161.58   20.00
 -11   3   2  276.27   24.50
 -10   3   2  209.88   19.80
   9  -3  -2  278.87   18.40
  -9   3   2  309.97   22.70
   8  -3  -2  307.87   19.20
  -8   3   2  394.86   23.80
   7  -3  -2  177.18   12.90
  -7   3   2  199.28   15.70
   6  -3  -2  356.76   18.20
  -6   3   2  300.77   19.20
   5  -3  -2 1249.47   47.10
  -5   3   2 1096.79   48.30
   4  -3  -2  614.44   27.50
  -4   3   2  670.93   28.90
   3  -3  -2  912.11   36.20
  -3   3   2  882.81   36.60
   2  -3  -2  311.07   15.50
  -2   3   2  351.96   16.30
  -1   3   2  826.02   33.40
   0   3   2  224.78   12.70
   1   3   2 2515.25   92.89
   2   3   2  257.27   15.30
   3   3   2  345.77   19.90
   4   3   2 1090.39   47.60
   5   3   2  119.19   12.30
   6   3   2  352.96   23.40
   7   3   2  455.95   28.80
   8   3   2  208.68   20.00
   9   3   2   68.29   13.90
 -11   4   2  122.29   17.30
 -10   4   2  152.88   17.60
   9  -4  -2  479.05   26.60
  -9   4   2  548.35   31.60
   8  -4  -2  197.38   14.20
  -8   4   2  157.08   15.80
   7  -4  -2  426.86   22.80
  -7   4   2  445.06   25.70
   6  -4  -2  399.66   20.30
  -6   4   2  351.36   21.80
   5  -4  -2  103.29    9.20
  -5   4   2  118.89   10.50
   4  -4  -2 1648.34   61.89
  -4   4   2 1566.04   63.09
   3  -4  -2 1565.04   60.59
  -3   4   2 1583.04   61.59
  -3   4   2 1621.24   55.29
  -2   4   2  255.37   14.50
  -1   4   2  540.65   24.60
   0   4   2 1975.20   74.69
   1   4   2  161.68   11.60
   2   4   2  488.25   24.60
   3   4   2  306.77   18.90
   4   4   2  118.89   12.10
   5   4   2  557.44   31.10
   6   4   2  481.65   29.70
   7   4   2  203.18   19.60
   8   4   2  448.86   31.50
   9   4   2  110.89   18.40
 -11   5   2  183.88   21.10
 -10   5   2  239.08   21.70
   9  -5  -2  212.98   16.30
  -9   5   2  202.08   19.10
   8  -5  -2  786.22   37.10
  -8   5   2  826.02   41.70
   7  -5  -2    0.20    3.70
  -7   5   2    9.60    5.60
   6  -5  -2  368.56   19.90
  -6   5   2  350.26   21.90
   5  -5  -2  809.72   34.30
  -5   5   2  730.93   35.60
   4  -5  -2  478.85   23.60
  -4   5   2  501.75   25.30
  -3   5   2  174.28   12.70
  -3   5   2  187.78    7.70
  -2   5   2  271.57   16.20
  -1   5   2  267.97   15.70
   0   5   2 1163.98   48.00
   1   5   2  308.97   18.30
   2   5   2 1119.99   48.30
   3   5   2  256.47   17.70
   4   5   2 1251.67   55.19
   5   5   2  179.98   16.40
   6   5   2  304.27   23.10
   7   5   2  594.44   36.10
   8   5   2  156.08   19.80
 -11   6   2  238.18   23.60
 -10   6   2    8.70    7.40
   9  -6  -2  509.15   28.10
  -9   6   2  564.94   34.20
   8  -6  -2   -0.80    4.20
  -8   6   2    6.00    6.00
   7  -6  -2  790.32   35.60
  -7   6   2  719.03   38.80
   6  -6  -2   61.29    9.00
  -6   6   2   51.59    9.20
  -5   6   2  343.57   21.50
  -4   6   2  505.45   26.80
  -3   6   2  612.94   30.30
  -3   6   2  636.14   23.50
  -2   6   2   73.89    8.80
  -1   6   2 1404.56   57.49
   0   6   2  780.42   35.90
   1   6   2  459.85   24.80
   2   6   2    6.10    4.50
   3   6   2 1047.00   48.00
   4   6   2    6.20    5.70
   5   6   2  373.36   25.40
   6   6   2  123.69   15.90
   7   6   2   36.00   11.00
   8   6   2  174.08   20.60
 -11   7   2   61.69   14.70
 -10   7   2  155.08   19.50
   9  -7  -2   45.00    9.50
  -9   7   2   35.90   10.40
   8  -7  -2  393.96   23.20
  -8   7   2  346.27   25.90
  -7   7   2  345.47   24.40
  -6   7   2  578.64   32.00
  -5   7   2  283.87   20.10
  -4   7   2  275.87   19.00
  -3   7   2   43.70    8.50
  -2   7   2  373.26   22.30
  -1   7   2   27.60    6.90
   0   7   2  679.53   33.80
   1   7   2  196.48   15.50
   2   7   2  417.36   25.00
   3   7   2   46.10   10.00
   4   7   2  501.65   30.30
   5   7   2   29.00    9.40
   6   7   2   20.20    9.10
   7   7   2  113.49   18.00
 -10   8   2  128.29   18.50
  -9   8   2  127.49   17.30
  -8   8   2  273.67   23.60
  -7   8   2   97.99   14.00
  -6   8   2  248.98   20.20
  -5   8   2  112.89   13.50
  -4   8   2  543.95   30.40
  -3   8   2  762.92   37.90
  -2   8   2   56.09   10.00
  -2   8   2   50.69    7.20
  -1   8   2  704.73   36.10
   0   8   2  229.58   17.60
   1   8   2  347.67   22.90
   2   8   2   91.39   12.10
   3   8   2  418.26   26.90
   4   8   2  107.69   15.40
   5   8   2  219.38   21.00
   6   8   2  208.68   21.60
  -9   9   2  187.08   21.60
  -8   9   2  103.69   17.50
  -7   9   2  427.26   29.30
  -6   9   2  216.48   19.90
  -5   9   2  814.72   42.80
  -4   9   2  315.37   22.90
  -3   9   2  614.14   33.90
  -2   9   2  300.17   21.60
  -1   9   2  153.08   15.70
   0   9   2  199.58   17.60
   1   9   2  126.29   14.60
   2   9   2   86.59   12.80
   3   9   2  180.98   18.20
   4   9   2   68.89   13.20
   5   9   2  197.78   21.00
  -9  10   2    3.90    7.80
  -8  10   2  261.47   24.80
  -7  10   2   55.59   13.00
  -6  10   2  727.43   41.60
  -5  10   2   79.99   13.90
  -4  10   2  448.26   29.40
  -3  10   2  221.28   19.60
  -2  10   2  128.39   15.20
  -1  10   2  103.69   14.40
   0  10   2  263.67   22.00
   1  10   2   47.80   11.20
   2  10   2  277.77   23.20
   3  10   2   16.50    8.40
   4  10   2  134.19   17.80
  -7  11   2  231.18   23.40
  -6  11   2   10.80    8.20
  -5  11   2   94.39   15.90
  -4  11   2  172.18   19.10
  -3  11   2  119.79   16.20
  -2  11   2  204.08   19.90
  -1  11   2  279.97   23.70
   0  11   2   16.60    9.10
   1  11   2  212.88   21.00
   1  11   2  191.38   14.30
   2  11   2  103.29   16.90
  -5  12   2   18.30    9.90
  -4  12   2   52.19   13.10
  -3  12   2  168.48   19.80
  -2  12   2  133.59   17.90
  -1  12   2  114.39   17.10
   0  12   2  155.68   19.60
   2  12  -3  140.69   12.80
   1  12  -3  109.69   11.50
   0  12  -3   71.69   13.00
  -1  12  -3  170.78   18.30
  -2  12  -3   27.30   10.20
  -3  12  -3  255.27   22.50
  -4  12  -3  260.37   23.30
  -5  12  -3  206.18   21.80
   4  11  -3   53.29    9.40
   3  11  -3   29.10    7.10
   2  11  -3  162.58   13.20
   1  11  -3   10.40    4.90
   1  11  -3    8.90    6.00
   0  11  -3  518.85   24.80
   0  11  -3  506.25   30.30
  -1  11  -3   71.69   12.50
  -2  11  -3  335.27   24.60
  -3  11  -3  147.39   16.50
  -4  11  -3  198.18   19.50
  -5  11  -3  110.09   16.20
  -6  11  -3  269.27   24.50
  -7  11  -3   42.00   12.10
   6  10  -3   52.49    9.50
   5  10  -3  119.79   13.30
   4  10  -3   62.59    9.40
   3  10  -3  639.74   30.20
   2  10  -3   68.69    9.00
   2  10  -3   72.69   10.70
   1  10  -3  552.34   25.60
   1  10  -3  521.15   29.20
   0  10  -3   38.80    8.90
   0  10  -3   46.50    6.80
  -1  10  -3 1073.39   49.70
  -1  10  -3 1060.79   42.90
  -2  10  -3   52.59   10.60
  -3  10  -3  317.27   22.50
  -4  10  -3  232.68   19.90
  -5  10  -3  282.57   23.30
  -6  10  -3   60.29   13.20
  -7  10  -3  136.79   18.30
  -8  10  -3   22.10   10.60
   7   9  -3  286.27   19.10
   6   9  -3   79.59   10.80
   5   9  -3  101.99   10.60
   4   9  -3  271.27   16.40
   3   9  -3  310.37   20.20
   3   9  -3  299.07   17.30
   2   9  -3  154.48   14.00
   2   9  -3  166.48   12.00
   1   9  -3   97.59    8.70
   1   9  -3   99.39   11.10
   0   9  -3  887.71   36.50
   0   9  -3  896.51   41.20
  -1   9  -3   56.69   10.20
  -1   9  -3   64.99    7.30
  -2   9  -3  429.66   19.80
  -2   9  -3  438.06   26.00
  -3   9  -3  141.19   14.10
  -4   9  -3   55.09   10.50
  -5   9  -3  168.98   17.20
  -6   9  -3  281.07   23.00
  -7   9  -3   61.49   13.10
  -8   9  -3  254.27   24.20
   8   8  -3  254.07   18.00
   7   8  -3   28.70    7.00
   6   8  -3  292.67   18.00
   5   8  -3  256.47   16.10
   4   8  -3  193.88   13.30
   4   8  -3  202.28   15.10
   3   8  -3  765.32   35.10
   3   8  -3  740.03   32.50
   2   8  -3  164.38   11.00
   2   8  -3  143.99   12.50
   1   8  -3  213.78   12.50
   1   8  -3  203.48   14.60
   0   8  -3   81.29    9.30
   0   8  -3   78.99    7.10
  -1   8  -3  804.12   37.80
  -1   8  -3  823.82   32.90
  -2   8  -3  304.97   19.70
  -2   8  -3  300.87   14.70
  -3   8  -3  552.44   23.30
  -3   8  -3  562.74   29.80
  -4   8  -3  339.27   22.60
  -5   8  -3  380.86   25.10
  -6   8  -3  239.48   20.30
  -7   8  -3  305.27   24.60
  -8   8  -3  105.19   15.60
  -9   8  -3  206.68   22.10
   8   7  -3   53.09    9.00
   7   7  -3  445.96   23.50
   6   7  -3  165.38   12.50
   5   7  -3  401.66   22.70
   5   7  -3  425.36   21.30
   4   7  -3  719.83   30.90
   4   7  -3  697.33   32.50
   3   7  -3  665.83   31.50
   3   7  -3  725.33   30.00
   2   7  -3  451.05   21.10
   2   7  -3  470.95   23.50
   1   7  -3  205.78   11.80
   1   7  -3  224.18   14.10
   0   7  -3  409.16   21.60
   0   7  -3  437.46   19.00
  -1   7  -3  550.64   26.90
  -1   7  -3  528.65   22.60
  -2   7  -3  110.49   10.60
  -2   7  -3  107.69    7.20
  -3   7  -3 1245.08   53.29
  -3   7  -3 1247.18   46.70
  -4   7  -3  150.68   13.80
  -4   7  -3  128.39    8.50
  -5   7  -3  716.43   36.60
  -6   7  -3  745.93   39.40
  -7   7  -3  103.39   14.10
  -8   7  -3  443.66   30.30
  -9   7  -3  265.07   24.60
   9   6  -3  102.69   12.00
   8   6  -3  553.54   27.30
   7   6  -3   12.70    4.80
   6   6  -3  254.77   15.10
   6   6  -3  258.07   19.10
   5   6  -3  151.18   10.80
   5   6  -3  146.49   11.80
   4   6  -3  190.08   12.10
   4   6  -3  208.88   13.40
   3   6  -3  212.38   12.20
   3   6  -3  215.68   13.20
   2   6  -3  795.32   32.00
   2   6  -3  787.62   33.50
   1   6  -3  420.06   18.90
   1   6  -3  436.66   20.80
   0   6  -3 1454.05   56.19
   0   6  -3 1423.66   53.29
  -1   6  -3  133.99    8.00
  -1   6  -3  139.49   10.60
  -2   6  -3  582.94   27.90
  -2   6  -3  597.54   23.80
  -3   6  -3  289.17   13.30
  -3   6  -3  290.57   18.10
  -4   6  -3 1034.20   39.30
  -4   6  -3 1044.10   46.10
  -5   6  -3   22.10    6.90
  -5   6  -3   18.70    3.40
  -6   6  -3  864.51   42.90
  -7   6  -3  533.85   32.00
  -8   6  -3  476.25   31.50
  -9   6  -3   86.49   16.00
 -10   6  -3  194.38   22.50
  10   5  -3   52.59    8.90
   9   5  -3  154.58   12.80
   8   5  -3  111.89   10.60
   7   5  -3  182.08   12.50
   6   5  -3  124.59    9.60
   6   5  -3  112.29   10.60
   5   5  -3  139.69   10.80
   4   5  -3  725.93   31.10
   4   5  -3  711.13   29.90
   3   5  -3  234.58   12.80
   3   5  -3  221.58   12.00
   2   5  -3   63.69    5.60
   2   5  -3   64.59    6.00
   1   5  -3 3424.86  123.09
   1   5  -3 3452.75  121.79
   0   5  -3 1163.58   44.80
   0   5  -3 1126.59   42.70
  -1   5  -3  763.72   29.30
  -1   5  -3  755.82   32.10
  -2   5  -3  231.98   11.10
  -2   5  -3  238.18   14.40
  -3   5  -3  816.82   36.00
  -3   5  -3  796.52   31.00
  -4   5  -3   15.40    3.10
  -4   5  -3   19.90    5.90
  -5   5  -3  336.27   21.30
  -5   5  -3  321.87   14.70
  -6   5  -3  251.07   19.00
  -7   5  -3  134.29   15.30
  -8   5  -3  386.16   27.30
  -9   5  -3  288.07   25.00
 -10   5  -3   28.70   11.60
  10   4  -3   29.10    6.60
   9   4  -3  358.16   19.70
   7   4  -3  190.68   14.60
   6   4  -3  189.08   13.40
   6   4  -3  196.48   11.90
   5   4  -3 1147.59   46.30
   5   4  -3 1156.48   44.80
   4   4  -3  123.59    8.20
   4   4  -3  131.69    8.90
   3   4  -3  606.24   24.90
   3   4  -3  577.54   24.30
   2   4  -3 2526.25   93.19
   2   4  -3 2694.23   93.59
   1   4  -3   69.59    5.30
   1   4  -3   70.09    5.10
   0   4  -3 3373.56  120.29
   0   4  -3 3469.25  121.79
  -1   4  -3  106.09    6.10
  -1   4  -3   99.89    7.60
  -2   4  -3  406.66   16.90
  -2   4  -3  412.26   20.10
  -3   4  -3   25.50    5.60
  -3   4  -3   21.80    3.30
  -4   4  -3  966.40   41.90
  -4   4  -3  937.81   35.90
  -5   4  -3  144.99    8.20
  -5   4  -3  133.69   12.30
  -6   4  -3   48.90    9.30
  -6   4  -3   54.69    5.30
  -7   4  -3  210.98   18.10
  -8   4  -3  262.77   22.20
  -9   4  -3   46.90   12.50
 -10   4  -3  368.26   30.40
  10   3  -3  167.88   12.80
   8   3  -3  484.35   26.60
   7   3  -3  172.88   13.20
   6   3  -3  738.03   32.60
   5   3  -3  206.58   12.30
   5   3  -3  214.68   11.40
   4   3  -3 2605.94   93.39
   4   3  -3 2603.04   94.19
   3   3  -3 1180.08   43.70
   3   3  -3 1167.68   43.60
   2   3  -3  101.59    6.10
   2   3  -3  103.89    5.70
   1   3  -3 3029.30  103.79
   1   3  -3 2875.81  103.89
   0   3  -3  852.61   31.70
   0   3  -3  851.11   32.40
  -1   3  -3  497.95   21.60
  -1   3  -3  515.05   19.90
  -2   3  -3 1021.60   39.00
  -2   3  -3 1096.09   42.70
  -3   3  -3  620.34   23.80
  -3   3  -3  592.04   27.70
  -4   3  -3  620.24   24.80
  -4   3  -3  633.04   30.20
  -5   3  -3  269.77   17.80
  -5   3  -3  250.87   12.40
  -6   3  -3 1206.88   54.19
  -7   3  -3   22.90    8.30
  -8   3  -3  380.06   27.30
  -9   3  -3  278.07   24.40
 -10   3  -3   58.69   14.30
  -8  -2   3  162.38   14.20
  -7  -2   3  484.95   25.20
  -6  -2   3  634.44   28.90
   5   2  -3 1932.51   68.29
  -5  -2   3 1816.92   69.99
   4   2  -3  445.06   18.30
   4   2  -3  430.96   18.90
   3   2  -3  749.42   28.20
   3   2  -3  734.23   27.90
   2   2  -3 1279.47   46.10
   2   2  -3 1267.67   44.90
   1   2  -3   59.59    4.00
   1   2  -3   56.39    3.20
   0   2  -3  141.59    6.90
   0   2  -3  134.89    7.20
  -1   2  -3 1602.14   57.89
  -1   2  -3 1631.04   59.59
  -2   2  -3  309.27   13.40
  -2   2  -3  324.77   16.30
  -3   2  -3  994.50   41.30
  -3   2  -3  982.90   36.90
  -4   2  -3  284.37   13.40
  -4   2  -3  314.07   18.40
  -5   2  -3 1224.68   52.69
  -5   2  -3 1188.58   45.40
  -6   2  -3  170.38   15.50
  -7   2  -3  885.41   44.70
  -8   2  -3   48.60   10.90
  -9   2  -3  136.89   17.70
 -10   2  -3  181.68   21.60
  10   1  -3  661.23   35.10
 -10  -1   3  665.73   45.00
  -9  -1   3  143.39   14.70
  -8  -1   3  221.78   16.70
  -7  -1   3  301.87   18.20
   6   1  -3 1226.48   46.70
  -6  -1   3 1273.87   50.49
   5   1  -3  224.58   10.40
  -5  -1   3  201.18   12.10
   4   1  -3 1449.46   53.09
  -4  -1   3 1492.95   54.69
   3   1  -3  690.93   25.20
  -3  -1   3  650.63   25.30
   2   1  -3  144.49    6.80
   1   1  -3  924.91   33.60
   0   1  -3  426.46   17.10
   0   1  -3  424.86   16.70
  -1   1  -3  260.57   12.80
  -1   1  -3  255.57   11.10
  -2   1  -3 1283.67   49.60
  -2   1  -3 1257.27   46.20
  -3   1  -3  186.68    9.30
  -3   1  -3  188.08   12.70
  -4   1  -3  636.34   25.80
   4  -1   3  657.83   23.50
  -5   1  -3  441.46   25.00
  -6   1  -3 1033.60   48.00
  -7   1  -3  179.88   17.20
  -8   1  -3  286.77   23.40
  -9   1  -3  278.27   24.60
 -10   1  -3  110.89   19.00
  10   0  -3   52.49   10.00
 -10   0   3   60.69   11.50
   9   0  -3  138.39   13.60
  -9   0   3  182.98   15.90
   8   0  -3  220.08   15.90
  -8   0   3  184.58   15.40
   7   0  -3  134.59   11.60
  -7   0   3  112.79   11.00
   6   0  -3  505.05   19.40
  -6   0   3  438.66   23.00
   5   0  -3   91.19    5.40
   4   0  -3  181.78    8.50
  -4   0   3  209.18   10.70
   3   0  -3  918.51   33.00
  -3   0   3  908.41   34.20
   2   0  -3 3738.23  130.89
   2   0  -3 3669.33  132.29
  -2   0   3 3802.52  131.79
   1   0  -3 4330.97  150.68
   1   0  -3 4228.48  147.89
  -1   0   3 4137.89  148.89
   0   0  -3   97.09    5.40
   0   0  -3  102.89    5.50
  -1   0  -3  425.16   19.20
  -1   0  -3  440.26   17.20
  -2   0  -3 1358.56   49.60
  -2   0  -3 1368.26   53.09
  -3   0  -3  883.51   34.70
  -3   0  -3  946.01   39.40
  -4   0  -3  275.97   17.50
  -5   0  -3  668.43   33.70
  -6   0  -3   83.99   11.60
  -7   0  -3  646.74   36.10
  -8   0  -3  236.08   21.10
  -9   0  -3  115.49   18.40
 -10   0  -3  219.78   23.70
 -11   1   3   77.69   14.20
  10  -1  -3  477.35   27.60
 -10   1   3  486.65   30.50
   9  -1  -3  168.78   14.50
  -9   1   3  156.68   15.70
   8  -1  -3  123.89   11.60
  -8   1   3  104.09   11.80
   7  -1  -3 1037.70   43.70
   7  -1  -3  995.00   37.40
  -7   1   3  981.80   43.90
   6  -1  -3  153.78    7.90
   6  -1  -3  169.88   12.30
  -6   1   3  185.38   12.50
   5  -1  -3   11.90    1.90
   5  -1  -3    8.60    3.60
   4  -1  -3  197.28    8.20
  -4   1   3  200.28   11.30
   3  -1  -3 1978.40   73.29
   3  -1  -3 1980.30   69.29
  -3   1   3 1994.00   71.99
   2  -1  -3  654.63   21.80
  -2   1   3  528.65   23.00
   1  -1  -3 1317.07   50.59
   1  -1  -3 1320.67   48.90
  -1   1   3 1511.75   50.89
   0  -1  -3 4193.88  152.98
   0  -1  -3 4083.09  150.68
   0   1   3 4648.53  154.88
  -1  -1  -3  162.48    7.30
   1   1   3  114.49    8.60
   2   1   3 2012.90   76.09
   3   1   3  944.71   40.70
  -5  -1  -3  511.85   28.20
  -6  -1  -3  120.39   13.60
   9   1   3  289.07   25.60
  10   1   3  112.69   19.60
 -12   2   3  158.38   21.00
 -11   2   3  237.28   22.10
  10  -2  -3  197.68   16.20
 -10   2   3  209.48   19.30
   9  -2  -3  391.46   23.30
  -9   2   3  412.16   25.70
   8  -2  -3 1203.18   51.19
  -8   2   3 1211.68   53.29
   7  -2  -3    0.10    3.40
  -7   2   3    0.50    3.00
   6  -2  -3  881.11   37.70
   6  -2  -3  890.01   31.60
  -6   2   3  836.82   38.20
   5  -2  -3   38.00    6.00
   5  -2  -3   34.20    2.40
  -5   2   3   49.30    6.50
   4  -2  -3  803.52   34.90
   4  -2  -3  857.81   30.10
  -4   2   3  891.31   35.20
   3  -2  -3  949.90   38.40
   3  -2  -3 1055.59   34.20
  -3   2   3  892.51   37.70
   2  -2  -3 1474.95   51.29
   2  -2  -3 1474.35   54.89
  -2   2   3 1428.36   54.49
   1  -2  -3  753.62   27.20
   1  -2  -3  780.52   29.60
  -1   2   3  698.23   29.70
   0   2   3  682.43   28.60
   2   2   3  807.12   35.20
   4   2   3 1139.19   49.60
   5   2   3  141.09   13.60
   6   2   3  248.38   19.80
   7   2   3  115.89   14.80
   8   2   3  297.87   24.50
   9   2   3   75.99   15.00
 -12   3   3  106.89   18.20
 -11   3   3  213.18   20.90
  10  -3  -3  235.78   17.90
 -10   3   3  240.88   20.70
   9  -3  -3  264.47   18.60
  -9   3   3  302.27   21.70
   8  -3  -3    7.80    4.70
  -8   3   3   10.60    5.50
   7  -3  -3 1672.33   68.39
  -7   3   3 1796.42   71.09
   6  -3  -3  103.59    9.70
  -6   3   3  131.39   11.30
   5  -3  -3 1468.75   56.79
  -5   3   3 1405.86   57.29
   4  -3  -3  548.45   23.70
  -4   3   3  439.56   22.70
   3  -3  -3 1610.34   60.99
  -3   3   3 1589.74   60.89
   2  -3  -3  232.98   12.10
  -2   3   3  175.18   11.40
  -1   3   3 1677.23   63.39
   0   3   3 1335.37   52.39
   1   3   3  669.63   30.10
   2   3   3  214.78   14.30
   3   3   3 1054.29   46.40
   4   3   3    4.30    4.40
   5   3   3  937.51   44.80
   6   3   3  266.57   20.80
   7   3   3   58.89   12.50
   8   3   3   40.90   11.30
   9   3   3  235.58   24.00
 -11   4   3  340.17   27.00
  10  -4  -3   86.09   11.40
 -10   4   3  104.89   14.80
   9  -4  -3  121.89   12.30
  -9   4   3  116.69   14.00
   8  -4  -3  468.05   24.90
  -8   4   3  427.96   26.90
   7  -4  -3   85.89    9.70
  -7   4   3   99.29   11.20
   6  -4  -3 1048.30   44.10
  -6   4   3 1019.30   45.60
   5  -4  -3  257.27   15.60
  -5   4   3  243.48   15.90
   4  -4  -3  424.36   21.70
  -4   4   3  460.15   22.90
   3  -4  -3  643.34   28.50
  -3   4   3  643.14   28.80
  -2   4   3  521.75   24.70
  -1   4   3  445.56   21.80
   0   4   3  364.06   19.40
   1   4   3 1353.36   55.29
   2   4   3  608.04   29.80
   3   4   3   20.30    6.10
   4   4   3 1171.88   52.79
   5   4   3   77.39   12.80
   6   4   3  598.34   35.40
   7   4   3   87.59   15.70
   8   4   3  203.98   22.00
 -11   5   3  178.28   20.30
  10  -5  -3  260.67   19.30
 -10   5   3  281.37   22.90
   9  -5  -3  246.38   17.90
  -9   5   3  227.58   20.20
   8  -5  -3  107.49   11.50
  -8   5   3   82.39   11.80
   7  -5  -3  579.74   29.70
  -7   5   3  606.34   32.50
   6  -5  -3   60.19    8.10
  -6   5   3   65.99   10.40
   5  -5  -3  235.48   14.90
  -5   5   3  197.68   15.10
   4  -5  -3  333.97   19.10
  -4   5   3  371.16   20.40
  -3   5   3  359.06   19.90
  -2   5   3  416.06   22.10
  -1   5   3  539.35   26.60
   0   5   3  803.42   36.30
   1   5   3  435.76   23.90
   2   5   3  587.04   30.30
   3   5   3  656.93   33.90
   4   5   3   76.99   11.50
   5   5   3  727.63   39.10
   6   5   3  136.29   16.50
   7   5   3   34.40   11.00
   8   5   3  111.59   19.00
 -11   6   3  295.97   25.90
  10  -6  -3  103.99   12.90
 -10   6   3   95.29   16.10
   9  -6  -3  261.27   19.10
  -9   6   3  273.47   22.60
   8  -6  -3  289.87   19.60
  -8   6   3  304.87   22.90
   7  -6  -3  148.29   13.50
  -7   6   3  180.88   16.40
   6  -6  -3   29.10    7.00
  -6   6   3   32.60    8.30
   5  -6  -3 1158.28   49.60
  -5   6   3 1180.78   51.69
  -4   6   3   64.49    8.80
  -3   6   3 1013.70   44.50
  -2   6   3  107.09   10.80
  -1   6   3  806.72   37.20
   0   6   3  756.52   35.80
   1   6   3  716.93   35.00
   2   6   3  204.78   16.50
   3   6   3   53.69   10.60
   4   6   3  309.37   22.80
   5   6   3   97.89   14.20
   6   6   3   24.50    9.60
 -11   7   3  141.59   19.80
  10  -7  -3  283.97   21.30
 -10   7   3  289.67   25.30
   9  -7  -3  111.69   13.50
  -9   7   3  125.89   16.50
   8  -7  -3  194.88   16.10
   7  -7  -3   44.80    9.40
  -7   7   3   25.80    8.60
  -6   7   3  586.14   32.60
  -5   7   3   17.50    6.70
  -4   7   3 1184.48   52.39
  -3   7   3   20.80    6.70
  -2   7   3  426.96   24.80
  -1   7   3  228.38   16.80
   0   7   3  440.46   25.70
   1   7   3  252.47   18.50
   2   7   3  331.77   22.50
   3   7   3  581.84   33.40
   4   7   3  220.38   19.90
   5   7   3   13.10    8.00
   6   7   3  123.09   17.70
 -10   8   3   99.89   18.20
  -9   8   3  498.05   34.10
  -8   8   3  127.99   16.50
  -7   8   3  278.67   22.30
  -6   8   3   23.40    8.00
  -5   8   3  275.57   20.90
  -4   8   3   54.19    9.90
  -3   8   3  731.83   37.30
  -2   8   3  237.18   18.60
  -1   8   3  296.97   20.90
   0   8   3  217.88   17.70
   1   8   3  137.29   14.50
   2   8   3  202.78   18.20
   3   8   3  132.19   15.80
   4   8   3  150.48   17.90
   5   8   3  287.87   24.90
  -9   9   3  183.68   21.30
  -8   9   3  220.98   22.00
  -7   9   3   48.90   11.80
  -6   9   3  167.98   18.00
  -5   9   3  108.79   14.10
  -4   9   3  751.62   39.80
  -3   9   3  172.18   16.50
  -2   9   3  173.98   17.10
  -1   9   3  314.57   23.40
   0   9   3  103.39   13.10
   1   9   3  102.39   14.20
   2   9   3  205.98   19.20
   3   9   3  153.28   17.70
   4   9   3  200.58   20.80
  -8  10   3  204.68   22.40
  -7  10   3  139.19   18.10
  -6  10   3  173.18   19.50
  -5  10   3   60.49   12.40
  -4  10   3  170.18   18.10
  -3  10   3  112.39   14.80
  -2  10   3  485.05   31.00
  -1  10   3   22.40    8.90
   0  10   3  370.76   26.90
   1  10   3   63.09   13.00
   2  10   3  547.55   35.00
   3  10   3  188.98   20.20
  -7  11   3  360.96   29.50
  -6  11   3   22.50   10.70
  -5  11   3   73.39   15.30
  -4  11   3   17.30    8.80
  -3  11   3  249.68   22.70
  -2  11   3   28.70   10.30
  -1  11   3  315.47   26.10
   0  11   3    0.80    7.00
   1  11   3  199.08   21.20
  -4  12   3  211.88   23.10
  -3  12   3    7.30    8.90
  -2  12   3  187.28   21.00
   2  12  -4   78.89   10.70
   1  12  -4  181.38   14.30
   0  12  -4  184.68   13.80
  -1  12  -4   49.70   11.60
  -2  12  -4  333.37   25.10
  -3  12  -4   39.60   10.90
  -4  12  -4  185.08   20.60
  -5  12  -4   61.59   13.80
   4  11  -4  147.09   13.40
   3  11  -4  104.69   11.80
   2  11  -4  461.55   24.30
   1  11  -4  100.09   10.10
   0  11  -4   75.59    9.30
   0  11  -4   74.39   12.50
  -1  11  -4  270.47   21.00
  -1  11  -4  253.17   15.30
  -2  11  -4  143.49   16.00
  -3  11  -4  409.36   27.40
  -4  11  -4  231.98   21.40
  -5  11  -4  141.69   17.90
  -6  11  -4   67.19   14.20
   6  10  -4    6.30    5.60
   5  10  -4  374.56   22.10
   4  10  -4   48.40    8.40
   3  10  -4  194.58   14.10
   2  10  -4  307.77   17.90
   1  10  -4  696.03   35.20
   1  10  -4  692.93   31.10
   0  10  -4  163.48   15.00
   0  10  -4  163.28   11.90
  -1  10  -4  217.18   13.30
  -1  10  -4  217.38   17.60
  -2  10  -4  119.89   13.60
  -2  10  -4  117.89    9.30
  -3  10  -4  349.67   24.40
  -4  10  -4   76.19   13.50
  -5  10  -4  238.08   21.20
  -6  10  -4   44.00   12.00
  -7  10  -4  249.78   23.80
   7   9  -4   22.60    7.30
   6   9  -4  424.96   23.50
   5   9  -4   70.59    9.60
   4   9  -4  303.47   18.10
   3   9  -4  162.88   12.10
   2   9  -4  344.47   22.80
   2   9  -4  363.66   19.10
   1   9  -4  149.99   11.00
   1   9  -4  159.48   13.40
   0   9  -4  641.94   32.40
   0   9  -4  654.93   28.50
  -1   9  -4  657.63   28.10
  -1   9  -4  643.54   33.00
  -2   9  -4  331.27   16.70
  -2   9  -4  353.46   22.30
  -3   9  -4  191.58   16.60
  -4   9  -4  451.15   28.10
  -5   9  -4   36.00    9.60
  -6   9  -4  287.87   23.60
  -7   9  -4  113.19   18.00
  -8   9  -4  261.07   24.00
   8   8  -4   57.59    9.50
   7   8  -4  353.66   20.90
   6   8  -4   44.10    7.80
   5   8  -4  306.37   17.90
   4   8  -4  616.14   28.50
   3   8  -4  140.49   10.70
   2   8  -4   13.70    5.00
   2   8  -4    7.80    3.50
   1   8  -4  482.65   24.80
   1   8  -4  488.85   22.50
   0   8  -4 1090.69   46.40
   0   8  -4 1059.99   42.50
  -1   8  -4  205.58   11.70
  -1   8  -4  201.88   14.90
  -2   8  -4  106.49   11.10
  -2   8  -4  105.99    8.00
  -3   8  -4  786.32   38.30
  -3   8  -4  776.22   31.60
  -4   8  -4  104.09   12.60
  -5   8  -4 1182.78   54.79
  -6   8  -4    3.30    6.20
  -7   8  -4  297.37   23.80
  -8   8  -4  104.29   15.80
  -9   8  -4  269.07   25.70
   9   7  -4   64.59   10.00
   8   7  -4  479.95   25.40
   7   7  -4    4.40    4.10
   6   7  -4  321.47   18.40
   5   7  -4  654.13   29.50
   4   7  -4   16.50    4.70
   3   7  -4  509.75   24.70
   3   7  -4  516.65   23.60
   2   7  -4  152.48   10.10
   2   7  -4  147.59   11.00
   1   7  -4  633.54   28.80
   1   7  -4  631.24   26.80
   0   7  -4 1351.86   52.79
   0   7  -4 1436.46   56.29
  -1   7  -4  547.55   26.40
  -1   7  -4  520.05   22.70
  -2   7  -4  174.38   13.70
  -2   7  -4  183.68   10.20
  -3   7  -4  110.69   11.40
  -3   7  -4  105.19    7.70
  -4   7  -4  541.05   23.20
  -4   7  -4  542.05   29.30
  -5   7  -4  263.37   20.00
  -6   7  -4  529.65   31.40
  -7   7  -4   88.19   14.30
  -8   7  -4  300.87   25.30
  -9   7  -4   47.50   12.70
   9   6  -4  126.69   12.10
   8   6  -4   27.60    6.60
   7   6  -4  269.37   16.30
   6   6  -4   81.39    8.50
   5   6  -4   59.79    7.60
   4   6  -4 1688.23   62.79
   4   6  -4 1611.24   62.99
   3   6  -4   35.90    5.20
   3   6  -4   43.10    5.50
   2   6  -4  624.84   26.60
   2   6  -4  574.24   25.30
   1   6  -4 1290.57   49.20
   1   6  -4 1216.58   47.50
   0   6  -4 1552.74   59.29
   0   6  -4 1509.85   56.89
  -1   6  -4  440.06   21.80
  -1   6  -4  433.56   18.80
  -2   6  -4  575.84   27.60
  -2   6  -4  550.04   23.20
  -3   6  -4  535.15   22.50
  -3   6  -4  535.25   27.20
  -4   6  -4   87.59    7.10
  -4   6  -4  107.39   11.40
  -5   6  -4  256.97   19.10
  -5   6  -4  261.47   13.20
  -6   6  -4  325.07   22.80
  -7   6  -4    7.90    6.80
  -8   6  -4  624.04   37.60
  -9   6  -4  111.59   18.30
  10   5  -4   44.00    8.00
   9   5  -4  363.46   20.40
   8   5  -4  369.86   20.00
   7   5  -4  181.98   12.50
   6   5  -4   59.09    7.60
   5   5  -4 1139.09   46.20
   5   5  -4 1173.18   45.70
   4   5  -4  225.98   12.60
   4   5  -4  233.08   12.70
   3   5  -4 1798.32   68.29
   3   5  -4 1900.91   68.49
   2   5  -4  147.59    9.00
   2   5  -4  150.28    9.00
   1   5  -4  445.46   19.70
   1   5  -4  439.96   19.10
   0   5  -4  651.73   27.90
   0   5  -4  678.53   26.60
  -1   5  -4  513.15   23.50
  -1   5  -4  493.75   20.80
  -2   5  -4  389.96   17.40
  -2   5  -4  419.56   20.90
  -3   5  -4  431.96   23.10
  -3   5  -4  435.86   18.90
  -4   5  -4  478.45   20.70
  -4   5  -4  488.75   26.10
  -5   5  -4  106.09    7.50
  -5   5  -4  108.09   11.60
  -6   5  -4   48.70    6.00
  -6   5  -4   53.69   10.70
  -7   5  -4  313.17   23.50
  -8   5  -4   14.10    7.90
  -9   5  -4  135.49   18.60
 -10   5  -4   85.19   17.90
  10   4  -4  226.38   15.20
   9   4  -4  176.68   12.70
   8   4  -4  249.38   14.90
   7   4  -4  368.16   18.60
   6   4  -4  714.53   31.50
   6   4  -4  709.73   30.10
   5   4  -4    2.50    2.50
   5   4  -4    4.80    2.70
   4   4  -4  935.61   37.10
   4   4  -4  956.90   36.90
   3   4  -4   53.89    4.90
   3   4  -4   52.69    4.40
   2   4  -4  217.38   11.00
   2   4  -4  219.78   10.40
   1   4  -4  838.92   32.40
   1   4  -4  855.51   32.60
   0   4  -4  101.99    7.10
   0   4  -4  103.19    6.40
  -1   4  -4    5.70    2.70
  -1   4  -4    7.90    2.50
  -2   4  -4 1928.61   73.49
  -2   4  -4 1926.91   69.79
  -3   4  -4  163.98    9.30
  -3   4  -4  179.28   12.60
  -4   4  -4  186.78   10.10
  -4   4  -4  186.38   14.10
  -5   4  -4   95.19    7.30
  -5   4  -4  111.99   11.90
  -6   4  -4  699.83   28.70
  -6   4  -4  681.73   36.20
  -7   4  -4  101.69   13.90
  -8   4  -4  764.42   43.10
  -9   4  -4    1.10    7.20
 -10   4  -4  119.19   20.30
  10   3  -4  102.49   10.00
   9   3  -4  254.87   15.00
   8   3  -4  395.76   19.60
   7   3  -4  596.34   25.00
   7   3  -4  523.35   27.30
   6   3  -4   21.40    4.20
   6   3  -4   17.50    4.20
   5   3  -4 1159.08   44.50
   5   3  -4 1143.49   44.00
   4   3  -4   34.70    4.50
   4   3  -4   35.10    3.80
   3   3  -4  951.20   34.50
   3   3  -4  928.71   35.80
   2   3  -4 2777.72   97.89
   2   3  -4 2743.13   96.29
   1   3  -4   13.40    2.30
   1   3  -4   13.20    2.70
   0   3  -4  872.61   33.20
   0   3  -4  845.52   32.50
  -1   3  -4  511.45   22.50
  -1   3  -4  530.45   21.00
  -2   3  -4  561.24   22.60
  -2   3  -4  561.84   25.50
  -3   3  -4 2159.68   82.99
  -3   3  -4 2184.88   78.29
  -4   3  -4  683.63   27.00
  -4   3  -4  648.94   31.90
  -5   3  -4  423.66   19.00
  -5   3  -4  425.36   24.90
  -6   3  -4   44.50    5.90
  -6   3  -4   49.00   10.40
  -7   3  -4  622.24   35.90
  -8   3  -4   61.29   12.60
  -9   3  -4   55.99   13.70
 -10   3  -4  167.38   21.50
  11   2  -4  116.59   15.50
   9   2  -4  568.34   25.50
   8   2  -4  944.71   38.00
   7   2  -4  497.15   22.10
  -7  -2   4  516.05   25.10
   6   2  -4  310.97   15.10
  -6  -2   4  335.67   17.10
   5   2  -4   22.30    3.50
   4   2  -4 1255.87   46.40
   4   2  -4 1276.67   46.80
   3   2  -4 1970.50   69.69
   3   2  -4 2022.50   71.49
   2   2  -4  193.68    9.30
   1   2  -4 2314.77   81.79
   1   2  -4 2360.26   82.89
   0   2  -4   59.89    4.40
   0   2  -4   66.09    4.90
  -1   2  -4  223.18   10.60
  -1   2  -4  222.98   12.10
  -2   2  -4  841.32   32.90
  -2   2  -4  890.61   36.40
  -3   2  -4 1164.98   44.80
  -3   2  -4 1234.48   49.90
  -4   2  -4  461.45   24.60
  -4   2  -4  421.26   19.00
  -5   2  -4  479.65   21.10
  -5   2  -4  480.85   27.20
  -6   2  -4  796.42   40.50
  -7   2  -4  211.68   19.10
  -8   2  -4  270.87   23.30
  -9   2  -4  131.19   18.40
 -10   2  -4   41.20   13.00
  11   1  -4   33.20    9.70
  10   1  -4   57.69   11.20
   9   1  -4  306.87   15.70
   8   1  -4  752.22   30.10
  -8  -1   4  714.53   34.60
   7   1  -4  107.29    7.30
  -7  -1   4  102.19    9.70
   6   1  -4  838.42   31.90
  -6  -1   4  804.72   34.60
   5   1  -4  371.06   16.10
  -5  -1   4  391.06   17.80
   4   1  -4  571.04   22.30
  -4  -1   4  570.94   22.80
   3   1  -4   64.29    4.60
  -3  -1   4   81.99    4.10
   2   1  -4 3150.08  110.39
   1   1  -4  323.17   14.20
  -1  -1   4  372.56   14.00
   0   1  -4 1722.33   60.89
   0   1  -4 1666.13   61.59
  -1   1  -4  267.97   12.40
  -1   1  -4  291.97   11.30
  -1   1  -4  285.87   14.40
  -2   1  -4  439.06   18.40
  -2   1  -4  440.36   21.30
  -3   1  -4  122.69    7.80
  -3   1  -4  141.39   11.10
  -4   1  -4  766.22   36.30
  -4   1  -4  788.32   31.00
  -5   1  -4  157.48   14.20
  -6   1  -4  336.17   23.30
  -7   1  -4  398.76   27.40
  -8   1  -4  322.27   25.80
  -9   1  -4  117.39   18.80
 -10   1  -4  352.26   30.40
  11   0  -4  223.28   19.10
  10   0  -4  239.28   19.00
   9   0  -4   83.99   12.10
  -9   0   4   51.19    9.80
   8   0  -4  365.96   21.90
   8   0  -4  362.86   16.10
  -8   0   4  325.77   20.90
   7   0  -4  706.53   34.10
   7   0  -4  741.93   28.20
  -7   0   4  706.63   32.90
   6   0  -4  510.65   20.90
   6   0  -4  515.05   26.20
  -6   0   4  544.95   24.70
   5   0  -4  710.83   33.00
   5   0  -4  727.93   28.10
  -5   0   4  794.42   31.00
   4   0  -4  246.38   10.90
   4   0  -4  252.87   14.80
  -4   0   4  264.17   12.50
   3   0  -4 1746.03   60.79
   3   0  -4 1694.43   64.59
  -3   0   4 1696.63   61.39
   2   0  -4  237.38   12.50
   2   0  -4  250.07   10.50
   1   0  -4 3288.27  121.29
   1   0  -4 3403.46  122.89
  -1   0   4 3721.33  122.29
   0   0  -4  534.85   21.10
   0   0  -4  563.84   21.40
   0   0   4  521.65   22.50
  -1   0  -4  188.18    9.30
  -1   0  -4  195.98    8.40
   1   0   4  183.78   11.20
  -2   0  -4  480.05   23.20
  -3   0  -4  735.93   29.10
  -3   0  -4  725.43   33.50
  -4   0  -4  230.48   16.40
  -5   0  -4  376.06   23.50
  -6   0  -4  209.98   18.20
  -7   0  -4  297.97   23.50
  -8   0  -4   34.50   11.10
  -9   0  -4  382.86   30.10
  11  -1  -4  232.78   19.20
  10  -1  -4   17.20    7.40
 -10   1   4   21.00    7.80
   9  -1  -4  480.25   27.10
  -9   1   4  482.05   27.90
   8  -1  -4  476.45   25.60
  -8   1   4  423.56   24.60
   7  -1  -4  358.46   21.30
   7  -1  -4  375.76   15.70
  -7   1   4  397.26   21.30
   6  -1  -4 1224.38   45.00
   6  -1  -4 1252.97   51.49
  -6   1   4 1254.47   50.39
   5  -1  -4  542.05   20.20
   5  -1  -4  509.35   25.20
  -5   1   4  529.45   23.80
   4  -1  -4  587.34   22.00
   4  -1  -4  574.64   26.50
  -4   1   4  611.44   25.00
   3  -1  -4   75.89    6.70
   3  -1  -4   80.09    4.20
  -3   1   4   58.89    5.20
   2  -1  -4 2108.59   81.59
   2  -1  -4 2244.28   78.79
  -2   1   4 2368.56   80.59
   1  -1  -4 1066.89   38.70
   1  -1  -4 1044.70   40.40
  -1   1   4 1075.09   40.70
   0  -1  -4  811.12   30.90
   0  -1  -4  842.12   31.70
   0   1   4  824.72   33.50
   1   1   4  385.96   19.10
  -2  -1  -4   61.89    5.10
   2   1   4   50.59    6.70
   3   1   4  883.21   39.60
   4   1   4  952.80   43.60
   5   1   4  146.39   14.40
   6   1   4  641.74   35.70
   7   1   4  259.47   22.10
   8   1   4  295.67   25.10
   9   1   4   41.50   12.80
  11  -2  -4   63.99   11.60
 -11   2   4   30.70   15.30
  10  -2  -4  571.44   31.90
 -10   2   4  620.84   34.50
   9  -2  -4  255.77   18.40
  -9   2   4  241.48   18.80
   8  -2  -4  481.65   25.50
  -8   2   4  414.26   24.70
   7  -2  -4  439.96   23.60
  -7   2   4  414.86   23.50
   6  -2  -4  757.32   28.40
   6  -2  -4  753.82   35.00
  -6   2   4  831.42   35.10
   5  -2  -4 1322.27   46.70
   5  -2  -4 1297.57   52.99
  -5   2   4 1333.57   52.39
   4  -2  -4  559.54   26.30
   4  -2  -4  576.14   21.40
  -4   2   4  607.14   25.80
   3  -2  -4  626.44   23.00
   3  -2  -4  587.94   27.10
  -3   2   4  662.83   26.50
   2  -2  -4  553.04   24.40
   2  -2  -4  574.34   21.20
  -2   2   4  563.84   24.10
   1  -2  -4 1196.58   44.20
   1  -2  -4 1206.68   46.60
  -1   2   4 1261.87   47.50
   0  -2  -4  658.93   25.80
   0   2   4  684.83   29.20
   1   2   4  278.97   16.10
   2   2   4 2651.83  100.39
   3   2   4  302.47   18.90
   4   2   4  455.65   25.90
   5   2   4  740.83   38.00
   6   2   4  346.37   24.60
   7   2   4  196.28   19.40
   8   2   4  125.79   17.20
   9   2   4  162.68   20.30
  11  -3  -4  486.85   28.60
 -11   3   4  464.45   31.20
  10  -3  -4   60.09   10.70
 -10   3   4   36.30    9.80
   9  -3  -4  517.95   29.10
  -9   3   4  557.34   31.00
   8  -3  -4  318.57   20.60
  -8   3   4  336.67   21.90
   7  -3  -4  350.66   20.60
  -7   3   4  326.27   20.40
   6  -3  -4  790.02   34.20
  -6   3   4  675.73   33.50
   5  -3  -4 1275.37   44.70
   5  -3  -4 1242.88   51.89
  -5   3   4 1334.87   52.29
   4  -3  -4  347.87   12.90
   4  -3  -4  331.97   18.20
  -4   3   4  356.86   18.40
   3  -3  -4 1448.85   51.39
   3  -3  -4 1531.65   57.09
  -3   3   4 1397.86   56.19
   2  -3  -4  760.92   31.40
  -2   3   4  724.53   31.40
   1  -3  -4  850.21   35.40
  -1   3   4  887.71   36.50
   0   3   4  116.89    9.70
   1   3   4 2259.87   86.39
   2   3   4  120.29   11.20
   3   3   4  591.04   30.90
   4   3   4  268.37   19.50
   5   3   4  353.96   24.30
   6   3   4  236.08   20.50
   7   3   4  162.28   18.40
   8   3   4  171.58   20.20
  11  -4  -4   36.60    9.40
 -11   4   4   14.00    8.40
  10  -4  -4  360.66   23.40
 -10   4   4  370.86   26.20
   9  -4  -4   59.39   10.00
  -9   4   4   60.59   11.40
   8  -4  -4  198.78   15.60
  -8   4   4  207.88   17.00
   7  -4  -4  260.77   17.30
  -7   4   4  237.38   17.80
   6  -4  -4  360.96   20.80
  -6   4   4  359.26   21.10
   5  -4  -4  382.96   21.60
  -5   4   4  437.76   22.70
   4  -4  -4 1230.18   49.90
  -4   4   4 1203.28   49.80
   3  -4  -4  162.78   11.50
  -3   4   4  171.18   12.10
   2  -4  -4  215.68   13.60
  -2   4   4  245.78   14.60
  -1   4   4   24.60    5.30
   0   4   4  883.11   39.10
   1   4   4  107.39   10.40
   2   4   4  770.52   36.80
   3   4   4  267.77   19.10
   4   4   4  443.06   27.30
   5   4   4  505.85   31.30
   6   4   4  231.48   21.40
   7   4   4  123.29   17.80
   8   4   4  223.58   24.10
  11  -5  -4  119.49   14.90
 -11   5   4  117.59   17.00
  10  -5  -4   85.19   13.00
 -10   5   4   79.89   15.00
   9  -5  -4  359.86   24.20
  -9   5   4  501.25   29.80
   8  -5  -4  349.47   22.50
  -8   5   4  394.26   25.20
   7  -5  -4  240.88   17.10
  -7   5   4  245.28   18.50
   6  -5  -4  273.57   18.30
  -6   5   4  294.27   19.30
   5  -5  -4  339.47   19.70
  -5   5   4  325.67   20.30
   4  -5  -4  183.28   13.30
  -4   5   4  167.08   13.10
   3  -5  -4 1451.55   57.79
  -3   5   4 1404.06   58.29
  -2   5   4  471.95   24.50
   0   5   4  119.49   11.10
   1   5   4  822.42   38.80
   2   5   4    2.30    4.30
   3   5   4  124.09   13.60
   4   5   4  296.17   22.30
   5   5   4  128.79   15.80
   6   5   4  149.49   17.90
   7   5   4  172.48   20.40
  11  -6  -4  191.88   18.10
 -11   6   4  173.18   20.00
  10  -6  -4  187.78   17.50
 -10   6   4  192.48   20.10
   9  -6  -4  199.08   17.40
  -9   6   4  281.87   22.40
   8  -6  -4  186.88   16.10
  -8   6   4  182.98   17.80
   7  -6  -4  410.26   24.90
  -7   6   4  482.45   27.80
   6  -6  -4   74.39   10.40
  -6   6   4   93.19   11.60
   5  -6  -4  119.69   11.50
  -5   6   4  114.59   12.20
  -4   6   4  664.93   33.00
  -3   6   4  508.95   27.30
  -2   6   4  391.66   22.80
  -1   6   4  252.47   17.60
   0   6   4  286.27   19.10
   1   6   4  146.79   13.90
   2   6   4  229.88   18.30
   3   6   4  157.28   16.10
   4   6   4   97.49   14.00
   5   6   4  407.66   29.00
   6   6   4   85.99   15.90
   7   6   4   92.19   17.40
  11  -7  -4   38.80   10.10
 -11   7   4   44.10   12.90
  10  -7  -4  384.06   25.60
 -10   7   4  378.36   29.20
   9  -7  -4  143.79   15.10
  -9   7   4  127.29   17.00
   8  -7  -4  372.76   24.40
  -8   7   4  408.86   27.90
   7  -7  -4  277.67   20.00
  -7   7   4  280.07   21.50
   6  -7  -4  278.47   19.20
  -6   7   4  255.77   20.20
  -5   7   4  141.49   14.30
  -4   7   4  308.87   20.90
  -3   7   4  455.95   26.30
  -2   7   4  454.25   26.70
  -1   7   4   52.29    9.50
   0   7   4  445.26   26.40
   1   7   4  173.08   15.80
   2   7   4  543.35   31.90
   3   7   4  102.39   14.40
   4   7   4  446.96   30.50
   5   7   4   36.80   11.30
   6   7   4   72.89   15.40
  10  -8  -4   49.90   11.20
 -10   8   4   64.99   14.40
   9  -8  -4  499.65   31.00
  -9   8   4  565.34   36.20
  -8   8   4   17.60    8.50
  -7   8   4  384.26   27.00
  -6   8   4  107.49   14.40
  -5   8   4  178.98   17.00
  -4   8   4  160.28   15.70
  -3   8   4  225.58   18.40
  -2   8   4   42.40    9.60
  -1   8   4  431.46   26.90
   0   8   4   94.09   13.00
   1   8   4  391.46   26.20
   2   8   4   89.39   14.40
   3   8   4  151.88   17.70
   4   8   4   55.59   13.40
   5   8   4  275.67   25.40
  -9   9   4   33.50   11.70
  -8   9   4   82.39   15.50
  -7   9   4   27.10   10.20
  -6   9   4  316.67   24.90
  -5   9   4  140.39   16.20
  -4   9   4  121.59   14.90
  -3   9   4  165.08   16.90
  -2   9   4  264.57   21.70
  -1   9   4  115.19   14.80
   0   9   4  495.85   31.10
   1   9   4   42.10   10.90
   2   9   4  378.56   27.70
   3   9   4    1.70    7.00
   4   9   4  218.98   22.60
  -8  10   4  131.29   18.60
  -7  10   4  188.78   20.90
  -6  10   4  279.27   24.70
  -5  10   4   95.19   16.00
  -4  10   4  287.67   23.70
  -3  10   4  262.87   22.50
  -2  10   4  274.37   23.50
  -1  10   4  345.57   26.80
   0  10   4   71.09   14.30
   1  10   4  235.28   22.50
   2  10   4   85.19   16.30
  -7  11   4  352.06   29.60
  -6  11   4   86.09   17.10
  -5  11   4  356.86   28.60
  -4  11   4   29.20   10.70
  -3  11   4  208.88   21.20
  -2  11   4  329.17   26.90
  -1  11   4   44.80   13.00
   0  11   4  185.18   21.30
   2  12  -5  297.27   19.00
   1  12  -5    6.60    5.30
   0  12  -5  186.58   13.90
  -3  12  -5  172.28   19.40
  -4  12  -5  208.18   21.70
   4  11  -5   34.60    8.10
   3  11  -5  399.46   22.60
   2  11  -5   22.00    6.40
   1  11  -5  248.08   16.20
   0  11  -5  101.69   10.30
  -1  11  -5   42.00    7.00
  -2  11  -5  195.68   18.30
  -3  11  -5  117.49   15.70
  -4  11  -5  101.89   15.20
  -5  11  -5  375.96   27.90
  -6  11  -5   97.19   17.20
   6  10  -5  377.86   22.70
   5  10  -5  114.79   12.10
   4  10  -5  186.18   14.50
   3  10  -5   65.99    9.10
   2  10  -5  246.48   15.70
   1  10  -5  162.98   12.30
   0  10  -5  171.38   12.20
  -1  10  -5  448.26   26.70
  -1  10  -5  464.15   22.20
  -2  10  -5    9.00    5.90
  -2  10  -5    4.90    3.70
  -3  10  -5  378.46   25.80
  -4  10  -5  401.66   27.40
  -5  10  -5  121.39   15.90
  -6  10  -5  220.88   21.70
  -7  10  -5  161.08   19.40
   7   9  -5  105.39   12.90
   6   9  -5   63.49    9.90
   5   9  -5   93.69   10.80
   4   9  -5  305.57   18.10
   3   9  -5   44.10    7.40
   2   9  -5  511.55   24.60
   1   9  -5  123.39   10.20
   0   9  -5  865.51   35.70
   0   9  -5  837.32   39.40
  -1   9  -5   64.39    7.20
  -1   9  -5   58.89    9.60
  -2   9  -5 1485.05   62.19
  -2   9  -5 1408.86   55.39
  -3   9  -5  134.79   14.40
  -3   9  -5  161.58   10.60
  -4   9  -5  175.08   16.80
  -5   9  -5  328.97   24.10
  -6   9  -5  217.28   20.90
  -7   9  -5  133.29   17.10
  -8   9  -5  243.48   23.60
   8   8  -5  142.29   13.40
   7   8  -5    7.30    5.40
   6   8  -5  338.67   19.90
   5   8  -5  291.97   17.50
   4   8  -5  166.88   12.30
   3   8  -5  836.02   35.80
   2   8  -5  319.07   17.10
   1   8  -5  348.57   17.90
   1   8  -5  344.67   19.60
   0   8  -5   56.29    6.80
   0   8  -5   62.99    8.50
  -1   8  -5  939.91   42.00
  -1   8  -5  958.40   38.00
  -2   8  -5  112.49   11.80
  -2   8  -5   93.49    7.90
  -3   8  -5  259.67   14.00
  -3   8  -5  251.57   18.40
  -4   8  -5  426.16   20.40
  -4   8  -5  438.26   26.60
  -5   8  -5  142.69   15.40
  -6   8  -5  114.79   14.60
  -7   8  -5  234.78   21.60
  -8   8  -5    2.90    7.10
   9   7  -5   58.49    9.80
   8   7  -5   91.89   10.70
   7   7  -5  239.78   15.90
   6   7  -5  186.58   13.50
   5   7  -5  340.67   18.40
   4   7  -5  350.86   18.40
   3   7  -5  132.79    9.90
   2   7  -5  348.07   18.40
   2   7  -5  362.86   17.80
   1   7  -5    8.10    3.60
   1   7  -5   10.70    3.70
   0   7  -5 1425.86   56.19
   0   7  -5 1397.16   53.69
  -1   7  -5  279.57   14.50
  -1   7  -5  295.27   17.50
  -2   7  -5  871.01   39.50
  -2   7  -5  875.91   34.90
  -3   7  -5  101.19    8.00
  -3   7  -5   98.29   10.90
  -4   7  -5   66.99    7.20
  -4   7  -5   53.89    9.90
  -5   7  -5  446.16   27.20
  -6   7  -5  151.38   16.10
  -7   7  -5    9.10    7.30
  -8   7  -5  506.05   33.90
  -9   7  -5  133.69   19.60
   9   6  -5  177.38   14.20
   8   6  -5  318.27   18.70
   7   6  -5  239.38   15.20
   6   6  -5  238.88   14.70
   5   6  -5  300.97   16.50
   4   6  -5  206.38   12.50
   3   6  -5 1133.49   44.60
   2   6  -5  594.34   24.70
   2   6  -5  544.05   24.30
   1   6  -5  355.56   16.70
   1   6  -5  337.57   17.10
   0   6  -5  122.69    8.30
   0   6  -5  137.39    9.80
  -1   6  -5  509.45   24.50
  -1   6  -5  494.05   21.60
  -2   6  -5   94.29    7.20
  -2   6  -5   89.79    9.10
  -3   6  -5  638.74   31.20
  -3   6  -5  604.94   26.00
  -4   6  -5  656.43   33.20
  -4   6  -5  665.93   27.80
  -5   6  -5  163.68   15.10
  -5   6  -5  145.69    9.90
  -6   6  -5  169.88   16.90
  -7   6  -5  125.39   15.80
  -8   6  -5   85.59   15.30
  -9   6  -5  228.78   23.80
  10   5  -5   73.49    9.80
   9   5  -5  308.57   18.40
   8   5  -5  349.17   19.10
   7   5  -5  644.74   29.00
   6   5  -5   79.59    8.00
   5   5  -5   66.09    6.80
   4   5  -5  465.25   21.30
   3   5  -5  434.16   18.70
   3   5  -5  430.16   19.60
   2   5  -5  129.79    8.40
   2   5  -5  128.79    7.80
   1   5  -5  606.94   25.10
   1   5  -5  607.64   25.10
   0   5  -5  209.58   11.00
   0   5  -5  211.68   12.10
  -1   5  -5  927.61   38.00
  -1   5  -5  905.81   35.60
  -2   5  -5  139.79   11.10
  -2   5  -5  130.69    8.60
  -3   5  -5  411.46   22.30
  -3   5  -5  413.66   18.70
  -4   5  -5  469.95   26.20
  -4   5  -5  500.15   21.50
  -5   5  -5  528.85   23.20
  -5   5  -5  526.35   29.80
  -6   5  -5  180.68   11.10
  -6   5  -5  165.78   16.40
  -7   5  -5  100.79   14.20
  -8   5  -5  416.86   30.50
  -9   5  -5  239.18   24.20
  10   4  -5  308.17   18.10
   9   4  -5   57.99    8.10
   8   4  -5  334.27   17.80
   7   4  -5   41.90    6.10
   6   4  -5  587.84   25.80
   5   4  -5  117.99    8.40
   4   4  -5  346.87   16.20
   4   4  -5  330.67   14.60
   3   4  -5  997.70   36.00
   3   4  -5  955.70   37.80
   2   4  -5  536.65   20.80
   2   4  -5  529.55   22.30
   1   4  -5  379.76   16.80
   1   4  -5  386.16   16.50
   0   4  -5 2119.89   76.29
   0   4  -5 2045.30   75.29
  -1   4  -5 1414.46   54.89
  -1   4  -5 1442.96   52.99
  -2   4  -5 1367.96   52.89
  -2   4  -5 1469.75   56.39
  -3   4  -5  201.68   10.90
  -3   4  -5  183.58   13.80
  -4   4  -5  722.03   34.20
  -4   4  -5  660.03   28.10
  -5   4  -5   71.49   10.50
  -5   4  -5   68.59    6.80
  -6   4  -5  281.17   21.70
  -6   4  -5  301.87   15.60
  -7   4  -5  127.69   16.00
  -7   4  -5  128.89    9.90
  -8   4  -5   60.79   13.70
  -9   4  -5  135.89   18.80
  10   3  -5  189.78   13.20
   9   3  -5   63.79    7.90
   8   3  -5  146.59   10.30
   7   3  -5  519.55   23.20
   6   3  -5  255.97   13.50
   5   3  -5  187.78   10.60
   5   3  -5  194.58   10.40
   4   3  -5 1159.98   44.40
   4   3  -5 1187.48   42.50
   3   3  -5  438.66   18.80
   2   3  -5  230.28   11.30
   1   3  -5 2188.98   76.09
   1   3  -5 2093.89   76.99
   0   3  -5  402.26   17.70
   0   3  -5  393.66   17.10
  -1   3  -5 1641.04   62.19
  -1   3  -5 1650.23   60.39
  -2   3  -5  326.67   15.00
  -2   3  -5  318.97   17.50
  -3   3  -5  599.04   25.50
  -3   3  -5  647.74   30.20
  -4   3  -5  143.19   12.90
  -4   3  -5  134.09    8.90
  -5   3  -5  820.12   39.80
  -5   3  -5  764.42   32.30
  -6   3  -5   36.90    9.30
  -6   3  -5   54.79    7.00
  -7   3  -5  118.19   15.30
  -8   3  -5  243.28   22.60
  -9   3  -5  157.08   20.00
  11   2  -5   30.30    9.70
   9   2  -5   91.49    8.20
   8   2  -5  118.19    8.80
   7   2  -5  590.54   25.10
   6   2  -5  262.57   13.00
  -6  -2   5  256.87   18.50
   5   2  -5 1176.28   44.30
   4   2  -5 1035.30   37.20
   4   2  -5 1034.60   39.10
   3   2  -5 1102.69   41.20
   2   2  -5 1387.06   50.69
   1   2  -5  346.57   14.30
   1   2  -5  352.56   15.10
   0   2  -5 2211.68   80.49
   0   2  -5 2278.77   81.29
  -1   2  -5  201.88   10.40
  -1   2  -5  191.58   11.60
  -2   2  -5  459.65   19.60
  -2   2  -5  452.75   22.60
  -3   2  -5    7.10    4.00
  -3   2  -5   11.10    3.10
  -4   2  -5  569.64   24.80
  -4   2  -5  602.54   30.50
  -5   2  -5  502.35   22.70
  -5   2  -5  519.15   29.10
  -6   2  -5  840.52   42.70
  -7   2  -5  717.43   40.10
  -8   2  -5  114.39   16.00
  -9   2  -5   43.90   13.00
  11   1  -5  193.58   19.00
  10   1  -5  191.18   17.70
   9   1  -5   30.70    8.30
   8   1  -5  716.13   29.30
   7   1  -5  148.09    8.90
  -7  -1   5  153.38   12.50
   6   1  -5 1161.38   44.00
  -6  -1   5 1187.98   46.10
   5   1  -5  648.44   24.70
  -5  -1   5  595.34   25.20
   4   1  -5 2747.03   96.69
  -4  -1   5 2710.73   95.99
   3   1  -5  601.74   23.40
   2   1  -5  277.87   12.10
  -2  -1   5  262.97   10.70
   1   1  -5 1002.90   37.00
  -1  -1   5  972.10   36.90
   0   1  -5  210.58   10.30
   0   1  -5  203.08   10.20
  -1   1  -5  546.55   20.30
  -1   1  -5  521.85   23.90
  -1   1  -5  507.05   21.50
  -2   1  -5 1277.77   49.40
  -2   1  -5 1368.26   53.59
  -3   1  -5  129.29   11.40
  -3   1  -5  123.19    8.20
  -4   1  -5  298.47   15.00
  -5   1  -5  170.08   15.70
  -6   1  -5  687.03   37.60
  -7   1  -5   51.89   11.40
  -8   1  -5  497.75   33.70
  -9   1  -5  148.39   19.90
  11   0  -5  350.06   25.00
  10   0  -5   10.60    6.60
   9   0  -5  994.60   46.80
   8   0  -5   58.29   10.10
  -8   0   5   66.89   10.10
   7   0  -5  568.94   22.60
   7   0  -5  549.15   28.80
  -7   0   5  542.85   26.30
   6   0  -5  465.05   18.80
   6   0  -5  466.45   24.60
  -6   0   5  446.76   21.50
   5   0  -5  704.83   25.70
   5   0  -5  694.53   31.10
  -5   0   5  591.14   27.10
   4   0  -5   67.29    4.40
   4   0  -5   69.79    7.60
  -4   0   5   44.30    4.50
   3   0  -5 2188.98   82.69
   3   0  -5 2203.98   78.69
  -3   0   5 2257.67   78.89
   2   0  -5 1270.27   46.70
   2   0  -5 1263.37   49.40
  -2   0   5 1302.77   46.80
   1   0  -5  487.25   20.40
   1   0  -5  471.85   19.00
  -1   0   5  441.86   19.70
   0   0  -5  151.08    8.60
   0   0  -5  152.08    8.60
   0   0   5  197.78   10.70
  -1   0  -5  659.73   24.30
  -1   0  -5  649.74   25.50
   1   0   5  592.54   27.90
  -2   0  -5  231.48   11.80
  -3   0  -5  702.13   29.20
  -3   0  -5  737.53   34.30
  -4   0  -5   22.60    6.50
  -5   0  -5  201.98   17.20
  -6   0  -5  135.39   15.50
  -7   0  -5  556.64   34.70
   9   0   5  114.59   19.20
  12  -1  -5  155.08   21.20
  11  -1  -5   93.19   14.60
  10  -1  -5  313.07   22.40
   9  -1  -5  135.79   14.00
  -9   1   5  152.08   20.70
   8  -1  -5  555.94   29.20
  -8   1   5  524.45   27.80
   7  -1  -5  336.57   20.70
   7  -1  -5  339.27   16.40
  -7   1   5  339.27   19.00
   6  -1  -5  422.96   17.00
   6  -1  -5  409.36   22.70
  -6   1   5  427.06   21.20
   5  -1  -5  543.65   26.40
   5  -1  -5  572.84   20.90
  -5   1   5  502.85   23.90
   4  -1  -5  575.24   21.50
   4  -1  -5  536.85   26.00
   3  -1  -5  480.55   19.60
   3  -1  -5  464.75   23.10
  -3   1   5  556.64   21.60
   2  -1  -5 1008.50   37.20
   2  -1  -5  983.10   40.00
  -2   1   5 1025.70   38.80
   1  -1  -5  136.59    7.20
   1  -1  -5  127.49    8.40
   0  -1  -5 1838.52   65.99
   0  -1  -5 1797.52   65.19
   0   1   5 1773.62   68.29
  -1  -1  -5  331.57   15.30
   1   1   5  349.17   18.60
  -2  -1  -5 2459.35   87.99
   2   1   5 2411.26   92.59
   3   1   5   14.90    5.20
   4   1   5  425.66   25.40
   5   1   5  104.19   12.60
   6   1   5  626.14   36.00
   7   1   5  197.98   20.00
   8   1   5  337.17   27.70
   9   1   5   52.09   13.90
  12  -2  -5  209.78   21.40
  11  -2  -5  239.58   20.30
  10  -2  -5   71.39   11.70
   9  -2  -5 1109.29   49.60
  -9   2   5 1040.00   48.70
   8  -2  -5  121.99   12.70
  -8   2   5  107.99   11.40
   7  -2  -5  249.08   17.00
  -7   2   5  216.28   15.40
   6  -2  -5  694.63   33.20
  -6   2   5  707.03   32.10
   5  -2  -5  497.55   18.90
   5  -2  -5  500.85   25.10
  -5   2   5  492.45   23.40
   4  -2  -5  289.27   12.20
   4  -2  -5  269.97   16.60
  -4   2   5  332.67   16.10
   3  -2  -5 1038.60   38.10
   3  -2  -5  984.60   42.20
  -3   2   5 1118.49   42.00
   2  -2  -5 1127.99   40.80
   2  -2  -5 1095.19   44.30
  -2   2   5 1115.99   43.90
   1  -2  -5  624.74   26.10
   1  -2  -5  608.54   23.60
  -1   2   5  573.94   26.60
   0  -2  -5  369.46   16.40
   0   2   5  391.56   19.80
  -1  -2  -5 1738.83   64.89
   1   2   5 1808.52   69.89
   2   2   5   33.00    7.10
   3   2   5 1295.57   55.89
   4   2   5  192.78   16.30
   5   2   5  153.28   15.60
   6   2   5   93.49   13.70
   7   2   5  179.28   19.30
   8   2   5   36.60   11.20
  12  -3  -5   14.40    8.30
  11  -3  -5  156.58   16.50
  10  -3  -5  126.79   14.30
 -10   3   5  132.99   15.20
   9  -3  -5   77.39   12.30
  -9   3   5   85.89   11.50
   8  -3  -5  415.26   25.00
  -8   3   5  454.15   25.80
   7  -3  -5  973.60   43.20
  -7   3   5  910.71   42.30
   6  -3  -5  138.99   12.30
  -6   3   5  143.39   11.70
   5  -3  -5  476.15   25.00
  -5   3   5  524.85   25.00
   4  -3  -5  169.38    7.90
   4  -3  -5  178.38   12.90
  -4   3   5  212.98   12.90
   3  -3  -5  959.40   39.60
   3  -3  -5  923.81   34.10
  -3   3   5  913.91   38.90
   2  -3  -5  300.57   16.40
   2  -3  -5  316.67   12.90
  -2   3   5  283.57   16.40
   1  -3  -5  768.12   33.50
  -1   3   5  833.52   35.10
   0   3   5 1118.39   47.10
   1   3   5  155.18   12.70
   2   3   5  470.75   26.00
   3   3   5  252.17   18.60
   4   3   5  215.08   18.50
   5   3   5  629.34   36.30
   6   3   5  101.09   15.10
   7   3   5  115.49   16.90
   8   3   5  188.98   22.30
  11  -4  -5   52.09   10.80
 -11   4   5   46.80   11.50
  10  -4  -5  108.79   13.50
 -10   4   5  128.19   14.90
   9  -4  -5   56.89   10.20
  -9   4   5   62.49   11.60
   8  -4  -5  254.07   18.40
  -8   4   5  277.97   19.90
   7  -4  -5    6.20    5.00
  -7   4   5    5.50    4.40
   6  -4  -5 1898.91   75.79
  -6   4   5 1899.11   75.59
   5  -4  -5  236.08   15.90
  -5   4   5  212.98   15.10
   4  -4  -5 1135.49   48.50
  -4   4   5 1185.58   48.40
   3  -4  -5  295.97   16.40
  -3   4   5  217.98   15.20
   2  -4  -5  766.12   32.20
  -2   4   5  651.33   31.90
  -1   4   5   45.40    6.80
   0   4   5  666.43   32.30
   1   4   5  102.49   10.80
   2   4   5    2.40    4.30
   3   4   5  326.97   22.20
   4   4   5  733.43   39.30
   5   4   5   31.70   10.00
   6   4   5  280.27   24.70
   7   4   5   89.39   17.10
  11  -5  -5  285.07   21.80
 -11   5   5  219.58   21.70
  10  -5  -5  136.49   15.40
 -10   5   5  152.28   17.50
   9  -5  -5  173.28   16.40
  -9   5   5  209.78   18.70
   8  -5  -5   50.09   10.20
  -8   5   5   61.99   11.90
   7  -5  -5  669.23   34.00
  -7   5   5  668.43   34.60
   6  -5  -5   90.09   11.20
  -6   5   5  104.19   11.60
   5  -5  -5  642.34   31.50
  -5   5   5  629.74   31.70
   4  -5  -5   68.59    8.60
  -4   5   5   65.69    8.50
   3  -5  -5  498.75   25.10
  -3   5   5  444.76   24.90
  -2   5   5  122.09   11.30
  -1   5   5  338.57   20.40
   0   5   5   86.09    9.90
   1   5   5  244.38   17.80
   2   5   5   66.69   11.50
   3   5   5  168.08   16.50
   4   5   5   16.20    8.10
   5   5   5  574.14   35.80
   6   5   5   15.60    9.10
   7   5   5  166.78   21.20
  11  -6  -5  188.88   18.80
 -11   6   5  209.78   22.40
  10  -6  -5  220.78   19.60
 -10   6   5  221.48   21.50
   9  -6  -5  169.08   16.80
  -9   6   5  160.28   18.00
   8  -6  -5  376.06   24.00
  -8   6   5  361.36   25.50
   7  -6  -5   35.40    8.70
  -7   6   5   37.20    9.10
   6  -6  -5  663.63   34.50
  -6   6   5  727.73   36.40
   5  -6  -5   98.29   11.60
  -5   6   5  119.49   12.30
  -4   6   5  155.48   13.70
  -3   6   5  330.17   21.20
  -2   6   5  337.57   21.30
  -1   6   5  268.97   18.90
   0   6   5  451.75   26.40
   1   6   5  164.48   15.60
   2   6   5  138.39   14.70
   3   6   5   74.89   13.30
   4   6   5  436.46   30.10
   5   6   5   32.40   11.00
   6   6   5  338.07   28.60
  10  -7  -5  411.86   27.90
 -10   7   5  451.05   31.40
   9  -7  -5  177.38   17.30
  -9   7   5  157.58   18.60
   8  -7  -5  207.08   18.00
  -8   7   5  186.58   18.90
   7  -7  -5  855.91   42.50
  -7   7   5  890.41   44.70
   6  -7  -5   86.59   11.60
  -6   7   5   86.29   12.50
  -5   7   5   60.59   11.10
  -4   7   5  420.76   25.50
  -3   7   5   78.69   11.30
  -2   7   5  436.86   26.40
  -1   7   5  304.37   21.70
   0   7   5  354.36   23.50
   1   7   5  400.36   26.30
   2   7   5  674.13   38.10
   3   7   5  193.08   19.60
   4   7   5   62.09   13.70
   5   7   5  247.08   24.60
  10  -8  -5   86.59   14.70
 -10   8   5   84.09   16.40
   9  -8  -5  267.77   22.10
  -9   8   5  284.97   25.50
   8  -8  -5  130.99   15.60
  -8   8   5   94.19   15.70
  -7   8   5  254.87   22.20
  -6   8   5  100.49   14.60
  -5   8   5  295.67   22.30
  -4   8   5   21.50    7.70
  -3   8   5  457.15   28.70
  -2   8   5    2.60    5.30
  -1   8   5  418.56   26.90
   0   8   5  137.09   15.80
   1   8   5  414.46   28.10
   2   8   5  254.97   21.90
   3   8   5   65.79   14.20
   4   8   5  333.77   28.30
  -9   9   5    3.70    8.00
  -8   9   5  262.67   24.00
  -7   9   5  112.79   16.40
  -6   9   5  489.05   32.50
  -5   9   5   19.70    8.20
  -4   9   5  431.76   28.50
  -3   9   5    9.20    6.60
  -2   9   5  303.87   24.10
  -1   9   5   99.09   14.40
   0   9   5  156.28   17.20
   1   9   5  204.48   20.50
   2   9   5  176.18   19.80
   3   9   5   77.69   15.60
  -8  10   5  125.79   20.10
  -7  10   5  473.95   33.70
  -6  10   5   27.60   11.10
  -5  10   5  274.07   23.90
  -4  10   5   64.39   13.30
  -3  10   5  459.85   31.40
  -2  10   5   53.99   12.30
  -1  10   5  171.38   19.70
   0  10   5   82.19   14.60
   1  10   5   77.09   15.80
  -6  11   5  120.59   19.60
  -5  11   5  100.79   17.50
  -4  11   5  159.78   19.80
  -3  11   5   86.89   16.80
  -2  11   5  164.98   20.40
  -1  11   5  153.28   20.10
   2  12  -6   64.09   10.00
   1  12  -6  151.08   13.30
   0  12  -6  109.79   12.20
   4  11  -6   97.89   11.70
   3  11  -6  221.38   16.10
   2  11  -6  185.38   14.60
   1  11  -6  177.38   13.70
   0  11  -6   97.19   10.70
  -1  11  -6  273.47   16.40
  -3  11  -6  394.26   27.60
  -4  11  -6    1.90    6.80
  -5  11  -6  146.79   18.20
   6  10  -6   41.60    8.60
   5  10  -6  227.08   16.50
   4  10  -6  108.59   11.40
   3  10  -6  211.38   14.90
   2  10  -6  423.66   22.70
   1  10  -6  220.48   14.70
   0  10  -6  392.96   20.60
  -1  10  -6   56.69    7.70
  -2  10  -6  612.34   27.70
  -2  10  -6  613.74   33.90
  -3  10  -6   54.39   10.90
  -4  10  -6  430.46   28.70
  -5  10  -6   91.39   15.70
  -6  10  -6  157.48   18.90
   7   9  -6   27.30    7.50
   6   9  -6  317.67   19.80
   5   9  -6   20.90    6.40
   4   9  -6  248.38   16.20
   3   9  -6  288.37   17.10
   2   9  -6  295.37   17.30
   1   9  -6  839.42   36.00
   0   9  -6  502.25   23.70
  -1   9  -6  171.48   11.90
  -1   9  -6  186.98   15.40
  -2   9  -6  306.27   20.90
  -2   9  -6  304.17   16.30
  -3   9  -6  570.74   25.80
  -3   9  -6  574.74   31.80
  -4   9  -6  305.37   22.60
  -5   9  -6   89.19   14.50
  -6   9  -6   97.29   14.50
  -7   9  -6   53.99   12.80
   8   8  -6   40.70    8.40
   7   8  -6  512.85   26.70
   6   8  -6    2.00    4.40
   5   8  -6  640.74   30.20
   4   8  -6  121.19   10.30
   3   8  -6  236.68   14.50
   2   8  -6  126.79   10.30
   1   8  -6  538.55   24.80
   0   8  -6   57.39   12.60
   0   8  -6   64.29    7.40
  -1   8  -6   59.09    7.10
  -1   8  -6   62.09    8.90
  -2   8  -6  212.28   16.00
  -2   8  -6  224.18   13.00
  -3   8  -6  130.89   13.50
  -3   8  -6  132.79   10.20
  -4   8  -6  168.78   11.90
  -4   8  -6  191.88   17.40
  -5   8  -6  325.27   23.00
  -6   8  -6   87.69   14.60
  -7   8  -6   82.39   14.90
  -8   8  -6  142.09   18.80
   9   7  -6   43.70    8.50
   8   7  -6  287.07   18.40
   7   7  -6   13.90    5.40
   6   7  -6 1433.86   57.59
   5   7  -6   17.50    5.20
   4   7  -6  321.17   17.60
   3   7  -6  336.87   17.70
   2   7  -6  469.75   22.10
   1   7  -6    1.90    3.10
   0   7  -6  312.37   16.00
   0   7  -6  323.77   17.90
  -1   7  -6  247.58   13.60
  -1   7  -6  251.47   15.80
  -2   7  -6  383.16   18.20
  -2   7  -6  365.36   21.50
  -3   7  -6   48.50    9.40
  -3   7  -6   50.49    6.90
  -4   7  -6  677.43   29.00
  -4   7  -6  666.63   34.50
  -5   7  -6   82.99    8.20
  -5   7  -6   85.59   11.90
  -6   7  -6  400.36   27.50
  -7   7  -6    7.70    7.00
  -8   7  -6  259.37   24.20
   9   6  -6  124.49   11.90
   8   6  -6   72.39    9.70
   7   6  -6  520.75   25.40
   6   6  -6   48.80    7.50
   5   6  -6  508.35   24.00
   4   6  -6  494.75   23.00
   3   6  -6  101.09    8.40
   2   6  -6  633.04   27.30
   1   6  -6  212.58   11.90
   1   6  -6  203.58   11.90
   0   6  -6  506.45   23.50
   0   6  -6  508.25   22.30
  -1   6  -6  645.74   27.30
  -1   6  -6  653.63   29.80
  -2   6  -6  348.67   19.90
  -2   6  -6  323.07   16.40
  -3   6  -6  445.26   24.40
  -3   6  -6  432.86   20.40
  -4   6  -6    4.60    4.80
  -4   6  -6   13.70    4.20
  -5   6  -6 1206.78   47.20
  -5   6  -6 1194.68   54.89
  -6   6  -6   25.70    6.10
  -6   6  -6   20.00    7.90
  -7   6  -6  184.48   19.10
  -8   6  -6   82.09   15.80
  10   5  -6  196.28   14.60
   9   5  -6  162.48   12.70
   8   5  -6  203.18   13.70
   7   5  -6   51.09    7.50
   6   5  -6  697.33   30.50
   5   5  -6  116.09    9.10
   4   5  -6  106.99    8.30
   3   5  -6  948.31   37.90
   2   5  -6  101.69    7.50
   1   5  -6  386.06   17.30
   1   5  -6  380.16   17.60
   0   5  -6 1146.59   44.70
   0   5  -6 1121.89   43.60
  -1   5  -6  662.63   27.40
  -1   5  -6  661.63   29.20
  -2   5  -6  537.85   23.30
  -2   5  -6  525.05   25.90
  -3   5  -6  107.29    8.30
  -3   5  -6  113.49   11.10
  -4   5  -6  252.37   18.00
  -4   5  -6  238.98   13.60
  -5   5  -6  128.29    9.80
  -5   5  -6  144.79   14.60
  -6   5  -6  845.72   35.50
  -6   5  -6  853.21   44.00
  -7   5  -6  225.38   21.30
  -8   5  -6  101.89   17.20
  -9   5  -6   83.29   16.40
  10   4  -6  448.66   23.40
   9   4  -6   99.59    9.80
   8   4  -6  473.45   22.80
   7   4  -6  241.58   14.10
   6   4  -6  149.49   10.30
   5   4  -6   64.49    6.50
   4   4  -6 2022.50   74.49
   3   4  -6  143.19    9.10
   2   4  -6 1407.26   50.89
   2   4  -6 1444.26   53.39
   1   4  -6  285.17   13.20
   1   4  -6  302.07   14.20
   0   4  -6 1144.99   43.70
   0   4  -6 1143.29   44.30
  -1   4  -6 1078.19   42.30
  -1   4  -6 1114.79   44.30
  -2   4  -6 1067.39   41.90
  -2   4  -6 1092.59   45.20
  -3   4  -6  272.27   17.90
  -3   4  -6  305.47   15.00
  -4   4  -6  253.57   13.80
  -4   4  -6  264.37   18.60
  -5   4  -6  364.76   24.10
  -5   4  -6  347.97   17.80
  -6   4  -6  169.18   11.70
  -6   4  -6  167.28   17.10
  -7   4  -6  146.19   17.30
  -7   4  -6  148.79   11.50
  -8   4  -6  159.28   19.30
  -9   4  -6   28.60   11.20
  10   3  -6   90.89    9.10
   9   3  -6  445.76   21.70
   8   3  -6  334.57   17.30
   7   3  -6  217.48   12.60
   6   3  -6  566.64   24.50
   5   3  -6  726.33   29.60
   4   3  -6   86.79    6.80
   3   3  -6 1574.74   58.29
   2   3  -6   48.00    4.70
   1   3  -6  736.83   28.20
   1   3  -6  716.23   28.90
   0   3  -6 1376.86   51.39
   0   3  -6 1370.56   52.09
  -1   3  -6  366.06   18.50
  -1   3  -6  341.47   16.30
  -2   3  -6  381.26   17.80
  -2   3  -6  389.96   20.80
  -3   3  -6  554.84   27.80
  -3   3  -6  500.85   22.80
  -4   3  -6  343.07   21.80
  -4   3  -6  342.47   17.10
  -5   3  -6  200.48   12.40
  -5   3  -6  200.98   17.30
  -6   3  -6  173.68   11.80
  -6   3  -6  154.98   16.40
  -7   3  -6  504.05   32.50
  -8   3  -6   66.89   14.20
  -9   3  -6  379.16   31.10
  11   2  -6  185.98   19.50
   9   2  -6    1.10    3.00
   8   2  -6  213.18   12.40
   7   2  -6  454.15   20.40
   6   2  -6  441.16   19.50
   5   2  -6  185.88   10.20
   4   2  -6 1756.92   64.19
   3   2  -6  170.08    9.20
   2   2  -6  437.76   18.60
   1   2  -6  779.92   30.20
  -1  -2   6  757.62   29.70
   0   2  -6  295.57   14.60
   0   2  -6  275.07   13.70
  -1   2  -6  628.94   26.50
  -1   2  -6  654.63   25.20
  -1   2  -6  651.63   28.70
  -2   2  -6  639.04   29.70
  -2   2  -6  625.24   26.30
  -3   2  -6   68.49    9.00
  -3   2  -6   59.09    6.70
  -4   2  -6  995.90   45.80
  -4   2  -6 1001.40   40.00
  -5   2  -6  289.37   15.70
  -5   2  -6  289.57   21.20
  -6   2  -6  429.86   28.50
  -7   2  -6   11.50    7.70
  -8   2  -6  586.44   37.80
  -9   2  -6   36.10   12.50
  11   1  -6   44.30   11.60
  10   1  -6   64.09   11.80
   9   1  -6  580.64   32.90
   8   1  -6  222.88   12.10
   7   1  -6 1145.19   43.60
   6   1  -6  306.77   14.40
   5   1  -6  795.32   31.50
  -5  -1   6  830.52   34.30
   4   1  -6  178.28    8.70
  -4  -1   6  137.79    6.90
   3   1  -6 1732.23   61.49
  -3  -1   6 1653.43   59.49
   2   1  -6 1181.28   43.60
  -2  -1   6 1157.48   42.60
   1   1  -6  187.88   10.20
   1   1  -6  201.78   11.40
  -1  -1   6  194.58   10.50
   0   1  -6 1033.60   38.30
   0   1  -6  977.80   38.20
   0  -1   6  975.40   39.70
  -1   1  -6  179.08    8.50
  -1   1  -6  160.58    9.70
  -2   1  -6  128.99   11.00
  -2   1  -6  131.09    8.60
  -3   1  -6 1312.47   50.39
  -3   1  -6 1314.77   55.59
  -4   1  -6  112.39    8.90
  -5   1  -6  382.96   25.20
  -6   1  -6   35.00    9.50
  -7   1  -6  158.88   18.40
  -8   1  -6  116.99   17.40
  11   0  -6  356.46   25.90
  10   0  -6   17.60    7.90
   9   0  -6  250.57   19.80
   8   0  -6 1016.10   47.30
   7   0  -6  801.42   38.30
   7   0  -6  785.32   30.90
   6   0  -6  135.29    7.90
  -6   0   6  145.79    9.60
   5   0  -6  618.54   30.50
   5   0  -6  614.34   24.90
  -5   0   6  678.83   26.50
   4   0  -6  691.43   26.80
   4   0  -6  677.13   31.50
  -4   0   6  703.23   27.30
   3   0  -6  705.83   27.80
   3   0  -6  721.93   31.70
  -3   0   6  731.93   28.00
   2   0  -6  139.59    8.10
   2   0  -6  142.39   10.00
  -2   0   6  149.99    8.40
   1   0  -6 2428.36   92.39
   1   0  -6 2516.05   90.99
  -1   0   6 2688.93   92.79
   0   0  -6  120.19    7.60
   0   0  -6  122.69    7.60
   0   0   6  108.29    8.90
  -1   0  -6 1032.40   37.50
  -1   0  -6 1010.80   38.80
   1   0   6  961.00   41.70
  -2   0  -6  552.84   24.00
   2   0   6  569.14   28.20
  -3   0  -6  178.28   11.30
   3   0   6  209.78   15.70
  -4   0  -6  765.12   32.40
   7   0   6   42.40   11.40
   8   0   6  263.47   25.00
  12  -1  -6  318.77   25.30
  11  -1  -6   31.60    9.50
  10  -1  -6  117.49   13.90
   9  -1  -6  194.48   17.30
   8  -1  -6  403.56   24.50
   7  -1  -6   94.79   11.10
  -7   1   6   85.69    8.80
   6  -1  -6  578.04   28.80
   6  -1  -6  558.04   21.90
  -6   1   6  536.75   25.30
   5  -1  -6  424.56   23.50
   5  -1  -6  421.86   17.90
  -5   1   6  487.05   21.00
   4  -1  -6  726.03   27.90
   4  -1  -6  726.93   33.00
  -4   1   6  732.93   29.90
   3  -1  -6 1082.29   40.40
   3  -1  -6 1064.69   44.60
  -3   1   6 1119.19   42.40
   2  -1  -6  277.27   15.20
   2  -1  -6  267.67   12.50
   1  -1  -6 1067.09   40.30
   1  -1  -6 1069.19   42.20
  -1   1   6 1074.19   43.00
   0  -1  -6 2228.58   79.89
   0  -1  -6 2185.78   80.49
   0   1   6 2215.68   83.39
  -1  -1  -6  420.76   18.20
   1   1   6  372.16   21.30
  -2  -1  -6  608.04   26.40
   2   1   6  654.03   31.30
   3   1   6  923.11   42.80
   4   1   6  197.48   16.80
   6   1   6  152.48   17.20
   7   1   6   89.59   15.50
   8   1   6  164.58   20.60
  12  -2  -6   25.30    9.70
  11  -2  -6  269.57   22.10
  10  -2  -6  270.07   21.10
   9  -2  -6   80.09   12.60
   8  -2  -6  384.56   23.70
  -8   2   6  342.57   21.50
   7  -2  -6  578.84   30.40
  -7   2   6  574.24   28.20
   6  -2  -6  302.27   18.60
  -6   2   6  242.78   15.70
   5  -2  -6  681.83   31.60
   5  -2  -6  698.03   25.00
  -5   2   6  578.64   28.50
   4  -2  -6  391.56   16.40
   4  -2  -6  376.16   21.20
  -4   2   6  437.96   20.10
   3  -2  -6  826.32   35.40
   3  -2  -6  859.61   30.90
  -3   2   6  757.72   33.80
   2  -2  -6   26.90    5.50
   2  -2  -6   22.30    3.40
  -2   2   6   20.00    4.60
   1  -2  -6 1353.16   53.89
   1  -2  -6 1295.37   51.29
  -1   2   6 1541.35   56.09
   0  -2  -6  327.87   15.10
   0   2   6  315.97   18.30
  -1  -2  -6  389.86   17.40
   1   2   6  352.36   20.90
   2   2   6  380.66   23.00
   3   2   6   81.99   11.20
   4   2   6  347.07   23.80
   5   2   6  567.94   33.70
   6   2   6   72.39   14.20
   7   2   6  337.67   27.60
   8   2   6   69.49   15.50
  11  -3  -6  107.49   14.70
  10  -3  -6   76.09   13.20
   9  -3  -6  222.18   18.80
  -9   3   6  283.07   20.40
   8  -3  -6   74.59   12.10
  -8   3   6   47.70    9.20
   7  -3  -6  336.37   21.30
  -7   3   6  308.57   19.80
   6  -3  -6  985.10   43.90
  -6   3   6  966.40   42.30
   5  -3  -6  379.36   22.20
  -5   3   6  448.86   22.30
   4  -3  -6 1056.99   38.20
   4  -3  -6 1002.30   44.40
  -4   3   6 1066.79   43.40
   3  -3  -6  200.88   13.50
   3  -3  -6  199.98    9.30
  -3   3   6  171.68   12.50
   2  -3  -6 1209.18   51.49
   2  -3  -6 1344.97   47.90
  -2   3   6 1331.57   52.59
   1  -3  -6  477.15   20.10
   1  -3  -6  484.65   23.00
  -1   3   6  466.15   24.20
   0   3   6  743.13   34.90
   1   3   6  140.09   12.70
   2   3   6   59.49   10.20
   3   3   6  441.06   27.30
   4   3   6  195.58   18.50
   5   3   6  114.19   15.70
   6   3   6  374.36   29.00
   7   3   6  147.59   20.20
  11  -4  -6   56.49   11.50
  10  -4  -6  302.87   22.50
   9  -4  -6   84.99   13.20
  -9   4   6   72.79   12.30
   8  -4  -6  129.89   13.40
  -8   4   6  120.59   13.50
   7  -4  -6  343.17   22.20
  -7   4   6  349.17   21.80
   6  -4  -6  180.08   14.90
  -6   4   6  203.88   15.30
   5  -4  -6  685.53   33.10
  -5   4   6  671.43   32.30
   4  -4  -6  900.51   40.10
  -4   4   6  880.11   39.30
   3  -4  -6  220.08   15.20
  -3   4   6  253.47   16.10
   2  -4  -6  704.93   31.20
  -2   4   6  624.84   31.30
  -1   4   6  629.14   30.90
   0   4   6   82.99   10.10
   1   4   6   17.30    6.10
   2   4   6  725.33   37.40
   3   4   6   27.10    8.50
   4   4   6  151.48   16.70
   5   4   6  281.37   24.20
   6   4   6   93.49   17.10
   7   4   6  168.88   22.00
  11  -5  -6  258.47   21.90
  10  -5  -6   49.10   10.60
 -10   5   6   47.40   11.40
   9  -5  -6  791.02   39.60
  -9   5   6  692.43   39.10
   8  -5  -6   74.19   11.90
  -8   5   6   60.09   11.20
   7  -5  -6  158.08   15.50
  -7   5   6  206.68   16.50
   6  -5  -6  313.17   20.70
  -6   5   6  300.67   20.60
   5  -5  -6  164.08   14.40
  -5   5   6  170.08   14.10
   4  -5  -6   44.00    8.40
  -4   5   6   41.00    7.90
   3  -5  -6  398.86   23.00
  -3   5   6  434.56   24.30
  -2   5   6  155.08   13.70
  -1   5   6  472.55   26.30
   0   5   6   39.00    8.80
   1   5   6  433.46   26.60
   2   5   6   91.59   12.80
   3   5   6  340.57   24.60
   4   5   6  121.39   16.20
   5   5   6   53.29   13.10
   6   5   6  170.58   20.90
  11  -6  -6   28.10   10.40
 -11   6   6   33.30   11.00
  10  -6  -6  246.58   21.50
 -10   6   6  254.67   22.80
   9  -6  -6   62.09   12.60
  -9   6   6   43.80   11.20
   8  -6  -6  296.47   21.40
  -8   6   6  253.07   21.30
   7  -6  -6  321.07   22.40
  -7   6   6  326.77   23.00
   6  -6  -6  388.36   23.90
  -6   6   6  366.06   24.40
   5  -6  -6  380.86   23.50
  -5   6   6  361.46   23.20
   4  -6  -6  428.56   25.10
  -4   6   6  423.96   25.20
  -3   6   6    4.00    4.70
  -2   6   6  800.12   39.10
  -1   6   6  131.19   13.50
   0   6   6  565.74   31.70
   1   6   6  213.78   18.80
   2   6   6  946.11   47.70
   3   6   6   18.70    9.10
   4   6   6  113.19   16.70
   5   6   6  145.89   19.40
  10  -7  -6  122.09   16.10
 -10   7   6  130.39   17.90
   9  -7  -6  231.88   20.30
  -9   7   6  195.68   20.40
   8  -7  -6  213.58   19.50
  -8   7   6  245.58   21.40
   7  -7  -6  289.47   21.40
  -7   7   6  233.68   20.70
   6  -7  -6  554.54   31.40
  -6   7   6  533.55   32.20
  -5   7   6  182.08   16.80
  -4   7   6   78.49   11.70
  -3   7   6  568.74   32.40
  -2   7   6   76.29   11.50
  -1   7   6  405.16   26.40
   0   7   6   49.50   10.50
   1   7   6  573.64   34.00
   2   7   6  172.58   19.00
   3   7   6  214.18   21.60
   4   7   6  153.38   19.90
  10  -8  -6   46.20   11.70
 -10   8   6   42.60   13.10
   9  -8  -6  217.58   20.70
  -9   8   6  226.58   23.00
   8  -8  -6  113.89   15.80
  -8   8   6  126.09   16.80
  -7   8   6  390.86   28.40
  -6   8   6  252.17   21.80
  -5   8   6   81.99   13.40
  -4   8   6  310.87   23.30
  -3   8   6  106.99   14.30
  -2   8   6  270.17   21.70
  -1   8   6  181.78   18.10
   0   8   6  139.79   16.60
   1   8   6  288.27   23.90
   2   8   6  162.28   19.10
   3   8   6  148.19   19.20
  -9   9   6   49.99   13.80
  -8   9   6  246.98   23.60
  -7   9   6   72.19   15.10
  -6   9   6  475.35   32.20
  -5   9   6  140.19   16.80
  -4   9   6  174.98   18.50
  -3   9   6  105.49   15.60
  -2   9   6  158.38   18.40
  -1   9   6   32.10    9.90
   0   9   6  112.69   16.60
   1   9   6   21.30    9.90
   2   9   6  130.09   18.30
  -7  10   6  105.79   18.20
  -6  10   6   23.00   10.90
  -5  10   6  151.28   18.80
  -4  10   6   82.59   15.50
  -3  10   6  150.98   18.60
  -2  10   6  104.39   17.60
  -1  10   6  201.58   21.70
   0  10   6   12.20    8.80
   1  12  -7  118.49   12.50
   0  12  -7  458.25   24.40
  -1  12  -7   16.90    8.30
   4  11  -7  181.08   15.50
   3  11  -7  309.77   19.90
   2  11  -7    5.10    5.30
   1  11  -7  496.35   25.60
   0  11  -7   21.80    6.30
  -1  11  -7  166.58   12.80
   5  10  -7  111.69   13.00
   4  10  -7  316.87   19.90
   3  10  -7   90.69   11.00
   2  10  -7  354.56   20.30
   1  10  -7  153.08   12.30
   0  10  -7  431.46   22.10
  -1  10  -7   63.79    8.60
  -2  10  -7  153.18   11.70
  -4  10  -7  192.38   19.30
  -5  10  -7   35.00   10.10
  -6  10  -7  259.97   23.40
   7   9  -7  153.18   14.10
   6   9  -7  163.38   14.00
   5   9  -7  522.15   26.80
   4   9  -7   69.69    9.40
   3   9  -7  351.26   20.00
   2   9  -7   10.00    4.70
   1   9  -7  284.17   16.60
   0   9  -7   79.09    8.30
  -1   9  -7  295.07   16.50
  -2   9  -7  226.48   14.00
  -3   9  -7   34.10    6.50
  -3   9  -7   34.70    9.00
  -4   9  -7  211.48   18.80
  -5   9  -7  499.35   31.30
  -6   9  -7  127.99   16.70
   8   8  -7   13.50    6.20
   7   8  -7  101.79   12.30
   6   8  -7  325.77   19.50
   5   8  -7   40.00    7.50
   4   8  -7  132.39   11.40
   3   8  -7  302.27   17.50
   2   8  -7  254.77   15.10
   1   8  -7  398.76   20.00
   0   8  -7  404.36   20.10
  -1   8  -7  194.98   12.60
  -2   8  -7   84.89   10.70
  -2   8  -7   96.89    8.80
  -3   8  -7  644.24   33.60
  -3   8  -7  633.94   28.60
  -4   8  -7  173.48   12.40
  -4   8  -7  183.38   16.80
  -5   8  -7  171.38   17.20
  -6   8  -7  377.36   27.30
  -7   8  -7   81.39   15.00
   8   7  -7  236.38   16.70
   7   7  -7  386.56   21.60
   6   7  -7  101.39   10.20
   5   7  -7  225.28   14.60
   4   7  -7  283.97   16.30
   3   7  -7  183.08   12.50
   2   7  -7 1102.19   44.40
   1   7  -7  224.88   13.30
   0   7  -7  150.78   10.50
  -1   7  -7   18.30    5.60
  -1   7  -7   20.60    4.90
  -2   7  -7 1036.50   46.10
  -2   7  -7 1092.89   42.90
  -3   7  -7   51.39    9.20
  -3   7  -7   58.49    7.70
  -4   7  -7  285.17   16.30
  -4   7  -7  293.07   20.80
  -5   7  -7  334.57   17.80
  -5   7  -7  314.77   23.10
  -6   7  -7  101.09   14.50
  -7   7  -7  134.29   17.50
   9   6  -7  263.97   17.60
   8   6  -7  102.79   10.60
   7   6  -7  143.09   11.80
   6   6  -7  263.57   15.80
   5   6  -7  129.39   10.10
   4   6  -7  147.79   10.90
   3   6  -7  835.22   34.90
   2   6  -7  239.08   13.60
   1   6  -7  484.75   22.10
   0   6  -7  208.48   13.50
   0   6  -7  194.88   11.90
  -1   6  -7  663.83   30.30
  -1   6  -7  674.83   28.50
  -2   6  -7  191.88   12.30
  -2   6  -7  195.48   14.20
  -3   6  -7  446.66   21.00
  -3   6  -7  416.16   24.60
  -4   6  -7  125.69   13.60
  -4   6  -7  144.39   10.70
  -5   6  -7  126.19   14.40
  -5   6  -7  128.09   10.10
  -6   6  -7  158.18   17.40
  -6   6  -7  168.28   12.00
  -7   6  -7  211.08   21.30
  -8   6  -7    2.80    8.10
  10   5  -7  212.08   15.30
   9   5  -7  142.89   12.10
   8   5  -7  217.38   14.40
   7   5  -7  498.35   24.10
   6   5  -7   89.09    8.50
   5   5  -7  281.67   15.40
   4   5  -7 1168.18   46.20
   3   5  -7   12.40    3.90
   2   5  -7 1564.54   58.99
   0   5  -7  513.05   22.60
   0   5  -7  506.35   23.10
  -1   5  -7  204.78   12.20
  -1   5  -7  209.48   13.40
  -2   5  -7 1376.26   52.29
  -2   5  -7 1326.17   55.19
  -3   5  -7   19.60    6.20
  -3   5  -7   21.20    4.80
  -4   5  -7  465.75   27.20
  -4   5  -7  458.05   21.90
  -5   5  -7  382.46   25.80
  -5   5  -7  403.16   20.20
  -6   5  -7  208.98   13.60
  -6   5  -7  205.18   19.50
  -7   5  -7   75.19   14.40
  -7   5  -7   75.59   10.10
  -8   5  -7  305.37   26.50
  10   4  -7  380.96   21.00
   9   4  -7  154.88   11.90
   8   4  -7  507.35   24.30
   7   4  -7  408.96   20.20
   6   4  -7  842.42   34.90
   5   4  -7  109.59    8.60
   4   4  -7  186.68   11.00
   3   4  -7  815.62   33.00
   2   4  -7  396.56   18.30
   1   4  -7  303.07   15.30
   1   4  -7  319.67   14.70
   0   4  -7  411.26   19.40
   0   4  -7  440.56   20.30
  -1   4  -7  440.46   20.40
  -1   4  -7  446.76   22.20
  -2   4  -7  400.26   19.10
  -2   4  -7  400.16   21.90
  -3   4  -7  359.96   17.80
  -3   4  -7  347.37   21.40
  -4   4  -7  662.13   29.90
  -4   4  -7  736.33   36.30
  -5   4  -7  296.57   16.60
  -5   4  -7  313.77   22.50
  -6   4  -7  307.27   23.80
  -6   4  -7  320.37   17.70
  -7   4  -7  142.09   17.40
  -7   4  -7  141.99   12.10
  -8   4  -7   25.10   10.10
   9   3  -7  266.27   15.50
   8   3  -7  215.38   13.10
   7   3  -7  559.74   24.80
   6   3  -7  104.19    8.20
   5   3  -7  336.87   16.40
   4   3  -7  587.64   24.90
   3   3  -7   32.80    4.60
   2   3  -7  601.44   25.10
   1   3  -7  603.14   24.20
   1   3  -7  576.54   24.70
   0   3  -7  130.99    9.20
   0   3  -7  136.59    9.20
  -1   3  -7 1562.24   60.49
  -1   3  -7 1528.35   58.19
  -2   3  -7  622.24   26.50
  -2   3  -7  604.34   29.40
  -3   3  -7  346.57   21.10
  -3   3  -7  341.17   17.20
  -4   3  -7  184.88   11.90
  -4   3  -7  178.58   15.60
  -5   3  -7  525.65   25.20
  -5   3  -7  552.44   31.60
  -6   3  -7   17.00    7.90
  -6   3  -7   12.00    4.70
  -7   3  -7   68.99   13.70
  -8   3  -7  131.39   18.70
  11   2  -7   50.49   13.00
  10   2  -7  464.75   30.80
   9   2  -7  177.08   11.80
   8   2  -7  250.37   13.80
   7   2  -7  205.08   11.90
   6   2  -7  681.83   28.20
   5   2  -7  192.68   10.70
   4   2  -7  285.17   13.80
   3   2  -7 1007.10   38.80
   2   2  -7   71.19    6.40
  -2  -2   7   96.29    5.30
   1   2  -7   62.49    6.10
  -1  -2   7   63.29    5.50
   0   2  -7 1779.92   65.39
   0   2  -7 1742.63   65.29
  -1   2  -7  166.88   11.90
  -1   2  -7  163.28    8.80
  -1   2  -7  149.19    9.70
  -2   2  -7  518.85   23.20
  -2   2  -7  537.05   26.90
  -3   2  -7  236.88   13.70
  -3   2  -7  252.87   17.80
  -4   2  -7  505.95   24.00
  -4   2  -7  529.55   29.80
  -5   2  -7  314.07   23.00
  -5   2  -7  323.17   17.60
  -6   2  -7  155.78   17.20
  -7   2  -7   11.20    8.20
  -8   2  -7   27.30   11.30
  11   1  -7  411.86   29.10
  10   1  -7  141.29   16.80
   9   1  -7  444.46   28.30
   8   1  -7  291.37   14.70
   8   1  -7  286.07   21.30
   7   1  -7  102.29   11.80
   7   1  -7   92.49    7.20
   6   1  -7  337.67   15.70
   5   1  -7  376.76   16.70
   4   1  -7  539.75   27.20
   4   1  -7  563.54   22.90
   3   1  -7  408.46   21.50
   3   1  -7  435.86   18.40
  -3  -1   7  413.96   16.50
   2   1  -7  443.06   18.80
   2   1  -7  417.66   20.80
  -2  -1   7  406.36   17.80
   1   1  -7 1501.55   58.69
   1   1  -7 1487.15   57.19
  -1  -1   7 1631.64   58.49
   0   1  -7   88.89    7.00
   0   1  -7   88.59    6.80
   0  -1   7   73.59    7.30
  -1   1  -7  883.71   34.20
  -1   1  -7  840.42   34.80
   1  -1   7  896.41   38.30
  -2   1  -7   23.60    4.70
  -3   1  -7  401.46   24.00
  -3   1  -7  404.46   19.50
  -4   1  -7  177.28   16.10
  -4   1  -7  176.38   12.00
  -5   1  -7  679.23   30.50
  -5   1  -7  675.83   37.40
  -6   1  -7    4.20    6.50
  11   0  -7    6.20    7.20
  10   0  -7  119.99   15.60
   9   0  -7  467.45   29.00
   8   0  -7  146.29   15.00
   7   0  -7  463.65   26.70
   7   0  -7  451.55   19.50
   6   0  -7  362.56   16.20
   6   0  -7  374.86   22.40
   5   0  -7  695.53   33.70
   5   0  -7  722.13   28.00
   4   0  -7  977.20   42.10
   4   0  -7 1021.00   37.00
  -4   0   7  906.41   36.80
   3   0  -7 1635.04   60.99
   3   0  -7 1601.14   64.79
  -3   0   7 1746.03   61.29
   2   0  -7  544.95   25.50
   2   0  -7  600.14   23.30
  -2   0   7  525.75   23.60
   1   0  -7   30.60    4.60
   1   0  -7   38.20    5.70
  -1   0   7   40.50    5.40
   0   0  -7  825.92   32.40
   0   0  -7  809.22   32.10
   0   0   7  768.52   34.90
  -1   0  -7  157.48   10.40
  -1   0  -7  172.68    9.50
   1   0   7  215.58   14.00
  -2   0  -7  324.87   16.70
   2   0   7  348.57   20.70
  -3   0  -7  470.75   22.10
   3   0   7  465.85   27.00
  -4   0  -7  138.39   10.90
   4   0   7  156.98   15.40
   5   0   7   50.79   10.90
   6   0   7  254.17   22.40
   7   0   7  230.08   22.90
   8   0   7   75.49   16.10
  11  -1  -7  127.69   16.40
  10  -1  -7  331.77   24.60
   9  -1  -7  110.29   14.10
   8  -1  -7 1102.29   50.89
   7  -1  -7   80.49   12.10
   6  -1  -7  573.44   23.20
   6  -1  -7  589.94   30.20
   5  -1  -7  219.58   15.60
   5  -1  -7  218.88   10.60
  -5   1   7  206.28   12.30
   4  -1  -7 2061.89   71.49
   4  -1  -7 1980.40   76.99
  -4   1   7 1887.11   72.89
   3  -1  -7  624.34   29.30
   3  -1  -7  697.73   25.80
  -3   1   7  590.54   26.80
   2  -1  -7   64.79    7.30
   2  -1  -7   66.69    5.80
  -2   1   7   93.29    7.60
   1  -1  -7  993.40   38.50
   1  -1  -7  992.20   40.40
  -1   1   7 1008.40   41.60
   0  -1  -7  135.59    9.00
   0  -1  -7  126.49    8.50
   0   1   7  129.89   11.00
  -1  -1  -7  234.68   12.80
   1   1   7  224.68   16.20
  -2  -1  -7  520.05   23.40
   2   1   7  510.15   28.00
  -3  -1  -7  118.99    9.60
   3   1   7  119.69   13.10
   4   1   7  376.86   25.00
   5   1   7  100.09   13.80
   6   1   7  187.58   19.60
   7   1   7  142.09   18.60
  11  -2  -7  131.49   16.50
  10  -2  -7   50.29   11.50
   9  -2  -7  537.35   31.50
   8  -2  -7  170.48   16.20
   7  -2  -7  561.64   30.30
   6  -2  -7   90.59   10.80
  -6   2   7   64.09    7.80
   5  -2  -7  328.77   20.30
   5  -2  -7  328.07   14.60
  -5   2   7  359.56   18.60
   4  -2  -7   86.09    9.70
   4  -2  -7   97.89    6.40
  -4   2   7  111.89    8.90
   3  -2  -7  707.73   26.90
   3  -2  -7  681.13   31.20
  -3   2   7  651.83   29.80
   2  -2  -7  360.96   19.30
   2  -2  -7  344.57   16.10
  -2   2   7  377.46   19.30
   1  -2  -7   60.69    5.60
   1  -2  -7   71.59    7.30
  -1   2   7   42.30    7.20
   0  -2  -7  350.86   16.30
   0   2   7  317.87   19.60
  -1  -2  -7  502.35   23.20
   1   2   7  557.74   28.50
   2   2   7   35.70    8.40
   3   2   7  979.80   47.70
   4   2   7    1.10    5.40
   5   2   7  159.68   17.70
   6   2   7  108.49   16.30
   7   2   7  248.58   24.70
  11  -3  -7  146.69   17.40
  10  -3  -7  225.58   20.20
   9  -3  -7   26.10    8.30
   8  -3  -7  434.16   26.90
   7  -3  -7  177.38   15.30
  -7   3   7  176.28   14.30
   6  -3  -7  334.37   20.70
  -6   3   7  283.97   18.30
   5  -3  -7  294.07   18.80
  -5   3   7  300.27   17.70
   4  -3  -7  334.57   14.80
   4  -3  -7  361.96   20.80
  -4   3   7  345.07   19.30
   3  -3  -7  310.77   18.90
   3  -3  -7  327.97   14.60
  -3   3   7  341.07   18.90
   2  -3  -7  739.23   28.30
   2  -3  -7  672.43   31.60
  -2   3   7  696.03   32.50
   1  -3  -7  341.27   18.70
   1  -3  -7  362.16   16.20
  -1   3   7  326.07   20.20
   0   3   7  231.08   16.80
   1   3   7   38.20    8.40
   2   3   7  957.90   45.90
   3   3   7   21.30    8.10
   4   3   7  292.47   23.50
   5   3   7   62.19   13.90
   6   3   7  155.58   20.30
  11  -4  -7  216.88   19.80
  10  -4  -7  118.29   15.20
   9  -4  -7  314.27   22.60
   8  -4  -7    1.80    5.60
  -8   4   7    0.10    4.50
   7  -4  -7  858.11   41.60
  -7   4   7  832.52   40.00
   6  -4  -7  275.07   19.20
  -6   4   7  267.07   18.30
   5  -4  -7    8.30    5.10
  -5   4   7    9.40    4.70
   4  -4  -7  205.08   15.40
  -4   4   7  210.78   15.40
   3  -4  -7  404.26   17.20
   3  -4  -7  367.96   21.70
  -3   4   7  415.46   22.70
   2  -4  -7  709.43   33.60
  -2   4   7  748.83   35.00
  -1   4   7  756.82   36.40
   0   4   7  114.19   12.40
   1   4   7  886.21   43.50
   2   4   7  169.28   16.60
   3   4   7  351.36   25.10
   4   4   7   59.19   13.10
   5   4   7  116.89   18.40
   6   4   7  139.69   21.50
  11  -5  -7  263.17   23.00
  10  -5  -7   86.49   15.00
   9  -5  -7  147.39   16.50
  -9   5   7  123.99   15.00
   8  -5  -7  178.28   16.90
  -8   5   7  185.58   17.20
   7  -5  -7  730.83   38.40
  -7   5   7  765.72   38.20
   6  -5  -7  281.87   20.20
  -6   5   7  246.88   18.90
   5  -5  -7  420.26   25.90
  -5   5   7  499.45   26.70
   4  -5  -7  203.58   15.80
  -4   5   7  208.08   16.20
   3  -5  -7  756.62   36.90
  -3   5   7  799.32   37.90
  -2   5   7  173.78   15.00
  -1   5   7  502.15   28.30
   0   5   7  239.78   19.00
   1   5   7  308.37   22.60
   2   5   7  442.16   29.00
   3   5   7    2.80    6.20
   4   5   7  292.17   24.60
   5   5   7  213.78   23.10
  10  -6  -7  284.77   23.60
 -10   6   7  244.08   30.30
   9  -6  -7   22.60    9.20
  -9   6   7   20.70    8.50
   8  -6  -7  148.89   16.80
  -8   6   7  175.18   17.00
   7  -6  -7  108.69   14.10
  -7   6   7  104.09   13.90
   6  -6  -7 1200.18   52.79
  -6   6   7 1076.19   51.99
   5  -6  -7  131.39   14.20
  -5   6   7  130.39   14.00
   4  -6  -7  897.41   43.10
  -4   6   7  913.11   43.90
  -3   6   7  365.26   23.80
  -2   6   7  271.87   20.20
  -1   6   7   82.89   11.70
   0   6   7   31.80    8.70
   1   6   7  107.19   14.30
   2   6   7  160.88   18.00
   3   6   7   56.59   13.50
   4   6   7  180.48   21.00
  10  -7  -7  148.09   18.30
 -10   7   7  193.28   21.20
   9  -7  -7  181.08   18.50
  -9   7   7  204.68   21.00
   8  -7  -7   38.80    9.90
  -8   7   7   43.70   11.20
   7  -7  -7  428.36   28.50
  -7   7   7  527.85   31.50
   6  -7  -7   68.69   12.50
  -6   7   7   80.79   13.10
  -5   7   7  588.44   33.50
  -4   7   7  155.68   16.10
  -3   7   7  297.47   22.60
  -2   7   7  332.07   23.70
  -1   7   7   73.99   12.70
   0   7   7  140.89   16.00
   1   7   7  421.56   29.20
   2   7   7  100.59   16.80
   3   7   7   92.79   16.60
   4   7   7   24.00   11.70
   9  -8  -7   83.99   15.30
  -9   8   7   75.39   15.70
   8  -8  -7  129.49   17.00
  -8   8   7  127.59   17.20
  -7   8   7   56.79   13.40
  -6   8   7  484.95   31.50
  -5   8   7   32.10    9.20
  -4   8   7  260.47   21.80
  -3   8   7   78.09   13.70
  -2   8   7   96.39   14.20
  -1   8   7  107.19   15.40
   0   8   7  240.78   22.00
   1   8   7   91.49   15.50
   2   8   7  154.28   19.60
  -8   9   7  139.49   19.10
  -7   9   7  152.08   19.50
  -6   9   7  127.59   17.40
  -5   9   7  106.09   15.90
  -4   9   7  139.29   17.50
  -3   9   7   50.19   12.60
  -2   9   7  233.18   22.60
  -1   9   7   82.99   15.50
   0   9   7  126.99   18.40
   1   9   7   68.69   14.40
  -6  10   7   91.89   16.90
  -5  10   7  241.68   24.00
  -4  10   7   24.30   10.70
  -3  10   7  246.68   24.30
  -2  10   7   20.60   10.30
  -1  10   7  184.48   21.60
   3  11  -8  420.36   24.10
   2  11  -8  102.19   12.10
   1  11  -8   59.59    9.20
   0  11  -8  297.57   18.30
  -1  11  -8   25.50    6.60
  -2  11  -8   55.29    8.40
   5  10  -8   98.39   12.70
   4  10  -8  285.37   19.00
   3  10  -8  133.09   12.50
   2  10  -8  171.58   13.50
   1  10  -8  112.79   10.80
   0  10  -8   26.30    6.40
  -1  10  -8   95.39   10.00
  -2  10  -8  403.86   21.50
  -3  10  -8    8.80    5.50
   6   9  -8   92.89   12.00
   5   9  -8   41.50    8.20
   4   9  -8  147.19   12.80
   3   9  -8  254.57   16.50
   2   9  -8  137.29   11.70
   1   9  -8  364.96   19.80
   0   9  -8  166.58   12.30
  -1   9  -8  407.76   21.10
  -2   9  -8   16.10    5.50
  -3   9  -8  415.06   21.60
  -4   9  -8    1.90    6.00
  -5   9  -8  262.17   22.70
  -6   9  -8  112.49   16.10
   7   8  -8   88.19   11.10
   6   8  -8   43.10    8.10
   5   8  -8  418.06   22.90
   4   8  -8   57.09    8.20
   3   8  -8  121.69   10.80
   2   8  -8  420.46   21.40
   1   8  -8  349.87   18.60
   0   8  -8  547.05   25.50
  -1   8  -8   79.19    9.00
  -2   8  -8  312.07   17.60
  -3   8  -8   74.59    9.00
  -3   8  -8   68.59   11.30
  -4   8  -8  370.76   25.20
  -4   8  -8  386.96   20.30
  -5   8  -8   93.99   14.00
  -6   8  -8   87.89   15.30
   8   7  -8   84.59   10.90
   7   7  -8  150.28   12.80
   6   7  -8  833.82   37.20
   5   7  -8   15.10    5.20
   4   7  -8  425.16   21.90
   3   7  -8  328.87   18.10
   2   7  -8  382.46   19.50
   1   7  -8  580.24   26.40
   0   7  -8  465.05   22.30
  -1   7  -8   85.19    8.60
  -2   7  -8   75.99    8.80
  -2   7  -8  109.59   14.90
  -3   7  -8  374.06   23.50
  -3   7  -8  385.66   19.90
  -4   7  -8  102.79   13.10
  -4   7  -8   93.29    9.70
  -5   7  -8   74.29   13.30
  -5   7  -8   91.69    9.30
  -6   7  -8  247.78   22.50
  -7   7  -8   93.79   17.10
   9   6  -8  164.58   13.60
   8   6  -8   95.89   10.80
   7   6  -8  467.85   23.90
   6   6  -8   62.09    8.80
   5   6  -8 1410.26   55.99
   4   6  -8   75.99    8.90
   3   6  -8  476.95   22.60
   2   6  -8  537.65   24.50
   1   6  -8  392.96   19.30
   0   6  -8  167.28   11.20
  -1   6  -8  256.87   14.60
  -2   6  -8  414.66   23.10
  -2   6  -8  408.86   20.60
  -3   6  -8  150.68   11.30
  -3   6  -8  133.79   13.30
  -4   6  -8  287.97   16.40
  -4   6  -8  268.27   20.30
  -5   6  -8  399.56   20.90
  -5   6  -8  407.16   27.30
  -6   6  -8   34.00   10.10
  -6   6  -8   35.70    7.10
  -7   6  -8  209.38   22.00
  10   5  -8  223.78   15.70
   9   5  -8  211.18   14.70
   8   5  -8  168.58   12.80
   7   5  -8   18.80    5.10
   6   5  -8 1450.95   57.19
   5   5  -8   35.90    6.30
   4   5  -8  805.72   33.90
   3   5  -8  525.25   23.70
   2   5  -8   51.29    6.70
   1   5  -8  263.67   14.40
   0   5  -8  422.56   20.20
  -1   5  -8  145.69   10.60
  -1   5  -8  139.29   11.40
  -2   5  -8  357.46   18.30
  -2   5  -8  354.66   21.10
  -3   5  -8   86.99   10.80
  -3   5  -8   86.49    8.70
  -4   5  -8  514.65   24.10
  -4   5  -8  485.95   29.10
  -5   5  -8   74.69    9.00
  -5   5  -8   74.59   12.60
  -6   5  -8  782.22   42.90
  -6   5  -8  789.62   35.20
  -7   5  -8   12.60    5.10
  -7   5  -8   13.00    8.40
  10   4  -8  189.78   13.90
   9   4  -8  376.26   20.20
   8   4  -8   56.99    7.60
   7   4  -8  395.56   20.20
   6   4  -8   44.90    6.30
   5   4  -8  965.30   39.10
   4   4  -8   98.59    8.00
   3   4  -8  139.29    9.50
   2   4  -8  517.05   22.90
   1   4  -8  169.08   10.70
   0   4  -8  154.48   10.50
   0   4  -8  158.08   10.70
  -1   4  -8  954.30   39.10
  -1   4  -8  972.60   41.10
  -2   4  -8  450.25   21.60
  -2   4  -8  450.15   24.30
  -3   4  -8  227.18   17.20
  -3   4  -8  243.38   14.30
  -4   4  -8   38.60    6.80
  -4   4  -8   31.50    8.30
  -5   4  -8  620.04   27.80
  -5   4  -8  547.95   32.80
  -6   4  -8   40.30    7.10
  -6   4  -8   41.00   10.90
  -7   4  -8  308.07   25.90
  -7   4  -8  295.77   18.70
   9   3  -8  315.67   17.40
   8   3  -8   81.49    8.40
   7   3  -8  253.77   14.30
   6   3  -8  388.16   18.80
   5   3  -8   59.29    6.90
   4   3  -8  161.48   10.00
   3   3  -8 1078.29   42.00
   2   3  -8   34.80    5.40
   1   3  -8  759.92   31.40
   0   3  -8  887.71   36.70
   0   3  -8  867.71   35.80
  -1   3  -8  348.47   19.50
  -1   3  -8  358.46   17.80
  -2   3  -8  779.82   36.90
  -2   3  -8  805.02   33.40
  -3   3  -8  311.57   21.00
  -3   3  -8  332.57   17.30
  -4   3  -8  107.19    9.70
  -4   3  -8   93.29   12.50
  -5   3  -8   39.60    6.90
  -5   3  -8   30.90    8.90
  -6   3  -8  439.06   22.90
  -6   3  -8  427.56   29.70
  -7   3  -8   30.30   10.40
  11   2  -8  223.58   22.10
  10   2  -8  182.48   19.30
   9   2  -8  120.29   15.00
   8   2  -8  642.64   27.90
   7   2  -8  208.18   12.20
   6   2  -8  310.87   15.50
   5   2  -8   79.39    6.70
   4   2  -8  518.65   22.40
   3   2  -8  126.09    8.50
   2   2  -8  703.53   29.10
   1   2  -8  141.99   10.40
   1   2  -8  137.39    9.70
  -1  -2   8  160.08    9.80
   0   2  -8  208.28   12.10
   0   2  -8  210.58   12.30
   0  -2   8  217.88   13.50
  -1   2  -8  637.84   27.60
  -2   2  -8  306.47   19.30
  -2   2  -8  304.87   16.20
  -3   2  -8  204.58   12.90
  -3   2  -8  187.08   16.10
  -4   2  -8  305.17   22.00
  -4   2  -8  311.87   17.50
  -5   2  -8  273.57   16.20
  -5   2  -8  233.08   20.40
  -6   2  -8   75.39   13.90
  -7   2  -8   75.29   15.20
  11   1  -8   35.70   11.60
  10   1  -8  200.78   19.90
   9   1  -8  283.77   22.10
   8   1  -8  141.59   15.30
   7   1  -8  717.43   29.10
   7   1  -8  697.03   36.30
   6   1  -8  104.29   11.50
   6   1  -8  103.89    7.50
   5   1  -8  684.43   34.00
   5   1  -8  704.73   28.40
   4   1  -8  256.97   13.00
   4   1  -8  251.07   16.70
   3   1  -8 1207.78   45.60
   3   1  -8 1175.68   49.40
   2   1  -8   54.79    7.20
   2   1  -8   59.19    6.20
  -2  -1   8   56.89    5.60
   1   1  -8  429.66   20.20
   1   1  -8  444.76   21.40
  -1  -1   8  468.05   21.50
   0   1  -8  548.85   22.70
   0   1  -8  523.75   22.70
   0  -1   8  444.86   23.80
  -1   1  -8  144.39    9.70
   1  -1   8  129.19   11.40
  -2   1  -8  201.78   12.50
   2  -1   8  198.78   15.50
  -3   1  -8  366.46   18.80
   3  -1   8  343.37   22.80
  -4   1  -8   88.89    9.90
   4  -1   8  102.49   13.40
  -5   1  -8  475.45   24.40
   5  -1   8  483.05   30.90
   6  -1   8   61.59   13.00
   7  -1   8  308.67   26.90
  11   0  -8  248.58   22.00
  10   0  -8   32.40    9.50
   9   0  -8   35.40    9.80
   8   0  -8  445.26   27.90
   7   0  -8  111.19   13.20
   7   0  -8  118.49    7.90
   6   0  -8  581.64   24.10
   6   0  -8  582.94   31.00
   5   0  -8  184.48   10.40
   5   0  -8  196.08   15.20
   4   0  -8 2195.78   87.39
   4   0  -8 2340.77   82.39
   3   0  -8  228.98   11.50
   3   0  -8  204.98   14.00
  -3   0   8  169.38   10.50
   2   0  -8 1396.26   55.59
   2   0  -8 1405.66   52.79
  -2   0   8 1394.46   54.09
   1   0  -8  362.06   17.00
   1   0  -8  386.36   18.50
  -1   0   8  315.07   18.20
   0   0  -8   77.39    6.80
   0   0  -8   89.89    7.30
   0   0   8   50.59    7.50
  -1   0  -8  433.86   20.40
   1   0   8  421.06   23.70
  -2   0  -8  173.68   11.60
   2   0   8  173.78   14.80
  -3   0  -8   14.70    4.70
   3   0   8   16.30    6.30
  -4   0  -8  419.56   21.50
   4   0   8  387.56   26.40
   5   0   8  165.58   17.80
   6   0   8  238.58   22.50
   7   0   8   48.10   13.20
  11  -1  -8   50.49   12.60
  10  -1  -8  226.58   20.80
   9  -1  -8  248.28   20.30
   8  -1  -8  113.89   14.00
   7  -1  -8  766.42   38.40
   6  -1  -8  472.55   26.90
   6  -1  -8  486.75   20.40
   5  -1  -8   20.70    3.90
   5  -1  -8   25.60    7.10
   4  -1  -8  396.46   17.00
   4  -1  -8  369.56   21.40
  -4   1   8  349.96   17.90
   3  -1  -8  439.56   23.60
   3  -1  -8  446.06   20.00
  -3   1   8  496.45   22.10
   2  -1  -8  301.37   14.20
   2  -1  -8  290.07   16.50
  -2   1   8  257.57   15.50
   1  -1  -8  537.05   25.00
   1  -1  -8  557.74   23.50
  -1   1   8  525.85   26.30
   0  -1  -8  961.60   39.60
   0  -1  -8 1003.90   39.50
   0   1   8 1000.70   43.60
  -1  -1  -8  219.48   12.70
   1   1   8  201.38   15.90
  -2  -1  -8  247.78   14.80
   2   1   8  270.17   19.70
  -3  -1  -8  128.59   10.80
   3   1   8  129.59   14.40
   4   1   8  278.07   22.10
   5   1   8  553.34   34.60
   6   1   8  128.39   17.70
   7   1   8  231.48   24.20
  11  -2  -8  498.25   32.50
  10  -2  -8   92.19   15.10
   9  -2  -8  192.18   18.30
   8  -2  -8  216.58   18.20
   7  -2  -8  243.78   19.00
   6  -2  -8  177.98   15.50
   5  -2  -8  424.66   25.20
   5  -2  -8  464.85   19.50
  -5   2   8  488.65   23.20
   4  -2  -8   70.29    9.10
   4  -2  -8   68.89    5.80
  -4   2   8   62.39    7.40
   3  -2  -8  274.77   13.40
   3  -2  -8  257.57   16.90
  -3   2   8  295.37   16.60
   2  -2  -8  194.98   10.80
   2  -2  -8  191.28   13.20
  -2   2   8  163.38   12.70
   1  -2  -8  714.03   31.90
   1  -2  -8  754.62   30.10
  -1   2   8  701.13   33.90
   0  -2  -8  157.38   10.20
   0   2   8  130.49   12.60
  -1  -2  -8 1064.69   44.50
   1   2   8 1175.98   50.99
   2   2   8  208.78   17.80
   3   2   8  182.68   17.90
   4   2   8  313.57   24.90
   5   2   8  141.19   18.30
   6   2   8   50.99   14.00
  11  -3  -8   71.79   13.70
  10  -3  -8  416.46   28.60
   9  -3  -8  227.18   20.10
   8  -3  -8   70.09   12.50
   7  -3  -8  357.36   23.30
   6  -3  -8  329.27   21.20
  -6   3   8  280.07   18.30
   5  -3  -8  173.38   14.70
  -5   3   8  157.58   12.80
   4  -3  -8  326.47   19.90
   4  -3  -8  322.97   14.20
  -4   3   8  257.97   17.60
   3  -3  -8  167.78   13.70
   3  -3  -8  188.88   10.20
  -3   3   8  176.68   13.30
   2  -3  -8  557.14   23.80
   2  -3  -8  549.65   27.30
  -2   3   8  565.24   28.30
   1  -3  -8  254.87   16.10
   1  -3  -8  283.37   13.90
  -1   3   8  221.38   17.20
   0  -3  -8  577.84   25.90
   0   3   8  592.34   31.50
   1   3   8  128.69   13.80
   2   3   8  557.44   32.50
   3   3   8  395.96   27.50
   4   3   8   64.49   13.10
   5   3   8  106.79   17.80
   6   3   8  130.09   21.40
  11  -4  -8  163.98   18.70
  10  -4  -8  155.88   17.50
   9  -4  -8   80.09   13.10
   8  -4  -8  224.68   18.90
   7  -4  -8  664.23   36.00
  -7   4   8  703.83   34.90
   6  -4  -8   21.00    7.80
  -6   4   8   28.50    7.30
   5  -4  -8  707.83   36.00
  -5   4   8  724.93   34.70
   4  -4  -8  142.69   13.90
  -4   4   8  167.08   14.10
   3  -4  -8  505.25   26.30
   3  -4  -8  482.25   20.70
  -3   4   8  450.55   25.70
   2  -4  -8   80.69   10.20
  -2   4   8   71.29    9.70
  -1   4   8  861.81   41.30
   0   4   8   54.19   10.10
   1   4   8  746.43   39.50
   2   4   8  211.38   19.40
   3   4   8  268.97   23.00
   4   4   8  204.18   21.40
   5   4   8  124.19   20.00
  11  -5  -8  102.19   16.90
  10  -5  -8   86.89   14.80
   9  -5  -8  306.47   24.20
   8  -5  -8  115.39   15.20
  -8   5   8  128.19   23.60
   7  -5  -8  283.97   21.80
  -7   5   8  274.57   20.60
   6  -5  -8  670.93   35.50
  -6   5   8  626.74   33.60
   5  -5  -8   57.19   10.80
  -5   5   8   69.09   10.00
   4  -5  -8 1134.59   49.60
  -4   5   8 1042.60   49.30
   3  -5  -8  295.97   20.30
  -3   5   8  325.57   21.30
  -2   5   8  291.57   20.70
  -1   5   8  243.68   19.00
   0   5   8  250.27   20.30
   1   5   8   42.90   10.80
   2   5   8   60.49   12.80
   3   5   8  209.08   21.30
   4   5   8  103.29   18.40
  10  -6  -8  172.18   19.70
   9  -6  -8  128.79   17.00
   8  -6  -8  403.96   27.80
  -8   6   8  386.16   26.80
   7  -6  -8   77.89   13.00
  -7   6   8   82.59   13.70
   6  -6  -8   50.09   10.80
  -6   6   8   48.30   10.70
   5  -6  -8  365.06   24.10
  -5   6   8  373.56   24.30
   4  -6  -8  479.45   28.20
  -4   6   8  475.95   28.90
  -3   6   8  320.37   22.90
  -2   6   8  299.37   22.30
  -1   6   8  144.89   15.70
   0   6   8  105.79   14.80
   1   6   8    4.10    7.00
   2   6   8  201.58   20.90
   3   6   8  107.99   18.30
   4   6   8  207.68   23.50
   9  -7  -8  159.08   18.20
  -9   7   8  194.88   20.00
   8  -7  -8   75.59   13.80
  -8   7   8   56.29   12.60
   7  -7  -8  158.88   17.60
  -7   7   8  145.79   17.30
   6  -7  -8   58.69   12.30
  -6   7   8   64.29   12.20
  -5   7   8  136.49   15.80
  -4   7   8  116.09   15.00
  -3   7   8  276.97   22.40
  -2   7   8    4.80    6.00
  -1   7   8  270.87   22.70
   0   7   8   84.49   14.60
   1   7   8  224.78   21.80
   2   7   8   66.09   15.00
   3   7   8  292.27   27.60
   8  -8  -8  129.89   17.80
  -8   8   8  108.29   17.90
  -7   8   8   55.79   13.00
  -6   8   8   39.20   11.20
  -5   8   8  200.88   19.70
  -4   8   8  239.18   21.80
  -3   8   8    4.80    7.10
  -2   8   8  392.26   28.40
  -1   8   8    3.60    7.10
   0   8   8  227.78   22.40
   1   8   8   48.50   12.80
  -7   9   8  190.98   22.50
  -6   9   8  168.18   20.40
  -5   9   8  162.68   19.30
  -4   9   8   20.60    9.50
  -3   9   8  210.68   22.20
  -2   9   8   57.69   13.40
  -1   9   8  282.67   25.50
   2  11  -9  139.99   13.20
   1  11  -9  204.78   15.50
   0  11  -9   77.79   10.50
  -1  11  -9  229.28   16.00
  -2  11  -9   96.09   11.50
   5  10  -9   49.40    9.40
   4  10  -9  326.47   20.70
   3  10  -9  189.48   15.00
   2  10  -9  324.27   19.60
   1  10  -9   15.50    5.80
   0  10  -9  552.64   27.30
  -1  10  -9   54.39    8.80
  -2  10  -9  147.39   12.70
  -3  10  -9  159.28   13.70
   6   9  -9   18.90    7.00
   5   9  -9  196.48   15.50
   4   9  -9   80.69   10.80
   3   9  -9  229.18   15.70
   2   9  -9   72.69    9.40
   1   9  -9  502.95   25.20
   0   9  -9  110.89   10.60
  -1   9  -9  639.24   29.70
  -2   9  -9  183.78   13.80
  -3   9  -9   25.90    6.70
  -4   9  -9  120.99   11.50
   7   8  -9  306.77   20.10
   6   8  -9  429.36   24.00
   5   8  -9   49.99    8.50
   4   8  -9  666.13   31.40
   3   8  -9   29.00    6.30
   2   8  -9  309.17   17.80
   1   8  -9  145.89   11.60
   0   8  -9  253.07   15.60
  -1   8  -9   45.20    7.70
  -2   8  -9  540.75   26.30
  -3   8  -9  153.98   12.50
  -4   8  -9   72.29    9.30
  -5   8  -9   75.19   14.20
  -5   8  -9   65.59   12.90
   8   7  -9  575.94   29.40
   7   7  -9  230.08   16.40
   6   7  -9   88.09   10.40
   5   7  -9  498.85   25.20
   4   7  -9   87.79    9.00
   3   7  -9  359.56   19.30
   2   7  -9  253.67   15.30
   1   7  -9  318.07   17.60
   0   7  -9   93.69    8.90
  -1   7  -9  579.24   27.20
  -2   7  -9  444.86   22.70
  -3   7  -9  145.59   11.90
  -4   7  -9  285.17   22.00
  -4   7  -9  316.27   18.20
  -5   7  -9  197.38   14.10
  -5   7  -9  185.98   19.10
  -6   7  -9   32.90   10.90
   9   6  -9  302.87   19.20
   8   6  -9  109.19   12.20
   7   6  -9  209.08   14.80
   6   6  -9  476.35   24.10
   5   6  -9  119.19   10.40
   4   6  -9  484.25   23.40
   3   6  -9  339.57   18.10
   2   6  -9  292.57   16.10
   1   6  -9  620.44   27.90
   0   6  -9  261.87   15.40
  -1   6  -9  206.68   13.70
  -2   6  -9  244.18   15.20
  -3   6  -9  550.74   30.80
  -3   6  -9  576.94   26.90
  -4   6  -9   69.29    8.90
  -4   6  -9   86.99   12.30
  -5   6  -9   67.49   12.80
  -5   6  -9   62.09    8.80
  -6   6  -9  234.98   16.10
  -6   6  -9  201.08   20.80
   9   5  -9  216.68   15.60
   8   5  -9  359.26   20.10
   7   5  -9  160.68   12.20
   6   5  -9   70.79    8.80
   5   5  -9  423.96   21.20
   4   5  -9  229.28   13.60
   3   5  -9   27.90    5.60
   2   5  -9  437.56   21.10
   1   5  -9   17.40    4.80
   0   5  -9  321.07   17.40
  -1   5  -9  117.79   10.10
  -2   5  -9  266.47   16.00
  -2   5  -9  279.17   18.40
  -3   5  -9  181.98   12.80
  -3   5  -9  171.38   15.40
  -4   5  -9  458.45   23.00
  -4   5  -9  444.16   27.70
  -5   5  -9  209.58   15.10
  -5   5  -9  220.18   19.90
  -6   5  -9   14.10    8.10
  -6   5  -9   18.90    6.10
   9   4  -9  242.28   15.70
   8   4  -9  103.59   10.00
   7   4  -9  115.39    9.60
   6   4  -9  230.18   13.90
   5   4  -9  187.78   11.90
   4   4  -9  144.99   10.30
   3   4  -9  759.72   32.00
   2   4  -9  301.77   16.00
   1   4  -9 1593.74   60.99
   0   4  -9  213.08   13.30
  -1   4  -9  356.76   21.60
  -1   4  -9  381.16   19.30
  -2   4  -9  218.38   13.80
  -2   4  -9  199.38   15.50
  -3   4  -9  510.35   29.00
  -3   4  -9  525.15   25.00
  -4   4  -9  114.79   14.20
  -4   4  -9  112.99   10.70
  -5   4  -9  286.57   17.50
  -5   4  -9  271.07   22.40
  -6   4  -9   38.20   10.80
  -6   4  -9   28.90    7.10
  -7   4  -9   73.29   14.70
  -7   4  -9   83.59   11.00
   9   3  -9  339.17   18.60
   8   3  -9  333.17   17.80
   7   3  -9  386.46   19.30
   6   3  -9  376.46   18.50
   5   3  -9  335.17   16.90
   4   3  -9  143.49    9.90
   3   3  -9   99.09    8.20
   2   3  -9  464.75   21.60
   1   3  -9  164.38   11.20
   0   3  -9  604.74   26.90
  -1   3  -9  114.29    9.80
  -1   3  -9  127.09   11.30
  -2   3  -9  201.78   13.00
  -2   3  -9  210.28   15.90
  -3   3  -9   39.30    8.80
  -3   3  -9   44.30    7.20
  -4   3  -9  409.36   26.50
  -4   3  -9  410.86   21.60
  -5   3  -9  452.75   29.60
  -5   3  -9  442.16   23.60
  -6   3  -9  103.79   15.60
  -6   3  -9   90.59   11.30
  -7   3  -9   69.09   15.00
  11   2  -9   15.40    9.60
  10   2  -9  211.28   21.00
   9   2  -9   18.20    8.40
   8   2  -9  374.96   26.10
   8   2  -9  363.16   18.40
   7   2  -9  473.65   21.60
   6   2  -9  685.53   29.00
   5   2  -9  460.85   21.00
   4   2  -9  114.89    8.60
   3   2  -9  632.94   27.10
   3   2  -9  630.74   30.70
   2   2  -9   55.29    7.00
   2   2  -9   54.29    7.60
   1   2  -9  802.72   33.60
   1   2  -9  815.32   34.90
   0   2  -9  225.88   13.80
   0  -2   9  257.97   15.50
  -1   2  -9   40.00    6.20
   1  -2   9   27.40    6.70
  -2   2  -9  280.27   16.10
   2  -2   9  287.07   19.50
  -3   2  -9  330.57   18.20
  -4   2  -9  356.26   19.90
  -5   2  -9  289.07   17.80
  11   1  -9  379.56   29.30
  10   1  -9   64.99   13.50
   9   1  -9  412.56   28.40
   8   1  -9  133.69   15.60
   7   1  -9  735.03   38.20
   7   1  -9  721.73   30.10
   6   1  -9  341.97   16.30
   6   1  -9  322.87   22.10
   5   1  -9  524.95   28.10
   5   1  -9  493.65   22.30
   4   1  -9  218.48   15.70
   4   1  -9  218.88   12.40
   3   1  -9  196.88   14.40
   3   1  -9  206.78   12.00
   2   1  -9  824.72   33.70
   2   1  -9  819.12   36.20
   1   1  -9  204.18   12.20
   1   1  -9  197.18   12.80
  -1  -1   9  193.08   12.80
   0   1  -9    8.50    3.90
   0  -1   9    5.00    4.10
  -1   1  -9  741.03   31.30
   1  -1   9  709.23   34.60
  -2   1  -9   97.79    9.20
   2  -1   9   97.39   11.50
  -3   1  -9  131.29   10.70
   3  -1   9  122.19   13.70
  -4   1  -9  188.18   13.90
   4  -1   9  216.88   19.40
  -5   1  -9  196.88   14.90
   5  -1   9  203.68   20.00
   6  -1   9  125.19   17.40
  11   0  -9   11.10    8.70
  10   0  -9  503.75   32.60
   9   0  -9  116.29   14.70
   8   0  -9  127.29   14.50
   7   0  -9  305.57   21.60
   6   0  -9  210.58   17.30
   6   0  -9  229.38   12.20
   5   0  -9  169.08   14.60
   5   0  -9  194.78   11.10
   4   0  -9  517.95   27.30
   4   0  -9  520.35   22.80
   3   0  -9  319.67   19.00
   3   0  -9  312.67   15.80
   2   0  -9  380.86   20.40
   2   0  -9  391.86   18.30
  -2   0   9  358.16   19.30
   1   0  -9  159.28   10.40
   1   0  -9  161.88   11.30
  -1   0   9  144.39   11.70
   0   0  -9  849.72   35.00
   0   0   9  831.22   38.40
  -1   0  -9    7.90    3.80
   1   0   9   17.90    6.40
  -2   0  -9  840.32   34.50
   2   0   9  723.23   38.40
  -3   0  -9   34.70    6.70
   3   0   9   40.10    9.70
  -4   0  -9  135.29   12.10
   4   0   9  134.59   15.90
   5   0   9  107.39   15.70
   6   0   9  315.17   26.70
  11  -1  -9  395.86   29.40
  10  -1  -9   31.00   10.00
   9  -1  -9  329.97   24.40
   8  -1  -9  190.58   17.50
   7  -1  -9  191.98   16.90
   6  -1  -9  278.97   20.20
   6  -1  -9  292.77   17.20
   5  -1  -9  311.77   15.30
   5  -1  -9  316.77   20.50
   4  -1  -9  120.89    8.60
   4  -1  -9  119.39   11.80
   3  -1  -9  611.94   26.30
   3  -1  -9  619.54   30.30
  -3   1   9  644.64   30.60
   2  -1  -9  410.36   18.90
   2  -1  -9  400.76   21.50
  -2   1   9  392.76   21.10
   1  -1  -9  737.13   32.10
   1  -1  -9  730.83   30.40
  -1   1   9  680.23   33.50
   0  -1  -9  146.89   10.50
   0   1   9  145.39   13.10
  -1  -1  -9 1383.86   53.09
   1   1   9 1287.17   57.89
  -2  -1  -9  138.69   11.20
   2   1   9  150.08   15.30
  -3  -1  -9  119.39   10.90
   3   1   9   84.59   13.80
   4   1   9  136.89   16.80
   5   1   9  281.17   24.80
   6   1   9   80.89   15.90
  11  -2  -9  118.19   18.40
  10  -2  -9  304.67   24.60
   9  -2  -9  393.06   27.30
   8  -2  -9  221.48   19.00
   7  -2  -9  693.63   36.80
   6  -2  -9   69.99   11.20
   5  -2  -9  208.38   11.30
   5  -2  -9  206.68   16.20
   4  -2  -9  271.27   18.60
   4  -2  -9  299.37   14.40
   3  -2  -9  542.35   23.40
   3  -2  -9  555.74   28.10
  -3   2   9  525.45   26.70
   2  -2  -9   63.69    6.50
   2  -2  -9   58.89    8.30
  -2   2   9   54.59    8.30
   1  -2  -9   65.39    8.00
   1  -2  -9   60.29    7.20
  -1   2   9   53.49    9.30
   0  -2  -9  711.63   30.40
   0   2   9  677.93   35.10
  -1  -2  -9   84.69    8.80
   1   2   9  112.79   13.20
   2   2   9  477.15   29.40
   3   2   9  111.19   15.60
   4   2   9  122.89   17.10
   5   2   9  228.18   23.50
  11  -3  -9  125.79   18.70
  10  -3  -9   94.89   14.90
   9  -3  -9  116.89   16.90
   8  -3  -9  902.61   45.20
   7  -3  -9  125.79   14.60
   6  -3  -9  421.36   25.90
   5  -3  -9  178.58   15.80
   4  -3  -9  348.07   22.30
   4  -3  -9  370.26   17.10
  -4   3   9  387.36   22.00
   3  -3  -9  303.57   19.50
   3  -3  -9  315.07   15.20
  -3   3   9  273.87   18.50
   2  -3  -9  350.76   17.50
   2  -3  -9  339.17   20.50
  -2   3   9  378.86   22.10
   1  -3  -9  261.57   14.60
  -1   3   9  276.47   19.50
   0  -3  -9    4.40    3.50
   0   3   9   14.60    6.50
   1   3   9  366.56   24.90
   2   3   9  225.28   20.40
   3   3   9   32.10   10.70
   4   3   9  478.45   33.10
   5   3   9  138.19   19.50
  10  -4  -9   95.89   16.40
   9  -4  -9  213.38   20.30
   8  -4  -9   51.99   12.00
   7  -4  -9  684.43   37.10
   6  -4  -9  112.69   13.80
   5  -4  -9  372.26   24.20
  -5   4   9  371.46   22.50
   4  -4  -9  343.17   22.30
  -4   4   9  351.26   22.40
   3  -4  -9  473.85   26.70
   3  -4  -9  481.45   21.60
  -3   4   9  500.65   27.50
   2  -4  -9  381.66   23.20
  -2   4   9  416.56   24.80
  -1   4   9  136.79   14.10
   0   4   9   91.99   13.20
   1   4   9  197.08   19.20
   2   4   9   18.80    8.40
   3   4   9  536.65   35.00
   4   4   9    6.90    8.50
  10  -5  -9  349.17   26.80
   9  -5  -9   16.30    9.30
   8  -5  -9  188.28   19.00
   7  -5  -9   13.10    7.30
   6  -5  -9  129.19   14.70
  -6   5   9  166.18   15.50
   5  -5  -9   96.69   13.90
  -5   5   9   72.19   11.60
   4  -5  -9  247.78   19.10
  -4   5   9  247.28   19.50
   3  -5  -9  201.98   17.00
  -3   5   9  212.08   17.60
  -2   5   9  637.44   34.90
  -1   5   9  130.49   14.70
   0   5   9  192.08   18.50
   1   5   9   45.80   11.50
   2   5   9  321.77   26.50
   3   5   9    2.80    7.40
  10  -6  -9   94.99   16.80
   9  -6  -9  146.09   18.50
   8  -6  -9   69.49   13.70
   7  -6  -9  113.49   15.40
  -7   6   9  143.19   16.40
   6  -6  -9  218.18   19.50
  -6   6   9  214.28   19.00
   5  -6  -9   81.29   13.20
  -5   6   9   83.59   13.60
  -4   6   9   95.69   13.50
  -3   6   9  128.89   15.30
  -2   6   9  571.24   33.90
  -1   6   9  279.17   22.50
   0   6   9  151.68   17.70
   1   6   9  197.48   20.90
   2   6   9   32.60   11.60
   9  -7  -9  121.39   18.50
   8  -7  -9   79.59   14.80
   7  -7  -9   77.39   13.70
  -7   7   9   89.19   15.40
   6  -7  -9   93.19   15.60
  -6   7   9   79.49   14.10
  -5   7   9  349.37   25.90
  -4   7   9   -1.40    6.10
  -3   7   9  213.68   20.40
  -2   7   9   97.99   15.80
  -1   7   9  191.68   20.20
   0   7   9  173.18   19.70
   1   7   9   32.20   11.10
   8  -8  -9  154.38   19.60
  -8   8   9  148.49   19.30
  -7   8   9   65.39   14.50
  -6   8   9  203.78   21.20
  -5   8   9    0.30    6.60
  -4   8   9  243.58   22.90
  -3   8   9   86.29   16.20
  -2   8   9  141.99   18.20
  -1   8   9  166.78   20.40
   0   8   9   90.69   17.30
  -5   9   9  251.27   23.80
  -4   9   9   39.80   12.10
  -3   9   9  152.38   20.20
   4  10 -10  124.99   13.80
   3  10 -10  277.37   18.70
   2  10 -10  315.17   19.70
   1  10 -10  134.19   12.50
   0  10 -10   37.80    7.60
  -1  10 -10  354.86   20.80
  -2  10 -10   95.69   11.50
   5   9 -10  123.09   12.70
   4   9 -10  295.67   18.80
   3   9 -10  160.58   13.10
   2   9 -10   83.09   10.30
   1   9 -10  121.49   11.50
   0   9 -10  310.17   18.70
  -1   9 -10   68.59    9.40
  -2   9 -10  144.79   12.90
  -3   9 -10  215.58   15.50
  -4   9 -10   75.39   10.10
   7   8 -10    6.90    6.00
   6   8 -10  303.17   19.40
   5   8 -10  109.59   11.50
   4   8 -10  240.78   16.10
   3   8 -10  318.87   18.90
   2   8 -10  240.68   15.80
   1   8 -10   22.80    5.90
   0   8 -10  154.58   12.60
  -1   8 -10   55.49    8.80
  -2   8 -10  376.86   21.10
  -3   8 -10  120.19   11.70
  -4   8 -10  487.25   25.50
   8   7 -10   24.40    7.20
   7   7 -10  496.45   26.20
   6   7 -10   62.99    9.10
   5   7 -10    2.00    3.90
   4   7 -10  401.26   21.50
   3   7 -10  491.65   24.60
   2   7 -10   84.69   10.00
   1   7 -10  572.94   27.10
   0   7 -10  121.59   10.90
  -1   7 -10  218.78   14.90
  -2   7 -10   52.09    8.20
  -3   7 -10  409.06   22.20
  -4   7 -10    3.40    4.80
  -5   7 -10  307.67   19.00
   8   6 -10  337.67   20.20
   7   6 -10    0.20    4.00
   6   6 -10  151.18   12.30
   5   6 -10  643.84   29.70
   4   6 -10   12.00    4.90
   3   6 -10  471.55   23.30
   2   6 -10  475.95   23.30
   1   6 -10  148.29   11.60
   0   6 -10  550.94   26.40
  -1   6 -10  153.88   12.30
  -2   6 -10  236.98   15.50
  -3   6 -10    1.50    4.20
  -4   6 -10  175.58   13.60
  -5   6 -10   80.99   10.70
  -5   6 -10   75.89   13.70
   9   5 -10   89.59   10.70
   8   5 -10   16.90    5.90
   7   5 -10   97.89   10.00
   6   5 -10  331.67   18.30
   5   5 -10   21.60    5.40
   4   5 -10  695.83   30.90
   3   5 -10  110.09    9.60
   2   5 -10  482.65   23.20
   1   5 -10  643.54   29.20
   0   5 -10  296.67   17.20
  -1   5 -10  169.78   12.60
  -2   5 -10   65.79    9.00
  -3   5 -10  358.06   20.10
  -4   5 -10   11.80    5.20
  -4   5 -10   11.90    6.70
  -5   5 -10  190.28   19.20
  -5   5 -10  189.98   15.00
  -6   5 -10  242.88   17.30
  -6   5 -10  240.28   23.20
   9   4 -10  317.17   18.40
   8   4 -10  118.09   10.50
   7   4 -10  180.98   12.50
   6   4 -10  159.08   11.40
   5   4 -10 1011.60   41.50
   4   4 -10   87.19    8.50
   3   4 -10  218.88   13.30
   2   4 -10  266.87   15.50
   1   4 -10  227.18   14.00
   0   4 -10  115.09   10.30
  -1   4 -10  368.56   19.80
  -2   4 -10   59.89    8.60
  -3   4 -10  186.78   16.70
  -3   4 -10  182.28   13.50
  -4   4 -10   84.09   10.30
  -4   4 -10   78.39   13.20
  -5   4 -10   94.19   15.20
  -5   4 -10   77.59   10.30
  -6   4 -10   44.30    8.50
  -6   4 -10   44.10   11.70
  10   3 -10  443.16   32.00
   8   3 -10  152.88   11.10
   7   3 -10    3.50    3.70
   6   3 -10  895.51   37.10
   5   3 -10   75.29    7.80
   4   3 -10  773.72   32.70
   3   3 -10  206.28   12.90
   2   3 -10   84.19    8.80
   1   3 -10  536.65   25.10
   0   3 -10  153.58   11.60
  -1   3 -10   25.60    5.60
  -2   3 -10  628.74   29.10
  -3   3 -10  222.88   15.00
  -4   3 -10  127.89   11.80
  -4   3 -10  117.89   15.20
  -5   3 -10  109.39   12.60
  -5   3 -10  114.79   15.70
  -6   3 -10  280.27   19.10
  10   2 -10   57.89   13.60
   9   2 -10  386.46   28.00
   8   2 -10  260.07   14.90
   8   2 -10  268.77   21.70
   7   2 -10  252.27   14.10
   7   2 -10  215.88   19.00
   6   2 -10  142.49   10.20
   6   2 -10  143.19   15.00
   5   2 -10  971.10   46.10
   5   2 -10 1022.10   40.30
   4   2 -10    5.30    3.70
   4   2 -10   12.30    5.70
   3   2 -10  301.97   16.30
   3   2 -10  289.67   18.80
   2   2 -10  758.22   34.90
   2   2 -10  773.42   32.70
   1   2 -10  182.18   12.30
   0   2 -10  206.38   13.40
  -1   2 -10  741.73   33.00
   1  -2  10  767.02   36.10
  -2   2 -10  184.28   13.40
   2  -2  10  198.38   16.50
  -3   2 -10  394.06   20.70
   3  -2  10  335.67   24.00
  -4   2 -10   95.19   11.00
   4  -2  10  100.99   14.50
  -5   2 -10  155.38   13.60
   5  -2  10  167.58   18.50
   6  -2  10    8.90    8.00
  10   1 -10  370.86   28.50
   9   1 -10  253.67   22.50
   8   1 -10   70.49   13.50
   7   1 -10  543.65   32.40
   7   1 -10  623.54   26.00
   6   1 -10  449.06   21.10
   6   1 -10  461.65   27.70
   5   1 -10  121.09    9.20
   5   1 -10  108.89   12.70
   4   1 -10   68.29    7.90
   4   1 -10   53.69    9.50
   3   1 -10  758.52   31.90
   3   1 -10  743.43   35.30
   2   1 -10   56.19    7.30
   2   1 -10   53.19    8.50
   1   1 -10  636.34   28.30
   0   1 -10  195.38   12.60
   0  -1  10  166.88   16.20
  -1   1 -10  191.38   13.70
   1  -1  10  246.98   17.80
  -2   1 -10  707.53   31.30
   2  -1  10  657.03   35.30
  -3   1 -10  132.89   12.10
   3  -1  10  152.68   15.70
  -4   1 -10  111.89   11.50
   4  -1  10  142.69   16.60
   5  -1  10   19.20    9.00
  11   0 -10  139.19   18.00
  10   0 -10   66.49   13.40
   9   0 -10  239.18   21.70
   8   0 -10   99.29   15.30
   7   0 -10  162.98   16.40
   6   0 -10  207.88   17.70
   6   0 -10  206.78   12.40
   5   0 -10  142.49   14.10
   5   0 -10  149.99   10.20
   4   0 -10  597.94   25.70
   4   0 -10  567.34   30.00
   3   0 -10  285.07   18.60
   3   0 -10  304.67   15.90
   2   0 -10  752.12   31.80
   2   0 -10  741.83   34.20
   1   0 -10   57.49    7.10
   0   0 -10  168.48   11.80
   0   0  10  156.08   13.80
  -1   0 -10  789.92   34.70
   1   0  10  801.12   39.70
  -2   0 -10  306.07   18.50
   2   0  10  335.47   23.60
  -3   0 -10  103.09   10.70
   3   0  10  110.19   14.60
  -4   0 -10  239.68   16.90
   4   0  10  230.38   21.40
   5   0  10   73.79   14.50
  11  -1 -10   92.49   16.20
  10  -1 -10  244.58   22.70
   9  -1 -10  191.78   19.50
   8  -1 -10   33.20   10.10
   7  -1 -10  573.84   32.70
   6  -1 -10  127.19   14.20
   5  -1 -10  448.26   26.90
   5  -1 -10  505.45   21.80
   4  -1 -10  132.29   13.30
   4  -1 -10  131.79    9.40
   3  -1 -10  937.71   37.50
   3  -1 -10  907.81   41.50
   2  -1 -10   86.09   10.00
   2  -1 -10   92.49    8.20
   1  -1 -10  737.23   31.10
  -1   1  10  687.83   34.60
   0  -1 -10   70.49    8.60
   0   1  10   49.50    9.60
  -1  -1 -10  118.99   10.70
   1   1  10  120.79   13.60
  -2  -1 -10  163.78   12.60
   2   1  10  133.49   15.50
   3   1  10  157.58   17.90
   4   1  10   53.29   12.90
   5   1  10  253.07   25.30
  10  -2 -10  177.38   19.10
   9  -2 -10  115.99   15.20
   8  -2 -10  350.26   25.00
   7  -2 -10   91.59   14.20
   6  -2 -10  826.42   41.30
   5  -2 -10   51.09    9.70
   4  -2 -10  285.47   14.70
   4  -2 -10  280.97   19.50
   3  -2 -10   97.79   11.10
   3  -2 -10  107.49    8.70
   2  -2 -10  284.47   18.30
   2  -2 -10  287.87   15.50
  -2   2  10  266.27   18.30
   1  -2 -10   29.30    5.80
  -1   2  10   26.60    7.50
   0  -2 -10  283.97   16.80
   0   2  10  302.87   21.60
  -1  -2 -10  277.37   17.10
   1   2  10  299.77   22.10
   2   2  10  146.69   16.60
   3   2  10   63.49   13.80
   4   2  10  188.38   21.50
  10  -3 -10  257.77   23.40
   9  -3 -10  252.37   22.30
   8  -3 -10  175.58   18.20
   7  -3 -10  473.35   29.30
   6  -3 -10   71.49   12.20
   5  -3 -10  217.98   18.10
   4  -3 -10  311.67   16.30
   4  -3 -10  300.27   20.80
   3  -3 -10  171.08   11.20
   3  -3 -10  173.58   14.90
  -3   3  10  186.98   15.30
   2  -3 -10  108.49    9.10
   2  -3 -10  103.69   11.20
  -2   3  10  124.39   12.60
   1  -3 -10  131.29   10.20
  -1   3  10  101.19   12.90
   0  -3 -10  314.97   18.10
   0   3  10  333.27   23.50
   1   3  10   59.69   12.00
   2   3  10  192.08   19.50
   3   3  10  148.49   18.60
   4   3  10   70.49   15.70
  10  -4 -10   25.30   10.50
   9  -4 -10  171.88   19.30
   8  -4 -10  256.07   21.60
   7  -4 -10   25.60    9.40
   6  -4 -10  130.49   15.30
   5  -4 -10  259.17   20.40
   4  -4 -10   51.19   10.50
  -4   4  10   49.20   10.00
   3  -4 -10  249.28   18.50
   3  -4 -10  235.08   13.80
  -3   4  10  256.67   19.20
  -2   4  10   45.40   10.00
  -1   4  10  207.28   18.40
   0   4  10  177.98   18.00
   1   4  10  360.36   27.00
   2   4  10  144.09   18.00
   3   4  10   67.79   15.00
   9  -5 -10  104.09   16.90
   8  -5 -10   54.29   12.10
   7  -5 -10   71.59   13.20
   6  -5 -10   77.59   13.00
   5  -5 -10   -2.40    5.20
  -5   5  10    2.80    5.40
   4  -5 -10  349.67   23.70
  -4   5  10  329.97   23.80
  -3   5  10   28.40    8.50
  -2   5  10  345.37   24.80
  -1   5  10   49.60   11.10
   0   5  10  556.04   34.70
   1   5  10  117.49   17.50
   2   5  10  219.18   22.80
   9  -6 -10  134.19   18.60
   8  -6 -10  175.08   19.90
   7  -6 -10  198.38   19.90
   6  -6 -10  119.99   15.80
   5  -6 -10  323.27   23.80
  -5   6  10  335.37   24.50
  -4   6  10   28.80    9.30
  -3   6  10  287.97   23.20
  -2   6  10   56.09   12.60
  -1   6  10  248.78   22.40
   0   6  10   40.10   12.00
   1   6  10  230.48   23.10
   8  -7 -10   80.99   15.20
   7  -7 -10  139.89   18.40
   6  -7 -10  238.08   22.10
  -6   7  10  200.68   20.10
  -5   7  10   35.90   10.50
  -4   7  10  297.67   24.90
  -3   7  10   25.90   10.10
  -2   7  10  141.49   17.70
  -1   7  10  110.09   17.60
   0   7  10   82.49   15.90
  -6   8  10  155.58   19.10
  -5   8  10  176.88   20.00
  -4   8  10   13.80    9.10
  -3   8  10   97.89   17.50
   2  10 -11    1.90    5.10
   1  10 -11  152.98   13.80
   0  10 -11  103.99   12.10
   4   9 -11   40.30    8.60
   3   9 -11  135.89   12.90
   2   9 -11  120.59   12.10
   1   9 -11  112.89   11.80
   0   9 -11  119.39   12.10
  -1   9 -11  303.47   19.50
  -2   9 -11   44.70    8.80
   6   8 -11    7.20    5.50
   5   8 -11    7.90    5.40
   4   8 -11  318.47   19.60
   3   8 -11   75.39    9.90
   2   8 -11  170.38   13.70
   1   8 -11  206.18   15.00
   0   8 -11  294.47   18.60
  -1   8 -11  121.89   12.10
  -2   8 -11  293.27   18.60
  -3   8 -11  193.88   15.10
   7   7 -11   24.40    6.90
   6   7 -11  157.48   13.20
   5   7 -11  267.77   17.30
   4   7 -11   21.70    6.00
   3   7 -11  462.85   23.90
   2   7 -11   15.90    5.80
   1   7 -11  245.58   16.20
   0   7 -11   80.19   10.60
  -1   7 -11  435.26   23.40
  -2   7 -11   56.39    9.10
  -3   7 -11  214.88   15.90
  -4   7 -11  209.78   15.70
   8   6 -11  116.89   12.80
   7   6 -11  123.19   11.80
   6   6 -11  209.98   14.90
   5   6 -11   39.70    7.10
   4   6 -11  742.33   33.50
   3   6 -11  103.39   10.20
   2   6 -11  135.89   11.60
   1   6 -11  109.59   10.90
   0   6 -11  433.46   22.90
  -1   6 -11   12.90    5.70
  -2   6 -11  636.04   30.40
  -3   6 -11  152.08   13.10
  -4   6 -11   45.30    8.40
   8   5 -11  408.46   22.00
   7   5 -11  143.29   11.90
   6   5 -11   32.00    6.50
   5   5 -11  501.05   24.60
   4   5 -11   14.10    5.10
   3   5 -11  496.75   24.30
   2   5 -11  252.37   15.80
   1   5 -11  237.18   15.20
   0   5 -11  213.68   14.80
  -1   5 -11  146.69   12.30
  -2   5 -11   78.39    9.90
  -3   5 -11  238.48   16.20
  -4   5 -11  169.28   14.10
  -5   5 -11  112.29   12.70
   9   4 -11  161.88   12.80
   8   4 -11  145.19   11.80
   7   4 -11  679.73   30.90
   6   4 -11  356.76   19.10
   5   4 -11    1.50    3.60
   4   4 -11  619.14   28.30
   3   4 -11   99.49    9.70
   2   4 -11   16.60    5.90
   1   4 -11  253.87   15.60
   0   4 -11   39.30    7.30
  -1   4 -11  231.18   15.50
  -2   4 -11  144.99   12.40
  -3   4 -11  198.18   14.80
  -4   4 -11  250.57   32.30
  -4   4 -11  227.08   16.70
  -5   4 -11  160.28   18.60
  -5   4 -11  130.79   13.30
   9   3 -11  178.68   19.40
   8   3 -11  159.88   17.70
   8   3 -11  177.58   12.60
   7   3 -11  216.08   19.80
   7   3 -11  204.28   13.60
   6   3 -11  107.29    9.60
   5   3 -11  117.19   10.20
   5   3 -11  150.78   15.00
   4   3 -11  341.27   22.30
   4   3 -11  330.57   18.00
   3   3 -11  499.25   27.20
   3   3 -11  501.25   24.30
   2   3 -11  779.32   34.10
   1   3 -11   64.69    8.30
   0   3 -11  544.05   26.30
  -1   3 -11  257.87   16.40
  -2   3 -11  474.75   24.30
  -3   3 -11   97.89   11.80
  -4   3 -11  303.67   19.70
   4  -3  11  325.97   24.60
  -5   3 -11  144.69   13.60
   5  -3  11  115.19   16.90
  10   2 -11  174.68   20.40
   9   2 -11  128.49   17.40
   8   2 -11  243.08   21.80
   7   2 -11  474.25   29.90
   7   2 -11  448.76   22.10
   6   2 -11  465.05   22.20
   6   2 -11  459.95   28.60
   5   2 -11  167.88   11.70
   5   2 -11  167.98   15.80
   4   2 -11  213.78   14.20
   4   2 -11  241.38   17.80
   3   2 -11  494.05   27.20
   3   2 -11  529.05   24.60
   2   2 -11    3.60    4.10
   1   2 -11 1013.20   42.20
   0   2 -11    8.30    4.70
  -1   2 -11  488.65   24.50
  -2   2 -11  190.48   14.20
  -3   2 -11  241.38   16.80
   3  -2  11  254.67   20.50
  -4   2 -11   44.90    8.80
   4  -2  11   39.40   11.20
  -5   2 -11  320.57   20.50
   5  -2  11  287.87   25.00
  10   1 -11   96.29   17.00
   9   1 -11  158.58   17.90
   8   1 -11   79.09   14.00
   7   1 -11  166.48   11.90
   7   1 -11  178.78   17.70
   6   1 -11  179.78   17.10
   6   1 -11  195.68   12.40
   5   1 -11  523.85   29.80
   5   1 -11  543.95   24.80
   4   1 -11  262.07   15.10
   4   1 -11  250.67   18.50
   3   1 -11   91.89   10.90
   3   1 -11   97.29    9.20
   2   1 -11  467.05   22.90
   1   1 -11   19.00    5.00
   0   1 -11  383.66   20.40
  -1   1 -11  272.37   17.00
  -2   1 -11  209.48   15.10
   2  -1  11  204.18   18.20
  -3   1 -11  197.98   15.30
   3  -1  11  203.58   19.20
  -4   1 -11  207.08   16.00
   4  -1  11  211.08   20.70
  10   0 -11  239.68   23.30
   9   0 -11    8.30    8.20
   8   0 -11  172.88   18.30
   7   0 -11  278.37   22.00
   6   0 -11  521.55   30.50
   6   0 -11  506.95   23.70
   5   0 -11  638.34   34.30
   5   0 -11  667.83   28.70
   4   0 -11  332.27   21.60
   4   0 -11  331.97   17.50
   3   0 -11  318.37   17.80
   3   0 -11  358.36   21.50
   2   0 -11   35.50    6.30
   1   0 -11  386.36   20.20
   0   0 -11   48.30    7.50
  -1   0 -11  110.59   10.70
   1   0  11   89.49   12.80
  -2   0 -11  117.59   11.80
   2   0  11  116.99   15.20
  -3   0 -11   88.29   11.20
   3   0  11   68.19   14.20
   4   0  11   65.59   14.60
  10  -1 -11   29.30   10.50
   9  -1 -11  325.27   25.90
   8  -1 -11   19.80    8.90
   7  -1 -11  228.58   20.10
   6  -1 -11  405.46   26.30
   5  -1 -11  203.38   12.50
   5  -1 -11  213.88   17.90
   4  -1 -11  307.97   20.90
   4  -1 -11  307.17   16.50
   3  -1 -11   93.99    8.60
   3  -1 -11   89.39   11.10
   2  -1 -11  199.88   13.10
   1  -1 -11  244.98   15.20
   0  -1 -11   25.10    6.00
   0   1  11   26.20    8.30
  -1  -1 -11  257.07   16.70
   1   1  11  255.37   20.70
  -2  -1 -11   29.50    7.40
   2   1  11   22.70    8.50
   3   1  11  197.58   20.60
   4   1  11  156.88   19.90
  10  -2 -11  320.17   27.00
   9  -2 -11    0.60    7.20
   8  -2 -11  239.28   21.70
   7  -2 -11  152.28   16.80
   6  -2 -11  159.58   16.30
   5  -2 -11  369.46   24.10
   4  -2 -11  243.78   18.80
   4  -2 -11  233.18   13.70
   3  -2 -11   48.90    7.00
   3  -2 -11   63.29   10.60
   2  -2 -11  243.78   14.80
   1  -2 -11   79.39    9.40
  -1   2  11  119.49   13.60
   0  -2 -11  295.47   18.20
   0   2  11  323.97   23.00
  -1  -2 -11    0.50    4.30
   1   2  11    7.70    6.90
   2   2  11  344.17   26.60
   3   2  11   39.60   11.70
  10  -3 -11   20.10   10.50
   9  -3 -11  404.16   29.40
   8  -3 -11  216.88   20.60
   7  -3 -11  138.59   16.10
   6  -3 -11  256.97   21.00
   5  -3 -11  151.68   15.80
   4  -3 -11  152.18   15.30
   3  -3 -11  419.06   20.10
   3  -3 -11  356.36   23.10
   2  -3 -11  183.28   12.70
  -2   3  11  183.78   20.90
   1  -3 -11  159.78   12.10
  -1   3  11  152.88   15.60
   0   3  11   25.30    8.70
   1   3  11  401.86   28.50
   2   3  11    6.50    7.50
   3   3  11  159.18   20.10
   9  -4 -11   60.59   13.50
   8  -4 -11  107.39   17.00
   7  -4 -11  344.47   25.70
   6  -4 -11   15.90    8.20
   5  -4 -11  279.47   21.80
   4  -4 -11  156.08   15.60
   3  -4 -11  143.49   15.00
  -2   4  11  171.38   17.00
  -1   4  11  109.59   14.50
   0   4  11  413.96   29.60
   1   4  11   42.50   11.90
   2   4  11  300.27   27.00
   9  -5 -11   36.50   12.00
   8  -5 -11  211.68   21.90
   7  -5 -11   58.79   13.40
   6  -5 -11  237.28   21.00
   5  -5 -11  104.09   14.60
   4  -5 -11  209.98   18.80
  -3   5  11  122.29   15.10
  -2   5  11  137.89   17.00
  -1   5  11  103.99   16.60
   0   5  11   47.20   12.20
   1   5  11  122.79   19.70
   8  -6 -11   37.20   12.30
   7  -6 -11  303.47   24.70
   6  -6 -11   11.90    8.60
   5  -6 -11  135.79   17.20
  -4   6  11  135.89   17.50
  -3   6  11  140.19   17.40
  -2   6  11   93.99   16.10
  -1   6  11  105.29   17.30
   0   6  11   40.60   12.10
  -4   7  11  167.48   19.80
  -3   7  11   91.79   16.80
   3   9 -12  138.09   13.60
   2   9 -12  271.57   18.60
   1   9 -12  152.78   14.10
   0   9 -12  222.78   17.00
   5   8 -12   32.30    7.70
   4   8 -12   81.89   11.10
   3   8 -12  274.87   18.40
   2   8 -12  158.38   13.70
   1   8 -12  175.48   14.60
   0   8 -12   62.69    9.60
  -1   8 -12  267.57   18.20
   6   7 -12    9.30    5.70
   5   7 -12  227.78   16.30
   4   7 -12  282.37   18.20
   3   7 -12  203.58   15.00
   2   7 -12  146.59   13.10
   1   7 -12  168.88   14.20
   0   7 -12  158.38   13.90
  -1   7 -12  162.38   14.00
  -2   7 -12  196.58   15.50
   7   6 -12   95.89   11.50
   6   6 -12  489.25   25.50
   5   6 -12   31.90    7.10
   4   6 -12   33.30    7.10
   3   6 -12  387.36   21.10
   2   6 -12  329.27   19.50
   1   6 -12   51.79    8.40
   0   6 -12  217.48   15.30
  -1   6 -12  179.88   14.50
  -2   6 -12  239.48   16.80
  -3   6 -12   17.00    6.40
   8   5 -12   36.90    7.80
   7   5 -12  558.74   27.60
   6   5 -12    3.40    4.50
   5   5 -12  243.68   15.90
   4   5 -12  166.88   12.90
   3   5 -12  121.79   11.40
   2   5 -12  265.77   17.20
   1   5 -12  405.66   22.20
   0   5 -12  109.79   11.40
  -1   5 -12  287.27   18.20
  -2   5 -12   95.49   11.50
  -3   5 -12  212.38   15.90
   8   4 -12  127.49   11.80
   7   4 -12  160.48   12.50
   6   4 -12  151.38   12.10
   5   4 -12  329.27   18.60
   4   4 -12   38.90    7.20
   3   4 -12  431.56   22.70
   2   4 -12  377.56   20.90
   1   4 -12  142.39   12.40
   0   4 -12  384.56   21.50
  -1   4 -12   70.19    9.80
  -2   4 -12  193.58   14.90
  -3   4 -12   82.99   11.40
  -4   4 -12  203.68   16.40
   9   3 -12   57.19   13.20
   8   3 -12  233.48   21.80
   8   3 -12  206.08   14.40
   7   3 -12  263.07   16.00
   7   3 -12  254.27   21.90
   6   3 -12  121.29   10.60
   6   3 -12  119.99   14.80
   5   3 -12   37.30    6.60
   5   3 -12   43.10    9.70
   4   3 -12  593.14   32.50
   4   3 -12  610.44   28.40
   3   3 -12   15.90    5.40
   2   3 -12  406.66   21.70
   1   3 -12  667.83   31.10
   0   3 -12   30.10    6.90
  -1   3 -12  469.95   24.70
  -2   3 -12  193.58   15.20
  -3   3 -12  127.49   12.90
  -4   3 -12  144.09   14.10
   9   2 -12  439.66   31.60
   8   2 -12   61.79   13.80
   7   2 -12  263.37   22.10
   7   2 -12  249.97   15.20
   6   2 -12   66.59    8.60
   6   2 -12   60.59   12.40
   5   2 -12  359.46   19.50
   5   2 -12  360.76   24.30
   4   2 -12   11.90    6.20
   4   2 -12   13.00    5.00
   3   2 -12  427.56   22.00
   2   2 -12  123.29   11.10
   1   2 -12  125.89   11.40
   0   2 -12  208.78   14.80
  -1   2 -12  173.48   13.80
  -2   2 -12  105.59   12.30
  -3   2 -12  358.66   21.90
   9   1 -12   27.60   10.50
   8   1 -12  450.55   30.40
   7   1 -12   23.50    8.60
   6   1 -12  183.28   12.80
   6   1 -12  186.78   17.90
   5   1 -12    3.10    4.30
   5   1 -12    5.30    5.70
   4   1 -12  911.01   42.80
   4   1 -12  866.51   37.60
   3   1 -12   63.39    8.40
   2   1 -12  139.79   11.60
   1   1 -12  222.78   15.00
   0   1 -12    9.60    5.20
  -1   1 -12   79.89   10.60
  -2   1 -12  346.77   21.10
  -3   1 -12   20.60    6.90
   9   0 -12  348.47   27.50
   8   0 -12   88.09   15.20
   7   0 -12  208.68   19.50
   6   0 -12  141.49   16.00
   5   0 -12  359.56   18.60
   5   0 -12  334.27   23.60
   4   0 -12   25.70    5.70
   4   0 -12   30.10    8.30
   3   0 -12  134.39   10.70
   2   0 -12  422.36   21.70
   1   0 -12    5.80    4.40
   0   0 -12  216.88   15.20
  -1   0 -12  175.68   14.30
  -2   0 -12   47.60    8.80
  -3   0 -12  202.68   16.20
   3   0  12  170.38   19.60
   9  -1 -12   26.10   11.00
   8  -1 -12   66.09   13.60
   7  -1 -12  147.49   16.80
   6  -1 -12  136.79   16.00
   5  -1 -12  218.18   13.70
   5  -1 -12  210.98   18.20
   4  -1 -12   68.09    8.20
   4  -1 -12   75.99   11.80
   3  -1 -12  113.89   10.00
   2  -1 -12  160.08   12.00
   1  -1 -12  382.86   21.00
   0  -1 -12   62.89    9.10
  -1  -1 -12   61.49    9.60
  -2  -1 -12  293.87   19.00
   2   1  12  243.58   22.30
   3   1  12   84.39   15.90
   9  -2 -12  195.28   21.10
   8  -2 -12  133.39   17.30
   7  -2 -12   -1.70    6.40
   6  -2 -12  368.16   25.60
   5  -2 -12   58.19   11.60
   4  -2 -12  258.27   19.90
   4  -2 -12  244.38   15.00
   3  -2 -12  139.49   11.40
   2  -2 -12  540.15   26.40
   1  -2 -12  307.27   18.50
   0  -2 -12  211.08   15.30
  -1  -2 -12   79.39   10.80
   1   2  12   87.09   14.70
   2   2  12   33.10   10.90
   9  -3 -12  211.68   21.90
   8  -3 -12   36.60   10.90
   7  -3 -12  266.67   22.80
   6  -3 -12  136.09   16.30
   5  -3 -12  537.45   32.00
   4  -3 -12   35.10    9.50
   3  -3 -12  227.28   14.60
   2  -3 -12   78.69    9.90
   1  -3 -12  337.17   19.80
   0   3  12   23.80    9.40
   1   3  12  104.09   17.10
   8  -4 -12  210.38   21.60
   7  -4 -12   59.99   13.60
   6  -4 -12  401.76   28.20
   5  -4 -12   63.49   12.70
   4  -4 -12  161.68   16.50
  -1   4  12   25.90   10.20
   0   4  12  116.19   16.60
   7  -5 -12  216.08   21.60
   6  -5 -12   24.80    9.90
   5  -5 -12  232.78   21.00
   4  -5 -12  149.39   16.90
  -1   5  12   21.20    9.30
   2   8 -13   53.99    9.50
   5   7 -13   40.90    8.50
   4   7 -13   66.79    9.80
   3   7 -13  244.38   17.40
   2   7 -13   60.29   10.20
   1   7 -13   61.19    9.50
   0   7 -13   98.39   11.80
   6   6 -13    4.40    5.20
   5   6 -13   82.89   10.40
   4   6 -13  263.97   17.60
   3   6 -13    9.60    6.30
   2   6 -13  151.98   13.80
   1   6 -13  121.69   12.60
   0   6 -13  129.19   12.90
  -1   6 -13  246.18   17.60
   7   5 -13  110.19   12.10
   6   5 -13  107.59   11.20
   5   5 -13  198.98   14.80
   4   5 -13   -3.60    4.60
   3   5 -13  957.50   42.20
   2   5 -13    1.50    4.90
   1   5 -13  117.09   12.00
   0   5 -13  186.98   15.00
  -1   5 -13  304.97   19.70
  -2   5 -13   41.10    8.80
   7   4 -13  385.06   27.80
   7   4 -13  353.46   20.50
   6   4 -13   68.49   12.90
   6   4 -13   81.99   10.00
   5   4 -13   15.40    5.70
   5   4 -13    9.10    6.70
   4   4 -13  568.74   28.10
   3   4 -13   98.49   11.50
   2   4 -13  487.85   25.40
   1   4 -13  175.58   14.30
   0   4 -13   81.79   11.10
  -1   4 -13  130.99   12.80
  -2   4 -13  173.08   14.80
   8   3 -13  154.98   18.90
   7   3 -13  316.27   24.60
   7   3 -13  319.47   18.60
   6   3 -13  171.88   17.80
   6   3 -13  160.88   13.20
   5   3 -13  354.66   24.70
   5   3 -13  361.66   20.60
   4   3 -13    3.80    5.10
   3   3 -13  469.55   24.30
   2   3 -13  141.09   12.60
   1   3 -13   73.49   10.20
   0   3 -13  118.59   12.10
  -1   3 -13  132.29   12.80
  -2   3 -13   30.50    8.00
   8   2 -13  168.38   18.50
   7   2 -13  237.58   15.50
   7   2 -13  235.08   21.40
   6   2 -13  125.49   15.40
   6   2 -13  108.39   11.20
   5   2 -13   48.00    8.10
   5   2 -13   49.90   10.50
   4   2 -13  167.98   13.10
   3   2 -13   28.40    6.80
   2   2 -13  190.68   14.30
   1   2 -13  334.17   19.80
   0   2 -13    3.80    4.60
  -1   2 -13  197.58   15.60
  -2   2 -13  159.48   14.60
   8   1 -13  135.09   19.40
   7   1 -13  109.29   16.60
   6   1 -13  150.58   11.90
   6   1 -13  134.39   16.10
   5   1 -13   44.70   10.20
   5   1 -13   48.60    7.90
   4   1 -13   38.70    7.30
   3   1 -13  133.49   11.80
   2   1 -13  244.28   16.20
   1   1 -13   11.60    5.60
   0   1 -13  571.44   28.80
  -1   1 -13   12.00    6.00
  -2   1 -13   84.99   12.00
   8   0 -13  111.69   17.60
   7   0 -13  112.39   16.50
   6   0 -13   77.19   13.90
   5   0 -13  280.97   16.60
   5   0 -13  247.78   20.50
   4   0 -13  183.18   13.20
   3   0 -13  211.88   14.80
   2   0 -13    7.80    4.80
   1   0 -13  565.34   28.20
   0   0 -13   55.39    9.40
  -1   0 -13  186.48   15.70
  -2   0 -13   90.29   12.10
   8  -1 -13   31.20   11.10
   7  -1 -13  162.48   18.30
   6  -1 -13  184.28   18.80
   5  -1 -13  253.67   20.50
   4  -1 -13  403.56   21.10
   3  -1 -13  123.29   11.20
   2  -1 -13  476.05   24.60
   1  -1 -13   10.30    5.40
   0  -1 -13  343.17   21.10
  -1  -1 -13   49.99    9.30
   8  -2 -13  209.08   21.30
   7  -2 -13   83.69   14.60
   6  -2 -13  152.98   17.20
   5  -2 -13  154.48   16.60
   3  -2 -13  202.08   14.50
   2  -2 -13   55.79    8.90
   1  -2 -13  281.17   18.40
   0  -2 -13   92.29   11.70
   7  -3 -13  145.89   18.10
   6  -3 -13  112.29   16.90
   5  -3 -13  239.08   20.90
   3  -3 -13  128.89   18.50
   2  -3 -13  122.99   12.10
   1  -3 -13  120.49   12.50
   6  -4 -13  165.78   18.80
   5  -4 -13  148.89   17.00
   4   6 -14   58.69    9.90
   3   6 -14  289.17   19.60
   2   6 -14   85.49   11.80
   1   6 -14  193.08   15.90
   5   5 -14  346.77   20.90
   4   5 -14  141.49   13.60
   3   5 -14   25.00    7.80
   2   5 -14  212.78   16.20
   1   5 -14  190.18   15.40
   0   5 -14    6.80    6.10
   6   4 -14  359.06   21.00
   6   4 -14  350.96   26.30
   5   4 -14   12.50    6.30
   4   4 -14   57.39    9.20
   3   4 -14  174.88   14.60
   2   4 -14  158.38   14.00
   1   4 -14  148.99   14.00
   0   4 -14  153.18   14.20
   7   3 -14  183.48   14.90
   7   3 -14  208.48   20.90
   6   3 -14   69.89    9.90
   6   3 -14   64.19   12.80
   5   3 -14  205.68   15.40
   4   3 -14  109.09   12.30
   3   3 -14   26.50    6.90
   2   3 -14  168.68   14.30
   1   3 -14  240.98   17.30
   0   3 -14  121.99   12.70
   7   2 -14  162.18   18.70
   6   2 -14   94.19   15.10
   6   2 -14  121.89   11.60
   5   2 -14  144.19   12.60
   4   2 -14   73.39   10.20
   3   2 -14   98.49   11.40
   2   2 -14   78.19   10.50
   1   2 -14   77.09   10.60
   0   2 -14  195.08   15.80
   7   1 -14   68.89   14.00
   6   1 -14  170.48   18.30
   6   1 -14  154.68   20.10
   5   1 -14  114.59   11.60
   4   1 -14  146.79   13.00
   3   1 -14   48.80    8.60
   2   1 -14  185.88   14.80
   1   1 -14  229.28   16.90
   0   1 -14   37.20    8.60
   7   0 -14  285.67   24.00
   6   0 -14  120.09   16.10
   5   0 -14  355.36   20.20
   4   0 -14   35.80    7.40
   3   0 -14  402.36   22.10
   2   0 -14  102.69   11.90
   1   0 -14  140.69   13.70
   0   0 -14  166.48   15.20
   7  -1 -14   14.10    9.00
   6  -1 -14  162.28   17.90
   4  -1 -14  276.37   17.50
   3  -1 -14   86.79   11.00
   2  -1 -14  292.47   19.10
   1  -1 -14  244.28   17.70
   6  -2 -14   63.39   13.60
   3  -2 -14   79.29   10.50
   2  -2 -14  165.38   14.60
   0   0   0    0.00    0.00

_computing_structure_solution     'SHELXT 2014/5 (Sheldrick, 2014)'
;
_shelx_hkl_checksum   91709
