# Supplementary material for: Structure Determination of Europium Complexes in Solution Using Crystal-Field Splitting of the Narrow f–f Emission Lines
Source: J Phys Chem Lett. 2021 Jul 19;12(29):6867–74. doi: 10.1021/acs.jpclett.1c01885 (PMC8397343; doi:10.1021/acs.jpclett.1c01885)
Supplement: Supplementary file 7 — jz1c01885_si_007.cif [file jz1c01885_si_007.cif]

 
data_PhEuSMe_0m0826_a
 
_audit_creation_method            'SHELXL-2016/6'
_shelx_SHELXL_version_number      '2016/6'
_chemical_name_systematic         ?
_chemical_name_common             ?
_chemical_melting_point           ?
_chemical_formula_moiety          ?
_chemical_formula_sum
 'C56 H43 Eu F9 N3 O8 S3' 
_chemical_formula_weight          1305.07

loop_
 _atom_type_symbol
 _atom_type_description
 _atom_type_scat_dispersion_real
 _atom_type_scat_dispersion_imag
 _atom_type_scat_source
 'C'  'C'   0.0033   0.0016
 'International Tables Vol C Tables 4.2.6.8 and 6.1.1.4'
 'H'  'H'   0.0000   0.0000
 'International Tables Vol C Tables 4.2.6.8 and 6.1.1.4'
 'Eu'  'Eu'  -0.1578   3.6682
 'International Tables Vol C Tables 4.2.6.8 and 6.1.1.4'
 'F'  'F'   0.0171   0.0103
 'International Tables Vol C Tables 4.2.6.8 and 6.1.1.4'
 'N'  'N'   0.0061   0.0033
 'International Tables Vol C Tables 4.2.6.8 and 6.1.1.4'
 'O'  'O'   0.0106   0.0060
 'International Tables Vol C Tables 4.2.6.8 and 6.1.1.4'
 'S'  'S'   0.1246   0.1234
 'International Tables Vol C Tables 4.2.6.8 and 6.1.1.4'
 
_space_group_crystal_system       tetragonal
_space_group_IT_number            92
_space_group_name_H-M_alt         'P 41 21 2'
_space_group_name_Hall            'P 4abw 2nw'
 
_shelx_space_group_comment
;
The symmetry employed for this shelxl refinement is uniquely defined
by the following loop, which should always be used as a source of
symmetry information in preference to the above space-group names.
They are only intended as comments.
;
 
loop_
 _space_group_symop_operation_xyz
 'x, y, z'
 '-x, -y, z+1/2'
 '-y+1/2, x+1/2, z+1/4'
 'y+1/2, -x+1/2, z+3/4'
 '-x+1/2, y+1/2, -z+1/4'
 'x+1/2, -y+1/2, -z+3/4'
 'y, x, -z'
 '-y, -x, -z+1/2'
 
_cell_length_a                    17.2083(15)
_cell_length_b                    17.2083(15)
_cell_length_c                    37.945(3)
_cell_angle_alpha                 90
_cell_angle_beta                  90
_cell_angle_gamma                 90
_cell_volume                      11236(2)
_cell_formula_units_Z             8
_cell_measurement_temperature     100(2)
_cell_measurement_reflns_used     1083
_cell_measurement_theta_min       1.9947
_cell_measurement_theta_max       24.4196
 
_exptl_crystal_description        needle
_exptl_crystal_colour             colorless
_exptl_crystal_density_meas       ?
_exptl_crystal_density_method     ?
_exptl_crystal_density_diffrn     1.532          
_exptl_crystal_F_000              5176
_exptl_transmission_factor_min    ?
_exptl_transmission_factor_max    ?
_exptl_crystal_size_max           0.27
_exptl_crystal_size_mid           0.11
_exptl_crystal_size_min           0.08
_exptl_absorpt_coefficient_mu     1.314
_shelx_estimated_absorpt_T_min    ?
_shelx_estimated_absorpt_T_max    ?
_exptl_absorpt_correction_type    ?
_exptl_absorpt_correction_T_min   ?
_exptl_absorpt_correction_T_max   ?
_exptl_absorpt_process_details    ?
_exptl_absorpt_special_details    ?
_diffrn_ambient_temperature       100(2)
_diffrn_radiation_wavelength      0.71073
_diffrn_radiation_type            MoK\a
_diffrn_source                    ?
_diffrn_measurement_device_type   'Bruker APEX-II CCD'
_diffrn_measurement_method        '\f and \w scans'
_diffrn_detector_area_resol_mean  ?
_diffrn_reflns_number             53369
_diffrn_reflns_av_unetI/netI      0.1186
_diffrn_reflns_av_R_equivalents   0.1561
_diffrn_reflns_limit_h_min        -20
_diffrn_reflns_limit_h_max        19
_diffrn_reflns_limit_k_min        -15
_diffrn_reflns_limit_k_max        20
_diffrn_reflns_limit_l_min        -44
_diffrn_reflns_limit_l_max        45
_diffrn_reflns_theta_min          1.299
_diffrn_reflns_theta_max          25.026
_diffrn_reflns_theta_full         25.026
_diffrn_measured_fraction_theta_max   1.000
_diffrn_measured_fraction_theta_full  1.000
_diffrn_reflns_Laue_measured_fraction_max    1.000
_diffrn_reflns_Laue_measured_fraction_full   1.000
_diffrn_reflns_point_group_measured_fraction_max   1.000
_diffrn_reflns_point_group_measured_fraction_full  1.000
_reflns_number_total              9938
_reflns_number_gt                 6025
_reflns_threshold_expression      'I > 2\s(I)'
_reflns_Friedel_coverage          0.759
_reflns_Friedel_fraction_max      0.999
_reflns_Friedel_fraction_full     0.999
 
_reflns_special_details
;
 Reflections were merged by SHELXL according to the crystal
 class for the calculation of statistics and refinement.
 
 _reflns_Friedel_fraction is defined as the number of unique
 Friedel pairs measured divided by the number that would be
 possible theoretically, ignoring centric projections and
 systematic absences.
;
 
_computing_data_collection        ?
_computing_cell_refinement        ?
_computing_data_reduction         ?
_computing_structure_solution     'SHELXT 2014/5 (Sheldrick, 2014)'
_computing_structure_refinement 'SHELXL-2016/6 (Sheldrick, 2016)'
_computing_molecular_graphics     ?
_computing_publication_material   ?
_refine_special_details           ?
_refine_ls_structure_factor_coef  Fsqd
_refine_ls_matrix_type            full
_refine_ls_weighting_scheme       calc
_refine_ls_weighting_details
'w=1/[\s^2^(Fo^2^)+(0.0703P)^2^] where P=(Fo^2^+2Fc^2^)/3'
_atom_sites_solution_primary      ?
_atom_sites_solution_secondary    ?
_atom_sites_solution_hydrogens    geom
_refine_ls_hydrogen_treatment     constr
_refine_ls_extinction_method      none
_refine_ls_extinction_coef        .
_refine_ls_abs_structure_details
;
 Flack x determined using 1890 quotients [(I+)-(I-)]/[(I+)+(I-)]
 (Parsons, Flack and Wagner, Acta Cryst. B69 (2013) 249-259).
;
_refine_ls_abs_structure_Flack    -0.037(10)
_chemical_absolute_configuration  ad
_refine_ls_number_reflns          9938
_refine_ls_number_parameters      718
_refine_ls_number_restraints      38
_refine_ls_R_factor_all           0.1103
_refine_ls_R_factor_gt            0.0573
_refine_ls_wR_factor_ref          0.1458
_refine_ls_wR_factor_gt           0.1258
_refine_ls_goodness_of_fit_ref    0.925
_refine_ls_restrained_S_all       0.927
_refine_ls_shift/su_max           0.000
_refine_ls_shift/su_mean          0.000
 
loop_
 _atom_site_label
 _atom_site_type_symbol
 _atom_site_fract_x
 _atom_site_fract_y
 _atom_site_fract_z
 _atom_site_U_iso_or_equiv
 _atom_site_adp_type
 _atom_site_occupancy
 _atom_site_site_symmetry_order  
 _atom_site_calc_flag
 _atom_site_refinement_flags_posn
 _atom_site_refinement_flags_adp
 _atom_site_refinement_flags_occupancy
 _atom_site_disorder_assembly
 _atom_site_disorder_group
S1 S -0.0406(8) 0.8464(5) 0.5604(2) 0.113(2) Uani 0.555(6) 1 d D U P A 1
S2 S 0.0354(9) 0.0913(6) 0.5386(2) 0.113(2) Uani 0.555(6) 1 d D U P A 1
C34 C -0.1106(18) 0.8064(16) 0.5322(6) 0.113(2) Uani 0.555(6) 1 d D U P A 1
H34A H -0.090321 0.758408 0.521728 0.169 Uiso 0.555(6) 1 calc R U P A 1
H34B H -0.122777 0.843614 0.513426 0.169 Uiso 0.555(6) 1 calc R U P A 1
H34C H -0.157897 0.794712 0.545570 0.169 Uiso 0.555(6) 1 calc R U P A 1
C45 C 0.082(2) 0.1621(14) 0.5095(6) 0.113(2) Uani 0.555(6) 1 d D U P A 1
H45A H 0.057914 0.213063 0.512607 0.169 Uiso 0.555(6) 1 calc R U P A 1
H45B H 0.076656 0.145400 0.484951 0.169 Uiso 0.555(6) 1 calc R U P A 1
H45C H 0.137708 0.165697 0.515404 0.169 Uiso 0.555(6) 1 calc R U P A 1
C56 C 0.5137(16) 0.4527(17) 0.5705(7) 0.113(2) Uani 0.555(6) 1 d D U P A 1
H56A H 0.508931 0.507937 0.576485 0.169 Uiso 0.555(6) 1 calc R U P A 1
H56B H 0.557222 0.445446 0.554215 0.169 Uiso 0.555(6) 1 calc R U P A 1
H56C H 0.523102 0.422690 0.592067 0.169 Uiso 0.555(6) 1 calc R U P A 1
S2A S -0.0015(10) 0.0732(7) 0.5473(3) 0.113(2) Uani 0.445(6) 1 d D . P A 2
C34A C 0.056(2) 0.9584(16) 0.5844(8) 0.113(2) Uani 0.445(6) 1 d D . P A 2
H34D H 0.026810 1.006729 0.581701 0.169 Uiso 0.445(6) 1 calc R U P A 2
H34E H 0.102151 0.959861 0.569071 0.169 Uiso 0.445(6) 1 calc R U P A 2
H34F H 0.073056 0.953028 0.609009 0.169 Uiso 0.445(6) 1 calc R U P A 2
C45A C -0.0971(17) 0.031(2) 0.5456(8) 0.113(2) Uani 0.445(6) 1 d D . P A 2
H45D H -0.092757 -0.026062 0.546626 0.169 Uiso 0.445(6) 1 calc R U P A 2
H45E H -0.122649 0.045750 0.523510 0.169 Uiso 0.445(6) 1 calc R U P A 2
H45F H -0.127940 0.049187 0.565588 0.169 Uiso 0.445(6) 1 calc R U P A 2
C56A C 0.496(2) 0.4848(18) 0.5493(9) 0.113(2) Uani 0.445(6) 1 d D . P A 2
H56D H 0.484464 0.527088 0.532816 0.169 Uiso 0.445(6) 1 calc R U P A 2
H56E H 0.544172 0.458955 0.542343 0.169 Uiso 0.445(6) 1 calc R U P A 2
H56F H 0.501607 0.506073 0.573157 0.169 Uiso 0.445(6) 1 calc R U P A 2
S1A S -0.0022(9) 0.8795(6) 0.5729(3) 0.113(2) Uani 0.445(6) 1 d D . P A 2
Eu1 Eu 0.02874(4) 0.44964(3) 0.70795(2) 0.0523(2) Uani 1 1 d . . . . .
S3 S 0.4198(5) 0.4178(4) 0.5488(2) 0.202(4) Uani 1 1 d D . . . .
O8 O 0.1293(5) 0.4628(5) 0.66515(18) 0.057(2) Uani 1 1 d . . . . .
O4 O -0.0107(5) 0.5425(5) 0.66502(17) 0.060(2) Uani 1 1 d . . . . .
O6 O 0.0417(6) 0.3304(5) 0.67649(19) 0.064(3) Uani 1 1 d . . . . .
O5 O -0.0140(6) 0.3470(5) 0.7456(2) 0.077(3) Uani 1 1 d . . . . .
O7 O 0.0929(5) 0.5692(5) 0.72006(18) 0.049(2) Uani 1 1 d . . . . .
F9 F 0.1788(9) 0.6756(8) 0.7563(3) 0.172(7) Uani 1 1 d . . . . .
C49 C 0.1840(9) 0.5060(8) 0.6606(3) 0.058(4) Uani 1 1 d . . . . .
C29 C 0.0033(12) 0.6805(10) 0.6319(4) 0.084(5) Uani 1 1 d . . . . .
H29 H 0.038845 0.665702 0.649806 0.101 Uiso 1 1 calc R U . . .
O3 O -0.0950(7) 0.4135(6) 0.6846(2) 0.081(3) Uani 1 1 d . . . . .
C50 C 0.2490(9) 0.4828(8) 0.6343(3) 0.063(4) Uani 1 1 d . . . . .
C10 C 0.0079(7) 0.5100(6) 0.7960(2) 0.047(3) Uani 1 1 d . . . . .
C51 C 0.3235(10) 0.5101(9) 0.6367(4) 0.080(5) Uani 1 1 d . . . . .
H51 H 0.337225 0.543287 0.655723 0.095 Uiso 1 1 calc R U . . .
C48 C 0.1979(8) 0.5781(7) 0.6786(3) 0.060(4) Uani 1 1 d . . . . .
H48 H 0.240560 0.610272 0.672242 0.071 Uiso 1 1 calc R U . . .
C11 C 0.0217(8) 0.5263(7) 0.8309(2) 0.060(4) Uani 1 1 d . . . . .
H11 H -0.016195 0.552596 0.844703 0.072 Uiso 1 1 calc R U . . .
C27 C -0.0663(9) 0.5588(11) 0.6443(4) 0.082(5) Uani 1 1 d . . . . .
C52 C 0.2281(10) 0.4321(7) 0.6080(3) 0.070(4) Uani 1 1 d . . . . .
H52 H 0.177015 0.411322 0.607662 0.084 Uiso 1 1 calc R U . . .
F8 F 0.2241(6) 0.7201(5) 0.7086(3) 0.101(3) Uani 1 1 d . . . . .
F1 F -0.1890(9) 0.3207(10) 0.6437(4) 0.173(6) Uani 1 1 d . . . . .
C39 C 0.0145(11) 0.2160(8) 0.6455(3) 0.072(5) Uani 1 1 d . . . . .
C41 C -0.0487(13) 0.1635(9) 0.6382(4) 0.106(7) Uani 1 1 d . . . . .
H41 H -0.090522 0.156788 0.654246 0.128 Uiso 1 1 calc R U . . .
C26 C -0.1323(10) 0.5076(12) 0.6414(4) 0.089(5) Uani 1 1 d . . . . .
H26 H -0.172725 0.520152 0.625339 0.107 Uiso 1 1 calc R U . . .
C31 C 0.0124(11) 0.7493(10) 0.6140(4) 0.098(6) Uani 1 1 d . . . . .
H31 H 0.055801 0.781307 0.619341 0.117 Uiso 1 1 calc R U . . .
C28 C -0.0586(10) 0.6335(11) 0.6232(3) 0.075(5) Uani 1 1 d . . . . .
C36 C -0.0280(11) 0.2756(10) 0.7403(3) 0.085(5) Uani 1 1 d . . . . .
C44 C 0.0156(18) 0.1377(11) 0.5819(4) 0.129(11) Uani 1 1 d D . . . .
C42 C 0.0757(15) 0.1875(12) 0.5913(5) 0.125(9) Uani 1 1 d . . . . .
H42 H 0.118829 0.194584 0.575974 0.150 Uiso 1 1 calc R U . . .
C37 C -0.0192(10) 0.2320(8) 0.7111(3) 0.083(5) Uani 1 1 d . . . . .
H37 H -0.032958 0.178590 0.711896 0.100 Uiso 1 1 calc R U . . .
F3 F -0.2495(8) 0.3786(12) 0.6843(4) 0.202(8) Uani 1 1 d . . . . .
C40 C 0.0723(12) 0.2267(9) 0.6231(4) 0.087(6) Uani 1 1 d . . . . .
H40 H 0.112537 0.262149 0.629020 0.104 Uiso 1 1 calc R U . . .
C38 C 0.0102(9) 0.2638(8) 0.6790(3) 0.069(4) Uani 1 1 d . . . . .
C54 C 0.2791(12) 0.4115(9) 0.5827(4) 0.090(6) Uani 1 1 d . . . . .
H54 H 0.263524 0.378942 0.563732 0.108 Uiso 1 1 calc R U . . .
C43 C -0.0452(18) 0.1223(10) 0.6057(5) 0.143(11) Uani 1 1 d . . . . .
H43 H -0.083635 0.084571 0.600155 0.172 Uiso 1 1 calc R U . . .
C47 C 0.1461(8) 0.6007(7) 0.7064(3) 0.051(3) Uani 1 1 d . . . . .
F2 F -0.2614(8) 0.4136(12) 0.6317(4) 0.213(9) Uani 1 1 d . . . . .
C53 C 0.3792(11) 0.4903(10) 0.6120(5) 0.104(6) Uani 1 1 d . . . . .
H53 H 0.430535 0.510367 0.613303 0.125 Uiso 1 1 calc R U . . .
C33 C -0.0390(16) 0.7735(14) 0.5886(5) 0.120(8) Uani 1 1 d . . . . .
C25 C -0.1385(11) 0.4384(13) 0.6621(5) 0.097(6) Uani 1 1 d . . . . .
C30 C -0.1097(12) 0.6529(12) 0.5982(4) 0.112(7) Uani 1 1 d . . . . .
H30 H -0.151330 0.618667 0.592799 0.134 Uiso 1 1 calc R U . . .
C55 C 0.3570(16) 0.4397(10) 0.5851(5) 0.126(9) Uani 1 1 d . . . . .
C32 C -0.1027(15) 0.7224(18) 0.5800(5) 0.152(12) Uani 1 1 d . . . . .
H32 H -0.139231 0.736161 0.562315 0.183 Uiso 1 1 calc R U . . .
N2 N 0.0583(6) 0.4733(5) 0.7756(2) 0.047(2) Uani 1 1 d . . . . .
N1 N -0.0746(5) 0.5280(6) 0.7444(2) 0.049(3) Uani 1 1 d . . . . .
N3 N 0.1640(7) 0.3995(6) 0.7337(2) 0.060(3) Uani 1 1 d . . . . .
O1 O -0.1205(5) 0.5656(5) 0.79742(18) 0.066(3) Uani 1 1 d . . . . .
C15 C 0.1798(9) 0.4170(8) 0.7659(3) 0.058(4) Uani 1 1 d . . . . .
C14 C 0.1258(7) 0.4516(7) 0.7908(3) 0.050(3) Uani 1 1 d . . . . .
C12 C 0.0907(9) 0.5041(8) 0.8453(3) 0.070(4) Uani 1 1 d . . . . .
H12 H 0.101536 0.515521 0.869303 0.084 Uiso 1 1 calc R U . . .
C13 C 0.1449(8) 0.4651(8) 0.8253(3) 0.062(4) Uani 1 1 d . . . . .
H13 H 0.193069 0.448503 0.834893 0.074 Uiso 1 1 calc R U . . .
O2 O 0.2532(6) 0.4029(5) 0.7775(2) 0.065(3) Uani 1 1 d . . . . .
C9 C -0.0629(8) 0.5345(7) 0.7774(3) 0.058(3) Uani 1 1 d . . . . .
C6 C -0.1471(9) 0.6366(10) 0.7154(3) 0.072(5) Uani 1 1 d . . . . .
C3 C -0.2092(16) 0.7285(19) 0.6761(6) 0.150(13) Uani 1 1 d . . . . .
H3 H -0.251307 0.741097 0.660967 0.180 Uiso 1 1 calc R U . . .
C4 C -0.0874(11) 0.6857(11) 0.7178(4) 0.087(5) Uani 1 1 d . . . . .
H4 H -0.043916 0.671632 0.731790 0.104 Uiso 1 1 calc R U . . .
C7 C -0.1505(8) 0.5631(8) 0.7358(3) 0.058(3) Uani 1 1 d . . . . .
H7 H -0.183631 0.524419 0.723151 0.069 Uiso 1 1 calc R U . . .
C8 C -0.1844(8) 0.5783(9) 0.7733(3) 0.070(4) Uani 1 1 d . . . . .
H8A H -0.203921 0.632244 0.775262 0.084 Uiso 1 1 calc R U . . .
H8B H -0.227560 0.542011 0.778394 0.084 Uiso 1 1 calc R U . . .
C17 C 0.2391(8) 0.3693(8) 0.7172(3) 0.059(4) Uani 1 1 d . . . . .
H17 H 0.255511 0.404465 0.697576 0.070 Uiso 1 1 calc R U . . .
C5 C -0.2068(10) 0.6570(13) 0.6938(4) 0.106(7) Uani 1 1 d . . . . .
H5 H -0.248449 0.621533 0.690587 0.128 Uiso 1 1 calc R U . . .
C2 C -0.0868(14) 0.7576(12) 0.7003(5) 0.128(8) Uani 1 1 d . . . . .
H2 H -0.042557 0.790464 0.701825 0.154 Uiso 1 1 calc R U . . .
C16 C 0.2966(10) 0.3744(10) 0.7471(4) 0.096(6) Uani 1 1 d . . . . .
H16A H 0.319168 0.322664 0.752174 0.116 Uiso 1 1 calc R U . . .
H16B H 0.339297 0.410641 0.741130 0.116 Uiso 1 1 calc R U . . .
C18 C 0.2303(8) 0.2882(8) 0.7037(3) 0.062(4) Uani 1 1 d . . . . .
C19 C 0.2689(9) 0.2676(9) 0.6720(3) 0.075(5) Uani 1 1 d . . . . .
H19 H 0.295220 0.305956 0.658540 0.090 Uiso 1 1 calc R U . . .
C20 C 0.1918(10) 0.2325(9) 0.7225(4) 0.075(4) Uani 1 1 d . . . . .
H20 H 0.165850 0.246195 0.743712 0.090 Uiso 1 1 calc R U . . .
C22 C 0.1903(12) 0.1556(11) 0.7107(5) 0.113(7) Uani 1 1 d . . . . .
H22 H 0.161107 0.117602 0.723152 0.135 Uiso 1 1 calc R U . . .
C46 C 0.1661(11) 0.6814(10) 0.7224(6) 0.093(6) Uani 1 1 d . . . . .
C1 C -0.1490(17) 0.7798(19) 0.6812(7) 0.159(14) Uani 1 1 d . . . . .
H1 H -0.151337 0.830510 0.671398 0.191 Uiso 1 1 calc R U . . .
C21 C 0.2677(12) 0.1896(13) 0.6609(5) 0.104(7) Uani 1 1 d . . . . .
H21 H 0.292147 0.173972 0.639576 0.125 Uiso 1 1 calc R U . . .
C23 C 0.2292(16) 0.1359(13) 0.6824(6) 0.134(9) Uani 1 1 d . . . . .
H23 H 0.231373 0.082481 0.676095 0.161 Uiso 1 1 calc R U . . .
C35 C -0.063(2) 0.2360(15) 0.7739(6) 0.147(12) Uani 1 1 d . . . . .
C24 C -0.2095(15) 0.3918(17) 0.6560(8) 0.135(9) Uani 1 1 d . . . . .
F5 F -0.0596(10) 0.1561(6) 0.7704(2) 0.168(7) Uani 1 1 d . . . . .
F6 F -0.1304(11) 0.2564(10) 0.7814(4) 0.173(9) Uani 1 1 d . . . . .
F4 F -0.0178(11) 0.2515(7) 0.8017(3) 0.181(7) Uani 1 1 d . . . . .
F7 F 0.1051(8) 0.7249(7) 0.7205(6) 0.252(12) Uani 1 1 d . . . . .
 
loop_
 _atom_site_aniso_label
 _atom_site_aniso_U_11
 _atom_site_aniso_U_22
 _atom_site_aniso_U_33
 _atom_site_aniso_U_23
 _atom_site_aniso_U_13
 _atom_site_aniso_U_12
S1 0.215(8) 0.067(3) 0.057(3) -0.0056(19) -0.009(3) 0.017(4)
S2 0.215(8) 0.067(3) 0.057(3) -0.0056(19) -0.009(3) 0.017(4)
C34 0.215(8) 0.067(3) 0.057(3) -0.0056(19) -0.009(3) 0.017(4)
C45 0.215(8) 0.067(3) 0.057(3) -0.0056(19) -0.009(3) 0.017(4)
C56 0.215(8) 0.067(3) 0.057(3) -0.0056(19) -0.009(3) 0.017(4)
S2A 0.215(8) 0.067(3) 0.057(3) -0.0056(19) -0.009(3) 0.017(4)
C34A 0.215(8) 0.067(3) 0.057(3) -0.0056(19) -0.009(3) 0.017(4)
C45A 0.215(8) 0.067(3) 0.057(3) -0.0056(19) -0.009(3) 0.017(4)
C56A 0.215(8) 0.067(3) 0.057(3) -0.0056(19) -0.009(3) 0.017(4)
S1A 0.215(8) 0.067(3) 0.057(3) -0.0056(19) -0.009(3) 0.017(4)
Eu1 0.0841(5) 0.0460(4) 0.0268(3) -0.0060(3) -0.0061(3) -0.0010(3)
S3 0.253(9) 0.103(4) 0.248(8) -0.075(5) 0.187(7) -0.061(5)
O8 0.083(7) 0.047(6) 0.041(4) -0.003(4) 0.002(5) -0.006(5)
O4 0.075(5) 0.078(6) 0.027(4) 0.005(4) -0.012(4) 0.003(5)
O6 0.111(8) 0.043(5) 0.037(4) -0.010(4) -0.006(5) -0.008(6)
O5 0.139(10) 0.053(6) 0.038(5) -0.008(4) 0.000(5) -0.014(6)
O7 0.063(6) 0.044(5) 0.039(4) -0.006(4) 0.011(4) 0.008(4)
F9 0.207(15) 0.188(14) 0.120(9) -0.098(10) 0.050(10) -0.126(12)
C49 0.084(11) 0.047(9) 0.043(7) 0.006(7) -0.002(7) 0.015(8)
C29 0.127(17) 0.085(12) 0.041(8) 0.013(8) -0.001(9) 0.034(11)
O3 0.087(8) 0.094(8) 0.063(6) -0.015(6) -0.017(6) -0.012(6)
C50 0.086(11) 0.046(8) 0.058(8) -0.004(7) 0.014(8) 0.015(8)
C10 0.066(8) 0.051(7) 0.025(5) -0.002(5) -0.005(5) 0.005(6)
C51 0.097(13) 0.058(10) 0.084(11) -0.023(8) 0.024(10) -0.009(9)
C48 0.075(10) 0.039(8) 0.065(9) -0.003(7) 0.004(8) 0.007(7)
C11 0.071(9) 0.084(9) 0.024(5) 0.003(6) 0.005(5) 0.025(8)
C27 0.078(12) 0.123(15) 0.044(8) -0.014(9) 0.012(8) 0.004(10)
C52 0.112(13) 0.043(9) 0.054(8) -0.003(7) 0.016(9) -0.002(8)
F8 0.123(8) 0.063(6) 0.118(7) -0.016(6) 0.011(7) -0.034(6)
F1 0.159(13) 0.180(15) 0.180(13) -0.034(12) -0.063(11) -0.064(11)
C39 0.136(15) 0.038(8) 0.041(8) -0.008(6) -0.028(9) -0.006(9)
C41 0.19(2) 0.058(10) 0.067(9) 0.003(8) -0.045(12) -0.032(13)
C26 0.080(12) 0.129(17) 0.058(9) -0.027(10) -0.022(8) -0.008(11)
C31 0.113(15) 0.109(14) 0.072(10) 0.039(10) 0.038(11) 0.042(12)
C28 0.080(12) 0.113(14) 0.033(7) 0.031(8) 0.007(8) 0.033(10)
C36 0.138(15) 0.086(12) 0.030(7) 0.000(7) -0.004(9) -0.035(12)
C44 0.27(3) 0.050(12) 0.069(12) -0.021(10) -0.068(17) 0.044(16)
C42 0.22(3) 0.088(15) 0.070(12) -0.003(11) -0.018(14) 0.071(16)
C37 0.145(15) 0.056(8) 0.049(8) -0.005(7) -0.005(10) -0.025(10)
F3 0.101(10) 0.34(2) 0.162(12) -0.039(14) 0.016(9) -0.099(12)
C40 0.156(18) 0.059(10) 0.046(9) -0.017(8) -0.016(10) 0.024(11)
C38 0.109(13) 0.050(9) 0.049(8) -0.011(7) -0.006(8) -0.010(8)
C54 0.128(16) 0.058(11) 0.083(12) -0.004(9) 0.032(12) -0.020(11)
C43 0.28(4) 0.049(11) 0.096(14) -0.009(11) -0.087(19) -0.013(16)
C47 0.050(8) 0.057(9) 0.047(7) -0.014(7) -0.020(7) 0.016(7)
F2 0.110(10) 0.31(2) 0.215(15) -0.059(15) -0.076(11) -0.072(13)
C53 0.093(13) 0.082(13) 0.136(15) -0.011(12) 0.047(12) 0.008(10)
C33 0.14(2) 0.15(2) 0.074(12) 0.043(13) 0.030(15) 0.076(18)
C25 0.080(14) 0.109(17) 0.103(14) -0.026(13) -0.008(12) -0.013(12)
C30 0.128(17) 0.149(19) 0.058(10) 0.021(11) 0.003(11) 0.035(14)
C55 0.22(3) 0.051(12) 0.104(14) -0.021(10) 0.077(16) 0.012(14)
C32 0.13(2) 0.25(3) 0.078(13) 0.084(18) 0.002(14) 0.10(2)
N2 0.082(7) 0.030(5) 0.027(4) -0.002(4) -0.005(5) 0.012(5)
N1 0.062(7) 0.060(7) 0.024(4) -0.004(4) 0.000(4) 0.003(6)
N3 0.092(9) 0.049(7) 0.040(6) -0.008(5) 0.000(6) 0.014(6)
O1 0.079(6) 0.090(7) 0.028(4) 0.001(4) 0.005(4) 0.024(5)
C15 0.079(11) 0.059(9) 0.037(7) -0.006(6) -0.008(7) 0.021(7)
C14 0.082(9) 0.038(7) 0.030(5) 0.003(6) -0.003(7) 0.015(6)
C12 0.095(12) 0.088(11) 0.027(6) -0.010(6) 0.000(7) 0.009(8)
C13 0.079(9) 0.071(10) 0.036(6) -0.007(7) -0.005(6) 0.017(8)
O2 0.087(7) 0.059(6) 0.049(5) -0.013(4) -0.009(5) 0.022(5)
C9 0.084(10) 0.052(8) 0.040(6) -0.005(6) 0.003(6) 0.013(7)
C6 0.060(10) 0.117(14) 0.040(8) 0.029(8) 0.019(7) 0.013(10)
C3 0.14(2) 0.24(3) 0.077(13) 0.084(19) 0.048(16) 0.13(2)
C4 0.087(13) 0.092(14) 0.080(11) 0.040(10) 0.020(10) 0.046(11)
C7 0.058(9) 0.069(10) 0.045(7) -0.002(7) 0.013(6) -0.005(7)
C8 0.075(10) 0.092(12) 0.045(7) 0.009(7) 0.004(7) 0.018(8)
C17 0.076(10) 0.053(8) 0.047(7) -0.017(6) 0.002(7) 0.024(7)
C5 0.079(13) 0.19(2) 0.048(8) 0.018(11) 0.010(9) 0.046(14)
C2 0.142(19) 0.118(17) 0.125(16) 0.058(14) 0.074(15) 0.069(14)
C16 0.110(14) 0.099(14) 0.080(11) -0.046(10) -0.008(10) 0.036(11)
C18 0.080(10) 0.054(9) 0.053(8) -0.004(7) -0.014(8) 0.017(7)
C19 0.091(11) 0.080(12) 0.054(8) -0.028(8) -0.005(8) 0.025(9)
C20 0.098(13) 0.059(11) 0.068(9) -0.009(8) -0.003(9) 0.008(8)
C22 0.153(19) 0.080(14) 0.104(14) 0.010(12) 0.054(14) 0.024(12)
C46 0.079(14) 0.054(11) 0.145(18) -0.020(11) 0.010(12) 0.008(10)
C1 0.15(2) 0.21(3) 0.120(19) 0.09(2) 0.07(2) 0.12(2)
C21 0.123(17) 0.107(17) 0.083(12) -0.025(12) -0.029(12) 0.062(14)
C23 0.19(3) 0.075(16) 0.132(19) -0.038(15) -0.050(19) 0.044(16)
C35 0.26(4) 0.098(19) 0.084(16) 0.035(14) -0.03(2) -0.07(2)
C24 0.096(19) 0.15(2) 0.16(2) -0.02(2) 0.022(18) -0.046(17)
F5 0.36(2) 0.070(7) 0.077(6) 0.005(5) 0.013(9) -0.059(10)
F6 0.248(19) 0.146(13) 0.126(11) -0.023(9) 0.095(13) -0.100(13)
F4 0.36(2) 0.125(9) 0.058(6) 0.016(6) -0.030(10) -0.063(12)
F7 0.104(10) 0.086(9) 0.57(4) -0.136(15) -0.019(15) 0.029(7)
 
_geom_special_details
;
 All esds (except the esd in the dihedral angle between two l.s. planes)
 are estimated using the full covariance matrix.  The cell esds are taken
 into account individually in the estimation of esds in distances, angles
 and torsion angles; correlations between esds in cell parameters are only
 used when they are defined by crystal symmetry.  An approximate (isotropic)
 treatment of cell esds is used for estimating esds involving l.s. planes.
;
 
loop_
 _geom_bond_atom_site_label_1
 _geom_bond_atom_site_label_2
 _geom_bond_distance
 _geom_bond_site_symmetry_2
 _geom_bond_publ_flag
S1 C33 1.65(2) . ?
S1 C34 1.75(2) . ?
S2 C45 1.83(2) . ?
S2 C44 1.859(17) . ?
C34 H34A 0.9800 . ?
C34 H34B 0.9800 . ?
C34 H34C 0.9800 . ?
C45 H45A 0.9800 . ?
C45 H45B 0.9800 . ?
C45 H45C 0.9800 . ?
C56 S3 1.91(2) . ?
C56 H56A 0.9800 . ?
C56 H56B 0.9800 . ?
C56 H56C 0.9800 . ?
S2A C44 1.743(17) . ?
S2A C45A 1.80(2) . ?
C34A S1A 1.75(2) . ?
C34A H34D 0.9800 . ?
C34A H34E 0.9800 . ?
C34A H34F 0.9800 . ?
C45A H45D 0.9800 . ?
C45A H45E 0.9800 . ?
C45A H45F 0.9800 . ?
C56A S3 1.75(2) . ?
C56A H56D 0.9800 . ?
C56A H56E 0.9800 . ?
C56A H56F 0.9800 . ?
S1A C33 2.02(3) . ?
Eu1 O6 2.384(8) . ?
Eu1 O5 2.388(9) . ?
Eu1 O4 2.380(7) . ?
Eu1 O8 2.384(9) . ?
Eu1 O7 2.380(8) . ?
Eu1 O3 2.389(11) . ?
Eu1 N1 2.625(9) . ?
Eu1 N2 2.650(8) . ?
Eu1 N3 2.668(11) . ?
S3 C55 1.790(18) . ?
O8 C49 1.212(16) . ?
O4 C27 1.269(16) . ?
O6 C38 1.273(15) . ?
O5 C36 1.267(16) . ?
O7 C47 1.183(14) . ?
F9 C46 1.31(2) . ?
C49 C48 1.438(18) . ?
C49 C50 1.550(18) . ?
C29 C28 1.38(2) . ?
C29 C31 1.37(2) . ?
C29 H29 0.9500 . ?
O3 C25 1.21(2) . ?
C50 C52 1.373(18) . ?
C50 C51 1.37(2) . ?
C10 N2 1.321(13) . ?
C10 C11 1.375(13) . ?
C10 C9 1.470(16) . ?
C51 C53 1.38(2) . ?
C51 H51 0.9500 . ?
C48 C47 1.435(17) . ?
C48 H48 0.9500 . ?
C11 C12 1.363(18) . ?
C11 H11 0.9500 . ?
C27 C26 1.44(2) . ?
C27 C28 1.52(2) . ?
C52 C54 1.35(2) . ?
C52 H52 0.9500 . ?
F8 C46 1.310(19) . ?
F1 C24 1.36(3) . ?
C39 C40 1.32(2) . ?
C39 C41 1.44(2) . ?
C39 C38 1.517(18) . ?
C41 C43 1.42(2) . ?
C41 H41 0.9500 . ?
C26 C25 1.43(2) . ?
C26 H26 0.9500 . ?
C31 C33 1.37(2) . ?
C31 H31 0.9500 . ?
C28 C30 1.34(2) . ?
C36 C37 1.346(19) . ?
C36 C35 1.56(3) . ?
C44 C42 1.39(3) . ?
C44 C43 1.41(3) . ?
C42 C40 1.38(2) . ?
C42 H42 0.9500 . ?
C37 C38 1.426(18) . ?
C37 H37 0.9500 . ?
F3 C24 1.29(3) . ?
C40 H40 0.9500 . ?
C54 C55 1.43(3) . ?
C54 H54 0.9500 . ?
C43 H43 0.9500 . ?
C47 C46 1.55(2) . ?
F2 C24 1.34(3) . ?
C53 C55 1.40(2) . ?
C53 H53 0.9500 . ?
C33 C32 1.44(3) . ?
C25 C24 1.48(3) . ?
C30 C32 1.39(3) . ?
C30 H30 0.9500 . ?
C32 H32 0.9500 . ?
N2 C14 1.349(14) . ?
N1 C9 1.273(13) . ?
N1 C7 1.476(15) . ?
N3 C15 1.286(14) . ?
N3 C17 1.527(16) . ?
O1 C9 1.358(13) . ?
O1 C8 1.447(14) . ?
C15 O2 1.361(15) . ?
C15 C14 1.454(16) . ?
C14 C13 1.368(15) . ?
C12 C13 1.377(17) . ?
C12 H12 0.9500 . ?
C13 H13 0.9500 . ?
O2 C16 1.459(15) . ?
C6 C4 1.33(2) . ?
C6 C5 1.36(2) . ?
C6 C7 1.485(19) . ?
C3 C1 1.37(4) . ?
C3 C5 1.40(3) . ?
C3 H3 0.9500 . ?
C4 C2 1.40(2) . ?
C4 H4 0.9500 . ?
C7 C8 1.559(16) . ?
C7 H7 1.0000 . ?
C8 H8A 0.9900 . ?
C8 H8B 0.9900 . ?
C17 C18 1.495(18) . ?
C17 C16 1.510(19) . ?
C17 H17 1.0000 . ?
C5 H5 0.9500 . ?
C2 C1 1.35(3) . ?
C2 H2 0.9500 . ?
C16 H16A 0.9900 . ?
C16 H16B 0.9900 . ?
C18 C20 1.37(2) . ?
C18 C19 1.418(18) . ?
C19 C21 1.41(2) . ?
C19 H19 0.9500 . ?
C20 C22 1.40(2) . ?
C20 H20 0.9500 . ?
C22 C23 1.31(3) . ?
C22 H22 0.9500 . ?
C46 F7 1.29(2) . ?
C1 H1 0.9500 . ?
C21 C23 1.40(3) . ?
C21 H21 0.9500 . ?
C23 H23 0.9500 . ?
C35 F6 1.25(3) . ?
C35 F4 1.34(3) . ?
C35 F5 1.38(3) . ?
 
loop_
 _geom_angle_atom_site_label_1
 _geom_angle_atom_site_label_2
 _geom_angle_atom_site_label_3
 _geom_angle
 _geom_angle_site_symmetry_1
 _geom_angle_site_symmetry_3
 _geom_angle_publ_flag
C33 S1 C34 96.2(15) . . ?
C45 S2 C44 109.1(13) . . ?
S1 C34 H34A 109.5 . . ?
S1 C34 H34B 109.5 . . ?
H34A C34 H34B 109.5 . . ?
S1 C34 H34C 109.5 . . ?
H34A C34 H34C 109.5 . . ?
H34B C34 H34C 109.5 . . ?
S2 C45 H45A 109.5 . . ?
S2 C45 H45B 109.5 . . ?
H45A C45 H45B 109.5 . . ?
S2 C45 H45C 109.5 . . ?
H45A C45 H45C 109.5 . . ?
H45B C45 H45C 109.5 . . ?
S3 C56 H56A 109.5 . . ?
S3 C56 H56B 109.5 . . ?
H56A C56 H56B 109.5 . . ?
S3 C56 H56C 109.5 . . ?
H56A C56 H56C 109.5 . . ?
H56B C56 H56C 109.5 . . ?
C44 S2A C45A 116.1(17) . . ?
S1A C34A H34D 109.5 . . ?
S1A C34A H34E 109.5 . . ?
H34D C34A H34E 109.5 . . ?
S1A C34A H34F 109.5 . . ?
H34D C34A H34F 109.5 . . ?
H34E C34A H34F 109.5 . . ?
S2A C45A H45D 109.5 . . ?
S2A C45A H45E 109.5 . . ?
H45D C45A H45E 109.5 . . ?
S2A C45A H45F 109.5 . . ?
H45D C45A H45F 109.5 . . ?
H45E C45A H45F 109.5 . . ?
S3 C56A H56D 109.5 . . ?
S3 C56A H56E 109.5 . . ?
H56D C56A H56E 109.5 . . ?
S3 C56A H56F 109.5 . . ?
H56D C56A H56F 109.5 . . ?
H56E C56A H56F 109.5 . . ?
C34A S1A C33 144.0(14) . . ?
O6 Eu1 O5 72.0(3) . . ?
O6 Eu1 O4 105.1(3) . . ?
O5 Eu1 O4 144.9(4) . . ?
O6 Eu1 O8 70.9(3) . . ?
O5 Eu1 O8 134.5(3) . . ?
O4 Eu1 O8 71.2(3) . . ?
O6 Eu1 O7 142.9(3) . . ?
O5 Eu1 O7 131.8(3) . . ?
O4 Eu1 O7 71.6(3) . . ?
O8 Eu1 O7 73.3(3) . . ?
O6 Eu1 O3 70.9(4) . . ?
O5 Eu1 O3 75.8(4) . . ?
O4 Eu1 O3 70.5(3) . . ?
O8 Eu1 O3 114.7(3) . . ?
O7 Eu1 O3 135.3(3) . . ?
O6 Eu1 N1 140.3(3) . . ?
O5 Eu1 N1 81.7(3) . . ?
O4 Eu1 N1 79.8(3) . . ?
O8 Eu1 N1 143.3(3) . . ?
O7 Eu1 N1 76.6(3) . . ?
O3 Eu1 N1 74.1(3) . . ?
O6 Eu1 N2 126.9(3) . . ?
O5 Eu1 N2 66.0(3) . . ?
O4 Eu1 N2 127.9(3) . . ?
O8 Eu1 N2 120.4(3) . . ?
O7 Eu1 N2 65.8(3) . . ?
O3 Eu1 N2 124.8(3) . . ?
N1 Eu1 N2 62.6(3) . . ?
O6 Eu1 N3 79.8(3) . . ?
O5 Eu1 N3 79.1(4) . . ?
O4 Eu1 N3 135.8(3) . . ?
O8 Eu1 N3 69.3(3) . . ?
O7 Eu1 N3 78.7(3) . . ?
O3 Eu1 N3 146.0(4) . . ?
N1 Eu1 N3 124.3(3) . . ?
N2 Eu1 N3 61.8(3) . . ?
C56A S3 C55 107.7(14) . . ?
C55 S3 C56 96.4(13) . . ?
C49 O8 Eu1 136.0(8) . . ?
C27 O4 Eu1 141.9(10) . . ?
C38 O6 Eu1 134.2(9) . . ?
C36 O5 Eu1 132.9(8) . . ?
C47 O7 Eu1 132.2(8) . . ?
O8 C49 C48 126.2(13) . . ?
O8 C49 C50 119.7(13) . . ?
C48 C49 C50 114.1(14) . . ?
C28 C29 C31 118.5(16) . . ?
C28 C29 H29 120.8 . . ?
C31 C29 H29 120.8 . . ?
C25 O3 Eu1 136.0(12) . . ?
C52 C50 C51 120.8(13) . . ?
C52 C50 C49 116.2(14) . . ?
C51 C50 C49 123.0(13) . . ?
N2 C10 C11 123.2(11) . . ?
N2 C10 C9 113.7(9) . . ?
C11 C10 C9 123.1(11) . . ?
C50 C51 C53 121.3(15) . . ?
C50 C51 H51 119.4 . . ?
C53 C51 H51 119.4 . . ?
C47 C48 C49 118.7(13) . . ?
C47 C48 H48 120.6 . . ?
C49 C48 H48 120.6 . . ?
C10 C11 C12 118.6(11) . . ?
C10 C11 H11 120.7 . . ?
C12 C11 H11 120.7 . . ?
O4 C27 C26 120.3(16) . . ?
O4 C27 C28 116.6(15) . . ?
C26 C27 C28 123.0(16) . . ?
C54 C52 C50 121.0(17) . . ?
C54 C52 H52 119.5 . . ?
C50 C52 H52 119.5 . . ?
C40 C39 C41 122.2(14) . . ?
C40 C39 C38 120.1(15) . . ?
C41 C39 C38 117.6(16) . . ?
C39 C41 C43 117(2) . . ?
C39 C41 H41 121.7 . . ?
C43 C41 H41 121.7 . . ?
C25 C26 C27 121.7(16) . . ?
C25 C26 H26 119.1 . . ?
C27 C26 H26 119.1 . . ?
C33 C31 C29 122(2) . . ?
C33 C31 H31 118.8 . . ?
C29 C31 H31 118.8 . . ?
C30 C28 C29 122.1(17) . . ?
C30 C28 C27 121.9(19) . . ?
C29 C28 C27 116.0(13) . . ?
O5 C36 C37 130.5(13) . . ?
O5 C36 C35 111.5(15) . . ?
C37 C36 C35 118.0(17) . . ?
C42 C44 C43 120.4(16) . . ?
C42 C44 S2A 135(2) . . ?
C43 C44 S2A 104(2) . . ?
C42 C44 S2 111(2) . . ?
C43 C44 S2 129(2) . . ?
C44 C42 C40 119(2) . . ?
C44 C42 H42 120.3 . . ?
C40 C42 H42 120.3 . . ?
C36 C37 C38 121.9(13) . . ?
C36 C37 H37 119.1 . . ?
C38 C37 H37 119.1 . . ?
C39 C40 C42 122(2) . . ?
C39 C40 H40 119.1 . . ?
C42 C40 H40 119.2 . . ?
O6 C38 C37 124.1(11) . . ?
O6 C38 C39 113.8(12) . . ?
C37 C38 C39 121.7(13) . . ?
C52 C54 C55 118.3(17) . . ?
C52 C54 H54 120.8 . . ?
C55 C54 H54 120.8 . . ?
C41 C43 C44 120(2) . . ?
C41 C43 H43 120.2 . . ?
C44 C43 H43 120.2 . . ?
O7 C47 C48 132.7(12) . . ?
O7 C47 C46 114.2(13) . . ?
C48 C47 C46 113.1(14) . . ?
C55 C53 C51 117.4(18) . . ?
C55 C53 H53 121.3 . . ?
C51 C53 H53 121.3 . . ?
C31 C33 C32 118(2) . . ?
C31 C33 S1 134(2) . . ?
C32 C33 S1 107.8(18) . . ?
C31 C33 S1A 106(2) . . ?
C32 C33 S1A 136.3(17) . . ?
O3 C25 C26 129.3(17) . . ?
O3 C25 C24 115(2) . . ?
C26 C25 C24 115(2) . . ?
C28 C30 C32 121(2) . . ?
C28 C30 H30 119.6 . . ?
C32 C30 H30 119.6 . . ?
C53 C55 C54 121.1(17) . . ?
C53 C55 S3 121.9(19) . . ?
C54 C55 S3 116.5(16) . . ?
C30 C32 C33 118.7(19) . . ?
C30 C32 H32 120.7 . . ?
C33 C32 H32 120.7 . . ?
C10 N2 C14 116.6(8) . . ?
C10 N2 Eu1 120.9(7) . . ?
C14 N2 Eu1 122.4(7) . . ?
C9 N1 C7 108.7(10) . . ?
C9 N1 Eu1 117.2(8) . . ?
C7 N1 Eu1 133.9(6) . . ?
C15 N3 C17 106.9(11) . . ?
C15 N3 Eu1 117.1(9) . . ?
C17 N3 Eu1 134.3(7) . . ?
C9 O1 C8 105.1(8) . . ?
N3 C15 O2 117.6(12) . . ?
N3 C15 C14 125.4(13) . . ?
O2 C15 C14 117.0(10) . . ?
N2 C14 C13 124.5(11) . . ?
N2 C14 C15 112.7(10) . . ?
C13 C14 C15 122.6(12) . . ?
C13 C12 C11 120.4(10) . . ?
C13 C12 H12 119.8 . . ?
C11 C12 H12 119.8 . . ?
C12 C13 C14 116.6(12) . . ?
C12 C13 H13 121.7 . . ?
C14 C13 H13 121.7 . . ?
C15 O2 C16 106.1(10) . . ?
N1 C9 O1 118.0(11) . . ?
N1 C9 C10 125.2(11) . . ?
O1 C9 C10 116.7(9) . . ?
C4 C6 C5 117.3(17) . . ?
C4 C6 C7 122.3(14) . . ?
C5 C6 C7 120.4(17) . . ?
C1 C3 C5 118(2) . . ?
C1 C3 H3 120.9 . . ?
C5 C3 H3 120.9 . . ?
C6 C4 C2 122.2(18) . . ?
C6 C4 H4 118.9 . . ?
C2 C4 H4 118.9 . . ?
N1 C7 C6 115.5(11) . . ?
N1 C7 C8 101.4(9) . . ?
C6 C7 C8 110.4(11) . . ?
N1 C7 H7 109.7 . . ?
C6 C7 H7 109.7 . . ?
C8 C7 H7 109.7 . . ?
O1 C8 C7 105.5(10) . . ?
O1 C8 H8A 110.6 . . ?
C7 C8 H8A 110.6 . . ?
O1 C8 H8B 110.6 . . ?
C7 C8 H8B 110.6 . . ?
H8A C8 H8B 108.8 . . ?
C18 C17 C16 112.2(11) . . ?
C18 C17 N3 111.9(12) . . ?
C16 C17 N3 103.1(9) . . ?
C18 C17 H17 109.8 . . ?
C16 C17 H17 109.8 . . ?
N3 C17 H17 109.8 . . ?
C6 C5 C3 123(2) . . ?
C6 C5 H5 118.7 . . ?
C3 C5 H5 118.7 . . ?
C1 C2 C4 120(3) . . ?
C1 C2 H2 120.1 . . ?
C4 C2 H2 120.1 . . ?
O2 C16 C17 106.2(12) . . ?
O2 C16 H16A 110.5 . . ?
C17 C16 H16A 110.5 . . ?
O2 C16 H16B 110.5 . . ?
C17 C16 H16B 110.5 . . ?
H16A C16 H16B 108.7 . . ?
C20 C18 C19 119.7(13) . . ?
C20 C18 C17 121.7(12) . . ?
C19 C18 C17 118.4(14) . . ?
C21 C19 C18 119.1(16) . . ?
C21 C19 H19 120.5 . . ?
C18 C19 H19 120.5 . . ?
C22 C20 C18 120.4(15) . . ?
C22 C20 H20 119.8 . . ?
C18 C20 H20 119.8 . . ?
C23 C22 C20 120(2) . . ?
C23 C22 H22 120.1 . . ?
C20 C22 H22 120.1 . . ?
F7 C46 F9 103.7(19) . . ?
F7 C46 F8 107.6(18) . . ?
F9 C46 F8 107.7(17) . . ?
F7 C46 C47 108.4(15) . . ?
F9 C46 C47 110.6(16) . . ?
F8 C46 C47 117.8(15) . . ?
C2 C1 C3 120(3) . . ?
C2 C1 H1 120.2 . . ?
C3 C1 H1 120.2 . . ?
C23 C21 C19 117.5(18) . . ?
C23 C21 H21 121.3 . . ?
C19 C21 H21 121.3 . . ?
C22 C23 C21 123(2) . . ?
C22 C23 H23 118.3 . . ?
C21 C23 H23 118.3 . . ?
F6 C35 F4 108(3) . . ?
F6 C35 F5 110(2) . . ?
F4 C35 F5 104(2) . . ?
F6 C35 C36 115(2) . . ?
F4 C35 C36 109(2) . . ?
F5 C35 C36 110(2) . . ?
F3 C24 F2 105(2) . . ?
F3 C24 F1 105(2) . . ?
F2 C24 F1 101(2) . . ?
F3 C24 C25 114(2) . . ?
F2 C24 C25 120(2) . . ?
F1 C24 C25 109(2) . . ?
 
_refine_diff_density_max    1.696
_refine_diff_density_min   -0.961
_refine_diff_density_rms    0.097

_shelx_res_file
;
TITL PhEuSMe_0m0826_a.res in P4(1)2(1)2
    PhEuSMe_0m0826_a.res
    created by SHELXL-2016/6 at 11:20:28 on 27-Aug-2020
CELL  0.71073  17.2083  17.2083  37.9449   90.000   90.000   90.000
ZERR    8.000   0.0015   0.0015   0.0030    0.000    0.000    0.000
LATT -1
SYMM -X, -Y, 1/2+Z
SYMM 1/2-Y, 1/2+X, 1/4+Z
SYMM 1/2+Y, 1/2-X, 3/4+Z
SYMM 1/2-X, 1/2+Y, 1/4-Z
SYMM 1/2+X, 1/2-Y, 3/4-Z
SYMM Y, X, -Z
SYMM -Y, -X, 1/2-Z
SFAC C  H  Eu F  N  O  S
UNIT 448  344  8  72  24  64  24
L.S. 75
ACTA
BOND $H
FMAP 2
PLAN 100
EADP C34 C34A C45 C45A S2 S2A C56 C56A S1 S1A
BIND S2A  C45A
BIND S1   C34
BIND S1A  C34A
BIND S2   C45
FREE S2A  C43
DFIX 1.8 S2 C45 S2A C45A S1 C34 S1A C34A S3 C56 S3 C56A S2 C44 S2A C44
ISOR C34 C45 S1 S2 C56
TEMP -173
WGHT    0.070300
FVAR       0.10562   0.55523
PART 1
S1    7   -0.040595    0.846441    0.560446    21.00000    0.21494    0.06720 =
         0.05651   -0.00560   -0.00853    0.01661
S2    7    0.035382    0.091271    0.538593    21.00000    0.21494    0.06720 =
         0.05651   -0.00560   -0.00853    0.01661
C34   1   -0.110627    0.806371    0.532172    21.00000    0.21494    0.06720 =
         0.05651   -0.00560   -0.00853    0.01661
AFIX 137
H34A  2   -0.090321    0.758408    0.521728    21.00000   -1.50000
H34B  2   -0.122777    0.843614    0.513426    21.00000   -1.50000
H34C  2   -0.157897    0.794712    0.545570    21.00000   -1.50000
AFIX   0
C45   1    0.082381    0.162094    0.509506    21.00000    0.21494    0.06720 =
         0.05651   -0.00560   -0.00853    0.01661
AFIX 133
H45A  2    0.057914    0.213063    0.512607    21.00000   -1.50000
H45B  2    0.076656    0.145400    0.484951    21.00000   -1.50000
H45C  2    0.137708    0.165697    0.515404    21.00000   -1.50000
AFIX   0
C56   1    0.513700    0.452722    0.570542    21.00000    0.21494    0.06720 =
         0.05651   -0.00560   -0.00853    0.01661
AFIX 137
H56A  2    0.508931    0.507937    0.576485    21.00000   -1.50000
H56B  2    0.557222    0.445446    0.554215    21.00000   -1.50000
H56C  2    0.523102    0.422690    0.592067    21.00000   -1.50000
PART 2
AFIX   0
S2A   7   -0.001471    0.073238    0.547319   -21.00000    0.21494    0.06720 =
         0.05651   -0.00560   -0.00853    0.01661
C34A  1    0.056396    0.958444    0.584435   -21.00000    0.21494    0.06720 =
         0.05651   -0.00560   -0.00853    0.01661
AFIX 137
H34D  2    0.026810    1.006729    0.581701   -21.00000   -1.50000
H34E  2    0.102151    0.959861    0.569071   -21.00000   -1.50000
H34F  2    0.073056    0.953028    0.609009   -21.00000   -1.50000
AFIX   0
C45A  1   -0.097118    0.030672    0.545560   -21.00000    0.21494    0.06720 =
         0.05651   -0.00560   -0.00853    0.01661
AFIX 137
H45D  2   -0.092757   -0.026062    0.546626   -21.00000   -1.50000
H45E  2   -0.122649    0.045750    0.523510   -21.00000   -1.50000
H45F  2   -0.127940    0.049187    0.565588   -21.00000   -1.50000
AFIX   0
C56A  1    0.495839    0.484823    0.549339   -21.00000    0.21494    0.06720 =
         0.05651   -0.00560   -0.00853    0.01661
AFIX 137
H56D  2    0.484464    0.527088    0.532816   -21.00000   -1.50000
H56E  2    0.544172    0.458955    0.542343   -21.00000   -1.50000
H56F  2    0.501607    0.506073    0.573157   -21.00000   -1.50000
AFIX   0
S1A   7   -0.002152    0.879461    0.572883   -21.00000    0.21494    0.06720 =
         0.05651   -0.00560   -0.00853    0.01661
PART 0
EU1   3    0.028738    0.449642    0.707955    11.00000    0.08412    0.04601 =
         0.02680   -0.00601   -0.00612   -0.00098
S3    7    0.419756    0.417787    0.548806    11.00000    0.25350    0.10308 =
         0.24847   -0.07481    0.18691   -0.06136
O8    6    0.129274    0.462795    0.665152    11.00000    0.08347    0.04731 =
         0.04146   -0.00329    0.00236   -0.00645
O4    6   -0.010720    0.542459    0.665022    11.00000    0.07487    0.07782 =
         0.02683    0.00457   -0.01160    0.00327
O6    6    0.041687    0.330446    0.676488    11.00000    0.11125    0.04324 =
         0.03715   -0.01005   -0.00619   -0.00750
O5    6   -0.013990    0.346969    0.745598    11.00000    0.13859    0.05313 =
         0.03839   -0.00820   -0.00048   -0.01415
O7    6    0.092923    0.569196    0.720061    11.00000    0.06318    0.04437 =
         0.03909   -0.00589    0.01099    0.00840
F9    4    0.178786    0.675642    0.756276    11.00000    0.20707    0.18830 =
         0.11995   -0.09770    0.04971   -0.12614
C49   1    0.184032    0.505966    0.660579    11.00000    0.08431    0.04690 =
         0.04316    0.00600   -0.00210    0.01534
C29   1    0.003284    0.680492    0.631869    11.00000    0.12656    0.08512 =
         0.04098    0.01281   -0.00150    0.03389
AFIX  43
H29   2    0.038845    0.665702    0.649806    11.00000   -1.20000
AFIX   0
O3    6   -0.094959    0.413485    0.684568    11.00000    0.08652    0.09426 =
         0.06252   -0.01459   -0.01746   -0.01155
C50   1    0.249000    0.482816    0.634302    11.00000    0.08589    0.04625 =
         0.05806   -0.00425    0.01388    0.01533
C10   1    0.007897    0.510013    0.795973    11.00000    0.06573    0.05116 =
         0.02520   -0.00208   -0.00469    0.00501
C51   1    0.323484    0.510098    0.636711    11.00000    0.09663    0.05801 =
         0.08410   -0.02333    0.02420   -0.00896
AFIX  43
H51   2    0.337225    0.543287    0.655723    11.00000   -1.20000
AFIX   0
C48   1    0.197927    0.578142    0.678621    11.00000    0.07473    0.03851 =
         0.06533   -0.00325    0.00423    0.00672
AFIX  43
H48   2    0.240560    0.610272    0.672242    11.00000   -1.20000
AFIX   0
C11   1    0.021654    0.526345    0.830902    11.00000    0.07118    0.08397 =
         0.02429    0.00289    0.00468    0.02456
AFIX  43
H11   2   -0.016195    0.552596    0.844703    11.00000   -1.20000
AFIX   0
C27   1   -0.066302    0.558816    0.644313    11.00000    0.07763    0.12329 =
         0.04358   -0.01367    0.01225    0.00366
C52   1    0.228136    0.432147    0.608017    11.00000    0.11245    0.04300 =
         0.05429   -0.00300    0.01581   -0.00227
AFIX  43
H52   2    0.177015    0.411322    0.607662    11.00000   -1.20000
AFIX   0
F8    4    0.224121    0.720092    0.708605    11.00000    0.12322    0.06275 =
         0.11815   -0.01577    0.01084   -0.03382
F1    4   -0.188985    0.320714    0.643694    11.00000    0.15904    0.18014 =
         0.18001   -0.03375   -0.06291   -0.06370
C39   1    0.014507    0.215994    0.645501    11.00000    0.13612    0.03840 =
         0.04058   -0.00843   -0.02827   -0.00605
C41   1   -0.048674    0.163524    0.638205    11.00000    0.19352    0.05842 =
         0.06737    0.00297   -0.04457   -0.03210
AFIX  43
H41   2   -0.090522    0.156788    0.654246    11.00000   -1.20000
AFIX   0
C26   1   -0.132301    0.507597    0.641411    11.00000    0.08008    0.12934 =
         0.05800   -0.02691   -0.02172   -0.00776
AFIX  43
H26   2   -0.172725    0.520152    0.625339    11.00000   -1.20000
AFIX   0
C31   1    0.012388    0.749333    0.613961    11.00000    0.11251    0.10859 =
         0.07217    0.03920    0.03760    0.04232
AFIX  43
H31   2    0.055801    0.781307    0.619341    11.00000   -1.20000
AFIX   0
C28   1   -0.058582    0.633466    0.623204    11.00000    0.07986    0.11256 =
         0.03340    0.03061    0.00741    0.03258
C36   1   -0.027963    0.275622    0.740294    11.00000    0.13765    0.08648 =
         0.03046    0.00034   -0.00437   -0.03514
C44   1    0.015553    0.137703    0.581911    11.00000    0.26891    0.04992 =
         0.06880   -0.02053   -0.06827    0.04351
C42   1    0.075724    0.187495    0.591282    11.00000    0.21748    0.08806 =
         0.07030   -0.00258   -0.01756    0.07064
AFIX  43
H42   2    0.118829    0.194584    0.575974    11.00000   -1.20000
AFIX   0
C37   1   -0.019191    0.232023    0.711112    11.00000    0.14540    0.05552 =
         0.04883   -0.00475   -0.00507   -0.02468
AFIX  43
H37   2   -0.032958    0.178590    0.711896    11.00000   -1.20000
AFIX   0
F3    4   -0.249458    0.378648    0.684306    11.00000    0.10066    0.34386 =
         0.16225   -0.03884    0.01554   -0.09895
C40   1    0.072285    0.226674    0.623125    11.00000    0.15602    0.05906 =
         0.04558   -0.01715   -0.01648    0.02435
AFIX  43
H40   2    0.112537    0.262149    0.629020    11.00000   -1.20000
AFIX   0
C38   1    0.010185    0.263758    0.679045    11.00000    0.10947    0.04964 =
         0.04859   -0.01111   -0.00608   -0.01040
C54   1    0.279056    0.411468    0.582695    11.00000    0.12819    0.05839 =
         0.08328   -0.00394    0.03205   -0.02002
AFIX  43
H54   2    0.263524    0.378942    0.563732    11.00000   -1.20000
AFIX   0
C43   1   -0.045204    0.122259    0.605717    11.00000    0.28451    0.04906 =
         0.09575   -0.00868   -0.08710   -0.01262
AFIX  43
H43   2   -0.083635    0.084571    0.600155    11.00000   -1.20000
AFIX   0
C47   1    0.146136    0.600684    0.706449    11.00000    0.05000    0.05685 =
         0.04712   -0.01403   -0.01984    0.01552
F2    4   -0.261398    0.413596    0.631688    11.00000    0.11028    0.31350 =
         0.21527   -0.05945   -0.07557   -0.07198
C53   1    0.379185    0.490301    0.612002    11.00000    0.09284    0.08242 =
         0.13617   -0.01058    0.04723    0.00805
AFIX  43
H53   2    0.430535    0.510367    0.613303    11.00000   -1.20000
AFIX   0
C33   1   -0.039048    0.773489    0.588582    11.00000    0.13622    0.14938 =
         0.07415    0.04331    0.02974    0.07573
C25   1   -0.138521    0.438397    0.662087    11.00000    0.07981    0.10891 =
         0.10284   -0.02563   -0.00788   -0.01348
C30   1   -0.109705    0.652925    0.598193    11.00000    0.12834    0.14899 =
         0.05818    0.02138    0.00349    0.03525
AFIX  43
H30   2   -0.151330    0.618667    0.592799    11.00000   -1.20000
AFIX   0
C55   1    0.356966    0.439694    0.585093    11.00000    0.22236    0.05119 =
         0.10380   -0.02147    0.07748    0.01193
C32   1   -0.102748    0.722420    0.580042    11.00000    0.13096    0.24852 =
         0.07795    0.08361    0.00236    0.10407
AFIX  43
H32   2   -0.139231    0.736161    0.562315    11.00000   -1.20000
AFIX   0
N2    5    0.058293    0.473333    0.775643    11.00000    0.08188    0.03044 =
         0.02726   -0.00178   -0.00478    0.01152
N1    5   -0.074599    0.527958    0.744413    11.00000    0.06207    0.06011 =
         0.02448   -0.00405    0.00044    0.00341
N3    5    0.163986    0.399458    0.733697    11.00000    0.09169    0.04876 =
         0.03959   -0.00844   -0.00039    0.01412
O1    6   -0.120472    0.565646    0.797418    11.00000    0.07899    0.08982 =
         0.02830    0.00076    0.00472    0.02371
C15   1    0.179789    0.417004    0.765854    11.00000    0.07873    0.05852 =
         0.03712   -0.00598   -0.00764    0.02083
C14   1    0.125801    0.451585    0.790813    11.00000    0.08156    0.03825 =
         0.03009    0.00311   -0.00285    0.01542
C12   1    0.090713    0.504091    0.845306    11.00000    0.09505    0.08764 =
         0.02667   -0.00986    0.00016    0.00881
AFIX  43
H12   2    0.101536    0.515521    0.869303    11.00000   -1.20000
AFIX   0
C13   1    0.144889    0.465130    0.825274    11.00000    0.07918    0.07116 =
         0.03578   -0.00657   -0.00477    0.01707
AFIX  43
H13   2    0.193069    0.448503    0.834893    11.00000   -1.20000
AFIX   0
O2    6    0.253241    0.402893    0.777541    11.00000    0.08656    0.05854 =
         0.04922   -0.01254   -0.00882    0.02206
C9    1   -0.062921    0.534546    0.777403    11.00000    0.08382    0.05195 =
         0.03958   -0.00509    0.00255    0.01292
C6    1   -0.147127    0.636609    0.715365    11.00000    0.06013    0.11682 =
         0.04016    0.02898    0.01867    0.01316
C3    1   -0.209186    0.728466    0.676103    11.00000    0.13643    0.23606 =
         0.07724    0.08421    0.04767    0.12567
AFIX  43
H3    2   -0.251307    0.741097    0.660967    11.00000   -1.20000
AFIX   0
C4    1   -0.087425    0.685728    0.717768    11.00000    0.08673    0.09237 =
         0.08042    0.03969    0.01984    0.04597
AFIX  43
H4    2   -0.043916    0.671632    0.731790    11.00000   -1.20000
AFIX   0
C7    1   -0.150505    0.563118    0.735834    11.00000    0.05836    0.06926 =
         0.04514   -0.00190    0.01313   -0.00467
AFIX  13
H7    2   -0.183631    0.524419    0.723151    11.00000   -1.20000
AFIX   0
C8    1   -0.184358    0.578313    0.773313    11.00000    0.07453    0.09189 =
         0.04470    0.00949    0.00357    0.01788
AFIX  23
H8A   2   -0.203921    0.632244    0.775262    11.00000   -1.20000
H8B   2   -0.227560    0.542011    0.778394    11.00000   -1.20000
AFIX   0
C17   1    0.239064    0.369296    0.717185    11.00000    0.07636    0.05263 =
         0.04662   -0.01749    0.00201    0.02405
AFIX  13
H17   2    0.255511    0.404465    0.697576    11.00000   -1.20000
AFIX   0
C5    1   -0.206778    0.657048    0.693793    11.00000    0.07935    0.19190 =
         0.04766    0.01784    0.00962    0.04591
AFIX  43
H5    2   -0.248449    0.621533    0.690587    11.00000   -1.20000
AFIX   0
C2    1   -0.086766    0.757580    0.700257    11.00000    0.14173    0.11815 =
         0.12510    0.05755    0.07435    0.06884
AFIX  43
H2    2   -0.042557    0.790464    0.701825    11.00000   -1.20000
AFIX   0
C16   1    0.296616    0.374410    0.747136    11.00000    0.11036    0.09926 =
         0.07960   -0.04610   -0.00785    0.03628
AFIX  23
H16A  2    0.319168    0.322664    0.752174    11.00000   -1.20000
H16B  2    0.339297    0.410641    0.741130    11.00000   -1.20000
AFIX   0
C18   1    0.230304    0.288156    0.703697    11.00000    0.08032    0.05397 =
         0.05258   -0.00375   -0.01442    0.01674
C19   1    0.268913    0.267621    0.672039    11.00000    0.09140    0.08034 =
         0.05435   -0.02797   -0.00528    0.02511
AFIX  43
H19   2    0.295220    0.305956    0.658540    11.00000   -1.20000
AFIX   0
C20   1    0.191777    0.232536    0.722494    11.00000    0.09802    0.05854 =
         0.06764   -0.00871   -0.00322    0.00844
AFIX  43
H20   2    0.165850    0.246195    0.743712    11.00000   -1.20000
AFIX   0
C22   1    0.190276    0.155552    0.710678    11.00000    0.15270    0.08038 =
         0.10443    0.00995    0.05383    0.02417
AFIX  43
H22   2    0.161107    0.117602    0.723152    11.00000   -1.20000
AFIX   0
C46   1    0.166060    0.681413    0.722424    11.00000    0.07944    0.05374 =
         0.14510   -0.02018    0.01017    0.00762
C1    1   -0.149038    0.779777    0.681214    11.00000    0.14648    0.21066 =
         0.11956    0.08902    0.06875    0.12487
AFIX  43
H1    2   -0.151337    0.830510    0.671398    11.00000   -1.20000
AFIX   0
C21   1    0.267716    0.189571    0.660884    11.00000    0.12265    0.10729 =
         0.08311   -0.02536   -0.02937    0.06245
AFIX  43
H21   2    0.292147    0.173972    0.639576    11.00000   -1.20000
AFIX   0
C23   1    0.229206    0.135890    0.682354    11.00000    0.19400    0.07534 =
         0.13216   -0.03787   -0.05031    0.04445
AFIX  43
H23   2    0.231373    0.082481    0.676095    11.00000   -1.20000
AFIX   0
C35   1   -0.062920    0.236005    0.773864    11.00000    0.25782    0.09803 =
         0.08399    0.03502   -0.02882   -0.07190
C24   1   -0.209456    0.391813    0.656030    11.00000    0.09582    0.14752 =
         0.16245   -0.02347    0.02203   -0.04558
F5    4   -0.059552    0.156115    0.770450    11.00000    0.35834    0.06989 =
         0.07711    0.00535    0.01293   -0.05905
F6    4   -0.130388    0.256368    0.781443    11.00000    0.24806    0.14633 =
         0.12608   -0.02293    0.09464   -0.09964
F4    4   -0.017822    0.251475    0.801722    11.00000    0.35969    0.12509 =
         0.05834    0.01632   -0.03010   -0.06305
F7    4    0.105094    0.724851    0.720469    11.00000    0.10384    0.08584 =
         0.56595   -0.13645   -0.01912    0.02852
HKLF 4


REM  PhEuSMe_0m0826_a.res in P4(1)2(1)2
REM R1 =  0.0573 for    6025 Fo > 4sig(Fo)  and  0.1103 for all    9938 data
REM    718 parameters refined using     38 restraints

END

WGHT      0.0691      0.0000

REM Highest difference peak  1.696,  deepest hole -0.961,  1-sigma level  0.097
Q1    1   0.0624  0.4833  0.6995  11.00000  0.05    1.70
Q2    1   0.0506  0.4192  0.7106  11.00000  0.05    0.75
Q3    1  -0.0175  0.4654  0.7080  11.00000  0.05    0.69
Q4    1  -0.0804  0.8843  0.5385  11.00000  0.05    0.66
Q5    1   0.0277  0.3783  0.7299  11.00000  0.05    0.53
Q6    1  -0.0589  0.8174  0.5468  11.00000  0.05    0.52
Q7    1  -0.2039  0.2039  0.7500  10.50000  0.05    0.50
Q8    1  -0.0111  0.4224  0.7386  11.00000  0.05    0.49
Q9    1   0.0200  0.8957  0.5852  11.00000  0.05    0.48
Q10   1   0.0239  0.3973  0.6722  11.00000  0.05    0.44
Q11   1   0.0360  0.5208  0.7288  11.00000  0.05    0.40
Q12   1   0.0203  0.5017  0.6764  11.00000  0.05    0.39
Q13   1   0.0526  0.4709  0.8854  11.00000  0.05    0.39
Q14   1  -0.0352  0.4254  0.6890  11.00000  0.05    0.39
Q15   1   0.1212  0.7146  0.7393  11.00000  0.05    0.38
Q16   1   0.5427  0.4421  0.5944  11.00000  0.05    0.37
Q17   1   0.0183  0.3686  0.6941  11.00000  0.05    0.37
Q18   1   0.1741  0.7558  0.7247  11.00000  0.05    0.37
Q19   1  -0.0443  0.5826  0.6983  11.00000  0.05    0.35
Q20   1   0.0324  0.4940  0.7427  11.00000  0.05    0.35
Q21   1  -0.0333  0.4769  0.7355  11.00000  0.05    0.34
Q22   1  -0.0148  0.0428  0.5606  11.00000  0.05    0.34
Q23   1   0.0536  0.1955  0.7899  11.00000  0.05    0.34
Q24   1  -0.0403  0.8665  0.5690  11.00000  0.05    0.34
Q25   1   0.0264  0.2065  0.8284  11.00000  0.05    0.33
Q26   1   0.0019  0.2231  0.6244  11.00000  0.05    0.33
Q27   1  -0.0947  0.2665  0.7055  11.00000  0.05    0.33
Q28   1  -0.0042  0.5732  0.6322  11.00000  0.05    0.32
Q29   1   0.4000  0.4177  0.5416  11.00000  0.05    0.31
Q30   1   0.0373  0.6570  0.7118  11.00000  0.05    0.31
Q31   1   0.0758  0.8827  0.5621  11.00000  0.05    0.31
Q32   1  -0.0739  0.6460  0.7047  11.00000  0.05    0.30
Q33   1   0.2563  0.5525  0.6187  11.00000  0.05    0.30
Q34   1  -0.2769  0.6593  0.6795  11.00000  0.05    0.30
Q35   1  -0.0651  0.4585  0.7226  11.00000  0.05    0.30
Q36   1   0.1977  0.1977  0.5000  10.50000  0.05    0.30
Q37   1  -0.2448  0.7861  0.5213  11.00000  0.05    0.29
Q38   1   0.0999  0.8656  0.5721  11.00000  0.05    0.29
Q39   1  -0.1026  0.4964  0.6968  11.00000  0.05    0.29
Q40   1  -0.0618  0.5209  0.7131  11.00000  0.05    0.29
Q41   1  -0.0624  0.3223  0.7238  11.00000  0.05    0.29
Q42   1   0.0487  0.8617  0.5290  11.00000  0.05    0.28
Q43   1   0.1353  0.4182  0.6329  11.00000  0.05    0.28
Q44   1  -0.0746  0.3566  0.7452  11.00000  0.05    0.28
Q45   1   0.2261  0.6618  0.7504  11.00000  0.05    0.28
Q46   1  -0.0719  0.1970  0.8334  11.00000  0.05    0.28
Q47   1  -0.2660  0.4218  0.5830  11.00000  0.05    0.28
Q48   1   0.1109  0.3621  0.7402  11.00000  0.05    0.28
Q49   1   0.1000  0.4878  0.7561  11.00000  0.05    0.28
Q50   1   0.2582  0.4786  0.5803  11.00000  0.05    0.27
Q51   1   0.0746  0.3634  0.6676  11.00000  0.05    0.27
Q52   1   0.1849  0.4411  0.6316  11.00000  0.05    0.27
Q53   1  -0.0569  0.5263  0.7630  11.00000  0.05    0.27
Q54   1   0.0730  0.6470  0.6845  11.00000  0.05    0.27
Q55   1   0.1998  0.6206  0.7869  11.00000  0.05    0.27
Q56   1   0.4796  0.4429  0.5330  11.00000  0.05    0.27
Q57   1  -0.0199  0.1160  0.5987  11.00000  0.05    0.26
Q58   1  -0.1077  0.3037  0.7344  11.00000  0.05    0.26
Q59   1  -0.0263  0.5197  0.6556  11.00000  0.05    0.26
Q60   1  -0.1250  0.8750  0.5000  10.50000  0.05    0.26
Q61   1   0.0023 -0.0605  0.5327  11.00000  0.05    0.26
Q62   1   0.5793  0.4205  0.5270  11.00000  0.05    0.26
Q63   1   0.0421  0.6551  0.6587  11.00000  0.05    0.26
Q64   1   0.1841  0.3050  0.7317  11.00000  0.05    0.26
Q65   1   0.2484  0.2383  0.7624  11.00000  0.05    0.26
Q66   1  -0.2111  0.4166  0.6250  11.00000  0.05    0.25
Q67   1  -0.0413  0.4046  0.7511  11.00000  0.05    0.25
Q68   1   0.2187  0.2041  0.7371  11.00000  0.05    0.25
Q69   1  -0.2303  0.2855  0.7584  11.00000  0.05    0.25
Q70   1  -0.1594  0.7193  0.5000  11.00000  0.05    0.25
Q71   1  -0.1985  0.5114  0.7575  11.00000  0.05    0.25
Q72   1   0.0510  0.1949  0.5705  11.00000  0.05    0.25
Q73   1  -0.0234  0.4493  0.6728  11.00000  0.05    0.25
Q74   1  -0.0628  0.6791  0.5663  11.00000  0.05    0.24
Q75   1   0.5759  0.5434  0.5444  11.00000  0.05    0.24
Q76   1   0.0248  0.5446  0.8798  11.00000  0.05    0.24
Q77   1  -0.1699  0.1370  0.5937  11.00000  0.05    0.24
Q78   1   0.0414  0.6261  0.6590  11.00000  0.05    0.24
Q79   1  -0.0840  0.6622  0.7379  11.00000  0.05    0.24
Q80   1  -0.1755  0.5670  0.7500  11.00000  0.05    0.23
Q81   1   0.0645  0.6806  0.6907  11.00000  0.05    0.23
Q82   1  -0.2568  0.5383  0.8148  11.00000  0.05    0.23
Q83   1  -0.0445  1.0222  0.5794  11.00000  0.05    0.23
Q84   1   0.1558  0.6014  0.6860  11.00000  0.05    0.23
Q85   1  -0.0831  0.6684  0.6108  11.00000  0.05    0.23
Q86   1  -0.2028  0.3973  0.6050  11.00000  0.05    0.23
Q87   1  -0.0363  0.4915  0.7855  11.00000  0.05    0.23
Q88   1   0.1981  0.4052  0.6290  11.00000  0.05    0.23
Q89   1   0.0165  0.1977  0.5900  11.00000  0.05    0.23
Q90   1   0.1195  0.2026  0.7477  11.00000  0.05    0.23
Q91   1   0.1227  0.1207  0.5368  11.00000  0.05    0.23
Q92   1  -0.2324  0.5945  0.6856  11.00000  0.05    0.23
Q93   1   0.0109  0.5573  0.7842  11.00000  0.05    0.23
Q94   1  -0.0457  0.1025  0.6258  11.00000  0.05    0.23
Q95   1   0.0729  0.2597  0.6150  11.00000  0.05    0.23
Q96   1  -0.1569  0.4814  0.7011  11.00000  0.05    0.23
Q97   1  -0.0379  0.2357  0.7781  11.00000  0.05    0.22
Q98   1  -0.0610  0.0345  0.5845  11.00000  0.05    0.22
Q99   1  -0.1264  0.8986  0.6311  11.00000  0.05    0.22
Q100  1   0.0454  0.1634  0.5991  11.00000  0.05    0.22
;
_shelx_res_checksum   85223

_shelx_hkl_file
;
   0   0  -4 1392.88   13.73
   0   0  -5   -0.96    1.91
   0   0  -6    1.65    2.45
   0   0  -7    0.74    2.82
   0   0  -8 2181.44   24.60
   0   0  -9    0.74    3.24
   0   0 -10    3.66    3.68
   0   0 -11    2.28    3.37
   0   0 -12 2818.76   34.15
   0   0 -13    4.96    3.73
   0   0 -14    4.93    3.81
   0   0 -15    4.44    3.98
   0   0 -16 1461.41   28.65
   0   0 -17    4.84    4.69
   0   0 -18    5.72    4.79
   0   0 -19   -0.47    4.62
   0   0 -20   34.40    7.54
   0   0 -21    3.59    5.26
   0   0 -22    3.21    5.11
   0   0  22   -3.37    4.59
   0   0  23    9.53    4.67
   0   0  23    5.63    6.38
   0   0 -24 1856.50   40.46
   0   0  24 1882.09   37.30
   0   0  24 1344.53   37.69
   0   0 -25   13.18    6.44
   0   0  25    6.16    4.84
   0   0  25    0.98    6.16
   0   0 -26    3.14    5.53
   0   0  26    1.13    4.45
   0   0  26    3.37    5.94
   0   0 -27    9.40    6.48
   0   0  27    1.57    4.62
   0   0  27    2.16    6.44
   0   0 -28  256.70   18.07
   0   0  28  249.53   15.82
   0   0  28  187.88   17.82
   0   0 -29    9.57    6.98
   0   0  29    1.23    5.16
   0   0  29    0.42    6.83
   0   0 -30    0.79    6.78
   0   0  30    3.76    5.60
   0   0  30   -1.72    6.60
   0   0 -31    8.01    7.73
   0   0  31    1.11    8.23
   0   0 -32  320.76   21.97
   0   0  32  254.00   22.07
   0   0 -33    5.58    7.83
   0   0  33    5.16    8.28
   0   0 -34    7.79    8.11
   0   0  34    8.57    9.21
   0   0 -35    8.20    9.89
   0   0  35    7.64    9.55
   0   0  36  267.83   24.53
   0   0  37    3.15    9.43
   0   0  38   -1.28    9.03
   0   0  39   -0.73    9.36
   0   0  40   24.28   12.33
   0   0  41   -3.12    9.82
   0   0  42   -3.42    9.46
   0   0  43   -1.08    9.92
   0   0  44   86.17   19.84
   0   0  45    1.99   10.48
  -1   0   1   23.70    2.38
   0   1  -2    0.93    1.33
   0   1   2    1.35    1.28
   1   0   2    0.03    1.21
  -1   0  -3  130.49    4.32
   0   1  -3  111.56    4.76
   0   1   3  113.30    4.72
   1   0  -3  117.54    4.81
   1   0   3   84.06    4.40
  -1   0  -4 3607.77   33.03
   0  -1   4 2574.63   18.88
   0   1  -4 3209.72   25.10
   0   1   4 3222.03   24.06
   1   0  -4 3385.74   24.75
   1   0   4 2557.83   22.72
  -1   0  -5  329.21    7.95
   0  -1  -5  328.16    6.58
   0  -1   5  247.93    7.05
   0   1  -5  316.96    8.99
   0   1   5  304.07    8.32
   1   0  -5  321.46    8.69
   1   0   5  250.39    8.52
  -1   0  -6  121.69    5.82
   0  -1  -6  118.82    4.94
   0  -1   6   82.31    5.35
   0   1   6  121.69    6.39
   1   0  -6  111.46    6.51
   1   0   6  109.72    4.55
   1   0   6   80.18    6.44
  -1   0  -7   11.19    3.32
   0  -1  -7    9.35    2.80
   0  -1   7   10.59    3.51
   0   1  -7   14.00    4.34
   0   1   7   10.43    3.44
   1   0  -7   10.59    4.00
   1   0   7   14.86    2.73
   1   0   7    8.84    4.18
  -1   0  -8  716.31   14.53
   0  -1  -8  680.18   12.59
   0  -1   8  538.80   13.31
   0   1  -8  694.27   15.84
   0   1   8  695.83   14.81
   1   0  -8  700.20   15.49
   1   0   8  714.04   11.89
  -1   0  -9    6.61    4.13
   0  -1  -9    8.54    3.64
   0  -1   9    6.28    4.34
   0   1  -9    8.01    4.71
   0   1   9   10.04    4.10
   1   0  -9   10.86    4.64
   1   0   9   10.00    3.10
   1   0   9    7.34    5.13
  -1   0 -10   78.90    6.75
   0  -1 -10   73.59    6.01
   0  -1  10   49.85    6.07
   0   1 -10   62.81    6.92
   0   1  10   73.34    6.60
   1   0 -10   79.81    7.56
   1   0  10   71.02    5.45
   1   0  10   53.99    7.19
  -1   0 -11   18.47    4.54
   0  -1 -11   14.58    4.02
   0  -1  11   20.72    4.98
   0   1 -11   14.12    4.66
   0   1  11   21.00    4.61
   1   0 -11   15.82    4.86
   1   0  11   13.70    3.41
   1   0  11   13.61    4.77
  -1   0 -12   -0.34    3.31
   0  -1 -12    1.18    3.12
   0  -1  12   -0.61    3.49
   0   1 -12   -0.05    3.49
   0   1  12    0.12    3.02
   1   0 -12    0.61    3.63
   1   0  12   -0.20    2.58
   1   0  12    3.85    3.86
  -1   0 -13    0.40    3.15
   0  -1 -13    1.06    3.07
   0  -1  13   -0.57    3.69
   0   1 -13   -2.24    3.27
   0   1  13    2.95    3.27
   1   0 -13    1.25    3.75
   1   0  13    1.62    2.63
   1   0  13    0.00    3.63
  -1   0 -14    9.13    4.23
   0  -1 -14    4.54    3.61
   0  -1  14    4.08    4.34
   0   1 -14    4.25    4.05
   0   1  14    4.15    3.44
   1   0 -14    5.63    4.22
   1   0  14    6.31    3.27
   1   0  14    1.32    4.05
  -1   0 -15    4.72    4.15
   0  -1 -15    7.88    4.02
   0  -1  15   -0.08    3.93
   0   1 -15    4.18    4.55
   0   1  15    3.12    3.61
   1   0 -15    3.75    4.25
   1   0  15    7.73    3.48
   1   0  15    4.61    4.99
  -1   0 -16  698.31   20.11
   0  -1 -16  733.29   19.49
   0  -1  16  543.44   19.23
   0   1 -16  704.64   21.63
   0   1  16  744.45   20.38
   1   0 -16  697.05   20.95
   1   0  16  735.73   18.00
   1   0  16  522.19   19.74
  -1   0 -17  103.65    9.46
   0  -1 -17  102.69    8.91
   0  -1  17   80.32   10.36
   0   1 -17  105.86   10.39
   0   1  17   91.98    8.99
   1   0 -17  102.79    9.95
   1   0  17  104.60    8.15
   1   0  17   75.73   10.61
  -1   0 -18    0.69    4.25
   0  -1 -18    7.05    4.62
   0  -1  18    5.25    5.42
   0   1 -18    7.69    4.93
   0   1  18    6.75    4.27
   1   0 -18    1.28    4.84
   1   0  18    6.63    4.02
   1   0  18    6.75    5.53
  -1   0 -19   12.11    5.53
   0  -1 -19   10.19    5.16
   0  -1  19    7.17    5.60
   0   1 -19   10.16    5.85
   0   1  19   11.29    4.96
   1   0 -19    8.37    5.58
   1   0  19    9.75    4.25
   1   0  19   12.62    6.73
  -1   0 -20  317.13   15.86
   0  -1 -20  333.91   15.64
   0  -1  20  240.20   15.50
   0   1 -20  314.51   16.94
   0   1  20  323.22   15.52
   1   0 -20  329.44   16.45
   1   0  20  313.74   13.92
   1   0  20  245.78   16.52
  -1   0 -21   16.89    6.06
   0  -1 -21   13.87    5.72
   0  -1  21   11.29    6.51
   0   1 -21    3.73    5.04
   0   1  21    7.44    4.76
   1   0 -21    8.18    5.94
   1   0  21    9.35    4.61
   1   0  21    4.62    5.72
  -1   0 -22    4.47    5.06
   0  -1 -22    3.49    4.94
   0  -1  22    2.99    5.36
   0   1 -22   -0.15    5.09
   0   1  22    0.08    4.25
   1   0 -22    3.66    5.43
   1   0  22    2.48    4.05
   1   0  22    3.07    6.02
  -1   0 -23  101.91   11.13
   0  -1 -23   86.51   10.17
   0  -1  23   60.33   10.31
   0   1 -23   97.07   12.64
   0   1  23  101.34   10.34
   1   0 -23  108.43   11.96
   1   0  23   98.79    9.57
   1   0  23   65.88   12.05
  -1   0 -24    1.42    5.36
   0  -1 -24    0.42    5.11
   0  -1  24    6.16    6.38
   0   1 -24   -3.81    4.55
   0   1  24    3.17    4.84
   1   0 -24    1.45    5.80
   1   0  24   -2.02    3.73
   1   0  24    1.48    6.53
  -1   0 -25   47.49    9.30
   0  -1 -25   52.10    9.45
   0  -1  25   37.28    9.90
   0   1 -25   46.92   10.09
   0   1  25   45.89    8.69
   1   0 -25   42.75    9.60
   1   0  25   45.94    7.96
   1   0  25   40.10   10.43
  -1   0 -26    5.21    5.67
   0  -1 -26    5.90    5.97
   0  -1  26    0.71    6.28
   0   1 -26    4.03    6.24
   0   1  26    1.23    4.81
   1   0 -26    9.35    6.82
   1   0  26    2.68    4.27
   1   0  26    3.00    6.68
  -1   0 -27   27.41    8.20
  -1   0  27   21.63    8.57
   0  -1 -27   26.18    8.05
   0  -1  27   26.86    9.24
   0   1 -27   22.98    8.32
   0   1  27   34.97    8.13
   1   0 -27   34.96    9.45
   1   0  27   40.34    8.17
   1   0  27   28.31    9.67
  -1   0 -28  719.39   27.92
  -1   0  28  523.66   26.55
   0  -1 -28  709.45   26.94
   0  -1  28  714.48   24.87
   0  -1  28  573.57   27.60
   0   1 -28  716.18   29.37
   0   1  28  717.92   26.86
   0   1  28  501.64   26.94
   1   0 -28  733.61   28.90
   1   0  28  732.04   24.98
   1   0  28  570.34   28.49
  -1   0 -29   29.10    8.92
  -1   0  29   19.82    7.34
  -1   0  29   16.36    8.87
   0  -1 -29   22.47    8.38
   0  -1  29   31.28    9.03
   0  -1  29   13.60    8.84
   0   1 -29   24.61    8.38
   0   1  29   28.97    8.15
   0   1  29   24.26   10.12
   1   0 -29   32.34    9.58
   1   0  29   20.75    9.97
  -1   0 -30   -1.92    6.14
  -1   0  30   -2.75    4.72
  -1   0  30   -1.47    6.75
   0  -1 -30   -0.64    6.26
   0  -1  30   -4.18    6.70
   0   1 -30   -2.88    6.29
   0   1  30    2.87    5.35
   0   1  30    5.63    7.81
   1   0 -30    4.45    6.92
   1   0  30    1.35    7.73
  -1   0 -31   43.71   10.68
  -1   0  31   42.58    9.87
  -1   0  31   37.45   11.69
   0  -1 -31   39.26   10.09
   0  -1  31   31.58   11.20
   0   1 -31   44.71   11.25
   0   1  31   45.06    9.89
   0   1  31   30.27   11.35
   1   0 -31   47.54   11.10
   1   0  31   30.75   11.44
  -1   0 -32  529.27   27.03
  -1   0  32  500.83   36.07
  -1   0  32  396.23   26.03
   0  -1 -32  496.98   25.00
   0  -1  32  424.39   26.57
   0   1 -32  526.27   27.79
   0   1  32  357.92   24.85
   1   0 -32  579.11   28.53
   1   0  32  395.68   26.57
  -1   0 -33   11.05    8.15
  -1   0  33    5.13    8.57
   0  -1  33    0.46    6.82
   0   1 -33   13.34    8.98
   0   1  33   13.16    9.72
   1   0 -33   12.21    8.94
   1   0  33   12.23   10.16
  -1   0 -34   -0.12    7.37
  -1   0  34   -2.28    7.71
   0  -1  34    3.59    8.55
   0   1 -34    0.69    7.71
   0   1  34   -5.57    7.32
   1   0 -34    7.46    8.10
   1   0  34   -4.67    8.30
  -1   0  35    2.97    8.45
   0  -1  35   -5.26    7.86
   0   1 -35    1.20    8.28
   0   1  35    3.61    8.99
   1   0 -35   -1.81    7.69
   1   0  35    3.19    9.21
  -1   0  36   22.17   11.29
   0  -1  36   25.71   11.84
   0   1 -36   31.31   12.01
   0   1  36   23.82   11.42
   1   0 -36   27.31   15.62
   1   0  36   19.15   11.03
  -1   0  37   -1.48    8.98
   0  -1  37   -2.31    8.57
   0   1 -37   11.84    9.95
   0   1  37   -9.95    7.79
   1   0  37   -3.90    7.88
  -1   0  38    4.25    9.08
   0  -1  38   -0.56    8.60
   0   1  38    2.36    9.48
   1   0  38   -2.63    8.99
  -1   0  39    1.81    9.51
   0  -1  39    4.88    8.65
   0   1  39   -4.17    8.27
   1   0  39    9.53   10.27
  -1   0  40  103.65   19.45
   0  -1  40  125.94   20.99
   0   1  40  116.79   21.37
   1   0  40  136.58   22.56
  -1   0  41   14.66   10.80
   0  -1  41    8.49   11.10
   0   1  41    9.06   10.54
   1   0  41   17.97   12.35
  -1   0  42   -5.16    9.03
   0  -1  42    3.69   10.09
   0   1  42    4.23   10.59
   1   0  42   -4.62    7.93
  -1   0  43   -0.39    9.84
   0  -1  43   12.53   10.86
   0   1  43    3.83   10.54
   1   0  43    3.02   10.71
  -1   0  44  115.31   21.70
   0  -1  44  156.14   24.34
   0   1  44  131.99   23.70
   1   0  44  163.47   26.00
  -1   0  45    0.51   10.81
   0  -1  45    2.28   15.89
   0   1  45    8.01   11.71
   1   0  45    1.43   11.35
  -1   1   0 9999.00   88.86
   1   1   0 7041.34   70.70
  -1   1  -1  449.68    8.20
  -1   1   1  469.81    7.79
   1   1  -1  331.20    6.68
   1   1  -1  347.71    7.24
   1   1   1  323.62    7.09
  -1   1  -2   26.84    3.14
  -1   1   2   22.30    2.34
   1  -1   2   20.18    2.61
   1   1  -2   20.14    2.68
   1   1  -2   21.76    2.75
   1   1   2   19.99    2.67
  -1   1  -3  159.98    5.94
  -1   1   3  155.95    5.13
   1  -1   3  132.57    5.48
   1   1  -3  134.32    5.80
   1   1  -3  138.37    5.40
   1   1   3  131.13    5.16
  -1   1  -4 1115.57   15.66
  -1   1   4 1067.42   13.19
   1  -1   4  932.47   14.14
   1   1  -4  976.66   14.96
   1   1  -4 1045.57   14.09
   1   1   4  970.79   13.18
  -1   1  -5  200.15    7.59
  -1   1   5  207.88    6.73
   1  -1   5  175.32    7.41
   1   1  -5  196.74    7.86
   1   1   5  201.11    6.87
  -1  -1  -6   19.54    2.73
  -1   1  -6   18.00    3.86
   1  -1  -6   22.47    3.80
   1  -1   6    9.08    3.42
   1   1  -6   22.76    4.59
   1   1   6   23.37    3.66
  -1  -1  -7  554.36   10.05
  -1   1  -7  574.42   13.75
   1  -1  -7  594.85   12.57
   1  -1   7  444.08   12.65
   1   1  -7  521.92   13.73
   1   1   7  547.93   12.06
  -1  -1  -8   72.00    5.40
  -1   1  -8   64.43    6.56
   1  -1  -8   72.09    6.28
   1  -1   8   59.99    7.09
   1   1  -8   66.71    7.61
   1   1   8   62.23    5.79
  -1  -1  -9   70.48    5.60
  -1   1  -9   77.92    7.71
   1  -1  -9   72.46    6.58
   1  -1   9   53.75    6.90
   1   1  -9   69.08    7.25
   1   1   9   64.66    6.33
  -1  -1 -10  168.94    7.73
  -1   1 -10  177.22    9.99
   1  -1 -10  172.79    8.99
   1  -1  10  136.58    8.92
   1   1 -10  169.75    9.77
   1   1  10  167.25    8.23
  -1  -1 -11   15.08    3.85
  -1   1 -11   13.51    4.82
   1  -1 -11   12.80    4.15
   1  -1  11   12.89    4.76
   1   1 -11   12.92    4.99
   1   1  11   12.26    3.76
  -1  -1 -12  517.09   13.61
  -1   1 -12  537.19   16.57
   1  -1 -12  549.45   15.28
   1  -1  12  403.83   14.85
   1   1 -12  511.05   16.82
   1   1  12  544.86   14.61
  -1  -1 -13    9.68    3.68
  -1   1 -13    6.23    3.98
   1  -1 -13   10.49    4.29
   1  -1  13    4.07    3.96
   1   1 -13    8.13    4.29
   1   1  13    7.59    3.49
  -1  -1 -14   18.24    4.52
  -1   1 -14   23.21    5.72
   1  -1 -14   19.23    5.01
   1  -1  14   15.35    5.25
   1   1 -14   17.61    5.62
   1   1  14   17.56    4.37
  -1  -1 -15  109.61    8.27
  -1   1 -15   88.94    9.04
   1  -1 -15   94.12    8.38
   1  -1  15   79.04    9.28
   1   1 -15  106.00    9.94
   1   1  15  103.85    8.05
  -1  -1 -16  675.44   18.27
  -1   1 -16  660.76   20.77
   1  -1 -16  735.18   20.30
   1  -1  16  510.40   19.15
   1   1 -16  726.61   22.20
   1   1  16  700.86   19.01
  -1  -1 -17   95.40    8.79
  -1   1 -17   87.76    9.14
   1  -1 -17   95.03    9.09
   1  -1  17   75.60   10.26
   1   1 -17   92.72    9.70
   1   1  17  101.59    8.50
  -1  -1 -18   29.86    6.34
  -1   1 -18   33.72    7.71
   1  -1 -18   32.39    6.87
   1  -1  18   31.55    8.00
   1   1 -18   29.54    6.93
   1   1  18   38.99    6.58
  -1  -1 -19   17.85    5.58
  -1   1 -19   19.94    6.14
   1  -1 -19   22.89    6.24
   1  -1  19   15.89    6.92
   1   1 -19   15.52    6.06
   1   1  19   13.48    4.77
  -1  -1 -20  129.50   10.46
  -1   1 -20  104.73   11.13
   1  -1 -20  119.10   11.05
   1  -1  20   75.21   10.76
   1   1 -20  111.75   11.27
   1   1  20  120.77   10.07
  -1  -1 -21   76.54    9.82
  -1  -1  21   45.04    8.69
  -1   1 -21   66.77   10.12
   1  -1 -21   75.19   10.26
   1  -1  21   68.53    7.73
   1  -1  21   50.05   10.00
   1   1 -21   73.39   10.51
   1   1  21   68.65    8.28
   1   1  21   48.32    9.92
  -1  -1 -22    5.65    4.81
  -1  -1  22   -1.97    4.98
  -1   1 -22    2.97    4.81
   1  -1 -22    4.20    4.89
   1  -1  22    2.09    3.78
   1  -1  22   -1.35    5.94
   1   1 -22   -0.73    4.62
   1   1  22    1.13    3.98
   1   1  22    0.61    5.26
  -1  -1 -23   43.41    8.23
  -1  -1  23   40.66    9.18
  -1   1 -23   41.77    8.74
   1  -1 -23   49.51    9.35
   1  -1  23   51.17    7.44
   1  -1  23   28.65    8.47
   1   1 -23   35.04    8.27
   1   1  23   39.51    7.41
   1   1  23   27.84    8.37
  -1  -1 -24 1004.22   28.33
  -1  -1  24  729.20   27.11
  -1   1 -24  995.37   30.99
   1  -1 -24 1049.39   30.18
   1  -1  24  986.86   24.95
   1  -1  24  762.25   29.08
   1   1 -24  988.77   31.82
   1   1  24 1002.49   27.72
   1   1  24  726.22   29.41
  -1  -1 -25   63.74    9.84
  -1  -1  25   52.40   10.41
  -1   1 -25   80.57   12.23
  -1   1  25   60.89    9.89
   1  -1 -25   74.06   11.03
   1  -1  25   70.15    8.42
   1  -1  25   52.45   10.83
   1   1 -25   92.80   13.31
   1   1  25   72.64   10.17
   1   1  25   42.33   11.00
  -1  -1 -26   -1.96    4.77
  -1  -1  26    2.13    6.14
  -1   1 -26   -2.02    5.43
  -1   1  26    2.14    4.94
   1  -1 -26   -0.07    5.26
   1  -1  26    1.11    4.08
   1  -1  26   -6.21    5.47
   1   1 -26    0.10    6.06
   1   1  26   -2.56    3.95
   1   1  26   -2.61    6.55
  -1  -1 -27   22.24    7.34
  -1  -1  27   12.06    7.61
  -1   1 -27   24.95    8.74
  -1   1  27   15.05    6.90
   1  -1 -27   23.94    8.03
   1  -1  27   17.93    5.90
   1  -1  27   13.78    8.27
   1   1 -27   20.06    8.25
   1   1  27   10.05    5.72
   1   1  27    5.42    6.90
  -1  -1 -28   84.64   12.21
  -1  -1  28   48.97   10.92
  -1   1 -28   76.00   12.79
  -1   1  28   85.11   12.05
   1  -1 -28   89.55   12.89
   1  -1  28   65.20   13.07
   1   1 -28   77.06   12.79
   1   1  28   68.53   10.32
   1   1  28   58.42   12.26
  -1  -1 -29   57.70   10.95
  -1  -1  29   28.61   10.34
  -1   1 -29   64.29   12.30
  -1   1  29   42.67    9.57
   1  -1 -29   56.33   11.03
   1  -1  29   33.47   10.21
   1   1 -29   40.83   11.25
   1   1  29   44.44    9.26
   1   1  29   46.09   12.25
  -1  -1 -30    4.79    6.61
  -1  -1  30    2.65    7.41
  -1   1 -30    1.01    6.60
  -1   1  30    4.82    6.19
   1  -1 -30   -0.15    6.44
   1  -1  30    4.98    7.98
   1   1 -30   -0.74    7.41
   1   1  30   -4.05    5.89
   1   1  30    1.75    8.38
  -1  -1 -31  118.26   14.36
  -1  -1  31   94.52   15.10
  -1   1 -31  113.99   16.28
  -1   1  31  111.87   13.26
   1  -1 -31  116.03   15.34
   1  -1  31  108.34   17.63
   1   1 -31  119.07   16.25
   1   1  31   64.51   14.41
  -1  -1  32   96.72   15.76
  -1   1 -32  129.77   17.58
  -1   1  32  109.12   14.76
  -1   1  32   75.29   15.03
   1  -1 -32  120.08   14.86
   1  -1  32  104.12   17.46
   1   1 -32  114.82   16.97
   1   1  32   80.40   15.54
  -1  -1  33    0.57    7.90
  -1   1 -33    1.16    7.36
  -1   1  33   -0.47    5.69
  -1   1  33   -1.82    7.83
   1  -1 -33    4.39    7.56
   1  -1  33   -2.43    8.25
   1   1 -33    2.16    8.22
   1   1  33   -4.30    8.13
  -1  -1  34   -5.28    6.87
  -1   1 -34    6.97    8.30
  -1   1  34    2.31    8.40
   1  -1  34    3.98    8.91
   1   1 -34    6.33    7.96
   1   1  34    3.68    9.24
  -1  -1  35   54.12   13.53
  -1   1 -35   81.48   15.08
  -1   1  35   59.38   14.32
   1  -1  35   68.78   15.76
   1   1 -35   79.00   15.44
   1   1  35   67.99   16.26
  -1  -1  36  209.95   21.61
  -1   1 -36  258.66   22.03
  -1   1  36  175.87   20.80
   1  -1  36  194.31   21.66
   1   1 -36  256.23   22.57
   1   1  36  197.48   21.31
  -1  -1  37   36.83   12.72
  -1   1  37   21.32   11.84
   1  -1  37   35.77   13.23
   1   1 -37   30.23   11.99
   1   1  37   42.92   13.82
  -1  -1  38   -0.84    8.52
  -1   1  38   -4.05    7.42
   1  -1  38    3.54    9.72
   1   1 -38   12.15   10.04
   1   1  38   -1.72    9.45
  -1  -1  39   -0.88    8.64
  -1   1  39   -0.59    9.30
   1  -1  39   -4.50    8.94
   1   1  39   -1.75    9.18
  -1  -1  40   18.02   11.40
  -1   1  40   13.58   11.03
   1  -1  40   17.41   12.03
   1   1  40   22.27   11.56
  -1  -1  41   -1.77    9.33
  -1   1  41   -5.87    8.59
   1  -1  41   -5.21    9.35
   1   1  41    3.07   10.53
  -1  -1  42    7.66   10.26
  -1   1  42   -6.68    8.47
   1  -1  42   -3.05    9.43
   1   1  42    9.08   11.67
  -1   1  43    3.61   10.59
   1  -1  43   10.00   11.52
   1   1  43   11.02   11.35
  -1   1  44   42.09   15.87
   1  -1  44   46.24   15.79
   1   1  44   37.67   15.66
  -1   1  45   -3.26    9.62
   1  -1  45   -3.69    9.68
   1   1  45   -3.78   10.41
  -2   1   0    0.37    2.08
   1   2   0    2.02    1.75
   1   2   0    0.66    2.53
  -2   1  -1  115.70    5.79
  -2   1   1  119.32    5.80
   1   2  -1   77.33    4.55
   1   2  -1   80.59    5.40
   1   2   1   85.68    4.25
   1   2   1   79.19    5.74
  -2   1  -2   17.21    3.27
  -2   1   2   14.31    3.07
   1   2  -2   10.39    2.77
   1   2  -2   10.07    2.94
   1   2   2   13.04    3.26
   2  -1   2   13.16    3.14
  -2   1  -3  237.13    8.25
  -2   1   3  278.88    8.81
   1   2  -3  196.02    7.84
   1   2  -3  188.69    7.36
   1   2   3  243.32    8.74
   2  -1   3  243.81    8.76
  -2   1  -4 1659.27   21.22
  -2   1   4 1769.78   21.14
   1   2  -4 1348.55   19.72
   1   2  -4 1393.91   18.14
   1   2   4 1504.90   20.26
   2  -1   4 1494.26   20.70
  -2   1  -5  861.47   16.21
  -2   1   5  885.27   15.91
  -1  -2   5  688.80   10.61
   1   2  -5  720.48   15.52
   1   2  -5  745.77   13.87
   1   2   5  771.36   15.18
   2  -1   5  761.95   16.06
  -2   1  -6   64.73    6.77
  -2   1   6   60.89    6.23
  -1  -2   6   38.45    4.02
   1   2  -6   52.94    6.39
   1   2  -6   54.39    5.65
   1   2   6   61.29    6.68
   2  -1   6   38.72    5.84
  -2   1  -7  295.74   10.92
  -2   1   7  241.08    9.94
  -1  -2   7  172.38    6.77
   1   2  -7  220.61   10.53
   1   2  -7  258.94    9.46
   1   2   7  210.00    9.78
   2  -1   7  190.15    9.97
  -2   1  -8  578.15   15.15
  -1  -2  -8  536.21    8.71
  -1  -2   8  517.38   11.44
   1   2  -8  514.04   15.55
   1   2   8  674.97   16.18
   2  -1   8  557.72   16.30
  -2   1  -9   86.11    7.78
  -1  -2  -9   77.10    4.55
  -1  -2   9   86.51    6.21
   1   2  -9   70.48    7.57
   1   2   9  117.65    8.28
   2  -1  -9   86.75    7.64
   2  -1   9   86.02    8.05
  -2   1 -10  162.29    9.24
  -1  -2 -10  153.39    6.17
  -1  -2  10  126.58    7.15
   1   2 -10  151.70    9.92
   1   2  10  171.64    9.43
   2  -1 -10  168.35    9.48
   2  -1  10  170.66    5.31
   2  -1  10  147.21   10.19
  -2   1 -11  142.40    9.03
  -1  -2 -11  148.68    6.60
  -1  -2  11  111.99    7.47
   1   2 -11  133.60    9.73
   1   2  11  155.93    9.19
   2  -1 -11  146.97    9.26
   2  -1  11  149.34    5.50
   2  -1  11  129.65    9.95
  -2   1 -12    9.28    4.62
  -1  -2 -12   11.34    3.17
  -1  -2  12    5.43    3.56
   1   2 -12    9.67    4.67
   1   2  12   11.30    4.25
   2  -1 -12   13.66    4.71
   2  -1  12   12.57    2.65
   2  -1  12    6.56    4.64
  -2   1 -13   68.00    7.88
  -1  -2 -13   69.00    5.79
  -1  -2  13   55.81    6.61
   1   2 -13   75.36    8.91
   1   2  13   69.44    7.27
   2  -1 -13   79.54    7.88
   2  -1  13   83.02    5.04
   2  -1  13   61.54    8.76
  -2   1 -14    2.24    4.00
  -1  -2 -14   44.50    5.85
  -1  -2  14    5.52    3.63
   1   2 -14    8.42    5.20
   1   2  14    4.49    3.66
   2  -1 -14    4.17    3.81
   2  -1  14    1.38    2.21
   2  -1  14    3.56    4.37
  -2   1 -15   60.73    8.06
  -1  -2 -15   56.48    6.09
  -1  -2  15   29.19    5.94
   1   2 -15   55.60    8.72
   1   2  15   33.32    5.92
   2  -1 -15   60.18    8.33
   2  -1  15   42.92    4.69
   2  -1  15   31.60    7.49
  -2   1 -16  282.93   14.12
  -1  -2 -16  302.89   11.84
  -1  -2  16  243.42   12.64
   1   2  16  327.47   14.56
   2  -1 -16  293.17   13.93
   2  -1  16  338.47   10.61
   2  -1  16  252.84   15.12
  -2   1 -17  336.33   16.01
  -1  -2 -17  360.30   13.36
  -1  -2  17  242.73   13.45
   1   2 -17  343.82   17.09
   1   2  17  341.02   15.13
   2  -1 -17  347.88   15.77
   2  -1  17  347.83   11.25
   2  -1  17  258.59   15.35
  -2   1 -18   11.66    5.23
  -1  -2 -18   13.21    4.74
  -1  -2  18   10.66    5.45
   1   2 -18    9.43    5.84
   1   2  18   10.54    4.93
   2  -1 -18    9.26    5.36
   2  -1  18   17.38    4.00
   2  -1  18   15.89    7.22
  -2   1 -19   70.97   10.21
  -1  -2 -19   66.44    7.74
  -1  -2  19   35.60    7.56
   1   2 -19   54.29    9.45
   1   2  19   41.60    7.30
   2  -1 -19   70.77    9.78
   2  -1  19   44.54    5.75
   2  -1  19   36.54    8.60
  -2   1 -20  558.73   21.51
  -1  -2 -20  532.46   17.82
  -1  -2  20  435.47   18.86
   1   2 -20  557.38   23.20
   1   2  20  563.92   20.35
   2  -1 -20  600.62   21.75
   2  -1  20  555.91   15.74
   2  -1  20  445.65   21.39
  -2   1 -21  226.03   15.00
  -1  -2 -21  248.77   13.18
  -1  -2  21  192.34   13.75
   1   2 -21  231.41   16.43
   1   2  21  255.23   14.59
   2  -1 -21  251.99   15.27
   2  -1  21  250.88   11.40
   2  -1  21  199.74   15.99
  -2   1 -22   13.21    6.71
  -1  -2 -22   11.25    5.20
  -1  -2  22    8.50    6.07
   1   2 -22   11.72    6.43
   1   2  22   17.93    6.06
   2  -1 -22   14.36    6.16
   2  -1  22   13.28    4.34
   2  -1  22    7.96    7.20
  -2   1 -23   25.68    7.41
  -1  -2 -23   27.60    6.65
  -1  -2  23   24.36    7.49
   1   2 -23   22.34    7.54
   1   2  23   21.53    6.68
   2  -1 -23   20.55    7.05
   2  -1  23   22.86    5.28
   2  -1  23   13.34    7.63
  -2   1 -24   25.83    8.20
  -1  -2 -24   20.28    6.55
  -1  -2  24   18.95    7.34
   1   2 -24   27.85    9.09
   1   2  24   24.33    7.03
   2  -1 -24   19.16    7.24
   2  -1  24   18.98    5.21
   2  -1  24   13.78    7.24
  -2   1 -25    6.65    6.19
  -1  -2 -25    5.96    5.28
  -1  -2  25    2.99    5.92
   1   2 -25    8.71    7.10
   1   2  25    8.92    5.40
   2  -1 -25    5.53    6.17
   2  -1  25    6.93    4.30
   2  -1  25    3.07    6.58
  -2   1 -26   49.75   10.17
  -1  -2 -26   51.10    9.16
  -1  -2  26   33.84    9.13
   1   2 -26   45.45   10.05
   1   2  26   48.25    9.11
   2  -1 -26   50.73    9.87
   2  -1  26   34.75   10.49
  -2   1 -27  155.29   14.80
  -1  -2 -27  142.03   12.77
  -1  -2  27  110.97   13.48
   1   2 -27  157.00   16.13
   1   2  27  143.79   13.55
   1   2  27   83.90   14.10
   2  -1 -27  143.63   14.31
   2  -1  27  105.81   15.15
  -2   1 -28  399.34   22.20
  -1  -2 -28  396.54   19.45
  -1  -2  28  299.55   20.19
   1   2 -28  405.93   23.94
   1   2  28  370.93   19.99
   1   2  28  253.31   21.10
   2  -1 -28  394.60   21.71
   2  -1  28  318.66   22.56
  -2   1 -29   43.24   10.19
  -1  -2 -29   58.44   11.89
  -1  -2  29   36.78   10.26
   1   2 -29   54.51   11.91
   1   2  29   36.37   10.86
   2  -1 -29   50.53   11.24
   2  -1  29   37.03   10.75
  -2   1 -30   22.99    9.21
  -2   1  30   13.55    7.64
  -1  -2  30    7.49    8.13
   1   2 -30   17.48    9.26
   1   2  30   26.17    8.23
   1   2  30    8.91    9.50
   2  -1 -30   14.31    8.15
   2  -1  30   17.93    9.87
  -2   1 -31   55.25   12.37
  -2   1  31   72.90   12.80
  -1  -2  31   62.20   12.92
   1   2 -31   58.86   13.29
   1   2  31   76.39   12.03
   1   2  31   53.12   14.15
   2  -1 -31   75.98   13.21
   2  -1  31   46.48   13.02
  -2   1 -32  208.28   18.76
  -2   1  32  169.06   16.47
  -1  -2  32  138.37   16.79
   1   2 -32  190.28   19.72
   1   2  32  128.28   18.79
   2  -1 -32  181.17   17.70
   2  -1  32  102.94   16.87
  -2   1 -33   41.65   11.13
  -2   1  33   41.94   10.71
  -1  -2  33   38.84   11.93
   1   2 -33   52.57   14.05
   1   2  33   34.79   12.84
   2  -1 -33   45.41   11.89
   2  -1  33   26.13   11.66
  -2   1 -34   16.11    9.13
  -2   1  34   22.29    8.89
  -1  -2  34   15.76    9.78
   1   2 -34   14.91    9.41
   1   2  34   10.32   10.17
   2  -1 -34   17.48    9.60
   2  -1  34   23.79   11.93
  -2   1 -35   12.03    9.31
  -2   1  35   16.04    9.99
  -1  -2  35   13.97    9.82
   1   2 -35   14.24   10.39
   1   2  35   13.02   10.34
   2  -1  35    8.84   10.29
  -2   1  36    4.54    8.92
  -1  -2  36    9.09    9.33
   1   2 -36   14.09    9.46
   1   2  36    5.38   10.11
   2  -1  36    4.66    9.19
  -2   1  37   -5.04    7.66
  -1  -2  37    3.53    8.06
   1   2 -37    0.86    9.45
   1   2  37    2.11    8.76
   2  -1  37    8.79    9.48
  -2   1  38   -6.16    8.11
  -1  -2  38   -3.19    7.74
   1   2 -38   -0.42    8.77
   1   2  38   10.02   10.53
   2  -1  38   -6.01    7.32
  -2   1  39   22.54   10.73
  -1  -2  39   45.25   14.36
   1   2 -39   66.57   16.01
   1   2  39   37.15   14.20
   2  -1  39   31.58   13.04
  -2   1  40   69.83   16.99
  -1  -2  40   73.98   17.92
   1   2 -40   87.57   18.00
   1   2  40   61.61   16.47
   2  -1  40   77.79   18.12
  -2   1  41   27.21   13.16
   1   2  41   28.19   14.68
   2  -1  41   17.88   12.48
  -2   1  42   -1.54    8.64
   1   2  42    2.94    9.73
   2  -1  42    3.80   10.58
  -2   1  43   21.17   12.64
   1   2  43   11.47   12.30
   2  -1  43   23.97   13.29
  -2   1  44  105.27   21.00
   1   2  44  106.67   22.44
   2  -1  44   82.85   19.65
  -2   0   0 4136.22   41.91
   0   2   0 3488.55   21.80
   0   2   0 3357.37   24.43
   2   0   0 3636.00   31.40
  -2   0  -1  428.19    9.23
  -2   0   1  358.75    8.77
   0   2  -1  330.25    7.79
   0   2  -1  296.21    7.47
   0   2   1  364.20    7.79
   0   2   1  295.53    7.98
   2   0   1  340.38    7.46
   2   0   1  316.32    7.91
  -2   0  -2  193.54    6.55
  -2   0   2  156.79    6.61
   0   2  -2  142.00    5.87
   0   2  -2  130.04    5.33
   0   2   2  130.17    5.94
   2   0   2  150.79    5.04
   2   0   2  123.86    5.63
  -2   0  -3  180.72    6.53
  -2   0   3  142.99    6.53
   0   2  -3  140.72    6.41
   0   2  -3  131.57    5.45
   0   2   3  127.61    6.29
   2   0   3  136.41    4.76
   2   0   3  111.68    5.92
  -2   0  -4   78.73    5.04
  -2   0   4   60.55    5.18
   0  -2   4   66.62    4.20
   0   2  -4   58.42    5.25
   0   2  -4   60.11    4.23
   0   2   4   62.79    5.63
   2   0   4   48.99    3.85
   2   0   4   53.99    5.55
  -2   0  -5   78.58    5.31
   0  -2   5   54.61    4.52
   0   2  -5   60.13    6.31
   0   2  -5   63.35    4.42
   0   2   5   58.15    5.96
   2   0  -5   64.31    5.85
   2   0   5   75.98    4.77
   2   0   5   56.03    6.23
  -2   0  -6  244.00    8.55
   0  -2   6  188.00    7.41
   0   2  -6  203.41    9.36
   0   2  -6  215.03    6.97
   0   2   6  233.86    6.56
   0   2   6  205.43    8.98
   2   0  -6  221.93    9.36
   2   0   6  211.47    6.48
   2   0   6  173.87    9.31
  -2   0  -7   32.63    4.66
   0  -2  -7   31.67    3.71
   0  -2   7   24.34    4.30
   0   2  -7   30.13    5.50
   0   2  -7   31.01    3.91
   0   2   7   27.25    4.76
   2   0  -7   32.83    5.52
   2   0   7   38.46    4.49
   2   0   7   22.02    5.21
  -2   0  -8  652.65   14.49
   0  -2  -8  611.14   10.53
   0  -2   8  492.78   12.59
   0   2  -8  572.66   15.99
   2   0  -8  611.87   16.11
   2   0   8  587.59   10.66
   2   0   8  459.19   15.12
  -2   0  -9 1177.28   19.76
   0  -2  -9 1151.74   15.28
   0  -2   9  898.23   17.29
   0   2  -9 1085.13   22.17
   0   2   9 1075.03   20.83
   2   0  -9 1102.51   21.37
   2   0   9 1091.07   14.73
   2   0   9  880.77   20.60
  -2   0 -10   21.17    4.66
   0  -2 -10   14.47    3.41
   0  -2  10   12.50    4.12
   0   2 -10   14.58    5.33
   0   2  10    9.18    3.66
   2   0 -10   13.18    4.62
   2   0  10   14.90    3.19
   2   0  10   21.12    5.84
  -2   0 -11   12.97    4.25
   0  -2 -11    8.01    3.12
   0  -2  11    6.24    3.68
   0   2 -11    6.19    4.34
   0   2  11    8.25    3.98
   2   0 -11    9.43    4.67
   2   0  11   10.21    2.97
   2   0  11    1.84    4.07
  -2   0 -12 1383.74   24.09
   0  -2 -12 1358.03   20.18
   0  -2  12 1050.16   21.61
   0   2 -12 1274.45   26.55
   0   2  12 1287.14   25.10
   2   0 -12 1278.55   25.63
   2   0  12 1332.67   18.93
   2   0  12 1031.72   24.78
  -2   0 -13   20.13    4.88
   0  -2 -13   27.06    4.61
   0  -2  13   19.20    4.93
   0   2 -13   23.15    5.82
   0   2  13   13.93    4.30
   2   0 -13   26.30    6.14
   2   0  13   20.28    3.83
   2   0  13   17.44    6.14
  -2   0 -14   -1.01    3.42
   0  -2 -14    1.23    3.00
   0  -2  14   -3.14    3.34
   0   2 -14   -0.07    3.81
   0   2  14    0.40    3.42
   2   0 -14   -0.35    3.69
   2   0  14    0.20    2.55
   2   0  14    3.17    4.39
  -2   0 -15   -0.10    3.81
   0  -2 -15    0.79    3.10
   0  -2  15    1.62    4.13
   0   2 -15    0.52    3.96
   0   2  15    3.98    3.86
   2   0 -15    2.19    4.44
   2   0  15    0.59    2.75
   2   0  15   -1.03    4.77
  -2   0 -16  338.50   14.44
   0  -2 -16  341.67   12.96
   0  -2  16  258.71   13.60
   0   2 -16  319.20   15.79
   0   2  16  338.72   15.12
   2   0 -16  348.83   16.04
   2   0  16  339.89   11.96
   2   0  16  236.39   14.47
  -2   0 -17    6.02    4.81
   0  -2 -17    7.29    4.34
   0  -2  17    5.35    4.94
   0   2 -17   11.76    5.74
   0   2  17   10.02    5.15
   2   0 -17    8.55    5.57
   2   0  17    4.66    3.51
   2   0  17    9.85    5.99
  -2   0 -18   10.51    5.43
   0  -2 -18   14.64    5.03
   0  -2  18   12.26    5.60
   0   2 -18   13.73    5.97
   0   2  18   10.12    5.01
   2   0 -18    7.74    5.03
   2   0  18   10.07    3.98
   2   0  18   11.78    6.43
  -2   0 -19   76.52    9.16
   0  -2 -19   75.07    8.42
   0  -2  19   56.77    9.04
   0   2 -19   71.90   10.26
   0   2  19   77.33    9.28
   2   0 -19   72.21    9.97
   2   0  19   78.60    7.61
   2   0  19   57.07   10.32
  -2   0 -20  398.44   17.46
   0  -2 -20  421.37   16.52
   0  -2  20  332.03   17.26
   0   2 -20  440.25   20.53
   0   2  20  413.31   18.27
   2   0 -20  419.18   18.95
   2   0  20  430.41   15.27
   2   0  20  315.83   18.83
  -2   0 -21  187.77   13.11
   0  -2 -21  212.99   12.77
   0  -2  21  155.51   13.18
   0   2 -21  193.92   15.08
   0   2  21  204.37   13.78
   2   0 -21  209.31   14.76
   2   0  21  202.95   11.39
   2   0  21  136.26   13.53
  -2   0 -22   31.72    7.54
   0  -2 -22   18.49    5.94
   0  -2  22   15.91    7.20
   0   2 -22   25.90    7.64
   0   2  22   25.93    6.92
   2   0 -22   19.54    7.32
   2   0  22   28.38    6.06
   2   0  22   17.63    7.42
  -2   0 -23   35.78    8.17
   0  -2 -23   31.73    7.15
   0  -2  23   25.88    8.15
   0   2 -23   29.17    8.11
   0   2  23   37.08    7.79
   2   0 -23   38.53    8.50
   2   0  23   35.93    6.48
   2   0  23   32.90    9.51
  -2   0 -24  844.28   27.38
   0  -2 -24  898.13   26.00
   0  -2  24  733.45   27.33
   0   2 -24  842.62   30.15
   0   2  24  859.29   27.92
   2   0 -24  854.01   29.20
   2   0  24  903.20   24.12
   2   0  24  697.94   28.66
  -2   0 -25  112.10   12.01
   0  -2 -25  108.83   10.83
   0  -2  25   84.76   12.89
   0   2 -25  102.40   14.04
   0   2  25   94.25   11.22
   2   0 -25  104.73   11.98
   2   0  25  105.90    9.78
   2   0  25   77.99   13.11
  -2   0 -26    0.67    5.30
   0  -2 -26   -0.37    4.55
   0  -2  26   -1.20    5.69
   0   2 -26    0.19    5.47
   0   2  26   -1.91    4.50
   2   0 -26    3.29    6.16
   2   0  26   -2.73    3.78
   2   0  26   -2.68    6.65
  -2   0 -27   11.52    6.77
   0  -2 -27   10.41    6.19
   0  -2  27   19.03    8.27
   0   2 -27   16.68    8.37
   0   2  27   19.28    7.07
   2   0 -27    9.70    7.42
   2   0  27   15.03    7.09
   2   0  27    5.31    7.02
  -2   0 -28   62.03   11.17
   0  -2 -28   56.50   10.14
   0  -2  28   47.47   11.34
   0   2 -28   63.42   12.50
   0   2  28   62.93   10.71
   2   0 -28   55.55   11.02
   2   0  28   28.93    9.94
  -2   0 -29   33.71    9.28
   0  -2 -29   28.56    8.17
   0  -2  29   27.70   10.34
   0   2 -29   27.75    9.40
   0   2  29   22.10    8.00
   2   0 -29   38.68   10.26
   2   0  29   29.93   11.19
  -2   0 -30   17.55    8.23
   0  -2 -30   29.66   10.32
   0  -2  30   19.38    9.16
   0   2 -30   30.35   10.56
   0   2  30   24.33    8.25
   2   0 -30   31.63   10.14
   2   0  30   14.80    9.94
  -2   0 -31   58.64   11.79
  -2   0  31   34.33   10.98
   0  -2  31   27.94   10.24
   0   2 -31   38.70   11.86
   0   2  31   63.97   11.86
   2   0 -31   57.06   12.50
   2   0  31   40.88   12.91
  -2   0 -32  166.75   17.04
  -2   0  32  119.07   17.16
   0  -2  32  143.97   17.56
   0   2 -32  196.74   18.61
   0   2  32  166.21   16.26
   0   2  32  154.33   18.32
   2   0 -32  179.53   18.17
   2   0  32  108.44   17.46
  -2   0 -33    5.97    7.84
  -2   0  33    0.44    7.63
   0  -2  33    8.44    8.47
   0   2 -33    7.81    9.18
   0   2  33    3.61    9.09
   2   0 -33   -2.77    7.64
   2   0  33    2.90    8.22
  -2   0  34   29.02   11.59
   0  -2  34   36.76   12.30
   0   2 -34   51.99   13.13
   0   2  34   33.35   12.32
   2   0 -34   41.25   12.01
   2   0  34   19.64   10.39
  -2   0  35   55.10   13.73
   0  -2  35   72.83   15.55
   0   2 -35   79.24   15.08
   0   2  35   52.48   14.91
   2   0 -35   71.36   14.66
   2   0  35   56.30   14.31
  -2   0  36  191.07   21.00
   0  -2  36  237.33   22.59
   0   2 -36  277.26   23.92
   0   2  36  213.97   23.30
   2   0 -36  259.74   22.52
   2   0  36  194.03   21.24
  -2   0  37   30.03   12.21
   0  -2  37   34.38   12.91
   0   2 -37   22.74   11.74
   0   2  37   26.49   11.34
   2   0  37   22.62   11.47
  -2   0  38    5.38    9.21
   0  -2  38   -1.48    8.71
   0   2 -38   13.70   10.29
   0   2  38    1.33    9.63
   2   0  38    4.59    9.14
  -2   0  39    8.00   10.02
   0  -2  39    8.84   10.53
   0   2 -39    1.92   10.22
   0   2  39   10.70   10.24
   2   0  39   11.20   10.04
  -2   0  40   37.74   13.92
   0  -2  40   18.89   11.88
   0   2  40   19.91   12.35
   2   0  40   30.37   12.91
  -2   0  41    1.64    9.24
   0  -2  41    6.46    9.63
   0   2  41    8.08    9.89
   2   0  41    3.90    9.60
  -2   0  42    9.80   10.26
   0  -2  42   -4.37    8.54
   0   2  42   -6.66    9.38
   2   0  42    8.77   11.30
  -2   0  43    1.82   11.71
   0   2  43    3.73    9.95
   2   0  43    4.77   11.61
   0   2  44   55.55   17.75
   2   0  44   50.26   17.39
  -2  -1   0    1.03    2.09
  -1   2   0    3.61    2.28
  -1   2   0    1.67    1.92
   2   1   0    1.86    2.46
   2   1   0    2.18    1.69
  -2  -1  -1   98.61    4.72
  -2  -1   1   83.93    5.11
  -1   2  -1  103.08    5.31
  -1   2  -1   78.21    4.15
  -1   2   1  111.34    5.03
  -1   2   1   82.19    4.79
   2   1  -1   92.43    5.60
   2   1   1   82.93    5.23
   2   1   1   63.48    4.12
  -2  -1  -2   15.69    2.51
  -1   2  -2   12.96    3.10
  -1   2  -2   13.04    2.21
  -1   2   2   17.95    2.73
  -1   2   2   11.88    3.02
   2   1  -2   14.02    3.17
   2   1  -2   12.99    3.21
   2   1   2   10.41    3.19
   2   1   2    8.10    2.68
  -2  -1  -3  312.02    7.19
  -1   2  -3  251.30    8.64
  -1   2  -3  230.79    6.39
  -1   2   3  274.50    7.03
  -1   2   3  182.74    7.52
   2   1  -3  236.76    8.45
   2   1  -3  248.33    8.54
   2   1   3  191.17    7.46
   2   1   3  149.93    6.80
  -2  -1  -4 2022.10   17.58
  -1   2  -4 1701.81   22.20
  -1   2   4 1878.29   17.71
  -1   2   4 1326.36   19.62
   1  -2   4 1491.66   18.93
   2   1  -4 1594.33   21.44
   2   1  -4 1569.73   20.85
   2   1   4 1335.57   17.04
   2   1   4 1027.84   16.95
  -2  -1  -5  997.48   12.94
  -1   2  -5  864.03   17.04
  -1   2   5  862.87   12.64
  -1   2   5  697.74   15.40
   1  -2   5  728.12   14.22
   2   1  -5  794.32   16.26
   2   1   5  672.82   12.86
   2   1   5  523.57   13.50
  -2  -1  -6   52.57    4.47
  -1   2  -6   49.35    6.19
  -1   2   6   62.84    4.98
  -1   2   6   53.99    6.31
   1  -2   6   52.53    6.23
   2   1  -6   41.13    6.26
   2   1   6   65.69    6.31
   2   1   6   41.69    6.26
  -2  -1  -7  240.37    7.79
  -1   2  -7  198.77    9.99
  -1   2   7  257.12    8.32
   1  -2   7  206.68    9.65
   2   1  -7  207.49   10.29
   2   1   7  246.73    8.94
   2   1   7  164.50    9.51
  -2  -1  -8  717.88   13.13
  -1   2  -8  694.57   17.85
  -1   2   8  586.89   12.40
   1  -2   8  504.12   14.24
   2   1  -8  666.31   17.29
   2   1   8  555.10   12.91
   2   1   8  379.72   14.22
  -2  -1  -9  119.22    6.65
  -1   2  -9  113.74    8.69
   1  -2   9   67.45    7.24
   2   1  -9  110.94    8.69
   2   1   9   81.40    6.55
   2   1   9   64.38    8.03
  -2  -1 -10  186.37    8.08
  -1   2 -10  175.38   10.66
   1  -2 -10  191.01    8.47
   1  -2  10  133.58    8.55
   2   1 -10  169.80   10.24
   2   1  10  166.24    8.18
   2   1  10  121.97    9.33
  -2  -1 -11  143.55    7.66
  -1   2 -11  141.19   10.17
   1  -2 -11  152.66    8.06
   1  -2  11  125.73    9.04
   2   1 -11  140.93    9.82
   2   1  11  139.70    7.83
   2   1  11   96.95    9.41
  -2  -1 -12    9.04    3.59
  -1   2 -12   11.19    4.82
   1  -2 -12    9.48    3.69
   1  -2  12    7.24    3.95
   2   1 -12    7.09    4.55
   2   1  12    8.25    3.39
   2   1  12    6.97    4.50
  -2  -1 -13   77.91    6.73
  -1   2 -13   72.98    9.08
   1  -2 -13   70.40    6.77
   1  -2  13   60.67    8.08
   2   1 -13   73.18    9.13
   2   1  13   73.57    6.66
   2   1  13   58.51    8.35
  -2  -1 -14    0.51    3.27
  -1   2 -14    3.00    4.59
   1  -2 -14    3.63    3.46
   1  -2  14    2.68    4.30
   2   1 -14    2.18    4.13
   2   1  14    3.17    3.19
   2   1  14    2.01    4.89
  -2  -1 -15   41.01    6.14
  -1   2 -15   38.84    7.61
   1  -2 -15   46.68    6.58
   1  -2  15   36.36    7.34
   2   1 -15   51.42    8.54
   2   1  15   46.44    6.16
   2   1  15   41.47    8.62
  -2  -1 -16  345.96   13.68
  -1   2 -16  326.49   16.26
  -1   2  16  281.50   14.54
   1  -2 -16  348.14   13.92
   1  -2  16  243.78   14.04
   2   1 -16  331.55   16.48
   2   1  16  295.06   12.43
   2   1  16  206.43   13.95
  -2  -1 -17  322.21   13.75
  -1   2 -17  342.60   16.70
  -1   2  17  327.18   15.67
   1  -2 -17  350.90   14.31
   1  -2  17  280.27   15.37
   2   1 -17  338.27   17.14
   2   1  17  330.74   13.50
   2   1  17  253.12   16.16
  -2  -1 -18   15.07    5.20
  -1   2 -18   12.94    6.43
  -1   2  18    9.55    4.93
   1  -2 -18   17.22    5.52
   1  -2  18    9.87    6.01
   2   1 -18    8.52    5.69
   2   1  18   10.39    4.57
   2   1  18    6.75    5.89
  -2  -1 -19   50.76    7.63
  -1   2 -19   41.69    8.49
  -1   2  19   58.42    9.01
   1  -2 -19   45.52    7.59
   1  -2  19   54.95    8.89
   2   1 -19   56.08    9.51
   2   1  19   66.82    7.86
   2   1  19   67.89   11.25
  -2  -1 -20  534.62   18.95
  -1   2 -20  496.58   21.54
  -1   2  20  544.74   21.48
   1  -2 -20  571.77   19.55
   1  -2  20  453.53   20.56
   2   1 -20  524.74   22.24
   2   1  20  547.56   18.34
   2   1  20  401.23   20.67
  -2  -1 -21  262.54   14.26
  -1   2 -21  263.70   16.36
  -1   2  21  253.97   15.61
   1  -2 -21  256.88   14.14
   1  -2  21  196.67   15.01
   2   1 -21  263.14   16.48
   2   1  21  239.15   13.09
   2   1  21  183.50   15.23
  -2  -1 -22   13.72    5.74
  -1   2 -22    8.30    6.39
  -1   2  22    5.89    4.77
   1  -2 -22   13.93    5.90
   1  -2  22    6.21    6.26
   2   1 -22   20.26    7.73
   2   1  22   14.42    5.28
   2   1  22    9.53    7.52
  -2  -1 -23   32.85    7.32
  -1   2 -23   26.22    8.71
  -1   2  23   29.57    7.63
   1  -2 -23   28.83    7.36
   1  -2  23   23.37    8.35
   2   1 -23   18.88    8.13
   2   1  23   25.07    6.39
   2   1  23   15.07    8.30
  -2  -1 -24   25.19    7.14
  -1   2 -24   27.90    8.59
  -1   2  24   18.17    7.05
   1  -2 -24   19.01    6.65
   1  -2  24   15.39    7.79
   2   1 -24   21.31    7.71
   2   1  24   26.18    6.66
   2   1  24   22.42    8.60
  -2  -1 -25    6.88    5.38
  -1   2 -25    8.64    6.87
  -1   2  25   10.04    6.06
   1  -2 -25    9.50    5.87
   1  -2  25    9.50    7.09
   2   1 -25    5.09    6.51
   2   1  25    8.57    5.04
   2   1  25   11.07    7.24
  -2  -1 -26   44.37    8.77
  -2  -1  26   29.19    8.64
  -1   2 -26   34.11    9.30
  -1   2  26   53.50    9.87
   1  -2 -26   52.43    9.62
   1  -2  26   38.33    9.50
   2   1 -26   46.31   10.63
   2   1  26   60.65    9.43
   2   1  26   29.81    9.63
  -2  -1 -27  145.76   12.99
  -2  -1  27  102.03   14.20
  -1   2 -27  128.82   13.93
  -1   2  27  140.04   13.82
   1  -2 -27  151.07   13.80
   1  -2  27  117.64   14.69
   2   1 -27  147.41   15.49
   2   1  27  144.33   12.42
   2   1  27   97.21   15.25
  -2  -1 -28  375.80   19.74
  -2  -1  28  286.88   19.70
  -1   2 -28  363.49   21.88
  -1   2  28  381.32   21.43
   1  -2 -28  386.79   20.19
   1  -2  28  288.13   20.63
   2   1 -28  410.89   23.62
   2   1  28  372.65   18.66
   2   1  28  270.11   20.90
  -2  -1 -29   44.03    9.97
  -2  -1  29   34.40    9.82
  -1   2 -29   44.67   10.78
  -1   2  29   40.07    9.58
   1  -2 -29   55.13   10.56
   1  -2  29   39.59   11.35
   2   1 -29   56.09   12.35
   2   1  29   38.06   11.27
  -2  -1 -30   11.17    7.15
  -2  -1  30    9.95    8.01
  -1   2 -30   15.25    7.96
  -1   2  30   25.81    8.79
   1  -2 -30   24.02    8.49
   1  -2  30   15.28    8.74
   2   1 -30    8.60    8.45
   2   1  30    7.19    9.01
  -2  -1  31   48.37   11.89
  -1   2 -31   72.59   13.99
  -1   2  31   54.10   11.62
   1  -2 -31   59.89   13.48
   1  -2  31   48.23   12.82
   2   1 -31   58.15   13.31
   2   1  31   29.86   12.11
  -2  -1  32  150.40   17.24
  -1   2 -32  178.62   18.59
  -1   2  32  207.00   17.83
   1  -2  32  139.91   17.44
   2   1 -32  165.08   18.35
   2   1  32  151.93   18.69
  -2  -1  33   49.28   12.13
  -1   2 -33   55.01   13.09
  -1   2  33   52.91   11.66
   1  -2  33   38.63   11.91
   2   1 -33   54.46   13.19
   2   1  33   47.25   13.29
  -2  -1  34    9.41    9.40
  -1   2 -34    8.84    9.23
  -1   2  34   18.44    8.32
   1  -2  34   16.89   10.44
   2   1 -34   18.15   10.34
   2   1  34   14.32   10.44
  -2  -1  35    9.35    9.09
  -1   2 -35   16.06   10.09
  -1   2  35    1.18    9.18
   1  -2  35   14.68    9.94
   2   1 -35   12.84    9.60
   2   1  35    4.91    9.14
  -2  -1  36    3.44    8.28
  -1   2 -36   19.89   10.56
  -1   2  36    0.49    8.89
   1  -2  36   13.82   10.34
   2   1 -36   10.81    8.99
   2   1  36    5.47    9.30
  -2  -1  37    5.23    8.79
  -1   2 -37    0.35    8.69
  -1   2  37   -3.91    7.41
   1  -2  37   -1.37    7.95
   2   1 -37    3.80    9.23
   2   1  37    2.13   10.07
  -2  -1  38    0.91    8.37
  -1   2 -38   -0.52    8.37
  -1   2  38   -2.83    8.55
   1  -2  38    3.73    8.30
   2   1 -38    0.40    8.82
   2   1  38   -8.81    8.42
  -2  -1  39   42.67   13.73
  -1   2  39   45.68   15.18
   1  -2  39   34.96   12.91
   2   1 -39   26.00   18.57
   2   1  39   53.87   16.35
  -2  -1  40   71.41   16.38
  -1   2  40   52.60   14.86
   1  -2  40  109.27   19.72
   2   1  40   96.40   20.28
  -1   2  41   25.27   13.19
   1  -2  41   23.10   12.47
   2   1  41   17.85   12.65
  -1   2  42    4.47   10.80
   1  -2  42    0.25    9.48
   2   1  42   -1.32    8.59
  -1   2  43   24.46   12.97
   1  -2  43   23.38   13.01
   2   1  43   21.02   13.26
  -1   2  44   96.87   20.95
   1  -2  44  109.12   21.26
   2   1  44  100.78   22.22
  -2   2   0  974.58   16.31
   2   2   0  783.51   12.86
   2   2   0  721.86   14.78
   2   2   0  505.77    8.42
  -2   2  -1  181.88    7.96
  -2   2   1  183.01    7.59
   2   2  -1  139.69    6.80
   2   2  -1  137.11    7.46
   2   2   1  140.06    8.00
  -2  -2  -2  771.97   11.00
  -2   2  -2  944.59   16.90
  -2   2   2 1047.67   16.65
   2   2  -2  697.05   13.83
   2   2  -2  719.23   15.15
   2   2   2  716.01   15.07
  -2  -2  -3  471.69    8.18
  -2   2  -3  482.78   12.79
  -2   2  -3  377.81    7.22
  -2   2   3  559.47   12.33
   2   2  -3  418.18   11.71
   2   2  -3  406.88   11.76
   2   2   3  418.25   12.62
  -2  -2  -4 2358.15   16.92
  -2   2  -4 2133.90   26.86
  -2   2   4 2339.06   24.85
   2  -2   4 1994.23   25.31
   2   2  -4 1824.85   24.51
   2   2  -4 1848.15   24.18
   2   2   4 1756.51   23.18
  -2  -2  -5 1147.49   13.66
  -2   2  -5  930.13   18.66
  -2   2   5 1022.24   17.09
   2  -2   5  832.97   17.31
   2   2  -5  838.25   17.90
   2   2  -5  868.77   17.31
   2   2   5  833.33   16.74
  -2  -2  -6   56.87    3.78
  -2   2  -6   48.08    6.48
  -2   2   6   56.79    5.94
   2  -2   6   58.15    7.19
   2   2  -6   48.01    6.78
   2   2  -6   46.95    6.26
   2   2   6   56.84    6.97
  -2  -2  -7 2606.43   18.66
  -2   2  -7 2540.66   32.51
  -2   2   7 2711.70   28.83
   2  -2   7 2212.73   29.62
   2   2  -7 2244.06   31.09
   2   2  -7 2508.18   30.33
   2   2   7 2304.69   28.04
  -2  -2  -8 2121.82   18.09
  -2   2  -8 2083.47   30.25
  -2   2   8 2118.63   26.32
   2  -2   8 1833.43   28.11
   2   2  -8 1800.54   28.95
   2   2   8 1930.57   26.39
  -2  -2  -9  846.45   12.52
  -2   2  -9  869.62   20.70
  -2   2   9  896.34   18.00
   2  -2   9  748.57   19.10
   2   2  -9  763.50   20.09
   2   2   9  798.89   17.76
  -2  -2 -10  294.99    8.33
  -2   2 -10  298.47   12.96
  -2   2  10  306.15   11.37
   2  -2  10  248.80   12.26
   2   2 -10  268.00   12.89
   2   2  10  269.89   11.20
  -2  -2 -11  220.11    7.88
  -2   2 -11  228.91   11.86
  -2   2  11  232.73   10.44
   2  -2  11  188.64   11.35
   2   2 -11  211.30   11.94
   2   2  11  212.62   10.39
  -2  -2 -12  785.13   14.71
  -2   2 -12  771.03   21.10
   2  -2  12  766.81    9.95
   2  -2  12  656.24   19.55
   2   2 -12  737.20   21.48
   2   2  12  769.56   18.73
  -2  -2 -13   41.55    5.01
  -2   2 -13   38.78    7.09
   2  -2  13   37.13    3.32
   2  -2  13   34.82    6.55
   2   2 -13   38.72    7.09
   2   2  13   40.62    6.16
  -2  -2 -14  148.81    7.83
  -2   2 -14  158.55   11.64
   2  -2 -14  150.16   10.00
   2  -2  14  153.25    5.90
   2  -2  14  127.78   10.85
   2   2 -14  141.51   11.19
   2   2  14  157.92   10.04
  -2  -2 -15   43.85    5.79
  -2   2 -15   51.13    8.06
   2  -2 -15   59.35    7.78
   2  -2  15   46.55    4.32
   2  -2  15   38.18    8.08
   2   2 -15   48.08    8.23
   2   2  15   37.64    6.33
  -2  -2 -16  578.53   15.66
  -2   2 -16  595.76   20.99
   2  -2 -16  610.20   19.05
   2  -2  16  574.69   12.16
   2  -2  16  473.45   19.22
   2   2 -16  584.19   21.98
   2   2  16  607.08   18.86
  -2  -2 -17    3.86    3.85
  -2   2 -17    5.23    5.77
   2  -2 -17    9.30    5.09
   2  -2  17    9.57    3.00
   2  -2  17    4.96    5.82
   2   2 -17    2.88    5.25
   2   2  17    8.71    4.57
  -2  -2 -18   54.26    7.03
  -2   2 -18   54.73    9.68
   2  -2 -18   61.66    8.72
   2  -2  18   49.19    5.26
   2  -2  18   48.89    9.65
   2   2 -18   60.63   10.38
   2   2  18   61.96    8.30
  -2  -2 -19    5.20    4.10
  -2  -2  19    2.45    4.27
  -2   2 -19    0.86    5.13
   2  -2 -19    7.27    5.23
   2  -2  19    4.10    2.82
   2  -2  19   -3.61    5.23
   2   2 -19    2.55    5.36
   2   2  19   -1.99    3.75
  -2  -2 -20  358.82   14.71
  -2  -2  20  239.53   14.05
  -2   2 -20  372.55   18.93
   2  -2 -20  367.93   16.82
   2  -2  20  338.57   11.62
   2  -2  20  277.23   17.28
   2   2 -20  323.00   18.86
   2   2  20  350.77   15.96
   2   2  20  238.56   16.80
  -2  -2 -21   77.38    8.47
  -2  -2  21   58.49    9.21
  -2   2 -21   77.77   11.45
   2  -2 -21   84.93    9.89
   2  -2  21   82.99    6.90
   2  -2  21   65.22   11.07
   2   2 -21   80.59   12.20
   2   2  21   75.28    9.58
   2   2  21   67.57   11.57
  -2  -2 -22   24.90    6.24
  -2  -2  22   19.08    6.68
  -2   2 -22   14.83    7.29
   2  -2 -22   31.11    7.49
   2  -2  22   29.88    5.20
   2  -2  22   19.60    7.61
   2   2 -22   20.92    7.56
   2   2  22   24.53    6.65
   2   2  22   19.92    7.90
  -2  -2 -23  160.86   11.54
  -2  -2  23  112.63   11.62
  -2   2 -23  159.44   13.85
   2  -2 -23  182.35   13.60
   2  -2  23  178.44    9.87
   2  -2  23  146.47   14.71
   2   2 -23  185.74   15.52
   2   2  23  172.41   12.65
   2   2  23  116.39   13.77
  -2  -2 -24  763.45   23.53
  -2  -2  24  577.30   23.42
  -2   2 -24  752.25   28.22
   2  -2 -24  840.48   26.99
   2  -2  24  780.37   23.55
   2  -2  24  620.46   26.79
   2   2 -24  797.49   29.91
   2   2  24  784.45   25.29
   2   2  24  570.08   27.06
  -2  -2 -25   66.59    9.41
  -2  -2  25   47.12    9.70
  -2   2 -25   49.63   10.44
  -2   2  25   38.51    8.65
   2  -2 -25   61.44   10.38
   2  -2  25   59.89   12.13
   2   2 -25   50.88   10.85
   2   2  25   62.98    9.95
   2   2  25   47.17   10.97
  -2  -2 -26   14.36    6.07
  -2  -2  26   13.53    6.65
  -2   2 -26    5.82    6.83
  -2   2  26   13.66    6.98
   2  -2 -26   15.44    6.77
   2  -2  26    8.33    7.59
   2   2 -26    9.14    7.74
   2   2  26    6.92    5.47
   2   2  26    5.92    7.09
  -2  -2 -27   63.84    9.68
  -2  -2  27   76.68   12.55
  -2   2 -27   69.17   12.38
  -2   2  27   61.05   10.98
   2  -2 -27   90.93   12.84
   2  -2  27   63.13   13.04
   2   2 -27   80.62   13.92
   2   2  27   60.50   10.05
   2   2  27   58.14   12.86
  -2  -2 -28   79.68   12.87
  -2  -2  28   52.15   10.90
  -2   2 -28   83.73   13.85
  -2   2  28   83.73   13.21
   2  -2 -28   89.97   12.84
   2  -2  28   70.08   13.34
   2   2 -28   82.04   14.24
   2   2  28   80.20   11.42
   2   2  28   66.47   14.34
  -2  -2  29    7.34    7.03
  -2   2 -29   19.05    8.84
  -2   2  29   13.58    7.41
   2  -2 -29   16.94    7.68
   2  -2  29    2.72    7.81
   2   2 -29   15.22    8.42
   2   2  29   11.76    6.50
   2   2  29   19.72   10.43
  -2  -2  30   48.50   11.56
  -2   2 -30   48.40   11.79
  -2   2  30   49.26   11.27
   2  -2 -30   60.73   11.30
   2  -2  30   56.18   13.36
   2   2 -30   49.99   12.11
   2   2  30   49.24   13.55
  -2  -2  31   29.93   10.21
  -2   2 -31   42.11   11.76
  -2   2  31   34.53    9.73
   2  -2 -31   40.93   10.66
   2   2 -31   41.40   11.27
   2   2  31   25.91   10.61
  -2  -2  32   62.27   12.79
  -2   2 -32   95.10   15.89
  -2   2  32   98.57   15.08
   2  -2 -32   92.99   16.72
   2  -2  32   83.98   16.06
   2   2 -32   96.04   16.57
   2   2  32   62.17   14.17
  -2  -2  33    1.96    7.39
  -2   2 -33    2.53    8.10
  -2   2  33    8.52    7.24
   2  -2  33    3.42    7.84
   2   2 -33   -1.18    8.08
   2   2  33   -4.37    7.71
  -2  -2  34   39.75   11.74
  -2   2 -34   33.98   11.44
  -2   2  34   43.29   11.30
   2  -2  34   29.24   11.89
   2   2 -34   46.53   13.66
   2   2  34   25.58   12.48
  -2  -2  35   57.56   13.50
  -2   2 -35   88.52   15.76
  -2   2  35   97.73   15.84
   2  -2  35   66.92   15.03
   2   2 -35   88.38   16.63
   2   2  35   63.28   16.41
  -2  -2  36  149.42   20.18
  -2   2 -36  170.90   19.86
   2  -2  36   81.21   16.79
   2   2 -36  177.02   19.87
   2   2  36  116.46   20.28
  -2  -2  37  109.71   18.12
  -2   2 -37  112.00   17.95
   2  -2  37   86.65   17.83
   2   2 -37  128.08   19.97
   2   2  37   84.87   18.00
  -2   2  38    5.97    9.53
   2  -2  38   12.80   10.95
   2   2 -38   11.15   10.78
   2   2  38    4.50   11.15
  -2   2  39   11.10   11.02
   2  -2  39    5.85   10.26
   2   2 -39   16.26   10.80
   2   2  39    8.38   11.35
  -2   2  40    7.46   10.49
   2  -2  40    8.59   10.12
   2   2 -40   11.37   11.39
   2   2  40   10.95   11.17
  -2   2  41   10.58   11.24
   2  -2  41   -0.66    9.95
   2   2 -41   14.53   13.16
   2   2  41   14.20   11.13
  -2   2  42   -1.23    9.72
   2  -2  42    0.93   10.34
   2   2  42    6.26   11.86
  -2   2  43    7.63   11.07
   2  -2  43    5.40   11.51
   2   2  43   20.33   14.32
  -2   2  44   37.20   15.32
   2  -2  44   22.45   13.26
   2   2  44   18.10   13.66
  -3   2   0   43.46    5.82
   2   3   0   41.03    4.94
   2   3   0   41.37    7.73
  -3   2  -1  636.23   15.76
  -3   2   1  659.63   15.77
   2   3  -1  466.35   12.10
   2   3  -1  413.24   14.00
   2   3   1  447.72   10.38
   2   3   1  441.28   14.86
  -3   2  -2   67.23    6.95
  -3   2   2   83.20    7.17
   2   3  -2   51.84    6.21
   2   3  -2   37.99    6.82
   2   3   2   62.32    4.99
   2   3   2   80.24    9.51
  -3   2  -3  597.48   15.82
  -3   2   3  764.73   16.97
   2   3  -3  462.57   13.34
   2   3  -3  440.84   14.02
   2   3   3  611.33    9.95
   2   3   3  586.58   16.53
  -3   2  -4  816.22   18.68
  -3   2   4 1071.98   20.24
  -2  -3  -4  699.29    9.51
   2   3  -4  648.23   16.60
   2   3  -4  628.54   16.70
   2   3   4  795.18   18.76
   3  -2   4  863.20   19.32
  -3   2  -5  552.79   15.99
  -3   2   5  634.95   15.94
   2   3  -5  433.16   14.31
   2   3  -5  457.69   14.26
   2   3   5  493.83   15.50
   3  -2   5  541.47   16.03
  -3   2  -6  264.61   11.83
  -3   2   6  275.14   11.42
   2   3  -6  210.64   11.05
   2   3  -6  225.78   10.93
   2   3   6  247.02   12.11
   3  -2   6  238.51   11.94
  -3   2  -7 2422.26   33.40
  -3   2   7 2688.95   32.83
  -2  -3   7 1955.76   17.14
   2   3  -7 2086.64   31.88
   2   3  -7 2289.49   30.54
   2   3   7 2186.56   30.81
   3  -2   7 2242.93   32.71
  -3   2  -8  802.29   20.08
  -3   2   8  907.25   19.87
  -2  -3   8  646.10   10.26
   2   3  -8  700.10   19.50
   2   3  -8  756.50   18.22
   2   3   8  770.76   19.25
   3  -2   8  746.61   19.76
  -3   2  -9  489.48   16.35
  -3   2   9  429.84   14.36
  -2  -3   9  310.30    8.25
   2   3  -9  409.16   15.72
   2   3  -9  463.82   14.81
   2   3   9  377.00   13.97
  -3   2 -10   59.40    7.98
  -3   2  10   58.79    7.02
  -2  -3 -10   44.93    3.27
  -2  -3  10   37.10    4.39
   2   3 -10   46.48    7.44
   2   3 -10   38.80    5.89
   2   3  10   41.13    6.63
   3  -2  10   43.12    7.00
  -3   2 -11   69.84    7.81
  -3   2  11   67.90    7.34
  -2  -3 -11   68.95    4.05
  -2  -3  11   55.42    5.18
   2   3 -11   59.87    8.37
   2   3  11   66.50    7.84
   3  -2  11   55.01    7.95
  -3   2 -12   71.53    8.57
  -3   2  12   73.30    7.73
  -2  -3 -12   67.80    4.50
  -2  -3  12   57.34    5.67
   2   3 -12   74.33    9.67
   2   3  12   75.73    7.73
   3  -2  12   73.34    9.57
  -3   2 -13  194.25   12.40
  -3   2  13  175.25   10.80
  -2  -3 -13  191.28    7.10
  -2  -3  13  151.95    8.25
   2   3 -13  181.39   12.64
   2   3  13  177.68   11.25
   3  -2  13  159.75   12.15
  -3   2 -14   40.94    7.98
  -3   2  14   46.73    7.39
  -2  -3 -14   37.13    4.44
  -2  -3  14   41.57    5.89
   2   3 -14   38.41    8.00
   2   3  14   41.45    7.25
   3  -2  14   42.83    8.47
  -3   2 -15   55.08    8.60
  -3   2  15   66.10    8.72
  -2  -3 -15   53.87    5.33
  -2  -3  15   42.90    6.36
   2   3 -15   60.75    9.94
   2   3  15   62.69    8.69
   3  -2  15   60.65    3.80
   3  -2  15   61.66   10.16
  -3   2 -16 1001.88   27.45
  -3   2  16 1083.38   26.37
  -2  -3 -16 1002.01   18.14
  -2  -3  16  772.49   19.91
   2   3 -16  973.01   28.66
   2   3  16 1018.97   25.90
   3  -2  16 1004.46   12.92
   3  -2  16  904.55   27.41
  -3   2 -17  602.10   22.15
  -2  -3 -17  603.37   14.98
  -2  -3  17  467.16   16.41
   2   3  17  590.46   20.46
   3  -2  17  619.33   11.19
   3  -2  17  537.76   21.83
  -3   2 -18   60.14    9.57
  -2  -3 -18   51.00    6.17
  -2  -3  18   57.95    8.11
   2   3 -18   59.87   10.95
   2   3  18   58.41    8.77
   3  -2  18   57.58    4.81
   3  -2  18   56.77   10.41
  -3   2 -19  220.68   15.08
  -2  -3 -19  230.95   10.78
  -2  -3  19  153.66   10.95
   2   3 -19  224.71   15.94
   2   3  19  214.25   13.66
   3  -2 -19  242.56   14.63
   3  -2  19  211.96    7.96
   3  -2  19  179.87   14.96
  -3   2 -20  242.70   16.01
  -2  -3 -20  227.14   11.12
  -2  -3  20  188.44   12.57
   2   3 -20  229.61   16.41
   2   3  20  216.29   14.02
   3  -2 -20  261.64   15.39
   3  -2  20  244.59    8.89
   3  -2  20  201.15   16.03
  -3   2 -21  248.50   16.57
  -2  -3 -21  272.64   12.50
  -2  -3  21  188.15   13.01
   2   3 -21  214.34   16.26
   2   3  21  229.30   14.59
   3  -2 -21  279.56   16.13
   3  -2  21  234.72    9.19
   3  -2  21  187.50   15.99
  -3   2 -22   10.34    6.21
  -2  -3 -22    7.96    4.39
  -2  -3  22    3.66    5.15
   2   3 -22   10.71    6.80
   2   3  22    3.21    4.98
   3  -2 -22    8.62    5.89
   3  -2  22    4.37    3.44
   3  -2  22    2.29    5.62
  -3   2 -23   12.77    6.44
  -2  -3 -23   22.00    5.55
  -2  -3  23   13.38    6.11
   2   3 -23   18.32    7.83
   2   3  23   15.99    6.56
   3  -2 -23   25.34    7.34
   3  -2  23   20.94    8.59
  -3   2 -24   13.66    6.83
  -2  -3 -24    6.90    4.61
  -2  -3  24    8.23    5.89
   2   3 -24    6.60    6.95
   2   3  24    8.82    5.82
   3  -2 -24    8.59    6.38
   3  -2  24    8.17    6.75
  -3   2 -25    7.05    6.17
  -2  -3 -25   13.41    5.62
  -2  -3  25    5.55    6.02
   2   3 -25    5.97    7.00
   2   3  25   11.49    6.23
   3  -2 -25   17.21    7.07
   3  -2  25   13.43    7.88
  -3   2 -26   38.63    9.85
  -2  -3  26   25.58    7.84
   2   3 -26   17.06    8.20
   2   3  26   34.53    8.60
   2   3  26   23.74    9.30
   3  -2 -26   49.51   10.21
   3  -2  26   28.00   10.11
  -3   2 -27  204.54   17.31
  -2  -3  27  176.95   15.05
   2   3 -27  198.53   18.02
   2   3  27  250.74   17.33
   2   3  27  190.72   19.18
   3  -2 -27  241.62   17.43
   3  -2  27  181.04   17.98
  -3   2 -28  166.41   16.48
  -2  -3  28  116.19   13.31
   2   3 -28  172.68   17.49
   2   3  28  153.12   14.32
   2   3  28  107.55   17.16
   3  -2 -28  176.18   15.79
   3  -2  28  121.97   17.33
  -3   2 -29   56.52   11.86
  -2  -3  29   50.53   11.20
   2   3 -29   61.00   13.78
   2   3  29   64.63   11.27
   2   3  29   35.61   11.54
   3  -2 -29   67.90   12.23
   3  -2  29   47.56   12.23
  -3   2 -30   86.07   14.71
  -3   2  30   54.27   11.37
  -2  -3  30   62.69   12.33
   2   3 -30   78.95   15.27
   2   3  30   69.89   12.16
   2   3  30   39.44   12.25
   3  -2 -30  104.24   14.63
   3  -2  30   54.44   12.75
  -3   2 -31   73.69   13.78
  -3   2  31   64.90   13.11
  -2  -3  31   61.07   12.53
   2   3 -31   74.42   15.49
   2   3  31   68.26   13.93
   2   3  31   60.63   15.10
   3  -2 -31   98.86   14.74
   3  -2  31   46.09   13.46
  -3   2 -32   91.96   15.81
  -3   2  32  100.97   15.81
  -2  -3  32   81.20   14.29
   2   3 -32   89.04   16.47
   2   3  32   62.20   15.35
   3  -2 -32  114.36   16.16
   3  -2  32   78.99   16.09
  -3   2 -33   88.15   15.45
  -3   2  33   82.61   14.12
  -2  -3  33   68.32   13.26
   2   3 -33   99.69   17.14
   2   3  33   52.65   14.00
   3  -2 -33   84.64   21.16
   3  -2  33   50.75   13.56
  -3   2 -34   22.56   10.22
  -3   2  34   12.74    8.84
  -2  -3  34   11.94    8.71
   2   3 -34   26.32   11.52
   2   3  34    2.70   10.14
   3  -2  34   21.41   11.44
  -3   2 -35    1.03    8.38
  -3   2  35   12.89    8.44
   2   3 -35   16.50   11.56
   2   3  35    3.44   10.19
   3  -2  35    4.72    8.91
  -3   2 -36    6.12    9.18
  -3   2  36   13.99    9.31
   2   3 -36    8.86   10.09
   2   3  36    9.23    9.89
   3  -2  36   -1.62    9.40
  -3   2 -37   -7.30   10.43
  -3   2  37   -5.15    6.11
   2   3 -37   -0.30    9.24
   2   3  37    6.66   10.66
   3  -2  37    2.61    8.44
   2   3 -38   18.41   12.35
   2   3  38   18.27   12.55
   3  -2  38    9.13   10.26
   2   3 -39   61.64   16.55
   2   3  39   34.36   13.68
   3  -2  39   49.33   15.64
  -3   2  40   39.92   13.90
   2   3 -40   47.83   15.23
   2   3  40   33.45   14.41
   3  -2  40   52.60   15.08
  -3   2  41   16.18   11.47
   2   3 -41   44.35   15.55
   2   3  41   38.41   15.99
   3  -2  41   29.94   13.55
  -3   2  42   15.42   11.13
   2   3 -42   11.19   11.08
   2   3  42   12.86   11.35
   3  -2  42    3.66   11.00
  -3   2  43   11.03   10.80
   2   3 -43   28.29   16.20
   2   3  43   10.58   12.38
   3  -2  43   14.64   12.86
  -3   2  44   46.01   15.84
   2   3  44   48.77   17.87
   3  -2  44   59.18   17.82
  -3   1   0  885.39   17.01
   1   3   0  642.41   11.91
   1   3   0  639.45   14.91
  -3   1  -1  729.00   15.74
  -3   1   1  632.01   14.83
   1   3  -1  520.82   11.71
   1   3  -1  510.38   13.63
   1   3   1  438.39    9.08
   1   3   1  439.73   13.21
  -3   1  -2   36.84    5.15
  -3   1   2   29.96    4.89
   1   3  -2   27.31    4.76
   1   3  -2   20.78    5.20
   1   3   2   23.89    2.97
   1   3   2   18.78    4.74
   3  -1   2   26.66    4.91
  -3   1  -3   34.48    5.26
  -3   1   3   52.55    6.11
   1   3  -3   20.87    4.52
   1   3  -3   19.92    5.62
   1   3   3   49.13    6.63
   3  -1   3   46.73    6.06
  -3   1  -4  307.56   11.12
  -3   1   4  354.83   11.94
   1   3  -4  232.19   10.49
   1   3  -4  217.86   10.16
   1   3   4  274.63   11.24
   3  -1   4  268.98   11.03
  -3   1  -5  107.55    7.79
  -3   1   5   97.86    8.25
   1   3  -5   91.49    7.93
   1   3  -5   78.18    7.64
   1   3   5   90.78    8.08
   3  -1   5   70.89    7.59
  -3   1  -6  662.35   16.58
  -3   1   6  564.25   15.71
  -1  -3   6  521.33    9.58
   1   3  -6  517.31   15.57
   1   3  -6  546.84   14.10
   1   3   6  499.58   15.05
   3  -1   6  560.99    8.57
   3  -1   6  467.00   15.07
  -3   1  -7  879.75   18.95
  -3   1   7  821.79   18.84
  -1  -3   7  782.82   12.38
   1   3  -7  727.70   18.66
   1   3  -7  791.94   16.40
   1   3   7  735.26   18.09
   3  -1   7  684.87   18.17
  -3   1  -8  261.68   11.27
  -3   1   8  234.80   11.24
  -1  -3   8  200.08    7.42
   1   3  -8  223.01   11.59
   1   3  -8  235.83    9.82
   1   3   8  214.15   10.85
   3  -1   8  196.25   11.12
  -3   1  -9  147.90    9.09
  -3   1   9  110.87    8.25
  -1  -3   9   95.06    6.06
   1   3  -9  122.70    9.53
   1   3  -9  135.60    7.93
   1   3   9  103.25    8.28
   3  -1   9   99.23    9.36
  -3   1 -10  269.66   12.20
  -1  -3 -10  249.68    6.06
  -1  -3  10  197.50    8.40
   1   3 -10  223.89   12.25
   1   3 -10  264.63   10.48
   1   3  10  220.28   11.57
   3  -1  10  220.78    6.04
   3  -1  10  177.68   11.07
  -3   1 -11  282.85   12.72
  -1  -3 -11  258.71    6.90
  -1  -3  11  211.93    9.08
   1   3 -11  243.89   13.02
   1   3  11  261.90   12.33
   3  -1  11  255.05    6.51
   3  -1  11  231.38   13.04
  -3   1 -12  518.88   17.01
  -1  -3 -12  489.71   10.05
  -1  -3  12  370.34   12.16
   1   3 -12  494.28   18.25
   1   3  12  461.24   16.47
   3  -1 -12  500.27   16.80
   3  -1  12  448.53    8.72
   3  -1  12  367.87   16.21
  -3   1 -13  210.71   11.86
  -1  -3 -13  215.05    7.68
  -1  -3  13  171.94    9.30
   1   3 -13  202.49   13.14
   1   3  13  216.48   12.16
   3  -1 -13  210.27   11.76
   3  -1  13  220.65    6.82
   3  -1  13  177.14   12.01
  -3   1 -14  101.69    8.92
  -1  -3 -14  104.75    6.26
  -1  -3  14   71.83    6.98
   1   3 -14  110.64   11.07
   1   3  14  105.76    9.09
   3  -1 -14  107.23    9.80
   3  -1  14   91.00    5.23
   3  -1  14   76.12    9.30
  -3   1 -15   56.57    8.05
  -1  -3 -15   47.57    5.30
  -1  -3  15   48.91    6.93
   1   3 -15   40.62    8.06
   1   3  15   56.03    8.32
   3  -1 -15   47.71    8.10
   3  -1  15   58.14    4.98
   3  -1  15   65.31   10.16
  -3   1 -16  245.56   13.93
  -1  -3 -16  252.67   10.05
  -1  -3  16  195.16   11.25
   1   3 -16  241.26   15.12
   1   3  16  244.42   13.85
   3  -1 -16  272.39   14.74
   3  -1  16  244.52    8.69
   3  -1  16  226.38   14.73
  -3   1 -17  305.99   15.22
  -1  -3 -17  299.89   11.30
  -1  -3  17  230.43   12.57
   1   3 -17  277.30   16.90
   1   3  17  323.96   15.93
   3  -1 -17  322.76   15.81
   3  -1  17  305.00    9.90
   3  -1  17  267.18   16.20
  -3   1 -18   13.09    6.07
  -1  -3 -18   11.54    4.35
  -1  -3  18   21.39    5.90
   1   3 -18   15.40    7.09
   1   3  18   14.78    5.57
   3  -1 -18   15.30    6.50
   3  -1  18   17.26    3.96
   3  -1  18   18.84    7.22
  -3   1 -19   73.54   10.09
  -1  -3 -19   73.40    7.42
  -1  -3  19   74.36    9.84
   1   3 -19   66.92   10.59
   1   3  19  101.27   10.56
   3  -1 -19   85.53   10.49
   3  -1  19   96.72    6.92
   3  -1  19   85.87   12.87
  -3   1 -20  125.90   11.76
  -1  -3 -20  122.60    9.11
  -1  -3  20   95.84   10.43
   1   3 -20  130.36   12.94
   1   3  20  124.94   11.45
   3  -1 -20  131.89   12.26
   3  -1  20  124.87    7.91
   3  -1  20   89.45   12.53
  -3   1 -21   64.90   10.53
  -1  -3 -21   71.97    7.93
  -1  -3  21   54.02    9.04
   1   3 -21   74.30   12.18
   1   3  21   65.52    9.58
   3  -1 -21   75.29   11.08
   3  -1  21   63.65    6.51
   3  -1  21   57.26   11.08
  -3   1 -22   48.87    9.24
  -1  -3 -22   40.72    6.88
  -1  -3  22   26.69    7.47
   1   3 -22   45.35    9.84
   1   3  22   27.95    7.49
   3  -1 -22   50.95    9.48
   3  -1  22   42.31    6.01
   3  -1  22   34.70    9.72
  -3   1 -23  186.20   14.46
  -1  -3 -23  200.96   11.94
  -1  -3  23  165.36   13.43
   1   3 -23  181.37   16.31
   1   3  23  196.61   14.46
   3  -1 -23  183.30   14.73
   3  -1  23  225.66   10.97
   3  -1  23  170.58   15.54
  -3   1 -24  535.03   23.25
  -1  -3 -24  522.91   18.78
  -1  -3  24  384.71   19.64
   1   3 -24  508.12   25.19
   1   3  24  442.41   20.95
   3  -1 -24  549.91   23.92
   3  -1  24  383.73   22.15
  -3   1 -25  211.91   15.98
  -1  -3 -25  209.68   12.99
  -1  -3  25  164.54   14.64
   1   3 -25  224.61   17.73
   1   3  25  214.59   15.64
   3  -1 -25  228.49   16.70
   3  -1  25  170.56   16.21
  -3   1 -26    7.73    6.60
  -1  -3 -26   16.28    5.92
  -1  -3  26   15.18    7.29
   1   3 -26   15.35    8.54
   1   3  26    8.62    6.34
   3  -1 -26   19.77    8.17
   3  -1  26   10.83    8.08
  -3   1 -27   26.42    8.40
  -1  -3  27    9.21    6.83
   1   3 -27   11.93    7.95
   1   3  27   17.88    7.54
   3  -1 -27   16.80    7.93
   3  -1  27   20.77    9.72
  -3   1 -28   57.51   11.44
  -1  -3  28   48.10   10.90
   1   3 -28   35.87   10.97
   1   3  28   31.33    8.59
   3  -1 -28   57.29   11.64
   3  -1  28   45.41   12.20
  -3   1 -29   71.78   12.80
  -1  -3  29   46.95   10.85
   1   3 -29   82.95   14.93
   1   3  29   53.36   10.83
   3  -1 -29   68.83   12.48
   3  -1  29   42.07   11.62
  -3   1 -30   19.54    8.54
  -1  -3  30   10.75    7.86
   1   3 -30    8.44    8.25
   1   3  30   16.36    7.76
   3  -1 -30   16.40    8.76
   3  -1  30   17.61   10.38
  -3   1 -31   83.54   14.09
  -1  -3  31   88.55   14.83
   1   3 -31   94.02   16.52
   1   3  31  106.22   14.86
   1   3  31   72.58   15.74
   3  -1 -31   89.04   14.29
   3  -1  31   76.74   15.03
  -3   1 -32   61.44   12.59
  -1  -3  32   46.56   12.35
   1   3 -32   64.78   14.14
   1   3  32   68.65   12.74
   1   3  32   51.29   13.88
   3  -1 -32   74.11   14.20
   3  -1  32   55.86   14.41
  -3   1 -33   39.22   11.37
  -1  -3  33   57.61   13.02
   1   3 -33   48.33   13.65
   1   3  33   47.78   14.00
   3  -1 -33   47.91   12.23
   3  -1  33   43.27   12.57
  -3   1 -34   27.84   10.46
  -3   1  34   29.76   10.22
  -1  -3  34   12.60    9.01
   1   3 -34   19.33    9.99
   1   3  34   20.90   11.99
   3  -1 -34   17.85    9.82
   3  -1  34    9.94   10.27
  -3   1  35   93.11   15.82
  -1  -3  35   79.53   15.15
   1   3 -35  103.77   18.34
   1   3  35   62.35   15.37
   3  -1 -35  117.79   17.48
   3  -1  35   80.40   17.39
  -3   1  36  125.60   20.04
  -1  -3  36   85.26   15.93
   1   3 -36   93.36   17.60
   1   3  36   80.84   17.83
   3  -1  36   76.22   16.20
  -1  -3  37   82.46   16.50
   1   3 -37  116.68   19.86
   1   3  37   55.00   15.30
   3  -1  37   59.87   15.77
  -3   1  38    9.35   10.41
   1   3 -38   19.13   12.06
   1   3  38    7.69   11.27
   3  -1  38   14.41   11.40
  -3   1  39   16.52   10.73
   1   3 -39   14.31   12.10
   1   3  39   22.24   12.21
   3  -1  39   25.54   12.97
  -3   1  40    7.86   10.21
   1   3 -40   18.03   12.10
   1   3  40   21.12   12.62
   3  -1  40   18.52   11.35
  -3   1  41   10.14   10.66
   1   3 -41   21.46   12.99
   1   3  41    9.13   10.36
   3  -1  41   15.67   10.85
  -3   1  42    4.89    9.82
   1   3  42    3.83   11.05
   3  -1  42   -0.64   10.24
  -3   1  43   23.20   12.89
   1   3  43    7.24   11.81
   3  -1  43   19.22   13.36
   1   3  44   29.98   15.08
   3  -1  44   34.01   15.87
  -3   0   0   -1.01    2.73
   0   3   0   -0.35    2.34
   0   3   0    2.21    3.32
  -3   0  -1   70.20    5.74
  -3   0   1   57.14    5.65
   0   3  -1   54.07    5.18
   0   3  -1   47.52    5.87
   0   3   1   55.49    4.44
   0   3   1   52.43    5.57
   3   0   1   51.56    5.11
   3   0   1   59.55    5.65
  -3   0  -2  155.78    7.79
  -3   0   2  138.51    8.06
   0   3  -2  122.77    6.80
   0   3  -2  116.12    7.27
   0   3   2  125.94    5.16
   0   3   2  112.22    7.69
   3   0   2  130.88    6.39
   3   0   2  120.49    7.32
  -3   0  -3  118.46    7.17
  -3   0   3  107.14    7.36
   0   3  -3  101.34    6.90
   0   3  -3  108.02    7.57
   0   3   3  100.72    4.50
   0   3   3   80.10    6.82
   3   0   3   92.40    5.82
   3   0   3   81.65    7.12
  -3   0  -4  492.50   12.42
  -3   0   4  393.10   12.53
   0   3  -4  385.30   12.16
   0   3  -4  350.08   10.66
   0   3   4  479.34    9.14
   0   3   4  376.39   12.67
   3   0   4  368.18    9.35
   3   0   4  311.44   11.29
  -3   0  -5   74.75    6.16
  -3   0   5   66.30    6.98
   0   3  -5   57.02    6.92
   0   3  -5   46.56    5.84
   0   3   5   65.93    7.15
   3   0   5   52.26    5.18
   3   0   5   45.67    6.38
  -3   0  -6  230.33    9.40
  -3   0   6  194.62   10.17
   0  -3   6  198.02    8.08
   0   3  -6  187.92   10.80
   0   3  -6  165.80    8.15
   0   3   6  184.75   10.49
   3   0   6  170.31    7.73
   3   0   6  162.82   10.43
  -3   0  -7 1399.38   21.70
   0  -3   7 1296.87   18.74
   0   3  -7 1177.52   23.35
   0   3  -7 1221.53   17.46
   0   3   7 1577.88   13.78
   0   3   7 1138.88   22.34
   3   0   7 1200.14   15.86
   3   0   7  991.20   21.59
  -3   0  -8   72.71    6.71
   0  -3   8   60.83    6.07
   0   3  -8   65.09    7.74
   0   3  -8   67.72    5.63
   0   3   8   72.36    4.12
   0   3   8   63.40    7.84
   3   0  -8   66.08    8.13
   3   0   8   67.16    6.43
   3   0   8   41.50    6.77
  -3   0  -9  493.07   14.05
   0  -3   9  399.69   11.86
   0   3  -9  422.97   15.37
   0   3  -9  461.05   11.45
   0   3   9  473.96    9.03
   0   3   9  418.32   14.74
   3   0  -9  437.87   15.12
   3   0   9  438.93   10.31
   3   0   9  354.40   14.61
  -3   0 -10    9.48    3.91
   0  -3  10    9.53    3.81
   0   3 -10   12.10    5.21
   0   3 -10   11.40    3.22
   0   3  10   10.31    2.65
   0   3  10    7.73    4.02
   3   0 -10    9.94    4.62
   3   0  10   11.05    3.22
   3   0  10    8.74    5.21
  -3   0 -11    1.69    3.29
   0  -3  11    1.69    3.24
   0   3 -11    3.12    4.22
   0   3  11    0.76    3.51
   3   0 -11   -0.49    4.10
   3   0  11    0.74    2.55
   3   0  11    0.12    3.91
  -3   0 -12    6.29    3.85
   0  -3 -12    6.31    2.75
   0  -3  12    4.84    3.51
   0   3 -12    5.09    4.35
   0   3  12    1.70    4.00
   3   0 -12   10.39    4.69
   3   0  12    5.20    2.73
   3   0  12    7.71    4.79
  -3   0 -13  257.76   11.91
   0  -3 -13  286.78    9.46
   0  -3  13  222.37   11.20
   0   3 -13  236.35   13.85
   0   3  13  246.49   13.11
   3   0 -13  271.43   13.58
   3   0  13  252.52    9.01
   3   0  13  199.85   12.75
  -3   0 -14   86.75    8.13
   0  -3 -14   94.19    6.55
   0  -3  14   74.15    7.96
   0   3 -14   89.28   10.21
   0   3  14   95.42    9.50
   3   0 -14   81.10    8.81
   3   0  14   84.12    6.24
   3   0  14   71.31   10.09
  -3   0 -15  116.68    9.70
   0  -3 -15  134.09    7.90
   0  -3  15  110.60    9.21
   0   3 -15  102.81   11.05
   0   3  15  119.95   10.00
   3   0 -15   98.91   10.27
   3   0  15  107.50    7.02
   3   0  15   92.65   11.08
  -3   0 -16  609.71   19.16
   0  -3 -16  621.60   15.72
   0  -3  16  523.17   18.15
   0   3 -16  554.09   21.71
   0   3  16  586.77   20.75
   3   0 -16  610.27   21.58
   3   0  16  622.68   15.10
   3   0  16  473.75   20.73
  -3   0 -17  219.74   12.96
   0  -3 -17  204.27   10.31
   0  -3  17  147.16   11.17
   0   3 -17  185.00   14.24
   0   3  17  189.02   13.06
   3   0 -17  213.66   14.24
   3   0  17  200.12    9.57
   3   0  17  159.56   13.38
  -3   0 -18  157.16   11.49
   0  -3 -18  156.81    9.53
   0  -3  18  125.58   11.20
   0   3 -18  168.47   14.05
   3   0 -18  145.79   12.15
   3   0  18  144.51    8.74
   3   0  18  106.84   12.60
  -3   0 -19  108.75   10.34
   0  -3 -19  119.09    8.94
   0  -3  19   91.61   10.16
   0   3 -19  105.27   12.28
   0   3  19  110.59   11.13
   3   0 -19  130.15   12.48
   3   0  19  113.57    8.28
   3   0  19   94.47   13.26
  -3   0 -20  184.27   12.72
   0  -3 -20  175.06   10.90
   0  -3  20  133.53   11.86
   0   3 -20  173.71   14.31
   0   3  20  170.31   13.28
   3   0 -20  177.44   13.65
   3   0  20  185.94   10.21
   3   0  20  126.39   13.21
  -3   0 -21   44.17    8.52
   0  -3 -21   56.57    7.90
   0  -3  21   41.33    8.57
   0   3 -21   38.99    9.03
   0   3  21   55.28    9.57
   3   0 -21   47.66    9.65
   3   0  21   53.77    7.05
   3   0  21   35.34    9.30
  -3   0 -22    6.19    5.26
   0  -3 -22    4.99    4.54
   0  -3  22    7.47    5.85
   0   3 -22    6.51    6.14
   0   3  22    7.36    5.28
   3   0 -22    4.94    6.12
   3   0  22    7.96    4.37
   3   0  22    8.40    7.34
  -3   0 -23    8.54    5.97
   0  -3 -23   15.12    5.63
   0  -3  23    6.16    6.01
   0   3 -23   16.35    8.00
   0   3  23   17.44    6.85
   3   0 -23   17.04    7.49
   3   0  23   10.66    4.59
   3   0  23    8.06    7.59
  -3   0 -24   21.91    7.27
   0  -3 -24   18.56    6.09
   0  -3  24   12.38    7.02
   0   3 -24   17.36    8.33
   0   3  24   14.58    6.46
   3   0 -24   15.55    7.71
   3   0  24   15.42    5.23
   3   0  24   11.57    8.01
  -3   0 -25   28.12    7.98
   0  -3 -25   27.75    7.10
   0  -3  25   28.54    8.44
   0   3 -25   28.98    9.06
   0   3  25   29.84    8.25
   3   0 -25   33.99    9.09
   3   0  25   27.03    6.29
   3   0  25   21.46    8.89
  -3   0 -26   35.16    8.65
   0  -3 -26   35.23    7.88
   0  -3  26   28.53    8.86
   0   3 -26   33.72    9.60
   0   3  26   32.21    8.67
   3   0 -26   23.70    8.57
   3   0  26   27.60   10.51
  -3   0 -27  100.58   12.15
   0  -3 -27   96.94   10.86
   0  -3  27   66.91   11.81
   0   3 -27   97.43   15.37
   0   3  27  112.58   12.92
   3   0 -27  125.21   14.59
   3   0  27   64.82   13.28
  -3   0 -28  320.11   19.23
   0  -3  28  295.42   20.03
   0   3 -28  327.08   22.47
   0   3  28  331.72   20.33
   3   0 -28  344.69   21.37
   3   0  28  286.39   22.51
  -3   0 -29   18.88    8.03
   0  -3  29   16.94    8.45
   0   3 -29   17.51    8.87
   0   3  29   25.25    8.55
   3   0 -29   27.80   10.16
   3   0  29   16.87    9.21
  -3   0 -30   16.36    8.03
   0  -3  30   14.86    8.87
   0   3 -30   14.76    9.57
   0   3  30   16.06    8.25
   3   0 -30   22.69    9.68
   3   0  30   14.00   10.41
  -3   0 -31   49.48   11.03
   0  -3  31   46.24   11.79
   0   3 -31   49.53   13.04
   0   3  31   50.05   10.98
   3   0 -31   51.32   12.52
   3   0  31   27.25   10.93
  -3   0 -32  215.08   18.98
   0  -3  32  183.90   18.51
   0   3 -32  201.18   19.57
   0   3  32  214.34   18.25
   3   0 -32  230.92   20.60
   3   0  32  157.55   18.76
   0  -3  33   13.06    8.62
   0   3 -33   27.99   11.08
   0   3  33   18.02    8.52
   3   0 -33   11.56    9.18
   3   0  33    1.03    9.21
  -3   0  34    1.72    7.96
   0  -3  34   -2.65    6.98
   0   3 -34    6.75    9.35
   0   3  34    4.69    8.03
   3   0 -34    0.39    7.84
   3   0  34    9.55   10.22
  -3   0  35   -1.64    7.36
   0  -3  35   -0.22    8.06
   0   3 -35   -1.32    7.90
   0   3  35   -0.07    8.76
   3   0 -35   -3.64    7.95
   3   0  35    3.26    8.92
  -3   0  36   -1.50    8.11
   0  -3  36    5.67    8.84
   0   3 -36   -1.92    8.60
   0   3  36   -6.90    8.50
   3   0 -36   -5.80    8.38
   3   0  36   -0.56    8.47
  -3   0  37   -2.99    8.01
   0  -3  37   -0.91    7.54
   0   3 -37    3.19   10.29
   0   3  37   -1.21    8.25
   3   0 -37   -1.74    8.54
   3   0  37   -8.50    8.64
  -3   0  38    4.35    8.52
   0  -3  38    5.90    9.23
   0   3 -38    1.70    9.55
   0   3  38   -1.81    9.41
   3   0  38   -0.93   10.16
  -3   0  39   69.00   16.16
   0  -3  39   91.12   17.11
   0   3 -39  100.61   18.59
   0   3  39   48.01   15.49
   3   0  39   74.84   18.20
  -3   0  40   64.73   15.67
   0   3 -40   92.90   19.03
   0   3  40   59.55   16.18
   3   0  40   67.70   18.51
   0   3 -41   38.72   14.51
   0   3  41   34.87   14.83
   3   0  41   70.05   17.98
   0   3  42   -6.33    7.93
   3   0  42   -2.33   10.43
   0   3  43   19.13   13.19
   3   0  43   17.34   13.65
   0   3  44   50.27   16.84
   3   0  44   67.46   19.00
  -3  -1   0  764.09   14.81
  -1   3   0  759.65   14.27
  -1   3   0  627.41   13.19
   3   1   0  700.49   14.98
   3   1   0  647.38   11.93
  -3  -1  -1  550.87   12.53
  -3  -1   1  592.47   13.65
  -1   3  -1  514.39   12.57
  -1   3  -1  436.33   10.83
  -1   3   1  678.96   12.97
  -1   3   1  514.46   12.79
   3   1  -1  477.48   12.74
   3   1  -1  513.08   10.09
   3   1   1  546.97   12.97
   3   1   1  509.48   11.39
  -3  -1  -2   24.66    4.12
  -3  -1   2   26.25    5.15
  -1   3  -2   31.02    5.06
  -1   3  -2   20.43    3.68
  -1   3   2   34.67    4.17
  -1   3   2   27.82    4.62
   3   1  -2   20.63    4.54
   3   1   2   25.19    4.93
   3   1   2   23.91    4.52
  -3  -1  -3   59.42    5.42
  -3  -1   3   24.93    4.91
  -1   3  -3   56.13    6.71
  -1   3  -3   43.51    5.03
  -1   3   3   37.64    4.55
  -1   3   3   22.86    4.61
   3   1  -3   50.31    6.28
   3   1   3   20.35    4.94
   3   1   3   24.77    4.89
  -3  -1  -4  376.92   10.38
  -1   3  -4  296.90   11.29
  -1   3  -4  274.06    8.38
  -1   3   4  319.71    8.62
  -1   3   4  230.82   10.65
   3   1   4  224.11    9.82
   3   1   4  191.41    9.53
  -3  -1  -5  122.93    6.75
  -1   3  -5  100.55    8.76
  -1   3  -5  109.99    7.03
  -1   3   5  138.10    6.36
  -1   3   5   85.82    7.68
   3   1  -5   93.31    8.11
   3   1   5   94.31    8.89
   3   1   5   75.39    7.36
  -3  -1  -6  663.51   13.50
  -1   3  -6  521.41   15.66
  -1   3  -6  453.78   10.16
  -1   3   6  708.55   12.42
  -1   3   6  495.01   15.20
   1  -3   6  578.18   14.36
   3   1  -6  538.57   16.30
   3   1   6  532.51   13.95
   3   1   6  383.88   13.53
  -3  -1  -7  961.37   16.40
  -1   3  -7  797.31   19.43
  -1   3  -7  801.66   11.94
  -1   3   7  969.08   14.61
  -1   3   7  697.59   18.17
   1  -3   7  787.66   16.92
   3   1  -7  806.03   19.54
   3   1   7  714.73   15.32
   3   1   7  562.98   16.74
  -3  -1  -8  263.13    9.46
  -1   3  -8  218.64   11.88
  -1   3  -8  224.53    6.82
  -1   3   8  286.96    8.79
  -1   3   8  221.74   11.34
   1  -3   8  254.67   10.78
   3   1  -8  212.18   11.29
   3   1   8  247.62   10.24
   3   1   8  187.13   11.24
  -3  -1  -9  123.66    7.25
  -1   3  -9  104.75    8.99
  -1   3  -9  113.03    5.30
  -1   3   9  161.85    7.24
  -1   3   9  125.26    9.73
   1  -3   9  131.23    8.79
   3   1  -9  116.61    9.21
   3   1   9  145.02    8.10
   3   1   9   99.80    8.81
  -3  -1 -10  247.89    9.73
  -1   3 -10  233.52   12.74
  -1   3  10  281.95    9.28
  -1   3  10  260.92   12.97
   1  -3  10  240.87   11.08
   3   1 -10  235.70   12.65
   3   1  10  247.00    9.80
   3   1  10  176.92   11.62
  -3  -1 -11  290.79   10.75
  -1   3 -11  245.41   12.92
  -1   3  11  276.61    9.72
  -1   3  11  236.52   12.82
   1  -3  11  227.78   11.22
   3   1 -11  264.66   13.63
   3   1  11  266.16   10.21
   3   1  11  197.05   12.01
  -3  -1 -12  464.79   13.68
  -1   3 -12  452.19   17.66
  -1   3  12  524.63   13.38
  -1   3  12  463.51   17.16
   1  -3  12  432.99   15.34
   3   1 -12  447.50   17.11
   3   1  12  458.57   13.16
   3   1  12  349.49   15.77
  -3  -1 -13  231.39   10.31
  -1   3 -13  229.20   13.66
  -1   3  13  220.73    9.50
  -1   3  13  199.44   12.43
   1  -3  13  192.90   11.24
   3   1 -13  221.56   12.97
   3   1  13  212.20    9.72
   3   1  13  138.81   11.27
  -3  -1 -14   94.96    7.54
  -1   3 -14  105.44   10.66
  -1   3  14  102.23   10.11
   1  -3  14   99.77    9.26
   3   1 -14  103.52    9.95
   3   1  14   95.79    7.49
   3   1  14   80.93   10.90
  -3  -1 -15   65.74    7.39
  -1   3 -15   56.62    9.51
  -1   3  15   57.26    8.92
   1  -3  15   48.86    7.90
   3   1 -15   55.62    8.82
   3   1  15   54.31    6.58
   3   1  15   38.46    8.23
  -3  -1 -16  244.20   11.86
  -1   3 -16  250.02   15.03
  -1   3  16  244.55   14.66
   1  -3 -16  256.50   11.67
   1  -3  16  216.21   13.24
   3   1 -16  240.33   15.18
   3   1  16  245.16   11.35
   3   1  16  192.09   14.17
  -3  -1 -17  287.67   13.38
  -1   3  17  275.04   15.34
   1  -3 -17  344.31   13.53
   1  -3  17  258.28   14.73
   3   1 -17  310.16   16.74
   3   1  17  295.32   12.57
   3   1  17  219.15   15.37
  -3  -1 -18   12.21    5.06
  -1   3 -18   13.61    6.55
  -1   3  18   18.15    6.60
   1  -3 -18   18.95    5.43
   1  -3  18   13.26    6.23
   3   1 -18   25.64    7.84
   3   1  18   16.04    4.94
   3   1  18    7.54    6.39
  -3  -1 -19   99.45    9.43
  -1   3 -19   84.98   11.71
  -1   3  19   88.30   10.66
   1  -3 -19  100.78    9.11
   1  -3  19   72.02   10.56
   3   1 -19  106.64   12.18
   3   1  19   67.65    7.86
   3   1  19   59.35   10.63
  -3  -1 -20  122.04   10.49
  -1   3 -20  114.80   12.11
  -1   3  20  126.02   12.26
   1  -3 -20  134.66   10.36
   1  -3  20  116.74   11.89
   3   1 -20  118.65   13.02
   3   1  20  119.31    9.50
   3   1  20   98.34   13.40
  -3  -1 -21   74.45    9.55
  -1   3 -21   75.02   12.05
  -1   3  21   58.56    9.50
   1  -3 -21   80.57    8.96
   1  -3  21   58.30   10.26
   3   1 -21   81.72   12.37
   3   1  21   58.66    8.08
   3   1  21   54.29   11.54
  -3  -1 -22   35.06    7.51
  -1   3 -22   44.55   10.17
  -1   3  22   44.28    9.06
   1  -3 -22   41.97    7.68
   1  -3  22   30.30    8.03
   3   1 -22   43.10    9.77
   3   1  22   52.64    8.03
   3   1  22   28.78    8.76
  -3  -1 -23  219.67   14.09
  -1   3 -23  203.59   16.08
  -1   3  23  191.65   15.20
   1  -3 -23  227.73   13.70
   1  -3  23  173.78   14.86
   3   1 -23  213.90   16.21
   3   1  23  206.46   12.52
   3   1  23  142.01   15.79
  -3  -1 -24  469.52   19.65
  -1   3 -24  444.85   22.81
  -1   3  24  485.36   23.01
   1  -3 -24  506.75   19.84
   1  -3  24  404.04   21.36
   3   1 -24  478.80   23.89
   3   1  24  520.84   19.33
   3   1  24  398.53   23.16
  -3  -1 -25  206.75   14.19
  -1   3 -25  202.21   16.65
  -1   3  25  201.63   16.14
   1  -3 -25  237.67   14.78
   1  -3  25  182.94   15.23
   3   1 -25  212.80   17.38
   3   1  25  217.80   13.48
   3   1  25  172.08   17.46
  -3  -1 -26   14.26    6.34
  -1   3 -26   22.98    8.65
  -1   3  26   18.12    7.32
   1  -3 -26   18.81    6.80
   1  -3  26    3.44    6.34
   3   1 -26   14.17    7.57
   3   1  26   12.13    5.69
   3   1  26   16.03    8.40
  -3  -1 -27   27.94    7.98
  -1   3 -27   18.27    8.77
  -1   3  27   21.71    7.98
   1  -3 -27   25.42    7.34
   1  -3  27    8.47    6.65
   3   1 -27   24.92    9.19
   3   1  27   12.21    8.50
  -3  -1 -28   46.24    9.48
  -1   3 -28   48.27   11.57
  -1   3  28   48.77   11.07
   1  -3 -28   49.83    9.55
   1  -3  28   34.90   10.11
   3   1 -28   53.75   12.11
   3   1  28   32.09   11.71
  -3  -1 -29   50.00   10.11
  -1   3 -29   58.51   12.89
  -1   3  29   66.69   12.30
   1  -3  29   56.47   12.55
   3   1 -29   47.02   11.17
   3   1  29   66.32   13.97
  -3  -1  30   11.19    8.08
  -1   3 -30   10.95    8.98
  -1   3  30    5.53    7.12
   1  -3  30   12.10    8.55
   3   1 -30   17.26    9.33
   3   1  30    9.28    8.89
  -3  -1  31   65.46   13.14
  -1   3 -31  100.01   16.28
  -1   3  31   98.73   14.85
   1  -3  31   66.05   13.38
   3   1 -31  110.55   17.09
   3   1  31   72.14   15.39
  -3  -1  32   59.92   12.69
  -1   3 -32   64.97   13.60
  -1   3  32   52.79   11.86
   1  -3  32   48.47   12.99
   3   1 -32   71.31   14.80
   3   1  32   57.76   14.93
  -3  -1  33   36.34   11.25
  -1   3 -33   57.68   13.36
  -1   3  33   50.64   11.72
   1  -3  33   42.87   12.30
   3   1 -33   63.36   14.20
   3   1  33   29.30   13.29
  -3  -1  34    7.73    8.84
  -1   3 -34   21.16   10.29
  -1   3  34   13.73    8.62
   1  -3  34   16.23   10.17
   3   1 -34   21.76   10.93
   3   1  34   32.81   13.31
  -3  -1  35   77.79   15.34
  -1   3 -35  103.97   17.73
  -1   3  35   92.82   15.49
   1  -3  35   73.88   15.39
   3   1 -35  123.29   18.46
   3   1  35   85.57   18.32
  -3  -1  36   61.56   14.20
  -1   3 -36  110.48   18.30
   1  -3  36   62.13   14.93
   3   1 -36  114.79   18.03
   3   1  36   55.52   15.77
  -3  -1  37   76.27   15.76
  -1   3 -37   97.63   18.37
   1  -3  37   99.23   17.92
   3   1 -37   92.37   17.65
   3   1  37   65.34   16.58
  -3  -1  38   17.78   11.39
  -1   3 -38   17.97   11.32
  -1   3  38    9.72    9.78
   1  -3  38    9.77    9.78
   3   1 -38   11.66   10.88
   3   1  38    1.13   10.46
  -1   3 -39   24.61   12.62
  -1   3  39   21.86   12.64
   1  -3  39   12.35   10.32
   3   1 -39   16.14   11.64
   3   1  39    6.88   10.73
  -1   3 -40   19.79   11.99
  -1   3  40    9.92   10.93
   1  -3  40   18.68   11.66
   3   1  40   19.47   12.70
  -1   3  41    7.56    9.89
   1  -3  41   10.44   10.76
   3   1  41   23.52   13.46
  -1   3  42   -5.23    9.77
   1  -3  42    6.34   12.13
   3   1  42    0.54   10.97
  -1   3  43   15.86   12.92
   3   1  43   24.61   14.61
  -1   3  44   30.35   14.51
   3   1  44   33.76   15.74
  -3  -2   0   37.98    4.93
  -2   3   0   44.22    5.80
  -2   3   0   37.71    5.06
   3   2   0   31.85    5.90
   3   2   0   30.60    3.90
  -3  -2  -1  494.93   11.98
  -3  -2   1  439.42   12.47
  -2   3  -1  556.64   14.34
  -2   3  -1  423.34   11.00
  -2   3   1  610.72   14.42
  -2   3   1  428.91   12.35
   3   2  -1  455.82   13.85
   3   2  -1  419.09    8.62
   3   2   1  432.25   13.63
   3   2   1  354.94    9.75
  -3  -2  -2   70.15    5.90
  -2   3  -2   79.53    7.71
  -2   3  -2   57.83    5.40
  -2   3   2   64.95    6.01
  -2   3   2   45.20    5.92
   3   2  -2   66.30    6.80
   3   2  -2   56.94    7.07
   3   2  -2   66.11    4.12
   3   2   2   34.36    6.85
   3   2   2   32.58    4.77
  -3  -2  -3  703.70   13.07
  -2   3  -3  653.46   16.38
  -2   3  -3  541.52   10.92
  -2   3   3  623.29   14.10
  -2   3   3  423.77   13.50
   3   2  -3  645.14   15.93
   3   2  -3  595.35   15.94
   3   2   3  435.79   14.71
   3   2   3  354.04   11.25
  -3  -2  -4 1013.13   15.03
  -2   3  -4  913.24   19.70
  -2   3  -4  775.80   12.06
  -2   3   4  907.94   16.72
  -2   3   4  612.19   16.20
   3   2  -4  814.58   18.76
   3   2  -4  827.79   18.84
   3   2   4  618.37   17.01
   3   2   4  477.80   13.72
  -3  -2  -5  667.56   12.18
  -2   3  -5  553.80   16.18
  -2   3  -5  494.69    9.31
  -2   3   5  604.11   13.90
  -2   3   5  392.96   13.80
   3   2  -5  530.10   15.81
   3   2  -5  494.93   15.18
   3   2   5  469.67   15.66
   3   2   5  332.94   12.62
  -3  -2  -6  329.06    8.87
  -2   3  -6  259.36   11.94
  -2   3  -6  235.02    6.38
  -2   3   6  314.72   10.43
  -2   3   6  219.85   11.03
   2  -3   6  253.00   11.47
   3   2  -6  257.64   12.03
   3   2  -6  252.30   11.51
   3   2   6  230.45   11.61
   3   2   6  164.23    9.55
  -3  -2  -7 2829.17   24.43
  -2   3  -7 2226.80   32.76
  -2   3   7 2700.44   28.85
   2  -3   7 2294.75   31.24
   3   2  -7 2175.33   32.96
   3   2  -7 2248.73   31.87
   3   2   7 2067.71   28.11
   3   2   7 1432.07   25.74
  -3  -2  -8  982.83   14.96
  -2   3   8  933.01   17.58
   2  -3   8  760.01   18.76
   3   2  -8  762.59   20.35
   3   2   8  710.43   17.21
   3   2   8  546.40   17.33
  -3  -2  -9  480.28   11.10
  -2   3  -9  390.03   15.23
  -2   3   9  528.14   13.78
   2  -3   9  450.67   15.39
   3   2  -9  384.80   15.37
   3   2   9  445.21   14.12
   3   2   9  324.42   14.37
  -3  -2 -10   52.48    4.96
  -2   3 -10   45.21    7.39
  -2   3  10   54.79    5.82
   2  -3  10   50.27    7.63
   3   2 -10   47.86    7.49
   3   2  10   55.82    6.78
   3   2  10   31.80    6.71
  -3  -2 -11   76.71    5.69
  -2   3 -11   57.78    8.22
  -2   3  11   75.83    6.60
   2  -3  11   68.41    8.64
   3   2 -11   64.55    8.81
   3   2  11   63.62    7.05
   3   2  11   44.08    7.42
  -3  -2 -12   67.13    5.60
  -2   3 -12   77.50    9.30
  -2   3  12   77.00    6.83
   2  -3  12   64.01    7.66
   3   2 -12   76.44    9.85
   3   2  12   81.77    8.00
   3   2  12   47.09    7.73
  -3  -2 -13  197.57    8.84
  -2   3 -13  194.09   13.02
  -2   3  13  205.80   10.39
   2  -3  13  173.87   11.71
   3   2 -13  171.32   12.74
   3   2  13  189.91   10.73
   3   2  13  136.08   11.27
  -3  -2 -14   47.47    5.89
  -2   3 -14   53.83    8.62
  -2   3  14   47.51    6.78
   2  -3  14   34.42    7.05
   3   2 -14   39.73    7.79
   3   2  14   41.35    6.51
   3   2  14   21.32    6.66
  -3  -2 -15   60.01    6.53
  -2   3 -15   69.59   10.11
  -2   3  15   58.46    7.37
   2  -3  15   56.25    9.24
   3   2 -15   56.01    9.77
   3   2  15   58.35    7.61
   3   2  15   36.05    8.13
  -3  -2 -16 1067.18   21.37
  -2   3 -16 1009.71   28.34
  -2   3  16 1062.27   23.58
   2  -3  16  888.16   25.61
   3   2 -16 1015.90   28.98
   3   2  16  973.91   23.15
   3   2  16  761.04   25.98
  -3  -2 -17  605.41   16.89
  -2   3 -17  596.35   22.71
  -2   3  17  641.01   19.22
  -2   3  17  615.01   23.11
   2  -3  17  540.64   20.90
   3   2 -17  611.84   23.40
   3   2  17  611.82   19.23
   3   2  17  473.26   21.93
  -3  -2 -18   74.06    7.57
  -2   3 -18   68.49   10.86
  -2   3  18   48.54    8.55
   2  -3  18   46.60    9.08
   3   2 -18   56.48    9.90
   3   2  18   63.57    8.44
   3   2  18   44.59    9.67
  -3  -2 -19  205.19   11.27
  -2   3 -19  226.05   15.96
  -2   3  19  212.11   14.73
   2  -3  19  189.18   14.51
   3   2 -19  200.28   15.10
   3   2  19  217.90   12.64
   3   2  19  157.38   15.07
  -3  -2 -20  244.48   12.48
  -2   3 -20  245.13   16.26
  -2   3  20  257.61   16.79
   2  -3  20  226.28   15.93
   3   2 -20  258.88   17.66
   3   2  20  239.63   13.70
   3   2  20  179.31   15.34
  -3  -2 -21  233.15   12.67
  -2   3 -21  230.95   16.20
  -2   3  21  262.20   17.19
   2  -3 -21  252.14   14.07
   2  -3  21  222.65   16.08
   3   2 -21  225.73   16.97
   3   2  21  236.22   13.90
   3   2  21  190.33   16.67
  -3  -2 -22    3.76    4.40
  -2   3 -22    2.87    6.50
  -2   3  22    6.29    5.97
   2  -3 -22    0.98    4.71
   2  -3  22    7.83    6.53
   3   2 -22    2.01    5.65
   3   2  22   10.70    5.42
   3   2  22    5.01    7.00
  -3  -2 -23   13.82    5.57
  -2   3 -23   20.58    7.69
  -2   3  23   16.31    7.15
   2  -3 -23   19.70    6.55
   2  -3  23    8.35    6.48
   3   2 -23   26.27    8.94
   3   2  23   16.70    6.26
   3   2  23   12.50    7.44
  -3  -2 -24   12.10    5.65
  -2   3 -24   10.71    7.17
  -2   3  24   10.86    6.51
   2  -3 -24    9.62    6.04
   2  -3  24   12.01    7.54
   3   2 -24    7.88    6.77
   3   2  24    7.68    5.72
   3   2  24    4.89    6.93
  -3  -2 -25   13.31    5.90
  -3  -2  25   15.37    6.63
  -2   3 -25   10.29    7.07
  -2   3  25   18.35    6.88
   2  -3 -25    9.95    6.23
   2  -3  25    8.49    7.00
   3   2 -25   12.03    8.27
   3   2  25    7.24    5.28
   3   2  25   10.59    8.55
  -3  -2 -26   35.16    7.74
  -3  -2  26   27.62    8.30
  -2   3 -26   22.03    9.04
  -2   3  26   29.47    8.47
   2  -3 -26   46.01    9.33
   2  -3  26   31.95    9.58
   3   2 -26   39.71   10.09
   3   2  26   35.02    8.11
   3   2  26   38.60   12.01
  -3  -2 -27  236.44   17.44
  -3  -2  27  179.65   15.23
  -2   3 -27  226.42   18.14
  -2   3  27  221.37   17.80
   2  -3 -27  259.11   16.52
   2  -3  27  190.99   17.76
   3   2 -27  226.50   18.54
   3   2  27  243.34   15.86
   3   2  27  172.28   18.78
  -3  -2  28  123.54   13.75
  -2   3 -28  138.13   16.21
  -2   3  28  170.54   16.43
   2  -3 -28  163.69   14.15
   2  -3  28  135.71   16.20
   3   2 -28  162.77   17.55
   3   2  28  153.94   13.95
   3   2  28  114.35   17.06
  -3  -2  29   53.60   11.42
  -2   3 -29   69.69   13.83
  -2   3  29   65.58   12.42
   2  -3 -29   64.07   11.35
   2  -3  29   62.89   13.29
   3   2 -29   79.70   14.96
   3   2  29   56.14   13.41
  -3  -2  30   71.72   12.84
  -2   3 -30   76.44   14.41
  -2   3  30   64.61   12.74
   2  -3  30   52.92   12.55
   3   2 -30   77.87   14.95
   3   2  30   44.12   12.87
  -3  -2  31   55.87   12.10
  -2   3 -31   68.21   13.51
  -2   3  31   68.78   13.53
   2  -3  31   63.96   13.53
   3   2 -31   62.57   13.51
   3   2  31   44.61   12.87
  -3  -2  32   74.45   13.73
  -2   3 -32   83.37   15.42
  -2   3  32   87.30   14.46
   2  -3  32  101.88   17.12
   3   2 -32   74.30   14.49
   3   2  32   58.62   14.34
  -3  -2  33   64.98   13.09
  -2   3 -33   99.21   17.04
  -2   3  33   87.76   15.17
   2  -3  33   79.85   16.26
   3   2 -33   72.91   14.88
   3   2  33   74.94   16.20
  -3  -2  34   14.49    8.79
  -2   3 -34   15.47   10.63
  -2   3  34   11.66    8.57
   2  -3  34    9.87    9.23
   3   2 -34    9.01    9.35
   3   2  34   18.89   11.00
  -3  -2  35    9.62    9.77
  -2   3 -35   -1.91    8.52
  -2   3  35    8.65    7.96
   2  -3  35    9.63   10.11
   3   2 -35   -0.74    8.38
   3   2  35    9.77   10.05
  -2   3 -36   14.49   10.88
  -2   3  36   11.64    8.98
   2  -3  36   14.47   10.16
   3   2 -36    5.45    9.06
   3   2  36    8.33   10.07
  -2   3 -37    3.36    9.46
  -2   3  37    5.55   11.74
   2  -3  37   -6.46    7.68
   3   2 -37   -6.26    8.94
   3   2  37   -5.26    7.91
  -2   3 -38   15.28   10.85
   2  -3  38    5.65    9.57
   3   2 -38    5.20   10.05
   3   2  38    1.60   10.61
  -2   3 -39   59.35   15.35
   2  -3  39   48.20   14.61
   3   2 -39   52.75   15.86
   3   2  39   46.43   16.08
   2  -3  40   74.82   17.83
   3   2 -40   68.75   17.44
   3   2  40   52.89   17.01
  -2   3  41   21.09   12.65
   2  -3  41   37.52   14.19
   3   2 -41   32.63   14.56
   3   2  41   26.28   14.90
  -2   3  42    6.53   11.24
   2  -3  42    6.65   10.21
   3   2  42   23.03   13.70
  -2   3  43    3.09   11.42
   2  -3  43    5.06   11.02
   3   2  43    8.35   11.17
  -2   3  44   39.76   16.04
   2  -3  44   49.77   18.10
   3   2  44   26.84   13.92
  -3   3   0 3199.04   36.07
   3   3   0 2491.28   27.68
   3   3   0 2236.82   31.53
   3   3   0 1677.77   18.32
  -3   3  -1  382.20   13.92
  -3   3   1  394.93   13.36
   3   3  -1  309.44   11.42
   3   3  -1  262.77   12.77
   3   3  -1  213.17    6.63
   3   3   1  244.87   13.16
   3   3   1  203.44    8.08
  -3  -3  -2  376.70   10.44
  -3   3  -2  473.72   15.10
  -3   3   2  478.58   14.36
   3   3  -2  371.74   12.50
   3   3  -2  324.86   13.48
   3   3  -2  287.45    7.46
   3   3   2  339.06   15.55
   3   3   2  256.13    9.35
  -3  -3  -3   -0.96    2.56
  -3   3  -3    2.38    4.40
  -3   3  -3    0.51    2.45
  -3   3   3    3.68    3.95
   3   3  -3    2.67    4.42
   3   3  -3   -3.24    4.15
   3   3   3    5.70    6.07
   3   3   3    1.10    3.44
  -3  -3  -4   78.68    5.21
  -3   3  -4   76.36    7.86
  -3   3  -4   62.49    4.77
  -3   3   4   91.79    7.37
   3   3  -4   63.97    7.69
   3   3  -4   57.76    7.27
   3   3   4   88.18    9.72
  -3  -3  -5 1448.18   16.55
  -3   3  -5 1337.51   25.85
  -3   3  -5 1109.09   13.99
  -3   3   5 1538.56   24.63
   3   3  -5 1170.92   23.57
   3   3  -5 1199.06   24.06
   3   3   5 1123.85   23.11
  -3  -3  -6  377.68    8.47
  -3   3  -6  311.78   13.75
  -3   3  -6  258.18    6.50
  -3   3   6  372.35   12.89
   3  -3   6  331.64   13.77
   3   3  -6  284.59   13.23
   3   3  -6  294.61   12.70
   3   3   6  272.81   13.13
  -3  -3  -7  193.11    6.21
  -3   3  -7  152.81   10.22
  -3   3   7  181.59    9.31
   3  -3   7  149.67    9.87
   3   3  -7  146.72   10.22
   3   3  -7  159.78    9.94
   3   3   7  156.47   10.71
  -3  -3  -8  157.06    5.69
  -3  -3   8   88.48    4.47
  -3   3  -8  128.15    9.77
  -3   3   8  149.88    9.03
   3  -3   8  132.82   10.07
   3   3  -8  116.89    9.70
   3   3  -8  122.93    9.08
   3   3   8  127.76    9.92
  -3  -3  -9  416.85    8.77
  -3   3  -9  379.72   15.59
  -3   3   9  443.29   14.46
   3  -3   9  380.92   15.47
   3   3  -9  346.23   15.28
   3   3  -9  369.65   14.49
   3   3   9  343.75   14.14
  -3  -3 -10   37.62    3.91
  -3   3 -10   45.01    7.47
  -3   3  10   51.51    6.73
   3  -3  10   33.93    6.51
   3   3 -10   45.72    7.83
   3   3 -10   44.93    6.90
   3   3  10   42.53    6.90
  -3  -3 -11 1354.35   16.62
  -3   3 -11 1279.41   28.76
  -3   3  11 1448.93   26.27
   3  -3  11 1232.53   27.84
   3   3 -11 1204.22   28.65
   3   3  11 1248.25   25.88
  -3  -3 -12  772.97   13.38
  -3   3 -12  802.40   23.58
  -3   3  12  864.01   21.00
   3  -3  12  741.25   22.56
   3   3 -12  719.62   23.06
   3   3  12  766.47   20.99
  -3  -3 -13  928.53   15.39
  -3  -3  13  657.72   14.93
  -3   3 -13  932.59   26.13
  -3   3  13 1011.36   23.28
   3  -3  13  863.76   24.85
   3   3 -13  873.46   25.95
   3   3  13  908.32   23.06
  -3  -3 -14   65.63    5.55
  -3  -3  14   45.20    5.89
  -3   3 -14   66.67    9.57
  -3   3  14   63.45    7.91
   3  -3  14   49.24    9.01
   3   3 -14   67.04   10.59
   3   3  14   59.28    8.42
  -3  -3 -15  142.23    7.59
  -3  -3  15  109.49    8.08
  -3   3 -15  138.27   11.89
  -3   3  15  156.08   10.78
   3  -3  15  135.01   12.40
   3   3 -15  132.67   12.37
   3   3  15  128.01   10.73
  -3  -3 -16  321.01   10.98
  -3  -3  16  244.65   11.32
  -3   3 -16  306.96   16.79
  -3   3  16  357.50   15.72
   3  -3  16  259.72   16.08
   3   3 -16  287.08   17.06
   3   3  16  312.51   15.22
  -3  -3 -17  413.17   12.86
  -3  -3  17  302.15   13.01
  -3   3 -17  418.08   19.97
  -3   3  17  417.64   17.22
   3  -3  17  363.96   18.41
   3   3 -17  400.20   20.56
   3   3  17  391.63   17.02
  -3  -3 -18   -3.26    3.09
  -3  -3  18    4.49    4.00
  -3   3 -18   -1.59    4.82
  -3   3  18   -0.17    4.49
   3  -3  18    0.49    1.70
   3  -3  18   -2.83    5.30
   3   3 -18    0.83    5.53
   3   3  18    0.52    4.57
   3   3  18    2.45    5.87
  -3  -3 -19  148.66    9.11
  -3  -3  19  113.28    9.67
  -3   3 -19  146.37   13.78
  -3   3  19  167.25   12.05
   3  -3  19  145.03    5.57
   3  -3  19  135.74   13.50
   3   3 -19  149.10   14.02
   3   3  19  149.99   11.93
   3   3  19  107.21   12.64
  -3  -3 -20   86.61    7.79
  -3  -3  20   72.31    8.69
  -3   3 -20   98.17   12.26
  -3   3  20  103.60   10.34
   3  -3  20   95.55    5.20
   3  -3  20  102.08   12.53
   3   3 -20  105.54   14.19
   3   3  20   81.16    9.90
   3   3  20   67.89   11.99
  -3  -3 -21  108.78    8.72
  -3  -3  21   83.42    9.57
  -3   3 -21  108.59   12.30
  -3   3  21  127.62   11.76
   3  -3  21  109.62   12.40
   3   3 -21  110.57   13.13
   3   3  21  126.54   11.52
   3   3  21   90.75   14.22
  -3  -3 -22  171.13   10.59
  -3  -3  22  120.57   11.12
  -3   3 -22  142.40   13.72
  -3   3  22  165.41   12.92
   3  -3  22  144.19   14.00
   3   3 -22  170.26   16.35
   3   3  22  173.38   13.26
   3   3  22  125.55   14.98
  -3  -3 -23  348.34   14.73
  -3  -3  23  257.63   15.27
  -3   3 -23  354.02   20.24
  -3   3  23  355.39   18.12
   3  -3  23  317.60   20.23
   3   3 -23  373.04   21.85
   3   3  23  372.56   18.66
   3   3  23  238.16   19.28
  -3  -3 -24   97.48    9.70
  -3  -3  24   89.72   11.56
  -3   3 -24   97.17   14.00
  -3   3  24  104.85   11.54
   3  -3  24   93.78   14.31
   3   3 -24  104.33   15.34
   3   3  24  103.60   11.79
   3   3  24   75.31   13.97
  -3  -3  25  219.42   15.07
  -3   3 -25  286.49   19.91
  -3   3  25  303.35   17.92
  -3   3  25  306.28   19.89
   3  -3  25  278.68   19.37
   3   3 -25  299.33   21.39
   3   3  25  282.33   17.29
   3   3  25  224.71   19.81
  -3  -3  26   77.82   11.62
  -3   3 -26  125.40   15.13
  -3   3  26  107.73   12.16
  -3   3  26   96.11   13.97
   3  -3  26  119.80   16.62
   3   3 -26  121.62   15.01
   3   3  26  117.79   12.37
   3   3  26   98.69   16.18
  -3  -3  27    0.08    5.42
  -3   3 -27   -1.97    5.94
  -3   3  27   -4.20    5.58
   3  -3  27    0.46    7.17
   3   3 -27    6.19    7.56
   3   3  27    1.45    5.69
   3   3  27    8.44    8.92
  -3  -3  28    8.76    6.97
  -3   3 -28   13.46    8.79
  -3   3  28   13.82    7.64
   3  -3  28   16.92    8.69
   3   3 -28   29.17   11.05
   3   3  28   18.24    7.56
   3   3  28   17.43   10.95
  -3  -3  29  119.51   13.63
  -3   3 -29  151.18   16.30
  -3   3  29  157.16   16.89
   3  -3  29  136.48   16.28
   3   3 -29  152.91   18.37
   3   3  29  165.31   14.74
   3   3  29  119.78   19.18
  -3  -3  30   28.71    9.14
  -3   3 -30   43.71   12.23
  -3   3  30   29.32   10.34
   3  -3  30   29.86   10.48
   3   3 -30   43.53   12.96
   3   3  30   37.76   13.04
  -3  -3  31   52.04   11.78
  -3   3 -31   48.30   11.89
  -3   3  31   59.30   12.67
   3  -3  31   38.95   11.61
   3   3 -31   65.46   15.27
   3   3  31   55.08   15.15
  -3  -3  32   49.99   13.95
  -3   3 -32   49.24   13.43
  -3   3  32   47.34   12.21
   3  -3  32   44.10   12.64
   3   3 -32   48.27   13.72
   3   3  32   48.57   14.36
  -3   3 -33    8.50    9.09
  -3   3  33    3.26    7.49
   3  -3  33   11.51    9.94
   3   3 -33    6.11    9.87
   3   3  33    9.36    9.68
  -3   3 -34  117.03   18.27
  -3   3  34  109.59   17.12
   3  -3  34   83.27   16.67
   3   3 -34  127.03   19.87
   3   3  34   87.25   17.21
  -3   3 -35   77.18   16.50
  -3   3  35  100.61   17.16
   3  -3  35   71.16   15.42
   3   3 -35   78.28   17.19
   3   3  35   54.85   15.27
  -3   3 -36   49.31   13.78
  -3   3  36   51.10   13.56
   3  -3  36   38.60   13.61
   3   3 -36   50.63   15.10
   3   3  36   45.01   14.90
  -3   3 -37   68.29   14.91
  -3   3  37   67.95   15.03
   3  -3  37   51.61   15.01
   3   3 -37   61.32   15.44
   3   3  37   55.94   16.52
  -3   3 -38   10.93   10.86
  -3   3  38    2.92    8.17
   3  -3  38   -1.37    9.24
   3   3 -38   11.99   10.59
   3   3  38   18.91   12.97
  -3   3 -39   11.22   11.79
   3  -3  39    1.23    9.18
   3   3 -39   11.44   11.93
   3   3  39    3.66   11.00
   3  -3  40   11.44   11.99
   3   3 -40    6.68   11.64
   3   3  40   18.22   12.05
   3  -3  41    9.80   10.58
   3   3 -41   22.71   13.77
   3   3  41   20.38   13.73
   3  -3  42    5.90   11.45
   3   3 -42   -6.24   10.00
   3   3  42   -5.45   10.92
  -3   3  43   16.85   12.77
   3  -3  43   36.07   15.50
   3   3 -43   42.29   16.72
   3   3  43   33.50   16.43
  -3   3  44    3.04   10.76
   3  -3  44    4.89   11.30
   3   3  44    2.56   10.58
  -4   3   0  126.27    9.28
   3   4   0   95.00    7.51
   3   4   0   81.18    9.43
  -4   3  -1   24.09    6.04
  -4   3   1   31.19    5.89
   3   4  -1   22.32    5.11
   3   4  -1   17.43    6.38
   3   4   1   22.35    4.50
   3   4   1   16.08    6.31
  -4   3  -2  406.17   15.08
  -4   3   2  493.04   16.04
   3   4  -2  313.48   12.33
   3   4  -2  273.43   13.61
   3   4   2  405.43   11.27
   3   4   2  324.03   14.74
  -4   3  -3  198.77   11.64
  -4   3   3  167.83   10.48
   3   4  -3  146.15    9.14
   3   4  -3  144.66   10.71
   3   4   3  147.92   11.37
  -4   3  -4  120.40    9.41
  -4   3   4  127.78    9.11
  -3  -4  -4   95.42    5.50
   3   4  -4   96.03    8.23
   3   4  -4   91.76    8.71
   3   4   4   83.15    9.63
  -4   3  -5  360.40   14.86
  -4   3   5  516.77   16.65
  -3  -4  -5  342.69    8.52
   3   4  -5  297.91   13.58
   3   4  -5  311.73   13.65
   3   4   5  375.52   16.03
  -4   3  -6  416.88   16.28
  -4   3   6  404.40   15.00
  -3  -4  -6  437.18    8.76
   3   4  -6  334.96   14.32
   3   4  -6  365.16   14.66
   3   4   6  279.79   13.75
   4  -3   6  337.95   15.01
  -4   3  -7  264.81   13.45
  -4   3   7  298.23   12.92
  -3  -4  -7  305.39    6.90
   3   4  -7  215.30   12.28
   3   4  -7  222.79   11.89
   3   4   7  230.25   13.23
   4  -3   7  273.70   13.63
  -4   3  -8  353.26   15.45
  -4   3  -8  281.92    6.28
  -4   3   8  364.75   14.54
  -3  -4  -8  404.11    7.32
   3   4  -8  302.97   14.59
   3   4  -8  322.76   14.37
   3   4   8  297.69   14.58
   4  -3   8  315.56   14.71
  -4   3  -9 1066.26   26.33
  -4   3   9 1168.27   25.24
  -3  -4  -9 1260.79   16.16
   3   4  -9  902.14   24.60
   3   4  -9  994.49   24.14
   3   4   9  924.11   23.96
   4  -3   9  995.35   25.69
  -4   3 -10   62.37    8.87
  -4   3  10   63.55    8.10
  -3  -4 -10   70.50    5.35
  -3  -4  10   39.00    3.56
   3   4 -10   74.58   10.04
   3   4 -10   66.45    7.81
   3   4  10   54.07    8.54
   4  -3  10   35.26    7.19
  -4   3 -11  129.48   11.44
  -4   3  11  137.02   10.26
  -3  -4 -11  123.49    4.61
  -3  -4  11  106.65    5.40
   3   4 -11  112.68   10.85
   3   4 -11  133.88   10.43
   3   4  11  126.17   10.49
   4  -3  11  125.26   11.47
  -4   3 -12   -1.55    4.64
  -4   3  12   -1.01    4.02
  -3  -4 -12    0.25    1.75
  -3  -4  12   -1.77    2.29
   3   4 -12    4.66    5.15
   3   4 -12    1.30    4.25
   3   4  12   -2.29    4.66
   4  -3  12   -0.12    5.30
  -4   3 -13   62.72    9.82
  -4   3  13   68.04    8.98
  -3  -4 -13   52.57    3.90
  -3  -4  13   41.47    5.04
   3   4 -13   52.26    9.75
   3   4  13   55.40    8.33
   4  -3  13   52.65    8.94
  -4   3 -14   57.00    9.33
  -4   3  14   47.15    7.78
  -3  -4 -14   52.87    4.25
  -3  -4  14   39.05    5.28
   3   4 -14   66.15   10.70
   3   4  14   46.09    8.57
   4  -3  14   42.97    8.59
  -4   3 -15  855.53   26.98
  -4   3  15  882.03   24.63
  -3  -4 -15  771.40   13.01
  -3  -4  15  643.89   15.82
   3   4 -15  751.47   26.72
   3   4  15  762.08   23.62
   4  -3  15  726.44   25.19
  -4   3 -16  196.24   14.19
  -4   3  16  182.49   12.70
  -3  -4 -16  179.35    7.36
  -3  -4  16  128.08    8.64
   3   4 -16  194.23   15.08
   3   4  16  167.25   12.89
   4  -3  16  155.92   13.40
  -4   3 -17  347.61   18.34
  -4   3  17  370.81   17.29
  -3  -4 -17  320.01    9.85
  -3  -4  17  257.78   11.76
   3   4 -17  323.94   18.86
   3   4  17  326.91   16.57
   4  -3  17  307.51   18.39
  -4   3 -18  109.64   12.45
  -4   3  18  111.01   10.97
  -3  -4 -18  104.97    6.70
  -3  -4  18   78.38    8.03
   3   4 -18  103.20   13.95
   3   4  18  119.27   11.86
   4  -3  18  101.58   13.40
  -4   3 -19   40.05    9.45
  -4   3  19   42.87    8.18
  -3  -4 -19   35.07    5.04
  -3  -4  19   32.44    6.50
   3   4 -19   27.89    8.60
   3   4  19   24.77    7.30
   4  -3  19   41.08    9.36
  -4   3 -20  177.81   14.64
  -4   3  20  176.50   13.40
  -3  -4 -20  172.23    8.91
  -3  -4  20  127.73   10.02
   3   4 -20  165.51   15.94
   3   4  20  174.10   13.82
   4  -3  20  146.37   14.81
  -4   3 -21  142.77   14.26
  -4   3  21  121.70   12.10
  -3  -4 -21  137.85    9.26
  -3  -4  21  106.94    9.85
   3   4 -21  129.77   14.29
   3   4  21  116.57   12.23
   4  -3  21  134.68   13.95
  -4   3 -22    9.35    6.43
  -4   3  22   13.65    6.48
  -3  -4  22    7.25    4.98
   3   4 -22   12.74    7.64
   3   4  22   14.09    6.75
   4  -3  22   11.47    7.24
  -4   3 -23    3.66    5.77
  -4   3  23    9.28    6.31
  -3  -4  23    9.13    5.52
   3   4 -23   10.70    8.38
   3   4  23   10.61    6.61
   4  -3  23    9.87    7.20
  -4   3 -24    5.11    6.77
  -4   3  24    2.40    5.82
  -3  -4  24    7.59    5.53
   3   4 -24   11.27    8.10
   3   4  24   10.27    6.48
   4  -3  24    7.34    7.86
  -4   3 -25   26.96    9.35
  -4   3  25   28.38    8.25
  -3  -4  25   18.27    6.93
   3   4 -25   26.05    9.85
   3   4  25   27.57    8.22
   3   4  25   16.84    9.06
   4  -3  25   22.29    9.77
  -4   3 -26  162.04   16.52
  -4   3  26  174.73   15.61
  -3  -4  26  139.92   13.13
   3   4 -26  167.86   17.56
   3   4  26  163.30   14.93
   3   4  26  114.20   16.89
   4  -3  26  134.44   15.57
  -4   3 -27  192.05   17.97
  -4   3  27  191.14   16.08
  -3  -4  27  147.83   13.72
   3   4 -27  198.45   19.94
   3   4  27  187.90   16.01
   3   4  27  115.39   17.16
   4  -3  27  171.13   18.30
  -4   3 -28   68.93   13.13
  -4   3  28   51.69   11.19
  -3  -4  28   47.22    9.87
   3   4 -28   78.41   15.49
   3   4  28   51.03   10.80
   3   4  28   32.46   11.52
   4  -3  28   47.95   12.87
  -4   3 -29   59.82   12.57
  -4   3  29   86.44   13.68
   3   4 -29   69.34   15.40
   3   4  29   80.79   12.99
   3   4  29   58.46   14.81
   4  -3  29   68.63   14.00
  -4   3 -30  152.76   17.98
  -4   3  30  168.62   16.53
  -4   3  30  145.34   17.43
   3   4 -30  153.50   21.05
   3   4  30  161.65   16.08
   3   4  30  109.27   19.03
   4  -3  30  144.24   17.55
  -4   3 -31  105.29   17.22
  -4   3  31  111.80   15.40
  -4   3  31   89.65   15.44
   3   4 -31   89.43   17.24
   3   4  31   76.69   15.99
   4  -3  31   89.21   15.94
  -4   3 -32   60.26   13.56
  -4   3  32   67.80   14.91
  -4   3  32   68.17   14.63
   3   4 -32   66.94   15.72
   3   4  32   44.40   13.73
   4  -3  32   50.39   13.63
  -4   3 -33  131.10   19.22
  -4   3  33  121.31   17.83
   3   4 -33  131.20   20.51
   3   4  33   83.71   17.82
   4  -3  33  102.49   17.41
  -4   3 -34   19.33    9.82
  -4   3  34   21.48   10.92
   3   4 -34   19.92   11.83
   3   4  34   18.00   11.74
   4  -3  34   25.27   11.74
  -4   3 -35    2.68    9.36
  -4   3  35    6.33    8.28
   3   4 -35   -2.11    8.49
   3   4  35    4.35   10.24
   4  -3  35    2.95    9.60
  -4   3 -36    7.84    9.11
  -4   3  36   -3.69    7.29
   3   4 -36    6.80    9.78
   3   4  36   -6.55    7.90
   4  -3  36   -2.34    9.21
  -4   3 -37    6.17    9.99
  -4   3  37   -0.83    8.25
   3   4 -37   -1.11    9.18
   3   4  37    0.96    8.96
   4  -3  37   -1.62    8.38
  -4   3 -38   31.23   12.82
  -4   3  38   18.46   10.46
   3   4 -38   31.08   13.92
   3   4  38   19.03   13.50
   4  -3  38   11.45   11.69
  -4   3  39   97.80   18.27
   3   4 -39  129.13   22.15
   3   4  39   81.25   19.81
   4  -3  39   85.62   18.61
   3   4 -40   31.94   14.47
   3   4  40   14.29   11.34
   4  -3  40   40.02   14.85
   3   4 -41   35.90   15.03
   3   4  41   35.09   15.74
   4  -3  41   30.23   13.93
   3   4 -42   54.10   17.60
   3   4  42   38.46   16.55
   4  -3  42   26.42   14.37
   3   4 -43   24.92   15.59
   3   4  43    9.87   13.50
   4  -3  43   27.63   13.90
  -4   2   0  502.11   15.96
   2   4   0  363.25   11.10
   2   4   0  349.32   15.74
  -4   2  -1  875.08   20.33
  -4   2   1  812.68   19.55
   2   4  -1  639.67   15.05
   2   4  -1  612.55   18.66
   2   4   1  587.76   12.86
   2   4   1  570.49   17.80
  -4   2  -2 1846.48   29.22
  -4   2   2 1800.50   28.58
   2   4  -2 1355.95   22.47
   2   4  -2 1282.18   24.87
   2   4   2 1368.67   17.61
   2   4   2 1315.14   25.39
  -4   2  -3  118.11    8.96
  -4   2   3  129.43    9.14
   2   4  -3   97.95    8.27
   2   4  -3   85.43    8.99
   2   4   3  104.33    5.55
   2   4   3  113.55   10.11
  -4   2  -4  742.16   19.32
  -4   2   4  848.19   20.16
   2   4  -4  575.95   16.65
   2   4  -4  589.72   17.39
   2   4   4  665.18   10.38
   2   4   4  608.90   18.17
   4  -2   4  672.43   18.96
  -4   2  -5  459.77   15.71
  -4   2   5  474.88   15.84
   2   4  -5  336.75   13.72
   2   4  -5  353.38   13.48
   2   4   5  354.02   14.41
   4  -2   5  375.31   14.54
  -4   2  -6  174.44   10.58
  -4   2   6  174.22   10.61
   2   4  -6  148.63    9.97
   2   4  -6  149.91    9.97
   2   4   6  152.49   10.44
   4  -2   6  173.41   10.78
  -4   2  -7   67.97    8.38
  -4   2   7  100.14    8.40
   2   4  -7   69.30    8.57
   2   4  -7   69.52    7.22
   2   4   7   90.10    8.74
   4  -2   7   77.72    8.35
  -4   2  -8  111.23    9.13
  -4   2   8   94.19    8.30
  -2  -4   8   86.90    4.40
   2   4  -8   84.39    9.26
   2   4  -8   76.05    7.76
   2   4   8   78.43    8.35
   4  -2   8   88.45    9.26
  -4   2  -9  507.88   17.75
  -4   2   9  542.84   17.63
  -2  -4   9  481.80    9.67
   2   4  -9  453.90   17.63
   2   4  -9  465.01   15.64
   2   4   9  453.34   16.65
   4  -2   9  456.75   17.60
  -4   2 -10  136.51   10.19
  -4   2  10  136.68   10.12
  -2  -4  10  103.47    5.60
   2   4 -10  114.48   10.19
   2   4 -10  118.99    8.94
   2   4  10  117.72   10.24
   4  -2  10  104.49    9.75
  -4   2 -11  674.88   20.82
  -4   2  11  653.12   19.87
  -2  -4  11  546.06   12.13
   2   4 -11  589.82   20.70
   2   4 -11  650.20   18.66
   2   4  11  555.61   18.84
   4  -2  11  554.39   19.87
  -4   2 -12  454.13   17.68
  -4   2  12  488.35   17.83
  -2  -4  12  403.84   11.40
   2   4 -12  408.75   18.32
   2   4 -12  459.70   16.16
   2   4  12  450.96   17.83
   4  -2  12  425.54   18.49
  -4   2 -13 1087.41   27.40
  -4   2  13 1147.10   26.93
  -2  -4 -13  992.06   11.34
  -2  -4  13  891.16   17.49
   2   4 -13  909.82   26.79
   2   4  13 1017.10   26.28
   4  -2  13  999.89   27.89
  -4   2 -14  277.70   15.34
  -4   2  14  286.09   14.88
  -2  -4 -14  247.64    6.80
  -2  -4  14  224.88   10.07
   2   4 -14  235.97   15.17
   2   4  14  244.72   14.49
   4  -2  14  233.69   14.86
  -4   2 -15  346.92   17.16
  -4   2  15  354.80   16.28
  -2  -4 -15  330.07    8.50
  -2  -4  15  268.81   11.49
   2   4 -15  313.59   17.44
   2   4  15  316.44   16.28
   4  -2  15  308.88   17.63
  -4   2 -16   97.61   10.34
  -4   2  16  124.01   11.32
  -2  -4 -16  121.13    6.23
  -2  -4  16   97.34    8.35
   2   4 -16  113.44   12.15
   2   4  16  133.28   11.35
   4  -2  16   86.39   11.93
  -4   2 -17   40.39    8.76
  -4   2  17   25.41    6.85
  -2  -4 -17   41.96    4.93
  -2  -4  17   23.31    5.70
   2   4 -17   36.00    8.62
   2   4  17   41.30    8.50
   4  -2  17   31.55    3.88
   4  -2  17   25.76    8.72
  -4   2 -18   56.82    9.77
  -4   2  18   65.68    9.72
  -2  -4 -18   47.39    5.42
  -2  -4  18   44.12    7.22
   2   4 -18   48.27    9.87
   2   4  18   57.65    9.48
   4  -2  18   52.11    4.54
   4  -2  18   51.00   10.02
  -4   2 -19   80.03   11.15
  -4   2  19   69.02   10.43
  -2  -4 -19   84.82    6.65
  -2  -4  19   58.25    8.18
   2   4 -19   74.50   12.16
   2   4  19   69.30   10.09
   4  -2  19   53.68    4.72
   4  -2  19   58.61   11.44
  -4   2 -20   52.55   10.09
  -4   2  20   36.47    8.05
  -2  -4 -20   50.31    5.99
  -2  -4  20   32.41    6.93
   2   4 -20   53.01   11.12
   2   4  20   41.11    8.65
   4  -2  20   36.17    4.99
   4  -2  20   36.36    9.84
  -4   2 -21   99.62   13.18
  -4   2  21   89.21   11.89
  -2  -4 -21  100.24    7.64
  -2  -4  21   61.12    8.86
   2   4 -21   86.16   13.46
   2   4  21   94.47   12.16
   4  -2  21   75.44   12.89
  -4   2 -22  199.83   15.15
  -4   2  22  215.81   15.42
  -2  -4 -22  198.46   10.73
  -2  -4  22  153.67   12.08
   2   4 -22  182.55   16.80
   2   4  22  213.26   15.39
   4  -2  22  192.76   16.97
  -4   2 -23  157.97   14.61
  -2  -4  23  124.33   11.61
   2   4 -23  133.36   15.49
   2   4  23  175.87   14.53
   4  -2  23  147.99   15.03
  -4   2 -24  110.65   13.16
  -2  -4  24   96.03   10.95
   2   4 -24  147.09   16.25
   2   4  24  102.81   12.26
   4  -2  24  118.36   16.16
  -4   2 -25  113.87   12.87
  -2  -4  25   87.27   11.86
   2   4 -25   87.57   14.12
   2   4  25  123.86   13.19
   4  -2  25   94.78   14.49
  -4   2 -26  121.99   14.14
  -2  -4  26   96.01   11.94
   2   4 -26  115.38   16.14
   2   4  26  139.69   13.99
   4  -2  26  110.89   16.45
  -4   2 -27   30.52    9.90
  -2  -4  27   29.94    8.79
   2   4 -27   23.42    9.82
   2   4  27   32.88    9.36
   4  -2  27   20.55   10.41
  -4   2 -28    1.81    6.93
  -2  -4  28    2.41    6.34
   2   4 -28    4.66    7.78
   2   4  28    3.63    6.34
   4  -2  28   13.88    9.50
  -4   2 -29   57.17   12.08
  -2  -4  29   35.68    9.77
   2   4 -29   61.15   14.19
   2   4  29   52.85   11.17
   4  -2  29   39.32   12.42
  -4   2 -30    6.44    7.44
  -2  -4  30   10.36    7.51
   2   4 -30    4.44    9.19
   2   4  30    8.49    6.83
   2   4  30    4.67    8.44
   4  -2  30   -0.91    8.44
  -4   2 -31   56.47   12.70
  -2  -4  31   48.23   11.03
   2   4 -31   49.70   13.16
   2   4  31   69.05   12.86
   2   4  31   42.53   14.09
   4  -2  31   57.44   14.41
  -4   2 -32   23.72   10.59
   2   4 -32   26.05   11.37
   2   4  32   17.82    9.06
   2   4  32   11.67    9.92
   4  -2  32   24.36   11.91
  -4   2 -33   15.07    9.58
   2   4 -33   27.08   12.65
   2   4  33   11.88   11.12
   4  -2  33   29.73   11.67
  -4   2 -34   69.07   14.58
  -4   2  34   94.49   16.18
   2   4 -34   83.93   17.58
   2   4  34   63.87   15.12
   4  -2  34   74.94   16.31
  -4   2 -35  107.92   17.56
  -4   2  35  101.12   16.75
   2   4 -35  112.81   19.00
   2   4  35   91.07   18.09
   4  -2  35   82.18   17.46
  -4   2 -36   25.85   12.99
  -4   2  36   31.31   10.98
   2   4 -36   29.49   13.13
   2   4  36   12.38   12.03
   4  -2  36   25.71   11.71
  -4   2  37  111.31   17.88
   2   4 -37  129.23   21.29
   2   4  37   66.20   16.85
   4  -2  37   92.33   19.05
  -4   2  38   31.77   11.74
   2   4 -38   34.15   13.23
   2   4  38   14.39   12.77
   4  -2  38   21.48   11.76
   2   4 -39   12.32   11.98
   2   4  39    7.46   11.52
   4  -2  39   13.34   11.89
   2   4 -40   20.43   13.02
   2   4  40    8.05   10.88
   4  -2  40   -3.46    9.51
   2   4 -41    1.75   10.22
   2   4  41    9.95   12.30
   4  -2  41    7.07   11.19
  -4   2  42    3.36    9.65
   2   4 -42   -1.33   11.45
   2   4  42   -3.96    9.13
   4  -2  42    0.37   10.95
  -4   2  43   13.88   11.54
   2   4 -43   44.27   16.43
   2   4  43   27.50   15.22
   4  -2  43   28.19   14.37
   2   4 -44   -0.89   11.88
   2   4  44   18.19   14.27
   4  -2  44   13.85   12.08
  -4   1   0  362.14   13.61
   1   4   0  262.10    9.72
   1   4   0  258.74   12.69
  -4   1  -1  104.22    8.45
  -4   1   1   96.46    8.32
   1   4  -1   73.32    6.97
   1   4  -1  107.35   10.49
   1   4   1   75.06    6.02
   1   4   1   91.52    9.55
  -4   1  -2  437.08   14.32
  -4   1   2  481.13   15.13
   1   4  -2  339.73   12.03
   1   4  -2  342.16   14.26
   1   4   2  361.94    9.24
   1   4   2  358.19   14.05
   4  -1   2  407.32   13.92
  -4   1  -3 2691.78   33.52
  -4   1   3 2635.13   33.79
   1   4  -3 1948.57   27.25
   1   4  -3 1841.01   27.58
   1   4   3 2143.06   18.91
   1   4   3 2043.18   30.23
   4  -1   3 2304.42   31.38
  -4   1  -4 1170.65   22.59
  -4   1   4 1216.62   23.57
   1   4  -4  862.77   19.45
   1   4  -4  828.84   18.83
   1   4   4 1002.62   11.64
   1   4   4  992.06   21.80
   4  -1   4 1025.23   21.98
  -4   1  -5  631.37   17.33
  -4   1   5  611.41   17.34
   1   4  -5  481.92   15.37
   1   4  -5  470.46   14.22
   1   4   5  513.33   16.72
   4  -1   5  539.23   16.90
  -4   1  -6   50.71    6.98
  -4   1   6   28.12    5.77
   1   4  -6   25.56    5.84
   1   4  -6   36.47    6.07
   1   4   6   31.85    6.50
   4  -1   6   29.05    3.66
   4  -1   6   23.67    5.77
  -4   1  -7  686.84   18.44
  -4   1   7  636.97   18.27
   1   4  -7  545.59   17.36
   1   4  -7  569.51   15.39
   1   4   7  562.15   17.56
   4  -1   7  632.79   11.13
   4  -1   7  549.06   17.56
  -4   1  -8  104.33    8.32
  -4   1   8  146.74   10.31
  -1  -4   8  147.38    6.75
   1   4  -8  104.43    9.36
   1   4  -8  109.37    8.17
   1   4   8  124.30    9.57
   4  -1   8  139.38    5.63
   4  -1   8  120.35   10.14
  -4   1  -9  854.26   20.94
  -4   1   9  795.47   21.26
  -1  -4   9  785.30   14.56
   1   4  -9  741.20   21.32
   1   4  -9  815.85   18.44
   1   4   9  712.99   20.30
   4  -1   9  765.12   11.40
   4  -1   9  634.98   19.84
  -4   1 -10   23.23    5.69
  -4   1  10   16.87    5.26
  -1  -4  10   25.73    4.27
   1   4 -10   16.55    5.70
   1   4 -10   22.49    4.74
   1   4  10   18.98    5.50
   4  -1  10   29.00    3.22
   4  -1  10   19.52    5.99
  -4   1 -11  104.46    9.19
  -4   1  11   91.64    9.16
  -1  -4  11   86.31    6.36
   1   4 -11   89.62    9.38
   1   4 -11  105.76    7.98
   1   4  11  100.43    9.18
   4  -1  11  101.07    4.91
   4  -1  11   83.31    9.90
  -4   1 -12   56.25    7.68
  -4   1  12   56.50    7.95
  -1  -4  12   52.50    5.77
   1   4 -12   57.48    9.35
   1   4 -12   50.34    6.28
   1   4  12   60.62    3.51
   1   4  12   55.62    8.10
   4  -1  12   57.70    4.42
   4  -1  12   57.54    9.28
  -4   1 -13   14.58    5.52
  -4   1  13   13.93    5.18
  -1  -4  13   14.19    4.22
   1   4 -13   10.86    5.70
   1   4  13   12.06    5.25
   4  -1  13   13.87    3.22
   4  -1  13    7.79    5.48
  -4   1 -14   10.76    5.43
  -4   1  14   -1.54    4.20
  -1  -4  14    6.23    3.88
   1   4 -14   14.41    6.24
   1   4  14    6.97    5.13
   4  -1  14    5.47    3.37
   4  -1  14    3.36    5.84
  -4   1 -15  752.38   22.74
  -4   1  15  695.01   22.57
  -1  -4 -15  778.92   13.60
  -1  -4  15  567.89   16.97
   1   4 -15  691.01   24.78
   1   4  15  671.96   22.69
   4  -1  15  672.52   12.62
   4  -1  15  595.12   22.72
  -4   1 -16  313.18   15.42
  -1  -4 -16  333.19   10.02
  -1  -4  16  270.43   12.84
   1   4 -16  303.70   17.38
   1   4  16  332.04   16.99
   4  -1  16  325.99    9.70
   4  -1  16  282.07   16.90
  -4   1 -17  734.32   23.45
  -1  -4 -17  779.19   15.55
  -1  -4  17  640.06   19.40
   1   4 -17  745.62   26.49
   1   4  17  736.17   24.53
   4  -1 -17  805.12   25.36
   4  -1  17  723.97   13.97
   4  -1  17  621.99   24.78
  -4   1 -18   62.17    9.75
  -1  -4 -18   70.26    6.34
  -1  -4  18   58.14    8.37
   1   4 -18   73.37   11.81
   1   4  18   68.29   10.16
   4  -1 -18   77.94   11.08
   4  -1  18   64.19    5.97
   4  -1  18   54.12   10.85
  -4   1 -19  285.33   16.06
  -1  -4 -19  305.12   11.35
  -1  -4  19  223.18   13.21
   1   4 -19  269.40   17.63
   1   4  19  292.75   16.85
   4  -1 -19  293.26   17.11
   4  -1  19  269.42    9.78
   4  -1  19  246.14   17.75
  -4   1 -20  150.70   12.87
  -1  -4 -20  174.24    9.38
  -1  -4  20  118.18   10.90
   1   4 -20  123.56   13.34
   1   4  20  145.41   13.09
   4  -1 -20  163.44   13.78
   4  -1  20  150.37    8.11
   4  -1  20  120.45   14.04
  -4   1 -21  256.33   16.06
  -1  -4 -21  268.49   11.71
  -1  -4  21  193.10   13.29
   1   4  21  240.62   16.09
   4  -1 -21  261.73   16.90
   4  -1  21  238.55   10.00
   4  -1  21  196.47   16.20
  -4   1 -22   12.26    5.89
  -1  -4 -22   16.72    4.88
  -1  -4  22    6.34    5.30
   1   4 -22   14.69    7.51
   1   4  22   14.83    6.70
   4  -1 -22   17.93    7.74
   4  -1  22   13.04    8.23
  -4   1 -23    3.71    5.85
  -1  -4 -23    9.65    4.59
  -1  -4  23    8.64    5.87
   1   4 -23   11.69    8.08
   1   4  23    1.91    5.16
   4  -1 -23    6.77    6.14
   4  -1  23    5.67    6.73
  -4   1 -24   26.40    8.01
  -1  -4  24   16.60    6.85
   1   4 -24   27.03    9.11
   1   4  24   16.89    7.05
   4  -1 -24   34.60    9.19
   4  -1  24   21.53    8.87
  -4   1 -25    1.60    6.16
  -1  -4  25   10.53    6.26
   1   4 -25   14.96    8.52
   1   4  25   23.60    7.78
   4  -1 -25   12.70    7.78
   4  -1  25    3.17    7.44
  -4   1 -26   61.27   10.88
  -1  -4  26   65.51   11.02
   1   4 -26   46.49   11.29
   1   4  26   72.10   12.01
   4  -1 -26   53.85   10.68
   4  -1  26   58.24   13.28
  -4   1 -27  162.75   15.20
  -1  -4  27  146.16   14.12
   1   4 -27  166.71   17.06
   1   4  27  181.02   15.94
   4  -1 -27  198.97   16.62
   4  -1  27  139.33   17.26
  -4   1 -28  173.41   16.20
  -1  -4  28  154.85   14.90
   1   4 -28  202.17   19.70
   1   4  28  183.72   16.62
   4  -1 -28  216.85   17.66
   4  -1  28  153.99   18.29
  -4   1 -29  128.89   14.88
  -1  -4  29  130.15   14.49
   1   4 -29  112.61   16.68
   1   4  29  137.32   15.25
   4  -1 -29  173.76   17.16
   4  -1  29   96.89   16.20
  -4   1 -30    4.99    7.49
  -1  -4  30    6.93    7.19
   1   4 -30   11.99    9.75
   1   4  30    9.55    7.76
   4  -1 -30   10.36    8.57
   4  -1  30    6.39    8.74
  -4   1 -31   79.91   13.93
  -1  -4  31   80.25   13.93
   1   4 -31   88.60   15.64
   1   4  31   94.47   14.24
   4  -1 -31   97.51   15.62
   4  -1  31   77.89   16.65
  -4   1 -32  157.03   17.02
  -1  -4  32  141.04   16.75
   1   4 -32  158.09   21.17
   1   4  32  178.49   17.48
   4  -1 -32  189.76   18.96
   4  -1  32  116.12   18.54
  -4   1 -33   76.73   14.22
  -1  -4  33   65.12   13.60
   1   4 -33   71.82   15.05
   1   4  33   73.86   14.22
   4  -1 -33   84.77   15.39
   4  -1  33   64.07   15.94
  -1  -4  34    8.22    8.20
   1   4 -34   -0.76    9.46
   1   4  34   -6.50    7.69
   4  -1 -34   -7.32    6.85
   4  -1  34    4.66    9.77
   1   4 -35    0.46    8.57
   1   4  35    7.39   10.49
   4  -1 -35    6.16    9.60
   4  -1  35    6.33   10.11
   1   4 -36    2.63    9.99
   1   4  36    4.35    9.87
   4  -1 -36   -0.27   10.11
   4  -1  36   -3.27    9.16
  -4   1  37    7.00    8.74
   1   4 -37   14.37   10.39
   1   4  37    8.11   10.54
   4  -1  37    7.68   11.07
   1   4 -38   19.30   12.33
   1   4  38    0.86   10.92
   4  -1  38   22.76   11.76
   1   4 -39  108.19   19.67
   1   4  39   72.00   17.28
   4  -1  39   92.69   19.87
  -4   1  40   49.23   14.49
   1   4 -40   90.58   19.64
   1   4  40   45.82   16.31
   4  -1  40   74.20   18.88
  -4   1  41   49.48   16.94
   1   4 -41   55.18   15.87
   1   4  41   41.94   15.25
   4  -1  41   29.29   13.73
   1   4 -42    9.94   12.37
   1   4  42    9.21   11.79
   4  -1  42    8.64   10.51
   1   4 -43   69.07   18.19
   1   4  43   45.09   15.76
   4  -1  43   56.80   17.75
   1   4 -44   22.13   14.78
   1   4  44   27.62   16.09
   4  -1  44   12.86   12.64
  -4   0   0 2637.58   32.09
   0   4   0 2215.13   25.00
   0   4   0 2019.26   27.46
  -4   0  -1 1873.81   26.81
  -4   0   1 1707.23   26.22
   0   4  -1 1457.46   21.61
   0   4  -1 1321.74   22.05
   0   4   1 1486.75   19.47
   0   4   1 1354.57   23.20
   4   0   1 1554.74   22.67
   4   0   1 1542.57   23.50
  -4   0  -2 1101.73   20.70
  -4   0   2  965.07   20.56
   0   4  -2  849.44   17.76
   0   4  -2  790.51   17.66
   0   4   2  861.62   14.26
   0   4   2  764.45   18.27
   4   0   2  884.87   17.11
   4   0   2  805.71   17.75
  -4   0  -3   15.50    4.62
  -4   0   3   15.55    5.23
   0   4  -3   19.30    5.15
   0   4  -3   30.40    6.68
   0   4   3   18.61    3.53
   0   4   3   15.89    5.42
   4   0   3   11.45    4.13
   4   0   3   14.15    5.06
  -4   0  -4  126.22    8.60
  -4   0   4   98.20    8.37
   0   4  -4   90.59    7.98
   0   4  -4  104.87    9.35
   0   4   4  102.69    5.36
   0   4   4   99.74    9.31
   4   0   4   96.36    7.02
   4   0   4   84.96    8.50
  -4   0  -5   56.60    6.71
  -4   0   5   39.58    6.46
   0   4  -5   39.75    6.36
   0   4  -5   42.48    6.29
   0   4   5   47.25    4.00
   0   4   5   35.83    6.21
   4   0   5   41.30    5.11
   4   0   5   32.83    6.06
  -4   0  -6  591.91   15.82
  -4   0   6  479.54   15.91
   0   4  -6  457.71   15.50
   0   4  -6  430.18   12.84
   0   4   6  573.61    9.18
   0   4   6  446.83   15.86
   4   0   6  490.42   11.84
   4   0   6  389.72   14.49
  -4   0  -7  238.16   10.80
  -4   0   7  214.08   11.47
   0   4  -7  204.65   11.35
   0   4  -7  203.79    9.23
   0   4   7  267.48    6.31
   0   4   7  200.54   11.27
   4   0   7  186.87    7.79
   4   0   7  158.06   10.86
  -4   0  -8  385.30   13.40
  -4   0   8  295.30   13.70
   0  -4   8  353.10   11.20
   0   4  -8  298.00   13.65
   0   4  -8  319.29   10.78
   0   4   8  437.14    7.88
   0   4   8  317.28   13.88
   4   0   8  317.65    9.67
   4   0   8  262.69   12.92
  -4   0  -9   99.94    8.01
  -4   0   9   71.29    8.00
   0  -4   9   88.45    6.85
   0   4  -9   75.22    8.33
   0   4  -9   82.56    6.48
   0   4   9  102.59    4.50
   0   4   9   87.83    8.54
   4   0   9   87.17    6.12
   4   0   9   68.07    8.18
  -4   0 -10   69.15    7.25
  -4   0  10   69.73    8.82
   0  -4  10   66.42    6.28
   0   4 -10   67.89    8.91
   0   4 -10   63.57    6.12
   0   4  10   81.55    4.35
   0   4  10   55.25    7.69
   4   0  10   61.37    5.80
   4   0  10   57.90    8.40
  -4   0 -11  579.97   17.06
   0  -4  11  509.18   14.76
   0   4 -11  479.88   18.29
   0   4 -11  556.89   13.99
   0   4  11  638.05   10.97
   0   4  11  494.25   18.03
   4   0  11  510.26   12.42
   4   0  11  419.06   17.28
  -4   0 -12  485.58   16.14
   0  -4  12  435.69   14.36
   0   4 -12  433.80   18.02
   0   4 -12  482.68   13.41
   0   4  12  530.45   10.73
   0   4  12  411.79   17.24
   4   0 -12  424.95   17.55
   4   0  12  429.92   11.76
   4   0  12  362.00   17.06
  -4   0 -13  505.10   16.84
   0  -4  13  415.43   14.66
   0   4 -13  431.16   18.42
   0   4  13  526.76   11.42
   0   4  13  450.27   18.03
   4   0 -13  482.95   18.68
   4   0  13  464.25   12.37
   4   0  13  385.10   18.02
  -4   0 -14  252.68   12.82
   0  -4  14  193.65   10.92
   0   4 -14  208.05   13.90
   0   4  14  241.14    8.65
   0   4  14  213.11   13.31
   4   0 -14  234.65   14.07
   4   0  14  243.93    9.92
   4   0  14  181.96   13.48
  -4   0 -15  161.31   11.00
   0  -4  15  129.11   10.12
   0   4 -15  148.43   13.31
   0   4  15  164.76    7.81
   0   4  15  147.68   11.83
   4   0 -15  157.18   12.35
   4   0  15  139.79    8.44
   4   0  15  113.96   12.33
  -4   0 -16   44.62    7.59
   0  -4  16   33.72    6.80
   0   4 -16   46.55    9.26
   0   4  16   45.33    5.43
   0   4  16   41.53    8.47
   4   0 -16   43.32    8.98
   4   0  16   38.25    5.58
   4   0  16   32.88    8.77
  -4   0 -17  187.87   12.47
   0  -4  17  151.71   11.15
   0   4 -17  163.10   13.68
   0   4  17  189.72   13.87
   4   0 -17  189.42   14.32
   4   0  17  170.85    9.16
   4   0  17  141.98   14.07
  -4   0 -18   50.00    8.15
   0  -4  18   46.44    8.08
   0   4 -18   40.69    9.26
   0   4  18   48.99    9.16
   4   0 -18   59.05   10.41
   4   0  18   48.49    6.31
   4   0  18   44.82   10.48
  -4   0 -19  181.41   12.96
   0  -4 -19  196.76   10.14
   0  -4  19  154.63   11.86
   0   4 -19  166.48   14.42
   0   4  19  176.40   14.05
   4   0 -19  181.34   14.73
   4   0  19  160.08    9.40
   4   0  19  139.18   13.73
  -4   0 -20   89.95   11.13
   0  -4 -20   81.45    7.63
   0  -4  20   65.78    9.73
   0   4 -20   72.96   11.54
   0   4  20   67.67   10.02
   4   0 -20  100.58   13.14
   4   0  20   81.55    7.69
   4   0  20   81.80   13.36
  -4   0 -21    0.12    4.61
   0  -4 -21   -1.60    3.31
   0  -4  21    1.48    5.03
   0   4 -21   -4.88    5.08
   0   4  21    3.32    5.38
   4   0 -21   -0.98    4.96
   4   0  21    5.57    3.91
   4   0  21    1.94    6.11
  -4   0 -22   31.63    7.95
   0  -4 -22   37.86    6.44
   0  -4  22   34.13    8.05
   0   4 -22   26.03    9.18
   0   4  22   29.32    8.10
   4   0 -22   34.89    9.30
   4   0  22   32.93    6.02
   4   0  22   29.00    9.28
  -4   0 -23  259.36   16.25
   0  -4 -23  272.62   13.36
   0  -4  23  220.83   15.40
   0   4 -23  244.00   18.59
   0   4  23  219.69   16.36
   4   0 -23  261.57   18.17
   4   0  23  247.96   12.10
   4   0  23  187.16   16.84
  -4   0 -24  423.12   20.14
   0  -4 -24  458.32   17.28
   0  -4  24  393.03   20.21
   0   4 -24  398.19   22.72
   0   4  24  454.64   22.71
   4   0 -24  446.95   22.79
   4   0  24  353.82   22.24
  -4   0 -25  184.53   14.54
   0  -4  25  170.68   14.69
   0   4 -25  194.78   17.26
   0   4  25  192.17   16.21
   4   0 -25  214.95   16.94
   4   0  25  131.57   15.32
  -4   0 -26    0.83    5.40
   0  -4  26    0.76    5.65
   0   4 -26   -0.52    6.98
   0   4  26    0.89    5.89
   4   0 -26   -4.32    5.28
   4   0  26    4.30    7.19
  -4   0 -27   17.21    7.56
   0  -4  27   10.31    7.36
   0   4 -27   11.78    8.87
   0   4  27   13.28    7.73
   4   0 -27   16.18    8.45
   4   0  27    3.15    8.54
  -4   0 -28   18.76    7.69
   0  -4  28   22.44    8.96
   0   4 -28   23.38    9.77
   0   4  28   22.94    8.57
   4   0 -28   31.35   10.61
   4   0  28   13.13   10.19
  -4   0 -29   16.48    7.98
   0  -4  29   14.29    8.22
   0   4 -29   14.36    9.80
   0   4  29   13.80    8.20
   4   0 -29   22.34    9.94
   4   0  29   10.80    8.91
  -4   0 -30   67.36   12.32
   0  -4  30   48.15   11.54
   0   4 -30   82.92   15.81
   0   4  30   69.67   12.89
   4   0 -30   74.74   13.80
   4   0  30   77.25   16.09
  -4   0 -31   20.65    8.65
   0  -4  31   15.40    9.11
   0   4 -31   -1.37    7.76
   0   4  31   14.93    8.59
   4   0 -31   26.81   11.12
   4   0  31   18.22   10.29
   0  -4  32   85.79   14.93
   0   4 -32  105.14   17.51
   0   4  32   91.27   14.88
   4   0 -32   96.97   15.67
   4   0  32   95.00   18.15
   0  -4  33   25.00   10.26
   0   4 -33   44.00   13.46
   0   4  33   32.83   10.43
   4   0 -33   51.54   13.63
   4   0  33   16.77   10.65
   0  -4  34   35.34   11.67
   0   4 -34   32.71   11.61
   0   4  34   31.60   10.70
   4   0 -34   45.74   12.96
   4   0  34   25.36   12.64
   0  -4  35   98.05   16.31
   0   4 -35  138.02   19.92
   0   4  35  102.71   16.58
   4   0 -35  124.54   18.54
   4   0  35  104.80   19.06
   0  -4  36   31.16   11.99
   0   4 -36   56.01   15.72
   4   0 -36   62.93   15.35
   4   0  36   22.35   11.84
  -4   0  37   49.53   13.43
   0  -4  37   67.41   21.32
   0   4 -37   70.10   16.74
   4   0 -37   73.74   16.45
   4   0  37   34.57   14.31
  -4   0  38    9.48    9.41
   0   4 -38   14.64   10.81
   0   4  38   10.68   11.29
   4   0 -38   11.78   10.65
   4   0  38   10.68   11.83
   0   4 -39   47.19   15.39
   0   4  39    8.57   10.53
   4   0  39    5.38   10.48
   0   4 -40   -5.67    9.84
   0   4  40   -1.48    9.35
   4   0  40   12.37   10.68
   0   4 -41   12.10   11.00
   0   4  41   13.11   12.01
   4   0  41   16.74   12.20
   0   4 -42    6.97   11.86
   0   4  42   -0.73    9.57
   4   0  42   14.61   13.01
   0   4 -43   20.23   14.66
   0   4  43   -0.25   11.56
   4   0  43   22.49   14.26
   0   4  44   19.59   14.05
   4   0  44   45.06   17.28
  -4  -1   0  320.08   11.86
  -1   4   0  303.68   10.73
  -1   4   0  267.23   11.25
   4   1   0  268.81   11.42
   4   1   0  273.86   10.22
  -4  -1  -1   97.26    8.08
  -4  -1   1   71.87    7.36
  -1   4  -1   72.90    7.52
  -1   4  -1   76.91    7.56
  -1   4   1   76.44    6.78
  -1   4   1   65.29    7.19
   4   1  -1   61.53    7.46
   4   1   1   63.42    7.90
   4   1   1   74.80    7.20
  -4  -1  -2  480.30   13.83
  -4  -1   2  377.36   13.78
  -1   4  -2  427.11   13.83
  -1   4  -2  388.78   12.25
  -1   4   2  422.37   11.79
  -1   4   2  333.10   12.64
   4   1  -2  414.42   14.12
   4   1   2  337.64   12.52
   4   1   2  311.73   11.54
  -4  -1  -3 2794.82   30.86
  -4  -1   3 2039.62   29.61
  -1   4  -3 2328.88   30.75
  -1   4  -3 2038.02   24.88
  -1   4   3 2540.49   25.79
  -1   4   3 1891.70   28.44
   4   1  -3 2320.14   31.75
   4   1   3 2033.64   26.81
   4   1   3 1777.70   25.79
  -4  -1  -4 1373.09   21.81
  -4  -1   4  931.19   20.87
  -1   4  -4 1075.67   21.83
  -1   4  -4  994.93   17.29
  -1   4   4 1157.07   17.12
  -1   4   4  827.44   19.94
   4   1   4  871.57   17.80
   4   1   4  767.55   18.17
  -4  -1  -5  737.67   16.25
  -4  -1   5  506.45   16.20
  -1   4  -5  593.92   17.14
  -1   4  -5  545.25   13.11
  -1   4   5  674.21   12.99
  -1   4   5  462.04   15.47
   4   1   5  515.76   14.05
   4   1   5  418.67   14.20
  -4  -1  -6   36.24    5.33
  -4  -1   6   44.37    6.95
  -1   4  -6   34.11    6.65
  -1   4  -6   29.44    5.03
  -1   4   6   60.18    5.03
  -1   4   6   35.88    6.19
   4   1   6   29.34    5.47
   4   1   6   34.99    6.65
  -4  -1  -7  761.66   16.72
  -1   4  -7  591.98   18.15
  -1   4  -7  521.31   12.11
  -1   4   7  795.15   13.77
  -1   4   7  551.64   17.61
   4   1   7  551.61   14.27
   4   1   7  455.03   15.79
  -4  -1  -8  162.71    8.79
  -1   4  -8  120.91    9.78
  -1   4  -8  127.29    6.75
  -1   4   8  132.31    6.38
  -1   4   8   83.04    8.49
   1  -4   8  105.90    7.83
   4   1  -8  129.38    9.99
   4   1   8  105.15    7.71
   4   1   8   73.93    8.77
  -4  -1  -9  906.83   18.62
  -1   4  -9  712.94   20.90
  -1   4  -9  753.82   13.77
  -1   4   9 1025.08   15.98
  -1   4   9  720.53   20.89
   1  -4   9  822.78   18.98
   4   1  -9  768.85   21.58
   4   1   9  716.42   16.41
   4   1   9  575.53   19.10
  -4  -1 -10   32.44    5.26
  -1   4 -10   28.48    6.61
  -1   4 -10   27.87    3.91
  -1   4  10   30.59    4.10
  -1   4  10   22.37    6.19
   1  -4  10   30.75    5.67
   4   1 -10   31.92    6.58
   4   1  10   27.21    5.43
   4   1  10   16.45    5.53
  -4  -1 -11  110.42    7.98
  -1   4 -11  106.86    9.95
  -1   4 -11  114.99    6.21
  -1   4  11  126.90    6.78
  -1   4  11   92.60    9.67
   1  -4  11  107.92    8.77
   4   1 -11  104.01    9.70
   4   1  11  109.61    8.49
   4   1  11   84.98    9.18
  -4  -1 -12   58.79    6.53
  -1   4 -12   46.60    8.17
  -1   4 -12   60.23    5.09
  -1   4  12   68.38    5.82
  -1   4  12   51.67    8.38
   1  -4  12   65.29    8.32
   4   1 -12   48.06    8.13
   4   1  12   59.06    7.30
   4   1  12   39.73    8.00
  -4  -1 -13   13.19    4.52
  -1   4 -13    8.94    5.45
  -1   4  13   20.48    4.22
  -1   4  13   15.54    6.11
   1  -4  13   19.15    5.45
   4   1 -13   14.47    5.96
   4   1  13   20.62    5.15
   4   1  13    8.05    5.26
  -4  -1 -14    3.53    3.83
  -1   4 -14    4.10    5.31
  -1   4  14   14.46    3.95
  -1   4  14   11.94    5.45
   1  -4  14   11.20    5.28
   4   1 -14    8.30    6.09
   4   1  14   12.37    4.84
   4   1  14    7.20    5.74
  -4  -1 -15  713.28   19.49
  -1   4 -15  685.80   24.46
  -1   4  15  797.24   17.55
  -1   4  15  693.22   23.87
   1  -4  15  659.46   20.87
   4   1 -15  681.01   23.69
   4   1  15  693.00   17.83
   4   1  15  559.76   22.42
  -4  -1 -16  322.78   13.87
  -1   4 -16  329.06   17.78
  -1   4  16  326.56   12.23
  -1   4  16  317.69   17.31
   1  -4  16  277.97   14.90
   4   1 -16  325.02   17.39
   4   1  16  301.46   12.84
   4   1  16  238.14   15.93
  -4  -1 -17  747.19   20.80
  -1   4 -17  718.93   26.05
  -1   4  17  803.18   18.88
  -1   4  17  762.07   25.93
   1  -4  17  700.05   22.57
   4   1 -17  738.58   25.68
   4   1  17  704.25   18.51
   4   1  17  580.98   24.43
  -4  -1 -18   69.05    8.54
  -1   4 -18   62.49   10.43
  -1   4  18   62.52    7.44
  -1   4  18   62.69   10.27
   1  -4  18   54.27    9.19
   4   1 -18   69.83   10.86
   4   1  18   63.92    7.68
   4   1  18   42.55    9.68
  -4  -1 -19  262.92   13.63
  -1   4 -19  250.47   16.84
  -1   4  19  304.81   13.14
  -1   4  19  313.11   18.05
   1  -4  19  254.12   15.34
   4   1 -19  289.06   18.10
   4   1  19  277.85   12.86
   4   1  19  208.85   16.21
  -4  -1 -20  135.92   10.78
  -1   4 -20  142.01   14.42
  -1   4  20  159.90   10.32
  -1   4  20  132.72   13.23
   1  -4  20  115.14   11.78
   4   1 -20  144.31   14.19
   4   1  20  145.78   10.34
   4   1  20  110.82   13.14
  -4  -1 -21  268.02   14.86
  -1   4  21  291.62   13.61
  -1   4  21  240.76   16.33
   1  -4  21  219.03   15.17
   4   1 -21  285.65   18.14
   4   1  21  253.63   13.02
   4   1  21  195.71   16.57
  -4  -1 -22    5.84    5.08
  -1   4 -22    6.02    6.26
  -1   4  22    9.87    6.36
   1  -4  22   10.71    6.28
   4   1 -22   10.39    6.68
   4   1  22   14.31    5.16
   4   1  22   11.45    7.41
  -4  -1 -23   10.83    5.74
  -1   4 -23    8.22    6.78
  -1   4  23    6.61    5.85
   1  -4  23    7.76    6.44
   4   1 -23    0.79    6.51
   4   1  23   16.21    5.58
   4   1  23    7.96    7.25
  -4  -1 -24   24.07    6.92
  -1   4 -24   25.10    8.71
  -1   4  24   23.08    8.40
   1  -4  24   24.18    8.30
   4   1 -24   21.07    8.11
   4   1  24   25.85    6.71
   4   1  24   29.00   10.14
  -4  -1 -25   11.84    6.28
  -1   4 -25   17.28    8.69
  -1   4  25   12.28    7.03
   1  -4  25    7.71    6.75
   4   1 -25    9.16    7.25
   4   1  25    9.68    5.63
   4   1  25   13.51    8.91
  -4  -1 -26   69.54   10.65
  -1   4 -26   91.49   14.93
  -1   4  26   58.91   10.86
   1  -4  26   62.47   11.67
   4   1 -26   68.16   12.38
   4   1  26   50.27   12.20
  -4  -1 -27  170.81   14.37
  -1   4 -27  202.90   19.01
  -1   4  27  186.25   16.85
   1  -4  27  158.72   15.79
   4   1 -27  181.09   17.76
   4   1  27  157.18   18.37
  -4  -1 -28  173.28   14.42
  -1   4 -28  164.72   18.29
  -1   4  28  211.93   18.07
   1  -4  28  149.02   15.87
   4   1 -28  210.34   19.23
   4   1  28  150.06   17.65
  -1   4 -29  141.22   18.73
  -1   4  29  131.71   15.72
   1  -4  29  110.60   15.45
   4   1 -29  167.37   18.24
   4   1  29  131.00   19.45
  -1   4 -30    5.18    9.04
  -1   4  30    9.46    8.15
   1  -4  30   15.15    8.49
   4   1 -30   14.69    9.53
   4   1  30    4.61    8.69
  -1   4 -31   76.52   15.57
  -1   4  31   89.92   15.03
   1  -4  31   56.99   12.65
   4   1 -31  103.21   17.04
   4   1  31   78.41   16.48
  -1   4 -32  171.13   19.00
  -1   4  32  170.53   18.02
   1  -4  32  138.51   17.14
   4   1 -32  177.00   18.73
   4   1  32  154.08   22.02
  -4  -1  33   65.29   13.88
  -1   4 -33   58.79   13.82
  -1   4  33   97.70   16.03
   1  -4  33   79.88   15.39
   4   1 -33   87.29   16.53
   4   1  33   62.76   15.35
  -4  -1  34   -2.85    6.82
  -1   4 -34    3.04    8.25
  -1   4  34    4.17    7.84
   1  -4  34   -2.80    7.17
   4   1 -34   -6.63    8.50
   4   1  34    6.48    9.95
  -4  -1  35    8.08    8.38
  -1   4 -35    9.31   10.04
  -1   4  35    9.08    8.94
   1  -4  35    4.59    8.77
   4   1 -35    8.18    9.03
   4   1  35   -3.04    9.58
  -1   4 -36   -2.70    8.72
  -1   4  36    1.50    7.84
   1  -4  36    0.10    8.64
   4   1 -36   -3.98    9.01
   4   1  36    5.11   10.41
  -1   4 -37    9.63   10.73
   1  -4  37    3.42    8.89
   4   1 -37    5.60   10.16
   4   1  37    4.84   10.85
  -1   4 -38    7.81   11.13
   1  -4  38   21.59   11.49
   4   1 -38   14.09   11.51
   4   1  38   18.15   11.30
  -1   4 -39  111.99   20.16
   1  -4  39  110.16   19.37
   4   1 -39  128.59   21.10
   4   1  39   92.28   19.49
  -1   4 -40   78.08   17.04
  -1   4  40   68.88   17.19
   4   1 -40   82.41   18.00
   4   1  40   50.39   15.94
  -1   4 -41   34.21   13.78
  -1   4  41   28.38   13.24
   4   1  41   45.08   15.94
  -1   4 -42    1.16   10.76
  -1   4  42   19.27   13.07
   4   1  42    9.24   11.94
  -1   4  43   47.66   16.28
   4   1  43   39.39   16.79
  -1   4  44   17.24   13.23
   4   1  44   16.89   13.41
  -4  -2   0  399.37   12.82
  -2   4   0  491.70   14.59
  -2   4   0  351.66   12.21
   4   2   0  369.51   13.73
   4   2   0  360.03   10.39
  -4  -2  -1  681.21   15.84
  -4  -2   1  685.88   16.87
  -2   4  -1  736.51   17.92
  -2   4  -1  573.30   14.42
  -2   4   1  821.69   17.70
  -2   4   1  596.25   15.89
   4   2  -1  625.62   17.36
   4   2  -1  601.50   12.11
   4   2   1  653.49   17.78
   4   2   1  581.44   13.50
  -4  -2  -2 1628.19   23.55
  -4  -2   2 1433.79   24.80
  -2   4  -2 1590.49   26.12
  -2   4  -2 1361.89   20.77
  -2   4   2 1830.33   25.54
  -2   4   2 1336.16   23.69
   4   2  -2 1450.39   26.00
   4   2  -2 1501.60   17.53
   4   2   2 1370.31   24.29
   4   2   2 1171.53   19.72
  -4  -2  -3  117.74    7.46
  -4  -2   3  103.31    8.28
  -2   4  -3  118.08    8.82
  -2   4  -3   98.57    6.88
  -2   4   3  142.87    8.23
  -2   4   3   98.05    8.64
   4   2  -3  100.56    8.67
   4   2   3   88.11    8.40
   4   2   3   83.00    7.39
  -4  -2  -4  831.69   16.48
  -2   4  -4  770.32   19.55
  -2   4  -4  611.26   13.18
  -2   4   4  851.94   17.22
  -2   4   4  602.03   17.60
   4   2  -4  654.18   18.39
   4   2   4  577.54   16.75
   4   2   4  463.92   14.42
  -4  -2  -5  510.31   12.87
  -2   4  -5  372.67   14.44
  -2   4  -5  364.97   10.09
  -2   4   5  475.12   13.11
  -2   4   5  330.96   13.66
   4   2  -5  381.66   14.64
   4   2  -5  376.26   14.85
   4   2   5  343.95   13.41
   4   2   5  276.18   12.10
  -4  -2  -6  193.50    8.49
  -2   4  -6  145.57   10.49
  -2   4  -6  129.34    6.60
  -2   4   6  187.92    8.62
  -2   4   6  120.34    9.33
   4   2  -6  144.88   10.68
   4   2  -6  147.77   10.41
   4   2   6  124.84    9.65
   4   2   6   97.27    8.72
  -4  -2  -7  101.49    6.61
  -2   4  -7   88.97    8.72
  -2   4  -7   81.91    5.69
  -2   4   7   83.17    6.33
  -2   4   7   68.19    7.90
   4   2  -7   81.99    8.64
   4   2  -7   94.36    8.57
   4   2   7   63.11    7.83
   4   2   7   48.99    7.49
  -4  -2  -8  107.68    6.80
  -2   4  -8   86.41    8.84
  -2   4  -8   81.25    5.50
  -2   4   8  122.04    7.41
  -2   4   8   86.39    8.72
   2  -4   8   97.07    8.54
   4   2  -8   90.53    9.01
   4   2   8   96.63    9.58
   4   2   8   55.93    7.56
  -4  -2  -9  598.42   14.07
  -2   4  -9  475.34   17.68
  -2   4  -9  457.83    9.40
  -2   4   9  585.16   14.61
  -2   4   9  428.88   16.89
   2  -4   9  479.76   16.20
   4   2  -9  468.20   17.68
   4   2   9  443.71   14.98
   4   2   9  322.14   14.58
  -4  -2 -10  132.09    7.57
  -2   4 -10  111.43   10.04
  -2   4 -10  109.44    5.03
  -2   4  10  144.14    8.06
  -2   4  10  106.92    9.84
   2  -4  10  113.98    9.36
   4   2 -10  102.20   10.38
   4   2  10  103.23    9.35
   4   2  10   84.30    8.98
  -4  -2 -11  693.30   15.76
  -2   4 -11  600.40   20.72
  -2   4 -11  635.32   10.38
  -2   4  11  747.07   17.02
  -2   4  11  597.56   20.89
   2  -4  11  634.12   19.37
   4   2 -11  614.96   21.32
   4   2  11  593.70   17.48
   4   2  11  437.31   17.88
  -4  -2 -12  550.48   14.49
  -2   4 -12  458.47   18.76
  -2   4  12  520.32   14.86
  -2   4  12  398.98   17.63
   2  -4  12  435.64   16.57
   4   2 -12  471.64   19.16
   4   2  12  441.21   15.61
   4   2  12  306.23   15.84
  -4  -2 -13 1136.57   20.99
  -2   4 -13 1048.34   28.29
  -2   4  13 1198.23   22.45
  -2   4  13  913.61   26.44
   2  -4  13 1006.32   25.44
   4   2 -13 1047.48   28.71
   4   2  13  948.55   21.91
   4   2  13  718.32   23.99
  -4  -2 -14  280.01   11.42
  -2   4 -14  249.02   15.18
  -2   4  14  282.80   11.99
  -2   4  14  249.14   15.12
   2  -4  14  234.46   13.85
   4   2 -14  252.68   15.42
   4   2  14  266.30   12.87
   4   2  14  198.46   14.80
  -4  -2 -15  343.02   12.91
  -2   4 -15  309.42   17.06
  -2   4  15  393.80   14.22
  -2   4  15  310.62   16.82
   2  -4  15  311.97   15.99
   4   2 -15  340.14   18.41
   4   2  15  323.08   14.41
   4   2  15  243.29   15.82
  -4  -2 -16  129.45    8.91
  -2   4 -16  113.45   11.91
  -2   4  16  127.44    9.35
  -2   4  16  112.53   11.47
   2  -4  16   96.95   10.81
   4   2 -16   97.59   12.10
   4   2  16  104.43    9.45
   4   2  16   93.12   11.54
  -4  -2 -17   27.09    5.65
  -2   4 -17   37.54    8.52
  -2   4  17   36.88    6.46
  -2   4  17   37.35    8.69
   2  -4  17   39.48    8.42
   4   2 -17   25.36    7.81
   4   2  17   35.92    6.97
   4   2  17   20.13    7.96
  -4  -2 -18   61.58    7.46
  -2   4 -18   45.01    9.48
  -2   4  18   58.00    7.76
  -2   4  18   54.79   10.17
   2  -4  18   54.93    9.63
   4   2 -18   59.55   11.05
   4   2  18   51.84    8.00
   4   2  18   47.29   10.12
  -4  -2 -19   77.77    8.15
  -2   4 -19   66.47   11.19
  -2   4  19   93.24    8.99
  -2   4  19   71.83   10.80
   2  -4  19   78.73   11.54
   4   2 -19   73.17   11.61
   4   2  19   94.34    9.77
   4   2  19   67.87   11.67
  -4  -2 -20   50.00    7.51
  -2   4 -20   42.21    9.95
  -2   4  20   58.25    8.33
  -2   4  20   48.62    9.73
   2  -4  20   44.74    9.13
   4   2 -20   41.53    9.55
   4   2  20   50.90    8.22
   4   2  20   39.61    9.84
  -4  -2 -21   74.89    8.62
  -2   4 -21   78.13   12.32
  -2   4  21  108.16   10.07
  -2   4  21   91.93   13.02
   2  -4  21   75.88   11.79
   4   2 -21   73.89   11.98
   4   2  21   86.49    9.78
   4   2  21   87.47   13.83
  -4  -2 -22  201.60   12.60
  -2   4 -22  175.50   16.14
  -2   4  22  215.05   13.16
  -2   4  22  188.98   15.49
   2  -4  22  168.42   14.71
   4   2 -22  175.38   15.55
   4   2  22  180.01   12.91
   4   2  22  142.44   15.86
  -4  -2 -23  170.88   11.99
  -2   4 -23  180.93   16.04
  -2   4  23  180.72   12.74
  -2   4  23  165.75   15.54
   2  -4  23  136.16   14.00
   4   2 -23  162.19   15.44
   4   2  23  164.98   12.50
   4   2  23  120.74   14.66
  -4  -2 -24  106.54   10.48
  -2   4 -24  101.76   14.83
  -2   4  24  144.16   11.89
  -2   4  24  123.58   14.09
   2  -4  24  119.34   13.73
   4   2 -24  124.33   15.07
   4   2  24  141.61   12.03
   4   2  24  114.04   16.82
  -4  -2 -25  108.32   10.75
  -2   4 -25   94.07   14.04
  -2   4  25  118.87   11.44
  -2   4  25  102.86   14.68
   2  -4  25  110.50   15.42
   4   2 -25  111.85   15.76
   4   2  25  104.31   11.37
   4   2  25   70.89   13.48
  -4  -2 -26  118.28   11.83
  -2   4 -26  128.28   16.89
  -2   4  26  125.68   12.18
  -2   4  26  126.97   14.61
   2  -4  26  125.46   14.68
   4   2 -26  111.11   15.42
   4   2  26  127.79   12.16
   4   2  26  109.29   17.19
  -2   4 -27   25.54   10.38
  -2   4  27   37.77    8.65
  -2   4  27   32.71    9.68
   2  -4  27   18.49    9.04
   4   2 -27   37.47   11.35
   4   2  27    7.47    8.32
  -2   4 -28    0.61    6.90
  -2   4  28    5.06    7.29
   2  -4  28    1.20    6.95
   4   2 -28    5.62    7.78
   4   2  28    2.51    7.86
  -4  -2  29   46.80   10.63
  -2   4 -29   48.42   12.06
  -2   4  29   58.79   12.42
   2  -4  29   52.62   12.48
   4   2 -29   45.43   12.72
   4   2  29   45.63   13.51
  -4  -2  30    8.79    7.22
  -2   4 -30    3.42    8.65
  -2   4  30    4.30    7.56
   2  -4  30   -2.21    7.63
   4   2 -30    0.69    7.69
   4   2  30    5.33    9.87
  -4  -2  31   37.15   10.27
  -2   4 -31   59.50   14.27
  -2   4  31   53.31   12.84
   2  -4  31   47.20   12.99
   4   2 -31   61.34   13.80
   4   2  31   39.90   13.26
  -4  -2  32   12.77    8.44
  -2   4 -32   34.01   12.32
  -2   4  32   20.89    9.62
   2  -4  32   24.92   10.70
   4   2 -32   31.56   11.91
   4   2  32   13.09   10.48
  -2   4 -33   27.80   11.79
  -2   4  33   22.83    9.31
   2  -4  33   18.61   10.26
   4   2 -33   32.88   12.87
   4   2  33   34.90   13.73
  -2   4 -34   67.52   15.32
  -2   4  34   78.09   15.05
   2  -4  34   46.53   13.14
   4   2 -34   81.84   16.36
   4   2  34   66.06   17.12
  -2   4 -35  106.06   18.15
  -2   4  35  130.53   19.25
   2  -4  35   82.65   16.38
   4   2 -35  107.43   18.49
   4   2  35   99.87   20.11
  -2   4 -36   20.90   10.76
  -2   4  36   28.68   11.34
   2  -4  36   35.12   12.62
   4   2  36   20.33   12.50
  -2   4 -37  111.06   18.74
  -2   4  37  108.56   17.92
   2  -4  37   85.09   17.09
   4   2 -37  106.28   19.45
   4   2  37   88.74   19.45
  -2   4 -38   35.66   12.75
  -2   4  38   17.53   12.50
   2  -4  38   23.31   12.53
   4   2 -38   27.16   13.29
   4   2  38   21.83   12.38
  -2   4 -39   -0.32    8.74
   2  -4  39    3.75   10.04
   4   2 -39    7.36   11.47
   4   2  39    2.01    9.84
  -2   4 -40    8.10   10.04
   2  -4  40   10.02   11.02
   4   2 -40   14.09   12.01
   4   2  40   -0.44    9.68
  -2   4 -41   -7.74    8.50
   2  -4  41   -6.23    8.91
   4   2 -41   11.17   12.43
   4   2  41   -3.68    9.55
  -2   4 -42    7.05   14.74
   4   2 -42    6.97   11.62
   4   2  42   -3.04   10.43
  -2   4  43   23.77   14.15
   4   2  43   20.85   14.59
  -2   4  44   12.67   12.38
   4   2  44   29.54   15.62
  -4  -3   0   98.15    7.64
  -3   4   0  113.67    8.55
  -3   4   0   91.96    7.44
   4   3   0   93.12    9.50
   4   3   0   72.78    5.58
  -4  -3  -1   25.91    4.98
  -4  -3   1   21.95    4.69
  -3   4  -1   26.64    5.92
  -3   4  -1   17.11    4.27
  -3   4   1   30.42    5.82
  -3   4   1   25.88    5.21
   4   3  -1   21.41    5.79
   4   3  -1   16.67    3.42
   4   3   1   23.62    6.01
   4   3   1   15.40    3.96
  -4  -3  -2  381.15   12.08
  -3   4  -2  447.32   15.42
  -3   4  -2  339.35   11.19
  -3   4   2  409.76   14.24
  -3   4   2  291.08   12.35
   4   3  -2  385.91   14.04
   4   3  -2  367.82   14.59
   4   3  -2  343.94    8.28
   4   3   2  307.23   14.14
   4   3   2  240.89    9.84
  -4  -3  -3  158.41    7.96
  -3   4  -3  162.44   10.71
  -3   4  -3  130.26    7.30
  -3   4   3  189.69    9.92
  -3   4   3  123.90    8.82
   4   3  -3  137.85    9.35
   4   3  -3  127.88    9.65
   4   3  -3  144.24    5.21
   4   3   3  117.87    9.80
   4   3   3  103.48    7.56
  -4  -3  -4  106.55    6.77
  -3   4  -4   99.42    8.84
  -3   4  -4   83.74    5.92
  -3   4   4  113.32    8.28
  -3   4   4   84.86    8.47
   4   3  -4   92.90    8.45
   4   3  -4   86.90    8.45
   4   3   4   75.51    8.92
   4   3   4   74.09    7.47
  -4  -3  -5  528.04   12.62
  -3   4  -5  423.33   15.98
  -3   4  -5  372.55   10.04
  -3   4   5  417.27   13.97
  -3   4   5  267.75   12.80
   4   3  -5  424.32   15.66
   4   3  -5  388.56   15.35
   4   3   5  308.36   14.31
   4   3   5  222.62   11.10
  -4  -3  -6  429.54   11.29
  -3   4  -6  367.93   15.32
  -3   4  -6  309.87    8.76
  -3   4   6  519.40   15.37
  -3   4   6  324.79   14.27
   4   3  -6  312.03   14.49
   4   3  -6  334.35   14.47
   4   3   6  332.53   14.81
   4   3   6  262.13   12.37
  -4  -3  -7  323.32    9.75
  -3   4  -7  256.80   13.75
  -3   4  -7  232.46    7.27
  -3   4   7  316.91   12.35
  -3   4   7  212.68   12.21
   4   3  -7  224.19   12.62
   4   3  -7  266.42   13.26
   4   3   7  235.21   12.55
   4   3   7  161.47   10.63
  -4  -3  -8  387.28   10.48
  -3   4  -8  317.13   15.22
  -3   4  -8  291.37    7.46
  -3   4   8  396.06   13.80
   3  -4   8  348.57   14.80
   4   3  -8  301.88   14.66
   4   3  -8  306.79   14.27
   4   3   8  273.45   13.77
   4   3   8  208.87   12.28
  -4  -3  -9 1256.06   18.29
  -3   4  -9 1048.07   26.69
  -3   4  -9  863.88   11.15
  -3   4   9 1222.05   23.47
   3  -4   9 1006.27   24.60
   4   3  -9  957.90   25.46
   4   3  -9  985.31   25.05
   4   3   9  888.26   22.47
   4   3   9  657.91   20.75
  -4  -3 -10   54.56    5.04
  -3   4 -10   45.48    7.98
  -3   4  10   80.57    7.63
   3  -4  10   63.42    8.89
   4   3 -10   43.07    8.03
   4   3  10   55.99    7.95
   4   3  10   41.67    7.96
  -4  -3 -11  148.86    7.29
  -3   4 -11  127.84   11.22
  -3   4  11  158.55    9.70
   3  -4  11  123.27   10.83
   4   3 -11  107.95   10.59
   4   3  11  118.04   10.59
   4   3  11   93.65    9.85
  -4  -3 -12    0.51    2.75
  -3   4 -12    1.06    4.81
  -3   4  12    4.49    4.03
   3  -4  12    0.56    4.40
   4   3 -12   -0.81    5.16
   4   3  12   -4.30    4.77
   4   3  12    4.94    5.53
  -4  -3 -13   61.85    5.75
  -3   4 -13   57.71    9.21
  -3   4  13   60.29    7.39
   3  -4  13   49.85    8.35
   4   3 -13   54.59   10.00
   4   3  13   46.63    7.76
   4   3  13   41.43    8.96
  -4  -3 -14   44.69    5.45
  -3   4 -14   44.74    8.92
  -3   4  14   72.46    8.00
   3  -4  14   62.30    9.85
   4   3 -14   49.46    9.33
   4   3  14   63.57    9.19
   4   3  14   44.20    8.92
  -4  -3 -15  854.04   17.49
  -3   4 -15  768.87   26.35
  -3   4  15  912.80   22.79
   3  -4  15  762.99   24.70
   4   3 -15  796.53   27.03
   4   3  15  758.57   22.45
   4   3  15  575.28   23.31
  -4  -3 -16  170.15    9.03
  -3   4 -16  170.49   13.85
  -3   4  16  210.26   12.20
  -3   4  16  208.74   14.93
   3  -4  16  174.91   13.38
   4   3 -16  157.82   14.58
   4   3  16  176.28   12.45
   4   3  16  140.13   14.07
  -4  -3 -17  340.38   12.35
  -3   4 -17  357.16   19.57
  -3   4  17  395.91   16.38
  -3   4  17  324.13   18.42
   3  -4  17  299.60   17.46
   4   3 -17  322.34   18.76
   4   3  17  318.98   15.84
   4   3  17  212.41   16.63
  -4  -3 -18   97.80    7.84
  -3   4 -18  111.50   12.96
  -3   4  18  127.10   10.66
  -3   4  18  119.19   13.07
   3  -4  18  115.16   12.52
   4   3 -18  105.37   12.47
   4   3  18  105.96   11.07
   4   3  18   61.63   11.15
  -4  -3 -19   27.26    5.65
  -3   4 -19   32.96    8.81
  -3   4  19   38.53    7.46
  -3   4  19   34.69    8.69
   3  -4  19   27.04    8.50
   4   3 -19   30.23    8.71
   4   3  19   33.05    7.59
   4   3  19   23.42    8.89
  -4  -3 -20  166.09   10.05
  -3   4 -20  150.52   14.19
  -3   4  20  203.37   12.94
  -3   4  20  156.91   14.26
   3  -4  20  133.14   13.75
   4   3 -20  161.63   15.07
   4   3  20  183.23   13.16
   4   3  20   90.07   13.34
  -4  -3 -21  129.58    9.38
  -3   4 -21  116.84   13.14
  -3   4  21  134.41   11.34
  -3   4  21  140.02   14.47
   3  -4  21  135.94   13.41
   4   3 -21  129.61   14.12
   4   3  21  143.08   12.55
   4   3  21   90.32   14.27
  -4  -3 -22    9.97    4.52
  -4  -3  22    8.03    5.25
  -3   4 -22    9.04    7.37
  -3   4  22   18.10    6.31
  -3   4  22   17.90    7.76
   3  -4  22   13.33    7.54
   4   3 -22   16.30    8.35
   4   3  22   17.90    6.55
   4   3  22    9.85    7.32
  -4  -3 -23    6.83    4.64
  -4  -3  23    6.50    5.11
  -3   4 -23    5.43    7.36
  -3   4  23   11.56    6.23
  -3   4  23   14.36    7.64
   3  -4  23   12.86    7.83
   4   3 -23   11.71    8.22
   4   3  23    6.70    5.92
   4   3  23    1.69    7.74
  -4  -3  24    5.03    5.31
  -3   4 -24    4.50    6.58
  -3   4  24    4.61    5.38
  -3   4  24    5.84    6.78
   3  -4  24    5.08    7.12
   4   3 -24    5.62    7.02
   4   3  24    6.06    5.87
   4   3  24    4.07    7.22
  -4  -3  25   19.15    6.82
  -3   4 -25   31.26    9.55
  -3   4  25   36.19    8.37
  -3   4  25   18.29    8.45
   3  -4  25   28.12    9.97
   4   3 -25   29.17   10.16
   4   3  25   33.44    8.45
   4   3  25   24.83    9.55
  -4  -3  26  124.54   12.57
  -3   4 -26  148.07   16.80
  -3   4  26  165.85   13.88
  -3   4  26  163.14   16.74
   3  -4  26  137.26   15.05
   4   3 -26  160.30   16.94
   4   3  26  153.55   14.17
   4   3  26  125.23   18.30
  -4  -3  27  138.30   13.63
  -3   4 -27  184.98   17.76
  -3   4  27  195.04   15.49
  -3   4  27  177.93   17.63
   3  -4  27  174.47   17.66
   4   3 -27  174.44   18.73
   4   3  27  202.39   15.91
   4   3  27  143.35   19.72
  -4  -3  28   48.10   10.12
  -3   4 -28   58.81   13.41
  -3   4  28   72.88   11.51
  -3   4  28   53.21   11.59
   3  -4  28   52.18   11.81
   4   3 -28   50.97   12.59
   4   3  28   73.23   14.22
   4   3  28   30.10   11.22
  -4  -3  29   45.03   12.03
  -3   4 -29   61.32   13.01
  -3   4  29   55.87   12.15
   3  -4  29   68.86   14.26
   4   3 -29   74.47   15.32
   4   3  29   49.89   13.38
  -3   4 -30  147.62   19.81
  -3   4  30  126.02   17.76
   3  -4  30  136.43   19.08
   4   3 -30  159.88   21.12
   4   3  30   88.57   16.79
  -3   4 -31   94.47   16.75
  -3   4  31   97.76   16.70
   3  -4  31   85.75   15.77
   4   3 -31  104.63   17.22
   4   3  31   67.14   15.54
  -3   4 -32   55.44   13.31
  -3   4  32   70.40   14.15
   3  -4  32   51.05   13.16
   4   3 -32   54.34   13.99
   4   3  32   65.51   16.50
  -3   4 -33  102.45   17.92
  -3   4  33  104.19   16.72
   3  -4  33  108.61   17.83
   4   3 -33  134.69   20.19
   4   3  33   95.49   19.00
  -3   4 -34   35.33   12.62
  -3   4  34   25.83   11.10
   3  -4  34   17.26   10.65
   4   3 -34   17.80   11.64
   4   3  34   18.41   12.42
  -3   4 -35   -2.23    8.00
  -3   4  35    4.67    8.38
   3  -4  35    4.25    9.33
   4   3 -35   -6.77    9.51
   4   3  35    6.66   10.86
  -3   4 -36   -0.98    8.81
  -3   4  36   -2.58    7.66
   3  -4  36   -0.76    8.54
   4   3 -36   -4.20    9.65
   4   3  36   -3.44    9.94
  -3   4 -37    2.82    9.48
  -3   4  37    4.86    9.33
   3  -4  37   -1.74    8.62
   4   3 -37   -7.57    9.82
   4   3  37    5.87   10.92
  -3   4 -38   30.05   13.48
  -3   4  38   22.67   11.00
   3  -4  38   21.83   12.20
   4   3 -38   32.59   14.39
   4   3  38   23.97   14.09
  -3   4 -39   87.74   18.19
  -3   4  39   80.59   17.38
   3  -4  39   90.75   19.08
   4   3 -39   99.77   20.46
   4   3  39   77.65   19.60
  -3   4 -40   29.37   12.72
   3  -4  40   32.26   13.24
   4   3 -40   27.57   14.46
   4   3  40   40.30   16.04
  -3   4 -41   54.31   18.32
   3  -4  41   28.11   13.88
   4   3 -41   42.58   16.06
   4   3  41   27.97   13.75
   3  -4  42   41.74   15.32
   4   3 -42   39.80   15.82
   4   3  42   37.76   15.37
   3  -4  43   21.05   13.04
   4   3 -43   29.34   15.39
   4   3  43   15.39   13.14
  -4   4   0  155.04   10.32
   4   4   0  127.73    8.69
   4   4   0  102.72   10.49
   4   4   0   88.11    5.96
  -4  -4  -1  238.39   10.31
  -4   4  -1  341.00   14.46
  -4   4   1  315.75   13.75
   4   4  -1  246.44   11.47
   4   4  -1  249.02   13.61
   4   4  -1  184.65    7.14
   4   4   1  234.24   13.66
   4   4   1  183.33    8.44
  -4  -4  -2   13.56    3.93
  -4   4  -2   20.51    5.57
  -4   4  -2   11.45    3.80
  -4   4   2   19.47    5.36
   4   4  -2   10.81    4.39
   4   4  -2   15.34    5.74
   4   4  -2   10.61    2.67
   4   4   2    8.42    5.40
   4   4   2   12.87    3.91
  -4  -4  -3    0.66    2.90
  -4   4  -3    2.14    4.15
  -4   4  -3    2.40    2.92
  -4   4   3    3.44    4.20
   4   4  -3    2.65    4.22
   4   4  -3   -0.17    4.62
   4   4  -3    2.11    1.84
   4   4   3    2.28    5.16
   4   4   3    0.49    3.27
  -4  -4  -4   71.80    5.85
  -4   4  -4   89.43    8.94
  -4   4  -4   65.91    5.67
  -4   4   4   98.73    8.86
   4   4  -4   66.05    8.25
   4   4  -4   66.23    8.74
   4   4   4   60.55    8.67
   4   4   4   49.55    6.68
  -4  -4  -5   27.41    4.08
  -4   4  -5   20.23    5.77
  -4   4  -5   24.72    3.96
  -4   4   5   25.00    5.77
   4   4  -5   16.16    5.85
   4   4  -5   19.92    5.82
   4   4   5   26.89    7.49
   4   4   5   18.02    4.99
  -4  -4  -6    5.53    2.70
  -4   4  -6    2.77    4.32
  -4   4  -6    1.87    2.33
  -4   4   6    3.98    3.68
   4   4  -6    1.40    4.27
   4   4  -6    0.73    4.44
   4   4   6    5.90    6.16
   4   4   6    0.54    3.85
  -4  -4  -7   13.26    3.05
  -4   4  -7    4.69    4.57
  -4   4  -7    8.50    2.63
  -4   4   7    9.03    4.59
   4   4  -7   12.10    5.79
   4   4  -7    6.02    5.08
   4   4   7   12.69    6.48
   4   4   7   10.76    4.93
  -4  -4  -8   67.38    4.93
  -4   4  -8   67.45    9.46
  -4   4  -8   46.66    3.98
  -4   4   8   72.29    8.00
   4  -4   8   69.30    9.67
   4   4  -8   51.86    8.77
   4   4  -8   54.44    8.42
   4   4   8   57.00    9.08
   4   4   8   33.69    6.61
  -4  -4  -9   57.54    4.61
  -4   4  -9   49.85    8.59
  -4   4  -9   36.56    3.46
  -4   4   9   51.79    7.44
   4  -4   9   41.13    7.73
   4   4  -9   38.75    7.68
   4   4  -9   36.34    6.95
   4   4   9   44.07    8.11
   4   4   9   28.41    7.02
  -4  -4 -10 1053.86   15.12
  -4   4 -10  931.95   26.86
  -4   4  10 1087.01   24.92
   4  -4  10  894.50   25.44
   4   4 -10  825.70   25.54
   4   4 -10  867.35   24.75
   4   4  10  801.68   23.26
   4   4  10  584.42   20.83
  -4  -4 -11 1104.75   15.50
  -4  -4  11  720.60   10.66
  -4   4 -11 1007.33   28.12
  -4   4  11 1206.03   26.57
   4  -4  11 1009.34   27.75
   4   4 -11  928.48   27.70
   4   4 -11  999.18   26.59
   4   4  11  882.03   24.98
   4   4  11  647.13   22.62
  -4  -4 -12  301.95    8.69
  -4  -4  12  202.38    7.00
  -4   4 -12  304.97   17.09
  -4   4  12  323.83   14.80
   4  -4  12  294.89   16.58
   4   4 -12  282.41   16.99
   4   4 -12  265.44   15.10
   4   4  12  260.39   14.76
   4   4  12  201.95   14.34
  -4  -4 -13  546.97   11.56
  -4  -4  13  379.26   10.07
  -4   4 -13  506.14   21.21
  -4   4  13  605.17   19.79
   4  -4  13  518.48   21.39
   4   4 -13  480.50   21.24
   4   4  13  490.49   19.74
   4   4  13  374.57   19.08
  -4  -4 -14  471.15   11.12
  -4  -4  14  339.84   10.43
  -4   4 -14  457.27   20.58
  -4   4  14  523.60   18.88
   4  -4  14  425.17   20.03
   4   4 -14  441.01   21.22
   4   4  14  423.11   18.61
   4   4  14  301.59   17.39
  -4  -4 -15   12.99    3.49
  -4  -4  15   13.93    3.93
  -4   4 -15   15.91    6.85
  -4   4  15   15.12    5.65
   4  -4  15   13.51    6.38
   4   4 -15   18.64    7.37
   4   4  15   12.35    6.50
   4   4  15    8.94    7.10
  -4  -4 -16   26.64    4.30
  -4  -4  16   22.99    4.76
  -4   4 -16   29.00    8.05
  -4   4  16   41.03    7.79
   4  -4  16   28.53    8.40
   4   4 -16   28.97    8.49
   4   4  16   24.53    7.25
   4   4  16   21.43    7.78
  -4  -4 -17  147.14    7.64
  -4  -4  17  113.49    8.08
  -4   4 -17  147.18   14.19
  -4   4  17  177.85   12.45
   4  -4  17  131.44   12.92
   4   4 -17  153.86   14.39
   4   4  17  156.25   13.16
   4   4  17   96.99   13.60
  -4  -4 -18  113.08    7.20
  -4  -4  18   83.98    7.74
  -4   4 -18  105.09   12.25
  -4   4  18  135.15   11.56
   4  -4  18  101.31   13.75
   4   4 -18   98.44   13.73
   4   4  18  114.08   11.81
   4   4  18   64.12   11.52
  -4  -4 -19   39.95    5.43
  -4  -4  19   26.22    5.74
  -4   4 -19   46.01   10.49
  -4   4  19   35.80    7.91
   4  -4  19   36.32    9.55
   4   4 -19   39.71    9.70
   4   4  19   39.81    8.69
   4   4  19   34.48   10.19
  -4  -4 -20   97.73    7.57
  -4  -4  20   74.16    8.20
  -4   4 -20   94.76   13.29
  -4   4  20  105.78   11.12
   4  -4  20   86.75   13.18
   4   4 -20   90.96   13.56
   4   4  20  100.29   12.57
   4   4  20   68.51   12.28
  -4  -4  21    1.25    4.12
  -4   4 -21   -0.88    5.63
  -4   4  21    1.81    5.16
   4  -4  21    5.57    6.82
   4   4 -21    9.57    7.29
   4   4  21    3.88    5.94
   4   4  21    6.75    6.97
  -4  -4  22  418.52   17.04
  -4   4 -22  570.15   26.60
  -4   4  22  654.57   24.14
   4  -4  22  510.60   24.75
   4   4 -22  581.66   28.27
   4   4  22  573.42   23.75
   4   4  22  404.53   23.77
  -4  -4  23   34.15    7.41
  -4   4 -23   52.50   11.66
  -4   4  23   54.29    9.82
   4  -4  23   55.89   12.11
   4   4 -23   47.52   11.20
   4   4  23   35.51    8.79
   4   4  23   32.41   11.12
  -4  -4  24   46.76    8.42
  -4   4 -24   64.53   12.86
  -4   4  24   64.51   10.90
   4  -4  24   61.26   12.84
   4   4 -24   71.34   14.02
   4   4  24   51.30   10.21
   4   4  24   46.33   12.47
  -4  -4  25   59.86    9.84
  -4   4 -25   69.49   13.31
  -4   4  25   91.00   12.50
  -4   4  25   62.66   12.99
   4  -4  25   55.13   12.70
   4   4 -25   74.23   13.75
   4   4  25   87.25   12.84
   4   4  25   58.22   13.73
  -4   4 -26  154.53   16.30
  -4   4  26  179.52   15.12
  -4   4  26  158.45   16.45
   4  -4  26  150.52   17.07
   4   4 -26  165.16   18.79
   4   4  26  167.37   15.81
   4   4  26   88.82   15.71
  -4   4 -27   22.05    9.24
  -4   4  27   16.60    7.66
  -4   4  27   25.52    8.98
   4  -4  27   10.95    8.59
   4   4 -27   12.13    9.19
   4   4  27   21.49    8.60
   4   4  27   12.01    9.30
  -4   4 -28    0.69    8.06
  -4   4  28    2.51    7.05
  -4   4  28    8.15    7.96
   4  -4  28    3.73    8.25
   4   4 -28    2.48    8.42
   4   4  28    2.01    7.07
   4   4  28    1.47    7.69
  -4   4 -29   39.63   12.10
  -4   4  29   50.22   11.08
  -4   4  29   39.83   11.98
   4  -4  29   40.71   12.30
   4   4 -29   49.35   13.90
   4   4  29   38.84   10.07
   4   4  29   42.41   12.82
  -4   4 -30    5.04    7.93
  -4   4  30   -1.13    6.71
   4  -4  30    1.06    8.13
   4   4 -30    6.77    9.78
   4   4  30    2.21    8.77
  -4   4 -31  108.07   17.82
  -4   4  31   91.66   16.14
   4  -4  31   83.12   16.43
   4   4 -31   73.32   15.44
   4   4  31   79.59   16.48
  -4   4 -32   66.45   14.53
  -4   4  32   66.11   14.81
   4  -4  32   56.08   14.17
   4   4 -32   57.70   14.76
   4   4  32   47.91   13.83
  -4   4 -33   13.23   10.41
  -4   4  33   23.43    9.97
   4  -4  33   21.83   11.51
   4   4 -33   25.15   11.49
   4   4  33    1.70    9.28
  -4   4 -34   98.79   17.02
  -4   4  34  154.31   21.17
   4  -4  34  124.47   20.18
   4   4 -34  133.56   21.34
   4   4  34   89.65   17.97
  -4   4 -35  131.18   20.40
  -4   4  35  141.61   20.21
   4  -4  35  113.10   19.43
   4   4 -35  150.87   22.72
   4   4  35   93.93   18.57
  -4   4 -36   39.41   13.68
  -4   4  36   37.33   12.75
   4  -4  36   33.71   13.33
   4   4 -36   47.03   15.67
   4   4  36   15.91   12.53
  -4   4 -37   64.09   15.49
  -4   4  37   42.19   14.02
   4  -4  37   45.33   14.37
   4   4 -37   43.27   15.55
   4   4  37   28.36   14.17
  -4   4 -38   54.86   15.57
  -4   4  38   45.08   14.19
   4  -4  38   33.12   13.07
   4   4 -38   43.02   15.67
   4   4  38   39.95   15.72
  -4   4 -39    6.33   10.29
  -4   4  39    9.36    9.97
   4  -4  39   -8.22    8.72
   4   4 -39    1.64   11.37
   4   4  39    4.49   11.52
  -4   4 -40    7.24   10.92
  -4   4  40   -0.13    8.98
   4  -4  40   -3.31   10.02
   4   4 -40   -1.25   10.05
   4   4  40   -7.00   10.46
   4  -4  41   18.68   12.37
   4   4 -41    4.45   11.74
   4   4  41    6.55   12.01
   4  -4  42   -1.10   10.44
   4   4 -42   -1.05   10.56
   4   4  42   -2.78   10.05
   4  -4  43   30.67   14.76
   4   4 -43   49.83   17.85
   4   4  43   12.30   13.82
  -5   4   0    5.38    4.79
   4   5   0   -1.30    3.48
   4   5   0   -4.91    4.94
  -5   4  -1   23.79    6.19
  -5   4   1   15.12    5.82
   4   5  -1   18.78    5.28
   4   5  -1    7.95    5.33
   4   5  -1   10.65    3.10
   4   5   1   10.58    4.17
   4   5   1   10.46    5.97
  -5   4  -2  317.28   15.55
  -5   4   2  335.97   15.57
   4   5  -2  240.54   12.20
   4   5  -2  222.94   13.88
   4   5  -2  179.20    6.73
   4   5   2  248.50   10.71
   4   5   2  228.88   14.31
  -5   4  -3  490.62   19.00
  -5   4   3  513.09   18.66
  -4  -5  -3  370.20   11.89
   4   5  -3  394.45   15.66
   4   5  -3  359.37   16.40
   4   5  -3  264.16    6.92
   4   5   3  354.16   17.01
  -5   4  -4   55.25    8.44
  -5   4   4   55.05    8.25
  -4  -5  -4   44.00    5.31
   4   5  -4   39.27    7.37
   4   5  -4   42.43    8.18
   4   5   4   49.36    9.48
  -5   4  -5   10.73    5.42
  -5   4   5    7.90    4.86
  -4  -5  -5   13.92    3.58
   4   5  -5   11.99    5.30
   4   5  -5   12.18    5.45
   4   5   5    8.99    6.58
  -5   4  -6  621.99   21.86
  -5   4   6  720.84   21.90
  -4  -5  -6  540.07   12.23
   4   5  -6  500.61   18.69
   4   5  -6  491.40   19.05
   4   5   6  487.81   20.36
  -5   4  -7  338.66   16.65
  -5   4  -7  259.80    8.92
  -5   4   7  444.75   17.41
  -4  -5  -7  347.58    9.50
   4   5  -7  278.33   14.90
   4   5  -7  288.69   15.57
   4   5   7  305.62   17.21
  -5   4  -8   19.62    6.38
  -5   4  -8   21.02    3.44
  -5   4   8   27.97    6.87
  -4  -5  -8   32.07    3.76
   4   5  -8   19.27    6.97
   4   5  -8   19.20    6.09
   4   5   8   20.53    8.17
  -5   4  -9  417.98   18.84
  -5   4  -9  355.74    8.65
  -5   4   9  536.36   19.52
  -4  -5  -9  521.53   10.11
   4   5  -9  384.09   18.10
   4   5  -9  377.42   17.66
   4   5   9  416.63   18.91
   5  -4   9  423.93   19.01
  -5   4 -10   67.33   10.17
  -5   4 -10   53.83    3.76
  -5   4  10  114.43   10.68
  -4  -5 -10   71.16    4.32
   4   5 -10   56.72    9.65
   4   5 -10   59.25    9.03
   4   5  10   75.73   11.10
   5  -4  10  102.01   12.48
  -5   4 -11   15.64    7.07
  -5   4  11   23.58    6.56
  -4  -5 -11   17.39    2.65
   4   5 -11   19.65    7.79
   4   5 -11   19.60    6.75
   4   5  11   28.41    8.64
   5  -4  11   27.40    8.37
  -5   4 -12    0.47    5.16
  -5   4  12    1.82    4.18
  -4  -5 -12    0.83    1.77
  -4  -5  12    0.08    1.74
   4   5 -12    2.78    5.55
   4   5 -12    4.66    4.93
   4   5  12   -0.71    6.58
   5  -4  12   -1.16    5.94
  -5   4 -13    6.63    6.55
  -5   4  13    6.80    5.31
  -4  -5 -13    8.37    2.19
  -4  -5  13   10.59    2.68
   4   5 -13    4.64    7.05
   4   5 -13    7.51    5.16
   4   5  13   10.93    7.15
   5  -4  13    7.15    6.07
  -5   4 -14  212.92   15.37
  -5   4  14  222.54   14.12
  -4  -5 -14  173.24    5.55
  -4  -5  14  162.56    6.83
   4   5 -14  182.74   15.05
   4   5 -14  188.59   13.83
   4   5  14  160.84   13.40
   5  -4  14  188.36   14.81
  -5   4 -15  642.96   25.17
  -5   4  15  720.14   23.60
  -4  -5 -15  613.35   10.04
  -4  -5  15  543.95   12.57
   4   5 -15  630.63   25.90
   4   5  15  611.48   23.75
   5  -4  15  595.15   24.41
  -5   4 -16   24.38    7.76
  -5   4  16   21.54    6.65
  -4  -5 -16   24.39    3.19
  -4  -5  16   20.14    4.18
   4   5 -16   25.07    8.52
   4   5  16   32.27    8.49
   5  -4  16   19.81    8.17
  -5   4 -17   88.32   12.59
  -5   4  17  116.54   11.47
  -4  -5 -17   87.56    7.76
  -4  -5  17   68.66    6.44
   4   5 -17   84.44   12.87
   4   5  17   91.29   12.23
   5  -4  17   80.81   12.16
  -5   4 -18  673.90   27.33
  -5   4  18  733.88   25.10
  -4  -5  18  504.25   14.91
   4   5 -18  612.04   27.14
   4   5  18  588.50   23.64
   5  -4  18  630.33   26.81
  -5   4 -19    8.52    6.33
  -5   4  19   10.53    6.01
  -4  -5  19    8.76    4.17
   4   5 -19    6.12    7.29
   4   5  19   10.17    7.27
   5  -4  19   10.73    7.78
  -5   4 -20    9.75    6.78
  -5   4  20   17.36    7.14
  -4  -5  20    8.47    4.44
   4   5 -20   16.33    8.32
   4   5  20   13.53    6.92
   5  -4  20    8.45    7.07
  -5   4 -21  171.07   15.67
  -5   4  21  210.52   15.37
  -4  -5  21  130.05    9.97
   4   5 -21  169.06   16.72
   4   5  21  171.74   15.28
   5  -4  21  176.80   16.90
  -5   4 -22   28.38    9.77
  -5   4  22   45.70    9.28
   4   5 -22   31.26   10.88
   4   5  22   39.34    9.70
   4   5  22   32.61   11.15
   5  -4  22   37.64   10.31
  -5   4 -23   20.24    8.28
  -5   4  23   33.83    8.96
   4   5 -23   26.10    9.92
   4   5  23   35.17    9.40
   4   5  23   13.80    9.21
   5  -4  23   40.30   11.47
  -5   4 -24    6.56    6.93
  -5   4  24    4.54    6.48
   4   5 -24    5.26    8.38
   4   5  24   15.66    8.00
   4   5  24    4.39    8.33
   5  -4  24   15.39    9.31
  -5   4 -25   63.35   12.64
  -5   4  25   65.10   11.44
   4   5 -25   66.28   13.70
   4   5  25   67.35   11.91
   4   5  25   43.05   12.64
   5  -4  25   59.86   13.77
  -5   4 -26  218.66   18.86
  -5   4  26  235.32   17.68
   4   5 -26  188.26   19.35
   4   5  26  243.03   18.51
   4   5  26  153.13   20.94
   5  -4  26  229.55   20.77
  -5   4 -27   86.75   14.74
  -5   4  27   80.74   13.23
   4   5 -27   98.79   17.66
   4   5  27   85.68   13.66
   4   5  27   56.33   14.66
   5  -4  27   58.73   13.16
  -5   4 -28    6.63    7.83
  -5   4  28    1.57    6.63
   4   5 -28   -2.01    7.95
   4   5  28    8.13    8.00
   4   5  28    1.25    8.89
   5  -4  28    7.39    9.06
  -5   4 -29   51.35   12.62
  -5   4  29   65.52   12.43
  -5   4  29   45.08   11.72
   4   5 -29   32.58   12.25
   4   5  29   49.36   12.01
   4   5  29   19.79   11.30
   5  -4  29   46.53   13.21
  -5   4 -30  298.13   23.85
  -5   4  30  296.36   20.87
  -5   4  30  270.90   23.60
   4   5 -30  273.03   23.85
   4   5  30  263.45   20.41
   4   5  30  186.45   22.52
   5  -4  30  252.97   23.35
  -5   4 -31   68.97   15.32
  -5   4  31   52.20   13.66
   4   5 -31   59.48   15.91
   4   5  31   38.78   14.12
   5  -4  31   38.60   12.13
  -5   4 -32    6.29    8.65
  -5   4  32   10.63    9.40
   4   5 -32   17.38   12.06
   4   5  32   -2.70    8.49
   5  -4  32    8.23   10.49
  -5   4 -33   45.36   13.68
  -5   4  33   50.09   14.58
   4   5 -33   65.25   16.70
   4   5  33   31.41   12.94
   5  -4  33   45.57   14.78
  -5   4 -34   36.78   13.29
  -5   4  34   24.68   10.73
   4   5 -34   27.13   13.92
   4   5  34    3.78    9.41
   5  -4  34   24.51   12.75
  -5   4 -35   19.30   10.54
  -5   4  35   13.83   10.59
   4   5 -35    7.54   11.84
   4   5  35   10.07   10.66
   5  -4  35   10.85   11.00
  -5   4 -36    1.15   10.17
  -5   4  36    3.71    8.05
   4   5 -36    0.42   11.07
   4   5  36   12.48   12.18
   5  -4  36    0.81    9.94
  -5   4 -37    8.33    9.57
  -5   4  37   -0.03    9.24
   4   5 -37   -1.97   10.93
   4   5  37    9.94   12.55
   5  -4  37   -6.16    9.30
  -5   4 -38   38.19   14.36
  -5   4  38   21.73   11.74
   4   5 -38   36.04   15.15
   4   5  38   11.51   12.96
   5  -4  38   23.18   13.21
  -5   4 -39   68.66   16.62
  -5   4  39   66.35   16.75
   4   5 -39   89.73   20.50
   4   5  39   60.94   17.14
   5  -4  39   52.38   15.72
  -5   4  40   -0.22    9.80
   4   5 -40    6.01   12.59
   4   5  40   -6.33    9.23
   5  -4  40    3.21   11.47
  -5   4  41   24.53   13.41
   4   5 -41   19.59   13.13
   4   5  41   13.43   13.60
   5  -4  41   12.50   13.13
   4   5 -42   72.51   19.18
   4   5  42   44.91   17.93
   5  -4  42   50.16   16.92
  -5   3   0  113.42   10.00
   3   5   0   67.06    6.77
   3   5   0   64.48    9.36
  -5   3  -1  625.54   19.74
  -5   3   1  568.77   18.73
   3   5  -1  429.08   14.15
   3   5  -1  421.71   17.41
   3   5   1  426.21   12.79
   3   5   1  374.15   16.57
  -5   3  -2  384.53   15.93
  -5   3   2  405.29   16.01
   3   5  -2  289.90   12.47
   3   5  -2  288.52   14.32
   3   5   2  304.63   10.59
   3   5   2  275.44   14.86
  -5   3  -3   69.02    8.35
  -5   3   3   56.99    7.98
   3   5  -3   59.59    7.63
   3   5  -3   42.87    7.52
   3   5   3   46.21    5.30
   3   5   3   41.79    8.06
  -5   3  -4   31.21    6.66
  -5   3   4   32.83    6.98
   3   5  -4   32.95    6.55
   3   5  -4   25.36    6.55
   3   5   4   31.21    4.27
   3   5   4   23.18    6.88
  -5   3  -5  247.49   13.82
  -5   3   5  298.13   14.41
  -3  -5  -5  197.97    7.03
   3   5  -5  192.25   11.86
   3   5  -5  197.60   12.08
   3   5   5  205.99   13.19
  -5   3  -6   49.90    8.05
  -5   3   6   71.19    9.14
  -3  -5  -6   40.89    3.80
   3   5  -6   43.78    7.69
   3   5  -6   45.47    7.81
   3   5   6   35.68    8.13
  -5   3  -7  402.26   17.11
  -5   3   7  404.82   16.38
  -3  -5  -7  369.02    7.57
   3   5  -7  319.81   15.50
   3   5  -7  310.52   14.54
   3   5   7  314.94   16.18
   5  -3   7  362.32   16.84
  -5   3  -8  222.33   13.40
  -5   3   8  229.37   13.24
   3   5  -8  187.53   12.92
   3   5  -8  189.45   12.40
   3   5   8  186.40   13.53
   5  -3   8  203.25   13.70
  -5   3  -9  271.63   15.27
  -5   3   9  342.57   15.77
   3   5  -9  223.77   13.83
   3   5  -9  234.36   13.07
   3   5   9  253.85   14.66
   5  -3   9  281.09   15.72
  -5   3 -10  210.24   13.55
  -5   3  10  204.72   12.60
   3   5 -10  180.95   13.16
   3   5 -10  167.69   11.96
   3   5  10  163.41   13.24
   5  -3  10  172.50   12.94
  -5   3 -11 1169.37   29.93
  -5   3  11 1310.84   30.03
  -3  -5  11 1180.38   14.20
   3   5 -11 1009.66   28.92
   3   5 -11 1095.63   27.14
   3   5  11 1026.12   28.02
   5  -3  11 1094.40   29.64
  -5   3 -12   74.01   10.90
  -5   3  12   68.21    9.68
  -3  -5  12   62.42    4.81
   3   5 -12   46.63    9.60
   3   5 -12   56.92    9.06
   3   5  12   54.63    9.68
   5  -3  12   52.23    9.82
  -5   3 -13  451.86   20.24
  -5   3  13  504.64   19.52
  -3  -5  13  433.57   10.85
   3   5 -13  420.27   20.58
   3   5 -13  469.00   18.74
   3   5  13  426.45   19.13
   5  -3  13  419.13   19.92
  -5   3 -14  411.50   19.33
  -5   3  14  376.77   17.73
  -3  -5  14  298.47    9.97
   3   5 -14  365.70   16.99
   3   5  14  338.99   17.95
   5  -3  14  293.34   17.39
  -5   3 -15    5.16    6.14
  -5   3  15    6.44    5.58
  -3  -5  15    3.26    3.12
   3   5 -15    1.05    5.63
   3   5  15   -1.03    5.70
   5  -3  15   -3.44    4.94
  -5   3 -16   19.16    7.12
  -5   3  16   19.64    6.98
  -3  -5  16   19.52    4.57
   3   5 -16   15.34    7.19
   3   5  16   17.44    7.14
   5  -3  16    1.70    6.07
  -5   3 -17  194.04   15.30
  -5   3  17  163.56   13.18
  -3  -5 -17  185.20    5.70
  -3  -5  17  136.36    8.76
   3   5 -17  189.67   15.77
   3   5  17  163.49   13.99
   5  -3  17  128.06   14.09
  -5   3 -18  155.58   14.46
  -5   3  18  147.11   12.97
  -3  -5  18  104.98    8.38
   3   5 -18  113.28   13.26
   3   5  18  117.22   12.82
   5  -3  18  122.73   14.10
  -5   3 -19  305.69   18.84
  -5   3  19  301.64   17.44
  -3  -5  19  239.64   11.86
   3   5 -19  286.44   19.35
   3   5  19  263.53   16.57
   5  -3  19  261.17   18.12
  -5   3 -20   47.88    9.80
  -5   3  20   64.93   10.81
  -3  -5  20   35.09    6.53
   3   5 -20   64.87   12.48
   3   5  20   45.99    9.68
   5  -3  20   49.72   11.12
  -5   3 -21   18.42    7.49
  -5   3  21   16.33    7.02
  -3  -5  21   17.92    5.63
   3   5 -21   16.58    8.08
   3   5  21   24.58    8.03
   5  -3  21   14.76    7.64
  -5   3 -22  236.72   17.88
  -5   3  22  254.30   17.09
  -3  -5  22  202.80   12.65
   3   5 -22  245.73   19.23
   3   5  22  223.40   16.63
   5  -3  22  202.88   17.88
  -5   3 -23  193.47   16.20
  -5   3  23  229.22   16.67
  -3  -5  23  162.07   12.10
   3   5 -23  183.36   17.46
   3   5  23  199.69   16.20
   5  -3  23  187.09   17.58
  -5   3 -24   43.29   11.02
  -5   3  24   27.01    8.18
  -3  -5  24   21.14    6.70
   3   5 -24   32.53   10.81
   3   5  24   22.74    8.67
   5  -3  24   15.81    8.44
  -5   3 -25   49.78   11.62
  -5   3  25   52.64   10.70
  -3  -5  25   44.32   12.87
   3   5 -25   62.67   13.68
   3   5  25   38.77    9.82
   5  -3  25   37.94   10.97
  -5   3 -26   82.75   13.61
  -5   3  26   88.69   13.31
   3   5 -26   73.77   14.29
   3   5  26   73.54   12.42
   5  -3  26   74.89   14.98
  -5   3 -27    4.05    6.85
  -5   3  27    2.99    6.80
   3   5 -27    5.33    8.33
   3   5  27   -0.24    6.61
   5  -3  27    2.92    7.73
  -5   3 -28    7.24    7.68
  -5   3  28    6.92    7.41
   3   5 -28   11.62    9.40
   3   5  28    7.66    7.76
   5  -3  28    8.40    9.70
  -5   3 -29   56.25   12.32
  -5   3  29   78.31   13.61
   3   5 -29   52.25   13.63
   3   5  29   68.51   13.04
   3   5  29   34.25   12.10
   5  -3  29   58.61   13.58
  -5   3 -30   -0.64    6.83
  -5   3  30    0.35    7.37
   3   5 -30    2.87    8.99
   3   5  30    5.35    7.63
   3   5  30    2.28    8.49
   5  -3  30    0.64    8.59
  -5   3 -31   81.99   15.05
  -5   3  31   88.60   14.71
   3   5 -31   70.20   15.71
   3   5  31   98.13   15.54
   3   5  31   56.90   15.40
   5  -3  31   49.38   14.39
  -5   3 -32   36.42   12.37
  -5   3  32   31.18   10.88
   3   5 -32   25.68   12.84
   3   5  32   14.86   11.29
   3   5  32   21.53   11.56
   5  -3  32   29.91   12.57
  -5   3 -33   13.11   10.29
   3   5 -33   11.66   11.25
   3   5  33   -1.25    8.67
   5  -3  33   14.54   11.49
  -5   3 -34   62.17   14.66
  -5   3  34   50.51   13.18
   3   5 -34   49.11   15.69
   3   5  34   40.54   14.96
   5  -3  34   39.49   14.12
  -5   3 -35  163.20   19.62
  -5   3  35  154.89   21.63
   3   5 -35  142.47   22.42
   3   5  35   97.98   19.30
   5  -3  35  135.76   21.91
  -5   3 -36   32.05   12.57
  -5   3  36   30.32   12.30
   3   5 -36   29.22   12.75
   3   5  36   16.99   11.37
   5  -3  36   23.57   11.57
  -5   3 -37   83.42   16.16
  -5   3  37  106.42   18.39
   3   5 -37  123.69   21.32
   3   5  37   72.68   18.73
   5  -3  37   93.87   18.84
  -5   3  38   21.98   12.10
   3   5 -38   32.59   14.78
   3   5  38   17.90   13.50
   5  -3  38   23.13   13.28
  -5   3  39   12.03   10.27
   3   5 -39   -1.99   11.20
   3   5  39    0.91    9.92
   5  -3  39    8.45   11.07
  -5   3  40   19.28   11.27
   3   5 -40   14.76   13.77
   3   5  40    4.39   11.74
   5  -3  40    3.15   10.95
   3   5 -41    7.90   11.54
   3   5  41   -3.00   12.38
   5  -3  41   14.61   12.67
   3   5 -42   26.05   15.37
   3   5  42    4.91   11.39
   5  -3  42    9.90   11.74
   3   5 -43   40.51   17.70
   3   5  43   14.61   13.82
   5  -3  43   35.82   15.74
  -5   2   0   17.31    5.58
   2   5   0   11.54    4.02
   2   5   0   10.09    6.53
  -5   2  -1    9.11    4.62
  -5   2   1    3.48    4.18
   2   5  -1    8.94    4.00
   2   5  -1    1.84    5.26
   2   5   1    6.06    3.39
   2   5   1    5.82    5.52
  -5   2  -2   61.44    7.64
  -5   2   2   88.96    8.60
   2   5  -2   34.08    5.85
   2   5  -2   36.47    7.10
   2   5   2   67.50    5.70
   2   5   2   69.56    9.03
  -5   2  -3   99.15    8.96
  -5   2   3   60.95    7.95
   2   5  -3   76.63    7.81
   2   5  -3   62.20    8.17
   2   5   3   46.51    4.84
   2   5   3   38.09    7.17
  -5   2  -4  107.04    9.19
  -5   2   4  101.29    8.99
   2   5  -4   82.78    8.44
   2   5  -4   74.52    9.13
   2   5   4   83.00    5.23
   2   5   4   83.66    9.87
  -5   2  -5  864.94   22.62
  -5   2   5  931.24   23.53
   2   5  -5  645.17   18.89
   2   5  -5  664.17   19.15
   2   5   5  736.49   11.30
   2   5   5  714.46   21.48
   5  -2   5  794.27   22.08
  -5   2  -6   16.55    5.84
  -5   2   6   41.35    7.46
   2   5  -6    8.33    4.66
   2   5  -6   15.12    5.69
   2   5   6   33.54    3.15
   2   5   6   27.85    6.70
   5  -2   6   32.00    6.85
  -5   2  -7  612.07   19.92
  -5   2   7  736.39   21.36
   2   5  -7  456.46   17.21
   2   5  -7  510.19   16.94
   2   5   7  591.17   19.87
   5  -2   7  585.11   19.86
  -5   2  -8   51.13    7.84
  -5   2   8   69.96    8.20
   2   5  -8   40.40    7.42
   2   5  -8   50.41    7.42
   2   5   8   58.98    8.47
   5  -2   8   46.80    7.88
  -5   2  -9  403.59   16.97
  -5   2   9  410.89   16.74
   2   5  -9  329.61   16.16
   2   5  -9  352.25   14.73
   2   5   9  369.14   16.52
   5  -2   9  367.87   16.75
  -5   2 -10  124.42   10.46
  -5   2  10  142.81   11.42
   2   5 -10   98.66   10.22
   2   5 -10  116.32    9.63
   2   5  10  123.54   11.52
   5  -2  10  122.02   11.12
  -5   2 -11   52.30    8.18
  -5   2  11   74.13    9.85
  -2  -5  11   56.55    5.09
   2   5 -11   57.44    9.90
   2   5 -11   56.13    7.73
   2   5  11   48.40    8.15
   5  -2  11   46.71    8.64
  -5   2 -12  205.99   13.63
  -5   2  12  223.08   13.99
  -2  -5  12  205.33    8.52
   2   5 -12  177.81   13.46
   2   5 -12  195.49   12.11
   2   5  12  187.14   13.21
   5  -2  12  185.42   13.68
  -5   2 -13   73.71    9.99
  -5   2  13   82.97   10.22
  -2  -5  13   68.43    6.24
   2   5 -13   58.88    9.82
   2   5 -13   63.92    8.33
   2   5  13   69.24    9.75
   5  -2  13   73.76   11.19
  -5   2 -14  266.06   15.69
  -5   2  14  287.91   15.96
  -2  -5  14  235.58   10.04
   2   5 -14  232.00   16.21
   2   5 -14  254.12   13.45
   2   5  14  241.45   15.01
   5  -2  14  243.96   16.01
  -5   2 -15  370.41   18.25
  -5   2  15  379.70   18.39
  -2  -5  15  331.45   12.28
   2   5 -15  319.98   18.32
   2   5  15  325.14   17.16
   5  -2  15  332.75   18.96
  -5   2 -16   41.38    8.91
  -5   2  16   18.24    6.34
  -2  -5  16   16.28    4.62
   2   5 -16   31.08    8.45
   2   5  16   17.51    2.61
   2   5  16   18.89    7.30
   5  -2  16   16.06    7.52
  -5   2 -17  222.28   14.74
  -5   2  17  232.66   15.47
  -2  -5  17  194.90   10.78
   2   5 -17  195.29   15.67
   2   5  17  204.20   14.53
   5  -2  17  185.47   15.76
  -5   2 -18  186.45   14.61
  -5   2  18  205.01   14.95
  -2  -5  18  144.55   10.05
   2   5 -18  168.18   15.12
   2   5  18  149.22   13.63
   5  -2  18  131.08   13.70
  -5   2 -19  295.65   17.28
  -5   2  19  322.38   17.82
  -2  -5 -19  337.32   13.55
  -2  -5  19  278.97   13.51
   2   5 -19  280.72   18.81
   2   5  19  293.53   17.95
   5  -2  19  284.18   19.40
  -5   2 -20   19.57    7.00
  -5   2  20    6.88    6.31
  -2  -5  20    9.77    5.03
   2   5 -20   16.63    7.83
   2   5  20   13.77    6.88
   5  -2  20    9.77    7.15
  -5   2 -21  160.79   13.90
  -5   2  21  170.64   14.14
  -2  -5  21  135.37   10.83
   2   5 -21  159.14   15.62
   2   5  21  155.93   14.39
   5  -2  21  131.30   14.51
  -5   2 -22   67.87   11.12
  -5   2  22   66.47   10.95
  -2  -5  22   59.60    9.09
   2   5 -22   57.58   11.72
   2   5  22   84.62   12.53
   5  -2  22   61.34   11.89
  -5   2 -23    0.69    6.12
  -5   2  23    9.24    6.71
  -2  -5  23   -0.19    4.49
   2   5 -23    2.02    6.71
   2   5  23    4.27    6.11
   5  -2  23    2.45    6.61
  -5   2 -24   38.50    9.82
  -5   2  24   48.27   10.32
  -2  -5  24   38.18    8.20
   2   5 -24   51.69   11.96
   2   5  24   45.23   10.19
   5  -2  24   43.58   12.13
  -5   2 -25   13.48    7.22
  -5   2  25   12.91    7.25
  -2  -5  25    4.25    5.30
   2   5 -25    3.78    8.30
   2   5  25   11.15    7.19
   5  -2  25    0.20    6.63
  -5   2 -26   96.62   14.07
  -5   2  26  100.55   14.64
  -2  -5  26   75.49   11.10
   2   5 -26   94.36   16.04
   2   5  26  108.32   15.01
   5  -2  26   92.21   16.11
  -5   2 -27  188.24   17.28
  -5   2  27  204.01   17.48
  -2  -5  27  168.59   14.61
   2   5 -27  191.70   19.01
   2   5  27  203.36   17.70
   5  -2  27  197.26   19.06
  -5   2 -28   14.74    8.44
  -5   2  28    6.71    8.18
  -2  -5  28    7.96    7.19
   2   5 -28    8.18    8.67
   2   5  28   16.57    8.37
   5  -2  28    8.76    8.71
  -5   2 -29   97.06   15.03
  -5   2  29  130.04   17.34
   2   5 -29  100.02   16.70
   2   5  29  104.14   15.40
   5  -2  29   95.50   17.17
  -5   2 -30  108.85   15.77
  -5   2  30  150.40   16.70
   2   5 -30  138.79   20.46
   2   5  30  111.60   15.89
   5  -2  30  138.24   20.18
  -5   2 -31  167.19   18.12
  -5   2  31  168.50   17.78
   2   5 -31  166.09   22.03
   2   5  31  154.04   17.07
   5  -2  31  158.78   21.86
  -5   2 -32   15.54    9.50
  -5   2  32   11.20    9.35
   2   5 -32   11.49   10.16
   2   5  32    9.63    8.50
   5  -2  32   12.79   10.80
  -5   2 -33  129.68   18.15
  -5   2  33  164.05   18.37
   2   5 -33  148.19   21.34
   2   5  33  144.68   17.22
   2   5  33   85.35   17.44
   5  -2  33  136.01   20.83
  -5   2 -34   27.18   11.34
  -5   2  34   36.41   11.78
   2   5 -34   27.77   13.28
   2   5  34   21.10   12.26
   5  -2  34   27.28   11.83
  -5   2 -35    0.67    8.47
  -5   2  35    1.18    7.69
   2   5 -35    1.20    9.28
   2   5  35    2.73    9.62
   5  -2  35    2.40   10.00
   2   5 -36    6.66   10.17
   2   5  36   -1.59   10.14
   5  -2  36   -1.21   10.34
  -5   2  37    0.66    8.20
   2   5 -37    4.94   11.44
   2   5  37    9.70   10.54
   5  -2  37    5.47    9.63
  -5   2  38   28.54   11.96
   2   5 -38   31.09   13.58
   2   5  38   21.59   13.29
   5  -2  38   29.37   14.00
  -5   2  39   54.10   14.66
   2   5 -39   83.53   19.33
   2   5  39   39.54   15.05
   5  -2  39   59.59   16.80
   2   5 -40    9.67   12.53
   2   5  40   11.05   12.84
   5  -2  40   31.06   14.22
   2   5 -41   44.96   15.49
   2   5  41   27.68   13.61
   5  -2  41   69.03   17.87
   2   5 -42   43.51   16.53
   2   5  42   20.65   14.59
   5  -2  42   17.49   14.02
   2   5 -43   56.25   17.14
   2   5  43   58.46   18.61
   5  -2  43   62.59   17.71
  -5   1   0  544.73   17.24
   1   5   0  421.91   12.67
   1   5   0  416.80   15.49
  -5   1  -1  687.23   19.15
  -5   1   1  567.47   17.92
   1   5  -1  528.95   14.61
   1   5  -1  482.04   16.38
   1   5   1  450.29   12.26
   1   5   1  415.52   15.98
  -5   1  -2   77.43    7.95
  -5   1   2   79.58    8.15
   1   5  -2   62.91    7.05
   1   5  -2   59.54    8.25
   1   5   2   63.03    5.57
   1   5   2   66.30    8.72
  -5   1  -3  309.57   13.60
  -5   1   3  318.78   13.87
   1   5  -3  212.16   10.93
   1   5  -3  205.87   12.38
   1   5   3  249.98    8.35
   1   5   3  233.42   12.47
   5  -1   3  270.80   12.65
  -5   1  -4  166.04   10.32
  -5   1   4  186.50   11.61
   1   5  -4  142.34    9.41
   1   5  -4  143.68   10.68
   1   5   4  165.48    6.51
   1   5   4  144.01   10.49
   5  -1   4  159.86   10.86
  -5   1  -5  300.12   13.29
  -5   1   5  298.99   13.78
   1   5  -5  227.85   11.74
   1   5  -5  209.95   11.59
   1   5   5  243.15    6.90
   1   5   5  235.90   12.70
   5  -1   5  243.79   12.94
  -5   1  -6    3.51    3.86
  -5   1   6    7.24    4.96
   1   5  -6    0.96    3.88
   1   5  -6    6.90    4.44
   1   5   6    5.45    2.01
   1   5   6    6.97    4.77
   5  -1   6    6.88    4.93
  -5   1  -7  455.26   16.25
  -5   1   7  472.00   17.33
   1   5  -7  339.84   15.22
   1   5  -7  348.64   13.48
   1   5   7  381.40   16.01
   5  -1   7  461.79   11.54
   5  -1   7  404.06   16.36
  -5   1  -8   88.40    8.87
  -5   1   8   71.51    8.40
   1   5  -8   53.04    7.95
   1   5  -8   62.86    7.34
   1   5   8   56.87    8.52
   5  -1   8   69.61    5.31
   5  -1   8   52.06    7.95
  -5   1  -9  489.27   17.22
  -5   1   9  477.23   17.98
   1   5  -9  409.61   17.14
   1   5  -9  432.05   14.95
   1   5   9  426.80   17.71
   5  -1   9  477.87   11.10
   5  -1   9  420.32   17.78
  -5   1 -10   71.21    8.98
  -5   1  10   51.08    8.23
  -1  -5  10   54.07    5.74
   1   5 -10   65.78    9.84
   1   5 -10   59.11    7.32
   1   5  10   44.30    7.81
   5  -1  10   55.59    4.84
   5  -1  10   53.38    9.13
  -5   1 -11 1278.77   28.26
  -5   1  11 1200.71   28.85
  -1  -5  11 1290.09   21.05
   1   5 -11 1062.76   28.22
   1   5 -11 1133.00   23.58
   1   5  11 1114.74   28.19
   5  -1  11 1268.16   16.87
   5  -1  11 1009.25   27.58
  -5   1 -12   10.95    5.36
  -5   1  12   26.33    7.24
  -1  -5  12   28.95    4.99
   1   5 -12   17.51    6.39
   1   5 -12   16.28    4.89
   1   5  12   19.06    6.29
   5  -1  12   17.51    3.32
   5  -1  12    8.89    5.72
  -5   1 -13 1256.45   28.87
  -5   1  13 1267.64   30.97
  -1  -5  13 1280.36   22.88
   1   5 -13 1116.33   30.69
   1   5 -13 1272.65   25.37
   1   5  13 1128.81   29.39
   5  -1  13 1217.48   16.43
   5  -1  13 1037.75   29.81
  -5   1 -14   47.76    7.91
  -5   1  14   54.27    9.03
  -1  -5  14   56.43    7.09
   1   5 -14   53.87    9.68
   1   5 -14   49.50    7.32
   1   5  14   71.88    4.00
   1   5  14   51.18    9.30
   5  -1  14   52.37    5.15
   5  -1  14   35.70    8.50
  -5   1 -15  230.85   14.15
  -5   1  15  251.76   15.72
  -1  -5  15  216.11   11.25
   1   5 -15  192.91   14.76
   1   5  15  277.65    6.97
   1   5  15  218.30   14.51
   5  -1  15  235.16    8.30
   5  -1  15  184.22   14.59
  -5   1 -16   23.57    6.80
  -5   1  16   29.22    8.05
  -1  -5  16   28.66    5.96
   1   5 -16   22.22    7.69
   1   5  16   32.31    3.75
   1   5  16   19.92    6.66
   5  -1  16   33.49    4.49
   5  -1  16   21.00    7.74
  -5   1 -17   88.79   10.46
  -5   1  17   77.74   11.45
  -1  -5  17   65.17    8.15
   1   5 -17   82.82   12.26
   1   5  17   85.84    5.31
   1   5  17   92.15   11.89
   5  -1  17   93.11    6.68
   5  -1  17   86.27   12.96
  -5   1 -18  198.72   14.09
  -5   1  18  186.75   14.19
  -1  -5  18  168.74   11.39
   1   5 -18  200.18   16.57
   1   5  18  201.57    7.84
   1   5  18  175.74   13.99
   5  -1  18  182.33    8.45
  -5   1 -19  105.05   10.76
  -5   1  19  116.20   12.84
  -1  -5  19  114.50   10.19
   1   5 -19  110.28   13.01
   1   5  19  128.03    7.02
   1   5  19  120.88   12.30
   5  -1  19  114.47    7.90
   5  -1  19  102.34   12.74
  -5   1 -20   47.24    9.41
  -5   1  20   28.34    8.45
  -1  -5  20   37.84    7.57
   1   5 -20   42.94   10.02
   1   5  20   41.13    5.26
   1   5  20   38.62    9.26
   5  -1  20   36.12    5.85
   5  -1  20   32.37    9.26
  -5   1 -21  149.08   13.24
  -5   1  21  135.82   13.70
  -1  -5  21  141.96   11.78
   1   5 -21  133.53   14.47
   1   5  21  141.59   13.29
   5  -1  21   91.74   13.46
  -5   1 -22   24.14    7.19
  -1  -5  22   19.99    6.56
   1   5 -22   27.63    9.08
   1   5  22   25.15    8.05
   5  -1  22   16.84    9.30
  -5   1 -23  195.04   15.23
  -1  -5  23  173.41   13.41
   1   5 -23  174.62   17.36
   1   5  23  206.70   16.57
   5  -1  23  155.19   15.98
  -5   1 -24  104.97   12.55
  -1  -5  24  108.12   11.34
   1   5 -24  106.97   15.37
   1   5  24  117.18   13.70
   5  -1  24  116.12   17.06
  -5   1 -25  250.85   17.56
  -1  -5  25  243.47   16.28
   1   5 -25  264.36   21.17
   1   5  25  260.53   18.83
   5  -1  25  243.96   19.97
  -5   1 -26   31.50    9.18
  -1  -5  26   24.50    7.90
   1   5 -26   29.64    9.94
   1   5  26   45.31   10.71
   5  -1  26   24.33   10.00
  -5   1 -27   74.18   12.91
  -1  -5  27   73.08   11.91
   1   5 -27   64.90   13.61
   1   5  27   81.38   13.23
   5  -1  27   77.59   15.12
  -5   1 -28   14.88    7.98
  -1  -5  28    8.47    7.09
   1   5 -28    3.56    8.89
   1   5  28   13.19    7.96
   5  -1  28    8.49    9.73
  -5   1 -29   12.53    8.32
  -1  -5  29    9.35    7.37
   1   5 -29   11.83    9.28
   1   5  29    9.95    8.38
   5  -1  29   -0.29    8.79
  -5   1 -30    1.01    7.37
  -1  -5  30    6.60    7.52
   1   5 -30    5.28    9.35
   1   5  30    9.90    8.45
   5  -1  30    7.76    9.84
  -5   1 -31   24.14    9.95
  -1  -5  31   28.87   11.27
   1   5 -31   29.67   11.39
   1   5  31   39.71   11.62
   5  -1  31   33.18   12.21
  -5   1 -32   30.86   10.41
   1   5 -32   32.05   12.96
   1   5  32   30.10   10.43
   5  -1  32   12.08    9.60
   1   5 -33   58.41   14.49
   1   5  33   47.42   12.20
   5  -1  33   60.78   15.72
   1   5 -34   48.10   14.95
   1   5  34   48.11   12.89
   5  -1  34   51.30   14.96
   1   5 -35  140.50   20.99
   1   5  35  143.92   27.82
   5  -1  35  112.17   19.49
   1   5 -36   30.01   14.07
   5  -1  36   22.83   13.16
   1   5 -37  160.52   22.81
   1   5  37  132.16   21.98
   5  -1  37  117.37   20.23
   1   5 -38    5.79   11.69
   1   5  38   10.19   11.67
   5  -1  38    6.95   11.47
   1   5 -39   22.86   12.50
   1   5  39   20.03   11.89
   5  -1  39   11.10   10.93
   1   5 -40   -5.87   11.07
   1   5  40   -0.91   10.61
   5  -1  40    3.42   10.71
   1   5 -41    6.50   11.17
   1   5  41    6.28   11.66
   5  -1  41    9.65   12.62
   1   5 -42   17.75   14.27
   1   5  42   24.88   14.41
   5  -1  42   14.15   11.93
   1   5 -43   41.94   16.90
   1   5  43   30.57   15.07
   5  -1  43   25.61   14.91
  -5   0   0    1.81    3.78
   0   5   0   -1.45    3.00
   0   5   0    1.91    4.39
  -5   0  -1   73.27    8.06
  -5   0   1   71.82    7.73
   0   5  -1   70.72    7.02
   0   5  -1   54.56    6.92
   0   5   1   76.84    6.38
   0   5   1   65.22    7.93
   5   0   1   67.72    7.41
  -5   0  -2  328.75   13.21
  -5   0   2  291.27   13.02
   0   5  -2  251.40   11.29
   0   5  -2  245.31   11.94
   0   5   2  260.29    9.51
   0   5   2  233.72   12.33
   5   0   2  261.14   11.08
   5   0   2  254.91   11.52
  -5   0  -3   41.40    6.31
  -5   0   3   39.80    6.71
   0   5  -3   31.50    5.97
   0   5  -3   36.15    5.94
   0   5   3   37.08    4.66
   0   5   3   23.53    5.69
   5   0   3   31.95    5.18
   5   0   3   36.61    6.61
  -5   0  -4  247.07   11.86
  -5   0   4  179.33   10.95
   0   5  -4  180.11   10.36
   0   5  -4  165.41   10.39
   0   5   4  193.67    7.52
   0   5   4  165.33   11.24
   5   0   4  187.73    9.19
   5   0   4  167.83   10.27
  -5   0  -5  147.03    9.73
  -5   0   5  113.47    9.40
   0   5  -5   94.69    9.03
   0   5  -5   95.69    8.92
   0   5   5  120.29    5.90
   0   5   5   90.73    8.89
   5   0   5  114.89    7.63
   5   0   5  104.34    8.84
  -5   0  -6   12.21    4.62
  -5   0   6    7.34    4.62
   0   5  -6   13.24    5.43
   0   5  -6    7.03    4.55
   0   5   6   10.24    2.68
   0   5   6   11.57    5.42
   5   0   6    9.68    3.59
   5   0   6    7.49    4.88
  -5   0  -7  730.76   19.37
  -5   0   7  621.18   19.77
   0   5  -7  558.71   18.57
   0   5  -7  540.10   15.17
   0   5   7  700.15   11.25
   0   5   7  550.56   18.79
   5   0   7  590.46   14.27
   5   0   7  512.93   17.90
  -5   0  -8   32.05    6.11
  -5   0   8   41.40    7.73
   0   5  -8   42.33    7.46
   0   5  -8   27.46    5.25
   0   5   8   39.76    3.66
   0   5   8   30.23    6.44
   5   0   8   24.82    4.42
   5   0   8   23.77    6.58
  -5   0  -9   63.84    7.52
  -5   0   9   55.30    8.54
   0   5  -9   42.33    7.49
   0   5  -9   53.06    6.60
   0   5   9   74.92    4.20
   0   5   9   58.84    8.92
   5   0   9   55.50    5.84
   5   0   9   57.63    9.16
  -5   0 -10  179.64   10.95
  -5   0  10  155.90   11.59
   0  -5  10  165.89    9.21
   0   5 -10  148.17   11.56
   0   5 -10  159.36    9.09
   0   5  10  205.50    6.19
   0   5  10  146.97   11.34
   5   0  10  155.17    8.03
   5   0  10  132.47   11.19
  -5   0 -11   11.07    4.72
  -5   0  11   13.29    5.94
   0  -5  11   13.28    4.29
   0   5 -11    6.97    5.28
   0   5 -11   11.54    4.08
   0   5  11   12.89    2.61
   0   5  11   13.40    5.62
   5   0  11   10.90    3.76
   5   0  11    7.74    5.57
  -5   0 -12   19.05    5.50
  -5   0  12   15.94    6.02
   0  -5  12   18.84    5.13
   0   5 -12   12.94    5.97
   0   5 -12   12.79    4.23
   0   5  12   20.13    3.07
   0   5  12   21.64    7.05
   5   0  12   16.33    4.32
   5   0  12   10.81    6.44
  -5   0 -13   76.17    9.01
  -5   0  13   61.88    9.40
   0  -5  13   67.31    7.39
   0   5 -13   59.47    9.87
   0   5 -13   58.56    6.87
   0   5  13   77.06    4.91
   0   5  13   50.07    8.52
   5   0  13   62.67    7.14
   5   0  13   49.01    9.11
  -5   0 -14   19.45    5.89
  -5   0  14    4.30    5.43
   0  -5  14   14.29    5.15
   0   5 -14   14.80    6.53
   0   5 -14   16.53    4.57
   0   5  14   20.56    3.48
   0   5  14   18.41    6.31
   5   0  14   15.64    4.96
   5   0  14   11.98    6.58
  -5   0 -15  224.93   13.09
   0  -5  15  216.94   12.01
   0   5 -15  208.77   15.05
   0   5  15  256.33    8.59
   0   5  15  200.91   14.15
   5   0  15  205.63   10.34
   5   0  15  173.92   14.86
  -5   0 -16   27.16    6.80
   0  -5  16   24.55    6.17
   0   5 -16   21.44    7.54
   0   5  16   31.29    4.44
   0   5  16   23.77    7.05
   5   0  16   26.79    5.89
   5   0  16   15.55    7.25
  -5   0 -17  346.42   16.31
   0  -5  17  319.17   15.15
   0   5 -17  308.85   18.49
   0   5  17  400.18   11.54
   0   5  17  333.17   18.15
   5   0 -17  368.70   19.49
   5   0  17  311.06   12.40
   5   0  17  265.51   17.56
  -5   0 -18   27.82    7.15
   0  -5  18   24.23    6.56
   0   5 -18   19.67    7.88
   0   5  18   29.42    4.64
   0   5  18   25.74    8.10
   5   0 -18   29.78    8.98
   5   0  18   24.50    5.94
   5   0  18   24.01    8.20
  -5   0 -19  453.00   19.15
   0  -5  19  356.47   16.63
   0   5  19  444.60   13.21
   0   5  19  407.15   20.94
   5   0 -19  440.25   21.39
   5   0  19  392.81   14.02
   5   0  19  339.43   20.28
  -5   0 -20   95.10   10.53
   0  -5  20   78.16   10.54
   0   5 -20   97.41   14.39
   0   5  20   94.46    7.42
   0   5  20   75.16   11.27
   5   0 -20   87.42   12.67
   5   0  20   69.25    8.28
   5   0  20   84.00   13.73
  -5   0 -21  290.95   16.36
   0  -5  21  240.76   14.86
   0   5 -21  269.39   18.81
   0   5  21  309.20   12.23
   5   0 -21  307.26   19.43
   5   0  21  285.78   12.53
   5   0  21  236.07   18.09
  -5   0 -22   10.56    6.17
   0  -5  22    4.52    5.53
   0   5 -22    5.99    6.78
   0   5  22    2.75    6.07
   5   0 -22   11.32    6.92
   5   0  22    5.11    7.54
   5   0  22   15.84    8.74
  -5   0 -23    9.36    6.29
   0  -5  23    4.08    5.75
   0   5 -23   16.28    8.23
   0   5  23    8.72    6.36
   5   0 -23    9.90    7.69
   5   0  23    3.88    7.22
  -5   0 -24    2.56    5.57
   0  -5  24    9.04    6.36
   0   5 -24    0.03    7.34
   0   5  24    5.26    6.06
   5   0 -24    8.40    6.90
   5   0  24    5.03    7.42
  -5   0 -25    7.91    6.19
   0  -5  25    3.95    6.04
   0   5 -25   14.26    8.30
   0   5  25   12.50    7.56
   5   0 -25   17.60    8.74
   5   0  25   10.09    8.81
  -5   0 -26   19.81    7.76
   0  -5  26   16.63    7.96
   0   5 -26   16.60    8.72
   0   5  26   16.60    8.52
   5   0 -26   27.99   10.02
   5   0  26   14.14    9.90
  -5   0 -27  101.19   12.57
   0  -5  27  100.16   14.41
   0   5 -27  111.38   16.95
   0   5  27   90.44   13.56
   5   0 -27  107.04   16.26
   5   0  27  104.66   17.43
  -5   0 -28   37.55    9.75
   0  -5  28   41.96   10.66
   0   5 -28   63.10   14.42
   0   5  28   46.14   11.24
   5   0 -28   41.43   11.67
   5   0  28   47.49   12.69
  -5   0 -29  221.29   17.44
   0  -5  29  220.44   17.93
   0   5 -29  244.22   21.29
   0   5  29  262.86   20.56
   5   0 -29  244.06   20.90
   5   0  29  219.28   21.09
  -5   0 -30    1.82    6.71
   0  -5  30    4.10    7.57
   0   5 -30   -3.58    7.64
   0   5  30    5.18    7.93
   5   0 -30    1.03    8.42
   5   0  30    0.10    8.30
   0  -5  31  115.34   16.25
   0   5 -31  100.43   17.71
   0   5  31  119.56   17.26
   5   0 -31  109.93   16.77
   5   0  31   95.98   18.41
   0  -5  32    0.29    7.29
   0   5 -32    3.34    8.79
   0   5  32    4.30    7.86
   5   0 -32   -4.12    7.90
   5   0  32    1.86    8.79
   0  -5  33   60.58   13.50
   0   5 -33   54.96   14.22
   0   5  33   41.60   11.83
   5   0 -33   57.92   14.68
   5   0  33   46.68   14.80
   0   5 -34   80.15   17.24
   0   5  34   52.47   12.99
   5   0 -34   78.80   15.50
   5   0  34   44.66   15.15
   0   5 -35    0.62    8.77
   0   5  35   -3.48    7.30
   5   0 -35   14.02   10.98
   5   0  35   -3.37    9.95
   0   5 -36    3.37    9.35
   0   5  36    8.52    9.23
   5   0 -36   -2.24    8.08
   5   0  36   -5.67    8.18
   0   5 -37    9.75   11.34
   5   0 -37    4.27    9.97
   5   0  37    4.49   10.90
   0   5 -38   51.42   15.12
   5   0 -38   34.16   12.94
   5   0  38   23.15   12.62
   0   5 -39  122.98   21.29
   5   0 -39  153.74   22.32
   5   0  39  109.72   21.53
   0   5 -40   33.91   15.27
   0   5  40    8.71   10.92
   5   0  40   18.76   13.85
   0   5 -41   79.56   19.33
   0   5  41   45.85   16.31
   5   0  41   66.25   17.53
   0   5 -42    1.99   10.49
   0   5  42    3.19   10.90
   5   0  42   -4.35    8.86
   0   5 -43   75.44   20.03
   0   5  43   39.00   15.47
   5   0  43   79.58   20.33
  -5  -1   0  496.38   16.09
  -1   5   0  472.71   14.27
  -1   5   0  402.66   14.05
   5   1   0  467.90   15.67
   5   1   0  456.34   13.55
  -5  -1  -1  569.91   16.60
  -5  -1   1  619.33   18.05
  -1   5  -1  509.40   15.00
  -1   5  -1  439.89   14.58
  -1   5   1  602.57   15.45
  -1   5   1  504.91   15.93
   5   1  -1  493.41   16.01
   5   1   1  565.34   16.72
   5   1   1  554.06   15.28
  -5  -1  -2   85.30    7.54
  -5  -1   2   66.94    7.59
  -1   5  -2   71.65    7.68
  -1   5  -2   73.96    7.57
  -1   5   2   71.88    6.73
  -1   5   2   61.69    7.41
   5   1  -2   71.95    8.28
   5   1   2   69.47    7.57
   5   1   2   66.00    7.09
  -5  -1  -3  339.40   13.09
  -5  -1   3  245.33   12.67
  -1   5  -3  256.04   11.83
  -1   5  -3  251.38   10.98
  -1   5   3  264.26   10.05
  -1   5   3  216.16   11.56
   5   1  -3  266.53   12.69
   5   1   3  245.48   11.30
   5   1   3  217.64   10.98
  -5  -1  -4  207.27   10.58
  -5  -1   4  161.15   11.00
  -1   5  -4  153.81   10.39
  -1   5  -4  154.82    9.26
  -1   5   4  181.95    8.35
  -1   5   4  135.13    9.89
   5   1   4  155.39    9.31
   5   1   4  133.90    9.58
  -5  -1  -5  324.89   12.67
  -5  -1   5  254.02   12.87
  -1   5  -5  268.64   12.84
  -1   5  -5  251.57   10.63
  -1   5   5  302.06    9.99
  -1   5   5  230.79   12.75
   5   1   5  248.28   11.02
   5   1   5  217.76   11.44
  -5  -1  -6    7.54    3.93
  -5  -1   6    7.14    4.55
  -1   5  -6    6.21    4.76
  -1   5  -6    8.79    4.32
  -1   5   6    6.78    3.02
  -1   5   6    7.15    4.67
   5   1   6    2.58    3.64
   5   1   6    2.67    4.55
  -5  -1  -7  556.84   16.09
  -5  -1   7  390.08   16.14
  -1   5  -7  399.10   16.14
  -1   5  -7  392.52   12.59
  -1   5   7  493.83   11.84
  -1   5   7  322.38   14.86
   5   1   7  409.16   13.51
   5   1   7  321.55   14.37
  -5  -1  -8   81.91    7.46
  -5  -1   8   71.06    8.60
  -1   5  -8   69.27    9.36
  -1   5  -8   60.56    6.66
  -1   5   8   94.79    6.02
  -1   5   8   76.90    9.78
   5   1   8   61.54    6.73
   5   1   8   50.22    7.68
  -5  -1  -9  558.78   16.40
  -5  -1   9  406.34   17.14
  -1   5  -9  440.97   17.80
  -1   5  -9  428.14   12.42
  -1   5   9  558.59   12.38
  -1   5   9  390.99   17.21
   5   1   9  438.00   13.99
   5   1   9  321.95   15.32
  -5  -1 -10   56.65    7.10
  -5  -1  10   57.93    8.72
  -1   5 -10   46.31    8.17
  -1   5 -10   54.41    5.94
  -1   5  10   85.53    5.79
  -1   5  10   61.09    8.98
   1  -5  10   74.55    7.98
   5   1  10   59.48    7.27
   5   1  10   40.81    7.71
  -5  -1 -11 1357.30   25.81
  -1   5 -11 1128.44   29.03
  -1   5 -11 1248.19   20.13
  -1   5  11 1529.79   20.58
  -1   5  11 1050.95   27.92
   1  -5  11 1171.88   24.60
   5   1  11 1053.91   21.26
   5   1  11  849.98   25.59
  -5  -1 -12   20.85    5.43
  -1   5 -12   25.31    7.54
  -1   5 -12   21.44    4.15
  -1   5  12   23.33    4.07
  -1   5  12    9.68    5.63
   1  -5  12   21.36    5.80
   5   1 -12   11.61    6.29
   5   1  12   13.06    5.20
   5   1  12    6.21    6.28
  -5  -1 -13 1278.72   26.00
  -1   5 -13 1171.34   31.09
  -1   5 -13 1287.26   20.53
  -1   5  13 1494.83   21.39
  -1   5  13 1096.52   29.69
   1  -5  13 1188.03   26.22
   5   1 -13 1184.37   30.87
   5   1  13 1100.32   22.30
   5   1  13  901.97   27.80
  -5  -1 -14   63.20    8.13
  -1   5 -14   49.55    9.33
  -1   5 -14   61.95    6.09
  -1   5  14   73.69    6.21
  -1   5  14   56.13    9.33
   1  -5  14   57.19    8.32
   5   1 -14   56.75    9.75
   5   1  14   46.51    7.56
   5   1  14   37.00    8.65
  -5  -1 -15  247.13   12.67
  -1   5 -15  229.20   15.59
  -1   5  15  261.74   10.29
  -1   5  15  214.00   15.18
   1  -5  15  211.50   13.13
   5   1 -15  253.95   16.67
   5   1  15  195.07   11.66
   5   1  15  161.53   13.95
  -5  -1 -16   30.62    6.56
  -1   5 -16   39.66    9.04
  -1   5  16   44.45    5.87
  -1   5  16   28.16    7.81
   1  -5  16   25.02    6.97
   5   1 -16   25.54    7.74
   5   1  16   26.12    6.71
   5   1  16   22.88    8.00
  -5  -1 -17   91.29    9.08
  -1   5 -17   75.16   11.45
  -1   5  17   87.20    7.24
  -1   5  17   84.71   11.74
   1  -5  17   74.06    9.85
   5   1 -17   88.28   12.03
   5   1  17   79.54    8.99
   5   1  17   62.45   10.95
  -5  -1 -18  187.77   12.33
  -1   5 -18  170.74   15.44
  -1   5  18  215.79   10.46
  -1   5  18  189.94   15.35
   1  -5  18  187.97   13.19
   5   1 -18  179.64   14.78
   5   1  18  188.00   11.84
   5   1  18  136.48   13.95
  -5  -1 -19  116.00   10.31
  -1   5 -19  118.28   13.88
  -1   5  19   93.88    8.03
  -1   5  19   87.96   12.77
   1  -5  19   88.30   11.45
   5   1 -19  128.64   13.33
   5   1  19   91.77    9.58
   5   1  19   77.76   13.09
  -5  -1 -20   37.06    7.68
  -1   5 -20   41.25    9.85
  -1   5  20   53.09    7.07
  -1   5  20   43.85    9.85
   1  -5  20   48.45    9.31
   5   1 -20   41.01    9.68
   5   1  20   42.04    7.32
   5   1  20   27.63    9.13
  -5  -1 -21  130.48   11.49
  -1   5 -21  137.16   14.51
  -1   5  21  170.07   10.46
  -1   5  21  145.49   14.56
   1  -5  21  147.31   13.01
   5   1 -21  126.88   14.41
   5   1  21  137.31   10.83
   5   1  21  118.72   14.14
  -5  -1 -22   25.78    7.07
  -1   5 -22   30.54    9.19
  -1   5  22   27.99    6.14
  -1   5  22   24.92    8.59
   1  -5  22   20.85    7.41
   5   1 -22   19.11    8.06
   5   1  22   22.91    6.44
   5   1  22   19.94    8.62
  -5  -1 -23  212.13   14.12
  -1   5 -23  200.79   17.39
  -1   5  23  228.44   12.47
  -1   5  23  195.58   16.23
   1  -5  23  197.87   15.17
   5   1 -23  208.85   17.22
   5   1  23  187.09   12.47
   5   1  23  161.69   17.21
  -5  -1 -24  107.84   11.59
  -1   5 -24  119.66   14.76
  -1   5  24  139.75   15.03
   1  -5  24  110.55   12.74
   5   1 -24  101.32   15.39
   5   1  24   87.24   15.13
  -5  -1 -25  268.76   16.58
  -1   5 -25  246.44   19.60
  -1   5  25  255.80   18.73
   1  -5  25  251.94   17.68
   5   1 -25  278.19   20.70
   5   1  25  211.91   19.70
  -5  -1 -26   34.77    8.38
  -1   5 -26   31.38   10.32
  -1   5  26   38.40   10.22
   1  -5  26   23.04    8.69
   5   1 -26   35.43   11.30
   5   1  26   16.63    9.08
  -5  -1 -27   67.36   10.85
  -1   5 -27   71.92   14.02
  -1   5  27   59.27   11.66
   1  -5  27   69.76   12.23
   5   1 -27   85.04   15.10
   5   1  27   60.95   13.45
  -1   5 -28    9.84    8.82
  -1   5  28    6.82    8.18
   1  -5  28    8.81    7.78
   5   1 -28   15.18    8.82
   5   1  28    9.36    9.78
  -1   5 -29   12.47    9.21
  -1   5  29   11.05    8.74
   1  -5  29   16.40    8.76
   5   1 -29    2.31    8.18
   5   1  29    7.17    9.90
  -1   5 -30   -2.21    7.29
  -1   5  30    9.13    8.42
   1  -5  30    3.96    7.44
   5   1 -30   13.93   10.21
   5   1  30   10.86    9.62
  -1   5 -31   39.39   12.47
  -1   5  31   17.43    9.18
   1  -5  31   29.54   10.97
   5   1 -31   28.51   11.72
   5   1  31   22.51   12.16
  -1   5 -32   17.19   11.10
  -1   5  32   20.35    9.90
   1  -5  32   25.91   10.78
   5   1 -32   24.45   10.86
   5   1  32   36.17   12.77
  -1   5 -33   70.11   16.31
  -1   5  33   56.65   13.60
   1  -5  33   65.00   14.41
   5   1 -33   63.28   15.61
   5   1  33   40.42   14.64
  -1   5 -34   66.79   16.14
  -1   5  34   54.41   13.56
   1  -5  34   39.46   12.38
   5   1 -34   55.06   14.32
   5   1  34   22.83   11.91
  -1   5 -35  153.99   22.62
  -1   5  35  159.91   18.91
   1  -5  35  151.41   18.59
   5   1 -35  185.94   21.58
   5   1  35  125.52   20.77
  -1   5 -36   27.87   12.94
  -1   5  36   18.79   10.39
   1  -5  36   21.70   11.40
   5   1 -36   27.09   12.77
   5   1  36   16.89   12.45
  -1   5 -37  184.93   22.07
  -1   5  37  137.26   19.77
   5   1 -37  161.63   22.20
   5   1  37  137.48   22.64
  -1   5 -38    3.95   10.24
   5   1 -38   19.20   11.52
   5   1  38    8.45   10.43
  -1   5 -39   11.86   12.08
   5   1 -39   11.66   11.47
   5   1  39   14.68   13.33
  -1   5 -40    1.16   10.81
   5   1 -40   15.13   12.11
   5   1  40    3.12   11.89
  -1   5 -41   11.20   12.48
   5   1 -41   10.71   12.48
   5   1  41    1.91   11.45
  -1   5 -42   14.58   12.62
  -1   5  42   18.17   12.11
   5   1  42   15.37   12.16
  -1   5 -43   35.38   14.54
  -1   5  43    8.65   11.34
   5   1  43   24.97   13.93
  -5  -2   0    4.12    3.76
  -2   5   0    8.22    4.37
  -2   5   0    4.45    3.64
   5   2   0    4.40    4.12
   5   2   0    5.92    3.37
  -5  -2  -1    1.99    3.34
  -5  -2   1    4.17    4.13
  -2   5  -1    5.50    4.17
  -2   5  -1    5.25    3.66
  -2   5   1    8.65    4.15
  -2   5   1    3.80    3.81
   5   2  -1    4.69    4.17
   5   2  -1    3.10    3.12
   5   2   1    7.41    4.79
   5   2   1    4.42    3.39
  -5  -2  -2   78.23    7.46
  -5  -2   2   60.01    8.06
  -2   5  -2   78.38    8.25
  -2   5  -2   73.10    7.10
  -2   5   2   55.27    6.66
  -2   5   2   40.46    6.58
   5   2  -2   69.52    7.96
   5   2   2   46.04    7.36
   5   2   2   37.69    5.92
  -5  -2  -3   60.94    6.75
  -5  -2   3   86.70    8.89
  -2   5  -3   56.92    7.51
  -2   5  -3   45.06    5.92
  -2   5   3  101.00    7.69
  -2   5   3   88.91    8.30
   5   2  -3   61.00    8.05
   5   2   3   78.48    8.40
   5   2   3   65.73    7.25
  -5  -2  -4  119.39    8.23
  -5  -2   4   84.66    8.45
  -2   5  -4   95.33    9.26
  -2   5  -4   73.82    6.90
  -2   5   4  101.95    7.47
  -2   5   4   76.12    8.11
   5   2  -4   83.39    9.18
   5   2   4   83.00    8.52
   5   2   4   69.39    7.61
  -5  -2  -5  951.69   19.84
  -5  -2   5  703.19   20.60
  -2   5  -5  773.47   21.36
  -2   5  -5  684.51   15.55
  -2   5   5  929.37   18.88
  -2   5   5  657.52   19.96
   5   2  -5  742.13   21.39
   5   2   5  710.09   19.08
   5   2   5  581.45   17.65
  -5  -2  -6   48.27    5.97
  -5  -2   6   11.99    5.18
  -2   5  -6   31.90    6.46
  -2   5  -6   31.35    4.89
  -2   5   6   24.61    4.64
  -2   5   6   13.34    5.15
   5   2  -6   32.86    6.58
   5   2   6   17.02    5.35
   5   2   6   12.87    5.09
  -5  -2  -7  815.77   18.32
  -2   5  -7  641.68   20.55
  -2   5  -7  581.35   13.78
  -2   5   7  707.96   16.38
  -2   5   7  477.87   17.98
   5   2   7  486.69   16.13
   5   2   7  397.89   16.03
  -5  -2  -8   77.13    7.00
  -2   5  -8   58.79    8.69
  -2   5  -8   62.00    6.44
  -2   5   8   65.42    6.21
  -2   5   8   42.21    7.34
   5   2  -8   65.58    9.19
   5   2   8   41.50    6.68
   5   2   8   34.57    6.78
  -5  -2  -9  492.48   14.46
  -2   5  -9  395.24   17.28
  -2   5  -9  363.76   10.80
  -2   5   9  480.53   13.73
  -2   5   9  338.57   16.48
   5   2  -9  426.90   18.29
   5   2   9  330.05   14.00
   5   2   9  271.66   14.64
  -5  -2 -10  166.41    9.31
  -2   5 -10  115.14   10.73
  -2   5 -10  122.19    6.90
  -2   5  10  155.78    8.49
  -2   5  10  109.98   11.02
   2  -5  10  113.82    9.73
   5   2 -10  118.87   11.02
   5   2  10  113.50   10.38
   5   2  10   80.51    9.40
  -5  -2 -11   60.97    6.71
  -2   5 -11   54.78    9.13
  -2   5 -11   57.31    5.33
  -2   5  11   74.03    6.65
  -2   5  11   58.00    9.46
   2  -5  11   64.83    8.77
   5   2 -11   56.90    9.53
   5   2  11   45.23    7.74
   5   2  11   42.65    8.62
  -5  -2 -12  230.63   11.00
  -2   5 -12  208.50   14.46
  -2   5 -12  211.86    7.86
  -2   5  12  254.67   10.90
  -2   5  12  160.07   12.64
   2  -5  12  207.86   12.74
   5   2 -12  215.86   15.13
   5   2  12  173.38   12.03
   5   2  12  166.46   13.01
  -5  -2 -13   78.84    7.64
  -2   5 -13   71.16   10.51
  -2   5 -13   79.71    5.50
  -2   5  13   86.27    7.51
  -2   5  13   61.88    9.72
   2  -5  13   75.75    9.99
   5   2 -13   72.91   10.90
   5   2  13   69.91    9.19
   5   2  13   52.87   10.00
  -5  -2 -14  280.42   12.47
  -2   5 -14  265.66   16.41
  -2   5 -14  259.87    8.45
  -2   5  14  296.43   11.98
  -2   5  14  213.04   14.76
   2  -5  14  252.43   14.34
   5   2 -14  262.15   16.47
   5   2  14  233.79   13.78
   5   2  14  185.74   15.03
  -5  -2 -15  378.30   14.32
  -2   5 -15  358.28   19.01
  -2   5  15  456.29   14.81
  -2   5  15  356.28   19.18
   2  -5  15  356.86   17.01
   5   2 -15  367.77   19.32
   5   2  15  328.01   15.49
   5   2  15  257.91   17.31
  -5  -2 -16   22.79    5.47
  -2   5 -16   16.57    7.24
  -2   5  16   36.15    6.11
  -2   5  16   28.21    7.98
   2  -5  16   22.96    7.34
   5   2 -16   18.14    7.36
   5   2  16   30.82    7.56
   5   2  16   22.98    8.00
  -5  -2 -17  216.68   11.78
  -2   5 -17  208.33   16.50
  -2   5  17  250.15   12.06
  -2   5  17  220.14   16.36
   2  -5  17  221.91   14.73
   5   2 -17  212.23   15.93
   5   2  17  208.67   13.16
   5   2  17  146.32   14.91
  -5  -2 -18  181.78   11.20
  -2   5 -18  174.22   14.98
  -2   5  18  219.69   11.78
  -2   5  18  196.99   15.89
   2  -5  18  172.85   13.63
   5   2 -18  163.81   14.66
   5   2  18  166.95   12.26
   5   2  18  138.17   14.14
  -5  -2 -19  313.01   14.53
  -2   5 -19  305.56   19.20
  -2   5  19  340.24   14.46
  -2   5  19  302.47   19.22
   2  -5  19  316.77   17.71
   5   2 -19  333.68   20.36
   5   2  19  300.76   15.18
   5   2  19  225.52   17.39
  -5  -2 -20   13.68    5.43
  -2   5 -20   17.58    8.57
  -2   5  20   20.46    5.89
  -2   5  20   17.92    7.09
   2  -5  20   18.74    7.64
   5   2 -20   11.34    7.39
   5   2  20   15.94    6.31
   5   2  20   17.66    8.69
  -5  -2 -21  170.85   11.76
  -2   5 -21  165.53   15.55
  -2   5  21  209.46   12.42
   2  -5  21  164.82   14.37
   5   2 -21  153.77   15.12
   5   2  21  175.18   12.69
   5   2  21  138.40   15.89
  -5  -2 -22   71.01    8.84
  -2   5 -22   73.32   13.31
  -2   5  22   80.93    8.92
  -2   5  22   69.39   12.35
   2  -5  22   64.97   11.25
   5   2 -22   75.88   13.01
   5   2  22   62.57    9.31
   5   2  22   48.55   12.01
  -5  -2 -23   -2.45    4.13
  -2   5 -23    1.11    6.16
  -2   5  23   -1.23    4.27
  -2   5  23    4.62    5.90
   2  -5  23   -1.20    5.99
   5   2 -23    1.52    7.37
   5   2  23   -1.91    5.18
   5   2  23   -0.35    6.88
  -5  -2 -24   43.02    8.30
  -2   5 -24   36.44   10.31
  -2   5  24   47.36    8.44
  -2   5  24   37.96   10.04
   2  -5  24   40.17    9.95
   5   2 -24   39.86   10.98
   5   2  24   38.70    8.40
   5   2  24   35.87   10.88
  -5  -2 -25    8.60    5.72
  -2   5 -25    7.09    7.93
  -2   5  25    2.90    6.80
   2  -5  25    4.74    6.58
   5   2 -25    8.57    8.40
   5   2  25   -0.29    6.58
   5   2  25   11.00    8.25
  -2   5 -26   81.40   14.73
  -2   5  26   75.24   12.89
   2  -5  26   93.23   14.12
   5   2 -26   94.93   15.55
   5   2  26  101.09   16.87
  -2   5 -27  194.78   18.74
  -2   5  27  193.99   17.71
   2  -5  27  191.07   17.39
   5   2 -27  204.43   18.98
   5   2  27  168.99   18.71
  -2   5 -28   12.80    8.64
  -2   5  28    7.73    8.42
   2  -5  28   16.09    8.57
   5   2 -28   15.82    9.35
   5   2  28   16.08   10.85
  -2   5 -29   95.20   16.31
  -2   5  29  118.09   17.48
   2  -5  29   91.27   15.18
   5   2 -29  123.64   18.91
   5   2  29   67.72   14.90
  -2   5 -30  116.08   18.34
  -2   5  30  109.44   16.90
   2  -5  30   92.96   15.17
   5   2 -30  121.10   18.02
   5   2  30  107.04   19.08
  -2   5 -31  167.35   21.78
  -2   5  31  146.74   18.02
   2  -5  31  151.16   17.76
   5   2 -31  168.59   20.26
   5   2  31  125.31   19.59
  -2   5 -32    1.28    9.50
  -2   5  32   15.98   10.02
   2  -5  32   13.61    9.45
   5   2 -32    7.14    9.24
   5   2  32    8.15   11.07
  -2   5 -33  136.63   20.63
  -2   5  33  160.81   19.28
   2  -5  33  145.41   20.03
   5   2 -33  167.66   22.51
   5   2  33  116.46   20.33
  -2   5 -34   20.21   12.01
  -2   5  34   20.36   11.02
   2  -5  34   24.09   11.00
   5   2 -34   25.29   11.45
   5   2  34   19.62   11.56
  -2   5 -35   -4.03    9.36
  -2   5  35   -4.20    7.73
   2  -5  35    2.68    8.38
   5   2 -35   -2.41    9.82
   5   2  35    1.16   10.21
  -2   5 -36    8.44   10.49
  -2   5  36   -0.24    8.67
   2  -5  36    0.76    9.04
   5   2 -36   -7.79    9.48
   5   2  36    8.69   11.54
  -2   5 -37   -1.30   10.34
  -2   5  37    5.25    8.99
   2  -5  37    9.36    9.77
   5   2 -37   18.30   12.32
   5   2  37    3.07   10.86
  -2   5 -38   26.23   13.56
  -2   5  38   22.42   11.69
   2  -5  38    9.87   10.11
   5   2 -38   10.32   10.54
   5   2  38   31.92   13.70
  -2   5 -39   77.15   18.95
  -2   5  39   63.69   18.66
   5   2 -39   67.67   17.44
   5   2  39   45.80   15.34
  -2   5 -40   19.52   13.38
   5   2 -40   19.69   12.80
   5   2  40   12.97   11.86
  -2   5 -41   45.03   16.25
   5   2 -41   79.90   19.55
   5   2  41   44.52   16.55
  -2   5 -42   26.87   14.15
   5   2 -42   17.90   14.17
   5   2  42   34.72   16.18
  -2   5 -43   75.34   19.65
   5   2 -43   64.82   18.96
   5   2  43   48.82   18.24
  -5  -3   0   79.59    7.44
  -3   5   0   98.56    8.94
  -3   5   0   74.28    7.54
   5   3   0   75.92    8.49
   5   3   0   65.69    5.96
  -5  -3  -1  457.22   14.98
  -5  -3   1  447.65   15.39
  -3   5  -1  508.34   17.28
  -3   5  -1  395.22   13.75
  -3   5   1  580.54   17.71
  -3   5   1  404.77   14.85
   5   3  -1  405.78   16.50
   5   3  -1  406.09   11.19
   5   3   1  448.94   17.04
   5   3   1  393.47   12.38
  -5  -3  -2  321.55   12.48
  -5  -3   2  298.28   13.14
  -3   5  -2  352.02   14.98
  -3   5  -2  270.04   11.25
  -3   5   2  377.04   14.15
  -3   5   2  256.67   12.60
   5   3  -2  265.66   13.56
   5   3  -2  300.14    9.16
   5   3   2  293.32   13.87
   5   3   2  244.35   10.65
  -5  -3  -3   59.10    6.73
  -5  -3   3   62.76    8.35
  -3   5  -3   49.26    7.41
  -3   5  -3   43.42    5.65
  -3   5   3   71.55    7.59
  -3   5   3   56.14    7.90
   5   3  -3   64.07    8.67
   5   3   3   58.25    8.42
   5   3   3   49.73    6.61
  -5  -3  -4   38.09    5.70
  -3   5  -4   33.08    6.90
  -3   5  -4   27.16    4.72
  -3   5   4   39.54    6.28
  -3   5   4   25.56    6.01
   5   3  -4   26.86    6.19
   5   3   4   18.83    5.62
   5   3   4   24.73    5.25
  -5  -3  -5  266.96   10.86
  -3   5  -5  217.07   12.62
  -3   5  -5  203.64    8.94
  -3   5   5  288.42   12.42
  -3   5   5  178.93   11.91
   5   3  -5  204.35   12.20
   5   3  -5  222.33   12.91
   5   3   5  205.04   12.52
   5   3   5  159.83   10.21
  -5  -3  -6   52.97    6.04
  -3   5  -6   43.80    7.73
  -3   5  -6   42.55    5.21
  -3   5   6   55.49    6.77
  -3   5   6   37.65    6.97
   5   3  -6   38.84    7.74
   5   3  -6   40.61    7.59
   5   3   6   37.52    7.41
   5   3   6   24.78    5.90
  -5  -3  -7  425.12   12.91
  -3   5  -7  335.03   16.20
  -3   5  -7  302.86    9.84
  -3   5   7  437.23   14.73
  -3   5   7  311.17   15.55
   5   3  -7  317.20   15.42
   5   3  -7  319.68   15.79
   5   3   7  315.63   14.93
   5   3   7  269.22   13.60
  -5  -3  -8  256.78   10.27
  -3   5  -8  219.30   13.56
  -3   5  -8  189.67    7.96
  -3   5   8  261.09   11.71
  -3   5   8  181.52   12.45
   5   3  -8  198.14   13.51
   5   3  -8  188.61   13.02
   5   3   8  174.39   12.52
   5   3   8  132.89   10.39
  -5  -3  -9  336.31   11.51
  -3   5  -9  274.72   15.17
  -3   5  -9  253.58    8.77
  -3   5   9  318.51   12.82
  -3   5   9  208.58   13.93
   5   3  -9  262.59   15.03
   5   3  -9  266.59   14.74
   5   3   9  209.80   13.55
   5   3   9  183.25   12.25
  -5  -3 -10  232.54    9.97
  -3   5 -10  183.08   13.18
  -3   5 -10  174.57    7.42
  -3   5  10  235.29   11.56
  -3   5  10  164.82   12.62
   3  -5  10  203.17   13.18
   5   3 -10  186.21   13.50
   5   3  10  171.86   12.97
   5   3  10  129.33   11.83
  -5  -3 -11 1376.64   22.56
  -3   5 -11 1112.62   30.01
  -3   5 -11 1099.71   14.56
  -3   5  11 1356.85   25.73
  -3   5  11  980.10   28.39
   3  -5  11 1152.90   28.48
   5   3 -11 1095.44   29.96
   5   3  11  997.37   25.73
   5   3  11  729.69   24.02
  -5  -3 -12   62.76    6.50
  -3   5 -12   67.21   10.34
  -3   5 -12   56.65    4.27
  -3   5  12   81.77    7.90
  -3   5  12   55.74    9.31
   3  -5  12   64.92    9.30
   5   3 -12   55.18    9.67
   5   3  12   49.83    9.08
   5   3  12   39.44    8.44
  -5  -3 -13  506.14   14.42
  -3   5 -13  481.31   21.59
  -3   5 -13  471.42    8.57
  -3   5  13  573.69   17.68
  -3   5  13  417.51   19.91
   3  -5  13  454.12   19.33
   5   3 -13  424.26   20.28
   5   3  13  430.48   18.24
   5   3  13  281.94   16.75
  -5  -3 -14  362.59   12.65
  -3   5 -14  321.40   18.02
  -3   5  14  449.68   16.03
  -3   5  14  329.53   18.71
   3  -5  14  374.71   18.14
   5   3 -14  317.40   18.22
   5   3  14  327.82   16.53
   5   3  14  242.81   16.80
  -5  -3 -15    5.77    3.61
  -3   5 -15    2.88    6.23
  -3   5  15    6.12    4.57
  -3   5  15    4.03    5.53
   3  -5  15    7.90    5.85
   5   3 -15    2.36    5.84
   5   3  15    8.38    6.46
   5   3  15    4.94    6.01
  -5  -3 -16   18.76    4.82
  -3   5 -16   26.10    8.72
  -3   5  16   23.60    6.02
  -3   5  16   16.79    6.90
   3  -5  16   22.74    7.27
   5   3 -16   13.66    7.22
   5   3  16   23.31    7.51
   5   3  16   17.36    7.86
  -5  -3 -17  151.83    9.40
  -3   5 -17  156.56   14.27
  -3   5  17  239.91   12.92
  -3   5  17  186.05   15.08
   3  -5  17  210.00   14.78
   5   3 -17  149.29   14.36
   5   3  17  171.15   13.60
   5   3  17  119.22   14.20
  -5  -3 -18  131.50    9.23
  -3   5 -18  120.99   13.31
  -3   5  18  139.37   10.53
  -3   5  18  135.76   14.29
   3  -5  18  126.14   12.96
   5   3 -18  109.22   13.06
   5   3  18  144.51   12.37
   5   3  18  114.48   15.44
  -5  -3 -19  294.88   12.97
  -3   5 -19  265.89   18.22
  -3   5  19  340.48   15.69
  -3   5  19  270.95   18.29
   3  -5  19  254.19   16.57
   5   3 -19  282.26   19.06
   5   3  19  273.38   15.98
   5   3  19  227.23   18.35
  -5  -3 -20   54.10    7.37
  -3   5 -20   41.50   10.48
  -3   5  20   64.04    9.08
  -3   5  20   67.48   12.18
   3  -5  20   49.70    9.65
   5   3 -20   50.95   10.92
   5   3  20   57.58    9.65
   5   3  20   54.81   11.94
  -5  -3 -21   16.74    5.26
  -3   5 -21   18.37    8.59
  -3   5  21   20.21    6.44
  -3   5  21   15.39    7.41
   3  -5  21   18.66    7.54
   5   3 -21   13.38    7.61
   5   3  21    7.98    6.16
   5   3  21   17.38    8.60
  -5  -3 -22  220.50   12.25
  -3   5 -22  228.39   18.07
  -3   5  22  285.55   15.54
  -3   5  22  241.82   18.88
   3  -5  22  226.47   17.46
   5   3 -22  236.79   18.68
   5   3  22  243.96   15.82
   5   3  22  168.11   16.84
  -3   5 -23  208.37   18.44
  -3   5  23  227.06   14.47
  -3   5  23  179.42   17.16
   3  -5  23  183.18   15.77
   5   3 -23  210.20   18.24
   5   3  23  190.18   14.24
   5   3  23  153.74   17.66
  -3   5 -24   27.01    9.53
  -3   5  24   34.90    8.06
  -3   5  24   30.08    9.26
   3  -5  24   24.85    9.70
   5   3 -24   26.60    9.72
   5   3  24   25.02    8.08
   5   3  24   24.26    9.84
  -3   5 -25   59.96   12.57
  -3   5  25   74.25   10.65
  -3   5  25   65.64   12.77
   3  -5  25   60.11   12.67
   5   3 -25   72.54   13.85
   5   3  25   63.96   10.90
   5   3  25   46.11   12.30
  -3   5 -26   74.50   14.41
  -3   5  26   89.77   17.56
  -3   5  26   82.61   14.63
   3  -5  26   83.56   14.63
   5   3 -26   82.29   15.28
   5   3  26   65.76   11.00
   5   3  26   46.12   12.62
  -3   5 -27   -1.81    6.78
  -3   5  27   11.91    8.42
   3  -5  27   15.30    9.01
   5   3 -27    0.51    8.47
   5   3  27    7.20    9.40
  -3   5 -28    5.16    7.93
  -3   5  28    5.06    7.96
   3  -5  28    9.75    8.57
   5   3 -28    9.53    9.13
   5   3  28    7.86    8.79
  -3   5 -29   69.37   14.98
  -3   5  29   75.44   15.17
   3  -5  29   60.29   13.60
   5   3 -29   65.59   15.49
   5   3  29   49.75   14.66
  -3   5 -30   -1.59    7.36
  -3   5  30    2.06    8.40
   3  -5  30   -0.76    7.15
   5   3 -30   -2.45    8.13
   5   3  30   -0.40    8.54
  -3   5 -31   64.23   14.34
  -3   5  31   90.78   16.80
   3  -5  31   90.95   16.41
   5   3 -31  109.84   18.91
   5   3  31   72.83   15.87
  -3   5 -32   48.94   14.27
  -3   5  32   32.51   11.54
   3  -5  32   36.86   12.67
   5   3 -32   19.52   11.39
   5   3  32   28.66   13.23
  -3   5 -33    5.08   10.29
  -3   5  33    8.32    9.14
   3  -5  33   12.35   10.02
   5   3 -33    9.21   10.02
   5   3  33   -0.66   10.68
  -3   5 -34   49.04   13.73
  -3   5  34   55.42   13.56
   3  -5  34   37.49   13.02
   5   3 -34   51.91   15.49
   5   3  34   37.84   13.85
  -3   5 -35  166.71   20.63
  -3   5  35  146.50   20.70
   3  -5  35  128.20   19.67
   5   3 -35  150.96   22.37
   5   3  35  116.25   20.38
  -3   5 -36   28.60   13.31
  -3   5  36   24.11   11.72
   3  -5  36   24.34   12.03
   5   3 -36   36.07   13.66
   5   3  36   22.86   12.62
  -3   5 -37  132.67   21.71
  -3   5  37  137.48   21.09
   3  -5  37  104.55   19.52
   5   3 -37  125.62   21.10
   5   3  37   82.46   18.42
  -3   5 -38   22.08   13.33
  -3   5  38    8.79    9.60
   3  -5  38   17.21   12.33
   5   3 -38   27.33   14.29
   5   3  38   12.52   12.80
  -3   5 -39    1.30   11.05
  -3   5  39    9.67   10.32
   3  -5  39    5.31   10.14
   5   3 -39   16.43   13.23
   5   3  39   -1.27   10.90
  -3   5 -40   -4.77   10.14
  -3   5  40   -0.49    9.87
   3  -5  40    5.82   10.24
   5   3 -40    7.05   12.82
   5   3  40    1.37   11.81
  -3   5 -41    7.98   11.30
   3  -5  41    9.30   13.23
   5   3 -41    3.19   12.65
   5   3  41    9.75   13.09
  -3   5 -42   18.09   12.11
   5   3 -42    7.74   12.97
   5   3  42   -0.51   11.76
  -3   5 -43   30.27   16.31
   5   3 -43   30.67   16.01
   5   3  43   22.32   15.03
  -5  -4   0   -1.67    3.22
  -4   5   0    1.79    3.83
  -4   5   0   -0.40    3.41
   5   4   0    5.50    4.93
   5   4   0   -0.98    2.72
  -5  -4  -1   14.90    4.59
  -5  -4   1   12.84    4.66
  -4   5  -1   15.39    5.72
  -4   5  -1   11.62    4.15
  -4   5   1   24.11    5.87
  -4   5   1   14.78    4.72
   5   4  -1   13.14    5.47
   5   4  -1   11.52    3.31
   5   4   1    9.01    5.36
   5   4   1   15.00    4.15
  -5  -4  -2  242.49   11.08
  -4   5  -2  279.96   14.12
  -4   5  -2  208.08   10.53
  -4   5   2  299.20   14.24
  -4   5   2  209.90   11.98
   5   4  -2  219.10   13.70
   5   4  -2  209.29    7.66
   5   4   2  227.78   13.51
   5   4   2  175.60    9.41
  -5  -4  -3  399.71   13.40
  -4   5  -3  455.65   17.82
  -4   5  -3  358.70   12.79
  -4   5   3  503.71   17.70
  -4   5   3  333.46   14.93
   5   4  -3  393.85   15.72
   5   4  -3  369.02   16.53
   5   4  -3  370.29    8.84
   5   4   3  361.89   16.38
   5   4   3  289.14   12.08
  -5  -4  -4   52.25    5.90
  -4   5  -4   46.66    7.93
  -4   5  -4   47.88    5.82
  -4   5   4   69.98    8.87
  -4   5   4   36.39    6.51
   5   4  -4   45.84    7.44
   5   4  -4   47.09    7.84
   5   4   4   34.13    7.30
   5   4   4   30.05    5.74
  -5  -4  -5   14.95    4.08
  -4   5  -5   13.77    5.60
  -4   5  -5    8.54    3.41
  -4   5   5   16.84    5.42
  -4   5   5    9.51    4.82
   5   4  -5   14.29    5.63
   5   4  -5    8.87    5.28
   5   4   5    7.32    5.72
   5   4   5    8.10    4.37
  -5  -4  -6  651.30   15.52
  -4   5  -6  604.73   21.26
  -4   5  -6  504.36   13.14
  -4   5   6  651.21   19.60
  -4   5   6  436.27   17.92
   5   4  -6  547.66   19.77
   5   4  -6  491.84   19.28
   5   4   6  471.09   19.23
   5   4   6  348.52   14.83
  -5  -4  -7  400.50   12.20
  -4   5  -7  368.35   17.31
  -4   5  -7  305.77   10.02
  -4   5   7  405.58   15.82
  -4   5   7  255.33   14.53
   5   4  -7  334.69   16.26
   5   4  -7  321.26   16.08
   5   4   7  268.90   15.84
   5   4   7  213.46   12.69
  -5  -4  -8   29.35    4.55
  -4   5  -8   26.54    7.19
  -4   5  -8   24.70    3.90
  -4   5   8   30.89    6.38
  -4   5   8   15.59    6.33
   5   4  -8   21.80    6.75
   5   4  -8   23.69    6.65
   5   4   8   22.64    7.54
   5   4   8   20.18    6.34
  -5  -4  -9  558.53   13.72
  -4   5  -9  421.24   19.03
  -4   5  -9  400.49   10.09
  -4   5   9  510.75   17.73
  -4   5   9  348.56   17.36
   5   4  -9  396.57   18.47
   5   4  -9  401.51   18.19
   5   4   9  374.79   17.71
   5   4   9  289.76   15.52
  -5  -4 -10  100.16    6.80
  -4   5 -10   93.11   12.05
  -4   5 -10   60.16    5.11
  -4   5  10   79.43    9.08
  -4   5  10   35.97    8.00
   5   4 -10   58.73    9.85
   5   4 -10   61.46    9.62
   5   4  10   54.58    9.53
   5   4  10   38.73    8.45
  -5  -4 -11   36.39    4.93
  -4   5 -11   17.56    7.09
  -4   5 -11   19.49    3.53
  -4   5  11   14.88    5.36
  -4   5  11    4.96    5.63
   4  -5  11    6.63    5.74
   5   4 -11   19.62    7.79
   5   4 -11   21.02    6.98
   5   4  11   19.60    8.45
   5   4  11    7.83    6.21
  -5  -4 -12    0.81    2.70
  -4   5 -12   -1.21    4.91
  -4   5  12   -0.91    3.98
  -4   5  12    4.25    5.63
   4  -5  12   -1.06    5.48
   5   4 -12    6.38    6.09
   5   4  12    2.97    6.33
   5   4  12    1.00    5.15
  -5  -4 -13   13.77    3.76
  -4   5 -13   10.44    7.09
  -4   5  13    5.67    4.76
  -4   5  13   -1.52    4.71
   4  -5  13   10.83    6.07
   5   4 -13    8.67    6.73
   5   4  13    9.58    7.14
   5   4  13    3.90    6.28
  -5  -4 -14  206.12    9.06
  -4   5 -14  193.03   15.00
  -4   5  14  207.54   12.55
  -4   5  14  162.50   14.10
   4  -5  14  201.99   15.13
   5   4 -14  171.30   14.63
   5   4  14  188.51   14.68
   5   4  14  135.35   13.77
  -5  -4 -15  685.02   15.59
  -4   5 -15  647.91   25.71
  -4   5  15  773.64   22.77
  -4   5  15  571.04   24.39
   4  -5  15  661.52   24.72
   5   4 -15  639.99   26.42
   5   4  15  589.96   22.52
   5   4  15  430.19   21.86
  -5  -4 -16   19.40    4.30
  -4   5 -16   26.08    8.28
  -4   5  16   25.54    6.58
  -4   5  16   16.74    7.47
   4  -5  16   25.63    7.78
   5   4 -16   20.38    8.11
   5   4  16   18.71    7.68
   5   4  16   15.15    8.15
  -5  -4 -17   92.89    7.09
  -4   5 -17   97.04   13.26
  -4   5  17  113.57   10.81
  -4   5  17   81.23   12.15
   4  -5  17   97.12   11.84
   5   4 -17  106.77   14.71
   5   4  17   79.21   11.34
   5   4  17   76.22   13.02
  -5  -4 -18  644.50   16.13
  -5  -4  18  459.58   14.58
  -4   5 -18  622.41   26.50
  -4   5  18  788.54   24.21
  -4   5  18  630.61   27.43
   4  -5  18  647.05   26.23
   5   4 -18  608.24   26.98
   5   4  18  628.66   23.96
   5   4  18  497.83   25.05
  -5  -4 -19    8.08    3.96
  -5  -4  19    9.85    4.12
  -4   5 -19    9.77    7.10
  -4   5  19    6.63    5.48
  -4   5  19    4.32    5.77
   4  -5  19    7.00    7.14
   5   4 -19    5.38    6.97
   5   4  19    4.12    6.61
   5   4  19    8.96    6.90
  -5  -4  20   12.01    4.88
  -4   5 -20   15.47    7.69
  -4   5  20   16.77    6.44
  -4   5  20   17.04    7.63
   4  -5  20   21.83    8.55
   5   4 -20   13.07    7.78
   5   4  20   19.13    7.81
   5   4  20   23.35    8.71
  -5  -4  21  133.76   10.07
  -4   5 -21  181.25   17.04
  -4   5  21  237.50   15.13
  -4   5  21  171.35   16.77
   4  -5  21  181.85   16.58
   5   4 -21  178.54   16.84
   5   4  21  176.99   14.61
   5   4  21  135.49   17.71
  -5  -4  22   18.09    6.92
  -4   5 -22   44.35   10.97
  -4   5  22   39.48    8.40
  -4   5  22   31.55    9.72
   4  -5  22   23.96    9.14
   5   4 -22   41.30   10.98
   5   4  22   25.93    8.25
   5   4  22   27.95    9.68
  -4   5 -23   24.90    9.09
  -4   5  23   37.71    8.67
  -4   5  23   26.64    9.51
   4  -5  23   20.97    9.23
   5   4 -23   28.00    9.80
   5   4  23   26.91    8.71
   5   4  23   21.86    9.89
  -4   5 -24    3.68    6.87
  -4   5  24   10.86    6.73
  -4   5  24   14.93    8.08
   4  -5  24    9.68    7.59
   5   4 -24    8.89    8.11
   5   4  24   14.14    7.73
   5   4  24    7.44    8.00
  -4   5 -25   71.63   13.75
  -4   5  25   65.51   11.02
  -4   5  25   48.16   11.30
   4  -5  25   66.54   12.72
   5   4 -25   68.68   14.41
   5   4  25   60.78   11.27
   5   4  25   34.20   11.34
  -4   5 -26  191.87   19.30
  -4   5  26  254.27   17.36
  -4   5  26  213.53   19.20
   4  -5  26  212.92   19.47
   5   4 -26  214.46   20.06
   5   4  26  198.40   16.41
   5   4  26  176.89   22.71
  -4   5 -27   69.00   13.66
  -4   5  27   94.24   15.27
  -4   5  27   84.03   14.56
   4  -5  27   68.53   13.78
   5   4 -27  104.39   17.04
   5   4  27   76.09   12.77
   5   4  27   68.95   14.78
  -4   5 -28    3.86    8.59
  -4   5  28   11.42    8.23
   4  -5  28   -0.05    8.15
   5   4 -28    4.84    8.65
   5   4  28    5.42    8.96
  -4   5 -29   53.92   13.09
  -4   5  29   50.34   12.53
   4  -5  29   53.56   14.05
   5   4 -29   51.47   13.80
   5   4  29   36.71   13.38
  -4   5 -30  260.58   23.28
  -4   5  30  232.71   22.34
   4  -5  30  245.50   22.30
   5   4 -30  275.88   23.87
   5   4  30  199.58   23.04
  -4   5 -31   59.60   13.97
  -4   5  31   40.98   13.28
   4  -5  31   46.24   13.73
   5   4 -31   62.77   16.06
   5   4  31   35.50   13.36
  -4   5 -32   10.04   10.53
  -4   5  32   14.20   10.02
   4  -5  32    9.36   10.81
   5   4 -32    4.81    9.28
   5   4  32   13.63   10.68
  -4   5 -33   64.82   14.74
  -4   5  33   57.83   14.53
   4  -5  33   49.38   14.02
   5   4 -33   43.34   13.90
   5   4  33   47.93   14.68
  -4   5 -34   22.57   12.53
  -4   5  34   19.20   10.39
   4  -5  34   19.64   10.51
   5   4 -34   16.14   12.50
   5   4  34   11.03   10.46
  -4   5 -35   25.36   13.02
  -4   5  35   16.68   10.75
   4  -5  35   14.19   11.19
   5   4 -35   17.90   12.94
   5   4  35   21.27   12.38
  -4   5 -36   -0.69    8.76
  -4   5  36   10.21    9.92
   4  -5  36    3.59    9.68
   5   4 -36    1.81    9.99
   5   4  36   -0.47   10.29
  -4   5 -37    1.70   10.36
  -4   5  37    5.92    9.08
   4  -5  37    4.62    9.58
   5   4 -37    0.37   10.34
   5   4  37   -1.60   10.73
  -4   5 -38   15.93   12.30
  -4   5  38   30.03   13.04
   4  -5  38   20.13   12.05
   5   4 -38   25.49   13.28
   5   4  38   27.25   15.15
  -4   5 -39   69.59   17.48
  -4   5  39   89.21   19.11
   4  -5  39   42.83   15.05
   5   4 -39   69.49   17.83
   5   4  39   49.78   17.34
  -4   5 -40    8.28   10.53
  -4   5  40   -0.93    9.09
   4  -5  40    8.47   11.79
   5   4 -40    3.73   11.13
   5   4  40    5.26   11.88
  -4   5 -41    4.55   11.84
  -4   5  41   23.62   12.86
   4  -5  41   22.08   13.40
   5   4 -41   26.98   14.44
   5   4  41    6.38   12.92
  -4   5 -42   69.78   19.03
   4  -5  42   68.68   17.88
   5   4 -42  104.87   21.32
   5   4  42   44.47   17.43
  -5   5   0  173.78   12.72
   5   5   0  130.88   11.98
   5   5   0  110.42    7.32
  -5  -5  -1  147.97    9.63
  -5   5  -1  176.30   12.43
  -5   5  -1  118.95    9.11
  -5   5   1  178.05   12.21
   5   5  -1  140.85   10.00
   5   5  -1  136.38   11.98
   5   5  -1  110.28    6.77
   5   5   1  134.74   12.32
   5   5   1  116.15    7.84
  -5  -5  -2  532.23   16.18
  -5   5  -2  654.89   22.17
  -5   5  -2  464.25   15.55
  -5   5   2  694.28   22.12
   5   5  -2  546.97   18.61
   5   5  -2  528.38   20.99
   5   5  -2  430.99   10.63
   5   5   2  534.64   21.37
   5   5   2  388.20   13.36
  -5  -5  -3  125.84    8.67
  -5   5  -3  144.60   12.40
  -5   5  -3  105.41    8.32
  -5   5   3  179.70   12.64
   5   5  -3  126.22   10.70
   5   5  -3  105.44   11.72
   5   5  -3  106.28    5.42
   5   5   3  104.04   11.69
   5   5   3   78.51    7.79
  -5  -5  -4   18.37    4.57
  -5   5  -4   25.46    7.51
  -5   5  -4   18.14    4.50
  -5   5   4   19.40    6.02
   5   5  -4   15.20    6.11
   5   5  -4   23.80    6.78
   5   5  -4   17.49    2.67
   5   5   4   15.17    7.63
   5   5   4   11.84    4.69
  -5  -5  -5  244.16   10.34
  -5   5  -5  244.50   15.32
  -5   5  -5  210.96    9.85
  -5   5   5  315.51   15.64
   5   5  -5  235.59   14.22
   5   5  -5  204.97   13.90
   5   5   5  189.39   15.50
   5   5   5  141.46   10.12
  -5  -5  -6    2.31    3.02
  -5   5  -6    4.30    5.58
  -5   5  -6    1.38    2.99
  -5   5   6    8.81    5.36
   5   5  -6    4.88    5.20
   5   5  -6    1.27    4.91
   5   5   6    2.92    7.61
   5   5   6   -2.40    3.98
  -5  -5  -7  396.50   12.01
  -5   5  -7  356.08   17.90
  -5   5  -7  291.11   10.44
  -5   5   7  428.17   17.53
   5   5  -7  299.58   16.11
   5   5  -7  302.30   16.52
   5   5   7  290.79   18.32
   5   5   7  216.33   13.09
  -5  -5  -8  104.82    6.88
  -5   5  -8   99.32   11.12
  -5   5  -8   72.59    5.84
  -5   5   8  118.02   10.32
   5   5  -8   69.19   10.24
   5   5  -8   71.38   10.22
   5   5   8   76.25   11.96
   5   5   8   48.79    8.52
  -5  -5  -9   38.18    4.77
  -5   5  -9   39.26    8.50
  -5   5  -9   29.49    4.10
  -5   5   9   37.81    7.54
   5   5  -9   22.18    7.29
   5   5  -9   32.37    7.76
   5   5   9   29.98    8.98
   5   5   9   12.55    5.72
  -5  -5 -10  331.79   10.12
  -5   5 -10  292.87   17.80
  -5   5 -10  240.20    7.83
  -5   5  10  336.51   16.26
   5   5 -10  260.68   16.43
   5   5 -10  249.33   16.08
   5   5  10  240.62   17.29
   5   5  10  170.17   13.46
  -5  -5 -11  668.71   13.56
  -5   5 -11  545.10   22.99
  -5   5 -11  467.39    9.23
  -5   5  11  649.61   21.83
   5  -5  11  587.39   23.67
   5   5 -11  482.90   22.30
   5   5 -11  533.29   22.15
   5   5  11  525.87   22.76
   5   5  11  343.75   18.09
  -5  -5 -12    2.41    2.50
  -5   5 -12    5.38    6.02
  -5   5  12    2.11    4.74
   5  -5  12    3.29    6.39
   5   5 -12    0.30    6.34
   5   5 -12   -1.91    4.62
   5   5  12   -0.25    7.54
   5   5  12    0.47    5.01
  -5  -5 -13  229.72    8.23
  -5   5 -13  209.12   15.71
  -5   5  13  258.40   14.88
   5  -5  13  201.70   15.20
   5   5 -13  184.51   15.98
   5   5 -13  218.67   15.50
   5   5  13  186.82   15.87
   5   5  13  150.87   13.40
  -5  -5 -14  497.34   11.49
  -5  -5  14  378.57    8.35
  -5   5 -14  436.65   21.71
  -5   5  14  568.13   21.07
   5  -5  14  492.02   22.88
   5   5 -14  428.62   22.00
   5   5 -14  474.77   21.27
   5   5  14  430.50   21.17
   5   5  14  296.48   18.09
  -5  -5 -15    6.58    2.82
  -5  -5  15    3.10    2.53
  -5   5 -15    4.82    6.66
  -5   5  15    3.02    4.82
   5  -5  15    1.84    6.51
   5   5 -15    5.53    6.44
   5   5  15    6.98    7.19
   5   5  15    0.84    6.07
  -5  -5 -16   33.07    4.30
  -5  -5  16   20.41    3.83
  -5   5 -16   28.49    8.55
  -5   5  16   37.47    7.86
   5  -5  16   23.89    8.87
   5   5 -16   25.79    8.65
   5   5  16   31.38    9.38
   5   5  16   23.15    8.79
  -5  -5  17    5.09    3.27
  -5   5 -17    7.81    6.63
  -5   5  17    7.02    5.74
   5  -5  17    7.76    6.50
   5   5 -17   12.21    8.00
   5   5  17   10.93    7.76
   5   5  17   12.52    7.14
  -5   5 -18    8.64    6.73
  -5   5  18   16.60    6.53
   5  -5  18   13.36    8.37
   5   5 -18    9.77    8.13
   5   5  18    7.14    7.37
   5   5  18    5.99    7.49
  -5   5 -19  554.26   26.57
  -5   5  19  639.94   24.01
   5  -5  19  556.50   26.22
   5   5 -19  517.24   26.05
   5   5  19  504.47   23.11
   5   5  19  359.09   22.00
  -5   5 -20   -0.67    5.90
  -5   5  20    0.89    5.20
   5  -5  20   -2.38    6.66
   5   5 -20    5.89    7.25
   5   5  20   -0.08    6.61
   5   5  20   -3.10    6.78
  -5   5 -21    9.58    7.27
  -5   5  21    8.28    6.31
   5  -5  21   10.46    8.28
   5   5 -21    4.08    7.73
   5   5  21    8.74    7.46
   5   5  21   -1.16    6.39
  -5   5 -22  165.63   16.43
  -5   5  22  199.22   15.08
   5  -5  22  163.71   16.25
   5   5 -22  173.90   18.29
   5   5  22  167.64   15.93
   5   5  22  110.52   16.57
  -5   5 -23   24.56    9.26
  -5   5  23   46.68    9.90
  -5   5  23   23.52    9.16
   5  -5  23   38.38   11.32
   5   5 -23   23.11    9.65
   5   5  23   39.41   10.43
   5   5  23   26.47   10.92
  -5   5 -24   37.91   10.58
  -5   5  24   62.12   11.05
  -5   5  24   43.10   10.80
   5  -5  24   39.83   11.61
   5   5 -24   38.82   11.45
   5   5  24   33.49   10.05
   5   5  24   21.04    9.95
  -5   5 -25    8.65    7.68
  -5   5  25   14.90    7.66
  -5   5  25    8.82    7.96
   5  -5  25   18.19    9.26
   5   5 -25   10.80    9.60
   5   5  25    8.64    8.06
   5   5  25   16.55    9.48
  -5   5 -26  134.63   16.40
  -5   5  26  141.29   14.91
  -5   5  26  103.85   16.23
   5  -5  26  117.50   17.33
   5   5 -26  117.54   17.70
   5   5  26  115.06   15.30
   5   5  26   95.92   17.53
  -5   5 -27    4.76    8.28
  -5   5  27    1.25    6.61
  -5   5  27    6.23    8.42
   5  -5  27    3.39    8.11
   5   5 -27    2.18    9.45
   5   5  27    8.84    8.33
   5   5  27   -1.10    8.89
  -5   5 -28   -2.38    8.01
  -5   5  28    3.00    7.98
  -5   5  28    1.75    8.18
   5  -5  28    4.52    8.86
   5   5 -28    7.56    9.13
   5   5  28   -1.08    7.56
   5   5  28    5.70    9.57
  -5   5 -29   31.58   11.20
  -5   5  29   13.11   10.17
   5  -5  29   22.51   11.71
   5   5 -29   34.18   13.43
   5   5  29   20.26   10.68
   5   5  29   17.66   10.51
  -5   5 -30   -2.65    7.30
  -5   5  30   -4.47    6.56
   5  -5  30   -0.12    8.25
   5   5 -30    1.40    9.45
   5   5  30    0.78    8.59
  -5   5 -31  111.66   18.93
  -5   5  31   88.74   15.91
   5  -5  31  105.41   19.32
   5   5 -31   86.26   17.28
   5   5  31   65.49   15.87
  -5   5 -32    4.47    8.71
  -5   5  32    2.68    8.59
   5  -5  32    6.44    9.63
   5   5 -32    0.07   10.53
   5   5  32   -2.31    8.76
  -5   5 -33   12.86   10.75
  -5   5  33    8.44    9.89
   5  -5  33    2.55    9.53
   5   5 -33    5.94   10.98
   5   5  33   -2.34    9.23
  -5   5 -34   40.13   13.11
  -5   5  34   66.47   16.31
   5  -5  34   54.05   16.14
   5   5 -34   42.53   14.53
   5   5  34   28.95   13.09
  -5   5 -35   77.77   17.70
  -5   5  35   73.15   16.67
   5  -5  35  119.91   21.27
   5   5 -35   93.46   19.20
   5   5  35   62.18   17.21
  -5   5 -36   -2.40    8.25
  -5   5  36   -1.21    9.21
   5  -5  36    0.13    9.63
   5   5 -36    8.45   11.17
   5   5  36    4.62   10.43
  -5   5 -37   13.55   12.37
  -5   5  37    2.78   10.48
   5  -5  37   10.90   12.16
   5   5 -37   21.64   12.91
   5   5  37   18.19   12.25
  -5   5 -38   63.25   16.65
  -5   5  38   73.98   17.49
   5  -5  38   71.80   18.56
   5   5 -38   72.22   18.88
   5   5  38   33.37   14.37
  -5   5 -39    1.67   10.95
  -5   5  39    6.55   10.54
   5  -5  39    2.68   11.35
   5   5 -39   -0.27   12.35
   5   5  39    8.81   11.44
  -5   5 -40   -5.18   10.19
  -5   5  40    8.54   10.05
   5  -5  40   -0.34   10.63
   5   5 -40   -6.44   11.56
   5   5  40    3.37   11.83
  -5   5 -41    1.48   10.05
  -5   5  41   18.71   12.42
   5  -5  41    1.97   10.17
   5   5 -41   19.30   14.63
   5   5  41   10.78   12.52
  -5   5  42   -3.24    9.38
   5  -5  42    8.13   13.04
   5   5 -42   -2.97   13.11
   5   5  42    5.18   12.87
  -6   5   0   21.16    6.93
   5   6   0   25.15    6.38
   5   6   0   10.81    7.02
   5   6   0   17.63    4.40
  -6   5  -1  203.47   14.12
  -6   5   1  190.92   13.70
   5   6  -1  180.46   11.91
   5   6  -1  144.39   13.40
   5   6  -1  111.99    7.14
   5   6   1  152.95   10.44
   5   6   1  138.99   14.59
   5   6   1   96.45    7.81
  -6   5  -2  502.85   21.26
  -6   5   2  579.56   21.90
   5   6  -2  399.08   16.92
   5   6  -2  375.45   19.55
   5   6  -2  285.73    9.33
   5   6   2  382.21   19.74
   5   6   2  288.70   12.38
  -6   5  -3  393.53   19.30
  -6   5   3  420.76   18.83
  -5  -6  -3  294.42   12.37
   5   6  -3  322.90   15.93
   5   6  -3  268.05   16.67
   5   6  -3  228.34    7.73
   5   6   3  291.87   18.00
   5   6   3  207.88   11.32
  -6   5  -4   12.86    6.46
  -6   5   4   18.24    7.00
  -5  -6  -4   15.49    4.66
   5   6  -4   15.82    6.55
   5   6  -4   12.91    6.85
   5   6  -4   11.49    2.65
   5   6   4    6.82    7.88
   5   6   4    3.64    4.49
  -6   5  -5    7.36    6.24
  -6   5   5   21.66    7.32
  -5  -6  -5   12.87    4.13
   5   6  -5    7.09    6.01
   5   6  -5    5.69    6.90
   5   6   5   26.08   10.02
  -6   5  -6  685.17   25.34
  -6   5  -6  511.17   15.18
  -6   5   6  821.28   25.58
  -5  -6  -6  648.93   15.77
   5   6  -6  578.40   22.17
   5   6  -6  585.33   23.08
   5   6   6  553.28   23.80
  -6   5  -7  171.15   14.05
  -6   5  -7  139.30    8.27
  -6   5   7  217.31   14.74
  -5  -6  -7  169.70    8.49
   5   6  -7  152.34   13.60
   5   6  -7  145.81   13.19
   5   6   7  145.73   15.30
  -6   5  -8  152.98   14.24
  -6   5  -8  133.48    7.68
  -6   5   8  216.67   14.19
  -5  -6  -8  169.31    8.11
   5   6  -8  139.91   12.75
   5   6  -8  156.12   14.09
   5   6   8  146.65   15.17
  -6   5  -9  239.90   16.33
  -6   5  -9  197.79    8.49
  -6   5   9  273.11   16.14
  -5  -6  -9  273.11    9.38
   5   6  -9  217.12   15.99
   5   6  -9  219.40   15.28
   5   6   9  204.97   16.72
  -6   5 -10   95.37   11.66
  -6   5 -10   82.19    5.77
  -6   5  10   99.99   11.37
  -5  -6 -10  109.20    6.19
   5   6 -10   84.57   12.20
   5   6 -10   89.85   11.10
   5   6  10   57.22   11.39
  -6   5 -11   89.75   13.09
  -6   5 -11   68.00    4.86
  -6   5  11   95.25   11.19
  -5  -6 -11   92.97    5.48
   5   6 -11   67.11   11.64
   5   6 -11   69.20   11.05
   5   6  11   53.99   10.76
  -6   5 -12   30.74    9.09
  -6   5 -12   22.64    2.95
  -6   5  12   24.24    6.97
  -5  -6 -12   30.74    3.76
   5   6 -12   24.29    8.91
   5   6 -12   25.88    7.41
   5   6  12   13.82    8.99
   6  -5  12   22.69    8.96
  -6   5 -13  245.99   17.85
  -6   5  13  283.69   16.72
  -5  -6 -13  274.45    7.42
   5   6 -13  223.11   16.89
   5   6 -13  252.31   16.89
   5   6  13  244.60   18.42
   6  -5  13  223.82   16.67
  -6   5 -14  211.60   17.07
  -6   5  14  280.13   16.30
   5   6 -14  216.16   17.71
   5   6 -14  223.13   16.21
   5   6  14  198.70   17.29
   6  -5  14  236.79   17.24
  -6   5 -15  160.29   15.00
  -6   5  15  192.66   14.39
   5   6 -15  146.97   15.00
   5   6 -15  159.19   14.44
   5   6  15  155.75   16.03
   6  -5  15  162.71   15.17
  -6   5 -16   43.66   10.22
  -6   5  16   75.06   10.88
   5   6 -16   36.25    9.63
   5   6 -16   40.49    9.33
   5   6  16   41.33   10.56
   5   6  16   23.01    8.27
   6  -5  16   49.23   11.40
  -6   5 -17   94.07   14.26
  -6   5  17  112.20   11.64
   5   6 -17   96.97   14.85
   5   6  17   86.11   13.53
   5   6  17   65.12   12.64
   6  -5  17   87.22   13.56
  -6   5 -18  658.30   28.48
  -6   5  18  724.46   26.49
   5   6 -18  558.68   27.85
   5   6  18  563.39   25.64
   5   6  18  363.76   22.27
   6  -5  18  611.40   28.07
  -6   5 -19    1.06    7.03
  -6   5  19    2.29    5.48
   5   6 -19    9.13    8.25
   5   6  19    2.33    7.17
   5   6  19    1.79    7.25
   6  -5  19    1.13    7.39
  -6   5 -20   18.07    8.35
  -6   5  20   30.06    8.55
   5   6 -20   16.43    8.84
   5   6  20   25.64    9.67
   5   6  20   22.64   10.00
   6  -5  20   27.87   10.27
  -6   5 -21   64.90   13.04
  -6   5  21   77.01   12.13
   5   6 -21   47.74   11.78
   5   6  21   52.87   11.91
   5   6  21   43.34   11.22
   6  -5  21   61.05   13.26
  -6   5 -22   57.46   12.87
  -6   5  22   68.07   11.66
   5   6 -22   54.61   12.65
   5   6  22   46.17   11.35
   5   6  22   20.55    9.43
   6  -5  22   56.21   12.65
  -6   5 -23    4.35    7.14
  -6   5  23    1.79    6.60
   5   6 -23    1.20    8.57
   5   6  23    2.65    7.96
   5   6  23   -0.10    7.83
   6  -5  23    5.50    8.74
  -6   5 -24    2.28    7.05
  -6   5  24    0.91    6.63
   5   6 -24    0.24    7.76
   5   6  24   10.36    8.91
   5   6  24    6.17    9.11
   6  -5  24    1.99    8.50
  -6   5 -25   33.44   10.70
  -6   5  25   48.52   10.92
   5   6 -25   46.16   12.97
   5   6  25   40.52   11.81
   5   6  25   33.81   12.50
   6  -5  25   38.40   11.89
  -6   5 -26   93.93   15.34
  -6   5  26  116.96   15.45
   5   6 -26   80.25   16.14
   5   6  26   87.74   14.64
   5   6  26   63.96   15.94
   6  -5  26   75.85   15.17
  -6   5 -27   45.94   12.38
  -6   5  27   61.21   12.26
   5   6 -27   32.68   11.96
   5   6  27   47.71   12.55
   5   6  27   24.04   11.37
   6  -5  27   37.65   12.82
  -6   5 -28   47.73   12.99
  -6   5  28   62.07   12.48
  -6   5  28   37.01   12.96
   5   6 -28   31.13   12.30
   5   6  28   16.63   10.34
   5   6  28   26.99   11.81
   6  -5  28   54.20   14.83
  -6   5 -29    8.47    9.58
  -6   5  29    7.20    9.48
  -6   5  29    8.37    9.87
   5   6 -29    9.19   11.03
   5   6  29   20.38   10.68
   5   6  29   16.87   10.41
   6  -5  29   17.22   11.39
  -6   5 -30  366.64   26.82
  -6   5  30  332.16   26.44
   5   6 -30  372.82   28.48
   5   6  30  346.53   24.34
   5   6  30  255.23   24.66
   6  -5  30  379.46   27.35
  -6   5 -31   27.94   11.24
  -6   5  31   22.30   11.72
   5   6 -31   28.46   12.69
   5   6  31   24.31   11.76
   6  -5  31   35.77   13.43
  -6   5 -32   20.43   11.12
  -6   5  32   11.88   10.76
   5   6 -32   10.32   11.91
   5   6  32    7.76   10.21
   6  -5  32   15.49   10.51
  -6   5 -33   23.89   12.75
  -6   5  33   35.44   12.65
   5   6 -33   34.21   14.66
   5   6  33   24.24   12.37
   6  -5  33   31.94   14.00
  -6   5 -34   22.84   11.94
  -6   5  34   16.62   10.70
   5   6 -34   28.24   13.66
   5   6  34   20.48   12.10
   6  -5  34   25.58   13.40
  -6   5 -35   18.14   11.54
  -6   5  35   41.23   14.34
   5   6 -35   21.39   12.32
   5   6  35   19.70   12.89
   6  -5  35   23.10   12.45
  -6   5 -36   -4.50   10.14
  -6   5  36    2.51    8.84
   5   6 -36    8.33   11.24
   5   6  36   -2.82   11.54
   6  -5  36    4.81    9.82
  -6   5 -37   13.36   11.67
  -6   5  37   16.82   12.10
   5   6 -37    3.81   11.37
   5   6  37    7.84   12.87
   6  -5  37   13.18   11.49
  -6   5 -38   58.22   16.63
  -6   5  38   48.87   15.86
   5   6 -38   34.99   15.45
   5   6  38   35.88   16.25
   6  -5  38   35.87   14.29
  -6   5 -39   24.29   13.24
  -6   5  39   21.86   12.67
   5   6 -39   44.05   16.20
   5   6  39   28.61   16.25
   6  -5  39   24.14   13.26
  -6   5 -40   -8.57    9.65
  -6   5  40    3.44   11.02
   5   6 -40    3.61   11.74
   5   6  40    7.39   12.20
   6  -5  40   -2.28   10.49
  -6   5  41    4.66   11.10
   5   6 -41   15.28   13.40
   5   6  41  -11.83    9.51
   6  -5  41   -2.28   11.81
  -6   4   0   12.87    5.90
   4   6   0    7.68    4.62
   4   6   0    5.80    6.26
  -6   4  -1   53.28    8.76
  -6   4   1   81.03    9.57
   4   6  -1   34.87    6.55
   4   6  -1   32.48    8.25
   4   6   1   55.55    7.19
   4   6   1   55.22    9.94
  -6   4  -2  693.69   23.58
  -6   4   2  766.74   24.06
   4   6  -2  511.66   17.75
   4   6  -2  490.81   20.24
   4   6   2  582.35   16.31
   4   6   2  507.68   21.26
  -6   4  -3   28.71    7.29
  -6   4   3   37.03    7.69
   4   6  -3   21.04    6.19
   4   6  -3   13.83    6.65
   4   6   3   29.30    5.33
   4   6   3   30.47    9.57
  -6   4  -4    4.25    5.09
  -6   4   4    7.07    5.87
   4   6  -4    5.77    5.25
   4   6  -4    0.46    5.25
   4   6   4   13.77    7.73
  -6   4  -5  319.84   16.84
  -6   4   5  381.17   17.87
  -4  -6  -5  264.24    9.77
   4   6  -5  248.18   14.37
   4   6  -5  228.78   14.73
   4   6   5  253.33   16.84
  -6   4  -6  107.11   11.81
  -6   4   6  112.09   11.42
  -4  -6  -6  102.91    6.44
   4   6  -6   85.63   10.56
   4   6  -6  103.04   12.50
   4   6   6   79.43   12.28
  -6   4  -7  131.64   12.86
  -6   4   7  159.98   12.45
  -4  -6  -7  115.56    6.28
   4   6  -7   94.27   10.49
   4   6  -7  100.80   11.12
   4   6   7  111.65   13.46
  -6   4  -8  217.76   15.42
  -6   4   8  243.54   15.12
  -4  -6  -8  195.83    7.09
   4   6  -8  141.27   12.38
   4   6  -8  141.37   12.37
   4   6   8  167.51   14.81
  -6   4  -9   38.51    9.04
  -6   4   9   45.72    8.42
  -4  -6  -9   37.40    3.69
   4   6  -9   22.32    7.56
   4   6  -9   31.38    8.25
   4   6   9   40.42    9.73
   6  -4   9   44.40    9.51
  -6   4 -10  269.15   16.60
  -6   4  10  336.60   17.06
  -4  -6 -10  306.79    6.75
   4   6 -10  251.96   16.77
   4   6 -10  241.16   15.62
   4   6  10  246.83   16.72
   6  -4  10  296.90   17.55
  -6   4 -11  285.01   17.21
  -6   4 -11  230.13    6.80
  -6   4  11  327.08   16.95
   4   6 -11  258.81   16.74
   4   6 -11  245.11   15.25
   4   6  11  285.50   17.56
   6  -4  11  293.12   17.71
  -6   4 -12    0.30    5.94
  -6   4  12   -2.29    4.79
   4   6 -12   -3.00    6.24
   4   6 -12    0.49    4.66
   4   6  12    9.11    7.61
   6  -4  12    5.13    6.50
  -6   4 -13  212.04   15.64
  -6   4  13  227.46   15.22
   4   6 -13  160.39   14.56
   4   6 -13  191.01   14.31
   4   6  13  167.24   14.59
   6  -4  13  176.19   15.64
  -6   4 -14  648.29   25.76
  -6   4  14  721.27   25.24
   4   6 -14  608.70   25.69
   4   6 -14  639.42   24.01
   4   6  14  567.52   24.31
   6  -4  14  611.60   25.91
  -6   4 -15   38.77    9.58
  -6   4  15   47.73    9.60
  -4  -6  15   50.64    4.52
   4   6 -15   35.85    9.65
   4   6 -15   35.02    8.25
   4   6  15   45.63   10.36
   6  -4  15   52.18   11.37
  -6   4 -16   64.78   11.61
  -6   4  16   85.87   12.13
  -4  -6  16   58.51    5.25
   4   6 -16   48.40   10.51
   4   6 -16   52.69    9.70
   4   6  16   54.88   10.78
   6  -4  16   64.65   11.66
  -6   4 -17   25.22    8.82
  -6   4  17   32.37    8.44
  -4  -6  17   23.85    6.60
   4   6 -17   30.97    9.50
   4   6  17   18.44    7.79
   6  -4  17   21.85    9.13
  -6   4 -18   64.70   11.51
  -6   4  18   74.87   11.42
   4   6 -18   57.26   12.15
   4   6  18   68.83   12.21
   6  -4  18   68.49   13.01
  -6   4 -19  141.63   14.51
  -6   4  19  229.55   16.31
   4   6 -19  159.05   16.18
   4   6  19  146.37   14.34
   6  -4  19  152.02   16.30
  -6   4 -20   25.31    9.33
  -6   4  20   23.28    7.66
   4   6 -20   25.05    9.65
   4   6  20   19.99    8.67
   6  -4  20   31.41   10.17
  -6   4 -21   45.95   10.63
  -6   4  21   72.05   11.66
   4   6 -21   60.43   13.31
   4   6  21   57.43   11.34
   6  -4  21   61.22   12.45
  -6   4 -22  204.84   18.14
  -6   4  22  258.49   17.93
   4   6 -22  204.16   18.88
   4   6  22  206.36   17.63
   6  -4  22  194.18   18.64
  -6   4 -23  126.68   14.93
  -6   4  23  124.99   13.80
   4   6 -23  134.37   16.50
   4   6  23  108.51   14.90
   6  -4  23  112.58   16.97
  -6   4 -24    8.55    8.15
  -6   4  24   11.19    7.42
   4   6 -24    9.45    8.44
   4   6  24   -8.27    6.31
   6  -4  24    1.62    7.25
  -6   4 -25   25.24   10.14
  -6   4  25   24.18    9.11
   4   6 -25   22.47   10.54
   4   6  25   21.93    9.53
   6  -4  25   11.72    8.72
  -6   4 -26  133.92   17.85
  -6   4  26  145.91   15.67
   4   6 -26  142.79   19.59
   4   6  26  135.52   16.41
   4   6  26   67.08   14.41
   6  -4  26  124.89   18.12
  -6   4 -27   -0.10    6.95
  -6   4  27   -4.50    6.19
   4   6 -27    9.35   10.48
   4   6  27    6.09    8.28
   4   6  27   -0.64    8.22
   6  -4  27    0.52    9.13
  -6   4 -28    4.10    7.64
  -6   4  28    4.99    7.84
   4   6 -28    3.31    8.87
   4   6  28   10.38    9.14
   4   6  28    4.72    9.40
   6  -4  28    6.78    9.50
  -6   4 -29   28.53   10.85
  -6   4  29   25.71   10.02
   4   6 -29   30.11   11.99
   4   6  29   34.57   11.19
   4   6  29   20.55   12.05
   6  -4  29   22.79   11.08
  -6   4 -30   26.44   10.49
  -6   4  30   24.33   10.00
   4   6 -30   27.45   12.37
   4   6  30   19.42   10.16
   4   6  30   18.27   12.13
   6  -4  30    8.67   10.41
  -6   4 -31   37.37   12.69
  -6   4  31   44.55   12.16
   4   6 -31   43.54   13.97
   4   6  31   51.45   13.11
   4   6  31   35.33   12.89
   6  -4  31   31.51   13.07
  -6   4 -32    6.73    9.67
   4   6 -32   -8.87    9.40
   4   6  32   11.34   10.39
   6  -4  32    7.73    9.70
  -6   4 -33   17.80   11.32
  -6   4  33    1.69    8.08
   4   6 -33    9.60   11.69
   4   6  33    0.98    9.16
   6  -4  33   -1.50    9.57
  -6   4 -34   82.80   16.85
  -6   4  34   47.54   14.58
   4   6 -34   70.94   17.83
   4   6  34   49.77   16.16
   6  -4  34   60.77   17.24
  -6   4 -35   35.41   13.51
  -6   4  35   44.17   13.87
   4   6 -35   54.69   16.90
   4   6  35   28.97   14.00
   6  -4  35   55.93   16.70
  -6   4 -36   16.36   11.34
  -6   4  36   -5.48    8.59
   4   6 -36   11.37   12.74
   4   6  36    8.50   10.43
   6  -4  36    1.05   10.51
  -6   4 -37   27.57   12.86
  -6   4  37   36.51   13.36
   4   6 -37   24.33   14.39
   4   6  37   11.45   11.08
   6  -4  37   23.48   13.77
  -6   4 -38   46.09   14.69
  -6   4  38   49.41   15.94
   4   6 -38   55.45   18.20
   4   6  38   42.82   16.21
   6  -4  38   63.70   17.83
  -6   4  39    5.55   10.12
   4   6 -39    2.88   11.66
   4   6  39   -4.81   10.78
   6  -4  39    9.04   11.91
  -6   4  40   -0.02    9.89
   4   6 -40    0.22   11.05
   4   6  40   -5.52   10.39
   6  -4  40    0.76   10.56
  -6   4  41    7.44   11.56
   4   6 -41    6.53   11.94
   4   6  41   -6.53    9.65
   6  -4  41   -0.05   11.20
  -6   4  42    7.78   10.51
   4   6 -42   14.22   15.15
   4   6  42    6.95   13.95
   6  -4  42   10.66   13.31
  -6   3   0    5.21    4.84
   3   6   0    2.83    3.75
   3   6   0   -1.70    5.63
  -6   3  -1   60.68    8.84
  -6   3   1   49.14    8.01
   3   6  -1   42.70    6.53
   3   6  -1   39.81    8.35
   3   6   1   39.86    5.85
   3   6   1   29.22    8.20
  -6   3  -2  127.07   11.03
  -6   3   2  175.16   12.11
   3   6  -2   90.41    8.60
   3   6  -2   78.30   10.32
   3   6   2  120.29    7.96
   3   6   2  116.64   12.16
  -6   3  -3  391.17   17.66
  -6   3   3  351.90   16.40
   3   6  -3  284.81   13.63
   3   6  -3  257.17   15.20
   3   6   3  261.49   10.17
   3   6   3  248.04   16.23
  -6   3  -4   82.16    9.63
  -6   3   4   88.08    9.65
   3   6  -4   48.23    7.39
   3   6  -4   55.66    8.82
   3   6   4   68.51    6.02
   3   6   4   62.74    9.82
  -6   3  -5  159.61   12.11
  -6   3   5  224.86   13.70
   3   6  -5  113.54    9.92
   3   6  -5  121.84   11.03
   3   6   5  177.53    7.63
   3   6   5  159.17   13.31
  -6   3  -6  704.05   23.26
  -6   3   6  848.54   24.90
   3   6  -6  534.03   19.45
   3   6  -6  568.56   20.36
   3   6   6  675.39   12.47
   3   6   6  607.16   22.32
  -6   3  -7  563.47   21.22
  -6   3   7  659.31   22.27
  -3  -6  -7  467.33    9.36
   3   6  -7  416.80   17.87
   3   6  -7  452.50   18.46
   3   6   7  458.87   19.96
   6  -3   7  527.47   20.89
  -6   3  -8    8.00    5.70
  -6   3   8   15.35    6.68
  -3  -6  -8    8.25    2.04
   3   6  -8    6.28    5.53
   3   6  -8    5.53    5.21
   3   6   8   12.23    6.68
   6  -3   8    9.23    6.39
  -6   3  -9  512.03   21.16
  -6   3   9  636.05   22.35
   3   6  -9  429.05   19.57
   3   6  -9  411.52   17.83
   3   6   9  480.35   21.37
   6  -3   9  514.39   21.36
  -6   3 -10  225.73   14.78
  -6   3  10  251.96   14.98
   3   6 -10  194.26   14.73
   3   6 -10  201.48   13.24
   3   6  10  205.99   15.72
   6  -3  10  223.38   15.32
  -6   3 -11  134.95   12.26
  -6   3  11  153.28   12.91
   3   6 -11  106.05   12.50
   3   6 -11  122.63   11.44
   3   6  11  111.11   12.30
   6  -3  11  120.52   12.52
  -6   3 -12   45.04    9.01
  -6   3  12   37.44    8.49
   3   6 -12   35.90    9.23
   3   6 -12   42.55    8.30
   3   6  12   46.63    9.68
   6  -3  12   35.71    9.67
  -6   3 -13   46.22    8.94
  -6   3  13   56.99    9.68
   3   6 -13   50.41   10.05
   3   6 -13   57.87    9.28
   3   6  13   46.71    9.19
   6  -3  13   64.33   11.59
  -6   3 -14  265.98   16.63
  -6   3  14  292.13   16.58
  -3  -6  14  259.04    9.09
   3   6 -14  225.02   16.47
   3   6 -14  229.37   14.49
   3   6  14  232.96   15.98
   6  -3  14  272.84   18.27
  -6   3 -15  139.87   13.68
  -6   3  15  121.55   12.35
  -3  -6  15  111.80    6.93
   3   6 -15  129.87   14.51
   3   6 -15  134.83   11.84
   3   6  15  103.30   12.06
   6  -3  15  107.67   12.67
  -6   3 -16   -0.59    5.04
  -6   3  16    3.29    5.70
  -3  -6  16    4.30    3.24
   3   6 -16   -0.42    6.06
   3   6 -16    7.63    5.42
   3   6  16   -1.97    5.11
   6  -3  16    3.85    7.14
  -6   3 -17   94.00   11.71
  -6   3  17  104.48   12.20
  -3  -6  17   91.96    7.39
   3   6 -17   73.59   12.72
   3   6  17   81.99   12.53
   6  -3  17   96.35   13.78
  -6   3 -18  475.46   23.10
  -6   3  18  520.53   22.76
  -3  -6  18  445.70   14.51
   3   6 -18  415.67   22.94
   3   6  18  477.14   22.57
   6  -3  18  418.08   22.69
  -6   3 -19   89.73   13.18
  -6   3  19   71.23   11.03
  -3  -6  19   58.27    7.05
   3   6 -19   69.61   12.59
   3   6  19   48.20    9.95
   6  -3  19   71.85   13.41
  -6   3 -20    1.18    6.12
  -6   3  20   -1.52    4.79
  -3  -6  20   -2.48    3.42
   3   6 -20   -0.05    6.02
   3   6  20   -3.09    5.72
   6  -3  20    1.77    6.29
  -6   3 -21   30.77    9.19
  -6   3  21   44.34   10.14
  -3  -6  21   37.86    9.08
   3   6 -21   23.30    9.30
   3   6  21   28.98    9.08
   6  -3  21   37.15   11.15
  -6   3 -22  132.85   14.14
  -6   3  22  130.02   13.41
   3   6 -22  127.61   15.47
   3   6  22  130.58   13.93
   6  -3  22  125.35   15.13
  -6   3 -23   34.82   10.29
  -6   3  23   48.05   10.70
   3   6 -23   38.65   11.13
   3   6  23   45.58   10.93
   6  -3  23   30.86   10.11
  -6   3 -24   -1.35    6.66
  -6   3  24    0.02    6.29
   3   6 -24    5.96    8.52
   3   6  24    6.31    7.36
   6  -3  24    2.56    7.49
  -6   3 -25   34.06   10.61
  -6   3  25   40.05   10.22
   3   6 -25   39.02   12.26
   3   6  25   31.94   10.16
   6  -3  25   31.51   10.44
  -6   3 -26   84.96   13.83
  -6   3  26  130.00   16.92
   3   6 -26   97.39   17.06
   3   6  26   80.78   13.66
   6  -3  26  108.64   17.93
  -6   3 -27   70.72   13.65
  -6   3  27   91.50   14.83
   3   6 -27   76.34   15.82
   3   6  27   86.95   14.66
   6  -3  27   69.37   14.49
  -6   3 -28    5.90    8.22
  -6   3  28    0.69    6.97
   3   6 -28    4.86    9.38
   3   6  28    0.25    7.51
   6  -3  28    5.16    9.18
  -6   3 -29   72.78   14.37
  -6   3  29   70.16   13.90
   3   6 -29   84.28   17.14
   3   6  29   62.10   13.60
   6  -3  29   54.00   13.66
  -6   3 -30  258.96   21.66
  -6   3  30  292.33   21.90
   3   6 -30  244.00   24.39
   3   6  30  253.49   21.29
   6  -3  30  242.17   23.35
  -6   3 -31   95.35   16.13
  -6   3  31   95.87   15.86
   3   6 -31   70.60   17.02
   3   6  31   95.18   16.13
   6  -3  31   99.96   18.59
  -6   3 -32   -3.32    7.81
  -6   3  32    0.57    7.63
   3   6 -32   -3.42    9.89
   3   6  32   -0.22    7.96
   3   6  32    5.09    9.85
   6  -3  32    4.22    8.72
  -6   3 -33   77.97   15.99
  -6   3  33   90.93   16.08
   3   6 -33   72.83   17.66
   3   6  33   78.68   15.10
   3   6  33   43.69   15.25
   6  -3  33   58.46   15.05
  -6   3 -34   54.85   14.31
   3   6 -34   38.38   14.05
   3   6  34   52.08   16.21
   6  -3  34   29.20   12.32
  -6   3 -35   18.74   11.49
   3   6 -35   20.40   12.30
   3   6  35   15.71   11.08
   6  -3  35   13.93   10.58
  -6   3 -36    0.66    9.09
   3   6 -36    5.72   10.38
   3   6  36   10.22   12.32
   6  -3  36    6.26    9.73
  -6   3  37    1.48    8.69
   3   6 -37    5.42   12.06
   3   6  37    6.41   10.02
   6  -3  37   -0.30   10.05
  -6   3  38   18.52   11.79
   3   6 -38   26.69   14.14
   3   6  38   15.42   12.06
   6  -3  38   16.30   12.65
  -6   3  39   56.75   15.54
   3   6 -39   52.79   16.40
   3   6  39   54.98   17.80
   6  -3  39   63.50   17.58
  -6   3  40   -1.08    9.84
   3   6 -40    2.29   10.95
   3   6  40    5.26   10.46
   6  -3  40    3.68   10.46
  -6   3  41   44.37   14.96
   3   6 -41   35.95   16.52
   3   6  41   38.04   16.11
   6  -3  41   40.78   16.97
  -6   3  42   94.81   26.23
   3   6 -42   88.65   22.08
   3   6  42   47.84   17.78
   6  -3  42   81.91   20.83
  -6   2   0   31.06    6.75
   2   6   0   25.19    5.15
   2   6   0   41.97    8.65
  -6   2  -1  442.96   17.53
  -6   2   1  441.88   17.60
   2   6  -1  316.02   12.70
   2   6  -1  293.92   15.30
   2   6   1  336.28   12.01
   2   6   1  320.40   15.93
  -6   2  -2  509.97   18.73
  -6   2   2  529.68   19.15
   2   6  -2  387.71   14.51
   2   6  -2  335.64   15.94
   2   6   2  392.93   12.25
   2   6   2  357.31   16.62
  -6   2  -3  288.87   14.98
  -6   2   3  271.16   14.29
   2   6  -3  212.58   11.72
   2   6  -3  204.77   13.63
   2   6   3  207.67    8.77
   2   6   3  173.58   12.64
  -6   2  -4  199.14   12.59
  -6   2   4  212.47   12.97
   2   6  -4  156.88   10.44
   2   6  -4  134.57   11.67
   2   6   4  153.01    7.32
   2   6   4  147.06   12.03
  -6   2  -5  293.56   15.22
  -6   2   5  267.66   14.41
   2   6  -5  213.21   12.25
   2   6  -5  204.52   12.52
   2   6   5  219.87    7.78
   2   6   5  204.16   14.14
   6  -2   5  242.27   13.97
  -6   2  -6  567.43   20.18
  -6   2   6  596.69   20.82
   2   6  -6  426.63   17.12
   2   6  -6  422.08   16.85
   2   6   6  471.02    9.70
   2   6   6  417.39   18.34
   6  -2   6  503.73   19.82
  -6   2  -7  114.43   10.43
  -6   2   7  130.95   11.56
   2   6  -7   90.76    9.60
   2   6  -7   97.17   10.26
   2   6   7  102.00    4.55
   2   6   7  106.45   11.03
   6  -2   7  117.96   11.47
  -6   2  -8  134.20   11.74
  -6   2   8  145.98   11.72
   2   6  -8  122.70   11.59
   2   6  -8  125.40   10.86
   2   6   8  110.97   11.30
   6  -2   8  138.49   12.45
  -6   2  -9  172.65   12.97
  -6   2   9  193.52   13.77
   2   6  -9  145.25   12.05
   2   6  -9  142.28   11.34
   2   6   9  182.50   14.17
   6  -2   9  167.37   13.01
  -6   2 -10  351.59   17.36
  -6   2  10  331.74   17.19
   2   6 -10  276.22   16.55
   2   6 -10  281.79   14.64
   2   6  10  278.44   16.20
   6  -2  10  253.34   15.72
  -6   2 -11  411.57   18.44
  -6   2  11  418.57   18.89
   2   6 -11  349.54   18.14
   2   6 -11  381.46   16.55
   2   6  11  343.14   17.88
   6  -2  11  364.62   19.18
  -6   2 -12  165.90   12.84
  -6   2  12  168.74   13.65
   2   6 -12  127.79   12.64
   2   6 -12  138.13   11.12
   2   6  12  140.06   12.79
   6  -2  12  111.12   12.15
  -6   2 -13  401.63   18.69
  -6   2  13  482.09   21.04
  -2  -6  13  485.75   13.16
   2   6 -13  350.53   19.00
   2   6 -13  364.45   16.28
   2   6  13  418.49   19.97
   6  -2  13  387.48   19.89
  -6   2 -14  149.61   13.19
  -6   2  14  147.24   13.33
  -2  -6  14  131.35    8.05
   2   6 -14  146.38   14.44
   2   6 -14  147.77   11.42
   2   6  14  115.54   12.21
   6  -2  14  115.39   13.45
  -6   2 -15   94.24   12.33
  -6   2  15   98.19   11.24
  -2  -6  15   82.33    7.27
   2   6 -15   80.45   12.52
   2   6 -15   90.81    9.92
   2   6  15   74.33   10.83
   6  -2  15   76.95   11.72
  -6   2 -16   29.10    8.28
  -6   2  16   24.97    8.15
  -2  -6  16   33.91    5.80
   2   6 -16   28.56    8.87
   2   6 -16   29.76    6.85
   2   6  16   24.75    8.40
   6  -2  16   15.87    7.66
  -6   2 -17   39.98    8.99
  -6   2  17   31.94    8.33
  -2  -6  17   45.79    6.65
   2   6 -17   35.50    9.48
   2   6  17   30.40    8.35
   6  -2  17   37.32    9.63
  -6   2 -18  336.77   18.59
  -6   2  18  321.95   18.93
  -2  -6  18  295.99   13.11
   2   6 -18  307.43   19.89
   2   6  18  307.34   18.54
   6  -2  18  268.32   18.68
  -6   2 -19  144.97   13.83
  -6   2  19  152.04   14.49
  -2  -6  19  143.23   10.19
   2   6 -19  127.93   14.49
   2   6  19  151.63   14.17
   6  -2  19  134.74   15.15
  -6   2 -20   40.35    9.72
  -6   2  20   38.03    9.16
  -2  -6  20   43.42    7.44
   2   6 -20   46.76   10.95
   2   6  20   44.81    9.75
   6  -2  20   34.57    9.77
  -6   2 -21   43.66    9.82
  -6   2  21   73.27   12.42
  -2  -6  21   60.28    8.59
   2   6 -21   45.57   11.05
   2   6  21   51.02   10.86
   6  -2  21   37.92   10.17
  -6   2 -22  151.93   14.86
  -6   2  22  124.40   13.97
  -2  -6  22  105.25   10.36
   2   6 -22  131.79   16.41
   2   6  22  129.51   14.58
   6  -2  22  119.37   14.73
  -6   2 -23  217.90   17.16
  -6   2  23  217.88   16.94
  -2  -6  23  192.22   13.23
   2   6 -23  193.98   19.03
   2   6  23  207.51   17.51
   6  -2  23  175.57   17.34
  -6   2 -24   13.75    7.98
  -6   2  24   18.44    7.73
  -2  -6  24   12.11    5.94
   2   6 -24    5.77    7.76
   2   6  24   11.35    7.73
   6  -2  24   13.02    8.81
  -6   2 -25  136.35   15.03
  -6   2  25  167.61   16.38
   2   6 -25  110.11   16.65
   2   6  25  155.63   16.33
   6  -2  25  145.52   17.90
  -6   2 -26   70.23   12.79
  -6   2  26   98.03   14.76
   2   6 -26  106.17   16.62
   2   6  26   91.96   14.64
   6  -2  26   77.54   14.86
  -6   2 -27   10.26    8.28
  -6   2  27   13.95    7.86
   2   6 -27   27.97   10.98
   2   6  27    7.44    7.90
   6  -2  27    8.20   10.05
  -6   2 -28   14.12    8.65
  -6   2  28   12.87    8.82
   2   6 -28   19.99   10.73
   2   6  28    9.94    8.54
   6  -2  28   11.03    9.53
  -6   2 -29    7.51    7.32
  -6   2  29   12.28    8.42
   2   6 -29    7.63   10.38
   2   6  29   10.51    9.23
   6  -2  29   14.19   10.05
  -6   2 -30    5.87    8.50
  -6   2  30   16.06    8.96
   2   6 -30   11.91    9.99
   2   6  30    8.27    8.59
   6  -2  30    9.46   10.71
  -6   2 -31   36.56   11.59
  -6   2  31   25.05   10.61
   2   6 -31   24.31   11.49
   2   6  31   23.53   10.29
   6  -2  31   29.15   12.84
  -6   2 -32   14.44    9.75
  -6   2  32   18.22   10.16
   2   6 -32   32.69   13.34
   2   6  32   26.64   10.83
   6  -2  32   26.44   12.96
  -6   2 -33   54.81   13.56
  -6   2  33   44.45   13.07
   2   6 -33   52.13   15.59
   2   6  33   46.11   13.24
   6  -2  33   46.73   15.17
  -6   2 -34   48.79   13.18
  -6   2  34   32.85   11.99
   2   6 -34   20.75   12.20
   2   6  34   36.88   12.18
   6  -2  34   39.83   14.85
  -6   2  35   85.75   16.11
   2   6 -35   84.01   18.66
   6  -2  35   74.21   17.33
  -6   2  36   14.85   11.20
   2   6 -36    0.91   10.88
   2   6  36   -6.23    8.22
   6  -2  36    0.29    8.77
   2   6 -37   81.57   18.15
   2   6  37   75.48   19.33
   6  -2  37   64.26   17.87
   2   6 -38   43.34   16.03
   2   6  38   25.64   12.96
   6  -2  38   44.49   16.13
   2   6 -39   12.79   13.13
   2   6  39    5.84   11.89
   6  -2  39    9.18   11.19
  -6   2  40   -2.46    8.35
   2   6 -40    6.21   11.19
   2   6  40    9.87   11.45
   6  -2  40   -3.78   10.07
  -6   2  41    1.27   13.34
   2   6 -41   -1.60   11.88
   2   6  41   10.05   13.53
   6  -2  41   -2.72   10.38
   2   6 -42   47.12   16.04
   2   6  42   29.19   14.32
   6  -2  42   35.93   15.84
  -6   1   0    1.97    3.96
   1   6   0   -0.54    3.29
   1   6   0   -1.69    4.96
  -6   1  -1  128.72   10.14
  -6   1   1  128.18   10.19
   1   6  -1   87.00    7.76
   1   6  -1   94.69   10.63
   1   6   1   90.73    7.29
   1   6   1   84.96    9.41
  -6   1  -2  500.26   17.95
  -6   1   2  477.23   18.14
   1   6  -2  348.00   13.68
   1   6  -2  352.79   15.54
   1   6   2  354.18   11.56
   1   6   2  341.15   15.62
  -6   1  -3  604.24   19.65
  -6   1   3  551.49   19.50
   1   6  -3  410.66   15.32
   1   6  -3  415.55   16.95
   1   6   3  420.24   11.84
   1   6   3  397.63   16.82
   6  -1   3  515.36   18.32
  -6   1  -4   53.38    7.91
  -6   1   4   33.37    6.98
   1   6  -4   39.92    6.83
   1   6  -4   47.61    8.59
   1   6   4   39.75    4.81
   1   6   4   36.46    7.36
   6  -1   4   37.03    7.00
  -6   1  -5  683.08   20.90
  -6   1   5  711.00   22.37
   1   6  -5  472.12   17.14
   1   6  -5  492.46   17.66
   1   6   5  567.55   11.91
   1   6   5  564.14   20.45
   6  -1   5  602.90   20.41
  -6   1  -6  154.33   11.03
  -6   1   6  160.64   12.21
   1   6  -6  122.33   10.05
   1   6  -6  115.68   10.19
   1   6   6  130.76    5.90
   1   6   6  119.00   10.85
   6  -1   6  123.46   10.56
  -6   1  -7  276.94   14.10
  -6   1   7  253.71   14.29
   1   6  -7  199.59   13.09
   1   6  -7  198.48   11.96
   1   6   7  219.85    6.60
   1   6   7  201.04   13.82
   6  -1   7  218.40   13.51
  -6   1  -8    3.15    4.27
  -6   1   8    5.21    4.98
   1   6  -8    3.53    4.79
   1   6  -8   10.34    4.86
   1   6   8    6.19    2.01
   1   6   8    4.88    5.18
   6  -1   8    4.82    3.04
   6  -1   8    8.27    5.42
  -6   1  -9  381.51   16.55
  -6   1   9  341.07   16.75
   1   6  -9  306.99   16.03
   1   6  -9  328.18   14.44
   1   6   9  311.81   16.87
   6  -1   9  361.43   11.45
   6  -1   9  302.45   16.16
  -6   1 -10  339.63   16.28
  -6   1  10  347.83   17.68
   1   6 -10  276.34   16.25
   1   6 -10  283.37   13.55
   1   6  10  302.69   16.55
   6  -1  10  343.04   10.97
   6  -1  10  282.85   16.18
  -6   1 -11   60.55    8.71
  -6   1  11   50.12    8.94
   1   6 -11   43.41    8.76
   1   6 -11   54.49    7.83
   1   6  11   51.15    9.46
   6  -1  11   46.28    5.48
   6  -1  11   38.75    8.52
  -6   1 -12   96.63   10.53
  -6   1  12   93.21   10.92
   1   6 -12   75.46   10.90
   1   6 -12   85.84    9.21
   1   6  12   96.21   12.37
   6  -1  12   90.59    6.44
   6  -1  12   74.92   10.98
  -6   1 -13  289.70   15.86
  -6   1  13  283.98   16.58
  -1  -6  13  296.34   12.05
   1   6 -13  236.83   16.63
   1   6 -13  279.36   13.48
   1   6  13  270.94   16.94
   6  -1  13  282.78    9.55
   6  -1  13  220.92   15.52
  -6   1 -14   97.81   10.78
  -6   1  14  143.50   13.45
  -1  -6  14  113.59    8.65
   1   6 -14   84.28   11.91
   1   6 -14   86.75    8.72
   1   6  14   92.15   11.22
   6  -1  14  119.24    6.80
   6  -1  14  105.56   13.51
  -6   1 -15  217.61   14.02
  -6   1  15  209.11   15.01
  -1  -6  15  207.74   10.98
   1   6 -15  181.07   14.98
   1   6 -15  211.50   12.30
   1   6  15  196.32   15.39
   6  -1  15  211.49    8.30
   6  -1  15  174.46   15.37
  -6   1 -16   76.22   10.81
  -6   1  16   51.94    9.77
  -1  -6  16   67.94    8.08
   1   6 -16   62.93   11.67
   1   6 -16   69.10    8.37
   1   6  16   58.59   10.70
   6  -1  16   66.38    5.55
   6  -1  16   53.95   11.10
  -6   1 -17  364.42   18.46
  -6   1  17  350.99   19.18
  -1  -6  17  349.17   14.63
   1   6 -17  279.00   18.51
   1   6  17  440.21    7.86
   1   6  17  292.50   17.95
   6  -1  17  354.92   10.38
   6  -1  17  293.61   19.01
  -6   1 -18    8.11    5.92
  -6   1  18   14.20    7.29
  -1  -6  18   12.70    5.20
   1   6 -18    1.81    6.12
   1   6  18    9.67    6.73
   6  -1  18   12.99    3.51
   6  -1  18   13.82    7.90
  -6   1 -19  345.62   18.61
  -6   1  19  329.12   19.27
  -1  -6  19  298.59   14.71
   1   6 -19  290.59   19.59
   1   6  19  322.32   19.79
   6  -1  19  274.08   19.16
  -6   1 -20   32.96    8.35
  -6   1  20   29.78    9.06
  -1  -6  20   31.99    7.09
   1   6 -20   30.64    9.43
   1   6  20   24.41    8.05
   6  -1  20   37.37   10.26
  -6   1 -21  124.94   12.92
  -6   1  21  112.17   13.58
  -1  -6  21  111.68   10.73
   1   6 -21  107.36   15.82
   1   6  21  117.75   15.07
   6  -1  21  107.38   15.34
  -6   1 -22  156.51   14.17
  -6   1  22  159.39   15.62
  -1  -6  22  139.59   11.84
   1   6 -22  126.00   15.03
   1   6  22  144.90   14.49
   6  -1  22  134.93   15.45
  -6   1 -23    2.29    5.85
  -6   1  23    4.44    6.65
  -1  -6  23    3.49    5.20
   1   6 -23    1.45    6.66
   1   6  23   10.78    7.44
   6  -1  23   -1.57    6.82
  -6   1 -24    0.88    5.97
  -6   1  24   -5.01    5.84
  -1  -6  24    0.30    4.93
   1   6 -24   -0.79    6.73
   1   6  24    3.83    6.71
   6  -1  24    3.32    8.30
  -6   1 -25   -1.27    5.79
  -6   1  25   -0.69    5.65
  -1  -6  25    3.66    5.67
   1   6 -25    3.44    7.63
   1   6  25   -2.45    6.36
   6  -1  25   -2.60    6.75
  -6   1 -26   39.90   10.05
  -6   1  26   42.56   10.97
  -1  -6  26   38.36    9.11
   1   6 -26   27.38   11.24
   1   6  26   38.97   10.83
   6  -1  26   22.29   10.00
  -6   1 -27  108.98   14.85
  -6   1  27  113.98   15.94
  -1  -6  27  113.74   13.01
   1   6 -27  111.07   17.09
   1   6  27  110.40   16.20
   6  -1  27  106.43   17.88
  -6   1 -28   30.81   10.11
  -6   1  28   24.48   10.32
   1   6 -28   34.57   12.55
   1   6  28   44.20   11.86
   6  -1  28   33.83   12.32
  -6   1 -29  142.86   16.47
  -6   1  29  144.85   18.93
   1   6 -29  150.18   18.73
   1   6  29  135.99   15.94
   6  -1  29  105.41   17.49
  -6   1 -30   35.82   10.68
  -6   1  30   52.57   13.01
   1   6 -30   42.13   13.01
   1   6  30   49.73   12.82
   6  -1  30   27.19   11.35
  -6   1 -31  145.02   16.57
  -6   1  31  160.88   18.61
   1   6 -31  136.68   20.41
   1   6  31  172.99   18.95
   6  -1  31  174.00   20.26
  -6   1 -32   16.18   14.69
  -6   1  32   14.58    9.95
   1   6 -32   20.75   11.29
   1   6  32   25.83   10.58
   6  -1  32    7.07   10.16
  -6   1  33   76.56   15.61
   1   6 -33   76.02   17.06
   1   6  33   86.60   16.11
   6  -1  33   48.27   15.17
  -6   1  34   82.83   16.55
   1   6 -34   56.68   15.34
   1   6  34   75.17   15.66
   6  -1  34   69.24   16.95
  -6   1  35    0.30    8.52
   1   6 -35    1.64   10.63
   1   6  35   -5.89    7.54
   6  -1  35    9.08    9.77
  -6   1  36    1.87    9.13
   1   6 -36    1.89    9.95
   1   6  36    0.34   10.19
   6  -1  36    2.43   10.65
  -6   1  37    1.62    9.19
   1   6 -37    6.83   11.94
   6  -1  37    8.96   12.06
  -6   1  38   48.05   14.04
   1   6 -38   52.30   15.82
   6  -1  38   46.71   15.32
   1   6 -39   73.61   19.49
   1   6  39   59.50   17.75
   6  -1  39   86.75   20.55
   1   6 -40   -1.05   10.05
   1   6  40   14.96   12.47
   6  -1  40    4.29   10.61
   1   6 -41   95.49   21.21
   1   6  41   54.20   16.35
   6  -1  41   88.84   20.40
   1   6 -42    9.14   13.48
   1   6  42    7.22   12.67
   6  -1  42    0.59   10.39
   1   6 -43   59.59   18.42
   1   6  43   34.72   15.50
   6  -1  43   31.56   15.69
  -6   0   0  198.95   12.18
   0   6   0  156.52    9.28
   0   6   0  152.86   11.20
  -6   0  -1  265.76   13.56
  -6   0   1  265.76   13.46
   0   6  -1  215.30   10.95
   0   6  -1  200.84   12.16
   0   6   1  236.59   10.65
   0   6   1  210.74   12.21
  -6   0  -2   65.51    8.44
  -6   0   2   63.94    8.79
   0   6  -2   57.65    7.52
   0   6  -2   42.67    7.25
   0   6   2   52.08    6.19
   0   6   2   46.41    7.24
   6   0   2   54.12    7.03
   6   0   2   50.81    7.17
  -6   0  -3   71.16    8.40
  -6   0   3   72.32    9.01
   0   6  -3   60.01    7.20
   0   6  -3   61.09    8.08
   0   6   3   66.17    6.11
   0   6   3   50.00    7.69
   6   0   3   67.97    7.34
   6   0   3   68.92    8.94
  -6   0  -4   53.73    7.49
  -6   0   4   41.53    7.39
   0   6  -4   43.19    7.22
   0   6  -4   38.04    7.03
   0   6   4   45.97    5.42
   0   6   4   40.79    7.47
   6   0   4   43.68    6.17
   6   0   4   53.18    7.98
  -6   0  -5   16.01    5.16
  -6   0   5   12.20    5.36
   0   6  -5   12.52    4.91
   0   6  -5    1.30    4.82
   0   6   5    8.91    3.17
   0   6   5    9.06    5.09
   6   0   5   15.23    4.62
   6   0   5   10.17    5.35
  -6   0  -6  475.66   17.29
  -6   0   6  389.33   16.99
   0   6  -6  349.35   15.93
   0   6  -6  312.71   13.87
   0   6   6  397.11   10.53
   0   6   6  315.90   15.59
   6   0   6  377.61   13.19
   6   0   6  350.45   15.72
  -6   0  -7  112.78    9.82
  -6   0   7   93.33   10.43
   0   6  -7   91.76    9.50
   0   6  -7   78.58    9.06
   0   6   7  102.49    5.89
   0   6   7   83.49    9.65
   6   0   7   84.74    7.46
   6   0   7   73.96    9.03
  -6   0  -8  259.84   13.14
  -6   0   8  224.63   13.82
   0   6  -8  186.35   12.64
   0   6  -8  167.79   10.86
   0   6   8  224.68    7.52
   0   6   8  180.75   12.86
   6   0   8  215.40   10.22
   6   0   8  197.10   13.46
  -6   0  -9  991.67   24.75
  -6   0   9  871.03   26.08
   0   6  -9  802.15   24.65
   0   6  -9  766.89   19.65
   0   6   9  936.03   13.68
   0   6   9  782.26   25.00
   6   0   9  842.59   18.41
   6   0   9  759.86   24.09
  -6   0 -10   23.79    6.51
  -6   0  10   22.99    6.87
   0   6 -10   17.97    6.44
   0   6 -10   20.38    5.48
   0   6  10   26.50    3.42
   0   6  10   18.73    6.41
   6   0  10   22.52    4.94
   6   0  10    8.37    5.90
  -6   0 -11 1052.54   26.13
  -6   0  11  951.13   27.92
   0   6 -11  888.71   27.14
   0   6 -11  885.49   20.94
   0   6  11 1148.41   14.42
   0   6  11  830.76   26.32
   6   0  11  925.62   19.05
   6   0  11  735.36   24.93
  -6   0 -12  354.94   16.18
  -6   0  12  331.40   17.68
   0   6 -12  276.49   16.50
   0   6 -12  288.62   12.79
   0   6  12  402.00    8.82
   0   6  12  272.44   16.80
   6   0  12  290.71   11.59
   6   0  12  258.20   16.84
  -6   0 -13  433.08   17.80
  -6   0  13  382.60   19.50
   0  -6  13  415.70   15.32
   0   6 -13  363.05   18.98
   0   6 -13  370.41   14.09
   0   6  13  493.91    9.84
   0   6  13  343.21   18.27
   6   0  13  375.06   12.65
   6   0  13  306.31   17.80
  -6   0 -14   13.77    5.52
  -6   0  14    4.40    5.74
   0  -6  14   14.09    5.08
   0   6 -14    5.31    5.94
   0   6 -14   12.48    4.61
   0   6  14   11.34    2.78
   0   6  14    8.05    6.06
   6   0  14   15.87    4.59
   6   0  14    8.00    6.39
  -6   0 -15   76.02   10.02
  -6   0  15   65.69   10.65
   0  -6  15   66.99    8.27
   0   6 -15   52.06    9.97
   0   6 -15   72.73    7.86
   0   6  15   97.06    5.40
   0   6  15   58.66   10.44
   6   0  15   60.53    6.95
   6   0  15   42.53    9.48
  -6   0 -16   24.46    6.95
  -6   0  16   13.60    7.22
   0  -6  16   15.79    5.63
   0   6 -16   13.28    6.88
   0   6 -16   21.95    5.28
   0   6  16   20.83    3.59
   0   6  16   13.40    7.29
   6   0  16   19.40    5.04
   6   0  16   21.05    8.17
  -6   0 -17  100.63   10.65
  -6   0  17   94.61   11.74
   0  -6  17   90.39    9.65
   0   6 -17   89.80   13.60
   0   6  17  124.45    6.55
   0   6  17   87.22   12.05
   6   0  17   91.52    8.05
   6   0  17   72.15   11.94
  -6   0 -18  169.23   12.96
  -6   0  18  146.47   13.92
   0  -6  18  160.08   12.01
   0   6 -18  146.72   14.54
   0   6  18  194.16    8.11
   0   6  18  131.52   13.41
   6   0  18  152.14    9.57
   6   0  18  140.07   14.46
  -6   0 -19  161.92   12.94
  -6   0  19  127.83   13.41
   0  -6  19  132.74   11.51
   0   6 -19  119.26   13.83
   0   6  19  169.73    8.62
   0   6  19  145.84   14.68
   6   0  19  148.04    9.89
   6   0  19  133.83   15.20
  -6   0 -20   26.62    7.39
  -6   0  20   23.70    8.05
   0  -6  20   26.20    6.95
   0   6 -20   17.55    8.23
   0   6  20   15.61    7.68
   6   0  20   24.11    6.02
   6   0  20   21.76    8.87
  -6   0 -21   51.34    9.43
  -6   0  21   42.67    9.89
   0  -6  21   47.27    8.76
   0   6 -21   43.04   11.10
   0   6  21   49.31   10.09
   6   0  21   33.30   10.04
  -6   0 -22   69.74   10.90
   0  -6  22   65.42   10.34
   0   6 -22   66.62   12.74
   0   6  22   61.49   11.30
   6   0  22   63.92   13.18
  -6   0 -23  212.11   15.34
   0  -6  23  201.36   14.69
   0   6 -23  195.34   17.98
   0   6  23  216.26   17.98
   6   0  23  181.42   17.65
  -6   0 -24    4.30    6.04
   0  -6  24    8.91    6.29
   0   6 -24   -0.64    6.73
   0   6  24    9.67    7.27
   6   0  24    4.13    8.20
  -6   0 -25  313.45   18.76
   0  -6  25  279.44   17.66
   0   6 -25  294.03   22.76
   0   6  25  272.59   19.97
   6   0  25  254.10   21.04
  -6   0 -26   15.37    7.56
   0  -6  26   24.82    8.50
   0   6 -26    8.91    8.42
   0   6  26   22.15    8.50
   6   0  26   16.03    9.43
  -6   0 -27    8.42    7.10
   0  -6  27    8.40    7.29
   0   6 -27   12.72    9.09
   0   6  27   11.78    8.42
   6   0  27    9.46    8.91
  -6   0 -28   -0.35    6.63
   0  -6  28   -0.79    6.38
   0   6 -28    2.63    9.35
   0   6  28   -4.91    7.15
   6   0  28   -0.46    8.30
  -6   0 -29   25.63    8.91
   0  -6  29   33.83   10.00
   0   6 -29   17.53   10.17
   0   6  29   24.09    9.97
   6   0  29   31.82   12.18
   0  -6  30   85.20   14.27
   0   6 -30   91.17   16.85
   0   6  30  115.29   17.75
   6   0  30   70.94   15.54
   0   6 -31   38.43   13.90
   0   6  31   39.48   11.98
   6   0  31   33.35   12.40
   0   6 -32    7.95    9.28
   0   6  32    6.55    8.76
   6   0  32   -0.42    9.70
   0   6 -33  105.86   19.20
   0   6  33  120.67   18.66
   6   0  33  117.15   20.72
   0   6 -34   16.55   12.33
   0   6  34   40.37   12.69
   6   0  34   30.82   13.09
   0   6 -35  150.23   21.95
   0   6  35  162.61   19.84
   6   0  35  107.60   20.55
   0   6 -36   -0.98   10.48
   0   6  36    5.55    9.33
   6   0  36    8.11   11.03
   0   6 -37  107.09   20.58
   0   6  37  115.63   19.33
   6   0  37  108.83   20.72
   0   6 -38   21.90   12.23
   6   0  38   17.75   13.46
   0   6 -39   61.26   18.03
   6   0  39   44.45   16.16
  -6   0  40   -0.57    9.57
   0   6 -40   -5.89   11.20
   6   0  40   -5.11    8.54
   0   6 -41    2.78   10.81
   6   0  41    1.20   12.23
   0   6 -42   63.75   18.79
   0   6  42   29.91   14.04
   6   0  42   52.31   17.39
   0   6 -43   23.16   15.40
   0   6  43   13.13   12.06
   6   0  43   22.03   13.61
  -6  -1   0   -1.10    3.90
  -1   6   0    0.29    3.41
  -1   6   0    0.83    4.27
   6   1   0   -2.55    3.76
   6   1   0   -0.86    3.24
  -6  -1  -1  123.47    9.48
  -6  -1   1  115.85    9.55
  -1   6  -1  111.97    8.94
  -1   6  -1   80.07    8.01
  -1   6   1  107.01    8.45
  -1   6   1   80.20    8.40
   6   1  -1  106.08    9.18
   6   1   1   89.72    8.38
   6   1   1  109.18    8.65
  -6  -1  -2  432.18   16.20
  -6  -1   2  384.29   15.86
  -1   6  -2  365.50   14.61
  -1   6  -2  324.18   13.77
  -1   6   2  393.23   13.31
  -1   6   2  325.78   14.95
   6   1  -2  376.65   15.96
   6   1   2  372.85   14.58
   6   1   2  346.72   13.93
  -6  -1  -3  567.52   17.95
  -6  -1   3  469.96   17.66
  -1   6  -3  440.92   16.36
  -1   6  -3  390.46   14.64
  -1   6   3  464.49   14.00
  -1   6   3  364.48   15.62
   6   1   3  430.80   15.34
   6   1   3  414.93   15.52
  -6  -1  -4   53.41    7.64
  -6  -1   4   47.03    8.08
  -1   6  -4   42.90    7.07
  -1   6  -4   35.68    6.11
  -1   6   4   47.44    5.92
  -1   6   4   38.55    7.37
   6   1   4   42.77    6.55
   6   1   4   51.40    7.76
  -6  -1  -5  773.25   20.77
  -6  -1   5  579.31   20.33
  -1   6  -5  607.06   19.97
  -1   6  -5  567.00   16.79
  -1   6   5  597.53   14.78
  -1   6   5  483.96   18.42
   6   1   5  565.09   17.17
   6   1   5  485.71   17.61
  -6  -1  -6  177.70   10.95
  -6  -1   6  126.09   10.78
  -1   6  -6  129.40   10.53
  -1   6  -6  134.12   10.02
  -1   6   6  161.50    8.30
  -1   6   6  120.45   10.63
   6   1   6  127.47    9.18
   6   1   6  123.78   10.61
  -6  -1  -7  296.46   13.46
  -6  -1   7  217.42   13.55
  -1   6  -7  205.19   12.94
  -1   6  -7  205.82   11.45
  -1   6   7  266.13    9.85
  -1   6   7  204.32   13.61
   6   1   7  212.52   11.02
   6   1   7  182.77   12.10
  -6  -1  -8    7.66    4.44
  -6  -1   8    4.05    4.94
  -1   6  -8    4.42    4.96
  -1   6  -8    2.56    4.50
  -1   6   8   11.69    3.46
  -1   6   8    6.88    5.09
   6   1   8    3.80    3.93
   6   1   8    4.67    4.81
  -6  -1  -9  391.44   15.37
  -6  -1   9  343.06   17.09
  -1   6  -9  311.98   16.26
  -1   6  -9  297.42   12.47
  -1   6   9  431.19   11.78
  -1   6   9  300.11   16.16
   6   1   9  302.38   12.70
   6   1   9  250.36   15.08
  -6  -1 -10  383.45   15.39
  -6  -1  10  303.43   16.97
  -1   6 -10  307.58   17.04
  -1   6 -10  307.97   12.42
  -1   6  10  392.61   11.24
  -1   6  10  264.58   15.61
   6   1  10  288.43   12.74
   6   1  10  230.11   15.10
  -6  -1 -11   54.96    7.90
  -6  -1  11   56.47    9.41
  -1   6 -11   43.59    8.89
  -1   6 -11   46.88    6.55
  -1   6  11   71.24    5.92
  -1   6  11   44.15    8.91
   6   1  11   52.55    7.34
   6   1  11   49.97    9.73
  -6  -1 -12   83.88    8.84
  -6  -1  12   89.63   10.88
  -1   6 -12   95.37   11.32
  -1   6 -12   89.23    7.74
  -1   6  12  117.27    7.00
  -1   6  12   86.04   11.51
   6   1  12   84.20    8.86
   6   1  12   68.14   10.59
  -6  -1 -13  317.58   14.63
  -6  -1  13  260.49   16.38
  -1   6 -13  242.33   16.13
  -1   6 -13  281.52   11.44
  -1   6  13  387.85   11.34
  -1   6  13  240.72   15.86
   1  -6  13  309.00   14.80
   6   1  13  242.88   12.55
   6   1  13  213.71   15.32
  -6  -1 -14  133.07   10.81
  -6  -1  14   82.83   11.47
  -1   6 -14  117.77   13.18
  -1   6 -14  112.80    8.10
  -1   6  14  123.78    7.20
  -1   6  14   75.87   11.08
   1  -6  14  107.26   10.32
   6   1  14   89.31    9.41
   6   1  14   72.05   11.74
  -6  -1 -15  208.08   12.92
  -1   6 -15  208.30   15.81
  -1   6 -15  212.67   10.05
  -1   6  15  271.46   10.11
  -1   6  15  200.71   15.76
   1  -6  15  231.29   13.45
   6   1  15  184.75   11.64
   6   1  15  174.95   14.80
  -6  -1 -16   68.54    9.23
  -1   6 -16   54.95   10.41
  -1   6 -16   69.12    6.83
  -1   6  16   88.64    6.70
  -1   6  16   60.53   10.66
   1  -6  16   79.73   10.22
   6   1  16   65.93    8.52
   6   1  16   53.78   11.27
  -6  -1 -17  336.58   15.87
  -1   6 -17  307.66   19.13
  -1   6  17  429.77   12.99
  -1   6  17  311.38   18.83
   1  -6  17  348.07   16.70
   6   1  17  317.52   14.47
   6   1  17  238.29   18.15
  -6  -1 -18   18.29    6.16
  -1   6 -18   10.81    7.71
  -1   6  18   16.06    4.29
  -1   6  18   12.18    6.75
   1  -6  18   19.54    6.83
   6   1 -18   21.98    8.40
   6   1  18    8.74    6.29
   6   1  18    8.28    7.76
  -6  -1 -19  304.58   15.72
  -1   6 -19  287.54   19.35
  -1   6  19  410.69   13.48
  -1   6  19  329.49   20.35
   1  -6  19  343.40   17.41
   6   1 -19  313.30   19.69
   6   1  19  326.91   15.12
   6   1  19  284.89   20.06
  -6  -1 -20   34.01    7.63
  -1   6 -20   24.38    8.60
  -1   6  20   41.16    6.19
  -1   6  20   28.54    9.38
   1  -6  20   39.17    8.81
   6   1 -20   29.79    9.11
   6   1  20   29.00    7.63
   6   1  20   20.08    8.57
  -6  -1 -21  120.23   11.32
  -1   6 -21   93.31   13.90
  -1   6  21  115.17   15.25
   1  -6  21  127.02   12.32
   6   1 -21  122.55   15.96
   6   1  21  107.11   11.19
   6   1  21  110.52   16.03
  -6  -1 -22  147.14   12.75
  -1   6  22  116.39   15.49
   1  -6  22  134.46   13.29
   6   1 -22  130.48   14.66
   6   1  22  120.89   14.68
   6   1  22  122.26   15.15
  -6  -1 -23    5.11    5.57
  -1   6 -23    5.92    7.25
  -1   6  23   -8.17    5.77
   1  -6  23    5.08    6.06
   6   1 -23   -1.91    7.30
   6   1  23    8.86    7.68
  -6  -1 -24    1.59    5.23
  -1   6 -24    3.21    7.17
  -1   6  24   -1.40    6.41
   1  -6  24   -3.61    5.16
   6   1 -24   -0.61    6.73
   6   1  24   -3.96    7.61
  -6  -1 -25    2.56    5.84
  -1   6 -25    0.05    7.02
  -1   6  25    0.84    6.16
   1  -6  25   -2.21    5.75
   6   1 -25    9.73    8.87
   6   1  25   -4.98    7.63
  -6  -1 -26   39.95    8.98
  -1   6 -26   41.57   11.67
  -1   6  26   29.71   10.70
   1  -6  26   31.88    9.31
   6   1 -26   42.09   12.11
   6   1  26   18.27   11.02
  -6  -1 -27  107.04   16.33
  -1   6 -27  101.32   17.19
  -1   6  27  104.36   15.54
   1  -6  27  100.78   14.47
   6   1 -27  147.67   17.93
   6   1  27   96.57   17.51
  -1   6 -28   32.00   12.11
  -1   6  28   28.81   10.68
   1  -6  28   30.10   10.07
   6   1 -28   29.39   11.78
   6   1  28   38.01   13.09
  -1   6 -29  146.54   20.40
  -1   6  29  114.36   16.62
   1  -6  29  139.84   16.13
   6   1 -29  162.68   21.02
   6   1  29  104.11   17.97
  -1   6 -30   47.29   13.51
  -1   6  30   30.20   11.25
   1  -6  30   33.89   11.02
   6   1 -30   64.61   15.22
   6   1  30   27.31   11.66
  -1   6 -31  138.39   20.23
  -1   6  31  154.67   18.88
   1  -6  31  161.03   17.44
   6   1 -31  192.32   21.09
   6   1  31  136.73   21.44
  -1   6 -32   12.38   10.22
  -1   6  32   22.52    9.77
   1  -6  32   15.64    9.67
   6   1 -32    8.92    9.36
   6   1  32    0.52    9.94
  -1   6 -33   78.30   16.70
  -1   6  33   77.57   16.03
   1  -6  33   70.21   14.61
   6   1 -33   89.65   17.55
   6   1  33   52.80   15.00
  -1   6 -34   73.27   17.66
  -1   6  34   90.75   16.92
   6   1 -34   77.57   16.90
   6   1  34   67.01   17.46
  -1   6 -35   -3.80   10.34
  -1   6  35   -8.65    7.95
   6   1 -35   -0.44    9.89
   6   1  35    4.42    9.87
  -1   6 -36    2.16   10.92
  -1   6  36   -1.84    9.19
   6   1 -36   10.61   11.39
   6   1  36    1.33   10.17
  -1   6 -37    8.60   10.53
  -1   6  37   10.14   10.19
   6   1 -37   20.68   12.97
   6   1  37   -5.31    9.13
  -1   6 -38   54.79   15.87
  -1   6  38   43.88   14.31
   6   1 -38   45.77   14.17
   6   1  38   43.37   16.13
  -1   6 -39   99.75   20.83
   6   1 -39  112.76   21.14
   6   1  39   86.61   20.31
  -1   6 -40   11.74   12.52
   6   1 -40    7.05   11.96
   6   1  40   13.78   11.99
  -1   6 -41   81.21   20.35
   6   1 -41   97.00   19.33
   6   1  41   63.40   18.89
  -1   6 -42    8.37   11.27
   6   1  42    3.04   12.79
  -1   6 -43   59.91   18.61
   6   1  43   35.12   16.70
  -6  -2   0   30.15    6.11
  -2   6   0   31.40    5.90
  -2   6   0   19.37    5.03
   6   2   0   23.85    6.23
   6   2   0   26.44    5.23
  -6  -2  -1  405.56   15.42
  -6  -2   1  353.48   15.34
  -2   6  -1  396.28   15.45
  -2   6  -1  314.78   13.61
  -2   6   1  367.89   14.26
  -2   6   1  287.40   13.82
   6   2  -1  364.13   16.03
   6   2  -1  363.66   12.55
   6   2   1  338.37   15.20
   6   2   1  318.87   12.53
  -6  -2  -2  482.78   16.70
  -6  -2   2  429.69   16.68
  -2   6  -2  446.49   16.45
  -2   6  -2  363.25   14.12
  -2   6   2  443.34   15.12
  -2   6   2  354.65   15.39
   6   2  -2  423.65   17.06
   6   2   2  401.33   16.18
   6   2   2  366.36   13.80
  -6  -2  -3  269.93   12.80
  -6  -2   3  229.71   12.89
  -2   6  -3  222.94   12.82
  -2   6  -3  201.35   10.80
  -2   6   3  273.03   11.96
  -2   6   3  196.12   12.37
   6   2  -3  207.96   13.13
   6   2   3  236.32   12.84
   6   2   3  216.97   11.47
  -6  -2  -4  223.09   11.39
  -6  -2   4  186.27   12.05
  -2   6  -4  189.61   11.93
  -2   6  -4  170.32   10.09
  -2   6   4  205.92   10.43
  -2   6   4  144.46   11.35
   6   2  -4  185.47   12.30
   6   2   4  173.71   11.37
   6   2   4  148.81   10.38
  -6  -2  -5  271.95   12.55
  -6  -2   5  200.91   12.74
  -2   6  -5  212.30   12.74
  -2   6  -5  192.86   10.32
  -2   6   5  247.77   11.27
  -2   6   5  200.59   13.09
   6   2  -5  222.92   13.83
   6   2   5  211.71   12.13
   6   2   5  170.88   11.29
  -6  -2  -6  649.68   18.42
  -6  -2   6  467.14   18.74
  -2   6  -6  479.98   18.66
  -2   6  -6  429.15   14.10
  -2   6   6  570.66   15.89
  -2   6   6  367.77   16.74
   6   2   6  450.47   16.62
   6   2   6  356.03   15.39
  -6  -2  -7  132.08    9.40
  -6  -2   7   96.79   10.17
  -2   6  -7   96.14   10.65
  -2   6  -7   91.74    8.13
  -2   6   7  125.25    8.33
  -2   6   7   81.15    9.50
   6   2   7   92.99    9.30
   6   2   7   80.39    8.96
  -6  -2  -8  178.35   10.66
  -6  -2   8  139.37   11.74
  -2   6  -8  141.26   11.74
  -2   6  -8  126.73    9.40
  -2   6   8  181.61    9.53
  -2   6   8  112.85   10.92
   6   2   8  146.01   11.10
   6   2   8  103.84   10.71
  -6  -2  -9  232.73   11.66
  -6  -2   9  143.33   12.13
  -2   6  -9  194.53   14.22
  -2   6  -9  175.86   10.21
  -2   6   9  202.78   10.00
  -2   6   9  130.81   12.35
   6   2   9  150.21   11.12
   6   2   9  110.79   11.40
  -6  -2 -10  348.54   14.15
  -6  -2  10  267.53   15.89
  -2   6 -10  269.49   15.98
  -2   6 -10  258.05   11.02
  -2   6  10  390.62   13.02
  -2   6  10  258.15   15.64
   6   2  10  272.62   13.90
   6   2  10  226.62   15.03
  -6  -2 -11  434.97   15.55
  -2   6 -11  370.76   18.69
  -2   6 -11  350.57   11.84
  -2   6  11  499.16   14.66
  -2   6  11  329.97   17.76
   6   2  11  338.74   15.54
   6   2  11  275.98   16.72
  -6  -2 -12  179.08   10.98
  -2   6 -12  155.70   13.36
  -2   6 -12  160.08    8.57
  -2   6  12  204.13   10.07
  -2   6  12  150.38   13.16
   6   2  12  142.91   11.91
   6   2  12  120.34   12.97
  -6  -2 -13  487.32   16.60
  -2   6 -13  415.62   20.43
  -2   6 -13  465.30   12.72
  -2   6  13  496.29   14.83
  -2   6  13  331.77   18.42
   2  -6  13  389.76   17.33
   6   2 -13  430.29   21.37
   6   2  13  351.49   16.13
   6   2  13  264.86   16.79
  -6  -2 -14  130.86    9.95
  -2   6 -14  109.67   12.33
  -2   6 -14  128.20    7.44
  -2   6  14  190.20    9.95
  -2   6  14  138.08   13.68
   2  -6  14  163.07   12.57
   6   2 -14  114.70   12.60
   6   2  14  130.54   12.03
   6   2  14  107.95   13.83
  -6  -2 -15   89.38    8.82
  -2   6 -15   72.17   12.06
  -2   6 -15   78.35    6.19
  -2   6  15   93.90    7.86
  -2   6  15   59.89   10.32
   2  -6  15   92.38   11.52
   6   2 -15   68.39   11.40
   6   2  15   66.13    9.50
   6   2  15   53.80   10.27
  -6  -2 -16   28.73    6.43
  -2   6 -16   16.48    7.39
  -2   6 -16   30.27    4.45
  -2   6  16   41.48    6.31
  -2   6  16   28.51    8.30
   2  -6  16   34.53    7.96
   6   2 -16   31.77    8.94
   6   2  16   24.12    7.69
   6   2  16   13.92    7.49
  -6  -2 -17   49.18    7.71
  -2   6 -17   37.54    9.33
  -2   6  17   55.47    6.90
  -2   6  17   44.74   10.17
   2  -6  17   38.50    8.52
   6   2 -17   47.44   10.32
   6   2  17   41.25    8.64
   6   2  17   27.33    9.78
  -6  -2 -18  312.84   14.83
  -2   6 -18  304.21   19.59
  -2   6  18  415.09   14.86
  -2   6  18  295.35   19.50
   2  -6  18  335.79   17.88
   6   2 -18  328.92   20.19
   6   2  18  319.19   16.35
   6   2  18  243.03   18.14
  -6  -2 -19  132.74   10.78
  -2   6 -19  128.67   14.93
  -2   6  19  179.69   10.76
  -2   6  19  121.87   14.31
   2  -6  19  156.94   13.65
   6   2 -19  124.08   14.09
   6   2  19  137.93   13.11
   6   2  19  112.34   13.92
  -6  -2 -20   37.99    7.34
  -2   6 -20   40.46   10.24
  -2   6  20   62.81    7.83
  -2   6  20   42.68   10.19
   2  -6  20   55.40   10.21
   6   2 -20   39.51   10.61
   6   2  20   41.64    8.79
   6   2  20   30.32    9.58
  -6  -2 -21   57.36    8.82
  -2   6 -21   60.87   12.20
  -2   6  21   69.76    8.15
  -2   6  21   63.38   12.33
   2  -6  21   51.49   10.14
   6   2 -21   42.04   10.49
   6   2  21   44.10    9.04
   6   2  21   43.37   11.56
  -6  -2 -22  134.64   11.47
  -2   6 -22  121.89   14.76
  -2   6  22  194.38   15.08
  -2   6  22  145.79   15.18
   2  -6  22  143.82   14.00
   6   2 -22  139.52   16.28
   6   2  22  135.23   13.45
   6   2  22  120.27   16.85
  -6  -2 -23  215.43   13.97
  -2   6 -23  191.34   17.93
  -2   6  23  169.61   16.38
   2  -6  23  210.05   16.94
   6   2 -23  212.11   18.44
   6   2  23  162.98   13.92
   6   2  23  158.92   17.01
  -6  -2 -24   14.17    6.21
  -2   6 -24   17.71    8.99
  -2   6  24    3.09    7.64
   2  -6  24    3.86    7.00
   6   2 -24    9.67    7.93
   6   2  24   13.07    8.64
  -2   6 -25  142.84   17.63
  -2   6  25  141.51   15.87
   2  -6  25  143.95   15.13
   6   2 -25  159.66   18.09
   6   2  25  117.99   17.38
  -2   6 -26   79.83   15.34
  -2   6  26   90.24   15.34
   2  -6  26   76.64   13.21
   6   2 -26   91.10   16.16
   6   2  26   45.50   13.26
  -2   6 -27    8.99    9.09
  -2   6  27   12.15    8.01
   2  -6  27    5.69    7.44
   6   2 -27   -4.37    8.38
   6   2  27   22.35   11.20
  -2   6 -28   14.68    9.41
  -2   6  28   13.61    9.36
   2  -6  28   14.19    8.86
   6   2 -28   15.96   10.61
   6   2  28    8.86    9.06
  -2   6 -29   17.33   10.19
  -2   6  29   12.10    9.31
   2  -6  29   17.09    9.18
   6   2 -29   21.51   10.61
   6   2  29   11.64    9.89
  -2   6 -30   23.89   10.93
  -2   6  30   13.18    9.51
   2  -6  30    9.46    9.40
   6   2 -30   11.78    9.85
   6   2  30    7.66   10.54
  -2   6 -31   20.01   10.81
  -2   6  31   21.88   10.31
   2  -6  31   27.19   10.58
   6   2 -31   22.34   12.01
   6   2  31   22.66   11.34
  -2   6 -32   15.59   10.53
  -2   6  32   16.75   10.61
   2  -6  32   10.09    9.23
   6   2 -32   25.42   11.69
   6   2  32    7.69   11.03
  -2   6 -33   46.01   13.55
  -2   6  33   45.97   13.77
   2  -6  33   37.47   12.48
   6   2 -33   53.16   15.22
   6   2  33   29.69   12.70
  -2   6 -34   38.78   13.51
  -2   6  34   35.50   13.19
   2  -6  34   21.49   10.88
   6   2 -34   47.52   15.00
   6   2  34   33.57   14.53
  -2   6 -35   85.33   17.65
  -2   6  35   95.59   18.37
   2  -6  35   64.85   15.08
   6   2 -35   86.61   18.05
   6   2  35   61.68   16.33
  -2   6 -36    4.03   10.00
  -2   6  36   -0.54    8.96
   2  -6  36    3.27   14.24
   6   2 -36   -1.32    9.13
   6   2  36    5.52   11.71
  -2   6 -37   76.47   17.44
  -2   6  37   78.62   17.39
   6   2 -37   92.69   19.33
   6   2  37   59.75   17.97
  -2   6 -38   32.56   13.85
  -2   6  38   27.43   12.82
   6   2 -38   27.75   13.29
   6   2  38   14.71   12.06
  -2   6 -39   20.33   13.38
  -2   6  39    7.03    9.73
   6   2 -39   24.09   13.40
   6   2  39   15.74   12.69
  -2   6 -40   -6.19   11.25
  -2   6  40   -0.30   11.03
   6   2 -40   -3.88   10.75
   6   2  40   -0.61   11.64
  -2   6 -41    7.47   12.30
   6   2 -41    7.14   12.48
   6   2  41   16.90   13.80
  -2   6 -42   45.52   17.31
   6   2 -42   34.85   15.40
   6   2  42   37.03   15.86
  -6  -3   0    5.72    4.47
  -3   6   0   10.43    4.93
  -3   6   0   -0.32    3.61
   6   3   0    7.24    5.30
   6   3   0    2.48    3.26
  -6  -3  -1   47.68    7.39
  -6  -3   1   47.24    7.57
  -3   6  -1   47.79    7.41
  -3   6  -1   33.91    6.01
  -3   6   1   61.14    8.23
  -3   6   1   39.93    7.05
   6   3  -1   34.92    7.19
   6   3  -1   36.78    5.48
   6   3   1   48.97    8.35
   6   3   1   46.78    6.26
  -6  -3  -2  149.74   10.09
  -6  -3   2   95.94    9.62
  -3   6  -2  145.81   10.76
  -3   6  -2  115.88    9.18
  -3   6   2  112.39    9.48
  -3   6   2   87.46    8.74
   6   3  -2  134.64   11.10
   6   3  -2  144.12    7.90
   6   3   2   92.13    9.51
   6   3   2   80.81    7.86
  -6  -3  -3  307.36   13.33
  -6  -3   3  311.60   15.22
  -3   6  -3  292.01   14.66
  -3   6  -3  244.42   11.72
  -3   6   3  376.39   15.00
  -3   6   3  268.61   13.83
   6   3  -3  255.52   14.85
   6   3   3  306.25   14.96
   6   3   3  260.02   12.25
  -6  -3  -4   80.40    7.86
  -6  -3   4   57.44    8.52
  -3   6  -4   78.58    9.75
  -3   6  -4   62.86    6.87
  -3   6   4   73.61    8.01
  -3   6   4   59.25    8.81
   6   3  -4   64.26    9.13
   6   3   4   59.79    9.23
   6   3   4   52.33    7.52
  -6  -3  -5  208.26   10.95
  -6  -3   5  119.21   10.56
  -3   6  -5  173.33   12.37
  -3   6  -5  152.96    9.28
  -3   6   5  161.92   10.44
  -3   6   5  114.41   10.88
   6   3  -5  168.60   12.92
   6   3   5  118.14   10.46
   6   3   5  101.56    9.45
  -6  -3  -6  827.49   20.19
  -6  -3   6  541.72   20.35
  -3   6  -6  693.93   22.96
  -3   6  -6  584.89   15.76
  -3   6   6  774.33   20.23
  -3   6   6  533.91   20.55
   6   3  -6  642.09   22.49
   6   3   6  556.94   19.87
   6   3   6  457.73   17.53
  -6  -3  -7  617.84   17.48
  -6  -3   7  410.05   18.69
  -3   6  -7  518.39   20.46
  -3   6  -7  442.95   13.65
  -3   6   7  648.45   18.47
  -3   6   7  401.41   18.17
   6   3  -7  490.45   20.45
   6   3   7  421.47   17.68
   6   3   7  373.10   16.62
  -6  -3  -8    8.87    4.15
  -3   6  -8    7.46    5.67
  -3   6  -8    6.36    3.93
  -3   6   8    7.14    4.45
  -3   6   8    1.40    5.40
   6   3  -8    6.07    5.33
   6   3   8    5.80    6.33
   6   3   8   11.81    5.96
  -6  -3  -9  687.42   18.14
  -3   6  -9  531.40   21.58
  -3   6  -9  499.94   13.77
  -3   6   9  614.89   18.10
  -3   6   9  412.87   19.13
   6   3  -9  493.79   20.94
   6   3   9  387.55   17.51
   6   3   9  321.97   16.74
  -6  -3 -10  278.90   12.13
  -3   6 -10  209.90   15.47
  -3   6 -10  210.22   10.17
  -3   6  10  273.70   12.47
  -3   6  10  159.86   13.18
   6   3 -10  236.54   16.21
   6   3  10  208.23   14.10
   6   3  10  154.40   13.19
  -6  -3 -11  148.56    9.43
  -3   6 -11  113.28   12.11
  -3   6 -11  118.06    7.90
  -3   6  11  157.27    9.97
  -3   6  11  100.14   11.96
   6   3 -11  121.48   13.21
   6   3  11  111.01   12.16
   6   3  11   75.63   10.65
  -6  -3 -12   53.95    7.00
  -3   6 -12   38.33    8.81
  -3   6 -12   39.83    4.98
  -3   6  12   60.19    7.71
  -3   6  12   34.90    8.18
   6   3 -12   47.42   10.12
   6   3  12   40.57    9.08
   6   3  12   30.55    8.59
  -6  -3 -13   63.82    7.42
  -3   6 -13   46.66   10.12
  -3   6 -13   49.78    5.21
  -3   6  13   62.30    7.59
  -3   6  13   38.60    8.74
   3  -6  13   63.57   10.05
   6   3 -13   38.82    9.16
   6   3  13   41.89    9.14
   6   3  13   33.22    8.37
  -6  -3 -14  275.39   12.43
  -3   6 -14  221.31   16.16
  -3   6 -14  248.33    8.15
  -3   6  14  325.23   13.92
  -3   6  14  232.69   16.50
   3  -6  14  257.90   15.96
   6   3 -14  252.57   17.90
   6   3  14  213.22   15.03
   6   3  14  174.05   14.71
  -6  -3 -15  119.43    9.14
  -3   6 -15  106.62   12.53
  -3   6 -15  115.46    5.75
  -3   6  15  175.59   10.92
  -3   6  15  120.71   12.92
   3  -6  15  144.60   12.99
   6   3 -15  112.71   13.04
   6   3  15  122.28   12.91
   6   3  15  113.86   12.89
  -6  -3 -16    2.02    3.91
  -3   6 -16    3.61    5.89
  -3   6  16    5.65    4.44
  -3   6  16   -1.79    5.09
   3  -6  16    5.47    6.04
   6   3 -16    0.71    6.36
   6   3  16    4.88    6.98
   6   3  16    6.28    7.15
  -6  -3 -17   97.90    8.59
  -3   6 -17   87.30   13.31
  -3   6  17  105.98    9.57
  -3   6  17   71.90   11.93
   3  -6  17   94.59   12.59
   6   3 -17   91.45   13.56
   6   3  17   83.39   11.61
   6   3  17   44.89   10.31
  -6  -3 -18  478.24   16.58
  -3   6 -18  484.35   24.21
  -3   6  18  629.99   19.81
  -3   6  18  455.41   23.58
   3  -6  18  497.88   22.44
   6   3 -18  470.04   24.66
   6   3  18  388.83   19.20
   6   3  18  359.07   22.08
  -6  -3 -19   62.49    8.23
  -3   6 -19   56.11   11.30
  -3   6  19   86.41    9.33
  -3   6  19   66.65   11.52
   3  -6  19   65.39   11.08
   6   3 -19   66.00   12.23
   6   3  19   70.69   11.02
   6   3  19   52.72   11.59
  -6  -3 -20   -1.94    3.71
  -3   6 -20   -0.66    6.01
  -3   6  20    1.87    4.29
  -3   6  20   -6.83    4.42
   3  -6  20    5.65    6.51
   6   3 -20    1.54    6.46
   6   3  20   -4.25    6.63
   6   3  20   -4.10    5.42
  -6  -3 -21   34.67    6.63
  -3   6 -21   36.51   10.53
  -3   6  21   44.47    7.93
  -3   6  21   41.32   10.85
   3  -6  21   37.23    9.72
   6   3 -21   26.22    9.43
   6   3  21   35.93    9.30
   6   3  21   30.00   10.17
  -3   6 -22  120.30   14.80
  -3   6  22  173.39   12.38
  -3   6  22  124.27   14.61
   3  -6  22  132.26   14.47
   6   3 -22  112.98   16.65
   6   3  22  119.05   13.78
   6   3  22   95.45   14.91
  -3   6 -23   34.03   11.08
  -3   6  23   44.34    8.52
  -3   6  23   22.20    9.68
   3  -6  23   34.79   10.19
   6   3 -23   41.70   11.72
   6   3  23   20.87    8.57
   6   3  23   15.23    8.94
  -3   6 -24    5.21    7.29
  -3   6  24    1.15    6.12
   3  -6  24    3.86    6.70
   6   3 -24    1.33    8.35
   6   3  24   -1.43    6.93
   6   3  24   -0.74    7.30
  -3   6 -25   37.82   11.37
  -3   6  25   29.64   10.76
   3  -6  25   32.68   10.48
   6   3 -25   23.06   10.93
   6   3  25   27.18   14.54
   6   3  25   27.41   11.57
  -3   6 -26  110.10   17.39
  -3   6  26  103.87   16.20
   3  -6  26  111.66   16.55
   6   3 -26  121.35   18.59
   6   3  26   74.68   15.42
  -3   6 -27   80.57   15.15
  -3   6  27   76.54   14.31
   3  -6  27   84.64   15.42
   6   3 -27  108.34   17.80
   6   3  27   49.46   13.24
  -3   6 -28    4.66    8.69
  -3   6  28   -3.37    7.47
   3  -6  28   -6.23    7.14
   6   3 -28    3.27    8.71
   6   3  28   -1.96    9.40
  -3   6 -29   57.63   14.66
  -3   6  29   47.57   13.19
   3  -6  29   84.12   15.44
   6   3 -29   67.68   15.07
   6   3  29   47.54   13.83
  -3   6 -30  210.44   21.32
  -3   6  30  238.14   22.76
   3  -6  30  245.35   21.43
   6   3 -30  270.45   24.58
   6   3  30  184.80   22.57
  -3   6 -31  100.83   17.87
  -3   6  31   93.75   17.22
   3  -6  31   99.25   17.16
   6   3 -31  100.06   18.14
   6   3  31   63.50   15.67
  -3   6 -32   -2.45    8.15
  -3   6  32    8.87    8.92
   3  -6  32   -9.35    6.77
   6   3 -32  -11.71    7.22
   6   3  32    2.50   10.29
  -3   6 -33   64.21   16.30
  -3   6  33   64.02   15.44
   3  -6  33   79.27   16.23
   6   3 -33   62.72   16.47
   6   3  33   49.03   14.68
  -3   6 -34   37.99   14.73
  -3   6  34   55.47   15.01
   3  -6  34   51.89   14.63
   6   3 -34   43.68   15.28
   6   3  34   40.98   14.34
  -3   6 -35   17.66   12.53
  -3   6  35   19.10   11.08
   3  -6  35   32.12   12.70
   6   3 -35   19.25   11.94
   6   3  35   22.88   13.51
  -3   6 -36    8.69   10.93
  -3   6  36    9.82   10.21
   3  -6  36   12.59   10.49
   6   3 -36   13.90   12.87
   6   3  36    1.11    9.50
  -3   6 -37    7.34   10.07
  -3   6  37    6.19   10.29
   3  -6  37    0.24    9.60
   6   3 -37   -0.67    9.87
   6   3  37    0.64    9.75
  -3   6 -38   16.77   11.69
  -3   6  38   29.10   13.65
   3  -6  38   25.54   12.94
   6   3 -38   20.48   12.52
   6   3  38   25.91   14.41
  -3   6 -39   43.93   15.10
  -3   6  39   60.21   15.55
   6   3 -39   91.86   20.68
   6   3  39   60.36   18.64
  -3   6 -40   -2.13    9.53
  -3   6  40   -3.02    9.48
   6   3 -40    5.58   12.97
   6   3  40    3.29   11.96
  -3   6 -41   32.09   14.81
  -3   6  41   50.14   16.48
   6   3 -41   50.26   17.41
   6   3  41   27.90   15.86
  -3   6 -42  109.47   22.30
   6   3 -42   72.69   19.33
   6   3  42   64.71   18.27
  -6  -4   0    7.91    4.55
  -4   6   0   11.30    5.45
  -4   6   0    8.13    4.62
   6   4   0   12.23    5.97
   6   4   0    7.57    3.85
  -6  -4  -1   66.15    8.42
  -6  -4   1   45.70    7.47
  -4   6  -1   63.26    9.26
  -4   6  -1   53.55    7.46
  -4   6   1   49.63    8.03
  -4   6   1   36.41    6.85
   6   4  -1   61.85    9.72
   6   4  -1   60.43    6.17
   6   4   1   39.19    8.65
   6   4   1   40.71    6.19
  -6  -4  -2  605.44   18.49
  -6  -4   2  527.48   18.78
  -4   6  -2  655.21   21.86
  -4   6  -2  507.83   16.79
  -4   6   2  685.21   21.53
  -4   6   2  485.55   18.41
   6   4  -2  581.10   21.58
   6   4  -2  570.28   13.51
   6   4   2  524.30   20.30
   6   4   2  439.66   14.81
  -6  -4  -3   35.44    6.34
  -6  -4   3   25.37    6.90
  -4   6  -3   27.45    7.07
  -4   6  -3   22.57    5.42
  -4   6   3   27.99    6.63
  -4   6   3   13.31    5.38
   6   4  -3   24.12    7.41
   6   4  -3   26.93    4.35
   6   4   3   15.59    6.82
   6   4   3   21.34    5.52
  -6  -4  -4    7.54    4.10
  -6  -4   4    0.54    4.29
  -4   6  -4    5.47    5.63
  -4   6  -4    4.84    3.83
  -4   6   4    8.15    4.72
  -4   6   4    7.22    5.08
   6   4  -4    3.98    5.23
   6   4   4    3.27    5.52
   6   4   4    3.95    4.49
  -6  -4  -5  343.60   13.55
  -4   6  -5  317.80   16.60
  -4   6  -5  268.09   11.59
  -4   6   5  323.35   15.15
  -4   6   5  223.33   14.29
   6   4  -5  294.03   16.80
   6   4   5  235.43   14.76
   6   4   5  197.91   12.06
  -6  -4  -6   96.67    8.18
  -4   6  -6   95.30   11.39
  -4   6  -6   73.44    6.98
  -4   6   6  126.90    9.99
  -4   6   6   81.35    9.78
   6   4  -6   73.50   10.27
   6   4  -6   65.64    9.73
   6   4   6   81.92   10.65
   6   4   6   59.60    8.60
  -6  -4  -7  167.42    9.75
  -4   6  -7  143.23   12.52
  -4   6  -7  129.85    8.27
  -4   6   7  154.31   11.13
  -4   6   7   99.40   10.81
   6   4  -7  127.89   11.96
   6   4  -7  130.12   12.72
   6   4   7  106.94   11.69
   6   4   7   83.32    9.89
  -6  -4  -8  242.60   11.22
  -4   6  -8  176.04   13.80
  -4   6  -8  171.62    8.98
  -4   6   8  228.54   12.91
  -4   6   8  150.80   12.70
   6   4  -8  166.68   14.20
   6   4  -8  177.00   13.77
   6   4   8  140.34   12.75
   6   4   8  119.46   11.32
  -6  -4  -9   47.46    6.39
  -4   6  -9   33.54    8.57
  -4   6   9   30.25    6.68
  -4   6   9   19.59    6.77
   6   4  -9   33.25    8.30
   6   4  -9   33.45    7.96
   6   4   9   18.07    7.78
   6   4   9   15.40    6.26
  -6  -4 -10  322.12   12.30
  -4   6 -10  269.23   17.31
  -4   6 -10  249.44    9.67
  -4   6  10  341.00   15.23
  -4   6  10  239.80   16.38
   6   4 -10  266.67   16.85
   6   4 -10  257.37   16.14
   6   4  10  226.10   16.31
   6   4  10  185.94   14.15
  -6  -4 -11  349.81   12.69
  -4   6 -11  293.70   17.70
  -4   6 -11  256.11    9.67
  -4   6  11  349.76   15.42
  -4   6  11  220.63   15.66
   6   4 -11  271.93   17.31
   6   4 -11  284.45   17.51
   6   4  11  224.61   16.21
   6   4  11  170.29   13.53
  -6  -4 -12    1.64    3.21
  -4   6 -12    0.57    5.40
  -4   6 -12   -1.25    3.12
  -4   6  12    1.43    4.07
  -4   6  12   -4.59    4.23
   6   4 -12   -2.53    5.72
   6   4  12    4.59    7.19
   6   4  12    3.58    5.52
  -6  -4 -13  239.47   10.75
  -4   6 -13  188.02   15.27
  -4   6 -13  194.18    6.83
  -4   6  13  243.66   13.58
  -4   6  13  175.37   15.27
   4  -6  13  208.30   15.45
   6   4 -13  195.29   15.76
   6   4  13  203.22   16.01
   6   4  13  130.96   12.94
  -6  -4 -14  690.35   17.33
  -4   6 -14  602.02   25.54
  -4   6 -14  604.45    9.72
  -4   6  14  805.17   22.99
  -4   6  14  563.20   25.32
   4  -6  14  669.94   25.31
   6   4 -14  589.45   25.49
   6   4  14  573.84   23.18
   6   4  14  440.86   22.17
  -6  -4 -15   47.36    6.34
  -4   6 -15   36.15    9.16
  -4   6  15   59.01    8.65
  -4   6  15   36.36    9.62
   4  -6  15   44.01    9.84
   6   4 -15   37.03    9.58
   6   4  15   28.22    8.96
   6   4  15   26.49    8.87
  -6  -4 -16   61.46    6.78
  -4   6 -16   42.09    9.95
  -4   6  16   69.46    9.21
  -4   6  16   52.48   10.76
   4  -6  16   64.70   11.08
   6   4 -16   44.08   10.11
   6   4  16   52.57   10.83
   6   4  16   32.26    9.75
  -6  -4 -17   22.94    5.08
  -4   6 -17   21.19    8.44
  -4   6  17   48.40    8.27
  -4   6  17   35.48    9.14
   4  -6  17   37.91    9.36
   6   4 -17   19.32    8.92
   6   4  17   24.04    8.91
   6   4  17   28.75    8.82
  -6  -4 -18   66.96    7.05
  -4   6 -18   67.82   11.89
  -4   6  18   77.92    9.53
  -4   6  18   60.04   11.57
   4  -6  18   83.19   13.07
   6   4 -18   60.62   11.98
   6   4  18   64.51   11.25
   6   4  18   51.10   11.00
  -4   6 -19  146.60   15.34
  -4   6  19  194.94   13.26
  -4   6  19  128.86   15.25
   4  -6  19  162.83   14.74
   6   4 -19  167.71   17.17
   6   4  19  147.35   14.73
   6   4  19   85.63   13.60
  -4   6 -20   13.78    8.01
  -4   6  20   23.45    6.78
  -4   6  20   13.90    7.76
   4  -6  20   20.73    8.42
   6   4 -20   14.02    8.23
   6   4  20   14.73    8.57
   6   4  20   16.33    7.91
  -4   6 -21   73.98   13.07
  -4   6  21   65.64    9.99
  -4   6  21   56.79   12.52
   4  -6  21   58.54   11.72
   6   4 -21   53.04   11.98
   6   4  21   49.57   10.71
   6   4  21   32.61   10.19
  -4   6 -22  210.37   19.30
  -4   6  22  259.55   15.67
  -4   6  22  181.66   17.53
   4  -6  22  218.83   18.20
   6   4 -22  210.44   18.84
   6   4  22  203.19   16.43
   6   4  22  163.34   17.28
  -4   6 -23  130.78   17.71
  -4   6  23  149.76   13.06
  -4   6  23  116.59   16.72
   4  -6  23  123.37   15.37
   6   4 -23  114.08   17.17
   6   4  23  111.70   13.97
   6   4  23  102.22   17.38
  -4   6 -24    3.32    7.47
  -4   6  24    1.42    5.48
  -4   6  24    2.70    7.19
   4  -6  24    2.28    7.52
   6   4 -24   -4.07    7.71
   6   4  24   -0.64    7.64
   6   4  24   -4.13    6.56
  -4   6 -25   15.01    9.55
  -4   6  25   22.39    9.41
   4  -6  25   26.81   10.54
   6   4 -25   14.85    9.63
   6   4  25   22.54    9.60
   6   4  25   11.29    9.06
  -4   6 -26  127.08   18.37
  -4   6  26  112.74   17.29
   4  -6  26  128.65   17.63
   6   4 -26  102.71   16.89
   6   4  26  112.14   14.53
   6   4  26  118.75   19.11
  -4   6 -27    1.37    8.77
  -4   6  27   -2.14    7.63
   4  -6  27    7.63    8.64
   6   4 -27    3.56    8.69
   6   4  27   -2.09    7.84
  -4   6 -28    1.64    8.32
  -4   6  28    6.73    8.87
   4  -6  28    6.48    9.06
   6   4 -28   12.52   11.13
   6   4  28   -1.23    9.33
  -4   6 -29   35.16   13.02
  -4   6  29   41.35   12.84
   4  -6  29   17.88   11.25
   6   4 -29   24.85   11.71
   6   4  29   23.16   11.24
  -4   6 -30   18.96   10.53
  -4   6  30   38.51   12.74
   4  -6  30   32.29   12.45
   6   4 -30   24.24   11.86
   6   4  30   27.09   12.91
  -4   6 -31   50.36   14.63
  -4   6  31   56.09   14.31
   4  -6  31   51.86   13.55
   6   4 -31   35.92   14.05
   6   4  31   46.07   15.35
  -4   6 -32    1.65    9.62
  -4   6  32   -1.10    8.47
   4  -6  32   -2.09    8.96
   6   4 -32    5.11    9.85
   6   4  32    4.12    9.72
  -4   6 -33   18.27   10.93
  -4   6  33   12.26   11.20
   4  -6  33   15.71   10.51
   6   4 -33    9.16   11.79
   6   4  33   -2.83    8.94
  -4   6 -34   62.49   16.31
  -4   6  34   60.63   15.93
   4  -6  34   75.83   16.80
   6   4 -34   74.47   18.07
   6   4  34   47.74   16.11
  -4   6 -35   51.52   15.74
  -4   6  35   54.29   16.13
   4  -6  35   52.80   15.54
   6   4 -35   47.57   15.44
   6   4  35   19.97   13.34
  -4   6 -36    6.16   10.88
  -4   6  36    8.22   10.61
   4  -6  36    1.28    9.82
   6   4 -36   -5.80   11.13
   6   4  36    2.94   10.48
  -4   6 -37   28.80   13.41
  -4   6  37   29.19   12.60
   4  -6  37   38.31   14.73
   6   4 -37   24.83   14.32
   6   4  37   16.79   12.08
  -4   6 -38   60.41   17.34
  -4   6  38   54.47   15.96
   4  -6  38   57.76   16.70
   6   4 -38   73.49   18.00
   6   4  38   38.18   16.08
  -4   6 -39    6.31   12.05
  -4   6  39    1.16   10.49
   4  -6  39    6.41   11.15
   6   4 -39    0.74   10.86
   6   4  39    6.43   12.15
  -4   6 -40    2.95   11.72
  -4   6  40    4.49   11.19
   4  -6  40   -4.50   10.11
   6   4 -40   -7.93   10.90
   6   4  40   10.88   13.50
  -4   6 -41    2.82   11.67
  -4   6  41    5.57   10.85
   6   4 -41    0.96   12.62
   6   4  41   11.27   13.70
  -4   6 -42    1.60   11.08
  -4   6  42   22.74   13.73
   6   4 -42   14.32   14.46
   6   4  42    2.94   12.89
  -6  -5   0   21.73    6.09
  -5   6   0   32.02    8.05
  -5   6   0   22.96    6.17
   6   5   0   19.05    7.66
   6   5   0   19.60    4.71
  -6  -5  -1  162.85   11.00
  -6  -5   1  164.65   11.57
  -5   6  -1  190.08   14.00
  -5   6  -1  139.33   10.66
  -5   6   1  208.18   13.70
  -5   6   1  145.35   11.24
   6   5  -1  141.63   12.99
   6   5  -1  126.63    7.88
   6   5   1  148.90   14.05
   6   5   1  119.53    8.74
  -6  -5  -2  431.70   16.26
  -6  -5   2  361.16   16.41
  -5   6  -2  515.91   20.83
  -5   6  -2  401.56   15.66
  -5   6   2  512.03   20.01
  -5   6   2  354.28   16.60
   6   5  -2  417.91   19.70
   6   5  -2  394.58   11.30
   6   5   2  397.31   19.91
   6   5   2  296.45   12.70
  -6  -5  -3  362.85   14.53
  -5   6  -3  397.80   18.76
  -5   6  -3  316.25   13.85
  -5   6   3  426.08   18.27
  -5   6   3  257.04   14.47
   6   5  -3  312.93   18.02
   6   5  -3  327.94    9.65
   6   5   3  305.32   17.44
   6   5   3  236.56   12.26
  -6  -5  -4   18.71    5.23
  -5   6  -4   11.98    6.29
  -5   6  -4   10.61    4.45
  -5   6   4   17.48    6.19
  -5   6   4   13.13    5.96
   6   5  -4   12.38    6.75
   6   5  -4   10.24    6.56
   6   5  -4   18.89    3.39
   6   5   4   14.22    8.05
   6   5   4   13.09    5.25
  -6  -5  -5   10.76    4.42
  -5   6  -5   11.15    6.80
  -5   6  -5   11.84    4.39
  -5   6   5    3.96    5.60
  -5   6   5   12.20    6.12
   6   5  -5   14.20    6.56
   6   5  -5   19.22    7.02
   6   5   5    0.88    7.37
   6   5   5    9.33    5.25
  -6  -5  -6  693.88   18.09
  -5   6  -6  682.89   24.80
  -5   6  -6  540.15   15.74
  -5   6   6  812.27   24.58
  -5   6   6  524.11   21.64
   6   5  -6  617.76   23.21
   6   5  -6  579.73   23.55
   6   5   6  533.86   22.89
   6   5   6  404.70   17.01
  -6  -5  -7  183.28    9.87
  -5   6  -7  181.93   14.27
  -5   6  -7  135.91    8.60
  -5   6   7  189.44   13.26
  -5   6   7  125.68   12.62
   6   5  -7  140.06   12.69
   6   5  -7  162.48   13.68
   6   5   7  120.10   13.33
   6   5   7   97.61   10.24
  -6  -5  -8  185.37    9.77
  -5   6  -8  153.79   13.56
  -5   6  -8  123.46    7.83
  -5   6   8  171.10   12.59
  -5   6   8  105.86   11.54
   6   5  -8  147.06   13.93
   6   5  -8  152.41   13.40
   6   5   8  153.13   15.69
   6   5   8   96.95   10.70
  -6  -5  -9  269.32   11.03
  -5   6  -9  237.87   16.26
  -5   6  -9  200.66    9.13
  -5   6   9  318.68   16.16
  -5   6   9  198.77   15.25
   6   5  -9  227.83   16.48
   6   5  -9  217.56   16.04
   6   5   9  226.05   16.47
   6   5   9  150.67   12.74
  -6  -5 -10   81.37    6.93
  -5   6 -10   70.55   11.15
  -5   6 -10   63.84    6.04
  -5   6  10  121.87   11.15
  -5   6  10   82.68   11.79
   6   5 -10   59.77   10.81
   6   5 -10   56.77    9.84
   6   5  10   79.26   11.96
   6   5  10   56.80   10.00
  -6  -5 -11   82.65    6.87
  -5   6 -11   52.52   10.12
  -5   6 -11   57.11    5.53
  -5   6  11   95.50   10.22
  -5   6  11   48.28    9.46
   6   5 -11   57.61   10.66
   6   5 -11   66.52   10.76
   6   5  11   61.14   11.02
   6   5  11   50.58    9.65
  -6  -5 -12   31.50    5.04
  -5   6 -12   15.52    7.91
  -5   6 -12   18.69    3.95
  -5   6  12   25.24    6.73
  -5   6  12   18.27    7.37
   6   5 -12   26.67    8.52
   6   5 -12   29.19    8.08
   6   5  12   23.25    9.01
   6   5  12   21.00    7.37
  -6  -5 -13  243.47   10.00
  -5   6 -13  193.98   15.84
  -5   6 -13  192.41    6.65
  -5   6  13  329.92   16.58
  -5   6  13  194.48   15.71
   6   5 -13  180.21   15.57
   6   5 -13  216.56   16.47
   6   5  13  226.05   17.75
   6   5  13  169.90   15.00
  -6  -5 -14  262.28   10.26
  -5   6 -14  241.41   17.58
  -5   6  14  287.23   15.74
  -5   6  14  182.77   15.54
   5  -6  14  241.55   16.79
   6   5 -14  215.72   16.99
   6   5  14  197.48   17.19
   6   5  14  139.86   13.73
  -6  -5 -15  181.49    8.87
  -5   6 -15  167.08   15.40
  -5   6  15  202.92   13.77
  -5   6  15  137.12   15.00
   5  -6  15  166.14   14.76
   6   5 -15  169.02   15.74
   6   5  15  164.77   16.28
   6   5  15  104.73   12.79
  -5   6 -16   46.01   11.10
  -5   6  16   56.68    9.40
  -5   6  16   31.36    9.24
   5  -6  16   38.55    9.55
   6   5 -16   45.25   10.76
   6   5  16   34.09   10.26
   6   5  16   28.22    8.87
  -5   6 -17  111.82   13.66
  -5   6  17  136.55   12.42
  -5   6  17   74.53   12.33
   5  -6  17  112.31   13.16
   6   5 -17  102.54   15.12
   6   5  17   96.95   13.77
   6   5  17   58.98   11.86
  -5   6 -18  573.46   27.08
  -5   6  18  775.87   25.51
  -5   6  18  527.74   26.99
   5  -6  18  653.86   28.02
   6   5 -18  570.05   27.58
   6   5  18  535.21   24.60
   6   5  18  395.51   23.08
  -5   6 -19    5.72    6.80
  -5   6  19    3.49    5.40
  -5   6  19   -1.30    5.99
   5  -6  19   -1.18    6.53
   6   5 -19    2.68    7.12
   6   5  19    4.76    8.64
   6   5  19    3.83    6.77
  -5   6 -20   30.25    9.48
  -5   6  20   32.56    7.81
  -5   6  20   14.07    8.60
   5  -6  20   17.24    7.93
   6   5 -20   23.92   10.38
   6   5  20   18.41    9.36
   6   5  20   23.04    9.26
  -5   6 -21   50.36   11.74
  -5   6  21   80.57   11.57
  -5   6  21   53.09   11.54
   5  -6  21   59.13   12.13
   6   5 -21   71.11   14.07
   6   5  21   49.46   11.17
   6   5  21   38.19   11.71
  -5   6 -22   51.79   11.84
  -5   6  22   84.23   11.81
  -5   6  22   53.02   12.10
   5  -6  22   84.45   14.71
   6   5 -22   50.53   12.72
   6   5  22   71.90   13.13
   6   5  22   43.44   11.88
  -5   6 -23    1.48    7.07
  -5   6  23    3.36    5.80
  -5   6  23    4.64    7.59
   5  -6  23    4.91    8.08
   6   5 -23   10.51    9.35
   6   5  23    0.81    7.90
   6   5  23    2.26    7.84
  -5   6 -24   -2.29    7.57
  -5   6  24   10.22    6.58
  -5   6  24    6.14    8.05
   5  -6  24    6.39    8.23
   6   5 -24   -2.60    8.05
   6   5  24    1.82    8.49
   6   5  24    2.82    9.08
  -5   6 -25   40.64   12.82
  -5   6  25   48.54   10.43
  -5   6  25   38.85   11.54
   5  -6  25   40.13   11.96
   6   5 -25   42.94   12.69
   6   5  25   40.88   11.59
   6   5  25   36.29   12.28
  -5   6 -26   72.34   14.56
  -5   6  26   74.20   14.58
   5  -6  26  101.85   17.16
   6   5 -26   82.07   15.93
   6   5  26   80.15   14.04
   6   5  26   44.50   13.34
  -5   6 -27   43.39   13.07
  -5   6  27   39.58   12.08
   5  -6  27   63.77   15.15
   6   5 -27   45.40   13.41
   6   5  27   43.54   11.99
   6   5  27   30.47   13.34
  -5   6 -28   22.40   11.40
  -5   6  28   39.12   12.38
   5  -6  28   36.54   12.80
   6   5 -28   41.60   14.02
   6   5  28   25.78   12.01
  -5   6 -29   17.93   10.43
  -5   6  29   20.43   10.51
   5  -6  29   22.59   11.19
   6   5 -29   19.96   11.07
   6   5  29    5.67   10.49
  -5   6 -30  347.80   26.86
  -5   6  30  323.89   26.23
   5  -6  30  404.58   27.26
   6   5 -30  383.45   29.59
   6   5  30  253.38   25.79
  -5   6 -31   32.29   12.10
  -5   6  31   21.09   11.24
   5  -6  31   25.96   12.16
   6   5 -31   28.68   12.59
   6   5  31   16.53   11.05
  -5   6 -32   13.60   11.35
  -5   6  32    9.95    9.75
   5  -6  32   10.07   10.59
   6   5 -32   14.07   12.57
   6   5  32   10.16   10.75
  -5   6 -33   34.45   12.87
  -5   6  33   36.37   13.53
   5  -6  33   58.22   16.03
   6   5 -33   41.10   14.49
   6   5  33   38.04   14.71
  -5   6 -34   19.11   12.84
  -5   6  34   24.41   12.96
   5  -6  34   36.32   13.95
   6   5 -34   33.94   13.80
   6   5  34   15.71   12.84
  -5   6 -35   20.35   12.94
  -5   6  35   18.27   11.91
   5  -6  35   18.93   12.74
   6   5 -35   25.34   14.19
   6   5  35   12.23   13.18
  -5   6 -36   -2.08    8.94
  -5   6  36   -3.48    9.36
   5  -6  36    2.02   11.45
   6   5 -36    2.83   10.76
   6   5  36    5.63   12.80
  -5   6 -37   13.29   12.99
  -5   6  37   18.73   11.59
   5  -6  37   11.34   12.45
   6   5 -37    0.89   10.83
   6   5  37    2.53   10.95
  -5   6 -38   61.15   17.24
  -5   6  38   44.17   15.61
   5  -6  38   62.15   18.02
   6   5 -38   50.12   16.25
   6   5  38   26.67   14.51
  -5   6 -39   19.06   12.62
  -5   6  39   41.60   15.76
   5  -6  39   29.39   14.93
   6   5 -39   36.83   16.14
   6   5  39   30.13   14.49
  -5   6 -40    0.39   11.81
  -5   6  40    7.88   10.78
   5  -6  40    3.15   12.42
   6   5 -40   -1.45   12.42
   6   5  40    3.04   10.63
  -5   6 -41   10.43   13.83
  -5   6  41    6.16   11.42
   5  -6  41    8.87   13.88
   6   5 -41    4.47   13.50
   6   5  41    3.04   11.02
  -6  -6   0    5.04    4.81
  -6   6   0   10.88    6.38
  -6   6   0    2.19    4.30
   6   6   0    1.62    6.36
   6   6   0    5.23    3.96
  -6  -6  -1   82.63    8.96
  -6   6  -1   97.17   12.05
  -6   6  -1   72.15    8.74
  -6   6   1  100.92   11.37
  -6   6   1   76.32    9.84
   6   6  -1   71.58   11.32
   6   6  -1   63.72    6.55
   6   6   1   68.38   11.51
   6   6   1   65.69    7.14
  -6  -6  -2  466.84   16.95
  -6   6  -2  582.40   23.21
  -6   6  -2  381.08   15.98
  -6   6   2  583.71   22.66
  -6   6   2  399.24   18.09
   6   6  -2  457.29   19.00
   6   6  -2  384.81   19.99
   6   6  -2  365.04   11.13
   6   6   2  445.12   22.30
   6   6   2  331.72   13.73
  -6  -6  -3   -1.15    3.85
  -6   6  -3    1.42    6.41
  -6   6  -3    2.14    3.76
  -6   6   3    2.83    5.21
   6   6  -3    6.50    5.92
   6   6  -3   -4.45    6.16
   6   6  -3    0.07    2.68
   6   6   3    2.04    6.83
   6   6   3   -3.69    3.75
  -6  -6  -4   43.61    6.92
  -6   6  -4   37.17    9.06
  -6   6  -4   38.21    6.50
  -6   6   4   59.05   10.19
   6   6  -4   35.63    8.20
   6   6  -4   40.83    9.87
   6   6  -4   38.90    4.23
   6   6   4   30.20    9.35
   6   6   4   28.44    6.39
  -6  -6  -5  231.48   11.51
  -6   6  -5  232.29   16.08
  -6   6  -5  190.65   10.92
  -6   6   5  288.21   16.35
   6   6  -5  226.00   15.42
   6   6  -5  205.03   15.54
   6   6   5  173.95   16.72
   6   6   5  149.02   11.19
  -6  -6  -6   67.58    7.17
  -6   6  -6   73.91   11.20
  -6   6  -6   54.47    6.75
  -6   6   6   89.56   11.62
   6   6  -6   71.95   11.03
   6   6  -6   44.47    9.45
   6   6   6   35.75    9.94
   6   6   6   39.78    7.84
  -6  -6  -7  142.10    8.99
  -6   6  -7  124.96   12.91
  -6   6  -7   92.04    7.74
  -6   6   7  136.11   12.69
   6   6  -7  117.03   13.06
   6   6  -7  102.61   12.15
   6   6   7   82.43   12.82
   6   6   7   67.08    9.65
  -6  -6  -8    6.66    3.54
  -6   6  -8    5.69    5.99
  -6   6  -8    5.40    3.49
  -6   6   8    5.30    5.50
   6   6  -8    4.52    6.55
   6   6  -8    0.79    5.36
   6   6   8   -1.25    8.18
   6   6   8   -0.27    4.79
  -6  -6  -9   10.53    3.80
  -6   6  -9    7.03    6.23
  -6   6  -9    8.47    3.66
  -6   6   9    8.13    5.55
   6   6  -9    4.35    6.21
   6   6  -9    6.85    6.87
   6   6   9    2.83    8.79
   6   6   9    0.64    4.88
  -6  -6 -10  252.03   10.17
  -6   6 -10  190.35   15.64
  -6   6 -10  164.08    8.22
  -6   6  10  261.37   16.04
   6   6 -10  178.99   15.12
   6   6 -10  181.44   15.66
   6   6  10  172.94   16.33
   6   6  10  134.46   12.70
  -6  -6 -11   63.87    5.99
  -6   6 -11   47.51   10.11
  -6   6 -11   45.80    5.20
  -6   6  11   74.25   10.95
   6   6 -11   40.40    9.62
   6   6 -11   58.47   10.39
   6   6  11   45.55   11.00
   6   6  11   36.91    8.87
  -6  -6 -12   17.60    3.88
  -6   6 -12   11.66    7.24
  -6   6 -12   12.65    3.69
  -6   6  12   29.57    7.88
   6   6 -12   16.92    7.86
   6   6 -12   12.97    6.80
   6   6  12   13.18    9.92
   6   6  12    7.14    6.48
  -6  -6 -13   63.03    5.75
  -6   6 -13   39.63    9.82
  -6   6  13   60.95   10.07
   6   6 -13   46.95   10.49
   6   6 -13   49.14   10.00
   6   6  13   44.03   10.85
   6   6  13   29.84    8.13
  -6   6 -14  280.08   19.25
  -6   6  14  385.91   19.23
   6   6 -14  270.74   19.13
   6   6 -14  296.83   18.68
   6   6  14  275.44   20.21
   6   6  14  185.59   15.54
  -6   6 -15   -0.22    5.90
  -6   6  15    0.02    5.58
   6  -6  15    1.21    7.42
   6   6 -15    8.77    7.09
   6   6 -15    1.03    5.77
   6   6  15    1.50    8.77
   6   6  15   -1.91    5.48
  -6   6 -16   20.83    8.47
  -6   6  16   29.32    8.30
   6  -6  16   41.05   10.93
   6   6 -16   22.02    8.65
   6   6  16   10.61    9.57
   6   6  16   14.37    7.51
  -6   6 -17  190.92   17.14
  -6   6  17  242.65   16.26
   6  -6  17  193.45   16.94
   6   6 -17  197.62   18.47
   6   6  17  150.13   17.09
   6   6  17  106.87   14.78
  -6   6 -18    1.67    7.05
  -6   6  18   -0.02    5.42
   6  -6  18   10.04    8.27
   6   6 -18   10.11    7.93
   6   6  18    4.00    9.13
   6   6  18    4.17    7.66
  -6   6 -19   21.85    9.62
  -6   6  19   32.69    8.65
   6  -6  19   17.85    9.65
   6   6 -19   23.43    9.77
   6   6  19   14.15    8.65
   6   6  19   23.25    9.51
  -6   6 -20    5.57    7.03
  -6   6  20   -0.32    5.09
  -6   6  20    1.08    6.48
   6  -6  20   -1.38    7.19
   6   6 -20    3.31    7.17
   6   6  20   -0.56    8.50
   6   6  20    0.00    6.55
  -6   6 -21   13.36    8.42
  -6   6  21   19.87    7.51
  -6   6  21   12.15    8.25
   6  -6  21   20.41   10.26
   6   6 -21   19.28    9.40
   6   6  21    8.10    9.18
   6   6  21   12.01    9.30
  -6   6 -22  219.63   19.49
  -6   6  22  276.25   18.14
  -6   6  22  202.73   20.03
   6  -6  22  231.65   20.55
   6   6 -22  197.72   19.52
   6   6  22  201.50   18.81
   6   6  22  144.81   17.17
  -6   6 -23    3.36    7.54
  -6   6  23    6.98    6.73
  -6   6  23   15.47    9.53
   6  -6  23    7.83    8.54
   6   6 -23    4.47    8.28
   6   6  23    3.21    9.09
   6   6  23   -3.07    8.23
  -6   6 -24    0.42    7.44
  -6   6  24    0.76    6.31
  -6   6  24    4.62    7.73
   6  -6  24    2.14    9.18
   6   6 -24    6.85    8.81
   6   6  24   -2.55    8.89
   6   6  24    0.71    7.71
  -6   6 -25   25.47   11.42
  -6   6  25   45.50   10.66
  -6   6  25   21.70   10.04
   6  -6  25   36.00   12.74
   6   6 -25   20.40   10.95
   6   6  25   19.11   11.05
   6   6  25   10.00    9.36
  -6   6 -26  130.21   19.01
  -6   6  26  135.23   15.47
  -6   6  26   94.81   16.57
   6  -6  26  104.70   17.60
   6   6 -26  107.53   19.03
   6   6  26  110.86   16.18
   6   6  26   87.68   17.61
  -6   6 -27    1.94    8.05
  -6   6  27   -2.06    7.27
   6  -6  27    7.78    9.01
   6   6 -27    7.69    9.87
   6   6  27   -3.88    9.19
   6   6  27   -2.13    8.15
  -6   6 -28    6.39    8.76
  -6   6  28   12.35    9.62
   6  -6  28    4.35    9.36
   6   6 -28   -0.76   10.12
   6   6  28   -4.37    9.30
   6   6  28   -3.04    8.18
  -6   6 -29   80.39   16.50
  -6   6  29   64.55   14.95
   6  -6  29   76.05   17.39
   6   6 -29   70.08   16.57
   6   6  29   60.95   16.31
  -6   6 -30    3.93    9.50
  -6   6  30    6.38    8.64
   6  -6  30    4.96   10.05
   6   6 -30   -0.02   10.54
   6   6  30    0.64   11.08
  -6   6 -31   -0.42    8.42
  -6   6  31   -2.24    9.23
   6  -6  31   11.00   11.08
   6   6 -31    7.54   10.61
   6   6  31    2.23   10.68
  -6   6 -32    6.83   10.65
  -6   6  32   14.63   11.25
   6  -6  32   18.56   12.67
   6   6 -32   10.26   12.21
   6   6  32   12.50   11.20
  -6   6 -33   16.77   11.25
  -6   6  33   30.20   13.50
   6  -6  33   32.34   13.87
   6   6 -33   32.83   13.87
   6   6  33   18.42   12.50
  -6   6 -34   99.52   19.77
  -6   6  34   80.20   18.39
   6  -6  34  103.20   20.65
   6   6 -34   82.99   19.05
   6   6  34   50.59   15.93
  -6   6 -35    2.02    9.65
  -6   6  35    9.31    9.99
   6  -6  35    5.33   11.24
   6   6 -35    9.70   13.26
   6   6  35    6.11   10.58
  -6   6 -36   31.77   14.14
  -6   6  36   41.92   14.73
   6  -6  36   32.48   14.81
   6   6 -36   24.83   15.18
   6   6  36   12.99   11.72
  -6   6 -37    6.02   10.58
  -6   6  37    5.38   11.45
   6  -6  37    0.24   11.64
   6   6 -37    2.65   11.76
   6   6  37    6.71   11.61
  -6   6 -38   62.57   18.12
  -6   6  38   58.29   17.73
   6  -6  38   73.05   19.16
   6   6 -38   67.46   18.89
   6   6  38   41.05   17.06
  -6   6 -39  -13.82    8.72
  -6   6  39   10.97   11.64
   6  -6  39   -0.39   12.32
   6   6 -39    2.24   11.96
   6   6  39   -6.04   10.68
  -6   6 -40    0.30   11.94
  -6   6  40    8.11   12.69
   6  -6  40   -0.32   12.62
   6   6 -40   -1.25   13.07
   6   6  40    1.59   12.42
  -6   6 -41   31.72   15.34
   6  -6  41   30.42   17.12
   6   6 -41   21.27   16.16
   6   6  41   32.88   16.84
  -7   6   0   -3.05    5.65
   6   7   0    1.35    5.01
   6   7   0   -4.67    6.02
   6   7   0    0.76    3.53
  -7   6  -1  153.15   14.61
  -7   6   1  136.33   13.19
   6   7  -1  131.69   12.15
   6   7  -1  115.01   13.53
   6   7  -1   80.96    7.09
   6   7   1  114.04   13.85
   6   7   1   81.43    7.95
  -7   6  -2  129.28   13.16
  -7   6   2  132.36   12.96
  -6  -7  -2   95.40    9.46
   6   7  -2  118.26   11.62
   6   7  -2  105.68   13.13
   6   7  -2   81.15    6.61
   6   7   2   98.47   13.72
   6   7   2   77.05    8.06
  -7   6  -3   81.64   11.99
  -7   6  -3   46.60    7.46
  -7   6   3   82.75   11.74
  -6  -7  -3   65.44    8.40
   6   7  -3   49.80    8.60
   6   7  -3   56.23   10.85
   6   7  -3   50.58    5.33
   6   7   3   66.30   11.84
   6   7   3   41.55    7.19
  -7   6  -4   36.84    9.03
  -7   6  -4   26.08    5.99
  -7   6   4   51.00    9.87
  -6  -7  -4   28.09    6.01
   6   7  -4   22.12    6.93
   6   7  -4   28.12    9.31
   6   7  -4   25.71    3.69
   6   7   4   35.98   10.12
   6   7   4   22.45    6.19
  -7   6  -5    3.00    6.07
  -7   6  -5    4.81    4.12
  -7   6   5   -1.16    5.18
  -6  -7  -5    8.86    4.22
   6   7  -5    3.12    6.28
   6   7  -5   -3.24    6.39
   6   7  -5    1.75    1.99
   6   7   5   -7.32    7.10
   6   7   5    4.12    4.76
  -7   6  -6  770.62   28.63
  -7   6  -6  588.25   18.20
  -7   6   6  898.95   29.39
  -6  -7  -6  720.90   18.81
   6   7  -6  663.90   25.32
   6   7  -6  647.20   26.82
   6   7   6  654.10   27.38
   6   7   6  445.83   18.79
  -7   6  -7   58.02   10.93
  -7   6  -7   51.15    6.88
  -7   6   7   77.65   11.96
  -6  -7  -7   54.93    7.00
   6   7  -7   38.04    9.38
   6   7  -7   43.46   10.39
   6   7   7   41.59   11.05
   6   7   7   36.34    8.08
  -7   6  -8   20.36    8.11
  -7   6  -8   19.06    4.79
  -7   6   8   28.58    8.62
  -6  -7  -8   23.91    4.89
   6   7  -8   21.68    8.52
   6   7  -8   30.67    9.19
   6   7   8   20.04    9.65
   6   7   8   18.71    6.78
  -7   6  -9   67.99   11.79
  -7   6  -9   49.87    6.19
  -7   6   9   66.49   10.65
  -6  -7  -9   59.38    6.17
   6   7  -9   55.10   10.53
   6   7  -9   61.78   11.64
   6   7   9   39.68   12.05
   6   7   9   28.71    7.81
  -7   6 -10   54.32   11.22
  -7   6 -10   50.63    5.99
  -7   6  10   88.33   12.64
  -6  -7 -10   75.68    6.44
   6   7 -10   40.30    9.78
   6   7 -10   65.31   11.15
   6   7  10   61.51   13.29
   6   7  10   40.39    9.14
  -7   6 -11  122.07   13.92
  -7   6 -11  103.72    9.24
  -7   6  11  159.95   13.73
[truncated: 1,204,007 more chars]
