# Supplementary material for: Structure Determination of Europium Complexes in Solution Using Crystal-Field Splitting of the Narrow f–f Emission Lines
Source: J Phys Chem Lett. 2021 Jul 19;12(29):6867–74. doi: 10.1021/acs.jpclett.1c01885 (PMC8397343; doi:10.1021/acs.jpclett.1c01885)
Supplement: Supplementary file 8 — jz1c01885_si_008.cif [file jz1c01885_si_008.cif]

 
data_PhEuMe_0m_a
 
_audit_creation_method            'SHELXL-2016/6'
_shelx_SHELXL_version_number      '2016/6'
_chemical_name_systematic         ?
_chemical_name_common             ?
_chemical_melting_point           ?
_chemical_formula_moiety          ?
_chemical_formula_sum
 'C56 H43 Eu F9 N3 O8' 
_chemical_formula_weight          1208.89

loop_
 _atom_type_symbol
 _atom_type_description
 _atom_type_scat_dispersion_real
 _atom_type_scat_dispersion_imag
 _atom_type_scat_source
 'C'  'C'   0.0033   0.0016
 'International Tables Vol C Tables 4.2.6.8 and 6.1.1.4'
 'H'  'H'   0.0000   0.0000
 'International Tables Vol C Tables 4.2.6.8 and 6.1.1.4'
 'Eu'  'Eu'  -0.1578   3.6682
 'International Tables Vol C Tables 4.2.6.8 and 6.1.1.4'
 'F'  'F'   0.0171   0.0103
 'International Tables Vol C Tables 4.2.6.8 and 6.1.1.4'
 'N'  'N'   0.0061   0.0033
 'International Tables Vol C Tables 4.2.6.8 and 6.1.1.4'
 'O'  'O'   0.0106   0.0060
 'International Tables Vol C Tables 4.2.6.8 and 6.1.1.4'
 
_space_group_crystal_system       monoclinic
_space_group_IT_number            4
_space_group_name_H-M_alt         'P 21'
_space_group_name_Hall            'P 2yb'
 
_shelx_space_group_comment
;
The symmetry employed for this shelxl refinement is uniquely defined
by the following loop, which should always be used as a source of
symmetry information in preference to the above space-group names.
They are only intended as comments.
;
 
loop_
 _space_group_symop_operation_xyz
 'x, y, z'
 '-x, y+1/2, -z'
 
_cell_length_a                    13.0611(10)
_cell_length_b                    38.480(3)
_cell_length_c                    16.0189(13)
_cell_angle_alpha                 90
_cell_angle_beta                  90.7030(10)
_cell_angle_gamma                 90
_cell_volume                      8050.3(11)
_cell_formula_units_Z             6
_cell_measurement_temperature     173(2)
_cell_measurement_reflns_used     38185
_cell_measurement_theta_min       1.38
_cell_measurement_theta_max       25.03
 
_exptl_crystal_description        Plate
_exptl_crystal_colour             Colorless
_exptl_crystal_density_meas       ?
_exptl_crystal_density_method     ?
_exptl_crystal_density_diffrn     1.496          
_exptl_crystal_F_000              3648
_exptl_transmission_factor_min    0.662000
_exptl_transmission_factor_max    0.745600
_exptl_crystal_size_max           0.15
_exptl_crystal_size_mid           0.12
_exptl_crystal_size_min           0.11
_exptl_absorpt_coefficient_mu     1.256
_shelx_estimated_absorpt_T_min    ?
_shelx_estimated_absorpt_T_max    ?
_exptl_absorpt_correction_type    ?
_exptl_absorpt_correction_T_min   ?
_exptl_absorpt_correction_T_max   ?
_exptl_absorpt_process_details    ?
_exptl_absorpt_special_details    ?
_diffrn_ambient_temperature       173(2)
_diffrn_radiation_wavelength      0.71073
_diffrn_radiation_type            MoK\a
_diffrn_source                    ?
_diffrn_measurement_device_type   'Bruker APEX-II CCD'
_diffrn_measurement_method        '\f and \w scans'
_diffrn_detector_area_resol_mean  ?
_diffrn_reflns_number             38185
_diffrn_reflns_av_unetI/netI      0.0676
_diffrn_reflns_av_R_equivalents   0.0236
_diffrn_reflns_limit_h_min        -13
_diffrn_reflns_limit_h_max        15
_diffrn_reflns_limit_k_min        -45
_diffrn_reflns_limit_k_max        45
_diffrn_reflns_limit_l_min        -19
_diffrn_reflns_limit_l_max        15
_diffrn_reflns_theta_min          1.377
_diffrn_reflns_theta_max          25.027
_diffrn_reflns_theta_full         25.027
_diffrn_measured_fraction_theta_max   1.000
_diffrn_measured_fraction_theta_full  1.000
_diffrn_reflns_Laue_measured_fraction_max    1.000
_diffrn_reflns_Laue_measured_fraction_full   1.000
_diffrn_reflns_point_group_measured_fraction_max   0.935
_diffrn_reflns_point_group_measured_fraction_full  0.935
_reflns_number_total              26623
_reflns_number_gt                 24031
_reflns_threshold_expression      'I > 2\s(I)'
_reflns_Friedel_coverage          0.841
_reflns_Friedel_fraction_max      0.869
_reflns_Friedel_fraction_full     0.869
 
_reflns_special_details
;
 Reflections were merged by SHELXL according to the crystal
 class for the calculation of statistics and refinement.
 
 _reflns_Friedel_fraction is defined as the number of unique
 Friedel pairs measured divided by the number that would be
 possible theoretically, ignoring centric projections and
 systematic absences.
;
 
_computing_data_collection        ?
_computing_cell_refinement        ?
_computing_data_reduction         ?
_computing_structure_solution     'SHELXT 2014/5 (Sheldrick, 2014)'
_computing_structure_refinement 'SHELXL-2016/6 (Sheldrick, 2016)'
_computing_molecular_graphics     ?
_computing_publication_material   ?
_refine_special_details           ?
_refine_ls_structure_factor_coef  Fsqd
_refine_ls_matrix_type            full
_refine_ls_weighting_scheme       calc
_refine_ls_weighting_details
'w=1/[\s^2^(Fo^2^)] where P=(Fo^2^+2Fc^2^)/3'
_atom_sites_solution_primary      ?
_atom_sites_solution_secondary    ?
_atom_sites_solution_hydrogens    geom
_refine_ls_hydrogen_treatment     constr
_refine_ls_extinction_method      none
_refine_ls_extinction_coef        .
_refine_ls_abs_structure_details
;
 Flack x determined using 9695 quotients [(I+)-(I-)]/[(I+)+(I-)]
 (Parsons, Flack and Wagner, Acta Cryst. B69 (2013) 249-259).
;
_refine_ls_abs_structure_Flack    -0.012(4)
_chemical_absolute_configuration  ad
_refine_ls_number_reflns          26623
_refine_ls_number_parameters      2069
_refine_ls_number_restraints      101
_refine_ls_R_factor_all           0.0435
_refine_ls_R_factor_gt            0.0373
_refine_ls_wR_factor_ref          0.0730
_refine_ls_wR_factor_gt           0.0710
_refine_ls_goodness_of_fit_ref    1.063
_refine_ls_restrained_S_all       1.085
_refine_ls_shift/su_max           0.002
_refine_ls_shift/su_mean          0.000
 
loop_
 _atom_site_label
 _atom_site_type_symbol
 _atom_site_fract_x
 _atom_site_fract_y
 _atom_site_fract_z
 _atom_site_U_iso_or_equiv
 _atom_site_adp_type
 _atom_site_occupancy
 _atom_site_site_symmetry_order  
 _atom_site_calc_flag
 _atom_site_refinement_flags_posn
 _atom_site_refinement_flags_adp
 _atom_site_refinement_flags_occupancy
 _atom_site_disorder_assembly
 _atom_site_disorder_group
C18 C -0.0916(4) 0.68474(12) 0.6133(4) 0.048(2) Uani 1 1 d DG . . . .
C19 C -0.1956(4) 0.67793(11) 0.6202(5) 0.077(4) Uani 1 1 d DG . . . .
H19 H -0.218541 0.655131 0.624768 0.093 Uiso 1 1 calc R U . . .
C23 C -0.2655(3) 0.70518(16) 0.6202(6) 0.110(5) Uani 1 1 d G . . . .
H23 H -0.335108 0.700623 0.624828 0.132 Uiso 1 1 calc R U . . .
C21 C -0.2313(5) 0.73926(14) 0.6134(6) 0.083(4) Uani 1 1 d G . . . .
H21 H -0.277985 0.757492 0.613394 0.100 Uiso 1 1 calc R U . . .
C22 C -0.1272(5) 0.74607(11) 0.6065(5) 0.079(3) Uani 1 1 d G . . . .
H22 H -0.104294 0.768870 0.601900 0.095 Uiso 1 1 calc R U . . .
C20 C -0.0574(4) 0.71882(15) 0.6064(4) 0.063(3) Uani 1 1 d DG . . . .
H20 H 0.012275 0.723379 0.601839 0.076 Uiso 1 1 calc R U . . .
F22 F 0.6187(8) 0.3104(3) 1.1264(7) 0.0840(16) Uani 0.588(5) 1 d D U P A 1
F23 F 0.7424(8) 0.3469(3) 1.1565(7) 0.0840(16) Uani 0.588(5) 1 d D U P A 1
F24 F 0.7659(8) 0.2907(3) 1.1417(7) 0.0840(16) Uani 0.588(5) 1 d D U P A 1
F10 F 0.7769(9) 0.4718(3) 0.1863(8) 0.1016(18) Uani 0.588(5) 1 d D U P A 1
F11 F 0.6735(9) 0.4532(4) 0.0869(7) 0.1016(18) Uani 0.588(5) 1 d D U P A 1
F12 F 0.7638(9) 0.4274(3) 0.1818(8) 0.1016(18) Uani 0.588(5) 1 d D U P A 1
F25 F 0.6687(8) 0.1619(3) 0.7171(7) 0.0767(14) Uani 0.588(5) 1 d D U P A 1
F26 F 0.7242(8) 0.1699(2) 0.5953(7) 0.0767(14) Uani 0.588(5) 1 d D U P A 1
F27 F 0.5728(7) 0.1874(2) 0.6335(7) 0.0767(14) Uani 0.588(5) 1 d D U P A 1
F23A F 0.7900(11) 0.3335(4) 1.1609(10) 0.0840(16) Uani 0.412(5) 1 d D . P A 2
F24A F 0.7145(12) 0.2874(4) 1.1381(10) 0.0840(16) Uani 0.412(5) 1 d D . P A 2
F22A F 0.6238(11) 0.3313(4) 1.1235(10) 0.0840(16) Uani 0.412(5) 1 d D . P A 2
F11A F 0.6582(13) 0.4776(5) 0.0976(11) 0.1016(18) Uani 0.412(5) 1 d D . P A 2
F12A F 0.7012(13) 0.4301(4) 0.1135(12) 0.1016(18) Uani 0.412(5) 1 d D . P A 2
F10A F 0.7327(14) 0.4917(4) 0.1708(12) 0.1016(18) Uani 0.412(5) 1 d D . P A 2
F25A F 0.7223(11) 0.1613(4) 0.7070(10) 0.0767(14) Uani 0.412(5) 1 d D . P A 2
F26A F 0.6679(12) 0.1784(4) 0.5800(9) 0.0767(14) Uani 0.412(5) 1 d D . P A 2
F27A F 0.5751(10) 0.1808(4) 0.6875(10) 0.0767(14) Uani 0.412(5) 1 d D . P A 2
Eu1 Eu -0.02667(2) 0.61364(2) 0.82339(2) 0.02921(9) Uani 1 1 d . . . . .
Eu2 Eu 0.56129(2) 0.46263(2) 0.43851(2) 0.02558(9) Uani 1 1 d . . . . .
Eu3 Eu 0.69514(3) 0.28235(2) 0.82956(2) 0.02868(9) Uani 1 1 d . . . . .
F1 F -0.1708(4) 0.67577(15) 1.0658(4) 0.0770(17) Uani 1 1 d . . . . .
F2 F -0.0761(4) 0.65787(15) 1.1661(3) 0.0706(16) Uani 1 1 d . . . . .
F3 F -0.1876(4) 0.62467(14) 1.1110(4) 0.0751(18) Uani 1 1 d . . . . .
F4 F 0.2537(4) 0.52224(13) 0.7472(5) 0.084(2) Uani 1 1 d . . . . .
F5 F 0.2658(5) 0.54255(14) 0.6233(5) 0.089(2) Uani 1 1 d . . . . .
F6 F 0.1257(4) 0.51999(12) 0.6634(4) 0.0659(15) Uani 1 1 d . . . . .
F7 F -0.4115(4) 0.6225(2) 0.7456(5) 0.121(3) Uani 1 1 d . . . . .
F8 F -0.4447(4) 0.65008(17) 0.8568(6) 0.124(3) Uani 1 1 d . . . . .
F9 F -0.3892(5) 0.59834(19) 0.8595(6) 0.115(3) Uani 1 1 d . . . . .
F13 F 0.1790(5) 0.40770(19) 0.5234(5) 0.132(3) Uani 1 1 d . . . . .
F14 F 0.2365(6) 0.42586(17) 0.6366(4) 0.112(3) Uani 1 1 d . . . . .
F15 F 0.3118(4) 0.38601(13) 0.5758(4) 0.0794(18) Uani 1 1 d . . . . .
F16 F 0.9559(4) 0.4550(2) 0.4776(4) 0.118(3) Uani 1 1 d . . . . .
F17 F 0.9814(4) 0.47690(15) 0.3602(5) 0.103(2) Uani 1 1 d . . . . .
F18 F 0.9009(4) 0.43038(14) 0.3710(5) 0.092(2) Uani 1 1 d . . . . .
F19 F 0.5059(6) 0.2856(3) 0.5515(5) 0.144(3) Uani 1 1 d . . . . .
F20 F 0.3694(5) 0.30952(15) 0.5894(4) 0.095(2) Uani 1 1 d . . . . .
F21 F 0.4055(6) 0.25949(17) 0.6294(5) 0.124(3) Uani 1 1 d . . . . .
N1 N -0.0999(4) 0.55691(16) 0.8937(4) 0.0371(15) Uani 1 1 d . . . . .
N5 N 0.6307(4) 0.42881(14) 0.5708(4) 0.0291(14) Uani 1 1 d . . . . .
C50 C -0.1345(6) 0.72885(19) 0.8471(5) 0.0360(18) Uani 1 1 d . . . . .
C39 C 0.2661(5) 0.66780(19) 0.7034(5) 0.0359(19) Uani 1 1 d . . . . .
N3 N -0.0436(4) 0.62523(15) 0.6606(4) 0.0348(15) Uani 1 1 d . . . . .
N9 N 0.8803(4) 0.26060(15) 0.8725(4) 0.0345(15) Uani 1 1 d . . . . .
C164 C 0.9094(6) 0.3211(2) 0.5840(6) 0.042(2) Uani 1 1 d . . . . .
H164 H 0.913048 0.329526 0.638408 0.050 Uiso 1 1 calc R U . . .
N4 N 0.6039(5) 0.39802(15) 0.4206(4) 0.0362(16) Uani 1 1 d . . . . .
O19 O 0.5693(3) 0.28260(14) 0.7193(3) 0.0404(12) Uani 1 1 d . . . . .
O6 O 0.1206(4) 0.64540(12) 0.7705(3) 0.0352(12) Uani 1 1 d . . . . .
O7 O -0.2071(3) 0.61731(13) 0.8075(3) 0.0366(12) Uani 1 1 d . . . . .
O9 O 0.6903(4) 0.35029(14) 0.4623(5) 0.0596(18) Uani 1 1 d . . . . .
O4 O 0.1086(3) 0.61021(14) 0.9227(3) 0.0370(12) Uani 1 1 d . . . . .
O3 O -0.0854(3) 0.62895(13) 0.9602(3) 0.0374(12) Uani 1 1 d . . . . .
O8 O -0.0709(4) 0.67327(12) 0.8207(3) 0.0370(13) Uani 1 1 d . . . . .
O11 O 0.6407(4) 0.45756(15) 0.3035(3) 0.0457(14) Uani 1 1 d . . . . .
O2 O -0.0482(4) 0.60380(14) 0.5289(3) 0.0475(15) Uani 1 1 d . . . . .
O24 O 0.7884(3) 0.29046(12) 0.7025(3) 0.0330(12) Uani 1 1 d . . . . .
O15 O 0.7452(3) 0.46295(13) 0.4550(3) 0.0333(11) Uani 1 1 d . . . . .
O22 O 0.8107(3) 0.33122(12) 0.8497(3) 0.0351(12) Uani 1 1 d . . . . .
O14 O 0.4201(3) 0.50132(12) 0.4361(3) 0.0356(13) Uani 1 1 d . . . . .
O5 O 0.0943(4) 0.57200(12) 0.7722(3) 0.0343(12) Uani 1 1 d . . . . .
O13 O 0.4233(3) 0.43586(12) 0.5165(3) 0.0337(12) Uani 1 1 d . . . . .
O20 O 0.5994(4) 0.33500(12) 0.8320(3) 0.0390(13) Uani 1 1 d . . . . .
O10 O 0.5789(4) 0.49310(16) 0.7246(4) 0.0548(16) Uani 1 1 d . . . . .
O12 O 0.4414(3) 0.44453(12) 0.3333(3) 0.0366(12) Uani 1 1 d . . . . .
O16 O 0.6253(4) 0.51854(12) 0.4016(4) 0.0409(13) Uani 1 1 d . . . . .
O18 O 0.9854(4) 0.23338(16) 0.9638(4) 0.0545(16) Uani 1 1 d . . . . .
O21 O 0.6927(4) 0.29950(12) 0.9746(3) 0.0380(12) Uani 1 1 d . . . . .
O1 O -0.1987(4) 0.50865(15) 0.8822(4) 0.0568(16) Uani 1 1 d . . . . .
O23 O 0.6999(4) 0.22779(12) 0.7605(3) 0.0376(12) Uani 1 1 d . . . . .
O17 O 0.4471(5) 0.21475(15) 0.9693(4) 0.0613(17) Uani 1 1 d . . . . .
N7 N 0.5260(4) 0.25554(16) 0.8893(4) 0.0404(16) Uani 1 1 d . . . . .
C95 C 0.2605(5) 0.52765(18) 0.4091(5) 0.0316(17) Uani 1 1 d . . . . .
N2 N -0.1007(4) 0.56316(15) 0.7237(4) 0.0334(14) Uani 1 1 d . . . . .
N6 N 0.5668(4) 0.49533(15) 0.5841(4) 0.0337(15) Uani 1 1 d . . . . .
C93 C 0.2753(5) 0.47076(19) 0.4862(5) 0.038(2) Uani 1 1 d . . . . .
H93 H 0.204533 0.471319 0.492060 0.046 Uiso 1 1 calc R U . . .
C162 C 0.8508(5) 0.29157(17) 0.5656(4) 0.0284(16) Uani 1 1 d . . . . .
C102 C 0.9109(6) 0.4604(2) 0.4045(6) 0.050(2) Uani 1 1 d . . . . .
C38 C 0.1970(5) 0.63821(18) 0.7276(5) 0.0333(18) Uani 1 1 d . . . . .
C106 C 0.7046(6) 0.5680(2) 0.3477(5) 0.0387(19) Uani 1 1 d . . . . .
C163 C 0.8462(5) 0.2807(2) 0.4829(5) 0.0399(18) Uani 1 1 d . . . . .
H163 H 0.807451 0.261234 0.468910 0.048 Uiso 1 1 calc R U . . .
C118 C 0.3786(6) 0.2964(2) 0.9058(6) 0.051(2) Uani 1 1 d . . . . .
C94 C 0.3245(6) 0.49878(18) 0.4454(5) 0.0317(17) Uani 1 1 d . . . . .
C151 C 0.9027(5) 0.38150(19) 0.8837(5) 0.0344(18) Uani 1 1 d . . . . .
C107 C 0.6132(6) 0.5825(2) 0.3265(6) 0.051(2) Uani 1 1 d . . . . .
H107 H 0.554653 0.568764 0.327492 0.061 Uiso 1 1 calc R U . . .
C28 C 0.2406(5) 0.6124(2) 1.0228(5) 0.0426(19) Uani 1 1 d . . . . .
C51 C -0.2102(5) 0.7509(2) 0.8784(5) 0.0392(19) Uani 1 1 d . . . . .
H51 H -0.274093 0.741912 0.891517 0.047 Uiso 1 1 calc R U . . .
C119 C 0.4158(5) 0.2611(2) 0.8734(5) 0.047(2) Uani 1 1 d . . . . .
H119 H 0.401373 0.259255 0.813409 0.057 Uiso 1 1 calc R U . . .
C123 C 0.6352(8) 0.1948(2) 1.0440(6) 0.057(2) Uani 1 1 d . . . . .
H123 H 0.575999 0.185447 1.066576 0.068 Uiso 1 1 calc R U . . .
C140 C 0.5003(5) 0.3857(2) 0.8242(5) 0.0390(19) Uani 1 1 d . . . . .
N8 N 0.7127(5) 0.23168(14) 0.9435(4) 0.0349(15) Uani 1 1 d . . . . .
C61 C 0.4275(7) 0.3530(2) 0.3985(6) 0.050(2) Uani 1 1 d . . . . .
H61 H 0.448058 0.357498 0.453181 0.061 Uiso 1 1 calc R U . . .
C69 C 0.6801(6) 0.4271(2) 0.7164(5) 0.046(2) Uani 1 1 d . . . . .
H69 H 0.683306 0.438283 0.767830 0.056 Uiso 1 1 calc R U . . .
C129 C 0.9838(5) 0.2713(2) 0.8488(5) 0.041(2) Uani 1 1 d . . . . .
H129 H 0.988195 0.296693 0.848439 0.049 Uiso 1 1 calc R U . . .
C166 C 0.9620(6) 0.3379(2) 0.5209(6) 0.050(2) Uani 1 1 d . . . . .
H166 H 1.002237 0.357121 0.534156 0.060 Uiso 1 1 calc R U . . .
C41 C 0.2333(6) 0.7019(2) 0.7140(6) 0.045(2) Uani 1 1 d . . . . .
H41 H 0.167342 0.706064 0.732843 0.053 Uiso 1 1 calc R U . . .
C49 C -0.1498(6) 0.6904(2) 0.8351(5) 0.0390(19) Uani 1 1 d . . . . .
C17 C -0.0165(6) 0.6552(2) 0.6063(5) 0.043(2) Uani 1 1 d . . . . .
H17 H 0.051577 0.663671 0.622763 0.051 Uiso 1 1 calc R U . . .
C103 C 0.8106(5) 0.47988(19) 0.4137(5) 0.0341(18) Uani 1 1 d . . . . .
C15 C -0.0600(5) 0.5995(2) 0.6122(5) 0.0354(19) Uani 1 1 d . . . . .
C70 C 0.6388(5) 0.4438(2) 0.6462(5) 0.0348(18) Uani 1 1 d . . . . .
C65 C 0.6513(5) 0.38206(18) 0.4780(6) 0.0366(19) Uani 1 1 d . . . . .
C52 C -0.0417(6) 0.7434(2) 0.8282(5) 0.046(2) Uani 1 1 d . . . . .
H52 H 0.009894 0.729370 0.807219 0.056 Uiso 1 1 calc R U . . .
C97 C 0.3048(6) 0.5486(2) 0.3487(6) 0.049(2) Uani 1 1 d . . . . .
H97 H 0.372103 0.544743 0.332833 0.059 Uiso 1 1 calc R U . . .
C29 C 0.3036(6) 0.5935(2) 0.9715(6) 0.056(2) Uani 1 1 d . . . . .
H29 H 0.275868 0.583322 0.923699 0.067 Uiso 1 1 calc R U . . .
C130 C 1.0143(5) 0.2573(2) 0.7645(5) 0.041(2) Uani 1 1 d . . . . .
C14 C -0.0919(5) 0.5651(2) 0.6408(5) 0.0359(18) Uani 1 1 d . . . . .
C125 C 0.8161(7) 0.2000(2) 1.0420(6) 0.051(2) Uani 1 1 d . . . . .
H125 H 0.880773 0.194453 1.063038 0.062 Uiso 1 1 calc R U . . .
C10 C -0.1317(5) 0.53284(19) 0.7560(5) 0.0366(18) Uani 1 1 d . . . . .
C7 C -0.1288(6) 0.5488(2) 0.9808(5) 0.047(2) Uani 1 1 d . . . . .
H7 H -0.166371 0.568441 1.004303 0.056 Uiso 1 1 calc R U . . .
C73 C 0.5106(6) 0.5272(2) 0.6139(6) 0.046(2) Uani 1 1 d . . . . .
H73 H 0.436868 0.523355 0.606600 0.055 Uiso 1 1 calc R U . . .
C58 C 0.3635(8) 0.3395(3) 0.2387(7) 0.075(3) Uani 1 1 d . . . . .
H58 H 0.341487 0.335391 0.184182 0.090 Uiso 1 1 calc R U . . .
C84 C 0.3246(5) 0.4372(2) 0.2208(5) 0.0365(18) Uani 1 1 d . . . . .
C124 C 0.7311(8) 0.1859(2) 1.0758(6) 0.061(3) Uani 1 1 d . . . . .
H124 H 0.736853 0.170374 1.120055 0.074 Uiso 1 1 calc R U . . .
C31 C 0.4070(7) 0.5891(3) 0.9889(7) 0.072(3) Uani 1 1 d . . . . .
H31 H 0.447406 0.575628 0.954096 0.087 Uiso 1 1 calc R U . . .
C64 C 0.6789(7) 0.3463(2) 0.3734(8) 0.070(3) Uani 1 1 d . . . . .
H64A H 0.654789 0.323209 0.359281 0.084 Uiso 1 1 calc R U . . .
H64B H 0.743358 0.350464 0.345630 0.084 Uiso 1 1 calc R U . . .
C132 C 0.9817(7) 0.2251(2) 0.7367(6) 0.053(2) Uani 1 1 d . . . . .
H132 H 0.934481 0.212796 0.767960 0.064 Uiso 1 1 calc R U . . .
C136 C 0.4454(8) 0.2904(3) 0.6147(7) 0.063(3) Uani 1 1 d . . . . .
C36 C 0.1685(6) 0.57517(19) 0.7231(5) 0.040(2) Uani 1 1 d . . . . .
C63 C 0.5983(6) 0.3743(2) 0.3481(6) 0.047(2) Uani 1 1 d . . . . .
H63 H 0.621275 0.386500 0.298041 0.056 Uiso 1 1 calc R U . . .
C6 C -0.0380(7) 0.5404(2) 1.0358(6) 0.048(2) Uani 1 1 d . . . . .
C11 C -0.1536(6) 0.5044(2) 0.7075(6) 0.049(2) Uani 1 1 d . . . . .
H11 H -0.176449 0.483956 0.731981 0.058 Uiso 1 1 calc R U . . .
C59 C 0.3328(7) 0.3383(3) 0.3825(6) 0.062(3) Uani 1 1 d . . . . .
H59 H 0.290152 0.333020 0.426781 0.075 Uiso 1 1 calc R U . . .
C25 C -0.0424(5) 0.63568(18) 1.0283(5) 0.0344(18) Uani 1 1 d . . . . .
C37 C 0.2207(5) 0.60437(17) 0.6980(5) 0.0389(19) Uani 1 1 d . . . . .
H37 H 0.273597 0.601850 0.660138 0.047 Uiso 1 1 calc R U . . .
C5 C 0.0585(7) 0.5334(2) 1.0046(6) 0.051(2) Uani 1 1 d . . . . .
H5 H 0.069075 0.534245 0.947380 0.062 Uiso 1 1 calc R U . . .
C85 C 0.2472(6) 0.4307(2) 0.2785(5) 0.047(2) Uani 1 1 d . . . . .
H85 H 0.262494 0.428558 0.335166 0.057 Uiso 1 1 calc R U . . .
C160 C 0.7526(6) 0.24076(19) 0.6221(5) 0.0375(19) Uani 1 1 d . . . . .
H160 H 0.753026 0.231593 0.568375 0.045 Uiso 1 1 calc R U . . .
C54 C -0.0231(6) 0.7788(2) 0.8395(6) 0.055(2) Uani 1 1 d . . . . .
H54 H 0.040512 0.787874 0.825736 0.066 Uiso 1 1 calc R U . . .
C24 C -0.1185(6) 0.6486(2) 1.0936(5) 0.043(2) Uani 1 1 d . . . . .
C104 C 0.8026(5) 0.51221(19) 0.3777(5) 0.0357(19) Uani 1 1 d . . . . .
H104 H 0.859754 0.521950 0.352743 0.043 Uiso 1 1 calc R U . . .
C133 C 1.1173(7) 0.2611(3) 0.6406(7) 0.078(3) Uani 1 1 d . . . . .
H133 H 1.162336 0.273426 0.607343 0.094 Uiso 1 1 calc R U . . .
C153 C 0.9064(7) 0.4122(2) 0.9283(6) 0.054(2) Uani 1 1 d . . . . .
H153 H 0.865480 0.415052 0.974851 0.065 Uiso 1 1 calc R U . . .
C48 C -0.2494(5) 0.6757(2) 0.8403(5) 0.043(2) Uani 1 1 d . . . . .
H48 H -0.303829 0.690012 0.854539 0.051 Uiso 1 1 calc R U . . .
C71 C 0.5937(6) 0.4787(2) 0.6490(5) 0.0375(19) Uani 1 1 d . . . . .
C105 C 0.7090(6) 0.5312(2) 0.3776(5) 0.0378(19) Uani 1 1 d . . . . .
C150 C 0.8340(5) 0.35223(18) 0.9069(5) 0.0301(17) Uani 1 1 d . . . . .
C141 C 0.5487(6) 0.3985(2) 0.8946(6) 0.048(2) Uani 1 1 d . . . . .
H141 H 0.598302 0.385015 0.921319 0.058 Uiso 1 1 calc R U . . .
C158 C 0.6708(7) 0.1855(2) 0.6593(6) 0.060(3) Uani 1 1 d D . . . .
C74 C 0.5381(6) 0.56122(19) 0.5727(6) 0.044(2) Uani 1 1 d . . . . .
C117 C 0.4250(6) 0.3135(2) 0.9703(6) 0.052(2) Uani 1 1 d . . . . .
H117 H 0.483707 0.303921 0.994499 0.063 Uiso 1 1 calc R U . . .
C57 C 0.3011(7) 0.3315(2) 0.3033(7) 0.061(3) Uani 1 1 d . . . . .
H57 H 0.237327 0.321504 0.293155 0.074 Uiso 1 1 calc R U . . .
C112 C 0.6813(8) 0.6766(2) 0.2806(7) 0.075(3) Uani 1 1 d . . . . .
H11A H 0.740238 0.683883 0.249932 0.112 Uiso 1 1 calc R U . . .
H11B H 0.676941 0.689871 0.331196 0.112 Uiso 1 1 calc R U . . .
H11C H 0.620673 0.680331 0.247280 0.112 Uiso 1 1 calc R U . . .
C126 C 0.8046(6) 0.22292(19) 0.9748(5) 0.0388(19) Uani 1 1 d . . . . .
C81 C 0.6107(6) 0.4542(2) 0.2312(6) 0.055(2) Uani 1 1 d . . . . .
C159 C 0.7106(6) 0.22096(19) 0.6847(5) 0.0378(19) Uani 1 1 d . . . . .
C92 C 0.3296(5) 0.44257(19) 0.5175(5) 0.0339(18) Uani 1 1 d . . . . .
C72 C 0.5363(9) 0.5271(3) 0.7073(6) 0.074(3) Uani 1 1 d . . . . .
H72A H 0.585698 0.545130 0.720741 0.089 Uiso 1 1 calc R U . . .
H72B H 0.475182 0.530925 0.739788 0.089 Uiso 1 1 calc R U . . .
C78 C 0.4886(8) 0.6142(3) 0.5073(7) 0.070(3) Uani 1 1 d . . . . .
H78 H 0.437239 0.628227 0.484744 0.085 Uiso 1 1 calc R U . . .
C8 C -0.2024(7) 0.5175(3) 0.9692(6) 0.065(3) Uani 1 1 d . . . . .
H8A H -0.180298 0.498058 1.003395 0.078 Uiso 1 1 calc R U . . .
H8B H -0.271493 0.523864 0.984687 0.078 Uiso 1 1 calc R U . . .
C13 C -0.1101(6) 0.5373(2) 0.5885(6) 0.045(2) Uani 1 1 d . . . . .
H13 H -0.101348 0.539414 0.531160 0.054 Uiso 1 1 calc R U . . .
C82 C 0.5139(6) 0.4473(2) 0.2006(6) 0.058(3) Uani 1 1 d . . . . .
H82 H 0.503243 0.445280 0.143276 0.069 Uiso 1 1 calc R U . . .
C138 C 0.4787(6) 0.3358(2) 0.7205(5) 0.044(2) Uani 1 1 d . . . . .
H138 H 0.426973 0.348300 0.693795 0.052 Uiso 1 1 calc R U . . .
C9 C -0.1411(6) 0.5339(2) 0.8477(5) 0.0377(19) Uani 1 1 d . . . . .
C67 C 0.7085(6) 0.3778(2) 0.6298(7) 0.052(2) Uani 1 1 d . . . . .
H67 H 0.731998 0.355176 0.622849 0.062 Uiso 1 1 calc R U . . .
C127 C 0.8896(5) 0.23973(19) 0.9335(5) 0.0352(18) Uani 1 1 d . . . . .
C152 C 0.9643(6) 0.3780(2) 0.8143(5) 0.045(2) Uani 1 1 d . . . . .
H152 H 0.962181 0.357565 0.783195 0.054 Uiso 1 1 calc R U . . .
C128 C 1.0502(6) 0.2568(3) 0.9199(6) 0.058(3) Uani 1 1 d . . . . .
H12A H 1.109338 0.244757 0.898170 0.070 Uiso 1 1 calc R U . . .
H12B H 1.073618 0.275397 0.956392 0.070 Uiso 1 1 calc R U . . .
C161 C 0.7953(5) 0.27428(17) 0.6347(5) 0.0297(17) Uani 1 1 d . . . . .
C115 C 0.3882(8) 0.3444(3) 1.0011(7) 0.068(3) Uani 1 1 d . . . . .
H115 H 0.421051 0.355577 1.045327 0.081 Uiso 1 1 calc R U . . .
C35 C 0.2044(6) 0.5389(2) 0.6899(7) 0.053(2) Uani 1 1 d . . . . .
C4 C -0.0525(9) 0.5383(2) 1.1220(6) 0.065(3) Uani 1 1 d . . . . .
H4 H -0.116324 0.542881 1.144679 0.078 Uiso 1 1 calc R U . . .
C147 C 0.7164(7) 0.3198(2) 1.1129(7) 0.072(3) Uani 1 1 d D . . . .
C167 C 0.9562(6) 0.3267(2) 0.4385(6) 0.047(2) Uani 1 1 d . . . . .
C122 C 0.6302(6) 0.21796(19) 0.9777(5) 0.042(2) Uani 1 1 d . . . . .
C100 C 0.1495(6) 0.5818(2) 0.3350(5) 0.042(2) Uani 1 1 d . . . . .
C101 C 0.0854(7) 0.6100(2) 0.2938(7) 0.069(3) Uani 1 1 d . . . . .
H10A H 0.055261 0.601218 0.243070 0.104 Uiso 1 1 calc R U . . .
H10B H 0.128114 0.629600 0.281233 0.104 Uiso 1 1 calc R U . . .
H10C H 0.032211 0.617135 0.330943 0.104 Uiso 1 1 calc R U . . .
C165 C 0.8983(6) 0.2983(2) 0.4205(5) 0.050(2) Uani 1 1 d . . . . .
H165 H 0.893300 0.290539 0.365680 0.060 Uiso 1 1 calc R U . . .
C139 C 0.5293(6) 0.3505(2) 0.7914(5) 0.042(2) Uani 1 1 d . . . . .
C16 C -0.0099(7) 0.6387(2) 0.5186(6) 0.053(2) Uani 1 1 d . . . . .
H16A H -0.051562 0.651447 0.478560 0.064 Uiso 1 1 calc R U . . .
H16B H 0.060300 0.638354 0.499572 0.064 Uiso 1 1 calc R U . . .
C83 C 0.4299(6) 0.44332(19) 0.2556(6) 0.040(2) Uani 1 1 d . . . . .
C2 C 0.0293(14) 0.5293(3) 1.1731(8) 0.106(5) Uani 1 1 d . . . . .
H2 H 0.019770 0.527902 1.230464 0.127 Uiso 1 1 calc R U . . .
C99 C 0.2493(6) 0.5748(2) 0.3129(7) 0.062(3) Uani 1 1 d . . . . .
H99 H 0.279745 0.588395 0.272193 0.074 Uiso 1 1 calc R U . . .
C131 C 1.0816(6) 0.2757(3) 0.7153(6) 0.064(3) Uani 1 1 d . . . . .
H131 H 1.103278 0.297726 0.731506 0.077 Uiso 1 1 calc R U . . .
C96 C 0.1600(6) 0.5338(2) 0.4314(5) 0.044(2) Uani 1 1 d . . . . .
H96 H 0.128616 0.519909 0.471056 0.053 Uiso 1 1 calc R U . . .
C108 C 0.7916(6) 0.58855(19) 0.3448(5) 0.044(2) Uani 1 1 d . . . . .
H108 H 0.855477 0.578989 0.356988 0.052 Uiso 1 1 calc R U . . .
C66 C 0.6659(5) 0.39580(18) 0.5637(5) 0.0370(19) Uani 1 1 d . . . . .
C40 C 0.3633(7) 0.6627(2) 0.6744(8) 0.080(4) Uani 1 1 d . . . . .
H40 H 0.388005 0.640308 0.666548 0.096 Uiso 1 1 calc R U . . .
C148 C 0.7375(5) 0.3229(2) 1.0175(5) 0.0343(18) Uani 1 1 d . . . . .
C143 C 0.5259(8) 0.4306(3) 0.9263(6) 0.065(3) Uani 1 1 d . . . . .
H143 H 0.559635 0.438187 0.974441 0.078 Uiso 1 1 calc R U . . .
C168 C 1.0108(8) 0.3468(3) 0.3695(7) 0.072(3) Uani 1 1 d . . . . .
H16C H 1.030542 0.331043 0.326173 0.108 Uiso 1 1 calc R U . . .
H16D H 1.070601 0.357977 0.392335 0.108 Uiso 1 1 calc R U . . .
H16E H 0.965317 0.364095 0.346635 0.108 Uiso 1 1 calc R U . . .
C76 C 0.4638(6) 0.5821(2) 0.5388(6) 0.052(2) Uani 1 1 d . . . . .
H76 H 0.396203 0.574500 0.537077 0.062 Uiso 1 1 calc R U . . .
C43 C 0.2960(6) 0.7294(2) 0.6972(6) 0.055(3) Uani 1 1 d . . . . .
H43 H 0.272153 0.751944 0.705373 0.067 Uiso 1 1 calc R U . . .
C62 C 0.4916(6) 0.36084(18) 0.3336(5) 0.0379(19) Uani 1 1 d . . . . .
C3 C 0.1386(8) 0.5251(2) 1.0575(8) 0.071(3) Uani 1 1 d . . . . .
H3 H 0.203573 0.521332 1.036187 0.085 Uiso 1 1 calc R U . . .
C120 C 0.3660(7) 0.2304(2) 0.9191(6) 0.061(3) Uani 1 1 d . . . . .
H12C H 0.310962 0.238438 0.954340 0.074 Uiso 1 1 calc R U . . .
H12D H 0.338386 0.213689 0.879419 0.074 Uiso 1 1 calc R U . . .
C144 C 0.4049(7) 0.4396(2) 0.8188(7) 0.067(3) Uani 1 1 d . . . . .
H144 H 0.355889 0.453220 0.791742 0.080 Uiso 1 1 calc R U . . .
C142 C 0.4268(6) 0.4069(2) 0.7873(7) 0.058(3) Uani 1 1 d . . . . .
H142 H 0.391409 0.399037 0.740258 0.070 Uiso 1 1 calc R U . . .
C12 C -0.1417(6) 0.5063(2) 0.6229(6) 0.052(2) Uani 1 1 d . . . . .
H12 H -0.154729 0.487075 0.589211 0.062 Uiso 1 1 calc R U . . .
C68 C 0.7157(6) 0.3941(3) 0.7075(6) 0.055(3) Uani 1 1 d . . . . .
H68 H 0.744582 0.382530 0.752864 0.067 Uiso 1 1 calc R U . . .
C27 C 0.1302(5) 0.61779(19) 0.9960(5) 0.0362(18) Uani 1 1 d . . . . .
C149 C 0.8026(6) 0.3481(2) 0.9904(5) 0.045(2) Uani 1 1 d . . . . .
H149 H 0.828051 0.363726 1.029723 0.054 Uiso 1 1 calc R U . . .
C30 C 0.2827(7) 0.6279(3) 1.0936(6) 0.073(3) Uani 1 1 d . . . . .
H30 H 0.242349 0.640924 1.129423 0.087 Uiso 1 1 calc R U . . .
C53 C -0.1911(6) 0.7852(2) 0.8897(5) 0.044(2) Uani 1 1 d . . . . .
H53 H -0.242899 0.799059 0.911063 0.053 Uiso 1 1 calc R U . . .
C88 C 0.1977(6) 0.4344(2) 0.1117(6) 0.054(2) Uani 1 1 d . . . . .
H88 H 0.181301 0.435151 0.055090 0.064 Uiso 1 1 calc R U . . .
C109 C 0.6045(6) 0.6165(2) 0.3038(6) 0.059(2) Uani 1 1 d . . . . .
H109 H 0.540543 0.625458 0.289482 0.071 Uiso 1 1 calc R U . . .
C26 C 0.0585(6) 0.63145(19) 1.0531(5) 0.0373(19) Uani 1 1 d . . . . .
H26 H 0.079215 0.637513 1.106947 0.045 Uiso 1 1 calc R U . . .
C91 C 0.2646(6) 0.4149(2) 0.5619(6) 0.048(2) Uani 1 1 d . . . . .
C121 C 0.5330(6) 0.2301(2) 0.9415(5) 0.043(2) Uani 1 1 d . . . . .
C137 C 0.5043(6) 0.3037(2) 0.6909(5) 0.042(2) Uani 1 1 d . . . . .
C116 C 0.2911(7) 0.3099(3) 0.8695(8) 0.081(4) Uani 1 1 d . . . . .
H116 H 0.258278 0.298523 0.825526 0.097 Uiso 1 1 calc R U . . .
C110 C 0.7833(6) 0.6234(2) 0.3236(6) 0.049(2) Uani 1 1 d . . . . .
H110 H 0.841905 0.637155 0.324188 0.059 Uiso 1 1 calc R U . . .
C55 C -0.0979(7) 0.80075(19) 0.8711(5) 0.043(2) Uani 1 1 d . . . . .
C89 C 0.1209(6) 0.4297(2) 0.1680(6) 0.048(2) Uani 1 1 d . . . . .
C1 C 0.1223(11) 0.5224(3) 1.1419(9) 0.087(4) Uani 1 1 d . . . . .
H1 H 0.175671 0.515805 1.177450 0.105 Uiso 1 1 calc R U . . .
C156 C 1.0319(7) 0.4358(2) 0.8385(7) 0.064(3) Uani 1 1 d . . . . .
C134 C 1.0173(8) 0.2109(3) 0.6637(7) 0.071(3) Uani 1 1 d . . . . .
H134 H 0.994420 0.189120 0.646484 0.085 Uiso 1 1 calc R U . . .
C56 C -0.0768(7) 0.8381(2) 0.8841(7) 0.064(3) Uani 1 1 d . . . . .
H56A H -0.096449 0.844610 0.939412 0.097 Uiso 1 1 calc R U . . .
H56B H -0.115138 0.851466 0.843967 0.097 Uiso 1 1 calc R U . . .
H56C H -0.004959 0.842385 0.877201 0.097 Uiso 1 1 calc R U . . .
C86 C 0.2980(6) 0.4381(2) 0.1364(6) 0.052(2) Uani 1 1 d . . . . .
H86 H 0.348428 0.441212 0.096661 0.063 Uiso 1 1 calc R U . . .
C154 C 1.0288(7) 0.4047(2) 0.7913(7) 0.061(3) Uani 1 1 d . . . . .
H154 H 1.070090 0.402324 0.744747 0.073 Uiso 1 1 calc R U . . .
C80 C 0.7026(11) 0.4571(4) 0.1641(6) 0.114(5) Uani 1 1 d D . . . .
C60 C 0.4603(7) 0.3539(2) 0.2531(6) 0.065(3) Uani 1 1 d . . . . .
H60 H 0.503098 0.358786 0.208668 0.077 Uiso 1 1 calc R U . . .
C155 C 0.9720(8) 0.4391(2) 0.9034(7) 0.070(3) Uani 1 1 d . . . . .
H155 H 0.972972 0.459727 0.933553 0.084 Uiso 1 1 calc R U . . .
C75 C 0.6379(7) 0.5730(3) 0.5688(8) 0.070(3) Uani 1 1 d . . . . .
H75 H 0.689829 0.558785 0.589428 0.084 Uiso 1 1 calc R U . . .
C32 C 0.3877(7) 0.6235(4) 1.1096(7) 0.109(5) Uani 1 1 d . . . . .
H32 H 0.416368 0.633766 1.156939 0.130 Uiso 1 1 calc R U . . .
C111 C 0.6908(7) 0.6382(2) 0.3018(6) 0.051(2) Uani 1 1 d . . . . .
C98 C 0.1069(6) 0.5607(2) 0.3944(6) 0.053(2) Uani 1 1 d . . . . .
H98 H 0.039651 0.564772 0.410235 0.063 Uiso 1 1 calc R U . . .
C33 C 0.4489(8) 0.6049(4) 1.0585(7) 0.106(5) Uani 1 1 d . . . . .
C145 C 0.4525(7) 0.4523(2) 0.8877(6) 0.059(3) Uani 1 1 d . . . . .
C87 C 0.1484(6) 0.4276(2) 0.2496(6) 0.057(2) Uani 1 1 d . . . . .
H87 H 0.097156 0.423782 0.288403 0.069 Uiso 1 1 calc R U . . .
C46 C -0.3805(8) 0.6286(3) 0.8264(9) 0.076(3) Uani 1 1 d . . . . .
C47 C -0.2684(6) 0.6409(2) 0.8250(5) 0.040(2) Uani 1 1 d . . . . .
C146 C 0.4321(10) 0.4875(3) 0.9214(8) 0.095(4) Uani 1 1 d . . . . .
H14A H 0.372496 0.497087 0.894276 0.143 Uiso 1 1 calc R U . . .
H14B H 0.489964 0.502283 0.911244 0.143 Uiso 1 1 calc R U . . .
H14C H 0.420754 0.486043 0.980348 0.143 Uiso 1 1 calc R U . . .
C135 C 1.0855(8) 0.2285(3) 0.6170(7) 0.078(3) Uani 1 1 d . . . . .
H135 H 1.110900 0.218531 0.568679 0.094 Uiso 1 1 calc R U . . .
C157 C 1.1066(8) 0.4646(3) 0.8135(8) 0.098(4) Uani 1 1 d . . . . .
H15A H 1.087543 0.485977 0.840034 0.147 Uiso 1 1 calc R U . . .
H15B H 1.104305 0.467576 0.753964 0.147 Uiso 1 1 calc R U . . .
H15C H 1.174800 0.458325 0.830697 0.147 Uiso 1 1 calc R U . . .
C79 C 0.5868(11) 0.6258(3) 0.5087(8) 0.083(4) Uani 1 1 d . . . . .
H79 H 0.601487 0.648239 0.490942 0.100 Uiso 1 1 calc R U . . .
C114 C 0.2530(9) 0.3413(4) 0.9007(11) 0.104(5) Uani 1 1 d . . . . .
H114 H 0.193749 0.350956 0.877657 0.124 Uiso 1 1 calc R U . . .
C90 C 0.0104(6) 0.4278(3) 0.1409(7) 0.074(3) Uani 1 1 d . . . . .
H90A H -0.028662 0.444467 0.171808 0.110 Uiso 1 1 calc R U . . .
H90B H -0.015480 0.404910 0.151142 0.110 Uiso 1 1 calc R U . . .
H90C H 0.004886 0.432959 0.082339 0.110 Uiso 1 1 calc R U . . .
C113 C 0.3029(11) 0.3579(3) 0.9653(10) 0.093(4) Uani 1 1 d . . . . .
H113 H 0.277447 0.378949 0.984874 0.112 Uiso 1 1 calc R U . . .
C44 C 0.3916(8) 0.7245(2) 0.6691(9) 0.091(4) Uani 1 1 d . . . . .
C45 C 0.4626(10) 0.7553(3) 0.6529(12) 0.156(8) Uani 1 1 d . . . . .
H45A H 0.435114 0.769029 0.607912 0.234 Uiso 1 1 calc R U . . .
H45B H 0.529171 0.746863 0.638207 0.234 Uiso 1 1 calc R U . . .
H45C H 0.468002 0.769266 0.702358 0.234 Uiso 1 1 calc R U . . .
C77 C 0.6641(9) 0.6047(3) 0.5361(8) 0.090(4) Uani 1 1 d . . . . .
H77 H 0.732229 0.611485 0.532770 0.108 Uiso 1 1 calc R U . . .
C42 C 0.4239(8) 0.6908(3) 0.6570(11) 0.128(7) Uani 1 1 d . . . . .
H42 H 0.489123 0.687026 0.636262 0.154 Uiso 1 1 calc R U . . .
C34 C 0.5644(8) 0.6010(6) 1.0791(10) 0.194(10) Uani 1 1 d . . . . .
H34A H 0.580559 0.613539 1.129345 0.290 Uiso 1 1 calc R U . . .
H34B H 0.603827 0.610111 1.033924 0.290 Uiso 1 1 calc R U . . .
H34C H 0.580597 0.576834 1.086879 0.290 Uiso 1 1 calc R U . . .
 
loop_
 _atom_site_aniso_label
 _atom_site_aniso_U_11
 _atom_site_aniso_U_22
 _atom_site_aniso_U_33
 _atom_site_aniso_U_23
 _atom_site_aniso_U_13
 _atom_site_aniso_U_12
C18 0.055(5) 0.048(5) 0.041(5) 0.006(4) 0.006(4) -0.004(4)
C19 0.046(6) 0.036(5) 0.149(12) -0.012(6) 0.008(6) -0.009(4)
C23 0.069(8) 0.051(7) 0.209(18) -0.004(8) -0.004(9) 0.015(6)
C21 0.091(9) 0.045(6) 0.113(11) 0.011(6) 0.013(7) 0.012(6)
C22 0.095(8) 0.049(6) 0.093(10) -0.004(6) -0.015(7) -0.005(6)
C20 0.070(7) 0.042(5) 0.077(8) 0.008(5) -0.021(6) -0.005(5)
F22 0.086(2) 0.090(2) 0.0758(19) 0.0030(15) 0.0065(15) -0.0036(15)
F23 0.086(2) 0.090(2) 0.0758(19) 0.0030(15) 0.0065(15) -0.0036(15)
F24 0.086(2) 0.090(2) 0.0758(19) 0.0030(15) 0.0065(15) -0.0036(15)
F10 0.1002(19) 0.104(2) 0.101(2) -0.0002(10) 0.0048(9) -0.0013(10)
F11 0.1002(19) 0.104(2) 0.101(2) -0.0002(10) 0.0048(9) -0.0013(10)
F12 0.1002(19) 0.104(2) 0.101(2) -0.0002(10) 0.0048(9) -0.0013(10)
F25 0.081(2) 0.0698(18) 0.080(2) -0.0025(15) -0.0004(15) -0.0094(15)
F26 0.081(2) 0.0698(18) 0.080(2) -0.0025(15) -0.0004(15) -0.0094(15)
F27 0.081(2) 0.0698(18) 0.080(2) -0.0025(15) -0.0004(15) -0.0094(15)
F23A 0.086(2) 0.090(2) 0.0758(19) 0.0030(15) 0.0065(15) -0.0036(15)
F24A 0.086(2) 0.090(2) 0.0758(19) 0.0030(15) 0.0065(15) -0.0036(15)
F22A 0.086(2) 0.090(2) 0.0758(19) 0.0030(15) 0.0065(15) -0.0036(15)
F11A 0.1002(19) 0.104(2) 0.101(2) -0.0002(10) 0.0048(9) -0.0013(10)
F12A 0.1002(19) 0.104(2) 0.101(2) -0.0002(10) 0.0048(9) -0.0013(10)
F10A 0.1002(19) 0.104(2) 0.101(2) -0.0002(10) 0.0048(9) -0.0013(10)
F25A 0.081(2) 0.0698(18) 0.080(2) -0.0025(15) -0.0004(15) -0.0094(15)
F26A 0.081(2) 0.0698(18) 0.080(2) -0.0025(15) -0.0004(15) -0.0094(15)
F27A 0.081(2) 0.0698(18) 0.080(2) -0.0025(15) -0.0004(15) -0.0094(15)
Eu1 0.02398(18) 0.0345(2) 0.0293(2) -0.00477(18) 0.00506(15) -0.00063(16)
Eu2 0.02131(17) 0.02731(18) 0.0281(2) 0.00039(17) -0.00243(14) 0.00217(15)
Eu3 0.02745(19) 0.0320(2) 0.0267(2) 0.00410(18) 0.00088(15) -0.00095(16)
F1 0.072(4) 0.088(4) 0.072(4) -0.015(3) 0.016(3) 0.038(3)
F2 0.057(3) 0.113(4) 0.042(3) -0.032(3) 0.013(2) 0.002(3)
F3 0.057(3) 0.094(4) 0.075(4) -0.032(3) 0.038(3) -0.025(3)
F4 0.066(4) 0.050(3) 0.135(6) 0.010(4) -0.021(4) 0.012(3)
F5 0.090(4) 0.053(3) 0.127(6) -0.020(3) 0.067(4) -0.001(3)
F6 0.056(3) 0.056(3) 0.087(4) -0.029(3) 0.014(3) -0.011(2)
F7 0.056(4) 0.172(8) 0.135(7) -0.061(6) -0.031(4) -0.005(4)
F8 0.036(3) 0.108(5) 0.230(10) -0.083(6) 0.041(4) -0.004(3)
F9 0.064(4) 0.086(5) 0.197(9) 0.005(5) 0.054(5) -0.020(4)
F13 0.076(4) 0.145(6) 0.173(8) 0.103(6) -0.059(5) -0.066(4)
F14 0.160(7) 0.097(5) 0.081(5) 0.017(4) 0.077(5) -0.008(4)
F15 0.073(4) 0.054(3) 0.113(5) 0.036(3) 0.021(3) 0.000(3)
F16 0.064(4) 0.198(8) 0.091(5) -0.013(5) -0.026(4) 0.080(5)
F17 0.057(4) 0.077(4) 0.176(8) 0.031(4) 0.060(4) 0.021(3)
F18 0.064(4) 0.056(3) 0.157(7) -0.030(4) 0.020(4) 0.010(3)
F19 0.122(6) 0.249(10) 0.059(5) -0.039(6) -0.020(4) 0.016(7)
F20 0.099(5) 0.093(4) 0.093(5) 0.000(4) -0.066(4) 0.015(4)
F21 0.155(7) 0.080(4) 0.134(7) 0.010(5) -0.097(6) -0.024(4)
N1 0.035(4) 0.045(4) 0.031(4) 0.000(3) 0.007(3) -0.002(3)
N5 0.022(3) 0.029(3) 0.036(4) 0.007(3) -0.003(3) -0.003(2)
C50 0.038(4) 0.042(5) 0.028(5) -0.006(4) -0.006(3) 0.010(4)
C39 0.031(4) 0.035(4) 0.042(5) -0.002(4) 0.006(4) 0.001(3)
N3 0.036(3) 0.036(4) 0.032(4) 0.001(3) 0.001(3) -0.004(3)
N9 0.032(3) 0.038(4) 0.033(4) -0.001(3) -0.001(3) 0.005(3)
C164 0.034(4) 0.048(5) 0.043(5) -0.002(4) 0.004(4) -0.003(4)
N4 0.033(4) 0.034(4) 0.041(4) -0.007(3) -0.004(3) 0.007(3)
O19 0.034(3) 0.049(3) 0.039(3) 0.004(3) -0.005(2) 0.008(3)
O6 0.032(3) 0.037(3) 0.036(3) -0.007(2) 0.008(2) -0.006(2)
O7 0.027(3) 0.041(3) 0.042(3) -0.009(3) 0.008(2) 0.000(2)
O9 0.048(4) 0.036(3) 0.094(6) -0.009(3) -0.011(3) 0.014(3)
O4 0.028(3) 0.054(3) 0.030(3) -0.013(3) 0.002(2) 0.000(2)
O3 0.028(3) 0.059(3) 0.025(3) -0.008(3) 0.004(2) 0.002(2)
O8 0.033(3) 0.031(3) 0.047(4) -0.006(2) 0.013(2) 0.009(2)
O11 0.036(3) 0.066(4) 0.034(3) -0.008(3) 0.000(2) -0.011(3)
O2 0.059(4) 0.055(4) 0.029(3) 0.001(3) 0.006(3) 0.003(3)
O24 0.036(3) 0.037(3) 0.027(3) -0.003(2) 0.001(2) -0.004(2)
O15 0.025(2) 0.040(3) 0.035(3) 0.009(3) -0.001(2) -0.002(2)
O22 0.033(3) 0.040(3) 0.032(3) 0.002(2) -0.002(2) -0.005(2)
O14 0.021(3) 0.029(3) 0.057(4) 0.001(2) -0.002(2) 0.001(2)
O5 0.028(3) 0.037(3) 0.038(3) -0.005(2) 0.006(2) 0.000(2)
O13 0.027(3) 0.035(3) 0.038(3) 0.008(2) 0.001(2) 0.002(2)
O20 0.035(3) 0.036(3) 0.046(4) 0.009(3) -0.001(2) 0.006(2)
O10 0.072(4) 0.064(4) 0.028(3) -0.003(3) 0.004(3) 0.001(3)
O12 0.031(3) 0.051(3) 0.028(3) -0.005(3) -0.006(2) -0.002(2)
O16 0.029(3) 0.038(3) 0.056(4) 0.007(3) 0.004(3) 0.001(2)
O18 0.049(4) 0.077(4) 0.037(4) 0.007(3) -0.011(3) 0.016(3)
O21 0.039(3) 0.040(3) 0.035(3) 0.003(3) 0.003(2) -0.001(2)
O1 0.065(4) 0.055(4) 0.051(4) 0.003(3) 0.010(3) -0.025(3)
O23 0.046(3) 0.036(3) 0.031(3) 0.002(2) 0.000(2) -0.004(2)
O17 0.056(4) 0.059(4) 0.069(5) 0.008(3) 0.017(3) -0.024(3)
N7 0.037(4) 0.044(4) 0.041(4) 0.001(3) 0.004(3) -0.006(3)
C95 0.027(4) 0.034(4) 0.034(5) -0.001(4) 0.000(3) 0.005(3)
N2 0.027(3) 0.038(4) 0.035(4) -0.007(3) 0.005(3) -0.004(3)
N6 0.025(3) 0.041(4) 0.035(4) -0.009(3) 0.002(3) 0.004(3)
C93 0.023(4) 0.045(5) 0.048(5) -0.002(4) 0.008(3) 0.005(3)
C162 0.027(4) 0.027(4) 0.031(4) 0.001(3) -0.001(3) 0.009(3)
C102 0.030(4) 0.045(5) 0.074(7) -0.007(5) 0.009(4) 0.001(4)
C38 0.027(4) 0.034(4) 0.039(5) -0.002(4) 0.002(3) 0.000(3)
C106 0.036(4) 0.043(5) 0.037(5) 0.003(4) 0.003(4) -0.001(4)
C163 0.049(5) 0.035(4) 0.035(5) -0.003(4) 0.000(4) -0.002(4)
C118 0.028(4) 0.078(6) 0.047(6) 0.025(5) 0.003(4) -0.003(4)
C94 0.039(5) 0.029(4) 0.026(4) -0.005(3) -0.001(3) 0.010(3)
C151 0.035(4) 0.035(4) 0.033(5) -0.001(4) -0.006(3) 0.000(3)
C107 0.039(5) 0.043(5) 0.071(7) 0.013(5) 0.000(4) -0.005(4)
C28 0.030(4) 0.063(5) 0.035(5) 0.001(5) -0.002(3) -0.004(4)
C51 0.030(4) 0.050(5) 0.038(5) -0.001(4) 0.002(3) 0.009(4)
C119 0.028(4) 0.086(7) 0.027(5) 0.003(5) 0.002(3) -0.012(4)
C123 0.084(7) 0.043(5) 0.043(6) 0.007(4) 0.021(5) -0.004(5)
C140 0.036(4) 0.043(5) 0.039(5) 0.010(4) 0.002(4) 0.005(4)
N8 0.046(4) 0.028(3) 0.031(4) 0.003(3) 0.010(3) 0.006(3)
C61 0.064(6) 0.052(5) 0.035(5) -0.003(4) -0.011(4) -0.012(4)
C69 0.038(5) 0.060(6) 0.040(5) 0.015(4) -0.004(4) -0.012(4)
C129 0.030(4) 0.046(5) 0.046(5) -0.003(4) -0.006(4) 0.003(3)
C166 0.043(5) 0.040(5) 0.069(7) 0.000(5) 0.013(4) -0.011(4)
C41 0.035(4) 0.043(5) 0.056(6) 0.003(4) 0.014(4) 0.005(4)
C49 0.043(5) 0.046(5) 0.029(5) -0.005(4) 0.002(4) 0.010(4)
C17 0.041(5) 0.040(5) 0.046(6) 0.009(4) 0.004(4) -0.005(4)
C103 0.032(4) 0.035(4) 0.036(5) -0.011(4) 0.001(4) 0.005(3)
C15 0.028(4) 0.049(5) 0.030(5) 0.001(4) 0.004(3) 0.006(3)
C70 0.027(4) 0.053(5) 0.024(4) 0.009(4) 0.001(3) -0.010(4)
C65 0.023(4) 0.028(4) 0.059(6) -0.004(4) 0.000(4) 0.002(3)
C52 0.044(5) 0.046(5) 0.049(6) -0.008(4) 0.010(4) 0.009(4)
C97 0.026(4) 0.048(5) 0.074(7) 0.017(5) -0.002(4) 0.006(4)
C29 0.041(5) 0.073(6) 0.054(6) 0.002(5) 0.004(4) 0.007(4)
C130 0.020(4) 0.064(6) 0.040(5) 0.010(4) -0.005(3) 0.003(4)
C14 0.028(4) 0.054(5) 0.026(5) -0.007(4) 0.002(3) 0.001(3)
C125 0.077(7) 0.041(5) 0.035(5) 0.003(4) -0.002(5) 0.011(5)
C10 0.024(4) 0.044(5) 0.041(5) -0.001(4) 0.000(3) -0.004(3)
C7 0.062(6) 0.044(5) 0.035(5) -0.002(4) 0.020(4) -0.009(4)
C73 0.038(5) 0.049(5) 0.052(6) -0.018(4) 0.003(4) 0.007(4)
C58 0.070(7) 0.108(9) 0.047(7) -0.021(6) -0.001(5) -0.034(6)
C84 0.034(4) 0.044(5) 0.031(5) 0.004(4) -0.005(3) 0.006(3)
C124 0.101(8) 0.045(5) 0.039(6) 0.018(4) 0.009(5) 0.013(5)
C31 0.031(5) 0.126(9) 0.060(7) 0.012(7) 0.008(5) 0.019(5)
C64 0.061(6) 0.050(6) 0.099(10) -0.038(6) -0.014(6) 0.017(5)
C132 0.051(5) 0.055(6) 0.054(6) -0.006(5) 0.003(4) 0.008(4)
C136 0.058(6) 0.074(8) 0.056(7) 0.007(6) -0.021(5) 0.003(5)
C36 0.033(4) 0.035(4) 0.051(6) -0.009(4) 0.006(4) 0.005(3)
C63 0.045(5) 0.039(5) 0.056(6) -0.021(4) -0.006(4) 0.009(4)
C6 0.064(6) 0.036(5) 0.045(6) 0.010(4) -0.004(5) -0.016(4)
C11 0.053(5) 0.045(5) 0.049(6) -0.007(4) -0.007(4) -0.010(4)
C59 0.056(6) 0.082(7) 0.048(6) -0.003(5) 0.007(5) -0.023(5)
C25 0.034(4) 0.035(4) 0.034(5) 0.000(4) 0.006(4) -0.002(3)
C37 0.035(4) 0.032(4) 0.050(5) -0.003(4) 0.020(4) 0.003(3)
C5 0.068(6) 0.040(5) 0.046(6) 0.001(4) -0.011(5) -0.002(4)
C85 0.034(4) 0.070(6) 0.038(5) -0.005(5) -0.006(4) -0.003(4)
C160 0.049(5) 0.033(4) 0.031(5) -0.009(4) -0.003(4) -0.005(4)
C54 0.052(5) 0.046(5) 0.067(7) -0.003(5) 0.010(4) 0.000(4)
C24 0.035(5) 0.062(6) 0.032(5) -0.011(4) -0.001(4) -0.001(4)
C104 0.024(4) 0.041(5) 0.042(5) -0.013(4) 0.005(3) -0.004(3)
C133 0.047(6) 0.140(11) 0.049(7) 0.013(7) 0.019(5) -0.005(6)
C153 0.063(6) 0.038(5) 0.061(7) -0.010(5) 0.015(5) -0.015(4)
C48 0.022(4) 0.053(5) 0.052(6) -0.016(4) 0.003(4) 0.008(4)
C71 0.033(4) 0.047(5) 0.032(5) -0.002(4) 0.000(4) -0.008(4)
C105 0.035(5) 0.044(5) 0.035(5) -0.005(4) 0.002(4) -0.009(4)
C150 0.026(4) 0.033(4) 0.030(5) -0.002(4) -0.009(3) 0.002(3)
C141 0.049(5) 0.050(5) 0.045(6) 0.009(5) 0.006(4) 0.017(4)
C158 0.078(7) 0.060(6) 0.044(6) 0.008(5) 0.007(5) 0.002(5)
C74 0.040(5) 0.033(4) 0.059(6) -0.015(4) 0.003(4) 0.008(4)
C117 0.034(5) 0.063(6) 0.060(7) 0.007(5) 0.010(4) -0.003(4)
C57 0.053(6) 0.066(6) 0.065(7) -0.010(6) -0.012(5) -0.014(5)
C112 0.077(7) 0.054(6) 0.093(9) 0.029(6) 0.010(6) 0.004(5)
C126 0.047(5) 0.037(4) 0.033(5) -0.003(4) 0.000(4) 0.014(4)
C81 0.045(5) 0.083(7) 0.037(5) -0.005(5) 0.003(4) -0.022(5)
C159 0.043(5) 0.033(4) 0.038(5) 0.001(4) -0.001(4) -0.003(4)
C92 0.033(4) 0.037(4) 0.032(5) -0.002(4) 0.000(3) -0.005(3)
C72 0.105(8) 0.065(7) 0.052(7) -0.025(6) 0.005(6) 0.024(6)
C78 0.067(7) 0.065(7) 0.080(8) 0.001(7) 0.012(6) 0.023(6)
C8 0.058(6) 0.082(7) 0.056(7) 0.014(6) 0.015(5) -0.019(5)
C13 0.042(5) 0.055(5) 0.039(5) -0.010(4) -0.008(4) -0.006(4)
C82 0.043(5) 0.097(7) 0.033(5) -0.001(5) -0.002(4) -0.012(5)
C138 0.042(5) 0.046(5) 0.043(5) 0.011(4) -0.010(4) 0.006(4)
C9 0.031(4) 0.041(5) 0.041(5) 0.000(4) 0.002(4) -0.005(3)
C67 0.033(5) 0.047(5) 0.076(8) 0.024(5) -0.004(4) 0.001(4)
C127 0.037(4) 0.041(4) 0.027(4) 0.000(4) -0.007(3) 0.012(3)
C152 0.053(5) 0.038(4) 0.045(6) 0.001(4) 0.004(4) -0.006(4)
C128 0.043(5) 0.083(7) 0.047(6) -0.012(5) -0.013(4) 0.003(5)
C161 0.029(4) 0.032(4) 0.028(4) 0.003(3) -0.010(3) 0.000(3)
C115 0.065(7) 0.065(7) 0.074(8) 0.019(6) 0.035(6) 0.001(5)
C35 0.026(4) 0.064(6) 0.070(7) -0.006(5) 0.019(4) -0.001(4)
C4 0.107(8) 0.055(6) 0.034(6) 0.001(5) 0.006(6) -0.019(5)
C147 0.073(7) 0.068(7) 0.074(8) -0.031(6) 0.023(6) -0.015(6)
C167 0.041(5) 0.049(5) 0.053(6) 0.007(4) 0.020(4) 0.008(4)
C122 0.056(5) 0.032(4) 0.038(5) 0.001(4) 0.017(4) 0.001(4)
C100 0.037(5) 0.045(5) 0.042(5) 0.007(4) -0.005(4) 0.011(4)
C101 0.067(6) 0.057(6) 0.083(8) 0.019(6) -0.007(5) 0.031(5)
C165 0.065(6) 0.049(5) 0.035(5) 0.001(4) 0.020(4) 0.012(4)
C139 0.034(4) 0.048(5) 0.043(5) 0.017(4) 0.001(4) 0.003(4)
C16 0.069(6) 0.049(5) 0.042(6) 0.012(4) 0.010(4) 0.002(4)
C83 0.041(5) 0.037(4) 0.041(6) 0.000(4) -0.001(4) -0.008(4)
C2 0.181(15) 0.087(9) 0.049(8) 0.014(7) -0.039(10) -0.042(10)
C99 0.037(5) 0.059(6) 0.089(8) 0.036(6) -0.001(5) 0.006(4)
C131 0.040(5) 0.085(7) 0.066(7) 0.003(6) -0.011(5) -0.005(5)
C96 0.035(5) 0.051(5) 0.046(6) 0.005(4) 0.000(4) 0.009(4)
C108 0.039(5) 0.040(5) 0.052(6) 0.015(4) -0.002(4) -0.002(4)
C66 0.031(4) 0.029(4) 0.050(6) 0.011(4) -0.004(4) 0.000(3)
C40 0.045(6) 0.044(5) 0.152(12) -0.015(6) 0.049(6) -0.001(4)
C148 0.034(4) 0.039(4) 0.029(5) 0.002(4) -0.006(3) 0.001(4)
C143 0.090(7) 0.065(6) 0.040(6) 0.003(5) 0.005(5) 0.008(6)
C168 0.079(7) 0.067(7) 0.072(8) 0.022(6) 0.036(6) 0.003(5)
C76 0.040(5) 0.057(6) 0.058(6) -0.002(5) 0.007(4) 0.013(4)
C43 0.051(5) 0.033(5) 0.082(8) 0.006(5) 0.011(5) 0.000(4)
C62 0.041(5) 0.027(4) 0.045(5) -0.002(4) -0.002(4) 0.003(3)
C3 0.078(7) 0.041(5) 0.093(10) 0.005(6) -0.027(7) 0.000(5)
C120 0.052(6) 0.074(7) 0.059(7) -0.015(5) 0.015(5) -0.025(5)
C144 0.060(6) 0.048(6) 0.091(9) 0.002(6) -0.012(6) 0.029(5)
C142 0.052(6) 0.052(5) 0.071(7) -0.001(5) -0.015(5) 0.005(4)
C12 0.055(6) 0.051(5) 0.050(6) -0.012(5) -0.010(4) -0.011(4)
C68 0.043(5) 0.072(7) 0.051(6) 0.036(5) -0.013(4) -0.016(5)
C27 0.028(4) 0.037(4) 0.043(5) 0.000(4) 0.004(3) -0.010(3)
C149 0.055(5) 0.043(5) 0.036(5) -0.007(4) -0.004(4) -0.008(4)
C30 0.051(6) 0.126(9) 0.041(6) -0.004(6) 0.007(5) 0.002(6)
C53 0.050(5) 0.047(5) 0.035(5) -0.003(4) 0.000(4) 0.020(4)
C88 0.051(5) 0.065(6) 0.044(6) 0.004(5) -0.018(4) 0.001(4)
C109 0.041(5) 0.060(6) 0.075(7) 0.012(6) -0.002(4) 0.004(5)
C26 0.040(4) 0.046(5) 0.027(4) -0.008(4) 0.003(3) -0.013(4)
C91 0.036(5) 0.060(6) 0.048(6) 0.023(5) 0.004(4) 0.003(4)
C121 0.046(5) 0.043(5) 0.040(5) -0.007(4) 0.015(4) -0.016(4)
C137 0.042(5) 0.052(5) 0.031(5) 0.013(4) -0.001(4) -0.003(4)
C116 0.038(6) 0.114(10) 0.091(9) 0.035(8) -0.012(5) 0.001(6)
C110 0.042(5) 0.045(5) 0.060(6) 0.013(4) 0.005(4) -0.006(4)
C55 0.064(6) 0.032(4) 0.033(5) 0.002(4) -0.002(4) 0.007(4)
C89 0.037(5) 0.042(5) 0.065(7) -0.011(5) -0.015(4) 0.006(4)
C1 0.111(10) 0.060(7) 0.089(11) 0.026(7) -0.058(9) -0.020(7)
C156 0.054(6) 0.054(6) 0.085(8) 0.004(6) 0.013(5) -0.013(5)
C134 0.079(8) 0.080(7) 0.054(7) -0.019(6) 0.006(6) 0.006(6)
C56 0.078(7) 0.044(5) 0.072(8) 0.002(5) 0.005(6) 0.012(5)
C86 0.051(5) 0.070(6) 0.035(5) -0.002(5) -0.006(4) 0.011(4)
C154 0.059(6) 0.052(6) 0.072(7) 0.011(5) 0.016(5) -0.011(5)
C80 0.153(13) 0.165(15) 0.022(6) 0.002(8) -0.031(7) -0.046(11)
C60 0.059(6) 0.083(7) 0.051(7) -0.024(6) 0.000(5) -0.008(5)
C155 0.082(7) 0.040(5) 0.088(9) -0.011(5) 0.014(6) -0.015(5)
C75 0.049(6) 0.057(6) 0.104(10) -0.004(6) -0.017(6) -0.007(5)
C32 0.044(6) 0.234(17) 0.048(7) -0.019(9) -0.015(5) 0.000(8)
C111 0.065(6) 0.038(5) 0.050(6) 0.010(4) 0.014(5) 0.000(4)
C98 0.044(5) 0.060(6) 0.055(6) 0.004(5) 0.005(4) 0.024(4)
C33 0.048(6) 0.219(16) 0.051(7) 0.001(9) 0.007(5) 0.012(8)
C145 0.074(6) 0.048(6) 0.056(7) 0.006(5) 0.014(5) 0.011(5)
C87 0.032(5) 0.071(6) 0.069(7) -0.014(5) 0.003(4) 0.006(4)
C46 0.042(6) 0.078(8) 0.107(10) -0.018(7) 0.014(6) 0.001(6)
C47 0.027(4) 0.057(5) 0.038(5) -0.005(4) -0.001(4) 0.005(4)
C146 0.140(11) 0.075(8) 0.072(9) -0.005(7) 0.018(8) 0.038(7)
C135 0.079(8) 0.111(10) 0.043(7) -0.020(7) -0.001(6) -0.006(7)
C157 0.103(9) 0.063(7) 0.128(12) 0.000(8) 0.035(8) -0.040(7)
C79 0.118(11) 0.045(6) 0.086(10) -0.009(6) 0.008(8) 0.006(7)
C114 0.048(7) 0.100(10) 0.164(16) 0.067(10) 0.029(8) 0.037(7)
C90 0.043(5) 0.075(7) 0.102(9) -0.008(6) -0.027(5) 0.009(5)
C113 0.085(10) 0.076(9) 0.120(13) 0.025(8) 0.048(9) 0.009(7)
C44 0.062(7) 0.043(6) 0.170(14) 0.007(7) 0.057(7) 0.000(5)
C45 0.101(10) 0.049(7) 0.32(3) 0.004(10) 0.107(12) -0.015(7)
C77 0.087(9) 0.074(8) 0.108(11) -0.012(7) 0.009(7) -0.028(7)
C42 0.060(7) 0.046(6) 0.28(2) -0.011(9) 0.096(9) -0.007(5)
C34 0.039(7) 0.44(3) 0.100(12) -0.052(17) -0.011(7) 0.019(12)
 
_geom_special_details
;
 All esds (except the esd in the dihedral angle between two l.s. planes)
 are estimated using the full covariance matrix.  The cell esds are taken
 into account individually in the estimation of esds in distances, angles
 and torsion angles; correlations between esds in cell parameters are only
 used when they are defined by crystal symmetry.  An approximate (isotropic)
 treatment of cell esds is used for estimating esds involving l.s. planes.
;
 
loop_
 _geom_bond_atom_site_label_1
 _geom_bond_atom_site_label_2
 _geom_bond_distance
 _geom_bond_site_symmetry_2
 _geom_bond_publ_flag
C18 C19 1.3900 . ?
C18 C20 1.3900 . ?
C18 C17 1.505(9) . ?
C19 C23 1.3900 . ?
C19 H19 0.9300 . ?
C23 C21 1.3900 . ?
C23 H23 0.9300 . ?
C21 C22 1.3900 . ?
C21 H21 0.9300 . ?
C22 C20 1.3900 . ?
C22 H22 0.9300 . ?
C20 H20 0.9300 . ?
F22 C147 1.347(12) . ?
F23 C147 1.298(12) . ?
F24 C147 1.369(13) . ?
F10 C80 1.173(12) . ?
F10 F12 1.717(18) . ?
F11 C80 1.299(13) . ?
F12 C80 1.421(14) . ?
F25 C158 1.297(11) . ?
F26 C158 1.385(12) . ?
F27 C158 1.342(11) . ?
F23A C147 1.333(14) . ?
F24A C147 1.312(15) . ?
F22A C147 1.301(14) . ?
F11A C80 1.441(15) . ?
F11A F10A 1.61(2) . ?
F12A C80 1.320(16) . ?
F10A C80 1.391(15) . ?
F25A C158 1.374(14) . ?
F26A C158 1.300(14) . ?
F27A C158 1.346(13) . ?
Eu1 O4 2.366(5) . ?
Eu1 O8 2.366(5) . ?
Eu1 O7 2.371(4) . ?
Eu1 O5 2.402(5) . ?
Eu1 O3 2.404(5) . ?
Eu1 O6 2.439(5) . ?
Eu1 N1 2.641(6) . ?
Eu1 N3 2.653(6) . ?
Eu1 N2 2.687(6) . ?
Eu2 O14 2.370(4) . ?
Eu2 O16 2.385(5) . ?
Eu2 O12 2.390(5) . ?
Eu2 O15 2.413(4) . ?
Eu2 O11 2.418(5) . ?
Eu2 O13 2.434(5) . ?
Eu2 N4 2.564(6) . ?
Eu2 N5 2.638(6) . ?
Eu2 N6 2.650(6) . ?
Eu3 O23 2.374(5) . ?
Eu3 O20 2.381(5) . ?
Eu3 O19 2.398(5) . ?
Eu3 O24 2.404(5) . ?
Eu3 O21 2.415(5) . ?
Eu3 O22 2.430(5) . ?
Eu3 N7 2.629(6) . ?
Eu3 N9 2.642(6) . ?
Eu3 N8 2.679(6) . ?
F1 C24 1.325(9) . ?
F2 C24 1.330(9) . ?
F3 C24 1.320(9) . ?
F4 C35 1.286(11) . ?
F5 C35 1.350(10) . ?
F6 C35 1.325(9) . ?
F7 C46 1.372(14) . ?
F8 C46 1.278(11) . ?
F9 C46 1.286(13) . ?
F13 C91 1.301(10) . ?
F14 C91 1.324(11) . ?
F15 C91 1.290(9) . ?
F16 C102 1.321(10) . ?
F17 C102 1.330(10) . ?
F18 C102 1.281(10) . ?
F19 C136 1.304(12) . ?
F20 C136 1.297(10) . ?
F21 C136 1.319(11) . ?
N1 C9 1.269(9) . ?
N1 C7 1.482(10) . ?
N5 C70 1.342(9) . ?
N5 C66 1.356(8) . ?
C50 C52 1.372(10) . ?
C50 C51 1.400(10) . ?
C50 C49 1.504(10) . ?
C39 C40 1.371(11) . ?
C39 C41 1.392(10) . ?
C39 C38 1.507(10) . ?
N3 C15 1.273(9) . ?
N3 C17 1.491(9) . ?
N9 C127 1.270(9) . ?
N9 C129 1.467(9) . ?
C164 C166 1.388(12) . ?
C164 C162 1.400(10) . ?
C164 H164 0.9300 . ?
N4 C65 1.261(9) . ?
N4 C63 1.480(10) . ?
O19 C137 1.256(9) . ?
O6 C38 1.250(8) . ?
O7 C47 1.246(9) . ?
O9 C65 1.349(8) . ?
O9 C64 1.438(12) . ?
O4 C27 1.239(9) . ?
O3 C25 1.248(8) . ?
O8 C49 1.248(8) . ?
O11 C81 1.224(9) . ?
O2 C15 1.356(9) . ?
O2 C16 1.442(9) . ?
O24 C161 1.256(8) . ?
O15 C103 1.268(9) . ?
O22 C150 1.256(8) . ?
O14 C94 1.263(8) . ?
O5 C36 1.261(9) . ?
O13 C92 1.251(8) . ?
O20 C139 1.265(8) . ?
O10 C71 1.349(9) . ?
O10 C72 1.446(10) . ?
O12 C83 1.252(9) . ?
O16 C105 1.261(8) . ?
O18 C127 1.359(8) . ?
O18 C128 1.428(10) . ?
O21 C148 1.270(8) . ?
O1 C9 1.351(9) . ?
O1 C8 1.435(11) . ?
O23 C159 1.252(9) . ?
O17 C121 1.350(9) . ?
O17 C120 1.451(11) . ?
N7 C121 1.288(10) . ?
N7 C119 1.474(9) . ?
C95 C96 1.386(10) . ?
C95 C97 1.390(11) . ?
C95 C94 1.503(9) . ?
N2 C10 1.341(9) . ?
N2 C14 1.337(9) . ?
N6 C71 1.266(10) . ?
N6 C73 1.511(9) . ?
C93 C92 1.387(10) . ?
C93 C94 1.419(10) . ?
C93 H93 0.9300 . ?
C162 C163 1.390(10) . ?
C162 C161 1.488(10) . ?
C102 C103 1.517(10) . ?
C38 C37 1.421(10) . ?
C106 C107 1.356(10) . ?
C106 C108 1.386(10) . ?
C106 C105 1.498(10) . ?
C163 C165 1.392(11) . ?
C163 H163 0.9300 . ?
C118 C117 1.362(12) . ?
C118 C116 1.377(12) . ?
C118 C119 1.537(12) . ?
C151 C153 1.380(10) . ?
C151 C152 1.387(11) . ?
C151 C150 1.490(10) . ?
C107 C109 1.363(11) . ?
C107 H107 0.9300 . ?
C28 C29 1.378(11) . ?
C28 C30 1.389(12) . ?
C28 C27 1.514(9) . ?
C51 C53 1.355(11) . ?
C51 H51 0.9300 . ?
C119 C120 1.538(12) . ?
C119 H119 0.9800 . ?
C123 C124 1.388(13) . ?
C123 C122 1.388(11) . ?
C123 H123 0.9300 . ?
C140 C141 1.377(11) . ?
C140 C142 1.389(11) . ?
C140 C139 1.501(11) . ?
N8 C122 1.325(9) . ?
N8 C126 1.338(9) . ?
C61 C62 1.376(12) . ?
C61 C59 1.380(11) . ?
C61 H61 0.9300 . ?
C69 C68 1.359(12) . ?
C69 C70 1.397(10) . ?
C69 H69 0.9300 . ?
C129 C130 1.511(11) . ?
C129 C128 1.528(11) . ?
C129 H129 0.9800 . ?
C166 C167 1.389(12) . ?
C166 H166 0.9300 . ?
C41 C43 1.367(11) . ?
C41 H41 0.9300 . ?
C49 C48 1.422(10) . ?
C17 C16 1.546(12) . ?
C17 H17 0.9800 . ?
C103 C104 1.375(10) . ?
C15 C14 1.462(11) . ?
C70 C71 1.467(10) . ?
C65 C66 1.480(11) . ?
C52 C54 1.394(11) . ?
C52 H52 0.9300 . ?
C97 C99 1.363(11) . ?
C97 H97 0.9300 . ?
C29 C31 1.385(11) . ?
C29 H29 0.9300 . ?
C130 C132 1.380(11) . ?
C130 C131 1.384(12) . ?
C14 C13 1.379(10) . ?
C125 C124 1.354(12) . ?
C125 C126 1.399(11) . ?
C125 H125 0.9300 . ?
C10 C11 1.370(11) . ?
C10 C9 1.476(11) . ?
C7 C6 1.504(12) . ?
C7 C8 1.549(11) . ?
C7 H7 0.9800 . ?
C73 C74 1.510(11) . ?
C73 C72 1.530(13) . ?
C73 H73 0.9800 . ?
C58 C57 1.361(14) . ?
C58 C60 1.396(12) . ?
C58 H58 0.9300 . ?
C84 C86 1.392(11) . ?
C84 C85 1.401(11) . ?
C84 C83 1.496(10) . ?
C124 H124 0.9300 . ?
C31 C33 1.377(15) . ?
C31 H31 0.9300 . ?
C64 C63 1.554(11) . ?
C64 H64A 0.9700 . ?
C64 H64B 0.9700 . ?
C132 C134 1.377(13) . ?
C132 H132 0.9300 . ?
C136 C137 1.524(12) . ?
C36 C37 1.377(10) . ?
C36 C35 1.567(11) . ?
C63 C62 1.502(10) . ?
C63 H63 0.9800 . ?
C6 C5 1.389(12) . ?
C6 C4 1.399(13) . ?
C11 C12 1.369(12) . ?
C11 H11 0.9300 . ?
C59 C57 1.356(13) . ?
C59 H59 0.9300 . ?
C25 C26 1.381(10) . ?
C25 C24 1.535(11) . ?
C37 H37 0.9300 . ?
C5 C3 1.375(12) . ?
C5 H5 0.9300 . ?
C85 C87 1.371(10) . ?
C85 H85 0.9300 . ?
C160 C159 1.378(11) . ?
C160 C161 1.419(9) . ?
C160 H160 0.9300 . ?
C54 C55 1.392(11) . ?
C54 H54 0.9300 . ?
C104 C105 1.423(10) . ?
C104 H104 0.9300 . ?
C133 C135 1.371(15) . ?
C133 C131 1.406(14) . ?
C133 H133 0.9300 . ?
C153 C155 1.404(12) . ?
C153 H153 0.9300 . ?
C48 C47 1.381(11) . ?
C48 H48 0.9300 . ?
C150 C149 1.413(11) . ?
C141 C143 1.369(12) . ?
C141 H141 0.9300 . ?
C158 C159 1.513(12) . ?
C74 C76 1.366(11) . ?
C74 C75 1.382(11) . ?
C117 C115 1.376(13) . ?
C117 H117 0.9300 . ?
C57 H57 0.9300 . ?
C112 C111 1.520(11) . ?
C112 H11A 0.9600 . ?
C112 H11B 0.9600 . ?
C112 H11C 0.9600 . ?
C126 C127 1.451(10) . ?
C81 C82 1.376(11) . ?
C81 C80 1.625(16) . ?
C92 C91 1.541(11) . ?
C72 H72A 0.9700 . ?
C72 H72B 0.9700 . ?
C78 C79 1.358(14) . ?
C78 C76 1.376(13) . ?
C78 H78 0.9300 . ?
C8 H8A 0.9700 . ?
C8 H8B 0.9700 . ?
C13 C12 1.380(11) . ?
C13 H13 0.9300 . ?
C82 C83 1.425(11) . ?
C82 H82 0.9300 . ?
C138 C137 1.365(11) . ?
C138 C139 1.425(11) . ?
C138 H138 0.9300 . ?
C67 C66 1.377(11) . ?
C67 C68 1.396(13) . ?
C67 H67 0.9300 . ?
C152 C154 1.384(11) . ?
C152 H152 0.9300 . ?
C128 H12A 0.9700 . ?
C128 H12B 0.9700 . ?
C115 C113 1.352(15) . ?
C115 H115 0.9300 . ?
C4 C2 1.382(16) . ?
C4 H4 0.9300 . ?
C147 C148 1.561(13) . ?
C167 C165 1.359(11) . ?
C167 C168 1.532(12) . ?
C122 C121 1.466(11) . ?
C100 C98 1.373(12) . ?
C100 C99 1.381(11) . ?
C100 C101 1.519(10) . ?
C101 H10A 0.9600 . ?
C101 H10B 0.9600 . ?
C101 H10C 0.9600 . ?
C165 H165 0.9300 . ?
C16 H16A 0.9700 . ?
C16 H16B 0.9700 . ?
C2 C1 1.346(17) . ?
C2 H2 0.9300 . ?
C99 H99 0.9300 . ?
C131 H131 0.9300 . ?
C96 C98 1.375(11) . ?
C96 H96 0.9300 . ?
C108 C110 1.387(10) . ?
C108 H108 0.9300 . ?
C40 C42 1.371(12) . ?
C40 H40 0.9300 . ?
C148 C149 1.365(10) . ?
C143 C145 1.410(12) . ?
C143 H143 0.9300 . ?
C168 H16C 0.9600 . ?
C168 H16D 0.9600 . ?
C168 H16E 0.9600 . ?
C76 H76 0.9300 . ?
C43 C44 1.347(12) . ?
C43 H43 0.9300 . ?
C62 C60 1.374(12) . ?
C3 C1 1.375(17) . ?
C3 H3 0.9300 . ?
C120 H12C 0.9700 . ?
C120 H12D 0.9700 . ?
C144 C145 1.351(13) . ?
C144 C142 1.387(12) . ?
C144 H144 0.9300 . ?
C142 H142 0.9300 . ?
C12 H12 0.9300 . ?
C68 H68 0.9300 . ?
C27 C26 1.420(10) . ?
C149 H149 0.9300 . ?
C30 C32 1.401(12) . ?
C30 H30 0.9300 . ?
C53 C55 1.392(11) . ?
C53 H53 0.9300 . ?
C88 C89 1.369(12) . ?
C88 C86 1.372(11) . ?
C88 H88 0.9300 . ?
C109 C111 1.404(11) . ?
C109 H109 0.9300 . ?
C26 H26 0.9300 . ?
C116 C114 1.402(17) . ?
C116 H116 0.9300 . ?
C110 C111 1.378(11) . ?
C110 H110 0.9300 . ?
C55 C56 1.476(11) . ?
C89 C87 1.354(12) . ?
C89 C90 1.504(10) . ?
C1 H1 0.9300 . ?
C156 C155 1.315(14) . ?
C156 C154 1.415(13) . ?
C156 C157 1.533(12) . ?
C134 C135 1.352(14) . ?
C134 H134 0.9300 . ?
C56 H56A 0.9600 . ?
C56 H56B 0.9600 . ?
C56 H56C 0.9600 . ?
C86 H86 0.9300 . ?
C154 H154 0.9300 . ?
C60 H60 0.9300 . ?
C155 H155 0.9300 . ?
C75 C77 1.370(14) . ?
C75 H75 0.9300 . ?
C32 C33 1.357(16) . ?
C32 H32 0.9300 . ?
C98 H98 0.9300 . ?
C33 C34 1.548(14) . ?
C145 C146 1.484(13) . ?
C87 H87 0.9300 . ?
C46 C47 1.538(12) . ?
C146 H14A 0.9600 . ?
C146 H14B 0.9600 . ?
C146 H14C 0.9600 . ?
C135 H135 0.9300 . ?
C157 H15A 0.9600 . ?
C157 H15B 0.9600 . ?
C157 H15C 0.9600 . ?
C79 C77 1.365(15) . ?
C79 H79 0.9300 . ?
C114 C113 1.374(18) . ?
C114 H114 0.9300 . ?
C90 H90A 0.9600 . ?
C90 H90B 0.9600 . ?
C90 H90C 0.9600 . ?
C113 H113 0.9300 . ?
C44 C42 1.376(13) . ?
C44 C45 1.529(13) . ?
C45 H45A 0.9600 . ?
C45 H45B 0.9600 . ?
C45 H45C 0.9600 . ?
C77 H77 0.9300 . ?
C42 H42 0.9300 . ?
C34 H34A 0.9600 . ?
C34 H34B 0.9600 . ?
C34 H34C 0.9600 . ?
 
loop_
 _geom_angle_atom_site_label_1
 _geom_angle_atom_site_label_2
 _geom_angle_atom_site_label_3
 _geom_angle
 _geom_angle_site_symmetry_1
 _geom_angle_site_symmetry_3
 _geom_angle_publ_flag
C19 C18 C20 120.0 . . ?
C19 C18 C17 120.1(5) . . ?
C20 C18 C17 119.7(5) . . ?
C23 C19 C18 120.0 . . ?
C23 C19 H19 120.0 . . ?
C18 C19 H19 120.0 . . ?
C19 C23 C21 120.0 . . ?
C19 C23 H23 120.0 . . ?
C21 C23 H23 120.0 . . ?
C22 C21 C23 120.0 . . ?
C22 C21 H21 120.0 . . ?
C23 C21 H21 120.0 . . ?
C21 C22 C20 120.0 . . ?
C21 C22 H22 120.0 . . ?
C20 C22 H22 120.0 . . ?
C22 C20 C18 120.0 . . ?
C22 C20 H20 120.0 . . ?
C18 C20 H20 120.0 . . ?
C80 F10 F12 55.1(9) . . ?
C80 F12 F10 42.6(6) . . ?
C80 F11A F10A 53.9(9) . . ?
C80 F10A F11A 56.8(9) . . ?
O4 Eu1 O8 104.27(18) . . ?
O4 Eu1 O7 143.92(17) . . ?
O8 Eu1 O7 72.44(17) . . ?
O4 Eu1 O5 72.74(17) . . ?
O8 Eu1 O5 143.33(17) . . ?
O7 Eu1 O5 131.32(17) . . ?
O4 Eu1 O3 69.22(16) . . ?
O8 Eu1 O3 72.44(18) . . ?
O7 Eu1 O3 75.82(16) . . ?
O5 Eu1 O3 133.91(17) . . ?
O4 Eu1 O6 71.07(17) . . ?
O8 Eu1 O6 72.62(16) . . ?
O7 Eu1 O6 136.05(18) . . ?
O5 Eu1 O6 71.98(16) . . ?
O3 Eu1 O6 117.09(16) . . ?
O4 Eu1 N1 86.46(19) . . ?
O8 Eu1 N1 136.03(18) . . ?
O7 Eu1 N1 74.36(18) . . ?
O5 Eu1 N1 80.64(17) . . ?
O3 Eu1 N1 72.09(18) . . ?
O6 Eu1 N1 148.56(17) . . ?
O4 Eu1 N3 136.28(17) . . ?
O8 Eu1 N3 78.57(18) . . ?
O7 Eu1 N3 79.27(18) . . ?
O5 Eu1 N3 79.84(18) . . ?
O3 Eu1 N3 146.24(18) . . ?
O6 Eu1 N3 68.36(17) . . ?
N1 Eu1 N3 122.15(19) . . ?
O4 Eu1 N2 128.26(18) . . ?
O8 Eu1 N2 127.18(18) . . ?
O7 Eu1 N2 68.25(17) . . ?
O5 Eu1 N2 63.15(16) . . ?
O3 Eu1 N2 127.02(17) . . ?
O6 Eu1 N2 115.83(17) . . ?
N1 Eu1 N2 61.7(2) . . ?
N3 Eu1 N2 60.81(18) . . ?
O14 Eu2 O16 72.80(16) . . ?
O14 Eu2 O12 70.68(17) . . ?
O16 Eu2 O12 108.44(18) . . ?
O14 Eu2 O15 140.51(16) . . ?
O16 Eu2 O15 70.81(16) . . ?
O12 Eu2 O15 136.16(17) . . ?
O14 Eu2 O11 112.24(19) . . ?
O16 Eu2 O11 72.27(19) . . ?
O12 Eu2 O11 68.27(16) . . ?
O15 Eu2 O11 70.22(16) . . ?
O14 Eu2 O13 72.14(16) . . ?
O16 Eu2 O13 140.61(16) . . ?
O12 Eu2 O13 75.89(17) . . ?
O15 Eu2 O13 133.47(15) . . ?
O11 Eu2 O13 138.88(17) . . ?
O14 Eu2 N4 141.00(17) . . ?
O16 Eu2 N4 140.31(19) . . ?
O12 Eu2 N4 77.29(18) . . ?
O15 Eu2 N4 78.46(18) . . ?
O11 Eu2 N4 74.1(2) . . ?
O13 Eu2 N4 79.06(18) . . ?
O14 Eu2 N5 125.61(18) . . ?
O16 Eu2 N5 121.75(17) . . ?
O12 Eu2 N5 129.68(17) . . ?
O15 Eu2 N5 65.34(16) . . ?
O11 Eu2 N5 122.15(18) . . ?
O13 Eu2 N5 68.16(16) . . ?
N4 Eu2 N5 62.5(2) . . ?
O14 Eu2 N6 74.25(18) . . ?
O16 Eu2 N6 77.54(19) . . ?
O12 Eu2 N6 140.31(17) . . ?
O15 Eu2 N6 83.38(17) . . ?
O11 Eu2 N6 144.91(18) . . ?
O13 Eu2 N6 76.19(17) . . ?
N4 Eu2 N6 123.7(2) . . ?
N5 Eu2 N6 61.44(18) . . ?
O23 Eu3 O20 140.95(17) . . ?
O23 Eu3 O19 71.45(18) . . ?
O20 Eu3 O19 69.72(18) . . ?
O23 Eu3 O24 72.78(16) . . ?
O20 Eu3 O24 100.07(17) . . ?
O19 Eu3 O24 74.08(16) . . ?
O23 Eu3 O21 133.68(17) . . ?
O20 Eu3 O21 74.85(17) . . ?
O19 Eu3 O21 133.66(17) . . ?
O24 Eu3 O21 142.29(16) . . ?
O23 Eu3 O22 136.59(17) . . ?
O20 Eu3 O22 70.41(16) . . ?
O19 Eu3 O22 120.91(17) . . ?
O24 Eu3 O22 72.06(16) . . ?
O21 Eu3 O22 71.10(17) . . ?
O23 Eu3 N7 81.35(18) . . ?
O20 Eu3 N7 83.35(19) . . ?
O19 Eu3 N7 72.45(19) . . ?
O24 Eu3 N7 142.71(18) . . ?
O21 Eu3 N7 74.70(19) . . ?
O22 Eu3 N7 141.11(18) . . ?
O23 Eu3 N9 79.18(17) . . ?
O20 Eu3 N9 138.09(18) . . ?
O19 Eu3 N9 144.09(18) . . ?
O24 Eu3 N9 77.88(18) . . ?
O21 Eu3 N9 81.90(18) . . ?
O22 Eu3 N9 69.24(17) . . ?
N7 Eu3 N9 123.5(2) . . ?
O23 Eu3 N8 70.82(18) . . ?
O20 Eu3 N8 130.44(18) . . ?
O19 Eu3 N8 123.85(18) . . ?
O24 Eu3 N8 129.14(17) . . ?
O21 Eu3 N8 62.98(17) . . ?
O22 Eu3 N8 115.14(18) . . ?
N7 Eu3 N8 62.06(19) . . ?
N9 Eu3 N8 61.43(19) . . ?
C9 N1 C7 106.7(6) . . ?
C9 N1 Eu1 118.8(5) . . ?
C7 N1 Eu1 132.4(5) . . ?
C70 N5 C66 117.1(6) . . ?
C70 N5 Eu2 122.2(5) . . ?
C66 N5 Eu2 120.5(5) . . ?
C52 C50 C51 117.4(7) . . ?
C52 C50 C49 119.3(7) . . ?
C51 C50 C49 123.2(7) . . ?
C40 C39 C41 117.6(7) . . ?
C40 C39 C38 122.7(7) . . ?
C41 C39 C38 119.7(7) . . ?
C15 N3 C17 106.7(6) . . ?
C15 N3 Eu1 118.6(5) . . ?
C17 N3 Eu1 133.3(5) . . ?
C127 N9 C129 107.2(6) . . ?
C127 N9 Eu3 118.6(5) . . ?
C129 N9 Eu3 133.4(5) . . ?
C166 C164 C162 119.9(8) . . ?
C166 C164 H164 120.1 . . ?
C162 C164 H164 120.1 . . ?
C65 N4 C63 106.9(6) . . ?
C65 N4 Eu2 119.7(5) . . ?
C63 N4 Eu2 132.7(5) . . ?
C137 O19 Eu3 136.3(5) . . ?
C38 O6 Eu1 135.9(5) . . ?
C47 O7 Eu1 131.3(5) . . ?
C65 O9 C64 104.2(6) . . ?
C27 O4 Eu1 141.6(4) . . ?
C25 O3 Eu1 134.6(4) . . ?
C49 O8 Eu1 135.4(5) . . ?
C81 O11 Eu2 135.9(5) . . ?
C15 O2 C16 105.6(6) . . ?
C161 O24 Eu3 135.2(4) . . ?
C103 O15 Eu2 128.4(4) . . ?
C150 O22 Eu3 137.7(5) . . ?
C94 O14 Eu2 136.0(4) . . ?
C36 O5 Eu1 131.5(5) . . ?
C92 O13 Eu2 130.5(5) . . ?
C139 O20 Eu3 140.3(5) . . ?
C71 O10 C72 104.9(7) . . ?
C83 O12 Eu2 141.4(5) . . ?
C105 O16 Eu2 137.0(5) . . ?
C127 O18 C128 105.0(6) . . ?
C148 O21 Eu3 134.7(5) . . ?
C9 O1 C8 104.6(6) . . ?
C159 O23 Eu3 129.9(5) . . ?
C121 O17 C120 103.9(7) . . ?
C121 N7 C119 106.4(6) . . ?
C121 N7 Eu3 118.7(5) . . ?
C119 N7 Eu3 134.7(5) . . ?
C96 C95 C97 118.9(7) . . ?
C96 C95 C94 123.5(7) . . ?
C97 C95 C94 117.6(6) . . ?
C10 N2 C14 117.6(6) . . ?
C10 N2 Eu1 120.5(5) . . ?
C14 N2 Eu1 120.9(5) . . ?
C71 N6 C73 106.4(7) . . ?
C71 N6 Eu2 119.1(5) . . ?
C73 N6 Eu2 131.0(5) . . ?
C92 C93 C94 121.9(7) . . ?
C92 C93 H93 119.1 . . ?
C94 C93 H93 119.1 . . ?
C163 C162 C164 117.5(7) . . ?
C163 C162 C161 124.0(6) . . ?
C164 C162 C161 118.5(7) . . ?
F18 C102 F16 105.6(8) . . ?
F18 C102 F17 105.9(8) . . ?
F16 C102 F17 104.2(7) . . ?
F18 C102 C103 113.7(7) . . ?
F16 C102 C103 111.6(7) . . ?
F17 C102 C103 114.9(7) . . ?
O6 C38 C37 124.4(7) . . ?
O6 C38 C39 117.3(6) . . ?
C37 C38 C39 118.2(6) . . ?
C107 C106 C108 118.5(7) . . ?
C107 C106 C105 119.9(7) . . ?
C108 C106 C105 121.5(7) . . ?
C162 C163 C165 121.4(7) . . ?
C162 C163 H163 119.3 . . ?
C165 C163 H163 119.3 . . ?
C117 C118 C116 119.9(10) . . ?
C117 C118 C119 122.9(7) . . ?
C116 C118 C119 117.1(9) . . ?
O14 C94 C93 124.5(6) . . ?
O14 C94 C95 116.3(6) . . ?
C93 C94 C95 119.1(6) . . ?
C153 C151 C152 118.8(7) . . ?
C153 C151 C150 122.4(7) . . ?
C152 C151 C150 118.8(7) . . ?
C106 C107 C109 122.1(8) . . ?
C106 C107 H107 119.0 . . ?
C109 C107 H107 119.0 . . ?
C29 C28 C30 118.7(8) . . ?
C29 C28 C27 118.5(7) . . ?
C30 C28 C27 122.6(8) . . ?
C53 C51 C50 120.6(7) . . ?
C53 C51 H51 119.7 . . ?
C50 C51 H51 119.7 . . ?
N7 C119 C120 103.0(7) . . ?
N7 C119 C118 112.4(7) . . ?
C120 C119 C118 112.4(7) . . ?
N7 C119 H119 109.6 . . ?
C120 C119 H119 109.6 . . ?
C118 C119 H119 109.6 . . ?
C124 C123 C122 118.2(9) . . ?
C124 C123 H123 120.9 . . ?
C122 C123 H123 120.9 . . ?
C141 C140 C142 116.4(8) . . ?
C141 C140 C139 119.7(7) . . ?
C142 C140 C139 123.9(8) . . ?
C122 N8 C126 118.3(7) . . ?
C122 N8 Eu3 120.6(5) . . ?
C126 N8 Eu3 120.5(5) . . ?
C62 C61 C59 120.1(9) . . ?
C62 C61 H61 119.9 . . ?
C59 C61 H61 119.9 . . ?
C68 C69 C70 118.3(9) . . ?
C68 C69 H69 120.9 . . ?
C70 C69 H69 120.9 . . ?
N9 C129 C130 112.7(6) . . ?
N9 C129 C128 102.8(7) . . ?
C130 C129 C128 112.5(7) . . ?
N9 C129 H129 109.6 . . ?
C130 C129 H129 109.6 . . ?
C128 C129 H129 109.6 . . ?
C164 C166 C167 121.8(8) . . ?
C164 C166 H166 119.1 . . ?
C167 C166 H166 119.1 . . ?
C43 C41 C39 121.4(7) . . ?
C43 C41 H41 119.3 . . ?
C39 C41 H41 119.3 . . ?
O8 C49 C48 123.9(7) . . ?
O8 C49 C50 115.8(7) . . ?
C48 C49 C50 120.3(7) . . ?
N3 C17 C18 112.4(6) . . ?
N3 C17 C16 103.1(6) . . ?
C18 C17 C16 115.0(7) . . ?
N3 C17 H17 108.7 . . ?
C18 C17 H17 108.7 . . ?
C16 C17 H17 108.7 . . ?
O15 C103 C104 129.5(7) . . ?
O15 C103 C102 112.7(7) . . ?
C104 C103 C102 117.8(7) . . ?
N3 C15 O2 119.0(7) . . ?
N3 C15 C14 124.0(7) . . ?
O2 C15 C14 117.0(7) . . ?
N5 C70 C69 123.5(8) . . ?
N5 C70 C71 113.2(7) . . ?
C69 C70 C71 123.3(8) . . ?
N4 C65 O9 119.2(8) . . ?
N4 C65 C66 123.9(7) . . ?
O9 C65 C66 116.9(7) . . ?
C50 C52 C54 121.6(7) . . ?
C50 C52 H52 119.2 . . ?
C54 C52 H52 119.2 . . ?
C99 C97 C95 119.8(8) . . ?
C99 C97 H97 120.1 . . ?
C95 C97 H97 120.1 . . ?
C28 C29 C31 122.2(9) . . ?
C28 C29 H29 118.9 . . ?
C31 C29 H29 118.9 . . ?
C132 C130 C131 118.0(9) . . ?
C132 C130 C129 121.6(8) . . ?
C131 C130 C129 120.2(8) . . ?
N2 C14 C13 122.9(8) . . ?
N2 C14 C15 113.0(7) . . ?
C13 C14 C15 124.1(8) . . ?
C124 C125 C126 118.6(9) . . ?
C124 C125 H125 120.7 . . ?
C126 C125 H125 120.7 . . ?
N2 C10 C11 122.6(8) . . ?
N2 C10 C9 112.9(6) . . ?
C11 C10 C9 124.5(7) . . ?
N1 C7 C6 112.8(7) . . ?
N1 C7 C8 102.5(7) . . ?
C6 C7 C8 112.9(7) . . ?
N1 C7 H7 109.5 . . ?
C6 C7 H7 109.5 . . ?
C8 C7 H7 109.5 . . ?
C74 C73 N6 116.5(7) . . ?
C74 C73 C72 112.4(7) . . ?
N6 C73 C72 101.7(6) . . ?
C74 C73 H73 108.6 . . ?
N6 C73 H73 108.6 . . ?
C72 C73 H73 108.6 . . ?
C57 C58 C60 120.9(10) . . ?
C57 C58 H58 119.5 . . ?
C60 C58 H58 119.5 . . ?
C86 C84 C85 118.1(7) . . ?
C86 C84 C83 125.1(8) . . ?
C85 C84 C83 116.7(7) . . ?
C125 C124 C123 119.7(8) . . ?
C125 C124 H124 120.1 . . ?
C123 C124 H124 120.1 . . ?
C33 C31 C29 119.1(10) . . ?
C33 C31 H31 120.5 . . ?
C29 C31 H31 120.5 . . ?
O9 C64 C63 104.3(7) . . ?
O9 C64 H64A 110.9 . . ?
C63 C64 H64A 110.9 . . ?
O9 C64 H64B 110.9 . . ?
C63 C64 H64B 110.9 . . ?
H64A C64 H64B 108.9 . . ?
C130 C132 C134 121.7(10) . . ?
C130 C132 H132 119.2 . . ?
C134 C132 H132 119.2 . . ?
F19 C136 F20 107.8(10) . . ?
F19 C136 F21 104.9(10) . . ?
F20 C136 F21 105.4(8) . . ?
F19 C136 C137 111.3(8) . . ?
F20 C136 C137 115.8(9) . . ?
F21 C136 C137 110.9(8) . . ?
O5 C36 C37 130.4(7) . . ?
O5 C36 C35 111.1(6) . . ?
C37 C36 C35 118.4(7) . . ?
N4 C63 C62 111.8(7) . . ?
N4 C63 C64 101.3(7) . . ?
C62 C63 C64 115.3(7) . . ?
N4 C63 H63 109.4 . . ?
C62 C63 H63 109.4 . . ?
C64 C63 H63 109.4 . . ?
C5 C6 C4 118.6(9) . . ?
C5 C6 C7 122.9(8) . . ?
C4 C6 C7 118.5(9) . . ?
C12 C11 C10 119.6(8) . . ?
C12 C11 H11 120.2 . . ?
C10 C11 H11 120.2 . . ?
C57 C59 C61 121.0(9) . . ?
C57 C59 H59 119.5 . . ?
C61 C59 H59 119.5 . . ?
O3 C25 C26 130.2(7) . . ?
O3 C25 C24 112.0(6) . . ?
C26 C25 C24 117.7(7) . . ?
C36 C37 C38 122.7(7) . . ?
C36 C37 H37 118.7 . . ?
C38 C37 H37 118.7 . . ?
C3 C5 C6 120.7(10) . . ?
C3 C5 H5 119.6 . . ?
C6 C5 H5 119.6 . . ?
C87 C85 C84 118.5(8) . . ?
C87 C85 H85 120.8 . . ?
C84 C85 H85 120.8 . . ?
C159 C160 C161 123.9(7) . . ?
C159 C160 H160 118.0 . . ?
C161 C160 H160 118.0 . . ?
C52 C54 C55 121.2(8) . . ?
C52 C54 H54 119.4 . . ?
C55 C54 H54 119.4 . . ?
F3 C24 F1 105.7(7) . . ?
F3 C24 F2 106.4(7) . . ?
F1 C24 F2 106.8(7) . . ?
F3 C24 C25 111.7(7) . . ?
F1 C24 C25 111.1(7) . . ?
F2 C24 C25 114.6(6) . . ?
C103 C104 C105 121.7(7) . . ?
C103 C104 H104 119.2 . . ?
C105 C104 H104 119.2 . . ?
C135 C133 C131 119.8(10) . . ?
C135 C133 H133 120.1 . . ?
C131 C133 H133 120.1 . . ?
C151 C153 C155 120.1(9) . . ?
C151 C153 H153 119.9 . . ?
C155 C153 H153 119.9 . . ?
C47 C48 C49 122.5(7) . . ?
C47 C48 H48 118.7 . . ?
C49 C48 H48 118.7 . . ?
N6 C71 O10 119.2(7) . . ?
N6 C71 C70 123.1(7) . . ?
O10 C71 C70 117.7(7) . . ?
O16 C105 C104 123.4(7) . . ?
O16 C105 C106 115.6(7) . . ?
C104 C105 C106 121.0(6) . . ?
O22 C150 C149 123.1(7) . . ?
O22 C150 C151 116.6(7) . . ?
C149 C150 C151 120.2(7) . . ?
C143 C141 C140 121.9(8) . . ?
C143 C141 H141 119.1 . . ?
C140 C141 H141 119.1 . . ?
F25 C158 F27 103.3(9) . . ?
F26A C158 F27A 106.4(11) . . ?
F26A C158 F25A 114.2(12) . . ?
F27A C158 F25A 99.9(11) . . ?
F25 C158 F26 103.9(9) . . ?
F27 C158 F26 106.5(9) . . ?
F25 C158 C159 116.7(9) . . ?
F26A C158 C159 117.2(10) . . ?
F27 C158 C159 110.9(8) . . ?
F27A C158 C159 110.5(9) . . ?
F25A C158 C159 107.3(9) . . ?
F26 C158 C159 114.5(8) . . ?
C76 C74 C75 117.0(8) . . ?
C76 C74 C73 120.7(8) . . ?
C75 C74 C73 122.3(8) . . ?
C118 C117 C115 122.3(9) . . ?
C118 C117 H117 118.9 . . ?
C115 C117 H117 118.9 . . ?
C59 C57 C58 119.2(9) . . ?
C59 C57 H57 120.4 . . ?
C58 C57 H57 120.4 . . ?
C111 C112 H11A 109.5 . . ?
C111 C112 H11B 109.5 . . ?
H11A C112 H11B 109.5 . . ?
C111 C112 H11C 109.5 . . ?
H11A C112 H11C 109.5 . . ?
H11B C112 H11C 109.5 . . ?
N8 C126 C125 122.3(8) . . ?
N8 C126 C127 113.8(7) . . ?
C125 C126 C127 123.8(7) . . ?
O11 C81 C82 129.7(8) . . ?
O11 C81 C80 112.8(7) . . ?
C82 C81 C80 117.4(8) . . ?
O23 C159 C160 129.8(7) . . ?
O23 C159 C158 114.0(7) . . ?
C160 C159 C158 116.2(7) . . ?
O13 C92 C93 130.8(7) . . ?
O13 C92 C91 114.1(6) . . ?
C93 C92 C91 115.2(6) . . ?
O10 C72 C73 105.7(7) . . ?
O10 C72 H72A 110.6 . . ?
C73 C72 H72A 110.6 . . ?
O10 C72 H72B 110.6 . . ?
C73 C72 H72B 110.6 . . ?
H72A C72 H72B 108.7 . . ?
C79 C78 C76 121.0(10) . . ?
C79 C78 H78 119.5 . . ?
C76 C78 H78 119.5 . . ?
O1 C8 C7 105.8(7) . . ?
O1 C8 H8A 110.6 . . ?
C7 C8 H8A 110.6 . . ?
O1 C8 H8B 110.6 . . ?
C7 C8 H8B 110.6 . . ?
H8A C8 H8B 108.7 . . ?
C12 C13 C14 118.6(8) . . ?
C12 C13 H13 120.7 . . ?
C14 C13 H13 120.7 . . ?
C81 C82 C83 120.8(8) . . ?
C81 C82 H82 119.6 . . ?
C83 C82 H82 119.6 . . ?
C137 C138 C139 121.6(7) . . ?
C137 C138 H138 119.2 . . ?
C139 C138 H138 119.2 . . ?
N1 C9 O1 119.9(8) . . ?
N1 C9 C10 123.9(7) . . ?
O1 C9 C10 116.2(7) . . ?
C66 C67 C68 118.7(8) . . ?
C66 C67 H67 120.6 . . ?
C68 C67 H67 120.6 . . ?
N9 C127 O18 117.9(7) . . ?
N9 C127 C126 124.5(6) . . ?
O18 C127 C126 117.6(7) . . ?
C154 C152 C151 120.1(8) . . ?
C154 C152 H152 120.0 . . ?
C151 C152 H152 120.0 . . ?
O18 C128 C129 105.2(6) . . ?
O18 C128 H12A 110.7 . . ?
C129 C128 H12A 110.7 . . ?
O18 C128 H12B 110.7 . . ?
C129 C128 H12B 110.7 . . ?
H12A C128 H12B 108.8 . . ?
O24 C161 C160 122.8(7) . . ?
O24 C161 C162 117.6(6) . . ?
C160 C161 C162 119.6(7) . . ?
C113 C115 C117 118.2(12) . . ?
C113 C115 H115 120.9 . . ?
C117 C115 H115 120.9 . . ?
F4 C35 F6 109.5(8) . . ?
F4 C35 F5 108.6(7) . . ?
F6 C35 F5 105.6(8) . . ?
F4 C35 C36 110.6(8) . . ?
F6 C35 C36 111.3(6) . . ?
F5 C35 C36 111.0(7) . . ?
C2 C4 C6 119.1(12) . . ?
C2 C4 H4 120.4 . . ?
C6 C4 H4 120.4 . . ?
F22A C147 F24A 105.2(12) . . ?
F22A C147 F23A 117.1(12) . . ?
F24A C147 F23A 102.6(13) . . ?
F23 C147 F22 111.8(10) . . ?
F23 C147 F24 110.9(10) . . ?
F22 C147 F24 99.8(9) . . ?
F23 C147 C148 114.7(9) . . ?
F22A C147 C148 106.1(11) . . ?
F24A C147 C148 112.2(10) . . ?
F23A C147 C148 113.6(10) . . ?
F22 C147 C148 110.9(9) . . ?
F24 C147 C148 107.7(8) . . ?
C165 C167 C166 118.3(8) . . ?
C165 C167 C168 121.1(9) . . ?
C166 C167 C168 120.6(8) . . ?
N8 C122 C123 122.8(8) . . ?
N8 C122 C121 114.4(7) . . ?
C123 C122 C121 122.8(8) . . ?
C98 C100 C99 117.0(7) . . ?
C98 C100 C101 119.8(8) . . ?
C99 C100 C101 123.0(8) . . ?
C100 C101 H10A 109.5 . . ?
C100 C101 H10B 109.5 . . ?
H10A C101 H10B 109.5 . . ?
C100 C101 H10C 109.5 . . ?
H10A C101 H10C 109.5 . . ?
H10B C101 H10C 109.5 . . ?
C167 C165 C163 121.1(8) . . ?
C167 C165 H165 119.5 . . ?
C163 C165 H165 119.5 . . ?
O20 C139 C138 123.2(7) . . ?
O20 C139 C140 115.4(7) . . ?
C138 C139 C140 121.4(7) . . ?
O2 C16 C17 104.9(6) . . ?
O2 C16 H16A 110.8 . . ?
C17 C16 H16A 110.8 . . ?
O2 C16 H16B 110.8 . . ?
C17 C16 H16B 110.8 . . ?
H16A C16 H16B 108.8 . . ?
O12 C83 C82 121.8(7) . . ?
O12 C83 C84 118.3(7) . . ?
C82 C83 C84 119.9(8) . . ?
C1 C2 C4 121.6(13) . . ?
C1 C2 H2 119.2 . . ?
C4 C2 H2 119.2 . . ?
C97 C99 C100 122.3(9) . . ?
C97 C99 H99 118.8 . . ?
C100 C99 H99 118.8 . . ?
C130 C131 C133 120.0(10) . . ?
C130 C131 H131 120.0 . . ?
C133 C131 H131 120.0 . . ?
C98 C96 C95 119.5(8) . . ?
C98 C96 H96 120.2 . . ?
C95 C96 H96 120.2 . . ?
C106 C108 C110 119.9(7) . . ?
C106 C108 H108 120.1 . . ?
C110 C108 H108 120.1 . . ?
N5 C66 C67 122.7(8) . . ?
N5 C66 C65 111.9(6) . . ?
C67 C66 C65 125.4(7) . . ?
C42 C40 C39 119.7(8) . . ?
C42 C40 H40 120.1 . . ?
C39 C40 H40 120.1 . . ?
O21 C148 C149 128.0(8) . . ?
O21 C148 C147 113.0(7) . . ?
C149 C148 C147 118.9(7) . . ?
C141 C143 C145 121.5(9) . . ?
C141 C143 H143 119.3 . . ?
C145 C143 H143 119.3 . . ?
C167 C168 H16C 109.5 . . ?
C167 C168 H16D 109.5 . . ?
H16C C168 H16D 109.5 . . ?
C167 C168 H16E 109.5 . . ?
H16C C168 H16E 109.5 . . ?
H16D C168 H16E 109.5 . . ?
C74 C76 C78 120.3(8) . . ?
C74 C76 H76 119.8 . . ?
C78 C76 H76 119.8 . . ?
C44 C43 C41 121.1(8) . . ?
C44 C43 H43 119.5 . . ?
C41 C43 H43 119.5 . . ?
C61 C62 C60 119.3(8) . . ?
C61 C62 C63 122.1(8) . . ?
C60 C62 C63 118.4(8) . . ?
C1 C3 C5 119.8(11) . . ?
C1 C3 H3 120.1 . . ?
C5 C3 H3 120.1 . . ?
O17 C120 C119 105.7(6) . . ?
O17 C120 H12C 110.6 . . ?
C119 C120 H12C 110.6 . . ?
O17 C120 H12D 110.6 . . ?
C119 C120 H12D 110.6 . . ?
H12C C120 H12D 108.7 . . ?
C145 C144 C142 122.0(8) . . ?
C145 C144 H144 119.0 . . ?
C142 C144 H144 119.0 . . ?
C140 C142 C144 121.6(9) . . ?
C140 C142 H142 119.2 . . ?
C144 C142 H142 119.2 . . ?
C11 C12 C13 118.7(8) . . ?
C11 C12 H12 120.7 . . ?
C13 C12 H12 120.7 . . ?
C69 C68 C67 119.7(8) . . ?
C69 C68 H68 120.2 . . ?
C67 C68 H68 120.2 . . ?
O4 C27 C26 123.7(7) . . ?
O4 C27 C28 116.2(6) . . ?
C26 C27 C28 120.1(7) . . ?
C148 C149 C150 124.8(7) . . ?
C148 C149 H149 117.6 . . ?
C150 C149 H149 117.6 . . ?
C28 C30 C32 118.3(10) . . ?
C28 C30 H30 120.9 . . ?
C32 C30 H30 120.9 . . ?
C51 C53 C55 123.4(7) . . ?
C51 C53 H53 118.3 . . ?
C55 C53 H53 118.3 . . ?
C89 C88 C86 121.9(9) . . ?
C89 C88 H88 119.1 . . ?
C86 C88 H88 119.1 . . ?
C107 C109 C111 120.9(8) . . ?
C107 C109 H109 119.5 . . ?
C111 C109 H109 119.5 . . ?
C25 C26 C27 119.5(7) . . ?
C25 C26 H26 120.3 . . ?
C27 C26 H26 120.3 . . ?
F15 C91 F13 107.7(8) . . ?
F15 C91 F14 104.8(8) . . ?
F13 C91 F14 104.5(8) . . ?
F15 C91 C92 114.2(7) . . ?
F13 C91 C92 113.8(7) . . ?
F14 C91 C92 111.0(7) . . ?
N7 C121 O17 119.6(8) . . ?
N7 C121 C122 123.6(7) . . ?
O17 C121 C122 116.7(8) . . ?
O19 C137 C138 128.7(8) . . ?
O19 C137 C136 113.9(8) . . ?
C138 C137 C136 117.4(7) . . ?
C118 C116 C114 118.1(12) . . ?
C118 C116 H116 120.9 . . ?
C114 C116 H116 120.9 . . ?
C111 C110 C108 121.9(7) . . ?
C111 C110 H110 119.1 . . ?
C108 C110 H110 119.1 . . ?
C53 C55 C54 115.9(7) . . ?
C53 C55 C56 123.4(8) . . ?
C54 C55 C56 120.7(8) . . ?
C87 C89 C88 117.2(8) . . ?
C87 C89 C90 121.2(9) . . ?
C88 C89 C90 121.6(9) . . ?
C2 C1 C3 120.1(11) . . ?
C2 C1 H1 119.9 . . ?
C3 C1 H1 119.9 . . ?
C155 C156 C154 119.3(9) . . ?
C155 C156 C157 121.7(10) . . ?
C154 C156 C157 119.0(9) . . ?
C135 C134 C132 120.0(10) . . ?
C135 C134 H134 120.0 . . ?
C132 C134 H134 120.0 . . ?
C55 C56 H56A 109.5 . . ?
C55 C56 H56B 109.5 . . ?
H56A C56 H56B 109.5 . . ?
C55 C56 H56C 109.5 . . ?
H56A C56 H56C 109.5 . . ?
H56B C56 H56C 109.5 . . ?
C88 C86 C84 120.3(9) . . ?
C88 C86 H86 119.9 . . ?
C84 C86 H86 119.9 . . ?
C152 C154 C156 120.0(9) . . ?
C152 C154 H154 120.0 . . ?
C156 C154 H154 120.0 . . ?
F10 C80 F11 125.2(14) . . ?
F12A C80 F10A 143.5(15) . . ?
F10 C80 F12 82.3(11) . . ?
F11 C80 F12 104.7(12) . . ?
F12A C80 F11A 88.5(12) . . ?
F10A C80 F11A 69.3(12) . . ?
F10 C80 C81 116.6(11) . . ?
F11 C80 C81 114.3(11) . . ?
F12A C80 C81 110.3(12) . . ?
F10A C80 C81 103.0(12) . . ?
F12 C80 C81 103.3(10) . . ?
F11A C80 C81 103.5(12) . . ?
C62 C60 C58 119.4(9) . . ?
C62 C60 H60 120.3 . . ?
C58 C60 H60 120.3 . . ?
C156 C155 C153 121.7(9) . . ?
C156 C155 H155 119.2 . . ?
C153 C155 H155 119.2 . . ?
C77 C75 C74 123.4(10) . . ?
C77 C75 H75 118.3 . . ?
C74 C75 H75 118.3 . . ?
C33 C32 C30 122.5(11) . . ?
C33 C32 H32 118.8 . . ?
C30 C32 H32 118.8 . . ?
C110 C111 C109 116.7(7) . . ?
C110 C111 C112 121.9(8) . . ?
C109 C111 C112 121.3(8) . . ?
C100 C98 C96 122.4(8) . . ?
C100 C98 H98 118.8 . . ?
C96 C98 H98 118.8 . . ?
C32 C33 C31 119.3(10) . . ?
C32 C33 C34 120.2(12) . . ?
C31 C33 C34 120.5(12) . . ?
C144 C145 C143 116.6(8) . . ?
C144 C145 C146 123.0(9) . . ?
C143 C145 C146 120.4(10) . . ?
C89 C87 C85 123.9(9) . . ?
C89 C87 H87 118.0 . . ?
C85 C87 H87 118.0 . . ?
F8 C46 F9 111.5(11) . . ?
F8 C46 F7 106.4(10) . . ?
F9 C46 F7 101.9(10) . . ?
F8 C46 C47 115.9(9) . . ?
F9 C46 C47 112.0(9) . . ?
F7 C46 C47 108.0(9) . . ?
O7 C47 C48 129.2(7) . . ?
O7 C47 C46 113.1(8) . . ?
C48 C47 C46 117.7(7) . . ?
C145 C146 H14A 109.5 . . ?
C145 C146 H14B 109.5 . . ?
H14A C146 H14B 109.5 . . ?
C145 C146 H14C 109.5 . . ?
H14A C146 H14C 109.5 . . ?
H14B C146 H14C 109.5 . . ?
C134 C135 C133 120.4(11) . . ?
C134 C135 H135 119.8 . . ?
C133 C135 H135 119.8 . . ?
C156 C157 H15A 109.5 . . ?
C156 C157 H15B 109.5 . . ?
H15A C157 H15B 109.5 . . ?
C156 C157 H15C 109.5 . . ?
H15A C157 H15C 109.5 . . ?
H15B C157 H15C 109.5 . . ?
C77 C79 C78 120.3(11) . . ?
C77 C79 H79 119.8 . . ?
C78 C79 H79 119.8 . . ?
C113 C114 C116 120.1(11) . . ?
C113 C114 H114 119.9 . . ?
C116 C114 H114 119.9 . . ?
C89 C90 H90A 109.5 . . ?
C89 C90 H90B 109.5 . . ?
H90A C90 H90B 109.5 . . ?
C89 C90 H90C 109.5 . . ?
H90A C90 H90C 109.5 . . ?
H90B C90 H90C 109.5 . . ?
C115 C113 C114 121.4(12) . . ?
C115 C113 H113 119.3 . . ?
C114 C113 H113 119.3 . . ?
C43 C44 C42 117.9(9) . . ?
C43 C44 C45 120.9(9) . . ?
C42 C44 C45 121.2(9) . . ?
C44 C45 H45A 109.5 . . ?
C44 C45 H45B 109.5 . . ?
H45A C45 H45B 109.5 . . ?
C44 C45 H45C 109.5 . . ?
H45A C45 H45C 109.5 . . ?
H45B C45 H45C 109.5 . . ?
C79 C77 C75 117.7(11) . . ?
C79 C77 H77 121.1 . . ?
C75 C77 H77 121.1 . . ?
C40 C42 C44 122.4(9) . . ?
C40 C42 H42 118.8 . . ?
C44 C42 H42 118.8 . . ?
C33 C34 H34A 109.5 . . ?
C33 C34 H34B 109.5 . . ?
H34A C34 H34B 109.5 . . ?
C33 C34 H34C 109.5 . . ?
H34A C34 H34C 109.5 . . ?
H34B C34 H34C 109.5 . . ?
 
_refine_diff_density_max    1.193
_refine_diff_density_min   -0.535
_refine_diff_density_rms    0.069

_shelx_res_file
;
TITL PhEuMe_0m_a.res in P2(1)
    PhEuMe_0m_a.res
    created by SHELXL-2016/6 at 12:03:54 on 25-Jun-2020
CELL  0.71073  13.0611  38.4799  16.0189   90.000   90.703   90.000
ZERR    6.000   0.0010   0.0031   0.0013    0.000    0.001    0.000
LATT -1
SYMM -X, 1/2+Y, -Z
SFAC C  H  Eu F  N  O
UNIT 336  258  6  54  18  48
L.S. 50
ACTA
BOND $H
FMAP 2
PLAN 5
EADP F10 F10A F11 F11A F12 F12A
EADP F22 F22A F23 F23A F24 F24A
EADP F25 F25A F26 F26A F27 F27A
SADI C18 C19 C18 C20
SADI C80 F10 C80 F10A C80 F11 C80 F11A C80 F12 C80 F12A
SADI C147 F22 C147 F22A C147 F23 C147 F23A C147 F24 C147 F24A
SADI C158 F25 C158 F25A C158 F26 C158 F26A C158 F27 C158 F27A
ISOR 0.001 F25 F26 F27
ISOR 0.001 F22 F23 F24
ISOR 0.001 F10 F11 F12
TEMP 0.000
WGHT    0.000000
FVAR       0.19904   0.58808
AFIX  66
C18   1   -0.091577    0.684744    0.613298    11.00000    0.05542    0.04840 =
         0.04059    0.00643    0.00564   -0.00443
C19   1   -0.195642    0.677928    0.620184    11.00000    0.04641    0.03579 =
         0.14946   -0.01205    0.00794   -0.00914
AFIX  43
H19   2   -0.218541    0.655131    0.624768    11.00000   -1.20000
AFIX  65
C23   1   -0.265482    0.705184    0.620220    11.00000    0.06878    0.05129 =
         0.20899   -0.00375   -0.00396    0.01467
AFIX  43
H23   2   -0.335108    0.700623    0.624828    11.00000   -1.20000
AFIX  65
C21   1   -0.231257    0.739256    0.613370    11.00000    0.09142    0.04542 =
         0.11323    0.01099    0.01267    0.01194
AFIX  43
H21   2   -0.277985    0.757492    0.613394    11.00000   -1.20000
AFIX  65
C22   1   -0.127192    0.746074    0.606483    11.00000    0.09525    0.04866 =
         0.09284   -0.00420   -0.01549   -0.00471
AFIX  43
H22   2   -0.104294    0.768870    0.601900    11.00000   -1.20000
AFIX  65
C20   1   -0.057351    0.718818    0.606447    11.00000    0.07021    0.04244 =
         0.07660    0.00828   -0.02085   -0.00454
AFIX  43
H20   2    0.012275    0.723379    0.601839    11.00000   -1.20000
AFIX   0
PART 1
F22   4    0.618693    0.310408    1.126435    21.00000    0.08626    0.08997 =
         0.07579    0.00301    0.00649   -0.00357
F23   4    0.742441    0.346884    1.156467    21.00000    0.08626    0.08997 =
         0.07579    0.00301    0.00649   -0.00357
F24   4    0.765855    0.290707    1.141662    21.00000    0.08626    0.08997 =
         0.07579    0.00301    0.00649   -0.00357
F10   4    0.776862    0.471777    0.186265    21.00000    0.10025    0.10394 =
         0.10070   -0.00020    0.00478   -0.00131
F11   4    0.673455    0.453154    0.086872    21.00000    0.10025    0.10394 =
         0.10070   -0.00020    0.00478   -0.00131
F12   4    0.763775    0.427411    0.181821    21.00000    0.10025    0.10394 =
         0.10070   -0.00020    0.00478   -0.00131
F25   4    0.668698    0.161917    0.717083    21.00000    0.08075    0.06983 =
         0.07951   -0.00245   -0.00037   -0.00940
F26   4    0.724222    0.169904    0.595290    21.00000    0.08075    0.06983 =
         0.07951   -0.00245   -0.00037   -0.00940
F27   4    0.572793    0.187434    0.633540    21.00000    0.08075    0.06983 =
         0.07951   -0.00245   -0.00037   -0.00940
PART 2
F23A  4    0.790040    0.333549    1.160857   -21.00000    0.08626    0.08997 =
         0.07579    0.00301    0.00649   -0.00357
F24A  4    0.714475    0.287358    1.138056   -21.00000    0.08626    0.08997 =
         0.07579    0.00301    0.00649   -0.00357
F22A  4    0.623811    0.331316    1.123452   -21.00000    0.08626    0.08997 =
         0.07579    0.00301    0.00649   -0.00357
F11A  4    0.658186    0.477578    0.097558   -21.00000    0.10025    0.10394 =
         0.10070   -0.00020    0.00478   -0.00131
F12A  4    0.701203    0.430057    0.113524   -21.00000    0.10025    0.10394 =
         0.10070   -0.00020    0.00478   -0.00131
F10A  4    0.732675    0.491698    0.170845   -21.00000    0.10025    0.10394 =
         0.10070   -0.00020    0.00478   -0.00131
F25A  4    0.722309    0.161344    0.706965   -21.00000    0.08075    0.06983 =
         0.07951   -0.00245   -0.00037   -0.00940
F26A  4    0.667919    0.178442    0.579953   -21.00000    0.08075    0.06983 =
         0.07951   -0.00245   -0.00037   -0.00940
F27A  4    0.575131    0.180758    0.687464   -21.00000    0.08075    0.06983 =
         0.07951   -0.00245   -0.00037   -0.00940
PART 0
EU1   3   -0.026671    0.613643    0.823389    11.00000    0.02398    0.03449 =
         0.02928   -0.00477    0.00506   -0.00063
EU2   3    0.561294    0.462629    0.438511    11.00000    0.02131    0.02731 =
         0.02807    0.00039   -0.00243    0.00217
EU3   3    0.695140    0.282346    0.829559    11.00000    0.02745    0.03196 =
         0.02665    0.00410    0.00088   -0.00095
F1    4   -0.170780    0.675771    1.065766    11.00000    0.07243    0.08751 =
         0.07153   -0.01482    0.01558    0.03763
F2    4   -0.076106    0.657869    1.166149    11.00000    0.05688    0.11315 =
         0.04217   -0.03226    0.01275    0.00227
F3    4   -0.187602    0.624667    1.110993    11.00000    0.05686    0.09393 =
         0.07546   -0.03190    0.03767   -0.02510
F4    4    0.253662    0.522239    0.747227    11.00000    0.06577    0.05040 =
         0.13542    0.01038   -0.02094    0.01203
F5    4    0.265767    0.542547    0.623273    11.00000    0.09002    0.05262 =
         0.12700   -0.01989    0.06650   -0.00122
F6    4    0.125699    0.519990    0.663428    11.00000    0.05553    0.05550 =
         0.08700   -0.02916    0.01447   -0.01097
F7    4   -0.411525    0.622525    0.745617    11.00000    0.05553    0.17247 =
         0.13544   -0.06088   -0.03064   -0.00471
F8    4   -0.444729    0.650079    0.856764    11.00000    0.03605    0.10785 =
         0.22996   -0.08288    0.04123   -0.00417
F9    4   -0.389208    0.598341    0.859456    11.00000    0.06420    0.08569 =
         0.19700    0.00468    0.05426   -0.01994
F13   4    0.178954    0.407704    0.523363    11.00000    0.07580    0.14525 =
         0.17348    0.10341   -0.05874   -0.06576
F14   4    0.236495    0.425859    0.636599    11.00000    0.15958    0.09688 =
         0.08080    0.01734    0.07652   -0.00769
F15   4    0.311838    0.386006    0.575838    11.00000    0.07251    0.05354 =
         0.11273    0.03595    0.02094   -0.00034
F16   4    0.955912    0.455002    0.477585    11.00000    0.06417    0.19772 =
         0.09150   -0.01258   -0.02575    0.08040
F17   4    0.981383    0.476896    0.360150    11.00000    0.05723    0.07686 =
         0.17630    0.03104    0.05978    0.02082
F18   4    0.900901    0.430378    0.371041    11.00000    0.06425    0.05598 =
         0.15723   -0.03040    0.01980    0.00990
F19   4    0.505885    0.285649    0.551492    11.00000    0.12236    0.24895 =
         0.05929   -0.03867   -0.01999    0.01576
F20   4    0.369373    0.309524    0.589431    11.00000    0.09895    0.09283 =
         0.09304   -0.00046   -0.06563    0.01467
F21   4    0.405544    0.259490    0.629358    11.00000    0.15488    0.07974 =
         0.13379    0.01042   -0.09743   -0.02429
N1    5   -0.099851    0.556905    0.893738    11.00000    0.03538    0.04550 =
         0.03056    0.00019    0.00692   -0.00193
N5    5    0.630667    0.428811    0.570808    11.00000    0.02245    0.02871 =
         0.03621    0.00667   -0.00303   -0.00252
C50   1   -0.134466    0.728850    0.847138    11.00000    0.03834    0.04171 =
         0.02777   -0.00624   -0.00560    0.01004
C39   1    0.266061    0.667796    0.703354    11.00000    0.03050    0.03482 =
         0.04246   -0.00213    0.00580    0.00060
N3    5   -0.043631    0.625231    0.660570    11.00000    0.03598    0.03616 =
         0.03228    0.00073    0.00084   -0.00379
N9    5    0.880287    0.260603    0.872468    11.00000    0.03229    0.03843 =
         0.03283   -0.00137   -0.00067    0.00483
C164  1    0.909408    0.321137    0.584006    11.00000    0.03370    0.04791 =
         0.04345   -0.00155    0.00443   -0.00329
AFIX  43
H164  2    0.913048    0.329526    0.638408    11.00000   -1.20000
AFIX   0
N4    5    0.603924    0.398024    0.420637    11.00000    0.03338    0.03407 =
         0.04111   -0.00683   -0.00380    0.00692
O19   6    0.569263    0.282598    0.719280    11.00000    0.03400    0.04858 =
         0.03851    0.00388   -0.00477    0.00829
O6    6    0.120601    0.645402    0.770546    11.00000    0.03232    0.03730 =
         0.03614   -0.00734    0.00776   -0.00615
O7    6   -0.207073    0.617307    0.807547    11.00000    0.02690    0.04080 =
         0.04240   -0.00875    0.00754   -0.00031
O9    6    0.690283    0.350287    0.462282    11.00000    0.04847    0.03574 =
         0.09424   -0.00874   -0.01121    0.01394
O4    6    0.108615    0.610208    0.922651    11.00000    0.02751    0.05372 =
         0.02993   -0.01300    0.00183   -0.00012
O3    6   -0.085427    0.628953    0.960210    11.00000    0.02820    0.05905 =
         0.02511   -0.00763    0.00356    0.00245
O8    6   -0.070895    0.673272    0.820717    11.00000    0.03287    0.03105 =
         0.04745   -0.00601    0.01255    0.00946
O11   6    0.640676    0.457558    0.303458    11.00000    0.03639    0.06636 =
         0.03434   -0.00850    0.00000   -0.01069
O2    6   -0.048189    0.603802    0.528891    11.00000    0.05854    0.05524 =
         0.02879    0.00106    0.00650    0.00257
O24   6    0.788355    0.290462    0.702527    11.00000    0.03578    0.03656 =
         0.02677   -0.00301    0.00134   -0.00385
O15   6    0.745171    0.462947    0.455045    11.00000    0.02494    0.04033 =
         0.03453    0.00851   -0.00060   -0.00182
O22   6    0.810694    0.331217    0.849728    11.00000    0.03319    0.03999 =
         0.03202    0.00169   -0.00243   -0.00455
O14   6    0.420107    0.501322    0.436145    11.00000    0.02103    0.02868 =
         0.05710    0.00140   -0.00204    0.00061
O5    6    0.094344    0.572001    0.772169    11.00000    0.02796    0.03701 =
         0.03806   -0.00528    0.00619   -0.00030
O13   6    0.423306    0.435860    0.516522    11.00000    0.02729    0.03525 =
         0.03845    0.00792    0.00070    0.00224
O20   6    0.599423    0.334999    0.832003    11.00000    0.03538    0.03571 =
         0.04579    0.00920   -0.00124    0.00618
O10   6    0.578889    0.493105    0.724639    11.00000    0.07240    0.06423 =
         0.02796   -0.00307    0.00426    0.00132
O12   6    0.441447    0.444527    0.333265    11.00000    0.03141    0.05058 =
         0.02766   -0.00484   -0.00577   -0.00165
O16   6    0.625287    0.518536    0.401583    11.00000    0.02904    0.03805 =
         0.05559    0.00746    0.00445    0.00149
O18   6    0.985379    0.233378    0.963800    11.00000    0.04904    0.07663 =
         0.03739    0.00651   -0.01132    0.01562
O21   6    0.692732    0.299501    0.974569    11.00000    0.03888    0.04028 =
         0.03489    0.00291    0.00298   -0.00134
O1    6   -0.198670    0.508652    0.882245    11.00000    0.06462    0.05536 =
         0.05056    0.00292    0.00973   -0.02549
O23   6    0.699873    0.227791    0.760477    11.00000    0.04588    0.03589 =
         0.03115    0.00246    0.00049   -0.00423
O17   6    0.447056    0.214747    0.969264    11.00000    0.05635    0.05919 =
         0.06879    0.00814    0.01731   -0.02427
N7    5    0.526006    0.255538    0.889338    11.00000    0.03685    0.04370 =
         0.04070    0.00149    0.00437   -0.00611
C95   1    0.260489    0.527646    0.409087    11.00000    0.02722    0.03395 =
         0.03367   -0.00097    0.00004    0.00518
N2    5   -0.100711    0.563157    0.723735    11.00000    0.02680    0.03837 =
         0.03508   -0.00692    0.00483   -0.00403
N6    5    0.566796    0.495326    0.584109    11.00000    0.02469    0.04125 =
         0.03536   -0.00870    0.00232    0.00366
C93   1    0.275260    0.470761    0.486162    11.00000    0.02252    0.04517 =
         0.04756   -0.00210    0.00837    0.00479
AFIX  43
H93   2    0.204533    0.471319    0.492060    11.00000   -1.20000
AFIX   0
C162  1    0.850841    0.291573    0.565597    11.00000    0.02657    0.02741 =
         0.03130    0.00114   -0.00139    0.00862
C102  1    0.910864    0.460442    0.404465    11.00000    0.03004    0.04548 =
         0.07361   -0.00717    0.00903    0.00146
C38   1    0.196993    0.638206    0.727594    11.00000    0.02742    0.03359 =
         0.03895   -0.00180    0.00223   -0.00036
C106  1    0.704601    0.568018    0.347653    11.00000    0.03586    0.04344 =
         0.03680    0.00325    0.00346   -0.00124
C163  1    0.846196    0.280707    0.482888    11.00000    0.04948    0.03492 =
         0.03521   -0.00342   -0.00040   -0.00165
AFIX  43
H163  2    0.807451    0.261234    0.468910    11.00000   -1.20000
AFIX   0
C118  1    0.378587    0.296414    0.905759    11.00000    0.02783    0.07753 =
         0.04681    0.02475    0.00275   -0.00296
C94   1    0.324497    0.498781    0.445359    11.00000    0.03944    0.02941 =
         0.02607   -0.00468   -0.00116    0.00992
C151  1    0.902734    0.381504    0.883749    11.00000    0.03519    0.03452 =
         0.03338   -0.00109   -0.00594    0.00032
C107  1    0.613232    0.582490    0.326493    11.00000    0.03864    0.04333 =
         0.07077    0.01262    0.00021   -0.00512
AFIX  43
H107  2    0.554653    0.568764    0.327492    11.00000   -1.20000
AFIX   0
C28   1    0.240634    0.612433    1.022781    11.00000    0.02987    0.06301 =
         0.03474    0.00103   -0.00221   -0.00431
C51   1   -0.210165    0.750890    0.878409    11.00000    0.03005    0.05021 =
         0.03752   -0.00116    0.00242    0.00866
AFIX  43
H51   2   -0.274093    0.741912    0.891517    11.00000   -1.20000
AFIX   0
C119  1    0.415817    0.261055    0.873431    11.00000    0.02838    0.08620 =
         0.02729    0.00251    0.00214   -0.01227
AFIX  13
H119  2    0.401373    0.259255    0.813409    11.00000   -1.20000
AFIX   0
C123  1    0.635236    0.194781    1.044030    11.00000    0.08389    0.04343 =
         0.04294    0.00746    0.02137   -0.00419
AFIX  43
H123  2    0.575999    0.185447    1.066576    11.00000   -1.20000
AFIX   0
C140  1    0.500346    0.385653    0.824243    11.00000    0.03575    0.04259 =
         0.03882    0.00977    0.00195    0.00485
N8    5    0.712693    0.231677    0.943497    11.00000    0.04592    0.02778 =
         0.03109    0.00326    0.00956    0.00638
C61   1    0.427505    0.352952    0.398472    11.00000    0.06442    0.05188 =
         0.03491   -0.00281   -0.01106   -0.01239
AFIX  43
H61   2    0.448058    0.357498    0.453181    11.00000   -1.20000
AFIX   0
C69   1    0.680149    0.427120    0.716370    11.00000    0.03844    0.06003 =
         0.04022    0.01523   -0.00352   -0.01220
AFIX  43
H69   2    0.683306    0.438283    0.767830    11.00000   -1.20000
AFIX   0
C129  1    0.983820    0.271269    0.848789    11.00000    0.03045    0.04565 =
         0.04621   -0.00302   -0.00581    0.00327
AFIX  13
H129  2    0.988195    0.296693    0.848439    11.00000   -1.20000
AFIX   0
C166  1    0.962032    0.337904    0.520906    11.00000    0.04320    0.03973 =
         0.06862   -0.00024    0.01311   -0.01115
AFIX  43
H166  2    1.002237    0.357121    0.534156    11.00000   -1.20000
AFIX   0
C41   1    0.233270    0.701906    0.713966    11.00000    0.03515    0.04303 =
         0.05570    0.00346    0.01440    0.00549
AFIX  43
H41   2    0.167342    0.706064    0.732843    11.00000   -1.20000
AFIX   0
C49   1   -0.149805    0.690424    0.835083    11.00000    0.04293    0.04561 =
         0.02864   -0.00475    0.00220    0.01040
C17   1   -0.016536    0.655247    0.606287    11.00000    0.04087    0.04047 =
         0.04632    0.00899    0.00363   -0.00494
AFIX  13
H17   2    0.051577    0.663671    0.622763    11.00000   -1.20000
AFIX   0
C103  1    0.810584    0.479878    0.413664    11.00000    0.03164    0.03482 =
         0.03596   -0.01093    0.00122    0.00495
C15   1   -0.060006    0.599515    0.612230    11.00000    0.02755    0.04909 =
         0.02954    0.00112    0.00429    0.00560
C70   1    0.638783    0.443819    0.646233    11.00000    0.02689    0.05341 =
         0.02400    0.00891    0.00148   -0.01002
C65   1    0.651286    0.382057    0.478021    11.00000    0.02338    0.02775 =
         0.05879   -0.00384   -0.00018    0.00227
C52   1   -0.041728    0.743420    0.828155    11.00000    0.04368    0.04631 =
         0.04921   -0.00786    0.01012    0.00888
AFIX  43
H52   2    0.009894    0.729370    0.807219    11.00000   -1.20000
AFIX   0
C97   1    0.304804    0.548585    0.348739    11.00000    0.02601    0.04803 =
         0.07413    0.01682   -0.00189    0.00586
AFIX  43
H97   2    0.372103    0.544743    0.332833    11.00000   -1.20000
AFIX   0
C29   1    0.303648    0.593482    0.971537    11.00000    0.04084    0.07281 =
         0.05443    0.00214    0.00376    0.00734
AFIX  43
H29   2    0.275868    0.583322    0.923699    11.00000   -1.20000
AFIX   0
C130  1    1.014341    0.257273    0.764547    11.00000    0.01993    0.06413 =
         0.03970    0.00968   -0.00464    0.00277
C14   1   -0.091881    0.565143    0.640803    11.00000    0.02844    0.05364 =
         0.02564   -0.00745    0.00236    0.00105
C125  1    0.816091    0.199951    1.042017    11.00000    0.07733    0.04149 =
         0.03509    0.00287   -0.00204    0.01074
AFIX  43
H125  2    0.880773    0.194453    1.063038    11.00000   -1.20000
AFIX   0
C10   1   -0.131659    0.532838    0.756016    11.00000    0.02445    0.04398 =
         0.04131   -0.00060   -0.00018   -0.00423
C7    1   -0.128848    0.548763    0.980751    11.00000    0.06236    0.04437 =
         0.03471   -0.00223    0.02034   -0.00858
AFIX  13
H7    2   -0.166371    0.568441    1.004303    11.00000   -1.20000
AFIX   0
C73   1    0.510596    0.527240    0.613852    11.00000    0.03810    0.04855 =
         0.05188   -0.01758    0.00298    0.00689
AFIX  13
H73   2    0.436868    0.523355    0.606600    11.00000   -1.20000
AFIX   0
C58   1    0.363543    0.339549    0.238693    11.00000    0.07046    0.10806 =
         0.04685   -0.02121   -0.00120   -0.03420
AFIX  43
H58   2    0.341487    0.335391    0.184182    11.00000   -1.20000
AFIX   0
C84   1    0.324610    0.437182    0.220820    11.00000    0.03438    0.04383 =
         0.03104    0.00367   -0.00532    0.00569
C124  1    0.731072    0.185907    1.075770    11.00000    0.10134    0.04453 =
         0.03866    0.01802    0.00879    0.01277
AFIX  43
H124  2    0.736853    0.170374    1.120055    11.00000   -1.20000
AFIX   0
C31   1    0.406951    0.589067    0.988912    11.00000    0.03129    0.12553 =
         0.05979    0.01245    0.00847    0.01895
AFIX  43
H31   2    0.447406    0.575628    0.954096    11.00000   -1.20000
AFIX   0
C64   1    0.678888    0.346345    0.373376    11.00000    0.06076    0.04960 =
         0.09872   -0.03779   -0.01401    0.01743
AFIX  23
H64A  2    0.654789    0.323209    0.359281    11.00000   -1.20000
H64B  2    0.743358    0.350464    0.345630    11.00000   -1.20000
AFIX   0
C132  1    0.981705    0.225138    0.736665    11.00000    0.05095    0.05515 =
         0.05400   -0.00617    0.00273    0.00815
AFIX  43
H132  2    0.934481    0.212796    0.767960    11.00000   -1.20000
AFIX   0
C136  1    0.445396    0.290366    0.614689    11.00000    0.05843    0.07422 =
         0.05605    0.00749   -0.02109    0.00336
C36   1    0.168464    0.575172    0.723080    11.00000    0.03297    0.03527 =
         0.05078   -0.00851    0.00570    0.00465
C63   1    0.598285    0.374253    0.348069    11.00000    0.04482    0.03885 =
         0.05594   -0.02091   -0.00641    0.00875
AFIX  13
H63   2    0.621275    0.386500    0.298041    11.00000   -1.20000
AFIX   0
C6    1   -0.038030    0.540429    1.035826    11.00000    0.06378    0.03586 =
         0.04485    0.00981   -0.00403   -0.01609
C11   1   -0.153618    0.504414    0.707531    11.00000    0.05250    0.04462 =
         0.04890   -0.00679   -0.00736   -0.01038
AFIX  43
H11   2   -0.176449    0.483956    0.731981    11.00000   -1.20000
AFIX   0
C59   1    0.332835    0.338314    0.382510    11.00000    0.05629    0.08242 =
         0.04787   -0.00269    0.00651   -0.02255
AFIX  43
H59   2    0.290152    0.333020    0.426781    11.00000   -1.20000
AFIX   0
C25   1   -0.042362    0.635683    1.028277    11.00000    0.03422    0.03548 =
         0.03366   -0.00048    0.00618   -0.00220
C37   1    0.220686    0.604373    0.697988    11.00000    0.03454    0.03237 =
         0.05013   -0.00333    0.01999    0.00275
AFIX  43
H37   2    0.273597    0.601850    0.660138    11.00000   -1.20000
AFIX   0
C5    1    0.058488    0.533367    1.004646    11.00000    0.06786    0.04012 =
         0.04587    0.00090   -0.01101   -0.00204
AFIX  43
H5    2    0.069075    0.534245    0.947380    11.00000   -1.20000
AFIX   0
C85   1    0.247209    0.430700    0.278543    11.00000    0.03371    0.06976 =
         0.03786   -0.00452   -0.00644   -0.00336
AFIX  43
H85   2    0.262494    0.428558    0.335166    11.00000   -1.20000
AFIX   0
C160  1    0.752626    0.240758    0.622090    11.00000    0.04894    0.03290 =
         0.03072   -0.00854   -0.00292   -0.00486
AFIX  43
H160  2    0.753026    0.231593    0.568375    11.00000   -1.20000
AFIX   0
C54   1   -0.023067    0.778793    0.839515    11.00000    0.05244    0.04650 =
         0.06674   -0.00279    0.01048   -0.00032
AFIX  43
H54   2    0.040512    0.787874    0.825736    11.00000   -1.20000
AFIX   0
C24   1   -0.118532    0.648551    1.093642    11.00000    0.03460    0.06215 =
         0.03247   -0.01099   -0.00064   -0.00106
C104  1    0.802571    0.512214    0.377668    11.00000    0.02419    0.04062 =
         0.04231   -0.01271    0.00539   -0.00414
AFIX  43
H104  2    0.859754    0.521950    0.352743    11.00000   -1.20000
AFIX   0
C133  1    1.117277    0.261059    0.640631    11.00000    0.04739    0.13952 =
         0.04893    0.01293    0.01882   -0.00471
AFIX  43
H133  2    1.162336    0.273426    0.607343    11.00000   -1.20000
AFIX   0
C153  1    0.906449    0.412186    0.928277    11.00000    0.06336    0.03821 =
         0.06126   -0.01013    0.01493   -0.01510
AFIX  43
H153  2    0.865480    0.415052    0.974851    11.00000   -1.20000
AFIX   0
C48   1   -0.249407    0.675694    0.840288    11.00000    0.02241    0.05323 =
         0.05221   -0.01551    0.00258    0.00758
AFIX  43
H48   2   -0.303829    0.690012    0.854539    11.00000   -1.20000
AFIX   0
C71   1    0.593677    0.478700    0.648957    11.00000    0.03312    0.04733 =
         0.03208   -0.00163    0.00035   -0.00847
C105  1    0.709014    0.531167    0.377574    11.00000    0.03476    0.04384 =
         0.03475   -0.00506    0.00167   -0.00901
C150  1    0.834036    0.352231    0.906858    11.00000    0.02624    0.03337 =
         0.03047   -0.00244   -0.00935    0.00183
C141  1    0.548737    0.398508    0.894612    11.00000    0.04900    0.05034 =
         0.04543    0.00941    0.00637    0.01703
AFIX  43
H141  2    0.598302    0.385015    0.921319    11.00000   -1.20000
AFIX   0
C158  1    0.670808    0.185514    0.659322    11.00000    0.07751    0.05987 =
         0.04409    0.00786    0.00699    0.00191
C74   1    0.538118    0.561218    0.572664    11.00000    0.04009    0.03349 =
         0.05897   -0.01464    0.00280    0.00790
C117  1    0.425031    0.313476    0.970349    11.00000    0.03408    0.06347 =
         0.05961    0.00672    0.01038   -0.00301
AFIX  43
H117  2    0.483707    0.303921    0.994499    11.00000   -1.20000
AFIX   0
C57   1    0.301075    0.331527    0.303259    11.00000    0.05290    0.06639 =
         0.06471   -0.01036   -0.01156   -0.01394
AFIX  43
H57   2    0.237327    0.321504    0.293155    11.00000   -1.20000
AFIX   0
C112  1    0.681286    0.676615    0.280594    11.00000    0.07735    0.05422 =
         0.09317    0.02941    0.01015    0.00427
AFIX 137
H11A  2    0.740238    0.683883    0.249932    11.00000   -1.50000
H11B  2    0.676941    0.689871    0.331196    11.00000   -1.50000
H11C  2    0.620673    0.680331    0.247280    11.00000   -1.50000
AFIX   0
C126  1    0.804600    0.222919    0.974822    11.00000    0.04651    0.03710 =
         0.03280   -0.00287   -0.00027    0.01358
C81   1    0.610688    0.454180    0.231193    11.00000    0.04529    0.08251 =
         0.03680   -0.00495    0.00333   -0.02214
C159  1    0.710636    0.220955    0.684677    11.00000    0.04256    0.03262 =
         0.03807    0.00074   -0.00122   -0.00299
C92   1    0.329585    0.442566    0.517500    11.00000    0.03320    0.03671 =
         0.03192   -0.00205   -0.00040   -0.00507
C72   1    0.536336    0.527083    0.707299    11.00000    0.10534    0.06483 =
         0.05226   -0.02482    0.00466    0.02373
AFIX  23
H72A  2    0.585698    0.545130    0.720741    11.00000   -1.20000
H72B  2    0.475182    0.530925    0.739788    11.00000   -1.20000
AFIX   0
C78   1    0.488557    0.614217    0.507334    11.00000    0.06670    0.06499 =
         0.08004    0.00062    0.01232    0.02266
AFIX  43
H78   2    0.437239    0.628227    0.484744    11.00000   -1.20000
AFIX   0
C8    1   -0.202419    0.517518    0.969167    11.00000    0.05754    0.08157 =
         0.05617    0.01378    0.01464   -0.01857
AFIX  23
H8A   2   -0.180298    0.498058    1.003395    11.00000   -1.20000
H8B   2   -0.271493    0.523864    0.984687    11.00000   -1.20000
AFIX   0
C13   1   -0.110147    0.537321    0.588464    11.00000    0.04168    0.05500 =
         0.03922   -0.00978   -0.00813   -0.00580
AFIX  43
H13   2   -0.101348    0.539414    0.531160    11.00000   -1.20000
AFIX   0
C82   1    0.513930    0.447324    0.200571    11.00000    0.04275    0.09740 =
         0.03298   -0.00125   -0.00170   -0.01208
AFIX  43
H82   2    0.503243    0.445280    0.143276    11.00000   -1.20000
AFIX   0
C138  1    0.478689    0.335769    0.720518    11.00000    0.04227    0.04551 =
         0.04267    0.01107   -0.01049    0.00555
AFIX  43
H138  2    0.426973    0.348300    0.693795    11.00000   -1.20000
AFIX   0
C9    1   -0.141093    0.533883    0.847686    11.00000    0.03075    0.04108 =
         0.04116    0.00029    0.00183   -0.00483
C67   1    0.708485    0.377792    0.629791    11.00000    0.03314    0.04716 =
         0.07562    0.02381   -0.00413    0.00132
AFIX  43
H67   2    0.731998    0.355176    0.622849    11.00000   -1.20000
AFIX   0
C127  1    0.889570    0.239732    0.933537    11.00000    0.03716    0.04120 =
         0.02704   -0.00041   -0.00691    0.01248
C152  1    0.964270    0.377961    0.814315    11.00000    0.05298    0.03765 =
         0.04503    0.00053    0.00383   -0.00581
AFIX  43
H152  2    0.962181    0.357565    0.783195    11.00000   -1.20000
AFIX   0
C128  1    1.050183    0.256834    0.919918    11.00000    0.04324    0.08305 =
         0.04734   -0.01226   -0.01310    0.00254
AFIX  23
H12A  2    1.109338    0.244757    0.898170    11.00000   -1.20000
H12B  2    1.073618    0.275397    0.956392    11.00000   -1.20000
AFIX   0
C161  1    0.795268    0.274282    0.634722    11.00000    0.02864    0.03235 =
         0.02785    0.00275   -0.00968    0.00049
C115  1    0.388179    0.344352    1.001120    11.00000    0.06507    0.06459 =
         0.07419    0.01862    0.03461    0.00101
AFIX  43
H115  2    0.421051    0.355577    1.045327    11.00000   -1.20000
AFIX   0
C35   1    0.204394    0.538905    0.689919    11.00000    0.02564    0.06393 =
         0.07002   -0.00647    0.01902   -0.00094
C4    1   -0.052511    0.538289    1.122034    11.00000    0.10666    0.05475 =
         0.03386    0.00087    0.00597   -0.01906
AFIX  43
H4    2   -0.116324    0.542881    1.144679    11.00000   -1.20000
AFIX   0
C147  1    0.716415    0.319790    1.112899    11.00000    0.07289    0.06849 =
         0.07401   -0.03133    0.02258   -0.01477
C167  1    0.956243    0.326744    0.438493    11.00000    0.04109    0.04893 =
         0.05254    0.00732    0.01957    0.00849
C122  1    0.630207    0.217955    0.977745    11.00000    0.05622    0.03200 =
         0.03799    0.00103    0.01670    0.00066
C100  1    0.149549    0.581773    0.335034    11.00000    0.03723    0.04519 =
         0.04229    0.00705   -0.00492    0.01115
C101  1    0.085378    0.610032    0.293773    11.00000    0.06684    0.05738 =
         0.08335    0.01917   -0.00717    0.03144
AFIX 137
H10A  2    0.055261    0.601218    0.243070    11.00000   -1.50000
H10B  2    0.128114    0.629600    0.281233    11.00000   -1.50000
H10C  2    0.032211    0.617135    0.330943    11.00000   -1.50000
AFIX   0
C165  1    0.898270    0.298335    0.420534    11.00000    0.06528    0.04947 =
         0.03523    0.00085    0.02011    0.01220
AFIX  43
H165  2    0.893300    0.290539    0.365680    11.00000   -1.20000
AFIX   0
C139  1    0.529342    0.350500    0.791437    11.00000    0.03377    0.04791 =
         0.04305    0.01696    0.00119    0.00347
C16   1   -0.009906    0.638671    0.518617    11.00000    0.06862    0.04947 =
         0.04198    0.01196    0.01026    0.00244
AFIX  23
H16A  2   -0.051562    0.651447    0.478560    11.00000   -1.20000
H16B  2    0.060300    0.638354    0.499572    11.00000   -1.20000
AFIX   0
C83   1    0.429907    0.443321    0.255618    11.00000    0.04057    0.03661 =
         0.04146   -0.00030   -0.00118   -0.00767
C2    1    0.029252    0.529263    1.173113    11.00000    0.18095    0.08671 =
         0.04929    0.01424   -0.03851   -0.04187
AFIX  43
H2    2    0.019770    0.527902    1.230464    11.00000   -1.20000
AFIX   0
C99   1    0.249329    0.574770    0.312931    11.00000    0.03698    0.05858 =
         0.08936    0.03595   -0.00140    0.00578
AFIX  43
H99   2    0.279745    0.588395    0.272193    11.00000   -1.20000
AFIX   0
C131  1    1.081638    0.275688    0.715266    11.00000    0.04040    0.08471 =
         0.06640    0.00282   -0.01067   -0.00457
AFIX  43
H131  2    1.103278    0.297726    0.731506    11.00000   -1.20000
AFIX   0
C96   1    0.159960    0.533834    0.431385    11.00000    0.03469    0.05137 =
         0.04636    0.00541   -0.00047    0.00916
AFIX  43
H96   2    0.128616    0.519909    0.471056    11.00000   -1.20000
AFIX   0
C108  1    0.791641    0.588552    0.344769    11.00000    0.03918    0.03987 =
         0.05171    0.01501   -0.00238   -0.00162
AFIX  43
H108  2    0.855477    0.578989    0.356988    11.00000   -1.20000
AFIX   0
C66   1    0.665917    0.395803    0.563660    11.00000    0.03140    0.02924 =
         0.05026    0.01080   -0.00421    0.00009
C40   1    0.363283    0.662723    0.674374    11.00000    0.04511    0.04378 =
         0.15207   -0.01477    0.04924   -0.00122
AFIX  43
H40   2    0.388005    0.640308    0.666548    11.00000   -1.20000
AFIX   0
C148  1    0.737481    0.322867    1.017505    11.00000    0.03392    0.03946 =
         0.02933    0.00200   -0.00554    0.00150
C143  1    0.525947    0.430570    0.926339    11.00000    0.09002    0.06525 =
         0.03956    0.00270    0.00529    0.00777
AFIX  43
H143  2    0.559635    0.438187    0.974441    11.00000   -1.20000
AFIX   0
C168  1    1.010765    0.346841    0.369466    11.00000    0.07896    0.06663 =
         0.07220    0.02192    0.03579    0.00331
AFIX 137
H16C  2    1.030542    0.331043    0.326173    11.00000   -1.50000
H16D  2    1.070601    0.357977    0.392335    11.00000   -1.50000
H16E  2    0.965317    0.364095    0.346635    11.00000   -1.50000
AFIX   0
C76   1    0.463817    0.582069    0.538829    11.00000    0.03999    0.05728 =
         0.05849   -0.00150    0.00726    0.01283
AFIX  43
H76   2    0.396203    0.574500    0.537077    11.00000   -1.20000
AFIX   0
C43   1    0.295954    0.729435    0.697220    11.00000    0.05113    0.03349 =
         0.08193    0.00635    0.01105    0.00037
AFIX  43
H43   2    0.272153    0.751944    0.705373    11.00000   -1.20000
AFIX   0
C62   1    0.491558    0.360838    0.333601    11.00000    0.04140    0.02691 =
         0.04537   -0.00195   -0.00242    0.00311
C3    1    0.138578    0.525092    1.057471    11.00000    0.07762    0.04111 =
         0.09318    0.00496   -0.02718   -0.00032
AFIX  43
H3    2    0.203573    0.521332    1.036187    11.00000   -1.20000
AFIX   0
C120  1    0.365985    0.230365    0.919137    11.00000    0.05222    0.07366 =
         0.05861   -0.01524    0.01502   -0.02506
AFIX  23
H12C  2    0.310962    0.238438    0.954340    11.00000   -1.20000
H12D  2    0.338386    0.213689    0.879419    11.00000   -1.20000
AFIX   0
C144  1    0.404879    0.439617    0.818832    11.00000    0.06002    0.04843 =
         0.09087    0.00240   -0.01175    0.02923
AFIX  43
H144  2    0.355889    0.453220    0.791742    11.00000   -1.20000
AFIX   0
C142  1    0.426815    0.406913    0.787295    11.00000    0.05201    0.05182 =
         0.07097   -0.00104   -0.01502    0.00461
AFIX  43
H142  2    0.391409    0.399037    0.740258    11.00000   -1.20000
AFIX   0
C12   1   -0.141750    0.506307    0.622869    11.00000    0.05542    0.05081 =
         0.04963   -0.01216   -0.00954   -0.01102
AFIX  43
H12   2   -0.154729    0.487075    0.589211    11.00000   -1.20000
AFIX   0
C68   1    0.715652    0.394146    0.707456    11.00000    0.04309    0.07194 =
         0.05105    0.03648   -0.01306   -0.01554
AFIX  43
H68   2    0.744582    0.382530    0.752864    11.00000   -1.20000
AFIX   0
C27   1    0.130221    0.617788    0.995957    11.00000    0.02815    0.03728 =
         0.04334   -0.00011    0.00396   -0.00961
C149  1    0.802553    0.348100    0.990360    11.00000    0.05539    0.04311 =
         0.03564   -0.00696   -0.00416   -0.00756
AFIX  43
H149  2    0.828051    0.363726    1.029723    11.00000   -1.20000
AFIX   0
C30   1    0.282734    0.627945    1.093572    11.00000    0.05095    0.12646 =
         0.04080   -0.00384    0.00725    0.00223
AFIX  43
H30   2    0.242349    0.640924    1.129423    11.00000   -1.20000
AFIX   0
C53   1   -0.191081    0.785197    0.889742    11.00000    0.04961    0.04710 =
         0.03528   -0.00298    0.00022    0.01969
AFIX  43
H53   2   -0.242899    0.799059    0.911063    11.00000   -1.20000
AFIX   0
C88   1    0.197654    0.434421    0.111731    11.00000    0.05128    0.06510 =
         0.04373    0.00447   -0.01836    0.00094
AFIX  43
H88   2    0.181301    0.435151    0.055090    11.00000   -1.20000
AFIX   0
C109  1    0.604528    0.616512    0.303808    11.00000    0.04112    0.06014 =
         0.07509    0.01177   -0.00240    0.00446
AFIX  43
H109  2    0.540543    0.625458    0.289482    11.00000   -1.20000
AFIX   0
C26   1    0.058470    0.631454    1.053143    11.00000    0.03954    0.04569 =
         0.02665   -0.00844    0.00271   -0.01263
AFIX  43
H26   2    0.079215    0.637513    1.106947    11.00000   -1.20000
AFIX   0
C91   1    0.264602    0.414917    0.561919    11.00000    0.03586    0.06011 =
         0.04827    0.02315    0.00353    0.00347
C121  1    0.533032    0.230145    0.941526    11.00000    0.04637    0.04348 =
         0.04000   -0.00715    0.01455   -0.01586
C137  1    0.504278    0.303699    0.690880    11.00000    0.04222    0.05248 =
         0.03148    0.01316   -0.00125   -0.00329
C116  1    0.291119    0.309918    0.869494    11.00000    0.03819    0.11445 =
         0.09052    0.03490   -0.01170    0.00124
AFIX  43
H116  2    0.258278    0.298523    0.825526    11.00000   -1.20000
AFIX   0
C110  1    0.783342    0.623405    0.323613    11.00000    0.04247    0.04489 =
         0.05954    0.01279    0.00476   -0.00612
AFIX  43
H110  2    0.841905    0.637155    0.324188    11.00000   -1.20000
AFIX   0
C55   1   -0.097861    0.800752    0.871098    11.00000    0.06366    0.03179 =
         0.03299    0.00188   -0.00188    0.00731
C89   1    0.120912    0.429710    0.168035    11.00000    0.03661    0.04229 =
         0.06508   -0.01124   -0.01523    0.00627
C1    1    0.122304    0.522390    1.141885    11.00000    0.11113    0.06012 =
         0.08911    0.02636   -0.05773   -0.01982
AFIX  43
H1    2    0.175671    0.515805    1.177450    11.00000   -1.20000
AFIX   0
C156  1    1.031942    0.435816    0.838524    11.00000    0.05441    0.05359 =
         0.08461    0.00386    0.01332   -0.01313
C134  1    1.017292    0.210890    0.663691    11.00000    0.07893    0.08042 =
         0.05430   -0.01906    0.00550    0.00556
AFIX  43
H134  2    0.994420    0.189120    0.646484    11.00000   -1.20000
AFIX   0
C56   1   -0.076757    0.838065    0.884052    11.00000    0.07773    0.04400 =
         0.07181    0.00153    0.00488    0.01229
AFIX 137
H56A  2   -0.096449    0.844610    0.939412    11.00000   -1.50000
H56B  2   -0.115138    0.851466    0.843967    11.00000   -1.50000
H56C  2   -0.004959    0.842385    0.877201    11.00000   -1.50000
AFIX   0
C86   1    0.297982    0.438096    0.136442    11.00000    0.05123    0.06988 =
         0.03535   -0.00180   -0.00641    0.01060
AFIX  43
H86   2    0.348428    0.441212    0.096661    11.00000   -1.20000
AFIX   0
C154  1    1.028801    0.404746    0.791276    11.00000    0.05890    0.05193 =
         0.07211    0.01121    0.01631   -0.01121
AFIX  43
H154  2    1.070090    0.402324    0.744747    11.00000   -1.20000
AFIX   0
C80   1    0.702603    0.457123    0.164105    11.00000    0.15289    0.16519 =
         0.02170    0.00248   -0.03056   -0.04575
C60   1    0.460255    0.353929    0.253120    11.00000    0.05933    0.08346 =
         0.05078   -0.02368   -0.00006   -0.00775
AFIX  43
H60   2    0.503098    0.358786    0.208668    11.00000   -1.20000
AFIX   0
C155  1    0.971960    0.439076    0.903393    11.00000    0.08229    0.04032 =
         0.08792   -0.01146    0.01382   -0.01532
AFIX  43
H155  2    0.972972    0.459727    0.933553    11.00000   -1.20000
AFIX   0
C75   1    0.637864    0.573032    0.568803    11.00000    0.04898    0.05677 =
         0.10360   -0.00354   -0.01750   -0.00739
AFIX  43
H75   2    0.689829    0.558785    0.589428    11.00000   -1.20000
AFIX   0
C32   1    0.387656    0.623526    1.109561    11.00000    0.04351    0.23438 =
         0.04797   -0.01941   -0.01464   -0.00043
AFIX  43
H32   2    0.416368    0.633766    1.156939    11.00000   -1.20000
AFIX   0
C111  1    0.690798    0.638230    0.301771    11.00000    0.06472    0.03817 =
         0.05006    0.01033    0.01440    0.00046
C98   1    0.106876    0.560711    0.394433    11.00000    0.04390    0.05978 =
         0.05501    0.00368    0.00508    0.02369
AFIX  43
H98   2    0.039651    0.564772    0.410235    11.00000   -1.20000
AFIX   0
C33   1    0.448937    0.604858    1.058479    11.00000    0.04781    0.21867 =
         0.05125    0.00076    0.00698    0.01247
C145  1    0.452506    0.452316    0.887704    11.00000    0.07361    0.04807 =
         0.05557    0.00560    0.01367    0.01111
C87   1    0.148377    0.427584    0.249631    11.00000    0.03207    0.07081 =
         0.06900   -0.01357    0.00346    0.00644
AFIX  43
H87   2    0.097156    0.423782    0.288403    11.00000   -1.20000
AFIX   0
C46   1   -0.380455    0.628639    0.826387    11.00000    0.04159    0.07832 =
         0.10703   -0.01845    0.01442    0.00113
C47   1   -0.268425    0.640946    0.824995    11.00000    0.02654    0.05654 =
         0.03765   -0.00502   -0.00093    0.00513
C146  1    0.432131    0.487542    0.921365    11.00000    0.13976    0.07506 =
         0.07166   -0.00497    0.01818    0.03752
AFIX 137
H14A  2    0.372496    0.497087    0.894276    11.00000   -1.50000
H14B  2    0.489964    0.502283    0.911244    11.00000   -1.50000
H14C  2    0.420754    0.486043    0.980348    11.00000   -1.50000
AFIX   0
C135  1    1.085459    0.228527    0.617041    11.00000    0.07913    0.11147 =
         0.04316   -0.02045   -0.00124   -0.00605
AFIX  43
H135  2    1.110900    0.218531    0.568679    11.00000   -1.20000
AFIX   0
C157  1    1.106627    0.464615    0.813463    11.00000    0.10319    0.06324 =
         0.12820    0.00032    0.03537   -0.03977
AFIX 137
H15A  2    1.087543    0.485977    0.840034    11.00000   -1.50000
H15B  2    1.104305    0.467576    0.753964    11.00000   -1.50000
H15C  2    1.174800    0.458325    0.830697    11.00000   -1.50000
AFIX   0
C79   1    0.586816    0.625800    0.508738    11.00000    0.11846    0.04450 =
         0.08608   -0.00941    0.00816    0.00606
AFIX  43
H79   2    0.601487    0.648239    0.490942    11.00000   -1.20000
AFIX   0
C114  1    0.252967    0.341334    0.900728    11.00000    0.04753    0.10027 =
         0.16359    0.06656    0.02868    0.03668
AFIX  43
H114  2    0.193749    0.350956    0.877657    11.00000   -1.20000
AFIX   0
C90   1    0.010425    0.427843    0.140876    11.00000    0.04291    0.07519 =
         0.10211   -0.00759   -0.02740    0.00875
AFIX 137
H90A  2   -0.028662    0.444467    0.171808    11.00000   -1.50000
H90B  2   -0.015480    0.404910    0.151142    11.00000   -1.50000
H90C  2    0.004886    0.432959    0.082339    11.00000   -1.50000
AFIX   0
C113  1    0.302882    0.357931    0.965344    11.00000    0.08516    0.07620 =
         0.11963    0.02490    0.04783    0.00912
AFIX  43
H113  2    0.277447    0.378949    0.984874    11.00000   -1.20000
AFIX   0
C44   1    0.391620    0.724475    0.669105    11.00000    0.06209    0.04261 =
         0.16952    0.00651    0.05705   -0.00017
C45   1    0.462575    0.755272    0.652887    11.00000    0.10094    0.04893 =
         0.32121    0.00377    0.10673   -0.01535
AFIX 137
H45A  2    0.435114    0.769029    0.607912    11.00000   -1.50000
H45B  2    0.529171    0.746863    0.638207    11.00000   -1.50000
H45C  2    0.468002    0.769266    0.702358    11.00000   -1.50000
AFIX   0
C77   1    0.664103    0.604657    0.536147    11.00000    0.08701    0.07421 =
         0.10821   -0.01231    0.00868   -0.02815
AFIX  43
H77   2    0.732229    0.611485    0.532770    11.00000   -1.20000
AFIX   0
C42   1    0.423875    0.690833    0.656989    11.00000    0.06019    0.04595 =
         0.28041   -0.01076    0.09563   -0.00702
AFIX  43
H42   2    0.489123    0.687026    0.636262    11.00000   -1.20000
AFIX   0
C34   1    0.564446    0.600966    1.079116    11.00000    0.03937    0.44102 =
         0.10024   -0.05175   -0.01140    0.01911
AFIX 137
H34A  2    0.580559    0.613539    1.129345    11.00000   -1.50000
H34B  2    0.603827    0.610111    1.033924    11.00000   -1.50000
H34C  2    0.580597    0.576834    1.086879    11.00000   -1.50000
AFIX   0
HKLF 4


REM  PhEuMe_0m_a.res in P2(1)
REM R1 =  0.0373 for   24031 Fo > 4sig(Fo)  and  0.0435 for all   26623 data
REM   2069 parameters refined using    101 restraints

END

WGHT      0.0230      0.0000

REM Highest difference peak  1.193,  deepest hole -0.535,  1-sigma level  0.069
Q1    1   0.7368  0.2995  0.8583  11.00000  0.05    1.19
Q2    1   0.6784  0.3561  1.1404  11.00000  0.05    0.73
Q3    1   0.7798  0.4527  0.1851  11.00000  0.05    0.72
Q4    1   0.7628  0.4795  0.1696  11.00000  0.05    0.67
Q5    1   0.6091  0.1885  0.5799  11.00000  0.05    0.61
;
_shelx_res_checksum   53450

_shelx_hkl_file
;
   1   0   0   54.69    3.10
   2   0   0  282.67   14.30
   2   0   0  287.77   13.90
   3   0   0 1735.63   85.39
   3   0   0 1899.51   84.89
   4   0   0  189.98   10.80
   4   0   0  184.08   10.10
   5   0   0    4.10    1.80
   5   0   0    2.80    2.40
   6   0   0  403.36   21.20
   6   0   0  364.86   19.70
   7   0   0 2071.99   98.39
   7   0   0 2028.30   96.89
   8   0   0  733.03   38.90
   8   0   0  755.62   37.20
   9   0   0  222.58   13.60
   9   0   0  234.58   15.70
  10   0   0  139.19   12.70
  11   0   0    9.10    5.50
  12   0   0  206.38   16.70
  13   0   0   14.00    7.50
  14   0   0   12.70    7.40
  15   0   0  353.86   26.70
   1  -1   0 2843.02  135.49
   1  -1   0 2994.20  136.09
   1   1   0 2892.31  136.59
   2  -1   0 1420.16   64.19
   2  -1   0 1390.46   63.99
   2   1   0 1327.17   63.69
   2   1   0 1341.67   64.19
   3  -1   0 5336.27  256.87
   3  -1   0 5670.93  256.27
   3   1   0 5357.06  254.67
   3   1   0 5443.06  257.37
   4  -1   0  104.39    7.00
   4  -1   0  100.99    7.40
   4   1   0  124.89    6.80
   4   1   0  128.59    7.70
   5  -1   0  707.13   36.10
   5  -1   0  704.53   36.70
   5   1   0  794.22   35.90
   5   1   0  757.02   37.00
   6  -1   0 2219.28  100.19
   6  -1   0 2219.58   99.09
   6   1   0 2039.00   98.59
   6   1   0 1916.11   99.79
   7  -1   0  696.03   34.20
   7  -1   0  671.33   35.30
   7   1   0  684.13   33.80
   7   1   0  682.23   35.50
   8  -1   0   57.69    5.90
   8  -1   0   68.29    8.10
   8   1   0   75.39    8.40
   8   1   0   56.09    5.50
   9  -1   0  357.06   20.60
   9  -1   0  367.96   22.50
   9   1   0  407.06   20.60
   9   1   0  376.36   22.50
  10  -1   0  146.09   12.80
  10   1   0  172.68   13.50
  11  -1   0   70.99   10.20
  11   1   0   83.79   11.10
  12  -1   0  344.07   23.40
  12   1   0  342.87   23.10
  13  -1   0   64.79   10.90
  13   1   0   65.79   11.10
  14  -1   0  208.08   18.10
  14   1   0  156.18   16.30
  15  -1   0   42.30   10.20
  15   1   0   28.30    9.30
   1  -2   0 6296.37  290.37
   1  -2   0 6287.97  290.27
   1   2   0 6073.09  289.67
   2  -2   0 1261.77   58.49
   2  -2   0 1219.88   58.39
   2   2   0 1252.97   58.49
   3  -2   0 1201.88   60.39
   3  -2   0 1212.58   60.49
   3   2   0 1363.56   59.79
   3   2   0 1341.57   60.79
   4  -2   0  292.27   16.60
   4  -2   0  277.87   16.80
   4   2   0  362.46   16.20
   4   2   0  359.36   17.40
   5  -2   0  875.11   44.60
   5  -2   0  926.61   44.20
   5   2   0  889.11   44.70
   5   2   0  949.11   43.50
   6  -2   0  499.25   27.10
   6  -2   0  466.85   27.70
   6   2   0  587.64   26.60
   6   2   0  589.34   28.40
   7  -2   0   93.79    7.30
   7  -2   0   95.49    8.40
   7   2   0   83.79    6.30
   7   2   0   89.79    8.10
   8  -2   0  258.37   14.50
   8  -2   0  226.78   15.40
   8   2   0  235.78   13.60
   8   2   0  242.68   15.90
   9  -2   0  244.88   15.00
   9  -2   0  238.68   16.30
   9   2   0  252.27   16.60
   9   2   0  255.57   14.30
  10  -2   0  489.05   26.80
  10  -2   0  491.75   28.80
  10   2   0  519.15   29.20
  11  -2   0   80.39   11.00
  11   2   0   77.49   10.90
  12  -2   0   70.19   10.50
  12   2   0   72.79   10.80
  13  -2   0  212.48   18.00
  13   2   0  189.28   16.90
  14  -2   0   64.59   11.60
  14   2   0   60.19   11.50
  15  -2   0    2.50    6.90
  15   2   0    9.70    7.50
   0  -3   0   -0.70    0.70
   0   3   0    0.10    0.60
   1  -3   0  964.20   45.80
   1   3   0  983.50   45.50
   2  -3   0 1273.27   62.49
   2  -3   0 1288.17   62.19
   2   3   0 1429.46   62.59
   3  -3   0  606.34   29.10
   3  -3   0  626.74   29.30
   3   3   0  572.44   29.30
   3   3   0  585.24   28.20
   4  -3   0 1531.15   75.49
   4  -3   0 1497.95   75.59
   4   3   0 1677.33   74.59
   4   3   0 1680.33   75.99
   5  -3   0   25.10    3.90
   5  -3   0   24.30    3.70
   5   3   0   36.20    3.10
   5   3   0   32.50    4.40
   6  -3   0  144.09    9.70
   6  -3   0  147.19   10.20
   6   3   0  159.58    8.80
   6   3   0  149.88   10.40
   7  -3   0  984.90   47.90
   7  -3   0  985.30   48.70
   7   3   0  926.71   48.70
   7   3   0  988.20   46.80
   8  -3   0  776.12   39.00
   8  -3   0  747.13   40.00
   8   3   0  775.32   40.40
   8   3   0  789.52   37.90
   9  -3   0   18.40    4.30
   9  -3   0   28.60    6.10
   9   3   0   20.90    5.50
  10  -3   0  148.59   12.30
  10  -3   0  131.29   10.20
  10   3   0  130.19   12.10
  11  -3   0  861.11   44.20
  11   3   0  759.42   43.70
  12  -3   0  110.59   13.60
  12   3   0  133.29   14.60
  13  -3   0  207.58   18.20
  13   3   0  220.98   18.10
  14  -3   0   40.00    9.40
  14   3   0   39.60   10.00
  15  -3   0   14.80    8.80
  15   3   0   17.80    8.30
   0  -4   0   71.79    4.20
   0   4   0   71.89    4.00
   1  -4   0 1544.85   67.09
  -1   4   0 1384.66   66.59
   1   4   0 1379.06   66.59
   1   4   0 1417.76   66.69
   2  -4   0  680.13   32.10
   2  -4   0  663.63   31.50
   2   4   0  643.84   31.70
   3  -4   0 1085.29   50.89
  -3  -4   0 1040.80   49.60
   3  -4   0 1067.69   50.49
   4   4   0   89.09    5.00
   4   4   0   84.49    6.30
   5  -4   0  846.92   43.00
   5  -4   0  827.32   43.00
   5   4   0  896.01   43.40
   5   4   0  938.41   41.70
   6  -4   0  316.97   16.90
   6  -4   0  308.57   17.10
   6   4   0  293.67   15.30
   6   4   0  281.77   17.10
   7  -4   0  621.64   32.80
   7  -4   0  637.34   32.30
   7   4   0  610.84   33.00
   7   4   0  645.44   30.90
   8  -4   0  246.38   14.90
   8  -4   0  239.68   14.20
   8   4   0  216.48   15.00
   8   4   0  199.28   12.20
   9  -4   0  366.36   22.20
   9  -4   0  363.46   21.00
   9   4   0  388.86   22.60
  10  -4   0  559.54   30.60
  10  -4   0  498.55   28.50
  10   4   0  537.25   30.50
  11  -4   0  129.49   12.90
  11   4   0  135.49   12.80
  12  -4   0   67.69   10.20
  12   4   0   64.89   10.80
  13  -4   0  103.49   13.40
  13   4   0  127.79   14.70
  14  -4   0  182.98   17.60
  14   4   0  197.38   18.30
  15  -4   0    5.00    6.90
  15   4   0    4.80    7.20
   0  -5   0    0.30    1.10
   0   5   0    0.90    1.20
   1  -5   0 1235.58   58.69
  -1  -5   0 1255.67   58.09
   1   5   0 1225.08   57.99
   1   5   0 1267.67   58.29
  -1   5   0 1238.88   58.19
   2  -5   0 1224.68   58.79
   2  -5   0 1243.38   59.59
  -2  -5   0 1297.07   58.49
   3  -5   0  782.32   36.60
   3  -5   0  805.02   37.30
  -3  -5   0  777.72   35.70
   3   5   0  684.03   36.80
   4  -5   0  437.36   22.30
   4  -5   0  413.96   21.70
  -4  -5   0  435.46   20.60
   4   5   0  430.46   22.10
   5  -5   0  992.00   50.09
   5  -5   0 1024.50   49.99
   5   5   0 1039.60   50.39
   5   5   0 1058.19   48.50
   6  -5   0 1667.23   82.99
   6  -5   0 1717.73   83.09
   6   5   0 1769.72   81.29
   6   5   0 1784.32   83.59
   7  -5   0  512.65   28.10
   7  -5   0  514.65   28.40
   7   5   0  555.74   26.40
   7   5   0  560.94   29.00
   8  -5   0   96.89    8.30
   8  -5   0   87.89    8.20
   8   5   0   85.89    6.10
   8   5   0   85.49    8.90
   9  -5   0  494.65   27.50
   9  -5   0  502.55   28.30
   9   5   0  521.35   28.70
  10  -5   0   73.19    8.50
  10  -5   0   80.19    9.80
  10   5   0   78.89   10.00
  11  -5   0   71.49   10.20
  11   5   0   72.79   10.40
  12  -5   0  208.38   17.00
  12   5   0  191.08   16.90
  13  -5   0  110.59   13.80
  13   5   0  117.89   14.20
  14  -5   0  239.88   19.40
  14   5   0  232.78   20.20
  15  -5   0   45.20   11.20
  15   5   0   73.19   12.60
   0  -6   0 9999.00  460.55
   0   6   0 9677.13  458.75
   1  -6   0  715.23   35.40
  -1  -6   0  763.02   34.90
  -1   6   0  719.73   34.80
   1   6   0  728.13   35.00
   1   6   0  746.23   34.60
   2  -6   0 1944.81   89.69
  -2  -6   0 1959.60   89.59
   2  -6   0 1996.60   90.79
   2   6   0 1809.32   89.99
   3  -6   0  969.30   45.70
   3  -6   0  981.40   46.60
  -3  -6   0  947.71   44.90
   3   6   0  947.31   46.10
   4  -6   0  282.87   15.40
   4  -6   0  273.37   14.80
  -4  -6   0  278.47   13.50
   4   6   0  270.87   15.10
   5  -6   0  616.34   31.60
  -5  -6   0  630.84   29.70
   5  -6   0  618.54   31.20
   5   6   0  620.44   31.60
   6  -6   0  107.49    8.00
   6  -6   0   98.89    7.70
   6   6   0   85.69    8.20
   7  -6   0  438.16   23.20
   7  -6   0  420.86   23.10
   7   6   0  409.96   20.90
   7   6   0  419.96   23.60
   8  -6   0  775.52   40.50
   8  -6   0  758.22   40.00
   8   6   0  789.42   41.00
   8   6   0  809.42   38.00
   9  -6   0  309.97   19.10
   9  -6   0  300.97   18.20
   9   6   0  288.77   19.00
  10  -6   0   54.99    8.30
  10  -6   0   60.49    7.70
  10   6   0   62.69    9.10
  11  -6   0   57.29    9.00
  11  -6   0   60.19    9.20
  11   6   0   74.69   10.40
  12  -6   0  147.99   13.70
  12   6   0  133.89   15.30
  13  -6   0   14.90    7.20
  13   6   0   17.00    7.20
  14  -6   0   27.50    8.30
  14   6   0   24.90    9.10
  15  -6   0  271.47   22.60
  15   6   0  300.67   23.10
   0  -7   0    2.50    2.20
   0   7   0    3.80    1.50
  -1  -7   0  739.73   40.10
   1  -7   0  747.23   40.70
  -1   7   0  928.51   40.30
   1   7   0  906.81   39.90
   1   7   0  914.81   40.40
   2  -7   0  375.66   20.00
   2  -7   0  365.06   18.60
  -2  -7   0  380.56   18.80
   2   7   0  415.86   19.40
   2   7   0  392.26   19.20
   3  -7   0  467.15   23.70
   3  -7   0  492.75   24.80
  -3  -7   0  497.05   23.10
   3   7   0  478.85   24.10
   4  -7   0 1233.28   59.79
   4  -7   0 1204.68   58.89
  -4  -7   0 1221.28   57.69
   4   7   0 1289.47   59.49
   5  -7   0 1513.05   74.59
  -5  -7   0 1576.74   72.49
   5  -7   0 1532.45   73.99
   5   7   0 1584.44   74.59
  -6  -7   0 2340.87  103.79
   6  -7   0 2231.98  105.79
   6  -7   0 2240.18  106.19
   6   7   0 2082.39  105.99
  -7  -7   0  299.17   16.00
   7  -7   0  312.27   18.50
   7  -7   0  315.97   18.30
   7   7   0  363.56   19.30
   8  -7   0  608.34   32.50
   8  -7   0  587.24   32.30
   8   7   0  638.54   33.10
   9  -7   0  174.88   12.80
   9  -7   0  153.38   11.80
   9   7   0  147.89   12.30
  10  -7   0  442.06   25.90
  10  -7   0  444.76   26.80
  10   7   0  488.55   27.60
  11  -7   0   27.60    6.90
  11  -7   0   33.70    6.70
  11   7   0   32.30    8.10
  12  -7   0  523.85   31.00
  12   7   0  505.35   31.20
  13  -7   0   52.19    9.90
  13   7   0   39.50    9.40
  14  -7   0   74.79   12.50
  14   7   0   60.09   11.80
  15  -7   0    9.40    7.20
  15   7   0   18.10    8.00
   0  -8   0  215.88   11.50
   0   8   0  200.28   11.00
   1  -8   0 1862.51   92.59
  -1  -8   0 1888.91   92.09
   1   8   0 2007.30   92.19
   1   8   0 2063.49   91.59
  -1   8   0 2019.70   92.09
  -2  -8   0 3111.99  143.39
   2  -8   0 2996.30  144.49
   2  -8   0 2911.11  143.39
  -2   8   0 3180.38  143.59
   2   8   0 3158.98  143.89
   2   8   0 3168.08  143.69
   3  -8   0  150.68    9.90
   3  -8   0  155.28    8.70
  -3  -8   0  161.78    8.30
   4  -8   0  566.64   28.90
   4  -8   0  558.74   27.80
  -4  -8   0  577.54   26.80
   4   8   0  540.35   28.20
  -5  -8   0 2451.75  113.49
   5  -8   0 2366.66  114.89
   5  -8   0 2409.46  115.89
   5   8   0 2540.35  115.69
  -6  -8   0  376.56   18.40
   6  -8   0  373.16   21.10
   6  -8   0  385.46   20.40
   6   8   0  359.46   20.90
   7  -8   0   22.10    4.90
  -7  -8   0   23.30    2.70
   7  -8   0   20.10    4.50
   7   8   0   32.00    5.60
   8  -8   0   67.09    7.80
   8  -8   0   65.29    7.90
   8   8   0   64.89    8.20
   9  -8   0  127.09   10.40
   9  -8   0  117.39   10.50
   9   8   0  105.69   10.80
  10  -8   0  412.06   24.00
  10  -8   0  429.46   24.80
  10   8   0  378.66   24.90
  11  -8   0  189.98   14.70
  11  -8   0  220.88   16.10
  11   8   0  180.28   15.50
  12  -8   0   54.09    9.20
  12   8   0   63.99   10.20
  13  -8   0  135.89   13.90
  13   8   0  154.38   15.00
  14  -8   0   23.90    8.20
  14   8   0   25.10    9.20
  15  -8   0   28.20    9.40
  15   8   0   23.10    9.20
   0  -9   0    1.20    2.50
   0   9   0    3.20    1.90
  -1  -9   0  892.31   41.10
   1  -9   0  907.11   41.70
   1   9   0  848.92   40.20
  -1   9   0  802.02   40.80
   1   9   0  824.72   40.90
   2  -9   0  422.26   21.00
  -2  -9   0  423.16   21.70
   2  -9   0  397.16   22.60
   2   9   0  480.35   21.80
  -2   9   0  471.55   21.90
   2   9   0  449.36   22.10
   3  -9   0  144.09    7.80
   3  -9   0  154.48    9.50
  -3  -9   0  146.89    7.80
   3   9   0  104.29    8.00
  -4  -9   0  582.74   28.20
   4  -9   0  565.64   29.00
   4  -9   0  568.84   30.40
   4   9   0  650.63   29.90
   5  -9   0  115.29    9.60
  -5  -9   0  129.29    7.10
   5  -9   0  138.99    8.80
   5   9   0  129.59    9.30
   6  -9   0  133.09    9.60
  -6  -9   0  153.58    7.80
   6  -9   0  139.29   10.30
   6   9   0  130.69   10.00
  -7  -9   0  530.05   25.30
   7  -9   0  513.85   27.60
   7  -9   0  510.65   28.30
   7   9   0  523.05   28.20
   8  -9   0  560.24   30.20
   8  -9   0  571.14   30.60
   8   9   0  550.14   30.60
   9  -9   0    8.90    4.10
   9  -9   0   11.10    4.20
   9   9   0    6.40    4.40
  10  -9   0  237.78   16.40
  10  -9   0  232.48   16.70
  10   9   0  244.08   17.30
  11  -9   0  438.26   26.60
  11  -9   0  459.35   27.60
  11   9   0  472.55   28.20
  12  -9   0  127.39   13.10
  12   9   0  114.09   13.60
  13  -9   0   73.89   11.00
  13   9   0   81.09   12.60
  14  -9   0   33.40    8.90
  14   9   0   41.80   10.00
  15  -9   0   45.70   10.50
  15   9   0   41.40   10.40
   0 -10   0 2422.76  109.69
   0  10   0 2247.68  109.19
   1 -10   0 2693.13  133.59
  -1 -10   0 2661.43  132.99
  -1  10   0 3050.19  133.09
   1  10   0 3021.10  132.19
   1  10   0 2818.22  133.09
   2 -10   0  471.55   27.10
  -2 -10   0  517.75   26.30
   2 -10   0  489.35   25.40
   2  10   0  583.14   26.70
   2  10   0  590.54   26.20
  -2  10   0  570.54   26.40
   3 -10   0  149.69    8.60
  -3 -10   0  153.78    8.90
   3 -10   0  155.48   10.40
   3  10   0  174.18    9.50
   3  10   0  172.48    9.70
   4 -10   0   76.49    5.90
   4 -10   0   73.69    7.10
  -4 -10   0   81.49    5.40
   4  10   0  105.49    6.80
   4  10   0  113.59    7.20
  -5 -10   0  907.81   40.70
   5 -10   0  906.81   43.60
   5 -10   0  870.11   42.10
   5  10   0  749.73   42.40
   6 -10   0  256.27   15.10
  -6 -10   0  261.57   13.20
   6 -10   0  284.57   16.40
   6  10   0  247.58   15.60
  -7 -10   0  202.68   11.20
   7 -10   0  197.48   13.00
   7 -10   0  201.08   13.70
   7  10   0  212.68   14.00
   8 -10   0  806.12   42.60
   8 -10   0  812.62   42.10
   8  10   0  842.72   42.80
   9 -10   0  263.67   17.20
   9 -10   0  257.57   16.80
   9  10   0  249.38   17.20
  10 -10   0  131.89   11.60
  10 -10   0  122.69   11.10
  10  10   0  117.99   11.80
  11 -10   0  141.19   12.80
  11 -10   0  112.19   11.50
  11  10   0  133.59   14.20
  12 -10   0   28.70    7.70
  12  10   0   40.00    9.30
  13 -10   0  102.09   13.10
  13  10   0  126.89   14.80
  14 -10   0   63.09   10.90
  14  10   0   73.19   12.20
  15 -10   0   52.49   11.40
  15  10   0   51.09   11.80
   0 -11   0    0.50    2.50
   0  11   0    2.40    1.80
  -1 -11   0 1808.02   88.89
   1 -11   0 1881.51   89.59
  -1  11   0 1924.11   88.79
   1  11   0 1930.61   87.89
   1  11   0 1890.01   88.89
  -2 -11   0  966.20   43.60
   2 -11   0  922.01   44.70
   2 -11   0  946.71   42.40
   2  11   0  851.81   43.10
  -2  11   0  877.91   43.50
   2  11   0  867.51   43.80
  -3 -11   0  242.38   13.00
   3 -11   0  234.28   12.60
   3 -11   0  238.58   14.60
   3  11   0  268.87   13.60
   3  11   0  256.27   13.80
   4 -11   0  148.19    8.80
   4 -11   0  147.49   10.50
  -4 -11   0  159.08    8.70
   4  11   0  151.18    9.70
   4  11   0  150.78    9.50
  -5 -11   0  228.98   11.50
   5 -11   0  196.98   12.40
   5 -11   0  193.78   13.80
   5  11   0  261.27   13.80
   6 -11   0 1733.23   83.29
  -6 -11   0 1728.43   81.39
   6 -11   0 1801.02   84.79
   6  11   0 1710.23   83.89
   7 -11   0  286.37   16.30
   7 -11   0  280.77   17.40
   7  11   0  249.88   16.60
   8 -11   0   84.19    8.40
   8 -11   0   81.19    8.00
   8  11   0   75.09    8.70
   9 -11   0  464.25   26.10
   9 -11   0  429.26   26.40
   9  11   0  487.45   27.00
  10 -11   0  159.48   13.40
  10 -11   0  155.98   13.50
  10  11   0  203.58   14.80
  11 -11   0  248.08   17.60
  11 -11   0  241.38   17.60
  11  11   0  253.67   18.50
  12 -11   0   48.60    8.50
  12 -11   0   40.00    8.40
  12  11   0   31.80    8.40
  13 -11   0  166.68   15.70
  13  11   0  167.18   16.00
  14 -11   0  129.89   15.30
  14  11   0  150.28   16.80
  15 -11   0   35.00    9.60
  15  11   0   37.70   10.90
   0 -12   0 6979.50  314.07
   0  12   0 6542.15  313.47
  -1 -12   0   88.39    6.60
   1 -12   0   93.89    7.20
  -1  12   0   93.49    6.50
   1  12   0   90.49    5.20
   1  12   0   85.79    6.40
   2 -12   0  453.05   21.30
   2 -12   0  445.66   23.80
  -2 -12   0  457.45   22.70
   2  12   0  449.95   22.20
   2  12   0  440.76   22.90
  -2  12   0  448.06   22.70
   3 -12   0  296.77   17.60
   3 -12   0  309.47   15.50
  -3 -12   0  318.27   16.10
   4 -12   0  451.45   25.20
   4 -12   0  455.65   23.20
  -4 -12   0  501.75   23.20
   4  12   0  447.16   24.00
   4  12   0  463.05   24.10
  -5 -12   0  127.59    7.50
   5 -12   0  118.69    9.80
   5 -12   0  114.29    8.00
   5  12   0  129.49    9.20
   5  12   0  127.49    8.70
   6 -12   0  371.86   20.60
   6 -12   0  379.56   22.20
  -6 -12   0  389.86   19.00
   6  12   0  393.36   21.60
   7 -12   0  397.96   21.50
   7 -12   0  383.66   22.80
   7  12   0  372.86   22.00
   8 -12   0  334.87   20.10
   8 -12   0  317.87   18.70
   8  12   0  290.27   19.20
   9 -12   0  117.59   10.40
   9 -12   0   98.79    9.30
   9  12   0  109.29   11.00
  10 -12   0    4.80    4.90
  10 -12   0    5.50    5.00
  10  12   0    4.90    5.10
  11 -12   0  194.68   15.70
  11 -12   0  236.88   16.90
  11  12   0  235.28   17.50
  12 -12   0  139.19   13.00
  12 -12   0  127.69   13.00
  12  12   0  161.48   14.60
  13 -12   0    6.20    5.40
  13  12   0    6.10    7.20
  14 -12   0   46.40    9.80
  15 -12   0  255.97   20.90
  15  12   0  222.08   20.40
   0 -13   0    5.60    2.70
   0  13   0    2.20    2.10
   1 -13   0  338.47   20.50
  -1 -13   0  334.47   19.90
   1  13   0  412.46   20.20
  -1  13   0  419.56   20.00
   1  13   0  409.06   18.70
   2 -13   0   54.59    6.30
   2 -13   0   45.10    3.20
  -2 -13   0   55.69    5.00
  -2  13   0   68.89    5.10
   2  13   0   76.69    5.60
   2  13   0   67.39    4.50
   3 -13   0 1601.34   74.59
   3 -13   0 1552.44   76.99
  -3 -13   0 1603.94   75.29
   3  13   0 1589.84   75.99
   3  13   0 1614.84   75.49
   4 -13   0  458.55   24.30
   4 -13   0  418.06   26.20
  -4 -13   0  491.25   24.40
   4  13   0  534.75   25.70
   4  13   0  558.34   25.60
  -5 -13   0 1299.97   60.19
   5 -13   0 1185.68   60.69
   5 -13   0 1192.38   62.69
   5  13   0 1323.67   61.79
   5  13   0 1355.86   61.99
   6 -13   0  213.48   13.90
   6 -13   0  193.58   11.80
  -6 -13   0  221.98   10.60
   6  13   0  155.08   11.70
   6  13   0  166.08   12.40
   7 -13   0  418.16   23.90
   7 -13   0  394.66   22.10
   7  13   0  394.26   22.80
   7  13   0  404.46   22.10
   8 -13   0  333.17   21.20
   8 -13   0  346.57   20.10
   8  13   0  357.36   21.20
   9 -13   0  347.77   20.60
   9 -13   0  306.37   21.10
   9  13   0  355.76   21.50
  10 -13   0  274.77   18.80
  10 -13   0  298.67   20.30
  10  13   0  326.67   20.60
  11 -13   0  104.59   12.30
  11 -13   0  119.29   11.80
  11  13   0  112.39   13.00
  12 -13   0  481.65   28.50
  12 -13   0  413.76   27.70
  12  13   0  477.35   29.20
  13 -13   0   36.10    8.40
  13  13   0   26.70    8.30
  14 -13   0   89.49   12.50
  14  13   0   58.09   11.50
   0 -14   0  272.67   14.80
   0  14   0  238.18   14.00
  -1 -14   0  694.53   33.40
   1 -14   0  648.04   33.90
  -1  14   0  678.23   33.10
   1  14   0  656.13   33.20
   1  14   0  656.83   31.70
  -2 -14   0 1469.05   72.29
   2 -14   0 1436.96   73.39
   2  14   0 1524.05   72.59
  -2  14   0 1603.34   72.49
   2  14   0 1562.74   71.59
  -3 -14   0   28.10    3.70
   3 -14   0   22.90    4.90
  -3  14   0   13.90    3.00
   3  14   0   13.20    2.90
   3  14   0   16.20    3.50
  -4 -14   0  209.28   11.40
   4 -14   0  192.48   13.30
   4 -14   0  198.18   11.00
   4  14   0  212.78   12.50
   4  14   0  183.68   11.80
   5 -14   0  775.92   41.80
   5 -14   0  744.73   39.50
  -5 -14   0  788.92   39.00
   5  14   0  888.81   40.80
   5  14   0  868.41   40.80
  -6 -14   0  250.87   13.70
   6 -14   0  250.87   17.00
   6 -14   0  239.38   14.70
   6  14   0  275.07   15.60
   6  14   0  290.87   16.20
   7 -14   0   11.50    4.70
   7 -14   0   11.70    3.60
   7  14   0   17.70    4.60
   7  14   0   15.70    4.20
   8 -14   0   49.00    8.10
   8 -14   0   39.90    6.30
   8  14   0   49.99    6.50
   8  14   0   49.20    7.30
   9 -14   0   18.10    5.50
   9 -14   0   32.20    6.80
   9  14   0   42.00    6.00
   9  14   0   36.40    7.10
  10 -14   0  471.15   27.80
  10 -14   0  466.05   26.60
  10  14   0  437.56   27.40
  10  14   0  432.86   25.40
  11 -14   0   36.80    8.10
  11 -14   0   32.70    7.00
  11  14   0   30.70    7.80
  11  14   0   36.20    6.50
  12 -14   0    5.60    5.00
  12 -14   0    5.80    5.70
  12  14   0   -1.40    6.00
  13 -14   0  205.08   17.60
  13  14   0  233.48   19.40
  14 -14   0   28.50    8.80
  14  14   0   41.40   10.30
   0 -15   0   -2.60    2.60
   0  15   0    2.00    2.20
   1 -15   0  869.91   47.50
  -1 -15   0  925.81   47.10
  -1  15   0  992.70   46.90
   1  15   0  979.90   45.30
   1  15   0 1038.30   47.20
  -2 -15   0  216.48   11.80
   2 -15   0  221.48   13.20
   2  15   0  161.28   11.30
  -2  15   0  176.98   11.40
   2  15   0  191.78   10.50
   3 -15   0  967.40   45.50
  -3 -15   0  994.30   46.90
   3 -15   0  943.81   48.50
   3  15   0  966.80   46.70
   3  15   0  971.40   47.50
  -3  15   0  948.91   47.00
  -4 -15   0  987.80   49.30
   4 -15   0  967.00   48.90
   4 -15   0  971.00   51.59
   4  15   0 1144.49   50.29
   4  15   0 1070.19   50.49
  -5 -15   0  257.87   13.50
   5 -15   0  255.67   16.20
   5 -15   0  276.87   13.90
   5  15   0  228.98   14.50
   5  15   0  208.38   14.40
   6 -15   0   17.00    3.50
  -6 -15   0   16.20    3.80
   6 -15   0   23.60    5.60
   6  15   0    7.80    3.30
   6  15   0   13.80    3.80
   7 -15   0  643.24   36.60
   7 -15   0  673.63   34.80
   7  15   0  679.83   35.70
   7  15   0  720.23   35.40
   8 -15   0  437.36   24.70
   8 -15   0  449.16   26.80
   8  15   0  467.95   25.90
   8  15   0  440.36   24.70
   9 -15   0   28.40    5.90
   9 -15   0   30.40    7.30
   9  15   0   26.00    5.50
   9  15   0   35.00    7.30
  10 -15   0  533.25   29.90
  10 -15   0  502.55   30.80
  10  15   0  538.45   29.50
  10  15   0  538.75   31.00
  11 -15   0  414.86   26.90
  11 -15   0  410.36   26.00
  11  15   0  462.85   27.40
  11  15   0  438.96   25.30
  12 -15   0   97.89   11.80
  12 -15   0  118.69   13.50
  12  15   0   95.89   12.80
  13 -15   0  125.39   14.00
  13  15   0  101.49   13.80
  14 -15   0   97.99   15.00
  14  15   0   97.69   14.00
   0 -16   0  875.61   46.10
   0  16   0  987.30   45.80
  -1 -16   0 1234.78   56.49
   1 -16   0 1238.88   57.09
   1  16   0 1098.89   55.99
  -1  16   0 1109.09   55.79
   1  16   0 1109.49   54.19
  -2 -16   0  192.98   12.80
   2 -16   0  200.18   13.80
   2  16   0  234.18   13.30
   2  16   0  236.58   11.90
  -2  16   0  225.58   13.00
   3 -16   0  548.65   27.80
   3 -16   0  513.15   24.10
  -3 -16   0  496.85   25.70
   3  16   0  488.65   25.20
  -3  16   0  484.75   25.80
   3  16   0  479.05   26.10
  -4 -16   0  603.64   28.30
   4 -16   0  560.04   27.40
   4 -16   0  602.64   31.00
   4  16   0  519.05   29.00
   4  16   0  524.75   28.40
   5 -16   0  146.69    9.30
  -5 -16   0  136.39    9.20
   5 -16   0  139.59   11.60
   5  16   0  164.18   10.70
   5  16   0  184.58   10.70
   6 -16   0  154.08   12.20
   6 -16   0  167.48   10.00
   6  16   0  150.08   10.90
   6  16   0  125.19   10.20
   7 -16   0  307.17   18.10
   7 -16   0  321.47   20.50
   7  16   0  317.77   19.20
   7  16   0  346.67   19.10
   8 -16   0  391.46   22.50
   8 -16   0  401.26   24.80
   8  16   0  418.26   23.00
   8  16   0  393.36   23.50
   9 -16   0   46.70    8.60
   9 -16   0   37.50    6.50
   9  16   0   39.70    7.60
   9  16   0   33.40    6.20
  10 -16   0   52.49    8.00
  10 -16   0   70.89   10.20
  10  16   0   50.39    8.60
  10  16   0   48.40    7.20
  11 -16   0   47.10    9.20
  11 -16   0   51.89    8.40
  11  16   0   53.59    8.00
  11  16   0   58.19   10.00
  12 -16   0   49.60    9.20
  12 -16   0   45.30    8.70
  12  16   0   45.70   10.20
  13 -16   0   70.89   16.00
  13  16   0   80.89   12.80
  14  16   0   74.89   12.90
   0 -17   0    3.80    3.20
   1 -17   0 1713.33   80.29
  -1 -17   0 1675.83   79.69
   1  17   0 1616.34   79.29
   1  17   0 1651.73   77.39
  -1  17   0 1631.24   79.19
  -2 -17   0 2599.84  122.19
   2 -17   0 2443.06  123.19
   2  17   0 2610.54  120.89
   2  17   0 2576.94  122.39
  -2  17   0 2703.93  122.19
  -3 -17   0  302.47   16.30
   3 -17   0  281.27   17.80
   3 -17   0  295.27   14.30
   3  17   0  273.57   15.50
  -3  17   0  275.97   16.10
   3  17   0  315.87   16.90
   4 -17   0   74.39    8.60
  -4 -17   0   61.99    5.90
   4 -17   0   66.29    4.70
   4  17   0   62.89    5.80
   4  17   0   58.69    6.60
   5 -17   0   12.80    5.00
  -5 -17   0   11.10    2.90
   5 -17   0   13.60    2.80
   5  17   0    9.30    3.80
   5  17   0   14.20    3.80
   6 -17   0 1109.59   57.19
   6 -17   0 1117.29   60.19
   6  17   0 1257.17   58.69
   6  17   0 1259.27   58.69
   7 -17   0  106.89   11.60
   7 -17   0   92.79    8.00
   7  17   0  100.79    8.70
   7  17   0  104.09    9.10
   8 -17   0   57.59    7.20
   8 -17   0   49.30    8.90
   8  17   0   69.49    7.80
   8  17   0   65.49    8.30
   9 -17   0  684.13   38.80
   9 -17   0  681.63   36.50
   9  17   0  699.13   36.70
   9  17   0  695.23   37.90
  10 -17   0   33.10    8.20
  10 -17   0   27.40    6.50
  10  17   0   48.60    8.40
  10  17   0   58.29    7.90
  11 -17   0   90.09   10.90
  11 -17   0   94.49   13.00
  11  17   0   97.99   10.70
  11  17   0  111.99   13.60
  12 -17   0   43.00    9.30
  12  17   0   44.60    9.40
  13 -17   0  209.48   17.30
  13  17   0  198.08   17.80
  14  17   0   69.49   11.90
   0 -18   0 4044.70  197.28
   0  18   0 4358.96  196.88
  -1 -18   0  311.37   16.60
   1 -18   0  287.67   16.80
  -1  18   0  253.87   15.40
   1  18   0  253.67   15.60
   1  18   0  262.47   13.60
   2 -18   0   27.40    5.40
   2  18   0   18.60    2.80
   2  18   0   17.30    3.90
  -2  18   0   18.20    3.80
   3 -18   0 1655.63   76.29
   3 -18   0 1748.43   80.69
  -3 -18   0 1672.73   78.39
   3  18   0 1537.05   78.79
   3  18   0 1577.04   77.59
  -3  18   0 1647.24   78.49
   4 -18   0  104.99    6.40
  -4 -18   0  104.39    7.80
   4 -18   0   98.39    9.60
   4  18   0  103.99    7.70
   4  18   0  106.89    8.50
  -5 -18   0   18.40    3.40
   5 -18   0   12.90    2.80
   5 -18   0   12.40    4.90
   5  18   0   16.90    4.20
   5  18   0   13.50    3.80
   6 -18   0  274.27   18.30
   6 -18   0  262.27   15.10
   6  18   0  265.17   16.30
   6  18   0  278.17   16.50
   7 -18   0  118.49    9.10
   7 -18   0  131.49   11.80
   7  18   0  115.39   10.40
   7  18   0  144.09   10.50
   8 -18   0  486.15   25.00
   8 -18   0  474.15   27.60
   8  18   0  408.46   25.70
   8  18   0  425.16   25.10
   9 -18   0   64.09    8.00
   9 -18   0   68.39   10.60
   9  18   0   60.99    9.30
   9  18   0   52.29    7.70
  10 -18   0  141.69   15.80
  10  18   0  174.78   14.30
  10  18   0  160.18   13.00
  11 -18   0  110.29   13.30
  11  18   0   72.79    9.60
  11  18   0   82.89   11.80
  12 -18   0   32.10    8.90
  12  18   0   46.10    9.30
  13 -18   0    8.70    6.80
  13  18   0   11.30    6.80
  14  18   0   47.20   10.60
  -1 -19   0  234.78   15.30
   1 -19   0  227.48   15.50
   1  19   0  256.67   12.60
   1  19   0  261.37   14.90
  -1  19   0  253.27   14.80
  -2 -19   0   16.20    4.30
   2 -19   0   17.50    4.90
  -2  19   0   14.90    3.70
   2  19   0   17.30    4.10
   2  19   0   22.40    3.00
   3 -19   0  347.77   17.30
  -3 -19   0  396.76   20.20
   3 -19   0  353.26   21.50
   3  19   0  353.96   20.30
  -3  19   0  349.67   19.90
   3  19   0  375.66   19.10
   4 -19   0  719.73   35.20
   4 -19   0  770.62   39.70
  -4 -19   0  783.92   36.90
   4  19   0  710.83   36.70
   4  19   0  703.13   37.60
   5 -19   0  463.95   22.80
   5 -19   0  442.76   26.40
  -5 -19   0  481.75   23.50
   5  19   0  412.46   24.50
   5  19   0  433.16   24.10
   6 -19   0  138.19   12.30
   6 -19   0  134.59    9.30
   6  19   0  146.89   10.80
   6  19   0  160.38   11.20
   7 -19   0  268.27   19.40
   7 -19   0  272.37   16.10
   7  19   0  291.67   17.60
   7  19   0  292.67   17.80
   8 -19   0  252.77   17.40
   8  19   0  208.98   15.40
   8  19   0  192.78   14.70
   9 -19   0   54.09    9.20
   9  19   0   78.39    9.40
   9  19   0   68.39    9.70
  10 -19   0  142.29   13.90
  10  19   0  141.69   13.60
  10  19   0  143.59   12.00
  11 -19   0  124.29   14.80
  11  19   0  125.09   12.10
  11  19   0  133.09   13.40
  12 -19   0  232.88   18.90
  12  19   0  207.88   17.80
  13 -19   0    8.10    6.80
  13  19   0   19.80    8.50
  14  19   0   35.40   10.40
   0 -20   0  681.93   39.30
   0  20   0  858.51   39.30
  -1 -20   0  314.17   19.20
   1 -20   0  311.87   19.60
  -1  20   0  342.27   18.80
   1  20   0  355.66   16.50
   1  20   0  325.37   18.80
  -2 -20   0 1790.22   79.29
   2 -20   0 1713.93   80.49
   2  20   0 1535.65   78.79
   2  20   0 1581.04   76.99
  -2  20   0 1566.94   78.59
  -3 -20   0  220.18   13.90
   3 -20   0  210.58   15.40
  -3  20   0  225.08   14.00
   3  20   0  258.37   14.70
   3  20   0  232.48   12.90
  -4 -20   0   68.89    6.50
   4 -20   0   69.69    6.30
   4 -20   0   84.79   10.10
   4  20   0   71.19    7.70
   4  20   0   75.09    6.50
  -5 -20   0  420.86   22.10
   5 -20   0  406.86   25.10
   5  20   0  407.46   22.80
   5  20   0  446.06   23.90
   6 -20   0  138.59   13.10
   6  20   0  167.58   12.10
   6  20   0  150.98   11.20
   7 -20   0   32.70    7.30
   7  20   0   30.30    6.10
   7  20   0   39.50    6.60
   8 -20   0   23.10    7.30
   8  20   0   30.80    6.70
   8  20   0   36.20    6.70
   9 -20   0  194.68   16.20
   9  20   0  170.18   13.10
   9  20   0  153.18   13.80
  10 -20   0  279.07   20.20
  10  20   0  248.68   18.80
  10  20   0  251.87   17.80
  11 -20   0  113.79   14.50
  11  20   0  155.18   14.10
  11  20   0  138.49   12.70
  12 -20   0   -0.10    6.00
  12  20   0   16.00    7.60
  13 -20   0  123.19   15.80
  13  20   0  155.48   17.10
   0  21   0    1.70    3.10
  -1 -21   0  681.43   34.00
   1 -21   0  646.54   34.40
  -1  21   0  619.84   32.90
   1  21   0  608.04   33.00
   1  21   0  641.24   30.50
   2 -21   0  683.03   36.70
  -2 -21   0  644.84   35.30
   2  21   0  706.83   35.50
  -2  21   0  702.63   35.20
   2  21   0  684.43   33.20
   3 -21   0  245.58   17.70
  -3 -21   0  247.08   15.90
  -3  21   0  290.47   16.10
   3  21   0  283.17   16.70
   3  21   0  275.77   14.80
  -4 -21   0  140.99   10.10
   4 -21   0  140.19   12.20
   4  21   0  150.78    9.80
   4  21   0  152.18   11.00
   5 -21   0  637.64   37.50
  -5 -21   0  715.53   35.90
   5  21   0  682.73   36.20
   5  21   0  711.63   35.40
   6 -21   0  106.39   10.70
   6  21   0   86.49    9.20
   6  21   0   89.19    8.40
   7 -21   0  657.93   38.20
   7  21   0  683.03   36.20
   7  21   0  699.83   36.40
   8 -21   0  297.17   20.50
   8  21   0  295.77   18.30
   8  21   0  257.87   17.90
   9 -21   0   85.89   12.10
   9  21   0  106.09   11.10
   9  21   0  109.79   11.90
  10 -21   0  301.37   22.20
  10  21   0  284.07   20.10
  10  21   0  289.57   19.10
  11 -21   0  213.18   18.50
  11  21   0  223.78   16.50
  11  21   0  247.28   18.30
  12 -21   0  175.88   16.40
  12  21   0  195.58   17.00
  12  21   0  156.88   18.40
  13 -21   0   37.80    9.60
  13  21   0   35.30    9.60
   0 -22   0  557.84   33.60
   0  22   0  730.73   33.80
  -1 -22   0  712.33   33.10
   1 -22   0  682.83   33.50
   1  22   0  550.94   28.90
  -1  22   0  579.54   31.50
   1  22   0  553.04   31.50
  -2 -22   0  166.78   12.00
   2 -22   0  143.89   12.40
  -2  22   0  175.48   11.90
   2  22   0  191.98   12.20
   2  22   0  165.58    9.50
  -3 -22   0   41.40    6.10
   3 -22   0   35.60    7.00
   3  22   0   48.50    4.70
  -3  22   0   51.69    6.40
   3  22   0   47.70    6.50
   4 -22   0  116.29   10.90
  -4 -22   0  106.19    8.60
   4  22   0  105.29    8.10
   4  22   0  111.69    9.80
   5 -22   0  122.79   11.80
   5  22   0  111.59   10.50
   5  22   0  139.59    9.80
   6 -22   0   88.69   11.20
   6  22   0   90.09    8.40
   6  22   0  100.79   10.20
   7 -22   0  274.27   19.50
   7  22   0  238.68   16.20
   7  22   0  243.98   16.70
   8 -22   0  610.84   32.30
   8  22   0  458.85   28.50
   8  22   0  483.65   28.90
   9 -22   0  155.98   16.20
   9  22   0  193.58   14.20
   9  22   0  181.38   14.30
  10 -22   0   13.40    6.90
  10  22   0   -3.70    4.70
  10  22   0   11.70    6.00
  11 -22   0   12.00    7.80
  11  22   0   20.20    6.60
  11  22   0   20.80    7.40
  12 -22   0   24.70    8.20
  12  22   0   14.00    6.00
  12  22   0   19.00    7.70
  13 -22   0   29.90    8.70
  13  22   0   22.20    8.20
   0 -23   0    6.20    4.20
   0  23   0   -0.10    3.10
   1 -23   0  637.84   34.90
  -1 -23   0  641.94   34.30
   1  23   0  639.24   33.70
  -1  23   0  649.14   33.70
   2 -23   0   96.89    9.70
  -2 -23   0   94.69    8.80
   2  23   0  101.39    6.50
   2  23   0   91.09    8.50
  -2  23   0  102.49    8.60
   3 -23   0  137.69   12.00
  -3 -23   0  123.89    9.60
   3  23   0  116.09    7.90
   3  23   0  109.29    9.60
  -3  23   0  118.79    9.40
   4 -23   0  343.07   22.10
  -4 -23   0  356.26   19.40
   4  23   0  340.77   18.60
   4  23   0  303.37   19.80
   5 -23   0   17.30    6.10
   5  23   0    8.40    4.20
   5  23   0   14.10    3.90
   6 -23   0  571.84   33.40
   6  23   0  553.04   31.20
   6  23   0  581.84   30.60
   7 -23   0   45.60    9.20
   7  23   0   25.30    5.40
   7  23   0   26.70    6.00
   8 -23   0   81.09   12.10
   8  23   0   88.89   10.20
   8  23   0  115.79   10.30
   9 -23   0  319.67   23.50
   9  23   0  331.17   21.60
   9  23   0  350.96   22.10
  10 -23   0   12.60    7.60
  10  23   0   23.80    7.20
  10  23   0   14.00    6.20
  11 -23   0  286.57   22.10
  11  23   0  289.97   21.10
  11  23   0  274.97   19.90
  12 -23   0   19.70    8.90
  12  23   0   14.50    6.70
  12  23   0   29.60    8.80
  13 -23   0  104.89   15.20
  13  23   0  109.39   14.40
   0 -24   0  118.09   10.30
   0  24   0   94.99    8.90
  -1 -24   0  349.37   20.70
   1 -24   0  319.27   21.00
   1  24   0  357.36   20.20
  -1  24   0  336.07   19.80
  -2 -24   0    7.60    4.00
   2 -24   0    9.10    4.50
   2  24   0    1.50    3.60
   2  24   0    0.60    2.60
  -2  24   0   -1.00    3.20
  -3 -24   0  385.06   20.20
   3 -24   0  386.66   22.40
   3  24   0  328.37   18.00
  -3  24   0  310.17   19.40
   3  24   0  298.27   19.70
   4 -24   0  165.68   13.90
  -4 -24   0  172.08   11.80
   4  24   0  163.98   10.70
   4  24   0  157.68   12.30
   5 -24   0   53.29    9.20
   5  24   0   38.80    5.70
   5  24   0   39.30    6.60
   6 -24   0  261.17   18.90
   6  24   0  229.28   15.00
   6  24   0  219.68   15.80
   7 -24   0  110.89   13.50
   7  24   0   75.39    9.30
   7  24   0   79.99    9.80
   8 -24   0  138.89   15.30
   8  24   0  116.19   11.30
   8  24   0  108.59   11.70
   9 -24   0   11.00    6.70
   9  24   0   18.00    6.30
   9  24   0   10.90    5.80
  10 -24   0   91.89   13.20
  10  24   0  101.79   12.50
  10  24   0   75.79   10.20
  11 -24   0   76.69   12.90
  11  24   0   66.59   10.80
  11  24   0   73.49   10.00
  12 -24   0   24.30    8.50
  12  24   0   33.50    8.00
  12  24   0   37.60    9.20
  13 -24   0   11.80    8.50
  13  24   0    5.50    6.50
   0 -25   0    2.40    3.80
   0  25   0    8.40    4.00
   1 -25   0   56.89    8.10
  -1 -25   0   48.90    7.20
  -1  25   0   23.10    5.20
   1  25   0   22.50    5.40
   2 -25   0    6.80    5.30
  -2 -25   0    2.30    3.60
  -2  25   0    6.90    4.30
   2  25   0    9.00    4.10
  -3 -25   0  463.05   25.10
   3 -25   0  421.56   26.70
  -3  25   0  463.25   25.10
   3  25   0  428.36   25.40
   4 -25   0  667.13   38.00
  -4 -25   0  660.83   35.30
   4  25   0  678.13   34.30
   4  25   0  707.73   36.50
   5 -25   0  246.58   18.60
   5  25   0  258.87   17.00
   5  25   0  257.57   15.50
   6 -25   0   70.39   11.20
   6  25   0   59.49    8.80
   6  25   0   77.69    7.90
   7 -25   0   31.10    8.70
   7  25   0   44.10    7.90
   7  25   0   46.40    7.20
   8 -25   0  150.88   16.90
   8  25   0  160.18   13.20
   8  25   0  162.88   13.90
   9 -25   0  136.49   16.30
   9  25   0  123.99   12.60
   9  25   0  110.29   12.70
  10 -25   0  205.58   18.10
  10  25   0  179.08   15.80
  10  25   0  207.28   16.20
  11 -25   0  106.79   14.60
  11  25   0  135.09   14.80
  11  25   0  122.89   13.10
  12 -25   0  232.18   21.40
  12  25   0  257.97   19.90
  12  25   0  261.07   19.30
  13 -25   0   41.40   10.10
  13  25   0   35.70    9.50
   0 -26   0  595.34   32.50
   0  26   0  564.44   31.50
   1 -26   0   80.19    9.70
  -1 -26   0   81.59    9.30
   1  26   0   74.19    8.70
  -1  26   0   76.99    8.60
   2 -26   0  873.51   45.90
  -2 -26   0  903.31   44.40
   2  26   0  800.22   43.80
  -2  26   0  827.52   43.60
  -3 -26   0   40.70    6.30
   3 -26   0   29.50    7.70
   3  26   0   23.30    5.80
  -3  26   0   25.10    5.80
  -4 -26   0   32.60    5.80
   4 -26   0   30.40    7.30
  -4  26   0   36.50    6.20
   4  26   0   45.40    6.90
   5 -26   0  135.89   13.10
   5  26   0  123.19   11.70
   5  26   0  125.59    9.50
   6 -26   0   30.70    7.80
   6  26   0   17.70    5.10
   6  26   0   21.60    5.80
   7 -26   0  175.68   16.60
   7  26   0  166.68   13.70
   7  26   0  167.38   12.90
   8 -26   0  104.79   14.60
   8  26   0  148.09   13.10
   8  26   0  118.09   11.40
   9 -26   0  112.09   15.00
   9  26   0  114.39   12.40
   9  26   0  102.49   11.80
  10 -26   0  164.98   18.40
  10  26   0  162.28   14.40
  10  26   0  135.09   13.70
  11 -26   0    5.00    7.10
  11  26   0   23.90    7.30
  11  26   0   20.10    7.20
  12 -26   0    7.90    7.30
  12  26   0   12.80    6.90
  12  26   0    1.90    5.50
   0 -27   0   13.80    5.40
   0  27   0    6.30    4.40
   1 -27   0  230.28   16.20
  -1 -27   0  219.68   15.60
   1  27   0  213.58   15.30
  -1  27   0  201.48   14.70
   2 -27   0  245.78   17.30
  -2 -27   0  223.38   15.20
   2  27   0  210.68   15.10
  -2  27   0  183.68   14.20
  -3 -27   0  131.29   10.60
   3 -27   0  125.99   12.40
  -3  27   0  115.39   10.60
   3  27   0  120.89   10.80
   4 -27   0   36.60    8.00
   4  27   0   39.50    6.80
  -4  27   0   26.10    5.90
   5 -27   0  231.38   18.10
   5  27   0  230.88   16.60
   6 -27   0  157.08   14.80
   6  27   0  129.89   11.00
   6  27   0  140.49   12.40
   7 -27   0  322.27   23.00
   7  27   0  294.77   19.20
   7  27   0  323.27   20.70
   8 -27   0  151.28   17.00
   8  27   0  105.49   12.30
   8  27   0  142.79   12.10
   9 -27   0   -1.00    6.50
   9  27   0    3.50    5.80
   9  27   0    0.20    5.10
  10 -27   0  204.98   19.90
  10  27   0  226.58   17.60
  10  27   0  231.08   17.80
  11 -27   0   37.40   10.30
  11  27   0   28.30    8.40
  11  27   0   37.40    8.50
  12 -27   0   84.09   13.90
  12  27   0   77.79   12.00
  12  27   0   73.29   11.30
   0 -28   0 1087.69   57.29
   0  28   0 1139.19   56.39
   1 -28   0  209.28   15.60
  -1 -28   0  203.28   15.10
   1  28   0  195.38   14.40
  -1  28   0  193.08   14.00
  -2 -28   0  179.38   14.20
   2 -28   0  173.08   15.10
  -2  28   0  203.98   14.40
   2  28   0  212.08   14.50
  -3 -28   0   16.40    5.00
   3 -28   0   11.90    5.90
   3  28   0    8.20    4.40
  -3  28   0    7.20    4.20
   4 -28   0   48.50    9.20
  -4  28   0   52.79    7.80
   4  28   0   32.80    6.80
   5 -28   0  379.36   25.40
   5  28   0  377.06   23.60
   6 -28   0   33.80    9.30
   6  28   0   43.30    7.70
   7 -28   0  303.77   23.00
   7  28   0  325.57   21.10
   8 -28   0  289.87   23.00
   8  28   0  280.17   20.00
   8  28   0  299.67   19.40
   9 -28   0  101.19   14.80
   9  28   0  100.29   11.70
   9  28   0  113.09   12.90
  10 -28   0   24.70    8.50
  10  28   0    7.60    6.20
  10  28   0   21.70    6.90
  11 -28   0    9.30    7.90
  11  28   0    4.80    6.40
  11  28   0   11.10    6.60
  12 -28   0    5.40    8.20
  12  28   0   17.80    7.30
  12  28   0   15.40    7.50
   0  29   0   11.50    4.80
   1 -29   0  167.58   13.60
  -1 -29   0  129.99   12.50
   1  29   0  135.89   11.90
  -1  29   0  153.78   12.00
  -2 -29   0  387.26   23.40
   2 -29   0  396.16   24.90
   2  29   0  401.36   23.50
  -2  29   0  355.36   22.70
   3 -29   0  151.58   13.50
  -3 -29   0  121.29   10.80
   3  29   0   97.99   11.10
  -3  29   0  120.39   10.70
   4 -29   0  128.79   14.80
   4  29   0  104.29   11.20
  -4  29   0   98.39   10.80
   5 -29   0   95.69   12.80
   5  29   0   73.79   10.40
   6 -29   0  622.44   39.00
   6  29   0  701.83   37.30
   7 -29   0    4.10    6.40
   7  29   0   14.00    6.00
   8 -29   0   86.59   13.40
   8  29   0   81.89   10.80
   9 -29   0  262.47   22.00
   9  29   0  240.28   19.00
  10 -29   0   14.70    7.90
  10  29   0   14.20    6.60
  10  29   0   29.80    8.20
  11 -29   0  164.78   18.90
  11  29   0  166.98   15.50
  11  29   0  148.99   16.00
  12 -29   0   69.29   13.70
  12  29   0   70.49   11.10
  12  29   0   66.59   11.30
   0 -30   0   40.90    8.10
   0  30   0   52.09    7.70
   1 -30   0  479.65   26.90
  -1 -30   0  434.66   25.50
  -1  30   0  381.86   24.10
   1  30   0  380.56   24.40
  -2 -30   0   56.29    8.60
   2 -30   0   56.99    9.60
   2  30   0   37.80    7.30
  -2  30   0   38.20    7.20
  -3 -30   0  320.97   19.80
   3 -30   0  317.17   21.90
   3  30   0  272.87   19.50
  -3  30   0  269.77   18.90
   4 -30   0  118.39   14.00
   4  30   0   95.59   11.40
  -4  30   0  106.39   11.30
   5 -30   0   12.40    7.30
   5  30   0   25.80    6.80
   6 -30   0  331.07   24.30
   6  30   0  335.87   22.00
   7 -30   0   15.90    8.70
   7  30   0   20.70    6.80
   8 -30   0   14.70    7.80
   8  30   0   11.70    6.00
   9 -30   0   27.20    9.90
   9  30   0   30.10    8.00
  10 -30   0   91.49   14.40
  10  30   0  108.69   13.30
  11 -30   0   55.79   12.10
  11  30   0   49.30   10.20
   0 -31   0    5.60    5.70
   0  31   0    4.10    4.80
  -1 -31   0   49.70    8.70
   1 -31   0   35.40    8.10
   1  31   0   51.89    7.90
  -1  31   0   42.30    7.30
  -2 -31   0   29.40    6.80
   2 -31   0   21.00    7.20
   2  31   0    7.30    5.10
  -2  31   0   17.30    6.10
  -3 -31   0  223.78   16.30
   3 -31   0  204.48   18.20
   3  31   0  232.08   16.60
  -3  31   0  224.38   16.30
   4 -31   0  657.93   38.20
   4  31   0  640.14   35.70
  -4  31   0  619.94   35.10
   5 -31   0  211.58   18.40
   5  31   0  210.28   16.40
   6 -31   0  199.28   18.80
   6  31   0  243.38   17.40
   7 -31   0   87.19   13.00
   7  31   0   67.79   10.20
   8 -31   0   59.89   11.70
   8  31   0   68.39   10.10
   9 -31   0   48.50   11.10
   9  31   0   49.00    9.90
  10 -31   0    6.70    8.30
  10  31   0   10.50    7.10
  11 -31   0  146.89   18.90
  11  31   0  185.78   16.80
   0 -32   0  259.27   18.70
   0  32   0  249.68   17.70
   1 -32   0  217.58   17.90
  -1 -32   0  204.78   16.20
  -1  32   0  221.98   15.70
   1  32   0  206.28   15.70
   2 -32   0  277.67   21.10
  -2 -32   0  253.17   19.40
   2  32   0  315.77   20.10
  -2  32   0  334.27   20.10
   3 -32   0   30.40    8.80
  -3 -32   0   30.20    7.80
  -3  32   0   25.00    6.60
   3  32   0   25.40    6.70
   4 -32   0   44.70    9.70
  -4  32   0   39.10    8.10
   4  32   0   45.50    8.10
   5 -32   0  156.68   17.70
   5  32   0  148.39   13.90
   6 -32   0   28.70    9.20
   6  32   0   46.30    8.60
   7 -32   0  134.69   16.80
   7  32   0  119.09   13.40
   8 -32   0  246.38   21.70
   8  32   0  222.78   18.00
   9 -32   0   98.09   15.10
   9  32   0  109.49   13.30
  10 -32   0   45.70   12.10
  10  32   0   56.19   10.60
  11 -32   0    2.30    7.20
  11  32   0   14.20    6.90
   0 -33   0   10.30    6.70
   0  33   0   16.40    6.00
   1 -33   0  201.98   17.90
  -1 -33   0  210.78   17.10
  -1  33   0  217.08   16.10
   1  33   0  229.18   16.50
  -2 -33   0  509.05   29.10
   2 -33   0  491.85   30.40
   2  33   0  445.16   28.10
  -2  33   0  451.35   27.80
   3 -33   0   74.69   11.60
  -3  33   0   83.09   10.60
   3  33   0   71.79   10.50
   4 -33   0   -1.70    6.50
   4  33   0    8.70    5.80
  -4  33   0   -0.10    5.50
   5 -33   0  220.78   19.50
   5  33   0  234.98   17.60
   6 -33   0   85.49   13.50
   6  33   0   80.49   11.80
   7 -33   0  254.97   20.80
   7  33   0  210.78   17.70
   8 -33   0   81.99   13.50
   8  33   0   50.89    9.60
   9 -33   0   28.20    9.50
   9  33   0   12.80    7.60
  10 -33   0  110.69   16.20
  10  33   0   95.59   13.40
   0 -34   0  717.13   42.20
   0  34   0  768.62   41.00
   1 -34   0  137.09   15.60
  -1 -34   0  122.39   14.00
   1  34   0  122.59   13.00
  -1  34   0  144.49   14.00
   2 -34   0  124.19   15.10
  -2 -34   0  131.39   13.10
   2  34   0  135.09   12.80
  -2  34   0  120.69   13.30
   3 -34   0   65.39   11.40
  -3  34   0   72.89    9.80
   3  34   0   54.39    9.10
   4 -34   0   55.89   11.20
  -4  34   0   43.60    8.30
   4  34   0   52.69    9.60
   5 -34   0   28.10    9.00
   5  34   0   27.40    7.90
   6 -34   0    2.80    7.50
   6  34   0    4.20    6.40
   7 -34   0  218.08   20.10
   7  34   0  211.48   17.50
   8 -34   0  111.09   16.20
   8  34   0   96.69   12.70
   9 -34   0   39.80   11.70
   9  34   0   52.89   10.30
  10 -34   0   17.00    8.90
  10  34   0    5.80    7.30
   0  35   0   10.90    6.50
  -1 -35   0  169.08   15.50
   1 -35   0  170.68   15.70
  -1  35   0  148.79   14.90
   1  35   0  142.19   13.80
   2 -35   0  163.08   17.50
  -2 -35   0  142.79   13.90
  -2  35   0  131.19   13.60
   2  35   0  130.69   14.20
   3 -35   0  113.69   14.50
  -3  35   0  102.69   12.20
   3  35   0  108.69   13.00
   4 -35   0   40.90   10.00
  -4  35   0   61.49    9.30
   4  35   0   55.59    9.60
   5 -35   0   81.39   13.90
   5  35   0   94.39   12.40
   6 -35   0  188.08   18.80
   6  35   0  218.88   17.30
   7 -35   0    8.30    7.60
   7  35   0    3.40    6.50
   8 -35   0   37.30   10.60
   8  35   0   18.20    8.10
   9 -35   0  123.49   17.60
   9  35   0  119.49   14.50
  10 -35   0   17.40    9.30
  10  35   0   15.00    7.50
   0 -36   0   51.29   10.40
   0  36   0   43.60    8.50
  -1 -36   0  108.89   13.80
   1 -36   0  112.59   14.10
   1  36   0  103.39   12.90
  -1  36   0  138.29   14.10
  -2 -36   0   56.19    9.80
   2 -36   0   36.60   10.30
   2  36   0   51.79    9.20
  -2  36   0   36.30    8.10
   3 -36   0  178.58   16.90
  -3  36   0  162.78   14.30
   3  36   0  165.38   15.00
   4 -36   0   83.79   13.20
   4  36   0   59.09   10.20
   5 -36   0   14.70    8.30
   5  36   0   14.70    7.00
   6 -36   0  253.97   21.50
   6  36   0  222.18   18.40
   7 -36   0    5.80    8.50
   7  36   0   -0.40    6.50
   8 -36   0   14.30    8.70
   8  36   0   10.50    7.60
   9 -36   0   41.70   12.40
   9  36   0   44.20    9.90
   0 -37   0    9.00    7.10
   0  37   0    9.90    6.10
   1 -37   0    8.30    7.70
  -1 -37   0    8.90    6.50
   1  37   0    3.50    5.50
  -1  37   0    8.20    6.90
   2 -37   0   71.99   12.60
  -2  37   0   74.99   10.80
   2  37   0   74.59   11.30
   3 -37   0   86.39   13.10
  -3  37   0   86.99   11.40
   3  37   0   56.89   10.20
   4 -37   0  219.88   20.20
   4  37   0  242.18   19.50
   5 -37   0   16.40    8.80
   5  37   0   40.90    8.90
   6 -37   0   46.20   12.00
   6  37   0   50.49   10.00
   7 -37   0   24.60    9.70
   7  37   0   23.00    8.10
   8 -37   0   79.69   14.40
   8  37   0   52.79   10.30
   9 -37   0   43.30   12.10
   9  37   0   29.50    8.80
   0 -38   0  271.47   21.30
   0  38   0  255.87   19.40
   1 -38   0  255.97   21.60
  -1 -38   0  252.97   20.40
   1  38   0  275.27   19.90
  -1  38   0  266.47   20.20
   2 -38   0  110.29   15.30
  -2  38   0  129.09   13.90
   2  38   0   99.29   12.80
   3 -38   0    2.90    6.50
  -3  38   0   -6.20    5.20
   3  38   0   -0.20    5.50
   4 -38   0    9.20    7.90
   4  38   0   26.40    7.90
   5 -38   0  103.99   15.50
   5  38   0  115.69   14.50
   6 -38   0   16.60    8.80
   6  38   0   13.00    8.20
   7 -38   0   51.69   12.80
   7  38   0   52.89   10.20
   8 -38   0  184.78   21.80
   8  38   0  161.98   17.40
   0 -39   0   13.90    7.60
   0  39   0    7.90    6.00
   1 -39   0  118.99   14.90
  -1 -39   0  109.49   13.50
   1  39   0   95.19   13.10
  -1  39   0   84.99   12.60
   2 -39   0   31.40    9.10
   2  39   0   38.10    8.80
  -2  39   0   28.90    8.60
   3 -39   0   37.60   10.30
   3  39   0   25.90    8.20
  -3  39   0   35.60    8.40
   4 -39   0   38.50   10.50
   4  39   0   13.60    8.10
   5 -39   0  123.59   16.70
   5  39   0   93.89   13.20
   6 -39   0   45.60   11.90
   6  39   0   40.40    9.50
   7 -39   0  169.78   20.60
   7  39   0  124.39   15.60
   8 -39   0   38.40   11.90
   8  39   0   54.79   10.70
   0 -40   0  271.67   21.70
   0  40   0  242.78   20.30
   1 -40   0   16.00    7.80
  -1 -40   0   25.90    8.70
  -1  40   0   16.20    7.90
   1  40   0    8.80    6.40
   2 -40   0  156.88   18.00
   2  40   0  133.89   15.30
  -2  40   0  146.29   15.70
   3 -40   0   11.60    8.30
  -3  40   0    5.30    7.40
   3  40   0   16.20    7.40
   4 -40   0   33.00   10.20
   4  40   0   20.10    8.20
   5 -40   0   87.49   15.30
   5  40   0   81.19   12.80
   6 -40   0   40.20   11.60
   6  40   0   32.10    9.20
   7 -40   0   75.29   14.30
   7  40   0   76.69   13.10
   0 -41   0   12.80    7.30
   0  41   0    1.80    6.90
  -1 -41   0   15.40    8.80
   1 -41   0   19.90    8.80
  -1  41   0   14.20    7.70
   1  41   0   16.00    7.20
   2 -41   0   15.10    8.20
   2  41   0   10.00    7.10
  -2  41   0   21.40    7.80
   3 -41   0   78.69   13.80
   3  41   0   93.09   13.20
  -3  41   0   65.19   11.40
   4 -41   0  106.59   15.70
   5 -41   0   92.89   15.90
   5  41   0   99.29   14.30
   6 -41   0   77.19   14.90
   6  41   0   71.29   13.10
   0 -42   0   86.09   13.80
   0  42   0   86.49   12.40
   1 -42   0   27.70    9.90
   1  42   0   20.20    8.60
  -1  42   0   34.10    9.10
   2 -42   0   35.50   10.80
   2  42   0   58.59   11.30
  -2  42   0   31.50    8.70
   3 -42   0  173.48   20.10
  -3  42   0  175.08   16.10
   3  42   0  141.69   16.10
   4 -42   0   36.60   10.70
   4  42   0   41.20   10.00
   5 -42   0   45.00   12.30
   5  42   0   17.80    8.00
   6 -42   0  105.29   17.10
   6  42   0   74.19   12.80
   0 -43   0   12.00    8.10
   0  43   0    0.10    6.60
   1 -43   0  112.09   15.50
   1  43   0   85.79   13.20
  -1  43   0   70.69   12.00
   2 -43   0   67.59   13.50
  -2  43   0   62.29   11.10
   2  43   0   66.29   11.60
   3 -43   0    7.40    8.80
   3  43   0    9.80    8.10
  -3  43   0    1.40    6.80
   4 -43   0  114.89   16.80
   4  43   0  107.39   14.50
   5 -43   0   32.10   11.50
   5  43   0    9.30    8.50
   0 -44   0   75.59   12.70
   0  44   0   57.79   11.40
   1 -44   0  160.28   18.70
  -1  44   0  148.19   16.60
   1  44   0  147.89   16.60
   2 -44   0   27.90   10.30
  -2  44   0    2.40    6.80
   2  44   0   11.80    7.60
   3 -44   0    9.10    9.20
  -3  44   0   -3.20    7.50
   3  44   0    7.50    7.40
   4 -44   0   14.20    8.90
   4  44   0   10.90    8.40
   0 -45   0   -1.80   10.20
   0  45   0   -6.30    7.20
   1 -45   0   61.99   13.20
   1  45   0   55.29   11.00
  -1  45   0   64.19   11.70
   2 -45   0   32.80   10.50
  -2  45   0   30.10    9.00
   2  45   0   15.20    8.80
  15   0  -1   35.90    9.90
  14   0  -1    8.20    6.70
  13   0  -1  190.78   17.10
  12   0  -1  149.88   14.70
  11   0  -1  115.59   11.70
  10   0  -1  972.30   50.69
   9   0  -1  112.19    8.30
   9   0  -1  114.29   10.20
   8   0  -1  817.32   40.60
   8   0  -1  829.72   42.50
   7   0  -1  835.62   40.30
   7   0  -1  807.52   41.90
   6   0  -1   28.20    4.70
   6   0  -1   35.30    4.00
   5   0  -1   16.00    3.50
   5   0  -1   19.00    2.80
   4   0  -1 1557.84   76.39
   4   0  -1 1658.93   75.59
   3   0  -1  428.06   21.10
   3   0  -1  441.96   21.90
   2   0  -1   23.10    2.30
   2   0  -1   24.50    2.70
   1   0  -1 7951.60  370.36
   1   0   1  388.36   18.40
   1   0   1  379.66   18.40
   2   0   1  821.42   38.20
   2   0   1  792.42   38.30
   3   0   1   73.99    4.90
   3   0   1   63.39    5.20
   4   0   1  617.64   29.90
   4   0   1  609.84   30.50
   5   0   1  149.39    8.90
   5   0   1  144.79    9.50
   6   0   1  678.93   33.90
   6   0   1  691.23   35.00
   7   0   1 1553.74   75.79
   7   0   1 1560.24   74.39
   8   0   1  160.58   11.80
   8   0   1  157.38   10.50
   9   0   1  176.58   11.50
   9   0   1  167.98   13.00
  10   0   1    7.90    5.10
  10   0   1   11.00    4.20
  11   0   1  571.34   33.30
  12   0   1   37.20    8.40
  13   0   1    4.90    6.20
  14   0   1  302.97   22.80
  15   0   1    9.70    7.70
  15  -1  -1   41.50   10.80
  15   1  -1   40.00   10.10
  14  -1  -1    7.90    7.20
  14   1  -1   17.30    7.80
  13  -1  -1  362.06   24.90
  13   1  -1  353.86   24.40
  12  -1  -1   48.30    9.30
  12   1  -1   41.60    8.70
  11  -1  -1  316.37   20.50
  11   1  -1  264.17   19.50
  10  -1  -1  485.05   27.40
  10   1  -1  436.36   26.80
   9  -1  -1   81.49    9.40
   9  -1  -1   91.69    7.30
   9   1  -1   93.99   10.40
   9   1  -1   79.19    6.90
   8  -1  -1  235.58   13.30
   8  -1  -1  227.58   15.10
   8   1  -1  222.28   12.80
   8   1  -1  205.48   14.50
   7  -1  -1  128.49    8.40
   7  -1  -1  126.79    9.90
   7   1  -1  119.49    7.90
   7   1  -1  113.29    9.50
   6  -1  -1  513.35   26.20
   6  -1  -1  511.95   27.30
   6   1  -1  515.15   27.40
   6   1  -1  538.25   25.90
   5  -1  -1  478.25   24.20
   5   1  -1  495.65   23.90
   5   1  -1  479.25   25.10
   4  -1  -1  283.57   13.20
   4  -1  -1  252.87   13.70
   4   1  -1  230.98   12.50
   4   1  -1  219.88   13.50
   3  -1  -1 2409.66  104.99
   3  -1  -1 2354.06  105.39
   3   1  -1 2124.89  105.29
   3   1  -1 2110.39  104.39
   2  -1  -1   97.99    5.60
   2  -1  -1  102.39    5.50
   2   1  -1   75.79    5.50
   1  -1  -1 2830.02  132.99
   1  -1  -1 2803.72  132.79
   1   1  -1 2869.71  132.39
   0  -1  -1  719.23   33.70
   1  -1   1  820.92   39.70
   1  -1   1  834.12   39.80
   1   1   1  885.41   39.80
   2  -1   1 2379.86  105.79
   2  -1   1 2414.46  105.79
   2   1   1 2158.68  105.79
   2   1   1 2132.99  105.49
   3  -1   1 2147.49  100.69
   3  -1   1 2079.79  100.89
   3   1   1 2236.18  100.49
   3   1   1 2153.98  100.99
   4  -1   1  305.57   13.80
   4   1   1  222.08   12.50
   4   1   1  202.78   13.00
   5  -1   1 1227.18   58.99
   5  -1   1 1228.68   58.39
   5   1   1 1227.08   58.09
   5   1   1 1196.58   58.99
   6  -1   1   98.09    7.60
   6  -1   1   89.49    6.80
   6   1   1   83.79    7.40
   6   1   1   78.29    6.30
   7  -1   1   79.29    7.00
   7  -1   1   90.49    8.10
   7   1   1  108.89    8.60
   7   1   1   96.69    7.10
   8  -1   1  560.04   30.20
   8  -1   1  554.14   28.80
   8   1   1  549.35   30.20
   8   1   1  552.14   28.40
   9  -1   1  119.89    9.40
   9  -1   1  113.19   10.60
   9   1   1  140.49   11.60
   9   1   1  133.69    9.20
  10  -1   1  170.38   11.40
  10  -1   1  133.69   12.90
  10   1   1  151.18   12.90
  11  -1   1   33.10    7.50
  11   1   1   22.60    6.80
  12  -1   1  161.88   15.40
  12   1   1  178.78   15.40
  13  -1   1  193.18   17.20
  13   1   1  160.58   16.40
  14  -1   1  108.69   14.20
  14   1   1  125.59   15.70
  15  -1   1   37.30    9.90
  15   1   1   41.40   11.10
  15  -2  -1  100.59   14.70
  15   2  -1  125.89   15.60
  14  -2  -1  120.59   14.60
  14   2  -1  118.59   14.80
  13  -2  -1   37.10    8.80
  13   2  -1   39.30    8.90
  12  -2  -1  124.99   12.80
  12   2  -1  111.69   13.20
  11  -2  -1  199.18   15.30
  11   2  -1  180.98   15.10
  10  -2  -1    2.20    4.30
  10   2  -1   -1.10    3.80
   9  -2  -1  711.43   35.60
   9  -2  -1  705.53   37.50
   9   2  -1  675.33   37.40
   8  -2  -1  384.16   22.20
   8  -2  -1  371.46   20.70
   8   2  -1  382.46   19.90
   8   2  -1  398.06   22.40
   7  -2  -1 1303.67   64.89
   7  -2  -1 1240.38   65.89
   7   2  -1 1449.76   64.29
   7   2  -1 1405.66   66.49
   6  -2  -1  634.84   31.70
   6  -2  -1  601.64   32.50
   6   2  -1  652.23   32.80
   6   2  -1  645.84   30.90
   5  -2  -1 1446.46   70.59
   5  -2  -1 1351.16   70.99
   5   2  -1 1548.95   71.49
   5   2  -1 1599.14   69.89
   4  -2  -1  152.48   10.00
   4  -2  -1  160.08    9.80
   4   2  -1  188.08    9.10
   4   2  -1  194.08   10.60
   3  -2  -1  943.41   43.80
   3  -2  -1  940.41   44.00
   3   2  -1  889.11   44.10
   3   2  -1  900.21   42.90
   2  -2  -1  808.42   37.90
   2  -2  -1  842.12   38.00
   2   2  -1  742.13   38.00
   1  -2  -1   29.00    2.30
   1  -2  -1   34.50    2.60
   1   2  -1   29.50    2.40
   0  -2  -1 5465.55  257.87
   0  -2   1 5570.14  257.17
   1  -2   1 4878.61  227.38
  -1  -2  -1 4934.01  227.58
   1  -2   1 4882.81  227.78
   1   2   1 4725.63  226.18
   1   2   1 4915.41  227.58
   2   2   1  250.27   12.20
   2   2   1  255.37   12.90
   2   2   1  247.18   12.40
   3  -2   1 1716.93   76.59
   3  -2   1 1695.03   76.59
   3   2   1 1560.54   76.59
   3   2   1 1532.75   75.89
   4  -2   1  692.33   33.50
   4  -2   1  723.43   33.80
   4   2   1  675.13   32.90
   4   2   1  642.74   33.70
   5  -2   1  451.35   22.80
   5  -2   1  415.06   22.30
   5   2   1  427.46   21.70
   5   2   1  447.86   22.90
   6  -2   1  674.73   35.20
   6  -2   1  663.03   35.80
   6   2   1  742.13   36.20
   6   2   1  743.43   34.70
   7  -2   1  100.09    7.30
   7  -2   1   97.79    8.40
   7   2   1   76.19    7.60
   7   2   1   74.29    6.30
   8  -2   1  758.32   37.20
   8  -2   1  772.42   38.50
   8   2   1  700.83   36.30
   8   2   1  701.23   38.20
   9  -2   1  525.65   28.60
   9  -2   1  531.85   30.10
   9   2   1  561.14   28.10
   9   2   1  546.55   30.30
  10  -2   1  436.86   24.10
  10  -2   1  420.96   25.70
  10   2   1  437.06   26.20
  11  -2   1    0.00    5.30
  11   2   1   -2.70    4.60
  12  -2   1   97.49   12.30
  12   2   1  125.79   14.10
  13  -2   1  179.78   16.30
  13   2   1  185.08   17.20
  14  -2   1   31.10    9.40
  14   2   1   22.90    8.90
  15  -2   1   80.09   13.90
  15   2   1   98.19   14.60
  15  -3  -1   80.59   12.80
  15   3  -1   81.49   13.90
  14  -3  -1  242.68   20.20
  14   3  -1  240.78   19.70
  13  -3  -1   19.40    7.90
  13   3  -1   34.70    8.60
  12  -3  -1  418.96   27.10
  12   3  -1  431.16   27.10
  11  -3  -1   71.69   10.20
  11   3  -1   76.89   10.50
  10  -3  -1    3.80    3.80
  10  -3  -1   -1.60    4.00
  10   3  -1   15.00    5.60
   9  -3  -1  123.39   10.50
   9  -3  -1  122.69    9.30
   9   3  -1   98.29   10.50
   8  -3  -1  239.48   14.10
   8  -3  -1  235.08   15.40
   8   3  -1  225.28   15.20
   8   3  -1  230.98   12.80
   7  -3  -1   55.29    6.00
   7  -3  -1   54.79    6.90
   7   3  -1   57.79    7.10
   7   3  -1   52.39    4.40
   6  -3  -1  310.47   17.70
   6  -3  -1  321.57   17.20
   6   3  -1  309.07   17.90
   6   3  -1  313.47   15.90
   5  -3  -1  209.48   11.80
   5  -3  -1  201.68   11.40
   5   3  -1  177.88   10.00
   4  -3  -1 1593.74   80.29
   4  -3  -1 1609.54   80.19
   4   3  -1 1816.52   80.79
   4   3  -1 1774.82   79.09
   3  -3  -1  132.79    7.60
   3  -3  -1  131.59    7.60
   3   3  -1   92.99    7.50
   2  -3  -1 1395.76   67.09
   2  -3  -1 1467.85   67.39
   2   3  -1 1436.66   67.39
   1  -3  -1  112.69    6.00
   1  -3  -1  113.79    6.50
   1   3  -1  114.89    6.20
   0  -3  -1 8555.44  382.06
   0  -3   1 8184.68  380.56
   0   3   1 7795.12  379.86
  -1  -3  -1  660.03   30.70
   1  -3   1  661.23   31.00
   1  -3   1  649.83   30.60
   1   3   1  666.53   30.80
   1   3   1  618.04   30.60
   2  -3   1  216.78   11.90
  -2  -3  -1  217.08   11.60
   2  -3   1  222.38   12.20
   2   3   1  255.67   12.20
   2   3   1  257.57   11.60
   3  -3   1 2228.88  105.49
   3  -3   1 2250.17  105.69
   3   3   1 2264.47  105.69
   3   3   1 2276.17  104.99
   4  -3   1  232.28   12.20
   4  -3   1  219.68   12.20
   4   3   1  203.98   12.10
   4   3   1  207.98   11.20
   5  -3   1  500.35   27.90
   5  -3   1  514.65   27.80
   5   3   1  605.14   27.30
   5   3   1  591.24   28.50
   6  -3   1   68.59    6.20
   6  -3   1   73.89    6.80
   6   3   1   67.99    7.20
   6   3   1   58.69    5.00
   7  -3   1 1127.69   55.09
   7  -3   1 1114.09   55.69
   7   3   1 1140.29   55.99
   7   3   1 1119.99   54.09
   8  -3   1   46.20    6.80
   8  -3   1   26.70    4.90
   8   3   1   44.50    4.80
   8   3   1   38.80    6.30
   9  -3   1  133.19   10.10
   9  -3   1  164.58   12.30
   9   3   1  135.29   11.40
   9   3   1  128.69    9.30
  10  -3   1  388.26   23.60
  10  -3   1  369.56   21.60
  10   3   1  376.36   23.70
  11  -3   1   25.00    6.70
  11   3   1   41.30    8.10
  12  -3   1   24.70    7.90
  12   3   1    9.20    6.80
  13  -3   1   40.50    9.00
  13   3   1   36.50    8.90
  14  -3   1  118.49   14.60
  14   3   1   98.99   13.90
  15  -3   1  228.18   19.80
  15   3   1  223.08   19.90
  15  -4  -1   55.09   11.60
  15   4  -1   55.99   12.30
  14  -4  -1  116.69   14.70
  14   4  -1  112.69   14.50
  13  -4  -1   -0.60    5.30
  13   4  -1    0.70    5.60
  12  -4  -1  318.27   21.50
  12   4  -1  296.17   21.40
  11  -4  -1  142.49   12.70
  11   4  -1  132.09   12.90
  10  -4  -1  105.39   10.80
  10  -4  -1  103.29    9.00
  10   4  -1   84.29   10.70
   9  -4  -1  691.83   36.80
   9  -4  -1  663.13   35.30
   9   4  -1  703.73   37.20
   8  -4  -1  251.07   15.00
   8  -4  -1  238.98   15.60
   8   4  -1  252.97   16.10
   8   4  -1  245.98   13.30
   7  -4  -1 1083.69   53.09
   7  -4  -1 1057.49   53.69
   7   4  -1 1130.19   51.49
   7   4  -1 1055.59   53.99
   6  -4  -1  442.86   25.90
   6  -4  -1  471.15   26.40
   6   4  -1  543.45   24.60
   6   4  -1  560.04   27.10
   5  -4  -1 1943.11   90.59
   5  -4  -1 1975.20   90.49
   5   4  -1 1842.62   90.69
   5   4  -1 1870.71   88.79
   4  -4  -1   59.29    5.50
   4  -4  -1   60.79    5.50
   4   4  -1   75.09    4.00
   4   4  -1   88.79    6.10
   3  -4  -1 1573.74   70.79
   3  -4  -1 1543.15   70.99
   3   4  -1 1381.86   70.79
   2  -4  -1  127.09    7.20
   2  -4  -1  130.89    7.80
   1  -4  -1   97.29    5.30
   1  -4  -1  105.89    6.20
   1   4  -1   97.69    5.60
   0  -4   1 1484.95   69.89
   0  -4  -1 1487.45   70.09
   0   4   1 1527.05   69.89
  -1  -4  -1 1146.69   52.49
   1  -4   1 1104.59   52.19
   1  -4   1 1124.49   52.89
  -1   4  -1 1073.69   52.09
   1   4   1 1139.09   52.39
   1   4   1 1137.29   52.39
   2  -4   1  596.44   31.00
  -2  -4  -1  584.14   30.80
   2  -4   1  585.84   31.50
   2   4   1  746.23   31.10
   2   4   1  752.22   31.50
   3  -4   1 3503.95  168.88
   3  -4   1 3662.43  169.28
  -3  -4  -1 3684.73  168.38
   3   4   1 3674.73  169.08
   4  -4   1  154.08    9.70
   4  -4   1  150.08    9.70
   4   4   1  170.58   10.00
   4   4   1  178.78    9.00
   5  -4   1  260.27   15.20
   5  -4   1  240.08   15.10
   5   4   1  300.27   14.30
   5   4   1  297.87   15.80
   6  -4   1 2791.52  126.79
   6  -4   1 2717.23  126.49
   6   4   1 2606.94  126.79
   6   4   1 2597.24  125.09
   7  -4   1  124.49    9.20
   7  -4   1  125.59    9.50
   7   4   1  117.29    9.90
   7   4   1  126.89    7.90
   8  -4   1  413.56   23.20
   8  -4   1  393.66   22.20
   8   4   1  400.66   20.90
   8   4   1  396.16   23.10
   9  -4   1  401.96   22.90
   9  -4   1  393.86   21.70
   9   4   1  358.26   20.60
   9   4   1  372.96   22.70
  10  -4   1  253.27   17.40
  10  -4   1  268.27   16.20
  10   4   1  232.78   17.30
  11  -4   1   88.19   11.40
  11   4   1   83.09   11.10
  12  -4   1  191.28   16.20
  12   4   1  201.28   17.20
  13  -4   1  191.68   16.40
  13   4   1  171.18   16.30
  14  -4   1   39.50    9.70
  14   4   1   32.90    9.20
  15  -4   1  115.89   15.70
  15   4   1  107.69   15.00
  15  -5  -1   64.69   11.70
  15   5  -1   47.60   11.50
  14  -5  -1   76.39   12.10
  14   5  -1   70.69   12.00
  13  -5  -1  223.58   18.50
  13   5  -1  223.28   18.30
  12  -5  -1  219.48   18.10
  12   5  -1  247.58   18.50
  11  -5  -1  348.17   22.60
  11   5  -1  341.57   22.60
  10  -5  -1  287.87   18.60
  10  -5  -1  253.97   16.50
  10   5  -1  264.67   18.20
   9  -5  -1   48.10    6.50
   9  -5  -1   40.90    6.80
   9   5  -1   41.70    7.50
   8  -5  -1   25.60    5.00
   8  -5  -1   39.20    6.40
   8   5  -1   42.80    6.50
   8   5  -1   40.90    5.50
   7  -5  -1  153.58   10.80
   7  -5  -1  164.78   10.70
   7   5  -1  144.29   11.30
   7   5  -1  150.38    8.40
   6  -5  -1  132.39    8.80
   6  -5  -1  117.89    8.80
   6   5  -1  106.19    6.30
   6   5  -1  113.69    9.10
   5  -5  -1  257.57   15.80
   5  -5  -1  254.07   15.70
   5   5  -1  314.47   14.00
   5   5  -1  315.07   16.50
   4  -5  -1 2288.37  109.39
   4  -5  -1 2318.97  109.09
   4   5  -1 2361.26  109.49
   3  -5  -1 3068.09  138.59
   3  -5  -1 3069.69  138.09
   3   5  -1 2749.72  138.29
   2  -5  -1   31.30    3.10
   2  -5  -1   30.00    4.30
   1  -5  -1 1907.41   87.09
   1  -5  -1 1854.81   86.19
  -1  -5   1 1813.62   86.19
   1   5  -1 1857.21   86.49
   0  -5   1  142.79    8.10
   0  -5  -1  148.19    8.60
   0   5   1  160.88    8.20
   0   5  -1  169.18    8.10
   1  -5   1  489.45   22.80
  -1  -5  -1  507.15   23.20
   1  -5   1  519.45   23.70
   1   5   1  460.25   22.90
   1   5   1  448.06   23.10
  -1   5  -1  465.65   22.80
  -2  -5  -1 4632.04  223.98
   2  -5   1 4909.81  223.98
   2  -5   1 4866.21  222.28
   2   5   1 4788.32  225.08
   2   5   1 4731.03  222.98
   3  -5   1 4121.79  195.28
   3  -5   1 4182.88  194.68
  -3  -5  -1 4113.79  194.68
   3   5   1 4263.67  194.98
   3   5   1 4277.57  194.48
   4  -5   1 2026.40   94.99
  -4  -5  -1 2043.40   94.09
   4  -5   1 1969.80   95.29
   4   5   1 2018.30   95.19
   5  -5   1 1305.17   65.09
   5  -5   1 1317.97   65.29
   5   5   1 1449.46   65.59
   6  -5   1  337.07   17.70
   6  -5   1  366.76   17.90
   6   5   1  275.47   15.70
   6   5   1  269.67   17.40
   7  -5   1   48.90    6.20
   7  -5   1   53.59    6.90
   7   5   1   88.79    8.80
   7   5   1   78.39    5.40
   8  -5   1   47.30    6.30
   8  -5   1   47.10    6.80
   8   5   1   39.00    6.40
   8   5   1   37.40    4.40
   9  -5   1  171.88   11.90
   9  -5   1  168.78   12.60
   9   5   1  145.79   12.40
  10  -5   1   30.70    6.60
  10  -5   1   29.90    5.90
  10   5   1   32.00    6.90
  11  -5   1   68.99    8.30
  11  -5   1   62.99    9.40
  11   5   1   48.00    8.90
  12  -5   1  383.96   25.10
  12   5   1  367.26   25.10
  13  -5   1  187.08   17.30
  13   5   1  206.68   17.50
  14  -5   1   39.10    9.20
  14   5   1   31.00    9.00
  15  -5   1    5.60    7.10
  15   5   1    3.50    7.20
  15  -6  -1   39.90   10.20
  15   6  -1   52.19   11.90
  14  -6  -1   15.30    7.10
  14   6  -1   29.40    8.90
  13  -6  -1  111.39   13.60
  13   6  -1  141.89   15.50
  12  -6  -1   37.60    8.10
  12   6  -1   47.30    9.10
  11  -6  -1   66.69    9.40
  11   6  -1   63.69    9.70
  10  -6  -1 1149.48   56.29
  10  -6  -1 1082.39   54.99
  10   6  -1 1040.50   56.09
   9  -6  -1  414.16   24.80
   9  -6  -1  416.56   24.30
   9   6  -1  477.15   25.80
   8  -6  -1  832.62   42.30
   8  -6  -1  825.92   42.70
   8   6  -1  836.22   43.30
   7  -6  -1  833.32   41.80
   7  -6  -1  819.92   41.90
   7   6  -1  805.22   42.30
   7   6  -1  846.72   39.30
   6  -6  -1  832.72   40.00
   6  -6  -1  801.92   40.00
   6   6  -1  787.02   37.40
   6   6  -1  756.62   40.00
  -5  -6   1  149.99    7.40
   5  -6  -1  159.18    9.70
   5  -6  -1  150.08    9.80
   5   6  -1  125.09    9.40
   4  -6  -1 2455.25  114.39
   4  -6  -1 2529.15  113.89
   4   6  -1 2291.87  114.09
   3  -6  -1  493.05   25.40
   3  -6  -1  498.75   24.70
   3   6  -1  516.05   25.20
   2  -6  -1 4070.79  194.08
   2  -6  -1 4024.90  193.78
   2   6  -1 4416.16  193.68
   1  -6  -1  624.74   30.50
   1  -6  -1  640.74   29.30
  -1  -6   1  602.74   29.50
   0  -6   1  175.18    9.90
   0  -6  -1  177.58   10.40
   0   6  -1  204.58    9.80
   0   6   1  197.08   10.00
   1  -6   1  259.37   13.90
  -1  -6  -1  277.97   13.70
   1  -6   1  245.28   12.80
  -1   6  -1  269.17   13.20
   1   6   1  275.87   13.50
   1   6   1  275.77   13.20
   2  -6   1  866.61   43.20
  -2  -6  -1  874.81   43.30
   2  -6   1  874.31   44.10
   2   6   1  944.51   43.50
  -2   6  -1  987.30   43.10
   2   6   1  950.80   43.60
   3  -6   1 4469.55  201.58
   3  -6   1 4546.65  200.78
  -3  -6  -1 4328.47  202.08
   3   6   1 4229.78  200.58
   3   6   1 4046.10  200.98
  -4  -6  -1  554.84   25.50
   4  -6   1  540.65   26.90
   4  -6   1  554.34   26.30
   4   6   1  445.06   26.30
   5  -6   1  765.72   38.70
   5  -6   1  769.82   39.20
  -5  -6  -1  807.42   37.60
   5   6   1  792.32   39.10
  -6  -6  -1  160.98    8.80
   6  -6   1  169.68   10.80
   6  -6   1  159.58   10.40
   6   6   1  116.89   10.30
   7  -6   1  438.96   24.50
   7  -6   1  411.26   24.20
   7   6   1  506.25   25.40
   8  -6   1  175.68   13.40
   8  -6   1  202.18   13.40
   8   6   1  228.48   14.40
   9  -6   1   55.49    7.80
   9  -6   1   71.99    8.20
   9   6   1   68.19    8.60
  10  -6   1   71.99    8.50
  10  -6   1   64.59    9.00
  10   6   1   62.09    9.30
  11  -6   1  735.63   40.00
  11  -6   1  717.83   38.50
  11   6   1  718.93   40.30
  12  -6   1   27.50    7.90
  12   6   1   44.90    9.40
  13  -6   1    7.20    6.10
  13   6   1   -3.70    5.60
  14  -6   1  279.87   21.70
  14   6   1  295.17   22.40
  15  -6   1    3.30    6.70
  15   6   1    9.60    7.60
  15  -7  -1   87.99   13.60
  15   7  -1   69.19   12.90
  14  -7  -1   14.80    7.70
  14   7  -1   10.20    7.30
  13  -7  -1  295.47   21.30
  13   7  -1  273.77   21.00
  12  -7  -1   43.40    8.40
  12   7  -1   36.40    8.40
  11  -7  -1  441.26   27.00
  11   7  -1  460.45   27.70
  10  -7  -1  102.99   10.60
  10  -7  -1  119.99   10.60
  10   7  -1  147.29   12.20
   9  -7  -1  271.97   17.40
   9  -7  -1  316.57   18.50
   9   7  -1  259.57   18.10
   8  -7  -1  398.16   22.80
   8  -7  -1  395.16   22.50
   8   7  -1  398.66   23.20
   7  -7  -1   45.80    6.30
   7  -7  -1   54.49    6.70
  -7  -7   1   52.29    3.60
   7   7  -1   59.69    7.10
   6  -7  -1  620.34   33.00
  -6  -7   1  651.43   30.30
   6  -7  -1  643.84   32.90
   6   7  -1  655.83   33.50
   5  -7  -1 2254.47  105.69
   5  -7  -1 2282.87  106.29
   5   7  -1 2174.88  105.99
   4  -7  -1  422.36   21.20
   4  -7  -1  389.76   20.20
   4   7  -1  379.86   20.70
   3  -7  -1 3350.26  151.08
   3  -7  -1 3228.68  152.08
   3   7  -1 3158.98  151.48
  -2  -7   1  918.71   42.90
   2  -7  -1  944.91   43.20
   2  -7  -1  945.01   44.50
   2   7  -1  856.11   43.60
   1  -7  -1 2673.63  120.89
  -1  -7   1 2650.03  121.09
   1  -7  -1 2628.64  121.99
   1   7  -1 2567.14  120.99
  -1   7   1 2505.05  121.29
   0  -7   1 1633.04   72.89
   0  -7  -1 1630.04   73.19
   0   7  -1 1487.95   72.59
   0   7   1 1453.85   72.69
  -1  -7  -1  222.58   13.60
   1  -7   1  217.18   13.80
   1   7   1  288.77   13.20
  -1   7  -1  289.87   13.30
   1   7   1  295.57   13.70
  -2  -7  -1 1446.46   73.39
   2  -7   1 1450.55   73.19
   2  -7   1 1467.65   74.29
   2   7   1 1705.33   73.79
  -2   7  -1 1705.73   73.39
   2   7   1 1641.94   73.69
  -3  -7  -1  266.77   13.30
   3  -7   1  284.97   14.90
   3  -7   1  277.47   13.70
   3   7   1  232.48   13.80
   3   7   1  249.58   13.70
   4  -7   1  331.57   17.80
  -4  -7  -1  328.37   16.20
   4  -7   1  318.77   16.90
   4   7   1  315.57   17.30
   4   7   1  325.37   16.80
  -5  -7  -1  402.96   19.30
   5  -7   1  372.66   21.00
   5  -7   1  365.56   20.30
   5   7   1  402.26   21.00
   6  -7   1 1846.82   88.19
  -6  -7  -1 1881.31   86.59
   6  -7   1 1757.72   88.39
   6   7   1 1885.01   88.59
  -7  -7  -1   27.50    3.30
   7  -7   1   24.50    5.00
   7  -7   1   26.10    5.00
   7   7   1    7.40    3.90
  -8  -7  -1  127.39    8.20
   8  -7   1  125.39   10.50
   8  -7   1  130.99   10.40
   8   7   1  146.69   11.00
   9  -7   1    9.00    3.80
   9  -7   1   18.30    5.10
   9   7   1   26.90    5.90
  10  -7   1  261.87   17.80
  10  -7   1  278.67   18.80
  10   7   1  304.77   19.70
  11  -7   1   52.49    8.00
  11  -7   1   51.99    8.70
  11   7   1   63.39    9.80
  12  -7   1  168.48   15.30
  12   7   1  163.58   15.70
  13  -7   1  113.79   13.70
  13   7   1   92.59   13.10
  14  -7   1  133.09   16.30
  14   7   1  165.78   16.20
  15  -7   1   73.59   13.20
  15   7   1   78.69   13.00
  15  -8  -1  114.09   14.70
  15   8  -1  124.19   16.10
  14  -8  -1  142.99   16.40
  14   8  -1  151.48   15.50
  13  -8  -1   37.40    9.00
  13   8  -1   43.90    9.40
  12  -8  -1  100.09   12.50
  12   8  -1   91.19   12.60
  11  -8  -1  170.18   13.50
  11  -8  -1  159.48   14.20
  11   8  -1  164.38   14.90
  10  -8  -1   17.70    6.00
  10  -8  -1   13.10    5.00
  10   8  -1    4.70    5.40
   9  -8  -1  401.06   24.00
   9  -8  -1  406.96   23.80
   9   8  -1  432.66   24.90
   8  -8  -1 1236.38   60.79
   8  -8  -1 1194.98   60.59
   8   8  -1 1231.88   61.19
   7  -8  -1  497.25   27.30
   7  -8  -1  492.85   27.10
  -7  -8   1  503.65   24.70
   7   8  -1  543.75   27.90
  -6  -8   1 1630.64   74.99
   6  -8  -1 1599.34   77.89
   6  -8  -1 1603.34   77.39
   6   8  -1 1610.54   77.99
   5  -8  -1  864.31   43.70
   5  -8  -1  893.01   42.90
   5   8  -1  861.71   43.30
   4  -8  -1   92.19    7.40
   4  -8  -1   90.29    6.50
   4   8  -1  120.19    7.60
   3  -8  -1   59.59    4.60
   3  -8  -1   59.89    5.70
   3   8  -1   80.19    5.60
   2  -8  -1  338.67   16.20
  -2  -8   1  333.47   16.10
   2  -8  -1  310.87   17.60
  -1  -8   1 1174.58   57.59
   1  -8  -1 1201.48   57.09
   1  -8  -1 1204.28   58.49
  -1   8   1 1243.08   57.89
   1   8  -1 1228.88   57.89
   1   8  -1 1287.27   57.39
   0  -8  -1  857.91   37.40
   0  -8   1  807.42   36.90
   0   8  -1  725.13   36.40
   0   8   1  721.83   36.60
   0   8  -1  719.53   35.80
  -1  -8  -1  222.28   14.80
   1   8   1  302.77   14.80
   1   8   1  307.17   14.20
  -1   8  -1  305.67   14.50
  -2  -8  -1 1998.70   91.49
   2  -8   1 1947.51   92.39
   2  -8   1 2014.20   90.99
   2   8   1 1896.71   91.59
  -2   8  -1 1938.81   91.19
   2   8   1 1931.31   91.49
  -3  -8  -1  779.02   36.80
   3  -8   1  799.32   38.30
   3  -8   1  813.12   37.00
   3   8   1  732.23   37.10
   3   8   1  729.63   37.30
   4  -8   1  201.28   12.20
  -4  -8  -1  196.38   10.40
   4  -8   1  202.98   11.10
   4   8   1  180.18   11.30
   4   8   1  193.28   11.00
  -5  -8  -1  665.33   30.30
   5  -8   1  616.84   32.30
   5  -8   1  605.94   31.30
   5   8   1  608.84   31.80
   5   8   1  621.74   31.00
  -6  -8  -1  503.05   24.40
   6  -8   1  464.35   26.40
   6  -8   1  454.55   25.80
   6   8   1  558.94   26.80
   7  -8   1  157.48   11.20
  -7  -8  -1  162.88    9.50
   7  -8   1  152.48   11.60
   7   8   1  199.98   12.40
   8  -8   1  561.24   30.60
   8  -8   1  586.64   30.70
   8   8   1  546.85   30.80
   9  -8   1  846.02   42.80
   9  -8   1  801.82   42.80
   9   8   1  817.02   43.50
  10  -8   1  200.48   15.10
  10  -8   1  224.08   16.10
  10   8   1  243.18   16.70
  11  -8   1   12.80    5.20
  11  -8   1    0.20    4.60
  11   8   1    4.50    5.30
  12  -8   1  137.79   13.30
  12   8   1  145.99   15.80
  13  -8   1  137.49   15.40
  13   8   1  130.49   15.60
  14  -8   1   18.50    8.30
  14   8   1   30.60    8.90
  15  -8   1  101.39   14.50
  15   8   1   83.89   13.60
  15  -9  -1  135.39   15.60
  15   9  -1   96.89   14.40
  14  -9  -1  149.49   15.00
  14   9  -1  145.09   16.60
  13  -9  -1   22.50    7.50
  13   9  -1   19.90    7.90
  12  -9  -1  390.46   25.90
  12   9  -1  428.76   27.10
  11  -9  -1  367.16   23.30
  11  -9  -1  398.06   24.50
  11   9  -1  394.36   24.80
  10  -9  -1   95.79    9.90
  10  -9  -1   95.29   10.80
  10   9  -1   99.89   11.40
   9  -9  -1  270.47   17.40
   9  -9  -1  259.57   17.20
   9   9  -1  269.87   17.80
   8  -9  -1  410.46   23.30
   8  -9  -1  389.46   22.80
   8   9  -1  405.96   23.40
   7  -9  -1   37.60    6.00
   7  -9  -1   40.80    5.60
   7   9  -1   42.30    6.50
   6  -9  -1  474.05   24.80
   6  -9  -1  463.55   25.60
   6   9  -1  472.95   25.40
   5  -9  -1  625.84   33.30
   5  -9  -1  666.43   32.50
   5   9  -1  648.64   33.00
   4  -9  -1  332.47   18.70
   4  -9  -1  314.87   17.40
   4   9  -1  367.16   18.30
   3  -9  -1  762.62   40.00
  -3  -9   1  775.02   37.90
   3  -9  -1  804.72   38.60
   3   9  -1  890.11   39.40
  -2  -9   1  699.13   34.40
   2  -9  -1  702.53   35.90
   2  -9  -1  730.83   34.20
   2   9  -1  758.22   34.90
  -1  -9   1 2883.21  136.39
   1  -9  -1 2777.02  137.19
   1   9  -1 2947.31  136.69
  -1   9   1 2971.60  136.69
   1   9  -1 3068.19  136.09
   0  -9   1 7016.40  325.27
   0  -9  -1 6999.40  327.27
   0   9  -1 7049.99  324.87
   0   9  -1 7061.99  324.77
   0   9   1 6868.21  324.07
  -1  -9  -1  116.89    8.00
   1  -9   1  115.99    8.00
   1   9   1  133.69    6.90
  -1   9  -1  130.19    7.30
   1   9   1  122.79    7.50
   2  -9   1  374.86   20.70
  -2  -9  -1  407.36   20.00
   2  -9   1  405.46   19.20
   2   9   1  402.76   19.80
   2   9   1  383.86   20.00
  -2   9  -1  398.26   19.60
   3  -9   1 1824.72   81.59
   3  -9   1 1833.92   79.99
  -3  -9  -1 1755.12   79.99
   3   9   1 1528.25   80.19
   3   9   1 1580.04   80.39
   4  -9   1  760.12   37.80
  -4  -9  -1  762.02   37.30
   4  -9   1  724.93   39.00
   4   9   1  816.72   38.10
   4   9   1  831.72   38.50
   5  -9   1  867.81   43.70
   5  -9   1  844.52   42.50
  -5  -9  -1  845.52   41.50
   5   9   1  888.91   43.20
   5   9   1  904.91   42.50
  -6  -9  -1   30.60    3.50
   6  -9   1   31.30    5.50
   6  -9   1   29.40    4.50
   6   9   1   57.19    6.50
   7  -9   1 1411.06   70.59
  -7  -9  -1 1444.26   67.99
   7  -9   1 1423.66   69.99
   7   9   1 1471.75   70.69
   8  -9   1  208.08   13.80
   8  -9   1  186.68   12.90
   8   9   1  168.58   13.10
   9  -9   1    6.40    4.10
   9  -9   1    1.10    3.90
   9   9   1   -0.70    3.70
  10  -9   1  225.88   16.10
  10  -9   1  241.28   16.20
  10   9   1  219.38   16.60
  11  -9   1  185.68   15.00
  11  -9   1  189.38   14.60
  11   9   1  187.18   15.60
  12  -9   1   36.50    8.00
  12   9   1   33.60    8.40
  13  -9   1   91.59   12.70
  13   9   1   77.69   12.50
  14  -9   1  185.48   17.50
  14   9   1  172.08   17.70
  15  -9   1  206.28   19.00
  15   9   1  237.88   21.00
  15 -10  -1   66.39   12.20
  15  10  -1   69.99   12.90
  14 -10  -1   36.70    9.00
  14  10  -1   33.70    9.90
  13 -10  -1    6.10    5.90
  13  10  -1    8.40    6.50
  12 -10  -1   84.09   11.50
  12  10  -1  107.89   12.80
  11 -10  -1  110.79   10.90
  11 -10  -1  119.19   12.70
  11  10  -1   97.89   12.30
  10 -10  -1   36.30    7.20
  10 -10  -1   37.30    6.80
  10  10  -1   41.90    8.20
   9 -10  -1  775.92   40.70
   9 -10  -1  742.33   40.80
   9  10  -1  814.32   41.70
   8 -10  -1   15.40    4.60
   8 -10  -1   20.80    5.20
   8  10  -1    7.40    4.60
   7 -10  -1 1225.68   60.39
   7 -10  -1 1282.87   61.49
   7  10  -1 1185.48   60.89
   6 -10  -1   97.69    7.70
   6 -10  -1   91.79    8.40
   6  10  -1  107.89    8.80
   5 -10  -1  776.92   40.30
   5 -10  -1  784.52   39.10
   5  10  -1  820.12   39.80
   4 -10  -1  496.55   25.20
   4 -10  -1  483.05   26.60
  -4 -10   1  491.65   24.00
   4  10  -1  550.64   26.00
  -3 -10   1  716.33   33.80
   3 -10  -1  719.93   36.00
   3 -10  -1  701.43   34.20
   3  10  -1  714.23   34.90
   2 -10  -1  909.61   42.70
  -2 -10   1  896.61   43.00
   2 -10  -1  857.41   44.50
   2  10  -1  951.00   43.40
   2  10  -1  915.51   43.80
   1 -10  -1   98.79    6.80
   1  10  -1   67.39    4.60
   1  10  -1   69.89    5.30
  -1  10   1   69.19    5.40
   0 -10  -1 2342.87  118.39
   0 -10   1 2365.16  118.09
   0  10  -1 2699.93  116.89
   0  10   1 2570.84  118.09
   0  10  -1 2626.74  117.99
  -1 -10  -1  968.60   47.40
   1 -10   1  933.21   47.60
   1  10   1  979.20   47.20
  -1  10  -1 1040.40   47.00
   1  10   1 1001.40   46.40
   2 -10   1   87.09    5.00
   2 -10   1   83.99    6.80
  -2 -10  -1   92.59    6.40
  -3 -10  -1 1503.75   71.79
   3 -10   1 1485.45   71.49
   3 -10   1 1474.85   73.19
   3  10   1 1579.54   72.29
   3  10   1 1573.44   72.29
  -4 -10  -1  110.39    6.90
   4 -10   1  113.59    7.20
   4 -10   1  119.49    8.70
   4  10   1  103.79    7.30
   4  10   1  113.19    7.80
   5 -10   1  162.78    9.60
  -5 -10  -1  161.48    8.70
   5 -10   1  146.89   10.60
   5  10   1  137.99    9.40
   5  10   1  128.49    9.90
  -6 -10  -1  565.84   26.10
   6 -10   1  537.75   28.60
   6 -10   1  518.95   27.40
   6  10   1  504.85   27.90
   6  10   1  506.15   27.00
  -7 -10  -1   39.20    3.90
   7 -10   1   44.90    6.60
   7 -10   1   37.60    5.60
   7  10   1   25.70    5.40
   7  10   1   33.50    4.60
   8 -10   1  536.95   29.40
   8 -10   1  528.75   29.80
   8  10   1  568.44   30.30
   9 -10   1  200.88   14.70
   9 -10   1  221.58   15.20
   9  10   1  212.88   15.30
  10 -10   1  329.17   20.90
  10 -10   1  328.27   20.80
  10  10   1  328.17   21.50
  11 -10   1   81.79   10.60
  11 -10   1  111.29   11.80
  11  10   1   82.79   11.80
  12 -10   1  263.37   19.40
  12 -10   1  269.67   19.10
  12  10   1  294.97   20.60
  13 -10   1  121.79   14.60
  13  10   1  142.19   14.60
  14 -10   1   32.80    9.20
  14  10   1   35.00   10.00
  15 -10   1  162.28   16.50
  15  10   1  159.78   18.80
  15 -11  -1   33.70    9.80
  15  11  -1    7.80    8.80
  14 -11  -1   52.59   10.10
  14  11  -1   43.70   10.10
  13 -11  -1  126.99   14.70
  13  11  -1  143.59   14.50
  12 -11  -1  189.18   15.90
  12  11  -1  194.78   17.10
  11 -11  -1  288.57   19.40
  11 -11  -1  270.47   19.00
  11  11  -1  273.97   20.10
  10 -11  -1  438.16   25.80
  10 -11  -1  412.76   25.90
  10  11  -1  477.15   27.10
   9 -11  -1   34.70    6.30
   9 -11  -1   32.50    6.40
   9  11  -1   29.30    6.40
   8 -11  -1   50.69    6.80
   8 -11  -1   49.99    7.10
   8  11  -1   52.79    7.40
   7 -11  -1   99.89    8.30
   7 -11  -1  101.09    9.10
   7  11  -1  100.89    8.90
   6 -11  -1   22.30    4.10
   6 -11  -1   15.20    4.50
   6  11  -1   22.10    4.90
   5 -11  -1  275.47   14.90
   5 -11  -1  263.17   16.40
   5  11  -1  259.47   15.40
  -4 -11   1 3181.48  147.19
   4 -11  -1 3148.39  148.19
   4 -11  -1 3174.18  149.99
   4  11  -1 3198.98  148.99
   3 -11  -1  462.75   23.30
  -3 -11   1  449.26   23.10
   3 -11  -1  470.05   25.40
   3  11  -1  536.35   24.30
   2 -11  -1 1219.28   58.69
  -2 -11   1 1203.18   57.09
   2 -11  -1 1251.27   56.49
   2  11  -1 1199.68   57.19
   2  11  -1 1161.98   57.79
   1 -11  -1  894.91   45.30
  -1 -11   1  854.71   44.30
   1  11  -1  925.11   44.50
  -1  11   1  957.80   44.60
   1  11  -1  985.10   43.70
   0 -11   1   42.50    4.40
   0  11   1   28.60    3.60
   0  11  -1   29.50    2.40
   0  11  -1   34.30    3.90
   1 -11   1  187.08   11.00
  -1 -11  -1  191.08   10.90
   1  11   1  180.38    9.30
  -1  11  -1  176.88   10.00
   1  11   1  163.08   10.10
  -2 -11  -1  327.17   16.90
   2 -11   1  303.97   17.50
   2 -11   1  325.27   15.60
   2  11   1  320.97   16.80
   2  11   1  321.17   16.30
  -2  11  -1  314.97   16.40
   3 -11   1  275.07   16.20
  -3 -11  -1  269.27   14.70
   3 -11   1  267.67   14.20
   3  11   1  306.77   15.10
   3  11   1  277.47   15.20
  -3  11  -1  281.17   14.60
   4 -11   1  729.23   39.50
   4 -11   1  710.33   37.80
  -4 -11  -1  738.33   37.60
   4  11   1  887.31   38.90
   4  11   1  859.31   38.70
  -5 -11  -1 2568.04  122.69
   5 -11   1 2666.63  123.59
   5 -11   1 2598.34  125.09
   5  11   1 2619.84  124.19
   5  11   1 2688.13  123.79
   6 -11   1   67.29    6.50
   6 -11   1   82.69    8.80
  -6 -11  -1   75.99    5.40
   6  11   1   74.89    7.10
   6  11   1   72.19    6.30
   7 -11   1   73.49    7.00
  -7 -11  -1   59.09    4.90
   7 -11   1   57.39    7.60
   7  11   1   63.39    7.90
   7  11   1   70.19    6.40
   8 -11   1  317.97   18.90
   8 -11   1  313.37   19.50
   8  11   1  294.57   19.10
   8  11   1  329.37   18.10
   9 -11   1   41.90    6.70
   9 -11   1   55.99    8.10
   9  11   1   47.70    6.20
   9  11   1   48.00    7.90
  10 -11   1   77.79   10.10
  10 -11   1   70.39    9.70
  10  11   1   80.69    8.20
  10  11   1   73.09   10.10
  11 -11   1   60.79    9.10
  11 -11   1   47.80    8.40
  11  11   1   62.59    9.90
  12 -11   1  319.27   21.70
  12 -11   1  292.27   20.90
  12  11   1  326.07   22.70
  13 -11   1  141.99   15.70
  13  11   1  132.09   15.60
  14 -11   1   38.90    9.50
  14  11   1   23.50    8.50
  15 -11   1   15.30    7.60
  15  11   1   30.60    9.90
  14 -12  -1   21.00    7.40
  14  12  -1   27.40    8.70
  13 -12  -1   89.99   12.00
  13  12  -1   88.99   13.00
  12 -12  -1   44.00    8.60
  12  12  -1   35.50    8.50
  11 -12  -1  128.29   11.90
  11 -12  -1  128.79   12.50
  11  12  -1  128.89   12.90
  10 -12  -1  430.16   25.40
  10 -12  -1  411.76   24.70
  10  12  -1  394.86   25.50
   9 -12  -1   68.69    8.50
   9 -12  -1   55.79    8.10
   9  12  -1   57.19    8.40
   8 -12  -1  442.66   24.90
   8 -12  -1  419.36   23.50
   8  12  -1  395.76   24.00
   7 -12  -1 1137.19   56.29
   7 -12  -1 1157.78   57.69
   7  12  -1 1136.69   57.09
   6 -12  -1  495.75   25.10
   6 -12  -1  511.55   26.80
   6  12  -1  429.26   25.60
   5 -12  -1  119.69    8.20
   5 -12  -1  118.79    9.80
  -5 -12   1  118.59    6.50
   5  12  -1  143.69    9.20
   4 -12  -1  884.91   45.60
  -4 -12   1  936.81   42.90
   4 -12  -1  908.01   43.60
   4  12  -1  891.31   44.40
  -3 -12   1  874.51   40.80
   3 -12  -1  871.31   40.70
   3 -12  -1  858.01   43.00
   3  12  -1  818.52   41.90
   3  12  -1  852.91   41.50
   2 -12  -1  147.19    9.70
   2 -12  -1  145.39    7.10
  -2 -12   1  148.39    8.10
   2  12  -1  118.59    7.70
   2  12  -1  123.59    8.40
  -2  12   1  120.59    8.40
  -1 -12   1 1916.91   83.89
   1 -12  -1 1835.92   84.79
  -1  12   1 1619.74   83.69
   1  12  -1 1781.42   82.79
   1  12  -1 1717.03   83.79
   0 -12  -1  307.57   18.80
   0 -12   1  320.17   18.50
   0  12  -1  362.26   18.40
   0  12  -1  387.56   17.00
   0  12   1  378.76   18.60
   1 -12   1  587.74   27.70
  -1 -12  -1  575.34   27.40
  -1  12  -1  499.05   26.50
   1  12   1  518.35   25.70
   1  12   1  518.05   26.80
   2 -12   1  290.67   13.80
  -2 -12  -1  332.87   15.80
   2 -12   1  312.87   16.30
  -2  12  -1  252.47   14.70
   2  12   1  254.57   14.40
   2  12   1  257.87   15.10
  -3 -12  -1  745.33   38.20
   3 -12   1  728.63   39.50
   3 -12   1  736.23   37.40
   3  12   1  831.02   38.80
  -3  12  -1  848.12   38.10
   3  12   1  829.62   38.40
   4 -12   1  900.71   44.40
   4 -12   1  927.41   46.50
  -4 -12  -1  882.71   44.40
   4  12   1  942.61   45.20
   4  12   1  974.80   45.40
   5 -12   1  189.58   11.70
  -5 -12  -1  190.98   11.20
   5 -12   1  174.88   13.20
   5  12   1  241.38   13.00
   5  12   1  235.38   12.50
   6 -12   1  251.67   16.00
  -6 -12  -1  248.48   13.10
   6 -12   1  229.58   14.10
   6  12   1  244.08   14.30
   6  12   1  235.88   14.90
   7 -12   1  623.54   33.10
  -7 -12  -1  619.64   30.30
   7 -12   1  641.54   31.90
   7  12   1  576.34   32.30
   7  12   1  586.24   31.40
   8 -12   1  249.58   17.30
   8 -12   1  290.57   18.70
   8  12   1  324.47   17.40
   8  12   1  312.37   18.90
   9 -12   1   85.99    9.50
   9 -12   1   75.89    9.60
   9  12   1   60.69    7.20
   9  12   1   62.59    8.80
  10 -12   1   81.59   10.20
  10 -12   1   69.79    9.30
  10  12   1   73.19   10.10
  10  12   1   74.09    8.10
  11 -12   1  614.84   36.60
  11 -12   1  680.13   36.90
  11  12   1  677.23   37.90
  12 -12   1   37.50    8.30
  12 -12   1   20.20    6.40
  12  12   1   37.10    8.80
  13 -12   1    3.50    5.90
  13  12   1    7.60    7.20
  14 -12   1  238.38   20.10
  14  12   1  260.17   20.80
  14 -13  -1   11.20    6.30
  14  13  -1    6.90    7.80
  13 -13  -1  267.37   20.40
  13  13  -1  292.07   21.50
  12 -13  -1   31.00    7.40
  12 -13  -1   28.80    7.20
  12  13  -1   22.00    8.00
  11 -13  -1  349.77   22.90
  11 -13  -1  342.87   23.30
  11  13  -1  404.06   24.40
  10 -13  -1   15.70    5.70
  10 -13  -1    4.80    4.60
  10  13  -1   12.30    6.00
   9 -13  -1  126.89   11.00
   9 -13  -1  148.49   12.50
   9  13  -1  144.19   12.50
   8 -13  -1  224.38   14.60
   8 -13  -1  239.18   16.20
   8  13  -1  219.68   15.60
   7 -13  -1   87.69    8.80
   7 -13  -1   80.79    7.40
   7  13  -1   88.79    8.30
   6 -13  -1  257.57   15.20
   6 -13  -1  271.47   17.00
   6  13  -1  267.87   16.00
   5 -13  -1  546.65   30.60
   5 -13  -1  544.95   28.60
  -5 -13   1  556.14   27.20
   5  13  -1  650.43   30.10
  -4 -13   1  127.79    7.20
   4 -13  -1  105.29    9.50
   4 -13  -1  121.19    7.70
   4  13  -1  130.29    8.80
   4  13  -1  136.79    8.60
  -3 -13   1 1266.17   61.49
   3 -13  -1 1337.77   63.79
   3 -13  -1 1308.47   61.19
   3  13  -1 1325.27   62.69
   3  13  -1 1274.77   61.99
   2 -13  -1  113.39    8.80
  -2 -13   1  110.89    7.40
   2 -13  -1  114.59    6.20
  -2  13   1  123.29    7.90
   2  13  -1  125.39    8.20
   2  13  -1  125.39    7.30
   1 -13  -1 1916.61   86.89
  -1 -13   1 1898.71   85.99
   1  13  -1 1763.02   84.79
   1  13  -1 1749.22   85.89
  -1  13   1 1759.42   85.89
   0 -13   1   85.39    7.50
   0 -13  -1   91.49    7.80
   0  13  -1  124.29    7.50
   0  13   1  120.19    7.70
   0  13  -1  123.09    5.90
  -1 -13  -1  292.07   15.90
   1 -13   1  252.77   15.90
   1  13   1  296.57   14.10
   1  13   1  272.87   15.30
  -1  13  -1  295.17   15.20
  -2 -13  -1 1412.36   72.09
   2 -13   1 1346.97   72.79
   2 -13   1 1368.06   70.49
   2  13   1 1621.94   72.39
   2  13   1 1718.93   71.59
  -2  13  -1 1632.74   71.89
   3 -13   1  267.27   13.30
   3 -13   1  263.57   15.80
  -3 -13  -1  269.67   14.50
   3  13   1  254.47   14.10
   3  13   1  245.58   14.50
  -3  13  -1  257.57   14.00
   4 -13   1 2255.67  107.99
  -4 -13  -1 2313.97  105.99
   4 -13   1 2273.07  105.69
   4  13   1 2202.08  106.49
   4  13   1 2228.98  106.59
  -5 -13  -1  106.19    7.50
   5 -13   1  104.69    9.70
   5 -13   1  110.39    7.80
   5  13   1  131.09    8.60
   5  13   1  143.99    9.10
  -6 -13  -1 1200.18   54.39
   6 -13   1 1141.69   57.29
   6 -13   1 1132.79   55.39
   6  13   1 1094.39   55.49
   6  13   1 1110.69   56.19
   7 -13   1  183.38   12.00
   7 -13   1  154.58   13.10
   7  13   1  200.08   13.00
   7  13   1  183.98   12.00
   8 -13   1  460.35   26.50
   8 -13   1  460.85   25.20
   8  13   1  459.85   24.80
   8  13   1  435.16   25.80
   9 -13   1   61.49    8.10
   9 -13   1   74.19    9.60
   9  13   1   70.89    9.30
   9  13   1   86.69    7.90
  10 -13   1  134.29   11.70
  10 -13   1  120.59   13.00
  10  13   1  123.89   12.20
  10  13   1  124.49   10.40
  11 -13   1  140.59   13.20
  11 -13   1  143.29   13.50
  11  13   1  163.18   14.30
  12 -13   1  136.69   14.40
  12 -13   1  119.79   12.10
  12  13   1  117.19   14.10
  13 -13   1   61.09   10.20
  13  13   1   59.19   11.00
  14 -13   1   49.20   10.50
  14  13   1   75.19   12.70
  14 -14  -1   71.99   11.90
  14  14  -1  104.99   14.20
  13 -14  -1   79.89   11.70
  13  14  -1   91.99   13.20
  12 -14  -1   94.69   12.20
  12 -14  -1   73.19   10.50
  12  14  -1   94.69   12.50
  11 -14  -1   95.69   11.40
  11 -14  -1   97.89   12.00
  11  14  -1   97.59   12.60
  10 -14  -1   14.30    5.40
  10 -14  -1   12.90    6.00
  10  14  -1    2.70    5.10
   9 -14  -1   99.69    9.60
   9 -14  -1  108.19   11.00
   9  14  -1   98.69   11.00
   8 -14  -1  507.65   30.20
   8 -14  -1  512.85   28.60
   8  14  -1  587.84   30.30
   7 -14  -1  130.59    9.80
   7 -14  -1  141.49   11.40
   6 -14  -1  981.50   47.20
   6 -14  -1  951.40   49.30
   6  14  -1  947.21   48.10
   5 -14  -1  100.89    6.90
  -5 -14   1  108.09    5.80
   5 -14  -1  101.29    9.00
   5  14  -1   68.89    7.20
   4 -14  -1   36.90    3.70
   4 -14  -1   36.90    6.00
  -4 -14   1   39.90    3.70
   4  14  -1   30.70    4.90
   4  14  -1   35.40    4.70
   3 -14  -1  286.97   18.20
  -3 -14   1  288.67   16.10
   3 -14  -1  303.07   15.60
   3  14  -1  349.07   17.50
   3  14  -1  342.87   16.80
  -2 -14   1 2018.80   92.89
   2 -14  -1 2056.39   94.59
   2 -14  -1 1990.00   91.39
   2  14  -1 1881.21   93.29
   2  14  -1 2014.50   92.49
  -2  14   1 1862.51   93.09
  -1 -14   1  185.88   11.70
   1 -14  -1  167.08   12.40
   1  14  -1  222.48   10.70
  -1  14   1  232.68   12.30
   1  14  -1  213.18   12.00
   0 -14  -1  423.76   22.20
   0 -14   1  417.06   21.70
   0  14   1  401.16   21.30
   0  14  -1  394.96   21.10
   0  14  -1  413.86   19.60
  -1 -14  -1 2452.45  113.89
   1 -14   1 2310.07  113.99
  -1  14  -1 2402.76  113.19
   1  14   1 2470.15  111.99
   1  14   1 2399.96  113.49
  -2 -14  -1  659.33   32.00
   2 -14   1  648.84   32.90
   2  14   1  638.74   30.90
  -2  14  -1  627.14   31.50
   2  14   1  605.34   31.80
  -3 -14  -1  369.46   19.90
   3 -14   1  356.26   18.40
   3 -14   1  376.16   21.30
   3  14   1  376.46   19.40
  -3  14  -1  393.16   19.60
   3  14   1  385.66   20.20
   4 -14   1  347.67   20.70
   4 -14   1  361.66   18.40
  -4 -14  -1  367.06   19.00
   4  14   1  372.06   19.40
   4  14   1  343.47   19.40
   5 -14   1   38.00    4.40
  -5 -14  -1   28.30    4.00
   5 -14   1   23.90    5.30
   5  14   1   35.10    4.80
   5  14   1   36.40    5.10
   6 -14   1  349.17   19.60
  -6 -14  -1  344.67   18.70
   6 -14   1  357.86   21.80
   6  14   1  384.76   20.80
   6  14   1  380.46   20.10
   7 -14   1   29.60    5.00
   7 -14   1   28.30    6.10
   7  14   1   40.70    6.10
   7  14   1   38.00    5.60
   8 -14   1  259.67   17.10
   8 -14   1  265.27   18.80
   8  14   1  327.47   18.90
   8  14   1  309.97   17.50
   9 -14   1  488.05   28.30
   9 -14   1  515.35   29.90
   9  14   1  517.05   27.90
   9  14   1  538.35   29.90
  10 -14   1   57.99    9.30
  10 -14   1   48.40    7.70
  10  14   1   68.89    8.00
  10  14   1   61.19    9.70
  11 -14   1  177.58   15.30
  11 -14   1  180.08   14.60
  11  14   1  172.38   15.60
  12 -14   1   28.60    7.80
  12 -14   1   21.50    7.00
  12  14   1   23.00    7.60
  13 -14   1  110.59   13.60
  13  14   1  116.39   14.70
  14 -14   1   19.80    8.00
  14  14   1   10.70    7.30
  14 -15  -1  121.69   20.70
  14  15  -1   95.09   14.50
  13 -15  -1   42.40    8.40
  13  15  -1   32.60    8.70
  12 -15  -1  175.68   15.40
  12 -15  -1  164.48   14.60
  12  15  -1  169.18   16.10
  11 -15  -1  321.87   21.00
  11 -15  -1  353.96   22.50
  11  15  -1  286.57   21.40
  10 -15  -1  207.28   15.20
  10 -15  -1  198.48   16.50
  10  15  -1  228.78   16.90
   9 -15  -1   91.69   11.00
   9 -15  -1   85.79    9.30
   9  15  -1   63.29    9.10
   8 -15  -1  472.85   25.80
   8 -15  -1  441.86   27.50
   8  15  -1  495.45   27.20
   7 -15  -1   78.99    7.30
   7 -15  -1   92.79   10.40
   7  15  -1   75.29    7.90
   6 -15  -1   22.50    5.60
   6 -15  -1   28.60    4.30
   5 -15  -1  372.16   20.60
  -5 -15   1  382.26   19.70
   5 -15  -1  400.06   23.30
   5  15  -1  408.56   22.00
   5  15  -1  459.95   22.30
   4 -15  -1   57.09    7.50
   4 -15  -1   59.59    4.60
  -4 -15   1   58.79    4.70
   4  15  -1   61.99    5.80
   4  15  -1   55.39    6.20
  -3 -15   1  738.83   36.50
   3 -15  -1  722.33   35.60
   3 -15  -1  761.82   39.00
   3  15  -1  767.52   36.80
   3  15  -1  767.42   37.60
   2 -15  -1   87.99    8.30
   2 -15  -1   98.09    5.30
  -2 -15   1  101.49    7.20
   2  15  -1  103.89    7.60
  -2  15   1  112.19    7.80
   2  15  -1  106.99    6.50
   1 -15  -1  187.78   11.70
  -1 -15   1  191.88   10.90
   1  15  -1  166.18   10.50
   1  15  -1  166.68    9.10
  -1  15   1  152.98   10.50
   0 -15   1 1485.55   70.19
   0 -15  -1 1440.26   70.39
   0  15   1 1433.56   69.69
   0  15  -1 1481.85   67.69
   0  15  -1 1434.56   69.49
  -1 -15  -1  332.87   17.40
   1 -15   1  296.87   17.50
   1  15   1  295.17   16.70
   1  15   1  307.97   15.20
  -1  15  -1  295.07   16.40
   2 -15   1  126.39    9.80
  -2 -15  -1  133.89    9.30
   2  15   1  134.59    7.90
   2  15   1  123.89    8.80
  -2  15  -1  141.69    8.60
  -3 -15  -1 1016.30   52.69
   3 -15   1 1022.00   51.19
   3 -15   1  984.20   53.99
  -3  15  -1 1196.68   52.69
   3  15   1 1152.48   53.19
   3  15   1 1163.08   52.49
   4 -15   1  699.63   37.80
  -4 -15  -1  739.23   36.00
   4 -15   1  696.23   35.00
   4  15   1  743.93   36.60
   4  15   1  742.83   36.20
  -5 -15  -1  672.23   33.50
   5 -15   1  672.03   36.00
   5 -15   1  658.23   33.40
   5  15   1  653.53   34.30
   5  15   1  726.23   34.70
   6 -15   1  153.58   12.40
   6 -15   1  170.78   10.70
  -6 -15  -1  159.28   10.00
   6  15   1  167.18   11.70
   6  15   1  181.48   11.30
   7 -15   1  647.94   35.00
   7 -15   1  627.14   32.80
   7  15   1  636.54   33.20
   7  15   1  639.74   33.90
   8 -15   1  139.79   12.00
   8 -15   1  145.49   10.80
   8  15   1  131.59   11.20
   8  15   1  123.39   10.30
   9 -15   1   14.70    6.00
   9 -15   1   18.00    5.40
   9  15   1   22.80    6.00
   9  15   1   16.90    4.80
  10 -15   1  138.09   13.60
  10 -15   1  141.59   12.50
  10  15   1  165.68   12.20
  10  15   1  161.98   13.70
  11 -15   1   45.80    8.10
  11 -15   1   43.90    8.40
  11  15   1   41.20    8.50
  12 -15   1   89.89   12.00
  12 -15   1   94.79   12.30
  12  15   1   97.39   13.10
  13 -15   1   20.70    7.60
  13 -15   1   22.50    7.60
  13  15   1   33.30    8.70
  14 -15   1   61.49   11.80
  14  15   1   54.39   11.50
  14  16  -1   31.10    9.40
  13  16  -1   45.00    9.70
  12 -16  -1  160.18   14.20
  12 -16  -1  138.59   14.80
  12  16  -1  169.58   16.00
  12  16  -1  187.78   14.10
  11 -16  -1   99.99   12.20
  11 -16  -1  100.79   11.40
  11  16  -1   91.89   12.10
  10 -16  -1   62.69    8.80
  10 -16  -1   69.09   10.60
  10  16  -1   81.29   10.80
   9 -16  -1  420.86   26.20
   9 -16  -1  430.26   24.30
   9  16  -1  414.66   25.20
   8 -16  -1   49.90    8.30
   8 -16  -1   55.79    7.00
   8  16  -1   57.09    8.10
   7 -16  -1  512.95   28.90
   7 -16  -1  538.95   26.60
   7  16  -1  448.66   26.80
   7  16  -1  493.85   27.50
   6 -16  -1  137.29   11.50
   6 -16  -1  135.89    9.10
   6  16  -1  138.59   10.30
   6  16  -1  124.99    9.90
  -5 -16   1  740.83   35.30
   5 -16  -1  712.53   38.70
   5 -16  -1  719.73   36.00
   5  16  -1  754.02   37.30
   5  16  -1  736.13   37.40
   4 -16  -1   26.20    5.80
   4 -16  -1   20.90    3.00
  -4 -16   1   27.80    3.50
  -3 -16   1 1028.70   49.60
   3 -16  -1  968.00   51.69
   3 -16  -1 1084.99   48.60
   3  16  -1 1024.60   49.70
   3  16  -1 1029.20   50.69
   2 -16  -1  886.91   45.30
  -2 -16   1  923.81   43.60
  -2  16   1  858.41   43.70
   2  16  -1  882.61   42.70
   2  16  -1  903.61   44.10
   1 -16  -1  373.06   24.60
  -1 -16   1  386.16   23.80
   1  16  -1  530.55   24.60
   1  16  -1  504.55   22.50
  -1  16   1  517.15   24.40
   0 -16  -1  767.52   38.50
   0 -16   1  756.12   38.20
   0  16  -1  769.02   35.50
   0  16   1  736.93   37.60
   0  16  -1  750.42   37.50
  -1 -16  -1  373.76   19.70
   1 -16   1  336.07   19.70
  -1  16  -1  344.67   18.80
   1  16   1  353.16   19.10
   1  16   1  350.86   17.30
  -2  16  -1   88.49    6.70
   2  16   1   87.89    5.90
   2  16   1   91.29    7.50
   3 -16   1  938.31   49.50
  -3 -16  -1 1061.39   48.40
   3 -16   1  966.20   46.50
  -3  16  -1  985.70   47.90
   3  16   1  951.10   48.40
   3  16   1 1004.70   47.70
  -4 -16  -1  617.04   31.30
   4 -16   1  621.34   33.40
   4 -16   1  620.34   30.20
   4  16   1  632.14   31.90
   4  16   1  613.14   31.30
   5 -16   1   67.09    5.70
   5 -16   1   66.39    8.30
  -5 -16  -1   66.09    6.60
   5  16   1   80.19    6.90
   5  16   1   85.79    7.20
   6 -16   1  274.87   17.70
  -6 -16  -1  270.97   14.80
   6 -16   1  241.08   14.80
   6  16   1  284.87   16.40
   6  16   1  253.17   15.70
   7 -16   1  202.58   14.50
   7 -16   1  187.98   12.00
   7  16   1  177.38   12.20
   7  16   1  151.98   12.20
   8 -16   1  149.59   10.70
   8 -16   1  144.39   12.30
   8  16   1  122.79   10.10
   8  16   1  127.99   11.50
   9 -16   1  107.19    9.80
   9 -16   1  118.79   13.20
   9  16   1   98.99   10.20
   9  16   1  112.69   10.90
  10 -16   1  526.35   29.90
  10 -16   1  511.45   31.10
  10  16   1  532.95   31.00
  10  16   1  539.95   29.40
  11 -16   1  190.38   15.20
  11 -16   1  179.58   16.30
  11  16   1  207.78   16.00
  11  16   1  209.08   17.00
  12 -16   1  195.88   16.10
  12 -16   1  194.08   16.90
  12  16   1  207.38   17.30
  13 -16   1   80.79   11.90
  13  16   1   98.99   13.50
  14  16   1   39.90   10.00
  14  17  -1   54.39   11.20
  13  17  -1   99.39   14.10
  12 -17  -1  156.98   15.10
  12  17  -1  137.79   12.80
  12  17  -1  150.98   14.60
  11 -17  -1  115.99   11.90
  11 -17  -1  130.59   13.20
  11  17  -1  142.39   15.10
  11  17  -1  139.09   12.20
  10 -17  -1  343.17   25.00
  10 -17  -1  408.76   23.80
  10  17  -1  414.76   23.60
  10  17  -1  410.06   25.20
   9 -17  -1   61.29    9.30
   9 -17  -1   44.70    7.30
   9  17  -1   61.09    8.70
   9  17  -1   58.09    7.60
   8 -17  -1   65.69    9.40
   8 -17  -1   53.69    6.90
   8  17  -1   55.39    8.20
   8  17  -1   64.59    7.90
   7 -17  -1   27.20    4.70
   7 -17  -1   20.20    6.30
   7  17  -1   25.20    5.20
   7  17  -1   32.40    6.20
   6 -17  -1   24.50    6.10
   6 -17  -1   18.60    3.70
   6  17  -1   25.40    5.20
   6  17  -1   27.80    5.20
   5 -17  -1  187.88   13.60
   5 -17  -1  178.48   10.50
  -5 -17   1  172.78   10.00
   5  17  -1  177.78   12.00
   5  17  -1  181.78   11.60
   4 -17  -1  296.47   18.10
   4 -17  -1  282.27   14.60
  -4 -17   1  284.17   15.10
   4  17  -1  265.17   16.40
   4  17  -1  284.27   15.90
   3 -17  -1  170.28   12.90
  -3 -17   1  178.78   11.00
   3 -17  -1  184.08    9.40
   3  17  -1  186.48   10.90
   3  17  -1  188.58   11.80
   2 -17  -1 1953.60   96.19
  -2 -17   1 1941.01   94.49
  -2  17   1 2056.49   94.79
   2  17  -1 2017.70   93.59
   2  17  -1 1992.50   94.99
  -1 -17   1  348.57   20.90
   1 -17  -1  354.76   21.80
   1  17  -1  415.36   21.20
  -1  17   1  414.36   21.20
   1  17  -1  417.56   19.30
   0 -17  -1  444.36   24.90
   0 -17   1  445.26   24.60
   0  17  -1  457.95   21.70
   0  17   1  477.05   24.20
   0  17  -1  465.45   24.00
   1 -17   1 1186.48   59.49
  -1 -17  -1 1195.08   59.09
  -1  17  -1 1206.78   58.39
   1  17   1 1181.28   58.69
   1  17   1 1257.07   56.79
   2 -17   1  448.96   27.50
  -2 -17  -1  493.75   26.90
   2  17   1  536.85   26.90
   2  17   1  547.75   25.40
  -2  17  -1  524.15   26.30
  -3 -17  -1  983.90   46.40
   3 -17   1  961.60   47.80
   3 -17   1  948.91   44.10
  -3  17  -1  914.71   45.70
   3  17   1  898.61   46.30
   3  17   1  907.41   45.30
   4 -17   1  194.58   10.80
  -4 -17  -1  212.68   12.60
   4 -17   1  204.88   14.10
   4  17   1  194.78   12.80
   4  17   1  191.98   12.00
  -5 -17  -1 1675.03   77.79
   5 -17   1 1742.83   80.79
   5 -17   1 1580.74   77.19
   5  17   1 1648.04   78.49
   5  17   1 1512.15   78.59
  -6 -17  -1   33.90    4.90
   6 -17   1   50.39    7.70
   6 -17   1   37.20    4.80
   6  17   1   41.00    5.80
   6  17   1   34.50    5.60
   7 -17   1   59.99    9.30
   7 -17   1   59.89    6.80
   7  17   1   74.99    8.40
   7  17   1   92.49    7.80
   8 -17   1  186.68   14.90
   8 -17   1  190.48   13.00
   8  17   1  193.68   13.40
   8  17   1  194.28   14.30
   9 -17   1  147.99   11.40
   9 -17   1  149.19   13.20
   9  17   1  125.29   11.10
   9  17   1  137.09   12.20
  10 -17   1  137.29   11.90
  10 -17   1  138.89   13.80
  10  17   1  136.59   13.40
  10  17   1  130.69   11.50
  11 -17   1   26.40    7.30
  11 -17   1   31.30    7.20
  11  17   1   31.00    6.60
  11  17   1   20.80    7.60
  12 -17   1  120.89   14.60
  12  17   1  159.98   16.90
  13 -17   1  161.28   15.80
  13  17   1  153.28   15.60
  14  17   1   21.80    9.10
  14  18  -1  110.99   15.50
  13 -18  -1   56.09   10.90
  13  18  -1   44.00    9.70
  12 -18  -1   34.80    8.80
  12  18  -1   36.80    8.60
  12  18  -1   18.40    6.50
  11 -18  -1  304.67   22.30
  11  18  -1  296.27   21.80
  11  18  -1  339.77   20.90
  10 -18  -1  483.95   29.60
  10  18  -1  455.65   28.50
  10  18  -1  474.25   27.40
   9 -18  -1  169.98   14.80
   9 -18  -1  172.38   12.30
   9  18  -1  142.59   11.90
   9  18  -1  138.29   12.60
   8 -18  -1  314.87   20.30
   8 -18  -1  297.27   17.30
   8  18  -1  264.87   18.20
   8  18  -1  282.17   18.20
   7 -18  -1 1034.10   54.09
   7 -18  -1 1032.60   51.09
   7  18  -1 1044.10   52.29
   7  18  -1 1036.70   52.39
   6 -18  -1  272.37   15.20
   6 -18  -1  286.47   18.50
   6  18  -1  270.47   16.70
   6  18  -1  258.07   16.40
   5 -18  -1  384.56   20.50
   5 -18  -1  367.96   23.60
  -5 -18   1  385.86   20.30
   5  18  -1  421.26   22.70
   5  18  -1  451.45   22.30
  -4 -18   1 1054.59   50.09
   4 -18  -1 1060.49   53.09
   4 -18  -1 1058.89   49.30
   4  18  -1  989.50   51.39
   4  18  -1 1019.80   50.59
  -3 -18   1   46.50    5.20
   3 -18  -1   42.00    3.30
   3 -18  -1   52.79    7.60
   3  18  -1   65.99    6.70
   3  18  -1   67.49    5.20
   2 -18  -1  149.49   10.90
  -2 -18   1  126.29    9.00
  -2  18   1  112.29    8.80
   2  18  -1  120.99    7.70
   2  18  -1  126.59    9.20
   1 -18  -1 1829.02   87.59
  -1 -18   1 1864.81   86.59
   1  18  -1 1757.52   84.39
   1  18  -1 1832.92   86.59
  -1  18   1 1755.52   86.29
   0 -18  -1  476.85   25.70
   0 -18   1  477.15   25.30
   0  18  -1  444.86   24.50
   0  18  -1  451.25   22.20
   0  18   1  510.05   25.10
  -1 -18  -1 1451.65   71.29
   1 -18   1 1432.06   71.59
   1  18   1 1486.15   68.69
   1  18   1 1448.36   70.79
  -1  18  -1 1510.05   70.59
   2 -18   1  841.92   42.30
  -2 -18  -1  848.42   41.40
  -2  18  -1  798.92   40.60
   2  18   1  828.82   39.50
   2  18   1  784.22   41.00
  -3 -18  -1  292.47   18.50
   3 -18   1  294.87   19.60
   3  18   1  357.26   19.00
  -3  18  -1  354.06   18.40
   3  18   1  357.76   17.80
   4 -18   1  102.89    9.80
  -4 -18  -1  112.29    8.60
   4 -18   1  106.29    6.60
   4  18   1  117.39    8.80
  -4  18  -1  101.99    8.10
   4  18   1  110.59    8.10
   5 -18   1  103.29    7.50
  -5 -18  -1  114.69    8.80
   5 -18   1  112.89   11.00
   5  18   1  141.49    9.40
   5  18   1  137.89    9.60
   6 -18   1   19.80    6.10
   6 -18   1   20.20    3.80
   6  18   1   16.50    4.30
   6  18   1   22.10    4.90
   7 -18   1  228.58   14.50
   7 -18   1  255.67   17.50
   7  18   1  260.67   16.20
   7  18   1  239.28   15.70
   8 -18   1  214.48   14.00
   8 -18   1  201.98   16.10
   8  18   1  218.08   14.70
   8  18   1  213.18   15.30
   9 -18   1  167.28   15.10
   9 -18   1  173.18   13.10
   9  18   1  200.18   13.90
   9  18   1  214.18   15.00
  10 -18   1  235.58   18.80
  10  18   1  250.47   18.30
  10  18   1  235.58   16.00
  11 -18   1  210.38   17.00
  11  18   1  178.18   14.00
  11  18   1  200.78   16.40
  12 -18   1  114.09   14.40
  12  18   1  130.79   15.00
  13 -18   1    5.30    6.50
  13  18   1    9.70    7.40
  14  18   1  170.98   17.20
  14  19  -1   23.90    9.30
  13 -19  -1  209.98   18.80
  13  19  -1  227.08   18.90
  12 -19  -1   58.29   10.60
  12  19  -1   61.59    9.00
  12  19  -1   68.99   11.60
  11 -19  -1  179.88   15.80
  11  19  -1  123.09   12.10
  11  19  -1  134.19   15.10
  10 -19  -1   19.40    6.80
  10  19  -1   25.50    6.60
  10  19  -1   15.80    6.80
   9 -19  -1  153.28   15.50
   9  19  -1  190.58   14.30
   9  19  -1  213.58   15.40
   8 -19  -1  193.18   15.90
   8  19  -1  176.48   13.90
   8  19  -1  185.78   13.80
   7 -19  -1   26.20    4.60
   7 -19  -1   31.10    7.00
   7  19  -1   21.50    4.90
   7  19  -1   27.50    5.80
   6 -19  -1  424.16   22.90
   6 -19  -1  444.06   26.40
   6  19  -1  469.75   24.60
   6  19  -1  425.76   24.50
  -5 -19   1  678.63   34.30
   5 -19  -1  650.83   31.30
   5 -19  -1  650.23   35.20
   5  19  -1  602.14   32.50
   5  19  -1  595.24   33.20
   4 -19  -1   62.49    4.70
  -4 -19   1   68.89    5.80
   4 -19  -1   65.29    8.60
   4  19  -1   82.69    7.70
   4  19  -1   77.29    6.40
  -3 -19   1  119.29    8.50
   3 -19  -1  110.69   10.20
   3 -19  -1  113.49    6.30
   3  19  -1  133.59    8.10
   3  19  -1  120.89    9.20
   2 -19  -1   59.29    7.80
  -2 -19   1   57.29    6.50
   2  19  -1   66.89    7.10
   2  19  -1   66.59    5.00
  -2  19   1   59.59    6.50
  -1 -19   1 1687.53   83.29
   1 -19  -1 1719.53   84.29
  -1  19   1 1741.43   83.09
   1  19  -1 1758.92   83.19
   1  19  -1 1750.72   80.99
   0 -19   1  595.64   30.40
   0 -19  -1  583.14   30.70
   0  19   1  555.24   29.70
   0  19  -1  552.54   27.00
   0  19  -1  591.14   29.70
  -1 -19  -1  519.15   28.90
   1 -19   1  484.05   28.80
  -1  19  -1  563.24   28.20
   1  19   1  571.34   28.60
   1  19   1  559.84   26.10
  -2 -19  -1 1471.45   72.69
   2 -19   1 1417.26   73.49
  -2  19  -1 1569.24   72.19
   2  19   1 1470.15   72.39
   2  19   1 1552.24   70.79
   3 -19   1  250.97   16.30
  -3 -19  -1  258.47   15.30
  -3  19  -1  248.78   14.50
   3  19   1  261.87   15.30
   3  19   1  234.28   13.70
   4 -19   1  387.36   23.00
   4 -19   1  393.96   19.10
  -4 -19  -1  399.66   21.10
   4  19   1  364.56   20.40
   4  19   1  366.76   21.30
  -4  19  -1  369.96   20.60
  -5 -19  -1  143.19    9.70
   5 -19   1  149.49    8.50
   5 -19   1  139.19   11.80
   5  19   1  124.99    9.60
   5  19   1  110.39    9.70
   6 -19   1  540.05   28.50
   6 -19   1  601.74   32.40
   6  19   1  561.04   30.10
   6  19   1  568.14   30.40
   7 -19   1  359.26   23.00
   7 -19   1  333.67   19.70
   7  19   1  401.86   21.40
   7  19   1  354.36   21.30
   8 -19   1  242.58   18.30
   8  19   1  278.07   17.30
   8  19   1  239.98   16.50
   9 -19   1   88.49   11.50
   9  19   1   69.69    9.70
   9  19   1   84.19    9.30
  10 -19   1  205.98   17.20
  10  19   1  169.48   15.30
  10  19   1  185.78   14.20
  11 -19   1   89.99   12.30
  11  19   1   73.69   11.20
  11  19   1   91.19   10.40
  12 -19   1    3.60    6.20
  12  19   1   -2.30    5.30
  13 -19   1    5.70    6.40
  13  19   1   12.40    7.90
  14  19   1  120.69   15.70
  13 -20  -1   72.09   12.20
  13  20  -1   59.19   11.00
  12 -20  -1   59.09   10.70
  12  20  -1   89.49   11.00
  12  20  -1   87.09   12.40
  11 -20  -1   29.00    8.60
  11  20  -1   29.20    7.20
  11  20  -1   34.60    8.70
  10 -20  -1   60.59   10.60
  10  20  -1   77.39   10.90
  10  20  -1   42.80    7.70
   9 -20  -1  155.98   15.70
   9  20  -1  189.38   14.30
   9  20  -1  198.88   15.10
   8 -20  -1  194.08   15.90
   8  20  -1  185.28   14.20
   8  20  -1  201.08   14.70
   7 -20  -1  102.59   11.80
   7  20  -1   95.09    9.40
   7  20  -1  104.99    9.50
   6 -20  -1  904.21   48.90
   6  20  -1  899.61   46.90
   6  20  -1  956.20   46.70
   5 -20  -1  131.29   12.30
   5  20  -1  142.49   10.00
   5  20  -1  136.09   10.80
   4 -20  -1  326.97   20.60
  -4 -20   1  318.37   17.80
   4  20  -1  334.27   18.20
   4  20  -1  335.37   19.30
   3 -20  -1    1.90    4.00
   3  20  -1   23.20    4.90
   3  20  -1   18.00    3.40
  -3  20   1   24.00    4.80
  -2 -20   1  390.36   20.70
   2 -20  -1  349.67   22.00
  -2  20   1  359.16   20.80
   2  20  -1  381.56   19.10
   2  20  -1  377.66   21.00
   1 -20  -1  233.88   16.60
  -1 -20   1  225.48   15.80
  -1  20   1  285.77   16.10
   1  20  -1  294.47   13.70
   1  20  -1  293.17   16.20
   0 -20  -1  306.17   18.70
   0 -20   1  286.37   18.30
   0  20   1  331.87   18.20
   0  20  -1  320.57   14.90
   0  20  -1  300.87   17.60
   1 -20   1 1523.75   75.49
  -1 -20  -1 1488.65   74.99
   1  20   1 1604.54   72.19
  -1  20  -1 1548.35   74.39
   1  20   1 1531.25   74.69
  -2 -20  -1  686.93   34.90
   2 -20   1  654.83   35.70
   2  20   1  667.33   32.60
  -2  20  -1  687.73   34.20
   2  20   1  654.33   34.50
  -3 -20  -1   94.69    8.30
   3 -20   1  105.29    9.90
  -3  20  -1  100.79    8.00
   3  20   1   91.59    6.90
   3  20   1   96.19    8.30
   4 -20   1  180.28    9.80
  -4 -20  -1  176.68   11.70
   4 -20   1  175.28   13.40
  -4  20  -1  162.58   11.00
   4  20   1  157.88   11.70
   4  20   1  172.58   11.00
   5 -20   1    9.70    4.90
  -5 -20  -1   19.10    4.30
   5  20   1    7.20    3.50
   5  20   1   10.80    4.20
   6 -20   1  151.08   12.60
   6  20   1  120.49    9.70
   6  20   1   99.89    9.40
   7 -20   1  137.39   12.60
   7  20   1  129.19   11.00
   7  20   1  142.39   11.30
   8 -20   1  230.18   16.80
   8  20   1  204.48   14.30
   8  20   1  184.08   14.30
   9 -20   1  312.87   21.80
   9  20   1  298.67   19.00
   9  20   1  277.57   19.30
  10 -20   1   38.80    9.10
  10  20   1   18.10    6.90
  10  20   1   21.10    6.20
  11 -20   1  238.88   19.50
  11  20   1  256.17   19.10
  11  20   1  260.17   17.90
  12 -20   1   43.30    9.80
  12  20   1   22.40    7.70
  13 -20   1  149.69   15.10
  13  20   1  125.69   15.10
  13 -21  -1   27.60    9.00
  13  21  -1   35.40    9.90
  12 -21  -1   36.10    9.50
  12  21  -1   36.60    7.70
  12  21  -1   36.00    9.10
  11 -21  -1  362.26   24.70
  11  21  -1  345.47   22.10
  11  21  -1  330.17   23.60
  10 -21  -1   94.79   12.70
  10  21  -1  104.99   12.40
  10  21  -1   85.19   10.70
   9 -21  -1   54.59    9.50
   9  21  -1   22.50    6.90
   9  21  -1   21.20    5.90
   8 -21  -1  193.98   16.10
   8  21  -1  171.78   13.80
   8  21  -1  205.18   14.30
   7 -21  -1   83.59   11.00
   7  21  -1   88.19    9.00
   7  21  -1   79.39    9.00
   6 -21  -1  175.88   14.70
   6  21  -1  174.68   13.00
   6  21  -1  200.58   12.90
   5 -21  -1  389.76   23.90
   5  21  -1  383.06   21.20
   5  21  -1  369.16   21.90
   4 -21  -1  149.49   12.40
  -4 -21   1  141.49    9.60
   4  21  -1  151.88   11.10
   4  21  -1  148.39    9.80
   3 -21  -1 1184.08   62.09
  -3 -21   1 1213.78   59.89
  -3  21   1 1292.87   60.59
   3  21  -1 1229.08   60.79
   3  21  -1 1232.48   59.09
   2 -21  -1  366.86   21.40
  -2 -21   1  367.66   19.70
  -2  21   1  330.87   19.50
   2  21  -1  334.77   17.70
   2  21  -1  334.57   19.70
  -1 -21   1  507.75   26.70
   1 -21  -1  494.15   27.80
   1  21  -1  492.25   23.80
  -1  21   1  485.75   26.20
   1  21  -1  471.95   26.20
   0 -21  -1  666.03   32.10
   0 -21   1  604.64   31.20
   0  21  -1  569.14   27.30
   0  21  -1  517.35   29.90
   0  21   1  562.94   30.40
   1 -21   1  278.07   15.80
   1  21   1  211.28   13.80
  -1  21  -1  206.28   13.60
   1  21   1  205.48   11.20
  -2 -21  -1   15.70    4.50
   2 -21   1   11.50    4.90
   2  21   1   -0.70    3.00
   2  21   1    5.40    2.20
  -2  21  -1   13.00    3.50
  -3 -21  -1   88.29    8.30
   3 -21   1   97.39   10.60
  -3  21  -1   76.99    7.20
   3  21   1  100.99    8.60
   3  21   1   78.49    6.30
  -4 -21  -1 1120.79   56.29
   4 -21   1 1144.19   58.69
   4  21   1 1161.78   55.69
  -4  21  -1 1178.48   56.19
   4  21   1 1115.19   56.79
   5 -21   1  154.48   13.20
  -5 -21  -1  168.78   11.20
   5  21   1  156.68   11.10
   5  21   1  161.58   12.10
   6 -21   1  443.86   26.20
   6  21   1  406.96   23.50
   6  21   1  417.56   24.00
   7 -21   1  168.28   14.70
   7  21   1  175.48   13.00
   7  21   1  189.38   13.30
   8 -21   1   38.80    8.40
   8  21   1   35.80    7.10
   8  21   1   33.20    6.80
   9 -21   1   25.50    7.90
   9  21   1   15.60    5.60
   9  21   1   21.00    6.30
  10 -21   1  140.99   14.20
  10  21   1  125.89   11.60
  10  21   1  138.49   14.70
  11 -21   1   96.09   13.00
  11  21   1   96.29   11.20
  11  21   1   95.89   12.30
  12 -21   1  109.59   14.40
  12  21   1   87.49   12.40
  13 -21   1   55.79   11.00
  13  21   1   81.79   12.30
  13 -22  -1   45.50    9.70
  13  22  -1   30.20    9.70
  12 -22  -1  138.59   16.10
  12  22  -1   97.89   12.10
  12  22  -1  121.09   14.90
  11 -22  -1   71.89   12.00
  11  22  -1   54.09    9.30
  11  22  -1   69.09   11.00
  10 -22  -1  187.38   17.60
  10  22  -1  203.98   15.90
  10  22  -1  204.98   16.50
   9 -22  -1  508.05   31.00
   9  22  -1  492.75   28.80
   9  22  -1  476.95   28.40
   8 -22  -1  161.68   14.60
   8  22  -1  151.08   12.50
   8  22  -1  130.89   11.90
   7 -22  -1  137.79   12.90
   7  22  -1  123.29   10.60
   7  22  -1  104.99   10.40
   6 -22  -1  147.89   13.00
   6  22  -1  131.49   10.40
   6  22  -1  128.29   11.20
   5 -22  -1  579.64   33.70
   5  22  -1  601.14   32.00
   5  22  -1  591.74   30.80
   4 -22  -1  241.08   16.90
  -4 -22   1  226.08   13.90
   4  22  -1  237.58   13.90
   4  22  -1  237.28   15.30
   3 -22  -1    6.10    4.40
  -3 -22   1    7.80    3.30
  -3  22   1    0.40    3.60
   3  22  -1    7.30    2.60
   3  22  -1    1.90    3.70
   2 -22  -1  610.84   34.70
  -2 -22   1  588.24   32.90
   2  22  -1  631.74   31.10
  -2  22   1  687.13   33.60
   2  22  -1  679.33   33.80
  -1 -22   1  225.18   15.70
   1 -22  -1  210.18   16.30
   1  22  -1  286.17   16.10
  -1  22   1  280.57   16.00
   1  22  -1  273.87   13.20
   0 -22  -1  117.89   10.90
   0 -22   1  122.79   10.60
   0  22   1  141.69   10.20
   0  22  -1  148.69   10.50
  -1 -22  -1   85.69    8.70
   1 -22   1   73.89    8.90
   1  22   1   83.99    7.80
   1  22   1   81.09    5.10
  -1  22  -1   87.09    8.40
  -2 -22  -1  198.58   13.70
   2 -22   1  209.28   14.80
  -2  22  -1  193.78   13.00
   2  22   1  201.08   11.10
   2  22   1  205.08   13.70
  -3 -22  -1  771.72   36.90
   3 -22   1  764.52   38.80
   3  22   1  669.23   34.80
   3  22   1  687.83   36.70
  -3  22  -1  656.83   35.90
  -4 -22  -1  285.47   17.60
   4 -22   1  301.97   19.70
   4  22   1  298.07   18.10
  -4  22  -1  293.07   17.40
   4  22   1  308.17   16.80
  -5 -22  -1   12.30    3.90
   5 -22   1   11.40    5.20
   5  22   1    6.70    3.60
   5  22   1    8.80    4.40
   6 -22   1  369.06   24.10
   6  22   1  394.66   21.80
   6  22   1  365.76   22.30
   7 -22   1  158.68   14.60
   7  22   1  188.28   13.40
   7  22   1  175.18   13.10
   8 -22   1  104.59   13.00
   8  22   1   96.59   10.70
   8  22   1  104.99   11.30
   9 -22   1   21.80    7.50
   9  22   1   43.00    8.20
   9  22   1   34.80    6.80
  10 -22   1  296.77   22.00
  10  22   1  297.47   19.80
  10  22   1  291.87   20.80
  11 -22   1  243.98   20.70
  11  22   1  273.07   18.70
  11  22   1  259.87   19.40
  12 -22   1  110.69   14.90
  12  22   1  114.69   14.20
  13 -22   1   41.90    9.80
  13  22   1   29.40    8.90
  13 -23  -1   33.00    9.80
  13  23  -1   23.60    9.20
  12 -23  -1  186.98   18.00
  12  23  -1  182.68   15.80
  12  23  -1  183.78   17.10
  11 -23  -1   46.60   10.70
  11  23  -1   73.29   11.10
  11  23  -1   70.49    9.70
  10 -23  -1  262.17   21.30
  10  23  -1  290.17   19.40
  10  23  -1  240.58   18.10
   9 -23  -1   26.70    8.60
   9  23  -1   27.70    7.30
   9  23  -1   25.10    6.80
   8 -23  -1  125.29   14.50
   8  23  -1  123.29   11.80
   8  23  -1  128.29   11.30
   7 -23  -1   31.10    7.80
   7  23  -1   40.40    7.20
   7  23  -1   36.70    6.60
   6 -23  -1    7.90    6.10
   6  23  -1   15.30    4.50
   6  23  -1   12.50    4.70
   5 -23  -1   44.90    8.30
   5  23  -1   58.49    7.70
   5  23  -1   55.29    6.60
  -4 -23   1  595.84   29.60
   4 -23  -1  610.64   32.90
   4  23  -1  529.85   30.50
   4  23  -1  540.95   29.10
  -3 -23   1  214.68   13.20
   3 -23  -1  216.28   15.30
  -3  23   1  194.88   13.30
   3  23  -1  194.78   13.60
   3  23  -1  192.38   11.70
  -2 -23   1  642.24   32.90
   2 -23  -1  648.74   34.80
   2  23  -1  609.04   30.50
   2  23  -1  600.04   32.90
  -2  23   1  627.64   32.90
   1 -23  -1  238.48   16.90
  -1 -23   1  256.87   16.10
  -1  23   1  242.08   15.70
   1  23  -1  263.67   15.80
   1  23  -1  247.48   13.10
   0 -23  -1  248.58   15.80
   0 -23   1  254.07   15.60
   0  23   1  199.18   14.00
   0  23  -1  194.18   13.80
   1 -23   1  160.88   12.90
  -1 -23  -1  141.69   12.20
  -1  23  -1  188.18   12.10
   1  23   1  176.38   12.00
  -2 -23  -1  495.55   28.20
   2 -23   1  505.15   29.10
   2  23   1  520.25   25.50
   2  23   1  546.95   28.30
  -2  23  -1  510.55   27.50
   3 -23   1  484.15   28.60
  -3 -23  -1  489.25   27.20
   3  23   1  482.95   27.10
   3  23   1  503.75   25.30
  -3  23  -1  518.75   26.70
  -4 -23  -1  153.28   11.10
   4 -23   1  136.29   12.40
   4  23   1  154.98   10.00
   4  23   1  136.99   11.10
  -4  23  -1  138.49   10.60
  -5 -23  -1 1188.98   59.79
   5 -23   1 1162.88   61.39
   5  23   1 1192.18   59.59
   5  23   1 1200.48   58.29
   6 -23   1   17.50    6.70
   6  23   1   10.10    4.30
   6  23   1   19.60    5.50
   7 -23   1  212.98   17.00
   7  23   1  201.18   14.50
   7  23   1  216.08   15.00
   8 -23   1  143.39   13.80
   8  23   1  122.79   11.30
   8  23   1  119.79   11.50
   9 -23   1  172.68   16.40
   9  23   1  159.58   13.70
   9  23   1  166.38   14.20
  10 -23   1    3.40    6.80
  10  23   1    3.10    5.10
  10  23   1   10.30    6.30
  11 -23   1   34.50    9.50
  11  23   1   17.00    6.00
  11  23   1   17.50    6.80
  12 -23   1  110.99   14.60
  12  23   1   97.99   13.40
  13 -23   1  177.08   18.00
  13  23   1  168.88   18.60
  13 -24  -1    3.40    7.30
  13  24  -1    7.70    7.00
  12 -24  -1   26.50    9.30
  12  24  -1   22.90    7.20
  12  24  -1   13.80    7.40
  11 -24  -1   64.39   11.40
  11  24  -1   64.39   10.20
  11  24  -1   80.19   10.70
  10 -24  -1  307.27   22.60
  10  24  -1  290.17   19.60
  10  24  -1  263.37   20.00
   9 -24  -1  170.78   16.80
   9  24  -1  171.88   14.00
   9  24  -1  164.78   14.20
   8 -24  -1   52.59   10.10
   8  24  -1   42.70    7.90
   8  24  -1   51.49    8.00
   7 -24  -1 1313.67   66.89
   7  24  -1 1275.57   64.29
   7  24  -1 1239.08   63.49
   6 -24  -1   61.99    9.90
   6  24  -1   57.09    8.10
   6  24  -1   64.39    7.60
   5 -24  -1  247.08   18.00
   5  24  -1  251.07   15.00
   5  24  -1  230.68   16.10
  -4 -24   1  196.68   12.40
   4 -24  -1  185.68   15.00
   4  24  -1  183.58   13.50
   4  24  -1  194.18   11.90
   3 -24  -1  192.48   15.10
  -3 -24   1  202.48   13.30
  -3  24   1  180.28   13.50
   3  24  -1  211.38   11.70
   3  24  -1  196.88   13.70
   2 -24  -1   27.30    6.00
  -2 -24   1   28.30    5.20
   2  24  -1    7.10    2.50
  -2  24   1   10.70    4.20
   2  24  -1    4.70    3.80
  -1 -24   1  332.27   19.50
   1 -24  -1  322.77   20.20
   1  24  -1  313.77   18.90
  -1  24   1  298.97   18.70
   0 -24   1  477.65   26.90
   0 -24  -1  477.55   27.20
   0  24  -1  448.66   26.00
   0  24   1  496.55   26.30
  -1 -24  -1  371.06   21.80
   1 -24   1  356.86   21.80
   1  24   1  357.86   20.90
  -1  24  -1  348.67   20.60
   2 -24   1  209.08   15.50
  -2 -24  -1  229.08   15.10
   2  24   1  218.58   14.00
   2  24   1  218.68   14.70
  -2  24  -1  235.18   14.40
   3 -24   1  335.87   21.30
  -3 -24  -1  336.67   19.90
  -3  24  -1  309.17   18.90
   3  24   1  333.87   17.60
   3  24   1  331.67   20.00
   4 -24   1  101.79   12.10
  -4 -24  -1  111.19   10.10
   4  24   1  150.38   11.40
  -4  24  -1  119.79    9.60
   4  24   1  140.89    9.20
   5 -24   1  160.38   13.70
   5  24   1  144.29   12.10
   5  24   1  144.89   10.60
   6 -24   1   19.50    6.70
   6  24   1   15.30    4.70
   6  24   1    8.60    5.20
   7 -24   1   87.79   12.20
   7  24   1  112.59   11.70
   7  24   1  116.19   10.40
   8 -24   1  324.67   24.60
   8  24   1  372.96   22.50
   8  24   1  376.16   22.50
   9 -24   1   68.79   11.60
   9  24   1   82.09   10.40
   9  24   1   84.99   10.30
  10 -24   1  341.17   24.70
  10  24   1  352.76   22.70
  10  24   1  333.37   22.30
  11 -24   1  140.69   16.30
  11  24   1  124.59   13.30
  11  24   1  135.59   14.10
  12 -24   1   80.29   13.10
  12  24   1   87.79   12.50
  13 -24   1    8.10    7.70
  13  24   1   13.30    7.90
  13 -25  -1  214.08   19.90
  13  25  -1  172.38   17.60
  12 -25  -1   61.69   12.30
  12  25  -1   49.60    9.30
  12  25  -1   80.89   11.70
  11 -25  -1   52.29   11.10
  11  25  -1   51.19    9.70
  11  25  -1   48.40    9.20
  10 -25  -1   35.20    9.30
  10  25  -1   42.10    8.60
  10  25  -1   16.90    6.90
   9 -25  -1  115.09   15.50
   9  25  -1  145.29   12.90
   9  25  -1  153.18   13.40
   8 -25  -1  149.69   15.60
   8  25  -1  178.98   13.80
   8  25  -1  178.58   14.70
   7 -25  -1   42.00    9.40
   7  25  -1   34.10    7.40
   7  25  -1   39.50    7.00
   6 -25  -1   94.39   12.30
   6  25  -1  105.89    9.10
   6  25  -1   80.79    9.70
   5 -25  -1  456.95   26.60
   5  25  -1  390.36   23.70
   5  25  -1  382.36   22.10
  -4 -25   1   28.80    5.80
   4 -25  -1   27.70    7.00
   4  25  -1   27.40    5.80
   4  25  -1   26.90    4.50
   3 -25  -1   25.60    6.60
  -3 -25   1   23.50    5.10
   3  25  -1   36.40    5.40
  -3  25   1   37.50    6.10
   3  25  -1   18.00    5.60
  -2 -25   1  244.28   15.50
   2 -25  -1  213.28   16.20
   2  25  -1  237.48   15.40
  -2  25   1  225.18   15.00
  -1 -25   1  348.67   20.90
   1 -25  -1  370.36   22.00
  -1  25   1  337.67   20.20
   1  25  -1  321.07   20.20
   0 -25  -1  451.95   26.20
   0 -25   1  428.56   25.70
   0  25  -1  458.45   25.10
   0  25   1  450.35   25.10
  -1 -25  -1  128.49   11.40
   1 -25   1  125.09   11.60
  -1  25  -1  125.89   10.20
   1  25   1  144.19   10.80
   2 -25   1  573.54   32.00
  -2 -25  -1  553.94   30.80
   2  25   1  527.05   30.40
  -2  25  -1  595.54   30.50
  -3 -25  -1  185.48   12.50
   3 -25   1  184.88   14.00
  -3  25  -1  132.59   11.10
   3  25   1  146.39   11.80
  -4 -25  -1  232.88   15.60
   4 -25   1  230.98   17.60
   4  25   1  243.68   14.30
  -4  25  -1  261.17   15.70
   4  25   1  246.38   16.20
   5 -25   1   78.79   10.70
   5  25   1   83.79    9.50
   5  25   1   65.59    6.90
   6 -25   1  539.85   32.10
   6  25   1  515.35   29.90
   6  25   1  527.05   28.60
   7 -25   1  176.98   17.70
   7  25   1  246.38   15.60
   7  25   1  229.88   16.50
   8 -25   1  149.19   15.10
   8  25   1  154.98   12.90
   8  25   1  160.08   13.30
   9 -25   1   67.99   11.20
   9  25   1   38.00    7.90
   9  25   1   37.90    7.90
  10 -25   1  135.19   16.70
  10  25   1  160.08   14.20
  10  25   1  156.38   14.20
  11 -25   1   51.39   11.30
  11  25   1   44.10    9.20
  11  25   1   50.09    8.80
  12 -25   1   18.70    8.80
  12  25   1   14.10    6.90
  12 -26  -1   87.89   13.60
  12  26  -1   56.39   10.20
  12  26  -1   64.49   11.10
  11 -26  -1   21.80    8.80
  11  26  -1   31.20    8.40
  11  26  -1   12.50    6.20
  10 -26  -1  133.69   16.40
  10  26  -1  146.69   13.80
  10  26  -1  145.49   13.50
   9 -26  -1  148.89   17.30
   9  26  -1  138.99   14.40
   9  26  -1  155.88   13.00
   8 -26  -1  566.54   35.40
   8  26  -1  574.04   32.30
   8  26  -1  586.34   32.90
   7 -26  -1   25.50    8.00
   7  26  -1   15.10    5.60
   7  26  -1   22.90    6.00
   6 -26  -1  517.95   32.30
   6  26  -1  544.65   30.30
   6  26  -1  511.65   28.40
   5 -26  -1  196.88   16.60
   5  26  -1  177.28   12.30
   5  26  -1  187.88   14.00
   4 -26  -1   57.79    9.90
   4  26  -1   75.09    8.90
   3 -26  -1   24.40    6.60
  -3 -26   1   29.10    5.50
   3  26  -1   16.10    5.00
  -3  26   1   16.60    4.90
  -2 -26   1  362.76   22.50
   2 -26  -1  350.36   23.70
   2  26  -1  430.46   23.10
  -2  26   1  405.96   22.70
   1 -26  -1  282.47   20.30
  -1 -26   1  299.47   19.70
  -1  26   1  338.47   19.80
   1  26  -1  368.96   19.90
   0 -26  -1  145.19   12.30
   0 -26   1  113.79   11.30
   0  26  -1  140.09   11.20
   0  26   1  124.19   10.80
  -1 -26  -1  957.10   49.10
   1 -26   1  858.91   48.90
  -1  26  -1  978.40   48.00
   1  26   1  978.10   48.30
   2 -26   1  113.49   10.80
  -2 -26  -1  128.99   10.70
  -2  26  -1   88.39    8.80
   2  26   1   80.69    9.40
   3 -26   1  162.18   14.40
  -3 -26  -1  174.98   12.90
   3  26   1  180.98   13.40
  -3  26  -1  160.88   12.30
   4 -26   1   14.80    6.00
  -4 -26  -1   17.40    5.00
   4  26   1   12.20    4.80
  -4  26  -1   14.20    5.00
   5 -26   1    9.10    5.90
   5  26   1    9.70    4.80
   5  26   1    9.60    3.90
   6 -26   1  291.77   20.60
   6  26   1  249.38   18.20
   6  26   1  270.17   16.80
   7 -26   1  204.68   18.30
   7  26   1  213.48   16.20
   7  26   1  213.78   14.90
   8 -26   1   39.20    9.30
   8  26   1   35.00    7.30
   8  26   1   31.40    6.90
   9 -26   1  594.14   37.10
   9  26   1  593.84   34.40
   9  26   1  604.14   34.00
  10 -26   1   12.00    7.60
  10  26   1   15.00    6.80
  10  26   1   28.50    7.70
  11 -26   1   93.79   14.10
  11  26   1  107.59   12.40
  11  26   1  105.49   13.20
  12 -26   1   32.80    9.70
  12  26   1   57.39   10.60
  12 -27  -1   15.20    8.00
  12  27  -1   23.40    7.80
  12  27  -1    9.20    7.20
  11 -27  -1  229.58   20.30
  11  27  -1  186.98   16.20
  11  27  -1  199.08   16.80
  10 -27  -1   63.29   11.70
  10  27  -1   50.89    9.00
  10  27  -1   58.79    9.90
   9 -27  -1   34.20    9.80
   9  27  -1   26.20    7.20
   9  27  -1   18.50    6.50
   8 -27  -1  169.58   16.40
   8  27  -1  159.28   13.20
   8  27  -1  154.78   13.80
   7 -27  -1    2.80    6.20
   7  27  -1    2.60    4.90
   7  27  -1    9.40    4.90
   6 -27  -1  146.49   14.40
   6  27  -1  127.59   12.20
   6  27  -1  141.09   10.90
   5 -27  -1   32.90    8.30
   5  27  -1   23.00    6.10
   4 -27  -1   39.00    8.70
   4  27  -1   30.40    6.90
   3 -27  -1  547.15   31.80
  -3 -27   1  503.85   29.10
  -3  27   1  564.24   30.00
   3  27  -1  534.15   29.90
   2 -27  -1   93.59   11.20
  -2 -27   1   76.09    8.80
   2  27  -1   55.49    8.00
  -2  27   1   66.09    8.60
  -1 -27   1  218.08   15.40
   1 -27  -1  214.28   16.00
  -1  27   1  209.28   14.70
   1  27  -1  218.38   15.00
   0 -27   1  152.98   12.50
   0 -27  -1  136.69   12.50
   0  27   1  116.29   10.80
   0  27  -1  140.49   11.20
   1 -27   1   85.09   10.40
  -1 -27  -1  116.49   10.90
  -1  27  -1   96.69    9.20
   1  27   1   96.69   10.40
   2 -27   1   70.89    9.50
  -2 -27  -1   68.29    8.90
  -2  27  -1   51.19    7.20
   2  27   1   53.39    7.70
  -3 -27  -1  225.48   15.70
   3 -27   1  197.08   16.60
   3  27   1  251.57   16.20
  -3  27  -1  247.78   15.70
  -4 -27  -1  365.46   21.20
   4 -27   1  343.17   23.60
  -4  27  -1  333.57   20.70
   4  27   1  360.26   21.60
   5 -27   1  182.98   15.20
   5  27   1  139.19   12.50
   6 -27   1  488.55   30.00
   6  27   1  488.95   28.00
   6  27   1  441.86   26.10
   7 -27   1  221.98   19.00
   7  27   1  200.08   14.80
   7  27   1  225.68   16.60
   8 -27   1   79.79   12.40
   8  27   1   75.59    9.90
   8  27   1   63.69    9.40
   9 -27   1   14.90    8.00
   9  27   1    9.20    6.20
   9  27   1    6.40    5.70
  10 -27   1   43.60   10.40
  10  27   1   32.70    7.50
  10  27   1   26.40    8.00
  11 -27   1   40.60   10.40
  11  27   1   40.20    8.70
  11  27   1   32.80    8.00
  12 -27   1  143.29   18.00
  12  27   1  149.79   16.50
  12 -28  -1   73.29   13.50
  12  28  -1   88.89   12.70
  12  28  -1   74.99   11.80
  11 -28  -1    3.10    7.50
  11  28  -1    5.20    5.60
  11  28  -1    5.40    6.30
  10 -28  -1   48.80   11.00
  10  28  -1   67.69   10.30
  10  28  -1   66.09   10.50
   9 -28  -1  237.98   20.50
   9  28  -1  197.88   16.50
   9  28  -1  217.98   16.50
   8 -28  -1  152.78   17.20
   8  28  -1  117.99   13.10
   8  28  -1  111.49   11.20
   7 -28  -1   83.89   13.30
   7  28  -1  102.09   11.80
   6 -28  -1  246.38   19.90
   6  28  -1  225.88   16.90
   5 -28  -1   65.19   10.80
   5  28  -1   66.49    9.50
   4 -28  -1  193.68   16.10
   4  28  -1  174.08   13.90
  -3 -28   1    8.60    4.60
   3 -28  -1    5.10    5.30
  -3  28   1    2.10    4.70
   3  28  -1   -7.20    3.40
  -2 -28   1  122.39   11.30
   2 -28  -1  129.89   14.30
  -2  28   1  168.08   12.20
   2  28  -1  144.99   11.80
   1 -28  -1  334.97   22.80
  -1 -28   1  338.87   21.90
   1  28  -1  361.06   21.90
  -1  28   1  383.86   22.10
   0 -28  -1  189.98   15.00
   0 -28   1  202.88   15.30
   0  28  -1  202.18   14.20
   0  28   1  196.08   14.30
   1 -28   1    2.80    4.80
  -1 -28  -1    8.00    5.20
  -1  28  -1    9.20    4.40
   1  28   1    3.40    4.60
   2 -28   1   35.70    8.30
  -2 -28  -1   39.40    7.60
  -2  28  -1   45.40    7.00
   2  28   1   43.60    7.20
   3 -28   1  188.38   16.80
  -3 -28  -1  198.58   15.20
  -3  28  -1  239.28   15.20
   3  28   1  247.38   16.00
   4 -28   1   70.99   10.30
  -4 -28  -1   57.99    7.90
  -4  28  -1   22.30    6.00
   4  28   1   37.20    7.10
   5 -28   1    5.00    6.20
   5  28   1    5.00    4.60
   6 -28   1  156.58   17.20
   6  28   1  161.38   13.60
   7 -28   1  176.38   17.50
   7  28   1  190.88   15.00
   8 -28   1   31.90    9.00
   8  28   1   12.40    6.00
   8  28   1   13.30    5.50
   9 -28   1   86.19   13.10
   9  28   1   75.89   10.20
   9  28   1   74.89   10.90
  10 -28   1  142.29   17.10
  10  28   1  121.59   14.00
  10  28   1  134.39   14.60
  11 -28   1   95.99   15.00
  11  28   1   92.09   11.90
  11  28   1   98.49   12.90
  12 -28   1   81.19   14.20
  12  28   1   69.39   12.00
  12 -29  -1   97.19   15.70
  12  29  -1  105.69   13.90
  12  29  -1  100.29   13.30
  11 -29  -1   42.10   10.70
  11  29  -1   28.50    8.20
  11  29  -1   25.20    8.30
  10 -29  -1  145.29   17.50
  10  29  -1  140.09   15.10
  10  29  -1  137.09   13.80
   9 -29  -1   36.50   10.20
   9  29  -1   34.10    8.20
   8 -29  -1   37.60    9.70
   8  29  -1   27.90    7.60
   7 -29  -1   81.39   12.60
   7  29  -1   76.99   10.80
   6 -29  -1   83.09   12.40
   6  29  -1   72.99   10.20
   5 -29  -1  127.49   15.00
   5  29  -1  102.09   11.70
   4 -29  -1  279.27   20.50
   4  29  -1  260.87   18.20
   3 -29  -1  167.48   14.90
  -3 -29   1  152.18   12.70
   3  29  -1  161.58   13.10
  -3  29   1  179.28   13.60
  -2 -29   1  366.86   22.00
   2 -29  -1  377.56   23.80
   2  29  -1  358.36   22.00
  -2  29   1  312.97   21.20
   1 -29  -1  238.48   17.80
  -1 -29   1  245.98   17.30
  -1  29   1  254.67   16.70
   1  29  -1  238.48   16.50
   0 -29  -1   39.00    8.20
   0 -29   1   43.40    7.90
   0  29  -1   25.50    5.90
   0  29   1   30.90    6.40
  -1 -29  -1  267.47   18.40
   1 -29   1  287.37   19.10
  -1  29  -1  234.88   16.70
   1  29   1  235.78   16.90
   2 -29   1  151.18   14.10
  -2 -29  -1  153.68   13.70
  -2  29  -1  186.68   13.50
   2  29   1  195.28   13.90
   3 -29   1  373.66   24.10
  -3 -29  -1  342.97   22.00
  -3  29  -1  357.26   21.70
   3  29   1  354.66   22.10
   4 -29   1   10.40    6.50
  -4  29  -1   11.20    5.40
   4  29   1   11.90    5.60
   5 -29   1  797.22   44.10
   5  29   1  741.63   41.50
   6 -29   1   64.49   11.20
   6  29   1   71.09    9.60
   7 -29   1  187.78   17.00
   7  29   1  147.89   13.80
   8 -29   1  135.09   16.60
   8  29   1  136.09   13.00
   9 -29   1   30.00    9.20
   9  29   1   35.40    7.90
  10 -29   1   37.90   10.60
  10  29   1   26.60    8.10
  10  29   1   47.70    9.70
  11 -29   1   20.40    9.70
  11  29   1   26.10    7.90
  11  29   1   12.30    7.30
  11 -30  -1   24.30    9.90
  11  30  -1   48.90   10.00
  10 -30  -1   43.00   10.40
  10  30  -1   42.10    9.50
   9 -30  -1   84.89   13.50
   9  30  -1   72.69   11.30
   8 -30  -1    9.80    7.40
   8  30  -1   -3.70    4.70
   7 -30  -1  689.83   41.70
   7  30  -1  689.73   38.70
   6 -30  -1   43.70   10.20
   6  30  -1   44.90    8.70
   5 -30  -1  205.48   18.00
   5  30  -1  208.48   15.90
   4 -30  -1  171.18   15.90
   4  30  -1  164.78   13.80
  -3 -30   1   15.80    5.20
   3 -30  -1   12.00    6.50
  -3  30   1    3.20    5.70
   3  30  -1    6.90    5.00
   2 -30  -1   64.89   10.40
  -2 -30   1   81.59    9.70
   2  30  -1   72.69    9.20
  -2  30   1   58.79    8.90
  -1 -30   1    7.20    5.10
   1 -30  -1    8.00    6.30
  -1  30   1    0.70    4.50
   1  30  -1    2.50    4.50
   0 -30  -1  358.36   23.40
   0 -30   1  351.76   22.90
   0  30   1  368.56   22.30
   0  30  -1  370.56   22.20
   1 -30   1  241.58   18.50
  -1 -30  -1  261.37   18.40
   1  30   1  253.97   17.40
  -1  30  -1  249.88   16.90
  -2 -30  -1  343.27   21.80
   2 -30   1  355.56   22.70
   2  30   1  297.97   20.60
  -2  30  -1  326.07   20.70
  -3 -30  -1    1.50    4.70
   3 -30   1    9.30    6.60
   3  30   1    5.30    5.70
  -3  30  -1    8.80    4.80
   4 -30   1   16.10    7.20
  -4  30  -1   13.00    5.70
   4  30   1   23.80    6.90
   5 -30   1  111.19   13.90
   5  30   1  117.39   12.30
   6 -30   1   96.29   13.70
   6  30   1  124.79   12.90
   7 -30   1   25.70    8.40
   7  30   1   25.50    7.00
   8 -30   1  311.47   23.50
   8  30   1  283.57   21.10
   9 -30   1  116.69   15.80
   9  30   1  121.69   13.20
  10 -30   1  171.08   19.50
  10  30   1  145.69   14.20
  11 -30   1   62.29   12.40
  11  30   1   72.09   11.50
  11 -31  -1    8.70    8.50
  11  31  -1    9.30    6.90
  10 -31  -1   30.50   10.50
  10  31  -1   34.30    8.50
   9 -31  -1   39.40   10.60
   9  31  -1   21.90    7.90
   8 -31  -1   79.89   13.80
   8  31  -1   83.59   11.20
   7 -31  -1   10.80    7.10
   7  31  -1    9.90    6.10
   6 -31  -1   70.29   12.30
   6  31  -1   71.49   10.80
   5 -31  -1  295.37   23.20
   5  31  -1  346.87   21.70
   4 -31  -1  137.69   15.50
   4  31  -1  116.79   12.70
   3 -31  -1    4.80    6.10
  -3  31   1   13.00    6.20
   3  31  -1   16.30    6.30
  -2 -31   1   36.10    7.30
   2 -31  -1   30.80    8.20
  -2  31   1   33.80    6.90
   2  31  -1   30.80    6.90
   1 -31  -1  205.68   16.60
  -1 -31   1  204.18   16.00
   1  31  -1  201.78   15.30
  -1  31   1  209.98   15.90
   0 -31  -1  350.06   23.00
   0 -31   1  362.76   22.50
   0  31  -1  306.47   21.20
   0  31   1  327.37   21.10
   1 -31   1  227.48   16.90
  -1 -31  -1  211.48   16.30
   1  31   1  191.88   15.40
  -1  31  -1  219.58   15.80
  -2 -31  -1  278.47   19.50
   2 -31   1  267.67   20.40
  -2  31  -1  279.27   18.30
   2  31   1  284.57   19.30
   3 -31   1  268.37   19.80
  -3 -31  -1  246.98   17.70
   3  31   1  224.28   17.40
  -3  31  -1  261.17   17.50
   4 -31   1  147.89   14.40
   4  31   1  109.39   12.30
  -4  31  -1  110.69   11.70
   5 -31   1  240.18   19.60
   5  31   1  233.28   17.60
   6 -31   1   60.39   11.60
   6  31   1   96.89   11.80
   7 -31   1  166.78   17.20
   7  31   1  196.88   15.70
   8 -31   1   36.90    9.90
   8  31   1   71.19   10.60
   9 -31   1   42.50   10.60
   9  31   1   31.20    8.10
  10 -31   1   70.39   13.50
  10  31   1   59.99   10.20
  11 -31   1   23.80    9.70
  11  31   1   21.00    8.20
  11 -32  -1   11.70    9.10
  11  32  -1    3.80    6.90
  10 -32  -1   64.79   13.40
  10  32  -1   56.39   10.20
   9 -32  -1  113.69   16.30
   9  32  -1  157.08   15.90
   8 -32  -1  158.88   18.50
   8  32  -1  154.98   14.50
   7 -32  -1    2.70    7.60
   7  32  -1    5.00    5.60
   6 -32  -1  344.77   25.00
   6  32  -1  324.77   22.70
   5 -32  -1  170.68   16.60
   5  32  -1  168.88   14.50
   4 -32  -1   65.49   11.40
   4  32  -1   76.79   10.40
   3 -32  -1   14.90    7.00
  -3  32   1   27.50    6.80
   3  32  -1   18.80    6.40
  -2 -32   1  205.68   16.00
   2 -32  -1  212.38   17.80
   2  32  -1  192.88   15.30
  -2  32   1  190.78   15.00
   1 -32  -1  241.48   19.40
  -1 -32   1  253.07   18.50
   1  32  -1  278.37   18.20
  -1  32   1  243.08   17.60
   0 -32   1   76.59   10.60
   0 -32  -1   91.09   11.50
   0  32   1   76.09    9.80
   0  32  -1   76.79    9.90
  -1 -32  -1  300.47   20.80
   1 -32   1  314.97   21.20
   1  32   1  283.17   19.70
  -1  32  -1  283.77   19.60
  -2 -32  -1  103.89   12.10
   2 -32   1   86.49   12.10
   2  32   1   89.49   10.60
  -2  32  -1   75.09    9.70
   3 -32   1  118.29   14.30
  -3 -32  -1  144.79   13.10
   3  32   1  119.19   13.30
  -3  32  -1  118.69   11.40
   4 -32   1   63.09   10.90
   4  32   1   53.69    9.00
  -4  32  -1   62.89    8.70
   5 -32   1   25.50    8.40
   5  32   1   42.30    8.80
   6 -32   1  178.28   17.80
   6  32   1  161.78   14.50
   7 -32   1   61.09   11.90
   7  32   1  102.29   12.30
   8 -32   1    8.00    7.30
   8  32   1   13.60    7.10
   9 -32   1  102.49   15.30
   9  32   1   89.19   12.30
  10 -32   1   25.50   10.30
  10  32   1   20.00    8.10
  11 -32   1   78.69   14.40
  11  32   1   72.69   11.80
  10 -33  -1   37.60   10.90
  10  33  -1   45.60    9.60
   9 -33  -1    3.70    7.20
   9  33  -1   10.60    7.30
   8 -33  -1   45.50   11.60
   8  33  -1   34.90    8.40
   7 -33  -1   -4.80    6.10
   7  33  -1   -0.50    5.40
   6 -33  -1   16.10    8.20
   6  33  -1   11.40    6.70
   5 -33  -1   23.50    8.20
   5  33  -1    9.80    6.10
   4 -33  -1   10.60    7.10
   4  33  -1   22.40    7.00
   3 -33  -1  516.25   33.00
   3  33  -1  554.94   31.20
  -3  33   1  508.95   30.40
   2 -33  -1   62.39   10.60
  -2 -33   1   65.69    9.50
   2  33  -1   50.29    8.90
  -2  33   1   35.10    7.80
   1 -33  -1   79.39   11.90
  -1 -33   1   73.49   10.60
   1  33  -1   67.59    9.90
  -1  33   1   73.79   10.00
   0 -33  -1  106.39   13.10
   0 -33   1  120.29   13.50
   0  33   1  137.49   12.20
   0  33  -1  125.49   12.00
   1 -33   1   21.60    7.30
  -1 -33  -1   46.40    9.30
   1  33   1   37.60    7.50
  -1  33  -1   46.70    8.40
  -2 -33  -1   42.80    8.30
   2 -33   1   39.20    8.90
   2  33   1   34.50    7.50
  -2  33  -1   38.40    7.40
   3 -33   1   51.19   10.70
  -3 -33  -1   63.79    9.60
  -3  33  -1   64.09    8.90
   3  33   1   68.09    9.90
   4 -33   1  846.92   46.80
  -4  33  -1  763.12   42.50
   4  33   1  792.42   43.80
   5 -33   1  123.69   16.30
   5  33   1  145.19   14.60
   6 -33   1  202.48   18.60
   6  33   1  192.18   16.10
   7 -33   1   74.59   12.90
   7  33   1   67.69   10.30
   8 -33   1   -4.00    7.20
   8  33   1    5.30    6.00
   9 -33   1    2.90    8.20
   9  33   1   -3.30    6.00
  10 -33   1   16.00    9.70
  10  33   1   15.90    7.80
  10 -34  -1   88.59   14.90
  10  34  -1   70.49   11.70
   9 -34  -1   92.99   15.50
   9  34  -1   71.39   11.80
   8 -34  -1  116.49   16.20
   8  34  -1  101.99   13.10
   7 -34  -1   16.60    8.40
   7  34  -1   24.50    7.50
   6 -34  -1  171.28   19.40
   6  34  -1  164.98   15.70
   5 -34  -1  130.29   16.50
   5  34  -1  101.19   12.50
   4 -34  -1  325.47   23.20
   4  34  -1  256.97   20.10
   3 -34  -1   62.09   11.60
  -3  34   1   56.29    9.60
   3  34  -1   56.89    9.30
   2 -34  -1  207.68   17.60
  -2 -34   1  190.98   15.80
  -2  34   1  191.38   15.40
   2  34  -1  198.28   15.90
  -1 -34   1  218.28   16.60
   1 -34  -1  192.48   17.20
  -1  34   1  216.28   16.90
   1  34  -1  207.48   16.30
   0 -34   1    3.40    5.50
   0 -34  -1    7.20    6.50
   0  34   1    2.20    5.90
   0  34  -1    7.60    5.90
   1 -34   1  228.18   18.50
  -1 -34  -1  245.68   18.60
   1  34   1  219.48   17.10
  -1  34  -1  239.38   17.20
   2 -34   1   66.69   11.20
  -2 -34  -1   73.69   10.80
  -2  34  -1   80.79   10.20
   2  34   1   83.99   11.10
   3 -34   1  239.18   19.90
  -3  34  -1  216.48   16.80
   3  34   1  213.38   17.00
   4 -34   1  121.69   14.90
  -4  34  -1  117.39   12.50
   4  34   1   99.99   12.30
   5 -34   1   11.90    7.70
   5  34   1    9.00    6.00
   6 -34   1  117.09   16.20
   6  34   1  135.09   14.80
   7 -34   1  172.98   18.10
   7  34   1  197.98   16.50
   8 -34   1   41.20   10.70
   8  34   1   24.80    7.70
   9 -34   1   94.49   15.10
   9  34   1  109.89   14.00
  10 -34   1   30.40   10.50
  10  34   1   26.40    8.60
  10 -35  -1   52.39   13.30
  10  35  -1   46.20   10.00
   9 -35  -1   50.19   12.20
   9  35  -1   29.70    9.00
   8 -35  -1   74.39   13.90
   8  35  -1   57.49   10.50
   7 -35  -1   21.80    9.60
   7  35  -1    7.30    6.50
   6 -35  -1   40.00   10.90
   6  35  -1   30.20    8.50
   5 -35  -1  120.09   16.50
   5  35  -1  126.19   14.20
   4 -35  -1   45.60   10.40
   4  35  -1   45.80    8.70
   3 -35  -1   86.29   13.70
  -3  35   1   63.79   10.00
   3  35  -1   93.79   11.50
  -2 -35   1  119.09   13.40
   2 -35  -1  139.39   16.10
   2  35  -1  110.49   12.90
  -2  35   1  138.39   12.90
   1 -35  -1  189.18   17.20
  -1 -35   1  192.18   16.00
   1  35  -1  160.08   15.10
  -1  35   1  163.68   15.40
   0 -35   1   62.09   10.50
   0 -35  -1   45.00    9.50
   0  35  -1   59.79    9.40
   0  35   1   59.59   10.00
   1 -35   1  168.08   16.20
  -1 -35  -1  155.58   15.20
   1  35   1  178.48   14.60
  -1  35  -1  157.98   13.80
  -2 -35  -1  307.07   21.00
   2 -35   1  311.17   22.20
  -2  35  -1  249.38   19.50
   2  35   1  275.07   19.90
   3 -35   1  136.19   15.70
   3  35   1  136.29   14.30
  -3  35  -1  126.39   13.10
   4 -35   1   32.60    9.20
   4  35   1   38.50    8.40
  -4  35  -1   37.70    8.00
   5 -35   1  223.88   19.30
   5  35   1  182.18   17.30
   6 -35   1   49.20   11.20
   6  35   1   69.19   10.70
   7 -35   1   61.09   12.90
   7  35   1   58.99   10.80
   8 -35   1  154.18   18.70
   8  35   1  151.18   16.40
   9 -35   1   30.30   10.30
   9  35   1   27.00    8.20
   9 -36  -1   43.50   12.30
   9  36  -1   36.50    9.80
   8 -36  -1   14.60    8.90
   8  36  -1    8.70    6.70
   7 -36  -1  302.97   24.60
   7  36  -1  282.17   21.40
   6 -36  -1   70.29   12.80
   6  36  -1   47.90   10.00
   5 -36  -1   90.19   14.50
   5  36  -1   93.59   12.80
   4 -36  -1   91.49   13.70
   4  36  -1   96.99   12.30
   3 -36  -1   68.49   12.40
   3  36  -1   66.89   10.50
  -3  36   1   53.89    9.40
   2 -36  -1    4.00    7.40
   2  36  -1    2.70    5.60
  -2  36   1    9.50    6.70
   1 -36  -1   71.09   11.60
  -1 -36   1   82.99   11.70
   1  36  -1   66.49   10.40
  -1  36   1   82.69   11.20
   0 -36  -1  261.97   21.00
   0 -36   1  275.27   21.20
   0  36  -1  258.27   19.10
   0  36   1  301.47   20.90
  -1 -36  -1  236.58   19.40
   1 -36   1  255.87   20.50
   1  36   1  275.97   19.30
  -1  36  -1  227.28   17.80
  -2 -36  -1   63.49   10.30
   2 -36   1   96.39   13.50
  -2  36  -1   80.29   11.00
   2  36   1   53.49    9.50
   3 -36   1   -1.30    6.00
   3  36   1    2.90    5.70
  -3  36  -1   -2.00    4.90
   4 -36   1   14.80    8.60
   4  36   1   13.50    6.70
  -4  36  -1   19.40    7.10
   5 -36   1   14.10    9.00
   5  36   1    6.20    6.00
   6 -36   1   15.60    9.30
   6  36   1   12.00    6.80
   7 -36   1   44.60   11.20
   7  36   1    8.90    7.00
   8 -36   1  260.27   23.30
   8  36   1  233.68   19.40
   9 -36   1   71.99   13.70
   9  36   1   75.39   12.30
   9 -37  -1   40.50   11.70
   9  37  -1   26.40    9.10
   8 -37  -1   52.29   12.40
   8  37  -1   29.70    8.90
   7 -37  -1    5.00    7.80
   7  37  -1    7.70    6.60
   6 -37  -1  128.09   16.90
   6  37  -1  115.89   14.20
   5 -37  -1  104.89   15.70
   5  37  -1   97.09   12.70
   4 -37  -1   52.19   11.10
   4  37  -1   34.20    8.70
   3 -37  -1   25.90    8.90
  -3  37   1   22.40    7.90
   3  37  -1   18.60    7.10
   2 -37  -1  167.48   16.50
  -2  37   1  127.69   14.00
   2  37  -1  135.99   14.70
  -1 -37   1  178.48   16.20
   1 -37  -1  163.18   18.00
   1  37  -1  165.98   15.80
  -1  37   1  172.78   15.30
   0 -37   1  127.49   15.20
   0 -37  -1  112.39   14.20
   0  37  -1  112.19   13.60
   0  37   1  145.89   14.70
   1 -37   1   30.90    9.10
  -1 -37  -1   43.40    9.30
  -1  37  -1   31.80    7.50
   1  37   1   16.20    7.60
  -2 -37  -1  149.49   14.60
   2 -37   1  151.98   17.70
  -2  37  -1  163.88   15.90
   2  37   1  138.39   14.90
   3 -37   1  157.88   16.20
   3  37   1  151.48   15.90
  -3  37  -1  144.49   15.00
   4 -37   1    9.40    7.70
  -4  37  -1   -2.60    5.50
   4  37   1    2.50    5.80
   5 -37   1  180.48   18.70
   5  37   1  234.48   18.90
   6 -37   1   12.70    8.50
   6  37   1   28.60    9.10
   7 -37   1  156.18   19.70
   7  37   1  130.69   15.50
   8 -37   1   47.30   12.00
   8  37   1   31.10    9.00
   9 -37   1   71.69   13.90
   9  37   1   28.60    9.70
   8 -38  -1   46.40   13.00
   8  38  -1   27.50    8.90
   7 -38  -1    4.50    8.70
   7  38  -1   -3.50    5.70
   6 -38  -1   85.09   14.80
   6  38  -1   90.19   12.60
   5 -38  -1  148.99   18.90
   5  38  -1  155.98   16.20
   4 -38  -1   43.90   10.80
   4  38  -1   37.80    9.60
   3 -38  -1   41.00   10.10
   3  38  -1   43.60    9.30
  -3  38   1   43.10    8.90
   2 -38  -1  299.47   22.80
   2  38  -1  278.37   21.10
  -2  38   1  262.37   20.10
  -1 -38   1   64.99   10.90
   1 -38  -1   39.40   10.40
   1  38  -1   44.10    9.00
   0 -38  -1    9.70    7.70
   0 -38   1   11.20    7.30
   0  38  -1    7.70    6.30
   0  38   1   20.90    8.10
  -1 -38  -1   74.39   11.90
   1 -38   1   66.29   12.30
   1  38   1   80.49   11.50
  -1  38  -1   83.19   11.60
   2 -38   1   72.59   12.70
  -2 -38  -1   83.19   13.80
   2  38   1   45.00    9.70
  -2  38  -1   51.99    9.90
   3 -38   1  115.99   15.60
   3  38   1  101.39   12.80
  -3  38  -1   82.59   11.70
   4 -38   1   43.70   10.80
  -4  38  -1   73.29   10.80
   4  38   1   53.79    9.90
   5 -38   1    6.10    7.50
   5  38   1    2.80    6.50
   6 -38   1   76.19   13.90
   6  38   1   83.29   12.10
   7 -38   1   54.99   12.60
   7  38   1   44.30   10.70
   8 -38   1    1.90    8.50
   8  38   1   15.20    8.60
   8 -39  -1   35.10   11.30
   8  39  -1   33.30    9.40
   7 -39  -1    6.80    9.30
   7  39  -1    6.00    7.30
   6 -39  -1   15.30    8.90
   6  39  -1    8.70    7.00
   5 -39  -1    6.90    8.00
   5  39  -1   -2.10    6.00
   4 -39  -1  106.89   15.70
   4  39  -1  129.19   15.20
   3 -39  -1  276.27   22.30
   3  39  -1  236.18   20.40
  -3  39   1  265.47   20.50
   2 -39  -1   26.60    9.50
  -2  39   1   49.60    9.90
   2  39  -1   33.00    8.10
   1 -39  -1   40.20    9.90
  -1 -39   1   18.30    7.80
  -1  39   1   26.30    8.00
   1  39  -1   30.00    8.10
   0 -39  -1  121.19   15.10
   0 -39   1  111.99   15.00
   0  39  -1  121.99   13.60
   0  39   1  131.79   15.20
   1 -39   1   42.80   10.00
  -1 -39  -1   49.99   10.70
   1  39   1   58.69    9.80
  -1  39  -1   58.69   10.50
   2 -39   1   11.90    8.10
  -2  39  -1    7.20    6.90
   2  39   1    4.10    6.10
   3 -39   1   56.89   12.10
  -3  39  -1   43.80    8.80
   3  39   1   34.40    8.90
   4 -39   1  244.78   21.60
  -4  39  -1  228.48   19.00
   4  39   1  249.78   19.50
   5 -39   1   72.79   13.90
   5  39   1   80.99   12.80
   6 -39   1  139.79   18.90
   6  39   1  121.19   15.50
   7 -39   1   69.69   14.30
   7  39   1   82.89   12.80
   8 -39   1   12.50    8.90
   8  39   1   10.20    7.50
   7 -40  -1   13.90    9.60
   7  40  -1   29.50    9.50
   6 -40  -1  126.69   18.90
   6  40  -1  156.68   17.00
   5 -40  -1   54.29   12.40
   5  40  -1   66.09   12.20
   4 -40  -1   90.59   14.50
   4  40  -1   84.59   12.50
   3 -40  -1   48.20   12.30
   3  40  -1   63.19   10.80
  -3  40   1   50.69   10.20
   2 -40  -1   52.99   11.00
   2  40  -1   44.60   10.00
  -2  40   1   35.90    8.90
   1 -40  -1  146.49   17.80
  -1  40   1  139.39   15.50
   1  40  -1  125.69   14.50
   0 -40   1   12.80    7.70
   0 -40  -1   11.70    8.10
   0  40   1   27.50    8.80
   0  40  -1   14.80    7.70
   1 -40   1  134.09   16.20
  -1 -40  -1  112.99   14.90
   1  40   1  130.49   14.70
  -1  40  -1  135.29   15.00
   2 -40   1   44.50   10.70
   2  40   1   32.50    8.50
  -2  40  -1   38.60    9.50
   3 -40   1  127.09   16.80
  -3  40  -1  119.99   13.60
   3  40   1  118.59   15.10
   4 -40   1   61.39   13.00
  -4  40  -1   44.70    9.10
   4  40   1   49.20   10.80
   5 -40   1    7.00    7.60
   5  40   1   -2.80    6.40
   6 -40   1   51.39   12.10
   6  40   1   58.79   11.20
   7 -40   1   20.10   10.10
   7  40   1   28.80    9.20
   6 -41  -1   72.59   14.80
   6  41  -1   63.99   12.20
   5 -41  -1  137.59   18.70
   5  41  -1  128.29   16.10
   4 -41  -1   51.69   12.40
   4  41  -1   47.50   10.10
   3 -41  -1   -3.30    7.40
   3  41  -1    4.50    7.00
  -3  41   1    2.30    6.70
   2 -41  -1   27.90    9.30
   2  41  -1   28.50    8.40
  -2  41   1   16.90    7.60
   1 -41  -1  229.28   20.30
   1  41  -1  214.18   18.20
  -1  41   1  235.68   19.60
   0 -41  -1   40.30   10.30
   0 -41   1   51.69   10.40
   0  41   1   55.39   10.80
   0  41  -1   44.90    9.50
  -1 -41  -1   39.00    9.70
   1 -41   1   36.30    9.60
   1  41   1   28.60    8.70
  -1  41  -1   14.20    7.20
   2 -41   1  145.29   18.10
  -2  41  -1  138.99   15.50
   2  41   1  124.39   14.70
   3 -41   1   28.50   10.10
   3  41   1   10.10    7.20
  -3  41  -1   37.20    8.80
   4 -41   1   44.50   11.60
  -4  41  -1   60.29   11.00
   4  41   1   49.60   10.60
   5 -41   1   80.09   14.30
   5  41   1   84.39   13.40
   6 -41   1   94.99   16.50
   6  41   1  100.09   14.10
   6 -42  -1   12.30   10.30
   6  42  -1   23.20    8.40
   5 -42  -1    1.50    8.90
   5  42  -1   19.60    8.50
   4 -42  -1  103.59   16.50
   4  42  -1   84.19   13.40
   3 -42  -1   28.40   10.00
   3  42  -1   22.40    8.00
   2 -42  -1    8.10    8.40
   2  42  -1   12.20    7.80
  -2  42   1    1.20    6.40
   1 -42  -1   40.20   10.80
  -1  42   1   36.60   10.00
   1  42  -1   43.40   10.10
   0 -42   1   98.59   14.50
   0 -42  -1  127.39   16.50
   0  42  -1  120.39   13.90
   0  42   1  125.59   15.20
  -1 -42  -1  109.69   16.60
   1 -42   1   99.79   14.30
   1  42   1  113.39   14.50
  -1  42  -1   95.39   13.00
   2 -42   1  104.99   15.30
  -2  42  -1  101.59   13.60
   2  42   1   79.99   12.80
   3 -42   1    3.80    7.90
  -3  42  -1    5.80    7.30
   3  42   1   10.20    7.10
   4 -42   1    6.30    8.60
   4  42   1    2.40    7.50
  -4  42  -1    0.10    7.20
   5 -42   1   19.10    9.10
   5  42   1    4.50    7.10
   6 -42   1   18.20   10.80
   6  42   1    5.40    7.20
   5 -43  -1   14.00   10.10
   5  43  -1   18.40    8.50
   4 -43  -1   76.39   14.60
   4  43  -1   41.50   10.10
   3 -43  -1   57.59   12.50
   3  43  -1   56.29   11.00
   2 -43  -1   89.29   14.80
  -2  43   1  114.39   14.70
   2  43  -1   83.09   12.80
   1 -43  -1   23.30    9.70
  -1  43   1   15.80    8.60
   1  43  -1   14.20    7.50
   0 -43   1  101.19   14.50
   0 -43  -1   86.29   13.90
   0  43   1  102.89   13.70
   0  43  -1   67.99   12.10
   1 -43   1   27.40    9.50
  -1  43  -1   15.40    7.80
   1  43   1   36.40   10.10
   2 -43   1   22.30   10.00
  -2  43  -1    6.00    7.60
   2  43   1   18.90    8.10
   3 -43   1  127.99   17.00
   3  43   1  112.89   15.00
  -3  43  -1  120.19   14.80
   4 -43   1   25.40    9.80
  -4  43  -1    8.90    7.30
   4  43   1   29.10    9.10
   5 -43   1  145.09   20.00
   5  43   1  170.28   19.00
   4 -44  -1    9.80    9.50
   4  44  -1    3.30    7.10
   3 -44  -1   28.70   10.40
   3  44  -1   17.40    8.70
   2 -44  -1  113.89   16.30
  -2  44   1   99.09   14.50
   2  44  -1  133.69   16.20
   1 -44  -1   33.90   10.50
  -1  44   1   40.20   10.50
   1  44  -1   29.00    9.60
   0 -44  -1   29.50    9.80
   0  44  -1   17.80    9.00
   0  44   1    8.20    7.70
   1 -44   1   11.90    8.50
  -1  44  -1    7.10    7.90
   1  44   1   27.00    8.90
   2 -44   1   31.60   10.50
   2  44   1   17.80    8.50
  -2  44  -1   23.80    9.10
   3 -44   1   65.49   13.10
   3  44   1   69.99   11.80
  -3  44  -1   66.99   11.90
   4 -44   1   51.29   12.30
   4  44   1   39.30   10.30
   2 -45  -1   52.29   12.60
   2  45  -1   73.79   12.20
  -2  45   1   61.09   12.20
   1 -45  -1   26.40   10.10
  -1  45   1   30.90    9.80
   1  45  -1    2.60    7.00
   0 -45  -1   46.20   11.60
   0  45  -1   36.00    9.60
   0  45   1   28.90    9.20
   1 -45   1   32.80   10.60
  -1  45  -1   22.60    9.10
   1  45   1   28.90    9.50
   2 -45   1   -8.30    7.10
   2  45   1   -5.00    7.20
  -2  45  -1    0.80    6.70
  15   0  -2   -2.50    6.10
  14   0  -2  394.06   27.30
  13   0  -2   41.30    9.00
  12   0  -2  160.48   14.60
  11   0  -2  964.80   51.09
  10   0  -2   12.80    5.40
   9   0  -2    1.80    4.20
   8   0  -2    3.30    2.40
   8   0  -2   -2.10    3.10
   7   0  -2  638.04   31.40
   7   0  -2  621.54   33.10
   6   0  -2  155.08   10.90
   6   0  -2  166.18    9.60
   5   0  -2  397.56   21.10
   5   0  -2  392.56   20.00
   4   0  -2  309.57   15.80
   4   0  -2  309.97   16.80
   3   0  -2    3.10    2.20
   3   0  -2    0.70    2.00
   2   0  -2  430.56   22.10
   2   0  -2  460.95   21.60
   1   0  -2  183.58    9.30
   0   0  -2   88.89    5.00
   1   0   2 2997.50  137.29
   1   0   2 2917.31  137.29
   2   0   2  162.08    8.90
   2   0   2  157.58    8.90
   3   0   2 2088.29   96.89
   3   0   2 2131.79   95.79
   3   0   2 1977.20   96.99
   4   0   2  429.76   22.20
   4   0   2  429.36   21.80
   5   0   2   51.39    5.20
   5   0   2   53.39    4.90
   6   0   2   71.49    6.60
   6   0   2   60.59    5.70
   7   0   2  573.24   30.10
   7   0   2  549.65   28.70
   8   0   2  718.33   38.20
   8   0   2  733.83   36.80
   9   0   2   79.89    9.60
   9   0   2   67.09    6.80
  10   0   2 1080.69   54.89
  10   0   2 1034.80   52.59
  11   0   2   42.50    8.70
  12   0   2   15.30    7.00
  13   0   2   27.50    8.70
  14   0   2   96.49   13.60
  15   0   2   27.60   10.10
  15  -1  -2   49.50   11.10
  15   1  -2   43.50   10.40
  14  -1  -2   21.80    7.90
  14   1  -2   19.10    8.40
  13  -1  -2   46.60   10.00
  13   1  -2   44.20    9.10
  12  -1  -2  192.28   16.60
  12   1  -2  237.28   18.00
  11  -1  -2  255.27   18.40
  11   1  -2  264.07   18.70
  10  -1  -2   23.30    6.10
  10   1  -2   35.40    7.10
   9  -1  -2  417.06   22.70
   9  -1  -2  405.36   24.60
   9   1  -2  460.35   25.40
   8  -1  -2  431.36   23.80
   8  -1  -2  421.56   21.90
   8   1  -2  392.16   23.50
   8   1  -2  409.26   21.40
   7  -1  -2  417.66   21.60
   7  -1  -2  413.46   23.10
   7   1  -2  407.86   23.10
   7   1  -2  411.96   21.10
   6  -1  -2   55.29    6.50
   6  -1  -2   64.09    5.50
   6   1  -2   76.59    5.20
   6   1  -2   56.59    6.70
   5  -1  -2  692.43   33.20
   5  -1  -2  710.83   34.30
   5   1  -2  617.34   34.00
   5   1  -2  690.73   32.80
   4  -1  -2  185.78   11.20
   4  -1  -2  175.38   11.80
   4   1  -2  247.48   11.10
   4   1  -2  224.48   12.30
   3  -1  -2  346.57   18.20
   3  -1  -2  355.46   17.80
   3   1  -2  345.47   18.30
   3   1  -2  360.86   17.40
   2  -1  -2  414.36   18.60
   2  -1  -2  393.56   18.70
   2   1  -2  316.77   17.90
   1  -1  -2  279.27   14.20
   1   1  -2  294.87   14.00
   0  -1  -2 2297.97  103.79
   0   1  -2 2169.08  103.69
   1  -1   2  634.44   29.90
  -1  -1  -2  615.24   29.80
   1  -1   2  602.84   29.70
   1   1   2  642.94   29.80
   2  -1   2 2344.27  102.69
   2  -1   2 2340.97  102.59
   2   1   2 2180.68  102.19
   2   1   2 2043.20  102.49
   2   1   2 2074.69  102.39
   3  -1   2 1132.59   50.99
   3  -1   2 1054.19   50.89
   3   1   2 1017.80   50.89
   3   1   2 1070.09   50.69
   3   1   2 1059.79   49.70
   4  -1   2   53.59    4.80
   4  -1   2   46.10    4.40
   4   1   2   58.49    5.00
   4   1   2   56.59    4.50
   5  -1   2  712.53   35.60
   5  -1   2  713.13   35.10
   5   1   2  688.93   35.60
   5   1   2  724.13   34.90
   6  -1   2  467.55   25.20
   6  -1   2  475.35   24.60
   6   1   2  471.55   24.30
   6   1   2  480.45   25.50
   7  -1   2  571.34   29.00
   7  -1   2  567.74   30.10
   7   1   2  558.14   28.60
   7   1   2  540.95   29.90
   8  -1   2  800.52   41.20
   8  -1   2  811.52   39.90
   8   1   2  773.12   39.40
   8   1   2  767.62   41.10
   9  -1   2  229.88   14.90
   9  -1   2  221.48   16.10
   9   1   2  253.07   14.70
   9   1   2  269.97   17.00
  10  -1   2  106.19   10.90
  10  -1   2   93.79    9.30
  10   1   2  136.09    9.50
  10   1   2  122.49   12.00
  11  -1   2  126.79   12.70
  11   1   2  155.98   13.40
  12  -1   2   48.00    9.30
  12   1   2   67.49   10.40
  13  -1   2  256.07   19.80
  13   1   2  247.28   19.70
  14  -1   2    4.30    6.70
  14   1   2    3.30    7.10
  15  -1   2  214.88   19.40
  15   1   2  203.58   19.20
  15  -2  -2  136.69   17.00
  15   2  -2  139.19   16.90
  14  -2  -2   17.20    7.90
  14   2  -2   18.90    8.50
  13  -2  -2   77.49   11.50
  13   2  -2  102.49   12.90
  12  -2  -2  181.78   15.00
  12   2  -2  136.59   14.70
  11  -2  -2  143.19   13.40
  11   2  -2  126.79   12.60
  10  -2  -2   77.99   10.20
  10   2  -2   76.39    9.80
   9  -2  -2  436.06   23.70
   9  -2  -2  438.96   25.50
   9   2  -2  454.35   26.00
   8  -2  -2  803.22   39.60
   8  -2  -2  811.72   41.30
   8   2  -2  756.82   41.10
   8   2  -2  797.02   38.60
   7  -2  -2  131.29    8.20
   7  -2  -2  121.69    9.00
   7   2  -2   94.49    6.80
   7   2  -2   85.69    8.80
   6  -2  -2  819.82   39.90
   6  -2  -2  841.02   38.90
   6   2  -2  739.33   39.70
   6   2  -2  757.52   37.80
   5  -2  -2   36.20    4.80
   5  -2  -2   45.70    4.50
   5   2  -2   42.80    5.50
   5   2  -2   43.80    3.60
   4  -2  -2  191.48   11.00
   4  -2  -2  213.48   11.60
   4   2  -2  192.78   10.10
   4   2  -2  188.68   11.60
   3  -2  -2 1033.60   47.20
   3  -2  -2 1114.19   47.10
   3   2  -2  898.41   46.00
   3   2  -2  890.81   47.10
   2  -2  -2  442.46   23.40
   2  -2  -2  472.95   23.50
   2   2  -2  497.55   23.70
   2   2  -2  492.95   22.70
   1  -2  -2  955.90   46.60
   1   2  -2 1017.20   46.20
   0  -2  -2  930.91   42.70
   0  -2   2  878.41   42.50
   1  -2   2  419.66   20.70
   1  -2   2  410.96   20.50
  -1  -2  -2  420.06   20.60
   1   2   2  448.26   20.70
   2  -2   2 1054.19   48.10
  -2  -2  -2 1016.00   48.00
   2  -2   2 1057.79   48.40
   2   2   2  970.80   47.40
   2   2   2  978.40   48.20
   3  -2   2  527.35   27.20
   3  -2   2  519.25   27.00
   3   2   2  565.04   26.10
   3   2   2  581.74   26.90
   3   2   2  552.54   27.20
   4  -2   2 1154.78   60.39
   4  -2   2 1158.28   60.59
   4   2   2 1354.96   60.99
   4   2   2 1406.06   60.29
   5  -2   2  869.91   43.90
   5  -2   2  844.92   44.10
   5   2   2  948.71   44.60
   5   2   2  935.11   43.60
   6  -2   2  966.60   43.70
   6  -2   2  905.61   42.90
   6   2   2  805.92   42.00
   6   2   2  789.62   43.20
   7  -2   2  465.85   25.80
   7  -2   2  454.55   26.40
   7   2   2  520.75   27.10
   7   2   2  527.75   25.60
   8  -2   2  460.85   24.50
   8  -2   2  466.75   25.60
   8   2   2  445.96   23.80
   8   2   2  429.86   25.40
   9  -2   2  515.15   29.30
   9  -2   2  505.75   27.80
   9   2   2  527.95   29.50
   9   2   2  525.45   27.30
  10  -2   2    3.70    4.60
  10  -2   2    6.70    3.90
  10   2   2   10.70    5.30
  11  -2   2  211.58   16.40
  11   2   2  182.58   15.50
  12  -2   2  299.07   21.00
  12   2   2  286.87   20.80
  13  -2   2   45.00   10.20
  13   2   2   79.19   11.90
  14  -2   2   40.40   10.50
  14   2   2   23.80    9.00
  15  -2   2   26.70    9.30
  15   2   2   46.00   10.50
  15  -3  -2   66.29   11.80
  15   3  -2   75.49   13.20
  14  -3  -2    7.90    7.00
  14   3  -2    8.20    7.40
  13  -3  -2    9.60    6.20
  13   3  -2    5.70    6.10
  12  -3  -2   31.60    8.50
  12   3  -2   31.30    8.60
  11  -3  -2  158.68   13.50
  11   3  -2  139.49   13.30
  10  -3  -2 1194.38   60.79
  10   3  -2 1189.88   60.99
   9  -3  -2   96.19    9.90
   9  -3  -2  104.59    8.40
   9   3  -2  102.89   11.10
   8  -3  -2  261.67   16.30
   8  -3  -2  277.07   15.30
   8   3  -2  243.98   16.30
   8   3  -2  240.58   13.60
   7  -3  -2  804.92   39.40
   7  -3  -2  767.22   40.10
   7   3  -2  793.72   40.40
   7   3  -2  783.02   37.80
   6  -3  -2  455.45   25.80
   6  -3  -2  468.35   25.20
   6   3  -2  526.35   24.00
   6   3  -2  499.05   26.30
   5  -3  -2   75.49    6.60
   5  -3  -2   85.59    6.30
   5   3  -2   68.19    6.40
   5   3  -2   80.69    4.80
   4  -3  -2    8.20    2.50
   4  -3  -2    8.50    2.70
   4   3  -2    1.80    1.10
   4   3  -2    4.30    2.40
   3  -3  -2 5163.98  236.38
   3  -3  -2 4977.20  234.98
   3   3  -2 5035.90  235.18
   3   3  -2 5067.79  235.38
   2  -3  -2 5311.27  245.18
   2  -3  -2 5590.34  247.88
   2   3  -2 5110.79  245.18
   2   3  -2 5091.99  248.28
   1  -3  -2  791.52   36.80
  -1  -3   2  748.83   36.10
   0  -3  -2  361.86   17.00
   0  -3   2  323.47   16.70
  -1  -3  -2   86.09    5.30
   1  -3   2   88.89    5.40
   1   3   2   85.39    5.00
   2  -3   2  263.17   13.20
  -2  -3  -2  247.58   13.10
   2  -3   2  246.88   13.40
   2   3   2  259.67   13.30
   2   3   2  259.57   12.70
  -3  -3  -2  866.71   42.30
   3  -3   2  873.31   42.90
   3  -3   2  841.92   42.60
   3   3   2  931.01   41.90
   3   3   2  927.71   43.00
   4  -3   2  280.97   15.40
   4  -3   2  277.97   15.50
   4   3   2  292.37   14.30
   4   3   2  286.07   15.60
   4   3   2  289.87   14.90
   5  -3   2 2718.73  130.39
   5  -3   2 2810.32  130.29
   5   3   2 2781.72  130.59
   5   3   2 2764.22  129.49
   6  -3   2 1345.17   62.69
   6  -3   2 1366.66   63.09
   6   3   2 1209.78   61.69
   6   3   2 1254.47   63.09
   7  -3   2   38.30    5.60
   7  -3   2   29.30    4.60
   7   3   2   11.40    4.10
   8  -3   2   38.40    6.00
   8  -3   2   25.80    4.90
   8   3   2   27.40    4.30
   8   3   2   27.70    5.70
   9  -3   2   30.10    5.50
   9  -3   2   24.80    5.90
   9   3   2   33.80    6.70
   9   3   2   24.50    4.40
  10  -3   2    9.00    5.40
  10  -3   2    3.60    3.90
  10   3   2    3.90    4.60
  11  -3   2  292.77   20.80
  11  -3   2  309.27   21.20
  11   3   2  366.26   22.50
  12  -3   2  190.18   16.30
  12   3   2  175.58   16.20
  13  -3   2  154.08   15.20
  13   3   2  154.18   16.90
  14  -3   2  387.56   26.70
  14   3   2  382.26   26.90
  15  -3   2    6.30    8.00
  15   3   2    4.20    8.20
  15  -4  -2  126.79   16.20
  15   4  -2  120.59   16.20
  14  -4  -2    0.50    5.70
  14   4  -2    0.10    6.00
  13  -4  -2  395.36   25.70
  13   4  -2  359.26   25.10
  12  -4  -2   46.00    8.80
  12   4  -2   52.99    9.90
  11  -4  -2  127.09   13.20
  11   4  -2   82.79   11.30
  10  -4  -2  114.99   11.60
  10   4  -2  137.49   11.90
   9  -4  -2  264.67   17.40
   9  -4  -2  250.27   16.10
   9   4  -2  299.57   18.20
   8  -4  -2  473.75   25.00
   8  -4  -2  460.95   25.90
   8   4  -2  457.85   26.10
   7  -4  -2   24.50    5.10
   7  -4  -2   37.50    5.30
   7   4  -2   53.89    3.80
   7   4  -2   53.59    6.50
   6  -4  -2 1020.60   49.60
   6  -4  -2 1011.70   50.09
   6   4  -2 1004.00   47.70
   6   4  -2 1018.70   50.39
   5  -4  -2  753.42   34.80
   5  -4  -2  731.13   35.00
   5   4  -2  660.23   35.00
   5   4  -2  650.43   32.80
   4  -4  -2  349.57   17.00
   4  -4  -2  340.77   17.00
   4   4  -2  258.87   16.70
   3  -4  -2  475.45   22.70
   3  -4  -2  500.35   23.10
   3   4  -2  380.86   22.60
   2  -4  -2 1515.45   69.79
   2  -4  -2 1432.46   69.29
   2   4  -2 1477.65   69.59
  -1  -4   2  329.07   17.00
   1  -4  -2  333.37   17.90
   1   4  -2  403.86   17.80
   0  -4   2  224.18   11.50
   0  -4  -2  228.48   11.80
   1  -4   2  124.29    7.40
  -1  -4  -2  119.29    7.30
   1   4   2  140.59    7.10
   2  -4   2   68.79    5.40
  -2  -4  -2   78.99    5.10
   2  -4   2   70.79    5.00
   3  -4   2  483.35   24.70
  -3  -4  -2  457.55   23.90
   3  -4   2  467.25   24.20
   3   4   2  508.85   24.50
   3   4   2  524.75   23.70
  -4  -4  -2  585.54   27.60
   4  -4   2  604.54   28.40
   4  -4   2  609.94   28.70
   4   4   2  499.05   28.20
   4   4   2  524.85   27.10
   5  -4   2  986.30   48.50
   5  -4   2  989.00   48.40
   5   4   2  989.00   47.10
   5   4   2  993.90   47.50
   5   4   2  989.30   48.60
   6  -4   2  598.64   30.90
   6  -4   2  608.84   31.10
   6   4   2  614.64   31.50
   6   4   2  585.74   29.80
   7  -4   2  307.17   17.50
   7  -4   2  334.97   17.40
   7   4   2  253.07   15.60
   7   4   2  285.07   17.60
   8  -4   2  126.19    9.20
   8  -4   2  128.39   10.30
   8   4   2  123.79   10.10
   8   4   2   98.99    8.00
   9  -4   2  338.07   21.10
   9  -4   2  329.77   20.10
   9   4   2  349.77   21.80
   9   4   2  369.46   19.30
  10  -4   2   37.80    7.10
  10  -4   2   34.50    6.30
  10   4   2   33.50    7.30
  11  -4   2  447.26   25.30
  11  -4   2  466.65   27.30
  11   4   2  392.86   26.70
  12  -4   2   89.39   12.30
  12   4   2  117.29   13.80
  13  -4   2   17.80    7.90
  13   4   2   22.20    8.30
  14  -4   2    9.40    7.40
  14   4   2    1.00    6.30
  15  -4   2   39.70   10.10
  15   4   2   35.20   10.50
  15  -5  -2   32.00    9.20
  15   5  -2   16.10    8.70
  14  -5  -2   12.00    7.70
  14   5  -2    9.10    7.40
  13  -5  -2   52.19    9.80
  13   5  -2   60.89   10.40
  12  -5  -2  282.37   19.90
  12   5  -2  237.58   19.50
  11  -5  -2  248.68   17.00
  11   5  -2  191.58   16.30
  10  -5  -2  103.79    9.30
  10  -5  -2   86.99   10.40
  10   5  -2  106.39   10.70
   9  -5  -2  224.68   14.30
   9  -5  -2  221.08   15.30
   9   5  -2  206.58   15.30
   8  -5  -2 1045.80   54.09
   8  -5  -2 1086.09   53.49
   8   5  -2 1105.99   54.69
   7  -5  -2  620.44   32.70
   7  -5  -2  615.64   33.10
   7   5  -2  651.63   30.50
   7   5  -2  653.33   33.60
   6  -5  -2   30.80    4.90
   6  -5  -2   24.20    4.40
   6   5  -2   28.30    2.40
   6   5  -2   31.10    5.10
   5  -5  -2 1678.03   81.59
   5  -5  -2 1827.02   81.89
   5   5  -2 1646.74   81.89
   5   5  -2 1700.33   80.09
   4  -5  -2 1170.68   55.59
   4  -5  -2 1119.49   55.69
   4   5  -2 1182.08   55.99
   3  -5  -2 1165.98   51.19
   3  -5  -2 1093.09   50.59
   3   5  -2  922.01   50.59
   2  -5  -2 3415.66  165.78
   2  -5  -2 3728.33  166.58
  -1  -5   2  549.65   28.80
   1  -5  -2  629.24   29.90
   1   5  -2  655.23   29.50
   0  -5  -2  725.43   34.80
   0  -5   2  721.43   34.50
  -1  -5  -2 1278.77   57.99
   1  -5   2 1313.37   58.19
   1   5   2 1174.68   57.59
  -1   5  -2 1191.38   57.19
   1   5   2 1182.98   57.59
   2  -5   2 3309.07  156.98
   2  -5   2 3231.48  157.58
  -2  -5  -2 3233.78  157.08
   2   5   2 3466.35  156.88
  -2   5  -2 3552.84  156.58
   2   5   2 3482.95  157.28
   3  -5   2 1370.46   64.69
  -3  -5  -2 1354.46   64.49
   3  -5   2 1346.67   65.29
   3   5   2 1386.46   64.19
   3   5   2 1377.96   64.99
  -4  -5  -2  333.27   15.50
   4  -5   2  320.27   16.40
   4  -5   2  336.57   16.10
   4   5   2  248.28   15.70
   4   5   2  246.18   14.80
   5  -5   2   34.10    4.60
  -5  -5  -2   30.90    3.50
   5  -5   2   26.80    4.40
   5   5   2   23.30    3.00
   5   5   2   21.70    4.30
   6  -5   2  510.05   27.00
   6  -5   2  498.65   26.80
   6   5   2  524.35   27.30
   7  -5   2  419.46   23.70
   7  -5   2  408.16   23.50
   7   5   2  478.85   24.70
   8  -5   2  386.76   23.80
   8  -5   2  412.16   24.50
   8   5   2  467.55   23.00
   8   5   2  481.15   25.50
   9  -5   2  322.57   18.60
   9  -5   2  324.37   19.30
   9   5   2  280.37   19.40
   9   5   2  287.47   16.80
  10  -5   2   62.39    9.10
  10  -5   2   74.39    8.70
  10   5   2  107.69   11.50
  11  -5   2   77.79    9.40
  11  -5   2   66.89   10.10
  11   5   2   59.89    9.90
  12  -5   2  105.99   12.80
  12   5   2   89.09   12.10
  13  -5   2  159.38   15.10
  13   5   2  130.39   15.80
  14  -5   2   46.30   10.40
  14   5   2   45.40   10.20
  15  -5   2  113.59   15.20
  15   5   2  115.69   16.30
  15  -6  -2   67.29   12.10
  15   6  -2   64.39   12.60
  14  -6  -2  464.25   29.60
  14   6  -2  444.76   30.30
  13  -6  -2   26.00    8.30
  13   6  -2   33.50    8.50
  12  -6  -2  250.27   18.80
  12   6  -2  271.67   20.10
  11  -6  -2  361.76   23.00
  11   6  -2  338.47   22.80
  10  -6  -2    6.90    4.00
  10  -6  -2    3.20    4.90
  10   6  -2    1.90    4.60
   9  -6  -2    9.60    4.00
   9  -6  -2    7.80    4.50
   9   6  -2   17.50    5.30
   8  -6  -2  228.68   14.90
   8  -6  -2  211.28   14.00
   8   6  -2  222.78   15.00
   7  -6  -2 1046.20   53.89
   7  -6  -2 1017.50   53.99
   7   6  -2 1146.99   51.19
   7   6  -2 1152.58   54.79
   6  -6  -2  879.71   42.70
   6  -6  -2  893.61   42.80
   6   6  -2  802.32   42.80
   6   6  -2  839.22   39.90
   5  -6  -2  260.57   15.30
   5  -6  -2  266.77   15.10
   5   6  -2  270.87   15.50
   4  -6  -2  334.77   18.80
   4  -6  -2  345.17   18.40
   4   6  -2  375.86   19.00
   3  -6  -2  454.35   23.40
   3  -6  -2  455.15   22.70
   3   6  -2  448.66   23.00
  -2  -6   2   20.90    1.90
   2  -6  -2   22.90    2.90
   2  -6  -2   20.10    3.90
   2   6  -2   19.60    3.10
  -1  -6   2   68.89    4.70
   1  -6  -2   89.49    7.10
   1   6  -2   83.99    5.40
   0  -6   2  198.78   11.10
   0   6   2  222.48   11.20
  -1  -6  -2 3602.04  162.18
   1  -6   2 3766.12  162.48
   1   6   2 3312.87  161.68
   1   6   2 3405.46  161.88
  -1   6  -2 3350.16  161.98
   2  -6   2 1462.25   67.49
   2  -6   2 1447.26   68.29
  -2  -6  -2 1504.75   67.79
   2   6   2 1389.86   67.69
   2   6   2 1403.86   67.49
  -2   6  -2 1417.66   66.99
   3  -6   2 1310.67   60.79
  -3  -6  -2 1310.67   59.79
   3  -6   2 1357.76   59.99
   3   6   2 1169.38   60.09
   3   6   2 1171.08   59.49
  -4  -6  -2  364.56   18.40
   4  -6   2  375.26   19.00
   4  -6   2  356.16   19.50
   4   6   2  368.16   18.30
   4   6   2  344.67   19.10
  -5  -6  -2 1512.85   69.99
   5  -6   2 1517.25   71.29
   5  -6   2 1473.55   70.79
   5   6   2 1427.56   69.79
   5   6   2 1453.65   71.09
  -6  -6  -2  143.09    9.10
   6  -6   2  139.19   10.30
   6  -6   2  133.99   10.20
   6   6   2  176.48    9.40
   6   6   2  170.98   11.00
   7  -6   2  485.85   26.60
  -7  -6  -2  501.25   25.00
   7  -6   2  489.25   26.60
   7   6   2  489.85   27.00
   8  -6   2  129.29   10.80
   8  -6   2  133.99   10.30
  -8  -6  -2  139.79    9.00
   8   6   2  149.69   11.60
   9  -6   2   62.19    8.30
   9  -6   2   60.49    7.90
   9   6   2   67.29    9.10
  10  -6   2  828.02   43.40
  10  -6   2  870.21   44.60
  10   6   2  798.92   44.50
  11  -6   2   77.59   10.60
  11  -6   2   87.49   10.10
  11   6   2  107.99   12.30
  12  -6   2   24.20    7.40
  12   6   2   32.10    8.20
  13  -6   2   36.30    8.60
  13   6   2   32.90    9.10
  14  -6   2   81.29   12.60
  14   6   2   76.19   12.60
  15  -6   2   28.60    9.60
  15   6   2   11.10    8.60
  15  -7  -2   58.79   11.10
  15   7  -2   53.19   11.10
  14  -7  -2   23.80    7.90
  14   7  -2   18.50    8.50
  13  -7  -2   42.40    9.40
  13   7  -2   38.80    9.00
  12  -7  -2   48.40    8.80
  12   7  -2   48.40    9.30
  11  -7  -2  401.96   24.70
  11   7  -2  395.96   25.20
  10  -7  -2   23.90    6.40
  10  -7  -2   30.40    5.90
  10   7  -2   46.20    8.30
   9  -7  -2  769.82   39.70
   9  -7  -2  716.23   39.90
   9   7  -2  807.22   41.10
   8  -7  -2  215.38   14.20
   8  -7  -2  191.18   13.70
   8   7  -2  219.18   14.60
   7  -7  -2  496.45   25.80
   7  -7  -2  497.55   25.90
   7   7  -2  429.26   25.70
   6  -7  -2  562.94   28.30
   6  -7  -2  527.65   28.30
   6   7  -2  527.25   28.60
   5  -7  -2 1547.15   74.69
   5  -7  -2 1548.05   75.19
   5   7  -2 1595.24   75.29
   4  -7  -2  189.18   10.90
   4  -7  -2  183.08   11.40
   3  -7  -2   36.80    4.80
   3  -7  -2   43.80    4.10
   3   7  -2   46.30    4.80
  -2  -7   2  686.03   31.50
   2  -7  -2  655.93   32.10
   2  -7  -2  725.13   33.40
   2   7  -2  611.14   32.40
   1  -7  -2  821.82   38.90
  -1  -7   2  765.62   37.60
   1   7  -2  794.12   37.80
   0  -7   2  603.04   29.30
   0  -7  -2  599.34   29.70
   1   7   2  657.73   32.20
   1   7   2  671.93   32.50
  -1   7  -2  689.93   32.10
   2  -7   2  651.23   30.20
   2  -7   2  663.13   31.20
  -2  -7  -2  671.03   30.60
   2   7   2  595.24   30.40
  -2   7  -2  588.94   29.70
   2   7   2  592.04   30.30
  -3  -7  -2  791.42   36.60
   3  -7   2  804.62   36.70
   3  -7   2  789.42   37.60
   3   7   2  710.73   36.40
   3   7   2  695.23   36.80
   4  -7   2  388.56   20.30
  -4  -7  -2  401.26   19.00
   4  -7   2  399.16   19.50
   4   7   2  345.07   18.80
   4   7   2  333.77   19.50
   5  -7   2 1096.19   52.39
   5  -7   2 1096.19   53.09
  -5  -7  -2 1070.99   51.49
   5   7   2 1047.60   52.69
   5   7   2 1075.29   51.59
   6  -7   2  697.63   33.70
   6  -7   2  701.63   34.10
  -6  -7  -2  704.73   32.40
   6   7   2  569.74   32.10
   6   7   2  605.14   33.70
   7  -7   2  533.25   27.30
  -7  -7  -2  501.45   25.60
   7  -7   2  497.85   27.20
   7   7   2  503.55   25.60
   7   7   2  481.95   27.40
   8  -7   2  157.38   11.60
  -8  -7  -2  132.39    9.60
   8  -7   2  152.58   11.80
   8   7   2  194.98   10.60
   8   7   2  182.18   12.60
   9  -7   2   53.19    7.30
   9  -7   2   54.39    7.80
   9   7   2   62.49    5.90
   9   7   2   66.29    9.20
  10  -7   2  151.28   13.10
  10  -7   2  157.08   12.30
  10   7   2  151.68   13.20
  11  -7   2  362.36   22.90
  11  -7   2  335.07   21.70
  11   7   2  364.96   23.70
  12  -7   2   24.90    7.90
  12   7   2    7.80    6.50
  13  -7   2  455.95   29.70
  13   7   2  470.45   30.30
  14  -7   2    3.60    6.80
  14   7   2    7.80    7.20
  15  -7   2  166.08   17.00
  15   7   2  142.19   18.00
  15  -8  -2   44.60   10.30
  15   8  -2   42.10   10.40
  14  -8  -2   63.19   11.30
  14   8  -2   56.99   11.10
  13  -8  -2   66.89   10.60
  13   8  -2   93.59   12.90
  12  -8  -2  156.88   15.00
  12   8  -2  204.18   16.20
  11  -8  -2  234.48   16.90
  11   8  -2  220.38   17.80
  10  -8  -2   35.70    6.80
  10  -8  -2   36.60    6.60
  10   8  -2   47.60    8.00
   9  -8  -2  659.73   36.00
   9  -8  -2  671.93   35.90
   9   8  -2  699.33   36.90
   8  -8  -2  240.48   15.80
   8  -8  -2  229.48   15.70
   8   8  -2  282.57   16.80
   7  -8  -2  604.34   31.50
   7  -8  -2  602.64   31.10
   7   8  -2  568.64   31.40
   6  -8  -2  214.88   13.20
   6  -8  -2  224.48   13.80
   6   8  -2  205.28   13.70
   5  -8  -2  133.19    9.40
   5  -8  -2  130.39    8.50
   5   8  -2   94.39    8.20
   4  -8  -2  336.97   19.80
   4  -8  -2  361.16   19.10
   4   8  -2  403.76   19.90
   3  -8  -2  734.03   35.70
   3  -8  -2  721.23   36.80
   3   8  -2  756.22   36.20
   2  -8  -2  569.64   28.50
   2  -8  -2  568.34   27.10
  -2  -8   2  537.15   26.70
   2   8  -2  570.54   27.60
  -1  -8   2 3003.20  134.29
   1  -8  -2 2985.30  135.29
   1   8  -2 2671.03  134.19
   0  -8   2 1324.97   68.39
   0  -8  -2 1389.66   68.89
   0   8   2 1544.05   68.49
   0   8  -2 1546.85   68.29
  -1  -8  -2  574.94   30.30
   1  -8   2  518.75   30.30
   1   8   2  673.63   30.20
   1   8   2  653.13   29.70
  -1   8  -2  668.43   29.80
  -2  -8  -2  450.35   21.90
   2  -8   2  436.16   21.20
   2  -8   2  440.26   22.50
   2   8   2  434.76   21.60
   2   8   2  421.16   21.60
  -2   8  -2  422.66   21.10
  -3  -8  -2  327.67   17.50
   3  -8   2  313.87   17.40
   3  -8   2  303.07   18.40
   3   8   2  365.86   17.70
  -3   8  -2  374.96   16.90
   3   8   2  374.86   18.10
   4  -8   2 1306.77   63.99
  -4  -8  -2 1330.47   62.59
   4  -8   2 1212.88   62.79
   4   8   2 1422.06   63.59
   4   8   2 1335.57   62.69
   5  -8   2 1054.79   51.29
  -5  -8  -2 1028.30   50.49
   5  -8   2 1057.79   52.19
   5   8   2 1084.09   51.89
   5   8   2 1059.39   50.69
   6  -8   2 1571.64   72.99
   6  -8   2 1564.24   73.69
  -6  -8  -2 1517.75   71.69
   6   8   2 1441.06   71.79
   6   8   2 1460.45   73.29
   7  -8   2  376.16   20.60
  -7  -8  -2  372.46   18.90
   7  -8   2  354.06   20.70
   7   8   2  349.27   19.10
   7   8   2  337.87   20.70
   8  -8   2  566.74   30.70
  -8  -8  -2  565.04   28.50
   8  -8   2  590.34   30.60
   8   8   2  563.34   28.80
   8   8   2  531.05   30.70
   9  -8   2   57.69    8.00
   9  -8   2   54.59    7.80
   9   8   2   90.09   10.10
   9   8   2   85.29    6.90
  10  -8   2   99.59   10.80
  10  -8   2  106.59   10.90
  10   8   2  101.89   11.70
  11  -8   2  284.97   19.70
  11  -8   2  309.27   19.40
  11   8   2  267.87   20.20
  12  -8   2  278.77   20.30
  12  -8   2  276.77   20.40
  12   8   2  275.97   20.80
  13  -8   2    3.30    6.50
  13   8   2    7.30    6.90
  14  -8   2   22.30    8.50
  14   8   2   25.20    8.80
  15  -8   2   48.10   10.60
  15   8   2   79.89   14.10
  15  -9  -2   64.59   11.70
  15   9  -2   47.40   11.00
  14  -9  -2   -2.00    6.10
  14   9  -2    5.40    6.40
  13  -9  -2   10.70    6.20
  13   9  -2    6.80    6.30
  12  -9  -2   17.40    7.00
  12   9  -2   28.00    8.20
  11  -9  -2  157.28   13.30
  11  -9  -2  159.38   13.70
  11   9  -2  180.48   14.90
  10  -9  -2 1109.09   57.29
  10  -9  -2 1163.68   57.19
  10   9  -2 1091.59   57.89
   9  -9  -2   77.99    9.30
   9  -9  -2   90.99    9.70
   9   9  -2  102.39   11.30
   8  -9  -2  441.06   24.40
   8  -9  -2  450.85   24.20
   8   9  -2  378.26   24.00
   7  -9  -2  253.07   15.70
   7  -9  -2  253.27   16.20
   7   9  -2  286.77   16.90
   6  -9  -2  218.08   13.10
   6  -9  -2  228.38   13.90
   6   9  -2  190.58   13.30
   5  -9  -2  370.96   20.80
   5  -9  -2  389.36   20.10
   5   9  -2  362.06   20.40
   4  -9  -2  454.85   23.20
   4  -9  -2  455.85   21.90
   4   9  -2  369.36   22.00
   3  -9  -2 1540.15   70.79
  -3  -9   2 1478.85   69.69
   3  -9  -2 1467.35   72.09
   3   9  -2 1512.45   71.29
   2  -9  -2  404.06   20.60
   2  -9  -2  407.46   22.20
  -2  -9   2  407.16   20.40
   2   9  -2  463.15   21.30
   1  -9  -2 3566.34  163.58
  -1  -9   2 3602.84  162.58
   1   9  -2 3320.77  162.28
   0  -9   2 3352.76  148.79
   0  -9  -2 3367.06  149.29
   0   9  -2 3053.69  148.29
   0   9   2 2976.30  148.49
   1  -9   2   23.30    3.60
  -1  -9  -2   26.10    4.00
  -1   9  -2   28.80    3.00
   1   9   2   27.10    3.30
   1   9   2   29.60    2.90
   2  -9   2  389.86   18.70
   2  -9   2  365.06   20.00
  -2  -9  -2  401.56   19.50
   2   9   2  366.96   19.20
  -2   9  -2  373.06   18.70
   2   9   2  375.76   19.10
   3  -9   2  528.45   27.40
  -3  -9  -2  505.15   26.20
   3  -9   2  511.35   25.90
   3   9   2  553.04   26.30
  -3   9  -2  554.74   25.60
   3   9   2  520.55   26.40
   4  -9   2  278.17   16.00
  -4  -9  -2  274.07   14.50
   4  -9   2  275.07   14.80
   4   9   2  267.57   15.10
   4   9   2  271.17   14.60
   5  -9   2  603.74   30.70
   5  -9   2  616.04   31.90
  -5  -9  -2  611.54   30.00
   5   9   2  618.54   31.30
   5   9   2  594.44   30.30
  -6  -9  -2  654.23   31.20
   6  -9   2  686.83   33.60
   6  -9   2  707.13   32.70
   6   9   2  558.84   32.50
   6   9   2  557.64   31.30
   7  -9   2  835.22   42.40
   7  -9   2  818.22   41.70
  -7  -9  -2  850.41   40.10
   7   9   2  828.22   40.60
   7   9   2  766.52   42.00
   8  -9   2   52.59    7.30
  -8  -9  -2   50.19    5.20
   8  -9   2   54.09    7.60
   8   9   2   69.59    6.30
   8   9   2   77.29    8.60
   9  -9   2   77.69    9.20
   9  -9   2   68.99    8.60
   9   9   2   67.89    6.60
   9   9   2   70.79    9.10
  10  -9   2   10.20    4.80
  10  -9   2   11.90    5.10
  10   9   2    5.00    5.00
  11  -9   2  298.47   19.30
  11  -9   2  271.97   18.60
  11   9   2  238.28   18.80
  12  -9   2  207.88   17.10
  12  -9   2  186.18   15.60
  12   9   2  230.58   18.20
  13  -9   2  123.99   14.40
  13   9   2   93.39   13.30
  14  -9   2  268.57   21.30
  14   9   2  262.17   21.40
  15  -9   2   11.90    8.30
  15   9   2   19.10    9.40
  15 -10  -2  148.09   16.90
  15  10  -2  119.89   16.60
  14 -10  -2   46.40    9.60
  14  10  -2   60.99   11.20
  13 -10  -2  273.77   20.50
  13  10  -2  278.37   20.90
  12 -10  -2   49.80    9.10
  12  10  -2   34.70    8.60
  11 -10  -2  390.06   24.50
  11 -10  -2  367.46   23.70
  11  10  -2  424.86   25.90
  10 -10  -2  142.89   12.20
  10 -10  -2  155.38   12.60
  10  10  -2  144.19   13.00
   9 -10  -2   33.80    6.30
   9 -10  -2   29.10    5.70
   9  10  -2   27.60    6.30
   8 -10  -2  217.08   14.70
   8 -10  -2  217.28   14.20
   8  10  -2  195.28   14.40
   7 -10  -2  373.56   21.30
   7 -10  -2  372.16   22.00
   7  10  -2  399.96   22.20
   6 -10  -2  826.82   38.90
   6 -10  -2  851.51   40.20
   6  10  -2  651.03   38.90
   5 -10  -2  624.54   32.00
   5 -10  -2  628.94   30.80
   5  10  -2  573.84   31.20
   4 -10  -2  228.98   12.00
   4 -10  -2  244.38   13.70
   4  10  -2  168.88   12.20
   3 -10  -2  408.26   22.10
  -3 -10   2  402.16   19.70
   3 -10  -2  410.66   20.60
   3  10  -2  424.16   21.30
   2 -10  -2  497.75   22.90
   2 -10  -2  471.35   24.70
  -2 -10   2  463.15   22.90
   2  10  -2  443.46   23.30
  -1 -10   2  770.32   35.80
   1 -10  -2  746.13   36.80
   1  10  -2  704.73   35.40
   0 -10   2   40.00    4.40
   0 -10  -2   39.60    5.10
   1 -10   2  348.97   20.60
  -1 -10  -2  370.86   20.70
   1  10   2  422.06   19.70
  -1  10  -2  440.76   20.10
   1  10   2  415.66   20.50
   2 -10   2 1398.76   66.29
   2 -10   2 1438.06   64.69
  -2 -10  -2 1405.36   65.59
  -2  10  -2 1387.76   64.89
   2  10   2 1337.37   64.99
   2  10   2 1293.47   65.29
  -3 -10  -2    3.00    2.10
   3 -10   2    5.50    1.90
   3 -10   2    2.00    2.50
  -3  10  -2    5.70    1.80
   3  10   2    2.90    2.10
   3  10   2    4.00    2.10
   4 -10   2 1380.06   62.79
   4 -10   2 1373.86   64.29
  -4 -10  -2 1299.77   62.49
   4  10   2 1270.27   63.19
   4  10   2 1255.37   62.69
  -5 -10  -2  218.28   11.40
   5 -10   2  212.08   11.90
   5 -10   2  212.78   13.50
   5  10   2  176.48   12.10
   5  10   2  170.88   11.40
   6 -10   2  730.73   40.00
  -6 -10  -2  790.02   38.10
   6 -10   2  773.82   39.10
   6  10   2  759.12   38.50
   6  10   2  847.62   40.10
  -7 -10  -2  286.07   16.10
   7 -10   2  289.87   18.30
   7 -10   2  297.97   17.70
   7  10   2  315.07   16.90
   7  10   2  323.77   18.70
   8 -10   2   33.00    5.80
   8 -10   2   20.20    5.50
   8  10   2   34.60    6.80
   8  10   2   28.50    4.60
   9 -10   2  458.55   25.80
   9 -10   2  465.55   26.20
   9  10   2  425.96   23.90
   9  10   2  434.36   26.10
  10 -10   2   77.19    9.80
  10 -10   2   69.79    9.60
  10  10   2   71.49   10.40
  11 -10   2  217.98   16.20
  11 -10   2  215.28   16.50
  11  10   2  195.98   16.50
  12 -10   2   37.90    8.70
  12 -10   2   33.90    7.60
  12  10   2   45.20    9.20
  13 -10   2   54.09   10.20
  13  10   2   35.50    8.90
  14 -10   2   71.69   11.70
  14  10   2   57.89   11.50
  15 -10   2   71.89   12.70
  15  10   2   56.59   12.00
  15 -11  -2   80.79   13.00
  15  11  -2   92.89   14.10
  14 -11  -2   19.30    7.30
  14  11  -2   20.80    9.00
  13 -11  -2   84.79   11.70
  13  11  -2   43.80   10.20
  12 -11  -2  160.48   14.70
  12  11  -2  179.98   15.70
  11 -11  -2   95.89   11.30
  11 -11  -2   92.69   10.80
  11  11  -2   93.79   12.00
  10 -11  -2  115.59   11.10
  10 -11  -2  110.09   10.90
  10  11  -2  122.89   13.20
   9 -11  -2  151.18   12.20
   9 -11  -2  159.38   12.80
   9  11  -2  171.88   13.50
   8 -11  -2  412.36   23.40
   8 -11  -2  411.86   24.10
   8  11  -2  419.76   24.40
   7 -11  -2  349.57   19.90
   7 -11  -2  353.26   20.90
   7  11  -2  350.66   20.60
   6 -11  -2  302.57   17.40
   6 -11  -2  319.37   18.90
   6  11  -2  312.07   18.10
   5 -11  -2 1119.59   52.69
   5 -11  -2 1165.68   54.39
   5  11  -2  979.10   53.09
   4 -11  -2  340.77   20.40
   4 -11  -2  351.56   18.70
   4  11  -2  389.16   19.60
   3 -11  -2  811.62   37.70
   3 -11  -2  798.02   39.50
  -3 -11   2  787.72   37.10
   3  11  -2  735.83   38.20
   2 -11  -2  748.93   37.00
   2 -11  -2  727.03   34.80
  -2 -11   2  677.43   35.00
   2  11  -2  778.72   35.60
  -1 -11   2  526.25   24.80
   1 -11  -2  495.25   25.90
   1  11  -2  505.75   24.30
   1  11  -2  496.75   24.90
  -1  11   2  456.45   24.90
   0 -11   2  265.87   13.50
   0 -11  -2  256.87   14.20
   0  11  -2  210.68   12.60
   0  11   2  225.28   13.00
   1 -11   2  426.36   23.00
  -1 -11  -2  421.96   22.90
   1  11   2  458.75   21.70
  -1  11  -2  466.75   22.20
   1  11   2  440.06   22.50
   2 -11   2  126.69    9.60
  -2 -11  -2  140.19    9.30
  -2  11  -2  172.38    8.90
   2  11   2  162.88    8.90
   2  11   2  154.78    9.20
   3 -11   2  400.66   20.90
  -3 -11  -2  404.96   21.50
   3 -11   2  396.96   22.60
  -3  11  -2  449.76   21.00
   3  11   2  422.46   21.50
   3  11   2  443.16   21.70
   4 -11   2  705.83   33.70
   4 -11   2  701.33   35.40
  -4 -11  -2  709.93   33.80
   4  11   2  648.24   33.90
   4  11   2  666.23   34.20
   5 -11   2  435.86   24.30
   5 -11   2  462.95   22.90
  -5 -11  -2  454.85   22.40
   5  11   2  412.86   23.40
   5  11   2  422.16   22.70
   6 -11   2  106.49    9.10
   6 -11   2   98.49    8.00
  -6 -11  -2   97.79    7.00
   6  11   2  111.09    8.70
   6  11   2  109.39    7.80
  -7 -11  -2  517.45   25.60
   7 -11   2  511.15   28.30
   7 -11   2  519.45   27.20
   7  11   2  469.05   26.10
   7  11   2  508.55   27.80
   8 -11   2  200.78   13.40
   8 -11   2  191.78   14.10
   8  11   2  188.18   12.20
   8  11   2  186.78   13.70
   9 -11   2  187.78   14.20
   9 -11   2  185.38   13.90
   9  11   2  211.88   15.20
   9  11   2  191.08   12.50
  10 -11   2   99.89   11.30
  10 -11   2   82.89   10.40
  10  11   2  109.59   12.00
  11 -11   2   64.89    9.60
  11 -11   2   59.09    9.60
  11  11   2   70.49   10.40
  12 -11   2  162.28   14.70
  12 -11   2  153.38   13.90
  12  11   2  153.38   14.70
  13 -11   2   74.89   11.50
  13  11   2   71.29   11.60
  14 -11   2   58.59   11.10
  14  11   2   60.29   12.10
  14 -12  -2  333.97   23.40
  14  12  -2  320.77   24.10
  13 -12  -2   21.30    7.60
  13  12  -2   19.50    7.70
  12 -12  -2  112.79   13.00
  12  12  -2  121.69   14.00
  11 -12  -2  297.27   20.20
  11 -12  -2  304.77   19.90
  11  12  -2  289.37   21.10
  10 -12  -2  144.99   12.80
  10 -12  -2  147.19   12.60
  10  12  -2  149.88   13.20
   9 -12  -2   31.70    6.60
   9 -12  -2   29.80    6.20
   9  12  -2   44.90    7.70
   8 -12  -2  164.18   13.50
   8 -12  -2  191.58   13.30
   8  12  -2  246.98   15.20
   7 -12  -2  233.08   14.40
   7 -12  -2  227.18   15.70
   7  12  -2  237.88   15.30
   6 -12  -2  556.24   28.30
   6 -12  -2  544.55   29.90
   6  12  -2  538.75   29.10
   5 -12  -2  129.49   10.10
   5 -12  -2  124.39    8.60
   4 -12  -2   52.39    4.70
   4 -12  -2   42.30    6.20
  -4 -12   2   43.50    3.10
   4  12  -2   73.09    5.70
  -3 -12   2  261.87   13.40
   3 -12  -2  270.37   13.80
   3 -12  -2  271.07   16.10
   3  12  -2  255.27   14.50
   2 -12  -2   96.49    5.80
   2 -12  -2  103.19    8.20
  -2 -12   2   95.59    6.30
   2  12  -2  109.19    6.80
   1 -12  -2  704.43   37.10
  -1 -12   2  725.43   35.90
   1  12  -2  724.53   36.10
   1  12  -2  773.12   35.40
  -1  12   2  751.82   36.30
   0 -12  -2  888.11   42.80
   0 -12   2  917.51   42.30
   0  12  -2  799.32   41.60
   0  12   2  851.41   42.00
  -1 -12  -2 1168.88   54.79
   1 -12   2 1116.09   54.79
  -1  12  -2 1121.69   53.79
   1  12   2 1100.19   54.19
   1  12   2 1135.69   53.19
   2 -12   2 1247.58   61.39
  -2 -12  -2 1194.98   60.69
   2  12   2 1275.97   60.59
   2  12   2 1292.87   59.99
  -2  12  -2 1311.97   60.09
  -3 -12  -2  622.14   29.80
   3 -12   2  586.74   28.90
   3 -12   2  605.34   30.90
   3  12   2  576.34   29.80
  -3  12  -2  598.74   29.10
   3  12   2  577.84   29.50
   4 -12   2 1411.96   70.39
  -4 -12  -2 1483.95   68.79
   4 -12   2 1389.96   68.49
   4  12   2 1445.86   69.29
   4  12   2 1486.75   69.09
  -5 -12  -2  393.96   20.90
   5 -12   2  398.96   21.30
   5 -12   2  394.06   22.90
   5  12   2  411.16   21.50
   5  12   2  435.16   22.20
   6 -12   2   35.70    4.90
   6 -12   2   39.80    6.40
  -6 -12  -2   33.00    4.20
   6  12   2   31.10    4.50
   6  12   2   29.70    5.50
  -7 -12  -2  313.57   16.90
   7 -12   2  322.97   19.80
   7 -12   2  319.97   18.30
   7  12   2  309.17   19.10
   7  12   2  314.07   17.80
   8 -12   2  270.37   17.30
   8 -12   2  279.37   18.30
   8  12   2  285.47   16.50
   8  12   2  293.67   18.40
   9 -12   2  189.98   14.00
   9 -12   2  183.88   14.60
   9  12   2  218.18   13.40
   9  12   2  234.38   15.60
  10 -12   2  923.51   49.70
  10 -12   2  925.91   49.20
  10  12   2 1000.90   53.09
  10  12   2  948.11   50.09
  11 -12   2  292.87   20.30
  11 -12   2  307.37   20.40
  11  12   2  298.27   20.90
  12 -12   2   39.30    8.20
  12 -12   2   37.30    8.10
  12  12   2   41.20    9.50
  13 -12   2   26.30    7.90
  13  12   2   19.10    8.20
  14 -12   2   74.49   12.10
  14  12   2   86.19   13.50
  14 -13  -2    4.60    5.80
  14  13  -2   17.10    8.20
  13 -13  -2   46.90    9.30
  13  13  -2   50.69   10.60
  12 -13  -2   46.70    8.90
  12  13  -2   52.39    9.70
  11 -13  -2  382.96   23.80
  11 -13  -2  371.16   24.10
  11  13  -2  382.36   24.60
  10 -13  -2  290.27   18.60
  10 -13  -2  259.77   18.90
  10  13  -2  280.27   19.60
   9 -13  -2  780.42   41.80
   9 -13  -2  709.53   40.20
   9  13  -2  841.62   41.80
   8 -13  -2  163.28   12.90
   8 -13  -2  182.78   12.30
   8  13  -2  164.68   13.10
   7 -13  -2  201.98   13.90
   7 -13  -2  173.38   11.90
   7  13  -2  162.58   12.70
   6 -13  -2  316.37   18.40
   6 -13  -2  307.97   19.90
   6  13  -2  384.76   19.80
   5 -13  -2  115.79    9.50
   5 -13  -2  119.89    7.80
   5  13  -2   83.09    8.10
  -4 -13   2  499.25   23.60
   4 -13  -2  520.75   24.80
   4 -13  -2  485.85   26.80
   4  13  -2  452.75   25.30
  -3 -13   2 1041.80   49.80
   3 -13  -2 1006.60   52.09
   3 -13  -2 1049.40   49.90
   3  13  -2 1098.59   50.79
   2 -13  -2 2856.01  131.59
   2 -13  -2 2823.22  134.09
  -2 -13   2 2760.22  132.29
   2  13  -2 2823.72  133.09
   2  13  -2 2901.21  132.39
   1 -13  -2  172.78   12.00
  -1 -13   2  154.88   10.50
   1  13  -2  190.48   10.10
  -1  13   2  205.68   11.20
   1  13  -2  206.38   11.10
   0 -13   2  557.54   29.60
   0 -13  -2  540.45   30.00
   0  13  -2  617.74   28.20
   0  13   2  590.54   29.50
   0  13  -2  623.14   29.30
  -1 -13  -2  310.07   18.40
   1 -13   2  306.47   18.30
   1  13   2  340.57   18.00
   1  13   2  361.06   16.90
  -1  13  -2  361.06   17.70
   2 -13   2  126.99    9.50
  -2 -13  -2  123.59    9.00
   2  13   2  144.29    8.90
   2  13   2  130.89    7.90
  -2  13  -2  131.89    8.10
  -3 -13  -2  404.26   20.80
   3 -13   2  401.86   19.70
   3 -13   2  366.96   21.60
  -3  13  -2  412.06   20.10
   3  13   2  388.16   20.70
   3  13   2  380.46   20.30
   4 -13   2  131.19    8.30
  -4 -13  -2  136.59    8.80
   4 -13   2  140.89   10.40
   4  13   2  143.49    9.30
   4  13   2  126.49    9.00
   5 -13   2 1318.37   62.09
  -5 -13  -2 1323.57   61.89
   5 -13   2 1259.27   63.89
   5  13   2 1297.57   62.49
   5  13   2 1252.67   62.69
  -6 -13  -2  715.23   34.30
   6 -13   2  702.23   36.90
   6 -13   2  718.93   35.10
   6  13   2  655.53   35.60
   6  13   2  662.43   34.90
  -7 -13  -2   81.09    6.60
   7 -13   2   87.89    7.80
   7 -13   2   94.09   10.30
   7  13   2  106.19    9.20
   7  13   2   89.39    7.60
   8 -13   2   91.79    9.50
   8 -13   2   98.39    8.70
   8  13   2   82.49    9.60
   8  13   2   94.59    8.10
   9 -13   2   57.79    7.80
   9 -13   2   49.80    8.00
   9  13   2   37.50    6.00
   9  13   2   44.60    8.20
  10 -13   2  109.89   11.00
  10 -13   2  107.39   10.70
  10  13   2  111.79   12.50
  10  13   2   92.89    9.00
  11 -13   2  155.38   13.60
  11 -13   2  151.78   13.40
  11  13   2  148.39   14.00
  12 -13   2    0.70    5.30
  12 -13   2    2.40    5.70
  12  13   2   -0.90    5.60
  13 -13   2  219.48   18.30
  13  13   2  248.68   19.60
  14 -13   2   27.40    8.90
  14  13   2   59.49   11.10
  14 -14  -2   33.80    8.80
  14  14  -2   57.09   11.10
  13 -14  -2    5.60    5.80
  13  14  -2   12.20    7.10
  12 -14  -2  255.57   18.80
  12 -14  -2  220.58   17.70
  12  14  -2  253.47   19.10
  11 -14  -2   76.29   10.80
  11 -14  -2   79.19   10.50
  11  14  -2   88.39   11.50
  10 -14  -2   78.59   10.10
  10 -14  -2   88.49    9.90
  10  14  -2   66.79   10.30
   9 -14  -2  783.52   39.90
   9 -14  -2  778.52   41.40
   9  14  -2  706.63   40.30
   8 -14  -2  330.07   20.90
   8 -14  -2  331.07   19.20
   8  14  -2  310.17   20.20
   7 -14  -2  145.19   10.20
   7 -14  -2  124.19   11.60
   7  14  -2  143.59   11.30
   6 -14  -2    9.80    3.30
   6 -14  -2    9.00    4.20
   6  14  -2    6.40    3.60
   5 -14  -2   31.20    6.20
   5 -14  -2   39.20    4.40
   5  14  -2   23.20    4.40
  -4 -14   2  681.73   33.10
   4 -14  -2  702.33   33.90
   4 -14  -2  659.73   36.40
   4  14  -2  726.93   35.00
  -3 -14   2  807.42   38.60
   3 -14  -2  816.52   41.10
   3 -14  -2  820.52   38.40
   3  14  -2  764.32   39.30
  -2 -14   2  378.06   19.20
   2 -14  -2  386.96   21.20
   2 -14  -2  388.36   18.20
   2  14  -2  353.06   19.00
   2  14  -2  346.97   19.80
   1 -14  -2  337.57   19.00
  -1 -14   2  348.07   17.90
   1  14  -2  332.17   16.80
   1  14  -2  320.87   17.80
  -1  14   2  324.77   17.90
   0 -14   2  588.54   30.90
   0 -14  -2  591.04   31.40
   0  14   2  629.14   30.80
   0  14  -2  621.64   29.30
   0  14  -2  621.74   30.50
  -1 -14  -2   43.60    5.30
  -1  14  -2   21.20    3.20
   1  14   2   20.20    2.50
   1  14   2   19.90    3.50
   2 -14   2  168.78   11.60
  -2 -14  -2  164.58   11.30
   2  14   2  189.18   11.10
  -2  14  -2  183.68   10.50
   2  14   2  187.48   10.10
   3 -14   2 1394.36   64.89
  -3 -14  -2 1401.86   66.19
   3 -14   2 1405.06   67.49
   3  14   2 1348.86   65.69
   3  14   2 1367.86   66.29
  -3  14  -2 1349.96   65.39
  -4 -14  -2  648.14   32.90
   4 -14   2  662.43   34.70
   4 -14   2  600.04   32.10
   4  14   2  674.33   33.40
  -4  14  -2  675.73   32.40
   4  14   2  702.33   33.30
   5 -14   2 1883.11   93.99
   5 -14   2 1924.01   91.79
  -5 -14  -2 1913.31   91.79
   5  14   2 1986.80   92.59
   5  14   2 1992.90   92.79
   6 -14   2  713.93   34.70
  -6 -14  -2  674.93   33.90
   6 -14   2  708.93   36.70
   6  14   2  666.63   34.70
   6  14   2  652.43   35.30
   7 -14   2  325.27   20.90
  -7 -14  -2  327.57   18.10
   7 -14   2  320.57   19.00
   7  14   2  348.47   20.10
   7  14   2  369.26   19.40
   8 -14   2  332.37   20.00
   8 -14   2  337.17   21.80
   8  14   2  346.77   19.70
   8  14   2  363.56   21.20
   9 -14   2  179.58   14.50
   9 -14   2  178.48   13.50
   9  14   2  200.08   13.30
   9  14   2  209.68   14.80
  10 -14   2  228.28   16.30
  10 -14   2  213.88   15.30
  10  14   2  192.98   15.70
  10  14   2  193.08   13.80
  11 -14   2   86.59   11.70
  11 -14   2   85.29   10.80
  11  14   2  108.89   12.90
  12 -14   2  214.68   17.90
  12 -14   2  224.88   17.50
  12  14   2  246.08   19.20
  13 -14   2   49.99    9.60
  13 -14   2   43.50    9.10
  13  14   2   49.30   10.50
  14 -14   2   10.50    6.60
  14  14   2   15.70    8.50
  14  15  -2   -2.10    6.80
  13 -15  -2   48.20    9.40
  13  15  -2   74.09   11.80
  12 -15  -2   42.50    8.40
  12 -15  -2   48.10    9.00
  12  15  -2   58.09   10.60
  11 -15  -2   95.39   12.20
  11 -15  -2   94.59   10.70
  11  15  -2   92.09   12.30
  10 -15  -2  803.02   43.00
  10 -15  -2  759.32   41.50
  10  15  -2  788.42   42.70
   9 -15  -2  101.99    9.50
   9 -15  -2  103.09   12.10
   9  15  -2  105.89   10.50
   8 -15  -2  107.89   10.70
   8 -15  -2  109.69    9.30
   8  15  -2  113.19   10.70
   7 -15  -2  411.26   23.00
   7 -15  -2  440.36   25.30
   7  15  -2  423.96   24.30
   6 -15  -2  248.68   15.20
   6 -15  -2  262.47   17.40
   6  15  -2  298.37   16.80
  -5 -15   2    9.70    1.40
   5 -15  -2    5.10    2.60
   5 -15  -2    7.30    4.10
   5  15  -2    6.50    3.50
   4 -15  -2  248.28   13.60
   4 -15  -2  249.68   16.30
  -4 -15   2  249.68   13.10
   4  15  -2  266.37   14.80
   3 -15  -2 1685.43   81.69
   3 -15  -2 1746.43   78.69
  -3 -15   2 1701.63   79.09
   3  15  -2 1588.74   80.19
   3  15  -2 1655.73   79.69
   2 -15  -2  699.03   38.30
   2 -15  -2  758.62   35.40
  -2 -15   2  758.82   36.70
   2  15  -2  746.33   37.30
   2  15  -2  764.42   36.40
  -1 -15   2 1864.41   87.19
   1 -15  -2 1760.02   88.09
  -1  15   2 1878.41   87.29
   1  15  -2 1823.52   87.09
   1  15  -2 1837.12   85.89
   0 -15  -2 1011.90   49.00
   0 -15   2  998.60   48.40
   0  15  -2  979.70   47.90
   0  15  -2  980.60   46.40
   0  15   2  953.10   48.00
  -1 -15  -2   80.99    7.60
   1 -15   2   84.59    7.30
   1  15   2   93.29    5.70
   1  15   2   94.69    7.10
  -1  15  -2   97.79    6.70
  -2 -15  -2  218.68   13.70
   2 -15   2  205.78   13.90
   2  15   2  242.38   13.50
   2  15   2  234.68   12.30
  -2  15  -2  227.68   12.80
   3 -15   2 1459.45   69.29
   3 -15   2 1448.66   72.09
  -3 -15  -2 1458.75   70.79
   3  15   2 1478.05   70.19
  -3  15  -2 1509.25   70.09
   3  15   2 1485.15   70.79
   4 -15   2   35.00    4.10
  -4 -15  -2   39.90    5.20
   4 -15   2   33.00    6.10
   4  15   2   59.39    5.50
   4  15   2   44.10    5.30
  -4  15  -2   50.89    4.90
   5 -15   2 1451.95   69.99
  -5 -15  -2 1542.05   70.39
   5 -15   2 1467.75   72.69
   5  15   2 1430.76   70.89
   5  15   2 1441.96   70.79
  -6 -15  -2  530.75   26.40
   6 -15   2  530.55   26.80
   6 -15   2  547.05   29.20
   6  15   2  477.45   27.40
   6  15   2  486.15   27.10
   7 -15   2  227.38   14.60
   7 -15   2  208.28   16.10
   7  15   2  245.48   15.60
   7  15   2  282.17   15.30
   8 -15   2  166.88   13.80
   8 -15   2  170.88   12.70
   8  15   2  193.88   14.00
   8  15   2  205.48   12.90
   9 -15   2   16.50    5.10
   9 -15   2    6.30    5.40
   9  15   2   11.60    5.00
   9  15   2   11.10    4.40
  10 -15   2   11.60    6.00
  10 -15   2    8.50    4.90
  10  15   2    3.20    4.00
  10  15   2    4.20    5.00
  11 -15   2  283.77   19.50
  11 -15   2  302.37   21.00
  11  15   2  274.57   20.20
  12 -15   2  109.19   13.40
  12 -15   2  100.29   12.10
  12  15   2   91.89   12.70
  13 -15   2   51.49    9.50
  13 -15   2   52.59    9.90
  13  15   2   48.60   10.30
  14 -15   2  156.78   18.10
  14  15   2  145.69   17.30
  14  16  -2   57.39   11.20
  13  16  -2  272.07   21.10
  12 -16  -2   27.90    8.00
  12 -16  -2   20.00    6.70
  12  16  -2    7.90    6.30
  11 -16  -2  144.69   12.70
  11 -16  -2  136.09   14.80
  11  16  -2  124.49   13.10
  10 -16  -2  195.58   14.20
  10 -16  -2  191.68   15.80
  10  16  -2  163.58   14.60
   9 -16  -2  151.48   12.90
   9 -16  -2  127.49   11.10
   9  16  -2  130.09   11.90
   8 -16  -2  292.47   19.80
   8 -16  -2  305.07   17.70
   8  16  -2  270.87   18.50
   7 -16  -2  115.19    9.10
   7 -16  -2  116.89   11.10
   7  16  -2  131.89   10.30
   6 -16  -2  782.02   39.40
   6 -16  -2  764.02   41.80
   6  16  -2  831.82   40.70
   5 -16  -2  286.37   15.70
   5 -16  -2  292.27   18.40
  -5 -16   2  289.57   14.40
   5  16  -2  286.77   16.80
   4 -16  -2   48.80    7.20
   4 -16  -2   45.60    4.20
  -4 -16   2   44.40    4.00
   4  16  -2   43.10    5.60
   4  16  -2   47.60    5.40
  -3 -16   2  497.15   26.20
   3 -16  -2  508.25   28.70
   3 -16  -2  515.55   25.50
   3  16  -2  557.04   27.60
   3  16  -2  554.04   26.80
   2 -16  -2  100.99    9.10
   2 -16  -2  109.89    5.80
  -2 -16   2  102.49    7.40
   2  16  -2   92.09    7.60
   2  16  -2   87.79    6.70
   1 -16  -2  736.13   37.00
  -1 -16   2  687.53   35.60
  -1  16   2  694.93   35.70
   1  16  -2  722.33   35.70
   1  16  -2  721.93   34.30
   0 -16   2   80.09    7.70
   0 -16  -2   86.59    8.40
   0  16   2  111.99    7.90
   0  16  -2  107.89    7.50
   0  16  -2  110.39    6.00
   1 -16   2  384.26   20.50
  -1 -16  -2  377.26   20.40
  -1  16  -2  350.06   19.20
   1  16   2  357.56   18.00
   1  16   2  347.57   19.60
  -2 -16  -2 2448.16  113.39
   2 -16   2 2432.26  114.19
  -2  16  -2 2311.97  112.39
   2  16   2 2321.27  112.99
   2  16   2 2427.86  111.89
  -3 -16  -2  379.06   20.70
   3 -16   2  372.06   21.40
   3  16   2  369.16   20.20
  -3  16  -2  372.46   19.50
   3  16   2  363.76   19.40
   4 -16   2 1068.79   54.49
  -4 -16  -2 1083.49   52.79
   4 -16   2 1056.69   51.59
   4  16   2 1128.59   52.79
   4  16   2 1071.69   52.99
  -4  16  -2 1074.49   52.09
  -5 -16  -2  508.85   26.10
   5 -16   2  495.85   25.50
   5 -16   2  497.05   28.20
   5  16   2  519.05   26.70
   5  16   2  483.75   26.40
  -6 -16  -2  307.07   17.90
   6 -16   2  295.57   20.20
   6 -16   2  305.67   17.90
   6  16   2  370.16   19.30
   6  16   2  388.36   19.80
   7 -16   2  111.09    8.60
   7 -16   2  115.69   10.60
   7  16   2   87.39    8.50
   7  16   2   98.49    9.10
   8 -16   2   22.80    6.20
   8 -16   2   23.60    5.10
   8  16   2   16.00    4.60
   8  16   2   25.60    6.00
   9 -16   2  524.65   30.40
   9 -16   2  515.25   28.40
   9  16   2  499.25   27.90
   9  16   2  506.55   29.60
  10 -16   2  162.48   14.10
  10 -16   2  157.78   13.10
  10  16   2  143.69   13.90
  10  16   2  154.28   12.00
  11 -16   2   84.69   11.60
  11 -16   2   92.99   11.10
  11  16   2  116.69   13.30
  12 -16   2    0.10    5.10
  12 -16   2   15.40    6.70
  12  16   2    3.20    6.50
  13 -16   2   39.70    9.30
  13  16   2   39.60   10.10
  14  16   2   99.39   15.00
  14  17  -2   13.30    7.40
  13  17  -2   51.59   10.20
  12 -17  -2  240.28   19.20
  12  17  -2  249.08   19.20
  11 -17  -2  116.29   11.60
  11 -17  -2  120.19   13.90
  11  17  -2  112.79   13.20
  10 -17  -2  205.08   16.60
  10 -17  -2  188.68   14.20
  10  17  -2  185.28   15.30
   9 -17  -2   32.10    7.70
   9 -17  -2   19.50    5.50
   9  17  -2   28.30    6.50
   8 -17  -2  383.66   24.10
   8 -17  -2  376.06   21.70
   8  17  -2  390.16   23.10
   7 -17  -2   50.39    6.30
   7 -17  -2   50.39    8.20
   7  17  -2   64.09    7.90
   6 -17  -2  138.09   11.10
   6 -17  -2  122.69    8.20
   6  17  -2   79.19    8.70
   5 -17  -2  701.43   39.30
   5 -17  -2  720.73   36.40
   5  17  -2  784.82   37.90
   5  17  -2  760.62   38.10
   4 -17  -2  382.16   19.40
   4 -17  -2  375.46   22.60
  -4 -17   2  393.96   19.50
   4  17  -2  375.26   20.60
   4  17  -2  378.86   21.30
   3 -17  -2  417.66   24.90
  -3 -17   2  431.66   22.50
   3 -17  -2  447.86   21.60
   3  17  -2  461.25   22.90
   3  17  -2  434.46   23.60
   2 -17  -2 1267.87   63.19
   2 -17  -2 1303.27   59.59
  -2 -17   2 1259.77   61.39
   2  17  -2 1255.57   60.69
   2  17  -2 1261.07   61.89
  -2  17   2 1304.27   61.99
   1 -17  -2 1650.53   81.79
  -1 -17   2 1666.23   80.69
  -1  17   2 1671.73   80.69
   1  17  -2 1729.73   80.79
   1  17  -2 1708.63   79.19
   0 -17  -2  970.70   49.00
   0 -17   2  979.30   48.60
   0  17  -2  995.70   46.10
   0  17  -2  973.70   47.90
   0  17   2  963.50   48.00
  -1 -17  -2 1581.24   74.29
   1 -17   2 1541.85   74.29
  -1  17  -2 1484.85   73.09
   1  17   2 1517.75   71.69
   1  17   2 1520.25   73.59
   2 -17   2  377.06   21.10
  -2 -17  -2  354.86   20.60
   2  17   2  358.06   18.60
  -2  17  -2  391.46   19.60
   2  17   2  344.57   19.90
  -3 -17  -2 1099.49   54.49
   3 -17   2 1110.29   55.69
  -3  17  -2 1100.29   53.59
   3  17   2 1139.09   53.49
   3  17   2 1092.99   54.39
   4 -17   2  574.84   27.50
  -4 -17  -2  562.34   29.00
   4 -17   2  549.54   30.60
   4  17   2  550.94   29.10
   4  17   2  538.95   28.50
  -4  17  -2  558.04   28.20
   5 -17   2  214.28   14.30
  -5 -17  -2  200.68   12.10
   5 -17   2  190.48   11.10
   5  17   2  162.98   11.90
   5  17   2  182.48   12.20
   6 -17   2    8.30    4.70
   6 -17   2    5.80    2.80
  -6 -17  -2    3.60    3.10
   6  17   2    9.40    3.90
   6  17   2    6.70    3.20
   7 -17   2  290.67   17.40
   7 -17   2  277.97   19.80
   7  17   2  314.97   18.10
   7  17   2  324.57   18.70
   8 -17   2  276.37   19.20
   8 -17   2  282.07   17.20
   8  17   2  279.17   17.10
   8  17   2  276.27   18.20
   9 -17   2  138.49   11.40
   9 -17   2  137.59   13.40
   9  17   2  122.99   12.10
   9  17   2  133.89   11.00
  10 -17   2  213.08   17.00
  10 -17   2  187.98   14.70
  10  17   2  194.78   14.20
  10  17   2  195.38   16.00
  11 -17   2  138.29   12.90
  11 -17   2  139.09   14.30
  11  17   2  131.29   14.90
  12 -17   2  139.99   15.20
  12  17   2   85.59   12.60
  13 -17   2   93.89   12.80
  13  17   2   87.99   13.10
  14  17   2  115.09   15.30
  14  18  -2  145.49   17.30
  13  18  -2   86.99   13.00
  12 -18  -2    7.00    5.90
  12  18  -2   11.60    6.60
  12  18  -2   14.60    5.60
  11 -18  -2  186.98   16.20
  11  18  -2  192.08   16.00
  10 -18  -2   13.40    6.20
  10  18  -2    4.90    5.40
   9 -18  -2   13.60    6.20
   9 -18  -2   11.50    4.70
   9  18  -2   17.10    5.70
   8 -18  -2  472.75   27.00
   8 -18  -2  504.85   29.90
   8  18  -2  537.65   28.80
   7 -18  -2  228.98   16.90
   7 -18  -2  234.18   14.20
   7  18  -2  237.88   15.70
   6 -18  -2  249.58   18.40
   6 -18  -2  249.58   15.40
   6  18  -2  325.07   17.50
   6  18  -2  292.37   17.40
   5 -18  -2  229.88   13.40
   5 -18  -2  244.48   16.60
   5  18  -2  242.48   15.10
   5  18  -2  253.87   14.80
   4 -18  -2  236.88   13.10
  -4 -18   2  237.68   13.40
   4 -18  -2  218.78   16.30
   4  18  -2  260.27   15.40
   4  18  -2  292.87   14.90
  -3 -18   2  975.10   46.60
   3 -18  -2  922.71   48.90
   3 -18  -2  991.70   45.30
   3  18  -2  942.21   47.60
   3  18  -2  936.51   46.50
   2 -18  -2  115.09    6.30
  -2 -18   2  107.29    8.30
   2 -18  -2  116.59   10.10
  -2  18   2  133.09    9.20
   2  18  -2  127.89    9.00
   2  18  -2  115.99    7.60
  -1 -18   2   55.19    6.50
   1 -18  -2   43.70    7.00
   1  18  -2   67.09    6.20
  -1  18   2   64.09    6.70
   1  18  -2   61.69    4.60
   0 -18   2  794.02   41.40
   0 -18  -2  786.62   42.00
   0  18  -2  867.61   39.00
   0  18  -2  852.61   41.10
   0  18   2  795.22   41.00
   1 -18   2  278.17   18.20
  -1 -18  -2  304.97   18.80
   1  18   2  336.17   16.00
  -1  18  -2  314.87   17.60
  -1  18  -2  332.57   15.50
   1  18   2  305.77   17.90
  -2 -18  -2  200.78   13.50
   2 -18   2  214.48   13.90
   2  18   2  201.08   12.80
   2  18   2  206.28   11.30
  -2  18  -2  196.38   12.10
   3 -18   2  661.23   34.50
  -3 -18  -2  668.23   33.40
   3  18   2  641.84   32.00
   3  18   2  625.64   33.00
  -3  18  -2  619.54   32.20
   4 -18   2 1019.60   50.19
  -4 -18  -2 1089.79   52.19
   4 -18   2  965.00   53.39
   4  18   2 1083.99   52.29
   4  18   2 1101.59   51.59
  -4  18  -2 1059.39   51.19
  -5 -18  -2   51.99    6.30
   5 -18   2   40.90    4.60
   5 -18   2   21.50    6.00
   5  18   2   44.20    5.60
   5  18   2   45.50    5.80
   6 -18   2  122.29    8.30
   6 -18   2  131.59   11.30
  -6 -18  -2  110.59    8.90
   6  18   2  105.89    9.30
   6  18   2  103.69    9.00
   7 -18   2  630.64   34.50
   7 -18   2  606.24   31.40
   7  18   2  618.84   32.30
   7  18   2  576.64   32.40
   8 -18   2   89.49   11.00
   8 -18   2   76.89    8.40
   8  18   2   74.59    8.70
   8  18   2   91.99   10.10
   9 -18   2  251.27   17.40
   9 -18   2  208.48   13.80
   9  18   2  169.78   14.60
   9  18   2  148.69   13.10
  10 -18   2  223.58   19.60
  10 -18   2  242.68   18.40
  10  18   2  205.98   16.40
  10  18   2  210.18   15.30
  11 -18   2  206.28   18.30
  11  18   2  261.27   19.10
  12 -18   2   37.40    9.40
  12  18   2   60.39   10.50
  13 -18   2  105.89   14.30
  13  18   2  102.09   14.40
  14  18   2   33.00   10.30
  14  19  -2   22.00    8.60
  13  19  -2   19.30    7.50
  13  19  -2   17.60    8.10
  12 -19  -2    9.70    6.60
  12  19  -2    6.20    5.50
  12  19  -2    7.30    6.70
  11 -19  -2  200.08   16.90
  11  19  -2  159.88   15.10
  11  19  -2  168.28   14.40
  10 -19  -2  262.47   20.80
  10  19  -2  287.97   19.90
  10  19  -2  306.07   19.40
   9 -19  -2  806.92   44.00
   9  19  -2  786.52   41.60
   9  19  -2  758.22   42.10
   8 -19  -2   -4.40    4.40
   8  19  -2    8.40    5.10
   8  19  -2    5.40    4.00
   7 -19  -2   46.70    8.50
   7 -19  -2   59.19    6.50
   7  19  -2   40.90    6.70
   7  19  -2   42.40    6.80
   6 -19  -2  191.58   11.40
   6 -19  -2  175.58   14.20
   6  19  -2  185.98   13.00
   6  19  -2  180.48   12.70
   5 -19  -2   54.19    4.90
   5 -19  -2   49.30    8.00
   5  19  -2   61.29    6.70
   5  19  -2   56.39    6.90
   4 -19  -2  373.06   19.70
  -4 -19   2  361.06   20.30
   4 -19  -2  371.96   23.40
   4  19  -2  455.75   21.50
   4  19  -2  430.16   22.50
  -3 -19   2  171.68   10.50
   3 -19  -2  164.98   13.00
   3 -19  -2  164.28    8.80
   3  19  -2  160.88   10.30
   3  19  -2  172.18   11.40
  -2 -19   2 1919.71   87.29
   2 -19  -2 1901.91   89.19
   2 -19  -2 1879.81   84.69
   2  19  -2 1708.93   87.39
  -2  19   2 1748.33   87.49
   2  19  -2 1784.12   85.99
   1 -19  -2  103.19    9.70
  -1 -19   2  106.99    8.50
   1 -19  -2  111.99    5.80
  -1  19   2  122.09    9.20
   1  19  -2  104.49    6.70
   1  19  -2   96.49    8.20
   0 -19  -2  563.14   32.40
   0 -19   2  559.24   31.90
   0  19  -2  659.33   31.70
   0  19   2  615.24   31.70
   0  19  -2  652.43   29.40
  -1 -19  -2  280.47   17.20
   1 -19   2  268.57   16.90
  -1  19  -2  275.47   13.40
   1  19   2  260.67   13.90
  -1  19  -2  278.37   15.80
   1  19   2  270.07   16.00
   2 -19   2   21.40    5.30
  -2 -19  -2   24.40    5.40
   2  19   2    1.90    2.00
  -2  19  -2    5.60    2.80
   2  19   2    7.80    3.40
  -3 -19  -2  197.28   12.90
   3 -19   2  176.48   13.50
   3  19   2  198.78   11.20
  -3  19  -2  176.18   11.50
   3  19   2  180.78   12.20
   4 -19   2    6.00    4.20
   4 -19   2    2.40    1.80
  -4 -19  -2    1.60    3.90
  -4  19  -2    8.40    3.20
   4  19   2    4.20    2.70
   4  19   2    4.70    3.30
  -5 -19  -2  329.07   18.00
   5 -19   2  309.17   19.80
   5 -19   2  305.17   16.30
   5  19   2  282.97   17.70
   5  19   2  296.47   17.50
   6 -19   2 1082.19   53.49
   6 -19   2 1119.39   57.19
  -6 -19  -2 1131.29   54.29
   6  19   2 1083.09   54.89
   6  19   2 1102.09   55.09
   7 -19   2   75.69   10.00
   7 -19   2   83.59    7.10
   7  19   2   61.79    7.90
   7  19   2   71.09    8.30
   8 -19   2   30.10    6.60
   8 -19   2   26.40    7.20
   8  19   2   28.50    6.50
   8  19   2   23.90    5.60
   9 -19   2   40.30    8.80
   9  19   2   37.20    7.70
   9  19   2   28.10    6.50
  10 -19   2   79.99   11.80
  10  19   2  114.99   12.60
  10  19   2  120.49   11.60
  11 -19   2   44.50    9.20
  11  19   2   44.90    8.90
  12 -19   2   50.59   10.20
  12  19   2   80.79   12.30
  13 -19   2  267.57   21.40
  13  19   2  243.08   20.90
  14  19   2  179.18   18.40
  13 -20  -2   32.60    9.00
  13  20  -2   15.80    7.90
  13  20  -2   14.60    6.50
  12 -20  -2  214.08   18.10
  12  20  -2  192.48   15.70
  12  20  -2  170.18   16.80
  11 -20  -2  135.89   15.70
  11  20  -2  133.99   13.30
  11  20  -2  129.79   12.30
  10 -20  -2   96.29   12.50
  10  20  -2   85.69   11.50
  10  20  -2   87.59   10.80
   9 -20  -2  598.24   36.00
   9  20  -2  627.94   34.60
   9  20  -2  599.74   33.90
   8 -20  -2  267.57   19.70
   8  20  -2  284.67   18.40
   8  20  -2  274.57   18.00
   7 -20  -2  191.98   15.10
   7  20  -2  173.78   13.00
   7  20  -2  168.98   12.90
   6 -20  -2   62.59    9.50
   6  20  -2   83.99    8.20
   6  20  -2  101.09    8.90
   5 -20  -2  152.38   13.70
   5  20  -2  167.18   12.20
   5  20  -2  198.68   12.10
   4 -20  -2  728.33   37.20
  -4 -20   2  666.23   33.40
   4 -20  -2  704.73   33.40
   4  20  -2  630.44   33.80
   4  20  -2  641.44   35.10
   3 -20  -2   77.89    9.10
   3 -20  -2   64.49    4.10
  -3 -20   2   71.39    6.10
   3  20  -2   48.50    5.30
   3  20  -2   53.29    6.70
   2 -20  -2  243.08   16.00
  -2 -20   2  247.08   14.30
   2  20  -2  221.98   12.70
  -2  20   2  229.28   14.40
   2  20  -2  224.68   14.30
  -1 -20   2 1013.50   50.29
   1 -20  -2  963.90   51.29
   1  20  -2  983.20   50.09
   1  20  -2 1054.09   48.20
  -1  20   2 1031.50   50.39
   0 -20  -2  388.86   21.70
   0 -20   2  389.76   20.80
   0  20  -2  337.97   19.80
   0  20   2  335.47   20.00
   0  20  -2  353.46   17.60
   1 -20   2 1020.30   52.19
  -1 -20  -2 1050.69   52.29
  -1  20  -2 1032.20   48.50
   1  20   2 1080.79   49.20
  -1  20  -2 1037.60   50.99
   1  20   2  984.20   51.29
   2 -20   2  165.58   12.40
  -2 -20  -2  172.28   12.40
   2  20   2  162.88    9.70
  -2  20  -2  170.88   11.20
   2  20   2  181.48   12.00
  -3 -20  -2 1254.47   64.39
   3 -20   2 1191.78   65.49
   3  20   2 1371.06   63.19
   3  20   2 1400.46   64.79
  -3  20  -2 1358.26   63.69
   4 -20   2  372.66   23.40
  -4 -20  -2  358.86   21.60
   4  20   2  388.26   20.80
   4  20   2  396.26   22.00
  -4  20  -2  407.96   21.00
   5 -20   2  556.14   30.00
  -5 -20  -2  514.55   27.30
   5 -20   2  501.75   26.50
   5  20   2  514.65   27.20
   5  20   2  475.55   27.50
   6 -20   2  540.55   31.30
   6  20   2  554.64   29.30
   6  20   2  529.65   29.30
   7 -20   2  184.38   15.40
   7  20   2  195.58   13.70
   7  20   2  180.48   13.40
   8 -20   2  278.57   20.50
   8  20   2  308.17   18.90
   8  20   2  296.57   19.20
   9 -20   2   85.39   12.20
   9  20   2  117.19   12.40
   9  20   2  100.09   10.60
  10 -20   2  246.18   20.00
  10  20   2  277.97   19.50
  10  20   2  297.37   18.60
  11 -20   2   47.40    9.80
  11  20   2   62.89   10.10
  12 -20   2  301.17   23.30
  12  20   2  357.86   24.30
  13 -20   2    8.40    6.60
  13  20   2   11.30    7.30
  13 -21  -2   15.50    7.80
  13  21  -2    8.90    6.30
  13  21  -2   13.00    7.90
  12 -21  -2   47.60   10.00
  12  21  -2   77.29   11.80
  12  21  -2   75.59   10.60
  11 -21  -2  174.08   16.50
  11  21  -2  151.88   14.40
  11  21  -2  150.58   14.10
  10 -21  -2  468.55   29.20
  10  21  -2  440.06   27.70
  10  21  -2  431.06   26.50
   9 -21  -2  112.19   13.20
   9  21  -2   78.39   10.70
   9  21  -2   87.39   10.60
   8 -21  -2   80.19   10.90
   8  21  -2   50.29    8.20
   8  21  -2   53.99    8.00
   7 -21  -2  409.66   25.60
   7  21  -2  388.06   23.30
   7  21  -2  394.06   23.20
   6 -21  -2  110.79   12.40
   6  21  -2  117.09    9.70
   6  21  -2  112.89   10.00
   5 -21  -2   28.50    6.80
   5  21  -2   31.50    5.20
   5  21  -2   29.00    5.60
   4 -21  -2  623.04   35.70
  -4 -21   2  678.23   32.60
   4  21  -2  655.83   33.00
   4  21  -2  620.34   33.90
  -3 -21   2  711.13   35.20
   3 -21  -2  688.23   37.70
   3  21  -2  685.13   36.10
   3  21  -2  694.43   34.50
   2 -21  -2  267.97   18.50
  -2 -21   2  275.57   16.70
   2  21  -2  291.87   15.30
  -2  21   2  288.07   17.10
   2  21  -2  306.97   17.30
   1 -21  -2  438.76   25.20
  -1 -21   2  449.86   24.20
  -1  21   2  405.76   23.80
   1  21  -2  452.95   24.00
   1  21  -2  438.86   21.70
   0 -21   2  655.43   32.00
   0 -21  -2  610.44   32.20
   0  21  -2  568.14   30.70
   0  21   2  558.44   30.80
   0  21  -2  575.24   28.20
   1 -21   2   55.89    7.10
  -1 -21  -2   52.19    7.60
   1  21   2   40.50    3.60
  -1  21  -2   51.09    6.10
   1  21   2   46.70    6.20
  -1  21  -2   40.30    2.90
  -2 -21  -2   37.20    6.60
   2 -21   2   41.30    7.00
   2  21   2   42.40    6.00
   2  21   2   36.50    4.00
  -2  21  -2   37.40    5.40
  -3 -21  -2  498.05   27.60
   3 -21   2  473.15   28.60
   3  21   2  517.55   27.50
  -3  21  -2  524.25   26.60
   3  21   2  510.85   25.80
   4 -21   2  105.19   10.20
  -4 -21  -2   98.69    9.00
   4  21   2   98.59    7.80
  -4  21  -2  101.99    8.10
   4  21   2   90.59    8.40
   5 -21   2  455.35   27.40
  -5 -21  -2  447.26   25.20
   5  21   2  468.95   25.80
   5  21   2  475.15   25.00
   6 -21   2  113.19   12.50
   6  21   2  102.59    9.30
   6  21   2  103.19    9.10
   7 -21   2   67.69    9.90
   7  21   2   49.40    7.60
   7  21   2   43.40    7.20
   8 -21   2  398.06   25.50
   8  21   2  385.06   23.30
   8  21   2  386.56   23.60
   9 -21   2   37.60    9.10
   9  21   2   63.19    8.50
   9  21   2   53.29    9.00
  10 -21   2    1.50    5.70
  10  21   2   12.10    5.40
  10  21   2    0.70    5.20
  11 -21   2  217.78   18.70
  11  21   2  231.98   18.00
  12 -21   2   36.70    9.30
  12  21   2   31.00    8.30
  13 -21   2  172.48   16.60
  13  21   2  136.69   16.50
  13 -22  -2  177.38   17.40
  13  22  -2  194.48   16.50
  13  22  -2  201.88   18.30
  12 -22  -2   54.69   11.00
  12  22  -2   30.70    8.90
  12  22  -2   34.10    7.80
  11 -22  -2  107.89   13.90
  11  22  -2  104.99   12.10
  11  22  -2  105.59   12.90
  10 -22  -2  212.58   18.10
  10  22  -2  166.08   14.80
  10  22  -2  208.58   16.40
   9 -22  -2   38.80    9.20
   9  22  -2   46.40    8.40
   9  22  -2   48.10    8.00
   8 -22  -2  163.68   14.30
   8  22  -2  130.59   11.90
   8  22  -2  120.69   11.60
   7 -22  -2  301.97   22.20
   7  22  -2  319.47   20.20
   7  22  -2  329.37   19.80
   6 -22  -2  542.05   31.30
   6  22  -2  527.55   29.30
   6  22  -2  516.65   28.50
   5 -22  -2  412.56   24.80
   5  22  -2  368.86   22.50
   5  22  -2  397.06   21.90
   4 -22  -2   48.00    8.10
  -4 -22   2   49.60    5.60
   4  22  -2   40.90    6.50
   4  22  -2   49.30    5.80
  -3 -22   2   92.19    7.20
   3 -22  -2   83.19    9.90
   3  22  -2   53.09    7.10
   3  22  -2   65.59    6.00
   2 -22  -2   30.40    6.40
  -2 -22   2   28.50    5.00
  -2  22   2   31.60    5.60
   2  22  -2   24.50    5.00
   2  22  -2   29.90    3.70
   1 -22  -2  236.28   15.90
  -1 -22   2  229.98   14.80
   1  22  -2  225.88   12.10
   1  22  -2  212.68   14.30
  -1  22   2  240.68   14.90
   0 -22  -2  330.27   20.20
   0 -22   2  321.47   19.60
   0  22   2  339.67   19.20
   0  22  -2  326.07   18.80
   0  22  -2  322.77   16.10
   1 -22   2  525.55   30.30
  -1 -22  -2  519.85   30.20
   1  22   2  567.74   29.60
  -1  22  -2  595.44   29.40
   2 -22   2 1249.28   64.79
  -2 -22  -2 1313.77   64.29
   2  22   2 1290.87   63.89
   2  22   2 1282.87   61.49
  -2  22  -2 1332.17   63.29
   3 -22   2  277.07   18.50
  -3 -22  -2  260.77   17.40
   3  22   2  307.87   17.60
   3  22   2  280.37   15.50
  -3  22  -2  292.87   16.60
  -4 -22  -2  233.78   16.50
   4 -22   2  258.47   18.40
  -4  22  -2  285.17   16.20
   4  22   2  269.57   17.10
   4  22   2  309.37   16.00
   5 -22   2  116.39   11.00
  -5 -22  -2  121.09    9.30
   5  22   2   92.09    8.10
   5  22   2   80.09    9.20
   6 -22   2   23.30    6.70
   6  22   2   38.40    6.40
   6  22   2   31.90    6.00
   7 -22   2  234.98   18.00
   7  22   2  226.68   15.60
   7  22   2  238.38   15.80
   8 -22   2   46.20    9.80
   8  22   2   62.09    8.60
   8  22   2   52.69    7.90
   9 -22   2  280.47   21.30
   9  22   2  290.87   19.30
   9  22   2  301.07   20.10
  10 -22   2  278.37   22.40
  10  22   2  307.47   20.20
  10  22   2  321.77   21.10
  11 -22   2  174.78   16.10
  11  22   2  142.79   14.30
  12 -22   2   25.70    8.60
  12  22   2   21.10    7.70
  13 -22   2    7.00    6.80
  13  22   2    8.00    7.90
  13 -23  -2   50.29   11.30
  13  23  -2   53.99    9.70
  13  23  -2   50.29   10.90
  12 -23  -2  142.99   16.60
  12  23  -2  131.59   15.40
  12  23  -2  137.69   14.50
  11 -23  -2   17.20    8.00
  11  23  -2   19.60    6.80
  11  23  -2   15.90    7.40
  10 -23  -2  125.19   15.60
  10  23  -2  118.09   12.20
  10  23  -2  132.39   13.60
   9 -23  -2   15.10    7.00
   9  23  -2   14.30    6.40
   9  23  -2   22.20    6.30
   8 -23  -2  311.87   21.90
   8  23  -2  281.47   19.40
   8  23  -2  313.87   19.80
   7 -23  -2   95.19   12.40
   7  23  -2   96.89    9.50
   7  23  -2  100.39   10.80
   6 -23  -2   57.89    9.60
   6  23  -2   62.69    8.10
   6  23  -2   75.89    8.30
   5 -23  -2  997.00   52.49
   5  23  -2 1009.80   49.40
   5  23  -2  958.90   50.29
  -4 -23   2   55.59    6.00
   4 -23  -2   55.59    8.60
   4  23  -2   39.20    5.30
   4  23  -2   33.30    6.20
   3 -23  -2  535.35   31.50
  -3 -23   2  557.14   29.10
   3  23  -2  556.64   28.10
   3  23  -2  558.34   29.90
   2 -23  -2  547.15   31.40
  -2 -23   2  546.55   29.70
   2  23  -2  557.14   27.70
   2  23  -2  579.24   30.10
  -2  23   2  560.14   29.90
  -1 -23   2  626.14   32.60
   1 -23  -2  537.35   33.00
   1  23  -2  626.14   32.30
   1  23  -2  620.94   29.50
  -1  23   2  626.24   32.40
   0 -23   2   59.59    7.80
   0 -23  -2   56.89    8.40
   0  23  -2   54.79    6.90
   0  23   2   80.19    8.20
  -1 -23  -2  921.71   47.80
   1 -23   2  949.71   48.20
  -1  23  -2  905.31   46.60
   1  23   2  942.71   47.20
   2 -23   2   40.20    6.90
  -2 -23  -2   43.80    6.90
   2  23   2   36.60    6.20
   2  23   2   37.40    4.10
  -2  23  -2   32.00    5.40
   3 -23   2  347.77   22.00
  -3 -23  -2  313.57   20.80
   3  23   2  372.96   18.90
  -3  23  -2  370.26   20.10
   3  23   2  354.76   20.80
  -4 -23  -2  562.74   30.70
   4 -23   2  561.94   32.40
  -4  23  -2  598.04   29.90
   4  23   2  559.54   29.30
   4  23   2  566.94   30.80
  -5 -23  -2   16.90    5.10
   5 -23   2   17.60    5.90
   5  23   2   20.50    4.50
   5  23   2   21.50    5.30
   6 -23   2  111.29   13.00
   6  23   2   86.99    9.80
   6  23   2   84.49    8.60
   7 -23   2   74.99   11.40
   7  23   2   91.79    9.80
   7  23   2   88.79    9.90
   8 -23   2   72.89   11.40
   8  23   2   78.19    9.60
   8  23   2   61.09    9.00
   9 -23   2  265.67   20.50
   9  23   2  271.77   18.80
   9  23   2  250.07   18.10
  10 -23   2  109.49   14.40
  10  23   2  118.39   12.60
  10  23   2  121.09   12.20
  11 -23   2   50.79   11.00
  11  23   2   55.39    9.90
  12 -23   2  161.48   18.20
  12  23   2  163.58   15.60
  13 -23   2   70.59   12.80
  13  23   2   72.09   12.80
  13 -24  -2   41.00   10.30
  13  24  -2   30.40    9.20
  13  24  -2   32.90    8.50
  12 -24  -2   16.60    8.30
  12  24  -2   21.40    7.60
  12  24  -2   17.80    6.50
  11 -24  -2  217.98   19.70
  11  24  -2  211.98   16.70
  11  24  -2  214.78   17.80
  10 -24  -2   80.89   12.70
  10  24  -2   54.69    9.00
  10  24  -2   54.19    9.60
   9 -24  -2   35.20    9.00
   9  24  -2   19.10    6.80
   9  24  -2   28.60    7.00
   8 -24  -2  919.61   51.09
   8  24  -2  915.31   48.30
   8  24  -2  944.81   49.00
   7 -24  -2   99.79   12.60
   7  24  -2   76.49    9.20
   7  24  -2   76.19    9.50
   6 -24  -2  123.59   14.30
   6  24  -2  145.19   12.20
   6  24  -2  151.58   11.20
   5 -24  -2   73.79   10.60
   5  24  -2   71.69    8.50
   5  24  -2   59.39    7.00
   4 -24  -2  300.47   20.50
   4  24  -2  324.17   17.40
   4  24  -2  281.97   18.60
  -3 -24   2  577.04   30.00
   3 -24  -2  525.65   32.20
   3  24  -2  594.74   28.90
   3  24  -2  556.14   30.70
  -2 -24   2  106.19    8.80
   2 -24  -2  112.69   10.60
  -2  24   2  101.29    9.00
   2  24  -2   87.29    6.60
   2  24  -2   85.59    9.20
   1 -24  -2   17.40    5.60
  -1 -24   2   22.40    5.10
   1  24  -2   20.00    4.80
  -1  24   2   20.80    5.00
   0 -24   2  770.42   41.40
   0 -24  -2  802.12   42.10
   0  24  -2  821.02   40.80
   0  24   2  776.72   40.80
  -1 -24  -2   18.70    5.90
   1 -24   2   24.20    6.00
  -1  24  -2   44.90    6.00
   2 -24   2  405.06   24.30
  -2 -24  -2  403.26   23.80
   2  24   2  411.06   21.40
  -2  24  -2  397.56   22.60
   2  24   2  400.66   23.30
  -3 -24  -2  147.59   12.30
   3 -24   2  151.38   13.10
  -3  24  -2  163.48   11.50
   3  24   2  159.38   12.50
   3  24   2  179.08   10.30
  -4 -24  -2  746.73   40.00
   4 -24   2  769.22   42.00
   4  24   2  793.02   38.70
  -4  24  -2  735.23   39.10
   4  24   2  806.92   40.60
  -5 -24  -2  210.88   14.10
   5 -24   2  175.78   15.70
   5  24   2  198.68   13.00
   5  24   2  203.38   14.50
   6 -24   2   21.50    7.00
   6  24   2   30.20    6.20
   6  24   2   41.50    6.30
   7 -24   2  920.91   47.30
   7  24   2  806.12   43.90
   7  24   2  807.52   43.50
   8 -24   2   24.50    7.70
   8  24   2   26.80    6.50
   8  24   2   17.30    6.10
   9 -24   2  181.28   16.90
   9  24   2  161.28   14.10
   9  24   2  159.38   14.00
  10 -24   2  101.89   13.50
  10  24   2   69.69   10.20
  10  24   2   86.19   11.60
  11 -24   2  181.28   18.00
  11  24   2  173.68   15.50
  12 -24   2  110.09   15.00
  12  24   2  105.99   13.60
  13 -24   2    9.70    8.10
  13  24   2   24.00    8.80
  12 -25  -2    1.90    7.30
  12  25  -2   -3.40    4.90
  12  25  -2    2.80    5.90
  11 -25  -2   64.19   12.70
  11  25  -2   75.49   10.80
  11  25  -2   81.39   11.10
  10 -25  -2  195.98   17.90
  10  25  -2  150.88   14.50
  10  25  -2  152.58   14.60
   9 -25  -2  299.67   22.80
   9  25  -2  264.47   19.30
   9  25  -2  282.57   19.50
   8 -25  -2   45.40   10.50
   8  25  -2   58.19    8.70
   8  25  -2   44.40    8.10
   7 -25  -2  130.79   14.60
   7  25  -2  102.09   11.50
   7  25  -2  122.99   10.80
   6 -25  -2  196.28   16.50
   6  25  -2  197.38   13.70
   6  25  -2  192.58   14.50
   5 -25  -2  174.58   15.30
   5  25  -2  185.28   12.40
   5  25  -2  202.98   14.40
   4 -25  -2    5.60    5.10
   4  25  -2    2.00    2.90
   4  25  -2    0.00    3.60
   3 -25  -2  354.96   22.20
  -3 -25   2  321.87   19.10
   3  25  -2  323.27   18.00
   3  25  -2  333.67   20.10
  -2 -25   2  930.11   46.40
   2 -25  -2  843.02   47.90
  -2  25   2  903.91   46.50
   2  25  -2  956.60   46.80
  -1 -25   2  288.77   18.30
   1 -25  -2  277.77   19.60
   1  25  -2  324.47   18.70
  -1  25   2  301.47   18.40
   0 -25   2   88.49    8.90
   0 -25  -2   75.69    9.80
   0  25  -2  103.29    8.70
   0  25   2   89.09    9.20
   1 -25   2   35.70    6.70
  -1 -25  -2   29.10    6.50
   1  25   2   45.80    6.60
  -1  25  -2   60.29    7.10
   2 -25   2   19.70    5.80
  -2 -25  -2   26.40    6.20
   2  25   2   38.20    6.40
  -2  25  -2   32.70    5.70
  -3 -25  -2  239.88   15.70
   3 -25   2  231.18   16.70
  -3  25  -2  206.38   14.30
   3  25   2  224.38   15.30
  -4 -25  -2   53.29    7.70
   4 -25   2   69.89    9.60
   4  25   2   62.69    6.60
  -4  25  -2   52.69    6.90
   4  25   2   49.40    7.50
   5 -25   2  241.28   17.80
   5  25   2  233.58   14.50
   5  25   2  226.18   15.70
   6 -25   2  467.65   29.00
   6  25   2  451.95   26.50
   6  25   2  459.55   25.60
   7 -25   2    9.70    6.30
   7  25   2   18.40    6.30
   7  25   2   25.00    5.70
   8 -25   2   20.60    7.60
   8  25   2   19.20    6.20
   8  25   2   18.20    5.90
   9 -25   2   58.79   10.90
   9  25   2   42.90    8.40
   9  25   2   57.29    9.40
  10 -25   2  145.69   16.60
  10  25   2  107.89   13.10
  10  25   2  102.69   12.00
  11 -25   2   55.19   10.90
  11  25   2   43.90    9.70
  11  25   2   47.80    9.50
  12 -25   2   69.69   12.20
  12  25   2   65.59   11.40
  12 -26  -2  138.19   17.40
  12  26  -2  129.59   15.40
  12  26  -2  155.18   15.60
  11 -26  -2   18.20    8.80
  11  26  -2   21.90    7.10
  11  26  -2   22.80    7.90
  10 -26  -2   33.40    9.90
  10  26  -2   39.10    8.00
  10  26  -2   42.50    8.70
   9 -26  -2  279.37   23.00
   9  26  -2  322.87   21.00
   9  26  -2  290.27   20.10
   8 -26  -2   28.80    8.70
   8  26  -2   23.70    6.70
   8  26  -2   24.10    7.30
   7 -26  -2  203.28   18.10
   7  26  -2  228.48   16.40
   7  26  -2  233.58   15.70
   6 -26  -2  195.28   16.30
   6  26  -2  186.78   14.20
   6  26  -2  160.98   12.40
   5 -26  -2  177.98   15.60
   5  26  -2  182.18   12.40
   5  26  -2  190.28   14.00
   4 -26  -2   91.59   11.70
   4  26  -2  103.69    9.80
   3 -26  -2  180.68   15.10
  -3 -26   2  158.58   12.00
   3  26  -2  176.88   12.90
   2 -26  -2   33.10    7.50
  -2  26   2   17.90    5.20
   2  26  -2   26.70    5.50
  -1 -26   2  485.75   28.30
   1 -26  -2  473.85   29.50
   1  26  -2  541.05   28.60
  -1  26   2  530.25   28.60
   0 -26  -2   53.29    8.50
   0 -26   2   61.09    8.70
   0  26   2   71.29    8.30
   0  26  -2   78.49    8.30
  -1 -26  -2  468.75   27.40
   1 -26   2  469.85   27.40
  -1  26  -2  484.45   26.20
   1  26   2  447.76   26.20
   2 -26   2  204.68   14.90
  -2 -26  -2  202.28   14.60
  -2  26  -2  172.68   13.00
   2  26   2  179.88   13.90
  -3 -26  -2  255.37   17.00
   3 -26   2  230.98   17.60
   3  26   2  242.88   16.50
  -3  26  -2  266.57   16.10
   4 -26   2   60.39    9.60
  -4 -26  -2   67.89    8.60
  -4  26  -2   69.99    7.90
   4  26   2   70.19    9.00
   5 -26   2  335.47   23.80
   5  26   2  391.36   22.70
   5  26   2  364.46   20.50
   6 -26   2  130.49   13.30
   6  26   2  114.99    9.90
   6  26   2  132.89   12.20
   7 -26   2   21.60    7.80
   7  26   2    7.00    5.60
   7  26   2    9.40    5.00
   8 -26   2  298.67   21.10
   8  26   2  228.48   16.90
   8  26   2  210.38   16.30
   9 -26   2  101.69   14.20
   9  26   2  108.49   12.20
   9  26   2   92.99   11.20
  10 -26   2  128.39   15.40
  10  26   2   89.49   11.80
  10  26   2   92.79   11.40
  11  26   2   28.30    8.10
  11  26   2   23.50    7.40
  12 -26   2  135.59   16.60
  12  26   2  117.99   14.90
  12 -27  -2   37.80   10.30
  12  27  -2   45.00    9.50
  12  27  -2   53.79   10.40
  11 -27  -2   44.40   11.30
  11  27  -2   58.79   10.50
  11  27  -2   56.49    9.90
  10 -27  -2   65.29   12.60
  10  27  -2   61.59   10.10
  10  27  -2   76.19   10.90
   9 -27  -2  109.79   14.70
   9  27  -2   85.49   10.80
   9  27  -2   87.99   11.10
   8 -27  -2   15.60    7.60
   8  27  -2   15.70    5.80
   8  27  -2   11.20    5.90
   7 -27  -2  506.25   30.80
   7  27  -2  448.56   26.70
   7  27  -2  464.55   27.90
   6 -27  -2  108.29   13.40
   6  27  -2  118.69   11.90
   6  27  -2   90.49    9.00
   5 -27  -2   64.29   10.40
   5  27  -2   59.09    8.80
   4 -27  -2  477.85   28.30
   4  27  -2  422.06   26.10
  -3 -27   2    5.70    3.70
   3 -27  -2   -1.90    4.40
   3  27  -2   11.90    5.20
   2 -27  -2   77.29   10.50
  -2 -27   2   71.29    8.80
  -2  27   2   83.59    9.30
   2  27  -2   87.69    9.80
   1 -27  -2   41.10    7.90
  -1 -27   2   49.50    7.50
  -1  27   2   51.69    7.50
   1  27  -2   39.90    6.90
   0 -27   2  531.65   30.50
   0 -27  -2  490.55   30.50
   0  27   2  557.44   30.00
   0  27  -2  569.84   29.90
   1 -27   2   40.30    7.80
  -1 -27  -2   44.60    7.90
  -1  27  -2   41.40    6.70
   1  27   2   48.70    7.40
   2 -27   2   58.59    9.30
  -2 -27  -2   56.99    8.50
  -2  27  -2   63.99    7.70
   2  27   2   43.60    7.60
   3 -27   2  182.58   14.60
  -3 -27  -2  190.08   13.70
  -3  27  -2  152.28   11.80
   3  27   2  150.78   12.70
  -4 -27  -2   55.29    7.90
   4 -27   2   60.59    9.40
   4  27   2   33.70    6.90
  -4  27  -2   46.60    6.70
   5 -27   2   32.90    8.20
   5  27   2   35.60    6.90
  -5  27  -2   30.10    6.10
   6 -27   2   27.70    7.90
   6  27   2   25.90    5.70
   6  27   2   19.30    5.90
   7 -27   2  159.18   17.20
   7  27   2  139.39   11.80
   7  27   2  147.69   12.90
   8 -27   2  273.87   22.10
   8  27   2  306.27   20.70
   8  27   2  308.17   19.70
   9 -27   2   -3.90    6.50
   9  27   2    6.40    5.40
   9  27   2    6.40    5.00
  10 -27   2   21.20    9.10
  10  27   2   24.80    7.40
  10  27   2   35.30    7.90
  11 -27   2  219.78   19.80
  11  27   2  207.88   17.70
  11  27   2  207.48   17.20
  12 -27   2   36.70   10.50
  12  27   2   41.40    9.80
  12 -28  -2   51.29   11.40
  12  28  -2   46.30    9.30
  12  28  -2   52.09    9.80
  11 -28  -2   29.90   10.00
  11  28  -2   37.20    8.60
  11  28  -2   32.10    8.90
  10 -28  -2   28.70   10.00
  10  28  -2   29.10    8.20
  10  28  -2   46.50    8.90
   9 -28  -2   40.80   10.10
   9  28  -2   28.60    7.50
   9  28  -2   28.60    7.30
   8 -28  -2   17.20    7.40
   8  28  -2   19.00    7.20
   8  28  -2   29.60    6.80
   7 -28  -2  311.07   23.20
   7  28  -2  307.27   20.60
   6 -28  -2  342.87   24.60
   6  28  -2  356.46   22.40
   5 -28  -2  358.56   25.30
   5  28  -2  399.26   23.70
   4 -28  -2  145.69   14.10
   4  28  -2  142.19   12.30
  -3 -28   2   73.89    8.60
   3 -28  -2   81.39   11.00
   3  28  -2   66.39    8.80
   2 -28  -2   19.80    7.30
  -2 -28   2   21.60    5.50
  -2  28   2   18.50    5.50
   2  28  -2   15.50    5.00
   1 -28  -2  151.88   13.50
  -1 -28   2  164.88   12.70
   1  28  -2  138.39   12.20
  -1  28   2  135.79   11.90
   0 -28   2   65.49    9.20
   0 -28  -2   75.09   10.20
   0  28   2   65.69    8.40
   0  28  -2   55.99    7.80
  -1 -28  -2  384.16   24.50
   1 -28   2  397.16   24.60
  -1  28  -2  406.26   23.30
   1  28   2  403.76   23.60
   2 -28   2  661.03   38.10
  -2 -28  -2  662.23   37.30
  -2  28  -2  707.33   36.40
   2  28   2  703.03   37.30
   3 -28   2   24.80    7.20
  -3 -28  -2   34.80    7.10
   3  28   2   54.89    8.10
  -3  28  -2   63.69    7.80
  -4 -28  -2   34.40    6.80
   4 -28   2   24.20    7.10
  -4  28  -2   25.10    5.70
   4  28   2   12.40    5.40
   5 -28   2  310.27   22.00
  -5  28  -2  332.07   19.00
   5  28   2  258.67   19.60
   6 -28   2  139.49   15.60
   6  28   2  142.19   12.70
   7 -28   2  136.29   16.20
   7  28   2  162.08   13.60
   8 -28   2   83.79   12.80
   8  28   2   56.19    9.60
   8  28   2   75.09    9.60
   9 -28   2  159.48   17.90
   9  28   2  149.69   13.80
   9  28   2  151.08   14.40
  10 -28   2  229.08   21.10
  10  28   2  235.68   18.30
  10  28   2  260.57   18.90
  11 -28   2   23.80    9.00
  11  28   2   26.60    7.50
  11  28   2   27.70    7.80
  12 -28   2   18.90    9.20
  12  28   2   23.90    8.50
  11 -29  -2   18.50    9.30
  11  29  -2    6.00    6.60
  11  29  -2   14.60    6.70
  10 -29  -2   81.09   13.70
  10  29  -2   79.69   10.90
  10  29  -2   66.99   10.30
   9 -29  -2   32.00   10.40
   9  29  -2   75.99   10.80
   8 -29  -2  129.29   15.70
   8  29  -2  111.79   12.70
   7 -29  -2    0.30    6.10
   7  29  -2    8.60    6.10
   6 -29  -2  138.69   16.00
   6  29  -2  144.99   13.10
   5 -29  -2  599.64   37.40
   5  29  -2  666.73   35.70
   4 -29  -2   15.70    7.20
   4  29  -2   36.60    7.20
  -3 -29   2  246.98   20.80
   3 -29  -2  229.68   18.70
   3  29  -2  225.98   16.30
   2 -29  -2  368.76   24.00
  -2 -29   2  355.16   21.80
  -2  29   2  343.57   21.60
   2  29  -2  359.96   22.00
   1 -29  -2  374.96   24.50
  -1 -29   2  375.06   23.00
   1  29  -2  358.16   22.20
  -1  29   2  374.46   22.60
   0 -29  -2   10.90    6.30
   0 -29   2   11.40    5.40
   0  29   2   18.20    5.90
   0  29  -2   17.50    5.20
  -1 -29  -2  298.97   20.50
   1 -29   2  332.67   21.20
   1  29   2  310.77   19.80
  -1  29  -2  311.37   19.80
  -2 -29  -2  142.09   12.40
   2 -29   2  134.49   12.40
   2  29   2  118.09   12.20
  -2  29  -2   95.69   10.50
   3 -29   2    0.80    5.60
  -3 -29  -2    5.90    5.00
   3  29   2    1.20    4.30
  -3  29  -2   11.60    5.00
  -4 -29  -2  189.98   14.90
   4 -29   2  224.28   17.50
  -4  29  -2  214.88   14.80
   4  29   2  201.18   15.90
   5 -29   2  148.49   15.00
  -5  29  -2  158.68   12.70
   5  29   2  169.88   13.80
   6 -29   2  122.29   15.30
   6  29   2  150.88   13.80
   7 -29   2   53.29   10.80
   7  29   2   87.29   10.90
   8 -29   2   43.50    9.90
   8  29   2   31.40    7.50
   9 -29   2  121.29   15.50
   9  29   2   91.49   12.00
  10 -29   2   27.00    9.10
  10  29   2   31.10    8.10
  10  29   2   20.70    8.20
  11 -29   2   21.60    9.50
  11  29   2    6.60    6.60
  11  29   2    8.30    6.70
  11 -30  -2  163.68   19.40
  11  30  -2  140.99   15.20
  10 -30  -2   20.90    8.90
  10  30  -2   23.70    7.60
   9 -30  -2   10.20    7.50
   9  30  -2    0.90    5.30
   8 -30  -2  308.07   24.30
   8  30  -2  300.97   21.10
   7 -30  -2    1.60    7.00
   7  30  -2    1.60    5.40
   6 -30  -2  173.18   18.80
   6  30  -2  183.78   15.00
   5 -30  -2   39.10    9.40
   5  30  -2   53.09    8.90
   4 -30  -2  187.98   16.10
   4  30  -2  143.49   14.00
   3 -30  -2  324.77   22.50
   3  30  -2  305.07   20.20
   2 -30  -2  120.49   14.20
  -2 -30   2  108.39   10.60
  -2  30   2  120.69   11.10
   2  30  -2  104.09   11.30
  -1 -30   2   78.69   10.40
   1 -30  -2   94.89   12.30
   1  30  -2   93.09   10.20
  -1  30   2   97.39   10.80
   0 -30   2  364.96   23.50
   0 -30  -2  368.06   24.30
   0  30   2  355.66   22.40
   0  30  -2  376.66   22.80
  -1 -30  -2   27.00    7.00
   1 -30   2   44.40    8.60
  -1  30  -2   54.09    7.60
   1  30   2   47.30    7.50
   2 -30   2  160.38   15.20
  -2 -30  -2  165.88   14.30
   2  30   2  200.88   14.70
  -2  30  -2  199.48   13.90
   3 -30   2   50.99    9.40
  -3 -30  -2   38.50    7.70
   3  30   2   30.20    6.90
  -3  30  -2   30.40    6.30
   4 -30   2  804.82   43.40
  -4 -30  -2  739.63   42.30
  -4  30  -2  699.73   39.30
   4  30   2  752.12   40.80
   5 -30   2   16.90    8.00
   5  30   2   14.90    6.50
  -5  30  -2   21.20    6.10
   6 -30   2   56.89   10.80
   6  30   2   55.39    9.10
   7 -30   2  517.95   33.70
   7  30   2  539.45   31.30
   8 -30   2   21.50    8.60
   8  30   2   30.60    8.00
   9 -30   2   53.39   11.40
   9  30   2   60.69    9.80
  10 -30   2   13.50    8.30
  10  30   2   21.10    7.10
  11 -30   2  110.89   15.80
  11  30   2  105.79   13.40
  11 -31  -2   45.00   11.30
  11  31  -2   57.19   10.40
  10 -31  -2  193.68   20.00
  10  31  -2  186.08   17.10
   9 -31  -2   57.49   11.70
   9  31  -2   38.00    8.60
   8 -31  -2   25.80    9.00
   8  31  -2   39.70    8.60
   7 -31  -2   49.10   10.80
   7  31  -2   25.20    7.20
   6 -31  -2  128.89   16.30
   6  31  -2  119.69   13.70
   5 -31  -2  235.48   19.50
   5  31  -2  225.78   17.20
   4 -31  -2  108.79   14.00
   4  31  -2  114.29   12.40
   3 -31  -2  262.37   20.10
   3  31  -2  254.57   18.00
  -2 -31   2  299.37   19.10
   2 -31  -2  288.17   20.90
   2  31  -2  268.47   18.90
  -2  31   2  270.27   18.70
  -1 -31   2  291.97   19.40
   1 -31  -2  296.77   20.70
  -1  31   2  252.07   18.50
   1  31  -2  274.37   18.60
   0 -31  -2   52.89    9.70
   0 -31   2   55.39    8.90
   0  31  -2   50.89    8.00
   0  31   2   51.79    8.30
  -1 -31  -2   95.69   11.60
   1 -31   2  112.39   12.50
  -1  31  -2   78.79    9.70
   1  31   2   80.09    9.90
   2 -31   2  246.58   18.20
  -2 -31  -2  249.38   17.90
   2  31   2  205.38   16.20
  -2  31  -2  215.08   15.70
  -3 -31  -2   24.90    7.00
   3 -31   2   26.90    7.70
   3  31   2   37.70    7.40
  -3  31  -2   30.80    6.90
   4 -31   2   19.90    7.50
  -4  31  -2   27.00    6.50
   4  31   2   29.30    7.20
   5 -31   2  337.47   24.40
   5  31   2  345.77   22.40
  -5  31  -2  329.77   21.20
   6 -31   2  503.15   32.20
   6  31   2  486.55   30.00
   7 -31   2  115.49   15.50
   7  31   2  158.58   14.60
   8 -31   2   21.50    8.40
   8  31   2   11.70    6.80
   9 -31   2   29.20    9.40
   9  31   2   44.30    9.20
  10 -31   2   43.80   10.80
  10  31   2   40.90    9.20
  11 -31   2   33.60   10.30
  11  31   2   29.40    8.00
  11 -32  -2    7.00    7.90
  11  32  -2    9.10    7.50
  10 -32  -2   17.50    8.90
  10  32  -2   36.70    9.40
   9 -32  -2  198.38   19.20
   9  32  -2  164.08   15.60
   8 -32  -2    3.70    6.90
   8  32  -2    7.70    6.90
   7 -32  -2   60.49   11.90
   7  32  -2   75.59   10.60
   6 -32  -2  158.18   18.20
   6  32  -2  183.18   15.20
   5 -32  -2  109.59   14.60
   5  32  -2   91.69   11.60
   4 -32  -2   43.50   10.50
   4  32  -2   28.90    6.90
   3 -32  -2  161.58   15.60
   3  32  -2  157.58   13.70
   2 -32  -2   18.70    7.30
  -2 -32   2   29.80    6.90
  -2  32   2   14.30    6.70
   2  32  -2   24.30    6.80
   1 -32  -2  224.88   19.20
  -1 -32   2  221.58   17.10
   1  32  -2  266.97   17.80
  -1  32   2  268.27   18.00
   0 -32  -2   10.60    6.90
   0 -32   2   17.10    6.80
   0  32  -2   19.60    6.40
   0  32   2   25.50    7.00
   1 -32   2  203.48   16.30
  -1 -32  -2  221.58   17.10
   1  32   2  199.78   15.30
  -1  32  -2  185.08   15.30
   2 -32   2  260.17   20.00
  -2 -32  -2  286.47   19.50
  -2  32  -2  226.58   17.00
   2  32   2  253.57   18.10
  -3 -32  -2  519.25   30.50
   3 -32   2  538.05   32.30
  -3  32  -2  515.05   29.80
   3  32   2  485.35   29.90
   4 -32   2    2.40    6.00
   4  32   2    6.40    6.10
  -4  32  -2    6.30    5.40
   5 -32   2  363.16   25.50
   5  32   2  341.67   23.80
  -5  32  -2  357.46   22.10
   6 -32   2   97.79   14.00
   6  32   2  116.69   12.90
   7 -32   2   27.20    9.60
   7  32   2   22.80    7.30
   8 -32   2   95.09   14.10
   8  32   2   87.49   11.60
   9 -32   2  101.09   15.30
   9  32   2  115.89   13.50
  10 -32   2   74.19   13.80
  10  32   2   84.79   11.90
  10 -33  -2    0.50    7.30
  10  33  -2   -2.80    6.40
   9 -33  -2   15.70    8.70
   9  33  -2    3.40    6.50
   8 -33  -2    9.20    8.60
   8  33  -2   12.20    7.10
   7 -33  -2  243.48   21.30
   7  33  -2  257.97   19.80
   6 -33  -2    6.20    7.50
   6  33  -2    0.30    5.40
   5 -33  -2    1.50    6.60
   5  33  -2    9.40    6.10
   4 -33  -2  344.97   26.20
   4  33  -2  403.96   24.50
   3 -33  -2  117.99   15.20
   3  33  -2   95.59   11.40
   2 -33  -2   62.09   11.10
  -2 -33   2   65.39    9.20
   2  33  -2   56.79    9.50
  -2  33   2   60.29    9.20
   1 -33  -2   34.70    8.70
  -1 -33   2   45.50    8.40
  -1  33   2   34.90    7.60
   1  33  -2   39.90    8.10
   0 -33  -2  519.05   32.50
   0 -33   2  562.04   32.60
   0  33   2  532.75   31.50
   0  33  -2  547.85   31.10
   1 -33   2  102.29   13.20
  -1 -33  -2  103.99   12.80
  -1  33  -2  116.09   11.90
   1  33   2  122.19   12.50
   2 -33   2   59.19   10.10
  -2 -33  -2   48.90    9.40
  -2  33  -2   49.60    8.10
   2  33   2   52.09    8.50
  -3 -33  -2  326.27   21.80
   3 -33   2  311.67   22.70
   3  33   2  320.77   21.90
  -3  33  -2  295.97   20.60
   4 -33   2   89.29   13.40
   4  33   2   64.29   10.00
  -4  33  -2   81.19    9.70
   5 -33   2   10.10    7.90
  -5  33  -2    0.20    5.40
   5  33   2    9.90    6.20
   6 -33   2   24.00    9.30
   6  33   2   30.30    8.60
   7 -33   2   12.40    8.40
   7  33   2   16.10    6.90
   8 -33   2  201.98   19.20
   8  33   2  187.38   17.30
   9 -33   2   30.90   10.00
   9  33   2   30.90    8.30
  10 -33   2   16.30    8.90
  10  33   2   11.50    7.00
  10 -34  -2   37.00   11.80
  10  34  -2   35.50    9.70
   9 -34  -2   42.10   11.10
   9  34  -2   41.20    9.80
   8 -34  -2    0.20    6.80
   8  34  -2   -4.10    5.30
   7 -34  -2   93.39   15.60
   7  34  -2  132.79   14.50
   6 -34  -2  201.08   19.60
   6  34  -2  229.88   17.70
   5 -34  -2  195.58   18.40
   5  34  -2  173.88   15.40
   4 -34  -2   19.70    8.20
   4  34  -2    7.90    5.90
   3 -34  -2   21.50    8.00
   3  34  -2   20.60    6.60
   2 -34  -2   13.60    7.40
  -2 -34   2   17.70    7.30
  -2  34   2   13.80    6.50
   2  34  -2   27.30    7.10
   1 -34  -2  132.39   15.30
  -1 -34   2  142.29   13.70
   1  34  -2  146.29   13.30
  -1  34   2  158.08   13.70
   0 -34   2   18.50    6.50
   0 -34  -2   11.40    6.40
   0  34  -2   13.50    5.90
   0  34   2   19.30    6.50
  -1 -34  -2  472.25   29.40
   1 -34   2  458.45   29.40
   1  34   2  482.45   28.80
  -1  34  -2  473.85   28.00
  -2 -34  -2  468.05   28.50
   2 -34   2  482.15   29.70
  -2  34  -2  417.86   26.10
   2  34   2  417.46   26.90
  -3 -34  -2  480.75   29.70
   3 -34   2  516.65   31.60
  -3  34  -2  466.05   28.20
   3  34   2  489.85   29.40
   4 -34   2   30.70    8.90
  -4  34  -2   33.00    7.70
   4  34   2   32.20    7.90
   5 -34   2  190.28   18.00
   5  34   2  188.78   16.70
  -5  34  -2  190.58   14.70
   6 -34   2   27.30    9.10
   6  34   2   39.90    8.80
   7 -34   2   42.60   10.70
   7  34   2   36.00    9.20
   8 -34   2   64.79   12.60
   8  34   2   55.99   10.10
   9 -34   2   67.49   13.30
   9  34   2   76.59   12.10
  10 -34   2  141.09   18.90
  10  34   2  162.48   17.20
   9 -35  -2  105.49   16.70
   9  35  -2  103.59   13.90
   8 -35  -2   73.19   13.60
   8  35  -2   85.39   12.00
   7 -35  -2   -3.40    6.80
   7  35  -2   -4.30    5.40
   6 -35  -2   26.30    9.40
   6  35  -2   23.20    7.30
   5 -35  -2  185.38   18.50
   5  35  -2  205.18   16.60
   4 -35  -2    3.50    6.80
   4  35  -2   -2.00    4.80
   3 -35  -2  134.19   15.60
   3  35  -2   91.89   12.00
   2 -35  -2  379.86   27.10
  -2  35   2  398.06   25.40
   2  35  -2  381.76   24.90
   1 -35  -2  419.36   28.90
  -1 -35   2  464.65   27.90
  -1  35   2  426.36   26.90
   1  35  -2  438.86   27.00
   0 -35  -2   25.40    8.30
   0 -35   2   30.60    7.90
   0  35   2   28.00    7.70
   0  35  -2   37.50    7.90
  -1 -35  -2  343.47   23.00
   1 -35   2  335.47   23.10
  -1  35  -2  298.67   21.60
   1  35   2  319.07   22.20
  -2 -35  -2   59.39    9.50
   2 -35   2   50.49   10.20
   2  35   2   37.60    8.20
  -2  35  -2   31.30    7.90
   3 -35   2   33.10    9.00
  -3  35  -2   26.20    6.80
   3  35   2   16.90    6.70
   4 -35   2   43.00   10.50
   4  35   2   25.10    8.10
  -4  35  -2   23.70    7.00
   5 -35   2  110.79   15.10
   5  35   2  104.69   12.90
   6 -35   2  177.28   18.10
   6  35   2  186.88   16.90
   7 -35   2   50.09   11.50
   7  35   2   47.00    9.50
   8 -35   2   22.30   10.10
   8  35   2   17.30    8.10
   9 -35   2   71.39   13.60
   9  35   2   71.39   11.30
   9 -36  -2   37.10   11.30
   9  36  -2   31.00    9.60
   8 -36  -2  202.08   22.40
   8  36  -2  192.48   17.20
   7 -36  -2    6.50    7.90
   7  36  -2    2.10    6.10
   6 -36  -2   29.70    9.90
   6  36  -2   46.40    9.30
   5 -36  -2   11.40    8.00
   5  36  -2   -8.00    5.10
   4 -36  -2  118.79   15.80
   4  36  -2  131.59   14.10
   3 -36  -2  189.88   18.60
   3  36  -2  188.18   15.90
   2 -36  -2   12.30    7.40
   2  36  -2   14.90    6.30
  -2  36   2   22.10    7.50
   1 -36  -2   90.89   12.90
  -1 -36   2  100.59   12.40
  -1  36   2   73.59   10.80
   1  36  -2  103.59   12.50
   0 -36  -2  379.06   26.10
   0 -36   2  386.36   25.40
   0  36   2  345.27   24.50
   0  36  -2  368.16   23.80
   1 -36   2   11.60    7.00
  -1 -36  -2   18.00    7.20
  -1  36  -2    4.40    5.30
   1  36   2    6.70    6.70
   2 -36   2   88.89   12.70
  -2 -36  -2   86.69   11.70
   2  36   2   72.19   10.50
  -2  36  -2   83.79   11.10
   3 -36   2    8.00    6.60
  -3  36  -2    2.00    5.20
   3  36   2    1.70    5.70
   4 -36   2  391.36   26.80
   4  36   2  353.16   24.00
  -4  36  -2  342.87   22.60
   5 -36   2   -1.50    7.30
   5  36   2    1.70    5.80
   6 -36   2   37.00   11.10
   6  36   2   28.00    8.10
   7 -36   2  280.17   24.30
   7  36   2  265.17   21.60
   8 -36   2    9.50    8.30
   8  36   2   17.80    7.90
   9 -36   2   15.40    9.00
   9  36   2    9.70    7.80
   9 -37  -2   54.59   13.20
   9  37  -2   41.00   10.30
   8 -37  -2   33.40   10.60
   8  37  -2   40.70    9.30
   7 -37  -2   29.10   10.60
   7  37  -2   41.10    9.50
   6 -37  -2   48.50   11.50
   6  37  -2   38.20    9.40
   5 -37  -2  138.09   17.20
   5  37  -2  120.59   14.20
   4 -37  -2   26.30    9.20
   4  37  -2    6.60    6.70
   3 -37  -2  275.67   22.50
   3  37  -2  287.97   20.80
   2 -37  -2  245.68   21.00
   2  37  -2  226.78   18.70
  -2  37   2  221.58   18.70
   1 -37  -2  411.26   28.50
  -1 -37   2  375.66   26.20
   1  37  -2  397.96   25.70
  -1  37   2  438.86   27.00
   0 -37  -2   17.50    7.20
   0 -37   2   16.40    7.40
   0  37   2   14.10    6.70
   0  37  -2   14.50    6.60
   1 -37   2   92.39   13.60
  -1 -37  -2   91.99   12.90
  -1  37  -2  106.89   12.20
   1  37   2  111.29   13.40
   2 -37   2    5.70    6.70
  -2 -37  -2   14.00    6.70
  -2  37  -2    7.40    6.60
   2  37   2   19.30    6.90
   3 -37   2   62.69   12.10
   3  37   2   55.69   10.40
  -3  37  -2   62.49   10.10
   4 -37   2   68.49   12.60
   4  37   2   52.49    9.90
  -4  37  -2   59.49    9.80
   5 -37   2  141.89   17.40
   5  37   2  129.59   15.40
   6 -37   2  157.88   18.80
   6  37   2  145.69   16.30
   7 -37   2   11.20    8.30
   7  37   2   38.40    9.30
   8 -37   2   20.00    9.60
   8  37   2    3.60    6.90
   9 -37   2    6.20    9.30
   9  37   2   16.70    8.80
   8 -38  -2   11.20    8.80
   8  38  -2   14.60    7.60
   7 -38  -2   84.59   14.40
   7  38  -2   58.49   10.90
   6 -38  -2  149.69   19.10
   6  38  -2  188.48   16.60
   5 -38  -2  115.29   16.60
   5  38  -2  131.49   14.90
   4 -38  -2   27.60   10.10
   4  38  -2   38.70    9.10
   3 -38  -2   28.00    9.30
   3  38  -2   18.00    7.60
   2 -38  -2   11.80    7.30
   2  38  -2   11.40    6.50
  -2  38   2    8.60    6.90
   1 -38  -2  160.08   16.10
  -1 -38   2  157.48   15.20
  -1  38   2  137.59   15.60
   1  38  -2  149.49   15.70
   0 -38   2    8.90    6.80
   0 -38  -2    3.60    7.10
   0  38  -2    5.70    6.40
   0  38   2   -5.20    5.70
   1 -38   2  249.28   21.00
  -1 -38  -2  274.57   21.10
   1  38   2  260.87   20.40
  -1  38  -2  245.68   19.50
   2 -38   2  252.57   21.30
  -2 -38  -2  271.57   19.70
   2  38   2  236.18   19.00
  -2  38  -2  237.58   19.10
   3 -38   2   60.49   11.60
   3  38   2   67.89   11.20
  -3  38  -2   65.49   10.30
   4 -38   2    0.30    7.60
   4  38   2   -4.70    6.20
  -4  38  -2    5.50    6.00
   5 -38   2  127.79   17.40
   5  38   2  104.09   13.60
   6 -38   2  136.59   18.10
   6  38   2  130.69   15.30
   7 -38   2   11.40    8.70
   7  38   2   16.50    8.20
   8 -38   2   54.89   13.50
   8  38   2   45.90   10.90
   8 -39  -2   15.20    9.10
   8  39  -2   15.00    7.90
   7 -39  -2   84.69   15.50
   7  39  -2   86.89   13.00
   6 -39  -2   53.29   12.20
   6  39  -2   49.99   10.40
   5 -39  -2   52.19   11.80
   5  39  -2   42.70    9.50
   4 -39  -2  248.68   23.30
   4  39  -2  278.07   21.40
   3 -39  -2   34.10   10.70
   3  39  -2   35.50    9.50
   2 -39  -2   40.30   10.70
  -2  39   2   36.40    9.50
   2  39  -2   26.90    7.90
   1 -39  -2   32.80    9.00
  -1  39   2   36.30    8.70
   1  39  -2   40.30    8.70
   0 -39   2  438.36   27.90
   0 -39  -2  392.06   27.80
   0  39   2  378.06   25.90
   0  39  -2  355.26   25.10
  -1 -39  -2   52.79   10.80
   1 -39   2   58.99   11.00
  -1  39  -2   63.39   10.70
   1  39   2   58.69   10.80
  -2 -39  -2    4.20    5.70
   2 -39   2   15.10    7.90
  -2  39  -2    0.70    5.50
   2  39   2   -4.10    6.40
   3 -39   2   86.29   13.80
   3  39   2  104.09   13.20
  -3  39  -2  103.69   12.90
   4 -39   2   20.60    9.20
  -4  39  -2   21.20    6.90
   4  39   2   29.00    8.50
   5 -39   2   11.90    8.10
   5  39   2    9.90    7.00
   6 -39   2   18.00    9.10
   6  39   2    7.00    6.80
   7 -39   2   24.30   10.20
   7  39   2   25.70    9.00
   7 -40  -2  115.19   17.90
   7  40  -2  113.09   15.30
   6 -40  -2  111.49   16.60
   6  40  -2   99.39   13.80
   5 -40  -2   29.20   10.30
   5  40  -2   36.30    9.20
   4 -40  -2   55.49   12.00
   4  40  -2   30.10    8.80
   3 -40  -2   30.80   10.10
   3  40  -2   46.60    9.80
   2 -40  -2   16.20    8.10
   2  40  -2   15.70    7.10
  -2  40   2   10.20    7.20
   1 -40  -2  102.89   14.80
  -1  40   2   89.59   12.40
   1  40  -2  105.59   13.10
   0 -40  -2   17.30    7.50
   0 -40   2   10.40    7.50
   0  40   2    0.20    6.10
   0  40  -2   24.30    8.60
  -1 -40  -2  147.49   17.10
   1 -40   2  173.08   16.40
  -1  40  -2  157.28   14.70
   1  40   2  136.19   16.00
   2 -40   2   86.99   13.80
   2  40   2  113.29   14.30
  -2  40  -2   98.39   12.30
   3 -40   2  107.59   15.20
   3  40   2  102.79   13.50
  -3  40  -2   94.09   12.90
   4 -40   2   18.20    9.80
   4  40   2    3.60    6.60
  -4  40  -2    8.20    7.10
   5 -40   2   57.19   12.70
   5  40   2   72.39   12.10
   6 -40   2   64.99   13.90
   6  40   2   51.39   10.50
   7 -40   2   43.40   11.70
   7  40   2   42.80   10.70
   6 -41  -2   33.00   10.80
   6  41  -2   38.20    9.60
   5 -41  -2  133.69   18.90
   5  41  -2  133.89   16.00
   4 -41  -2   27.30    9.80
   4  41  -2   22.60    8.40
   3 -41  -2   69.09   13.00
   3  41  -2   53.19   10.30
   2 -41  -2  330.77   26.20
  -2  41   2  346.77   23.70
   2  41  -2  300.67   22.90
   1 -41  -2   27.60    9.00
   1  41  -2   21.90    8.60
  -1  41   2   20.00    8.70
   0 -41   2   13.30    7.70
   0 -41  -2    7.40    7.30
   0  41   2    8.20    7.10
   0  41  -2    5.30    6.20
  -1 -41  -2   46.70   10.30
   1 -41   2   54.19   11.00
   1  41   2   54.29   11.30
  -1  41  -2   65.99   10.30
   2 -41   2   20.10    8.50
  -2  41  -2   12.10    6.90
   2  41   2   21.00    8.80
   3 -41   2    5.90    8.30
   3  41   2    1.00    6.60
  -3  41  -2    1.20    6.80
   4 -41   2   13.10    9.20
  -4  41  -2   16.70    8.00
   4  41   2   -1.20    7.20
   5 -41   2  103.29   16.70
   5  41   2  131.19   15.40
   6 -41   2   72.59   14.30
   6  41   2   62.39   11.80
   6 -42  -2    7.50    9.00
   6  42  -2    3.80    6.90
   5 -42  -2   38.80   12.50
   5  42  -2   26.60    9.70
   4 -42  -2   48.00   12.80
   4  42  -2   45.60   10.20
   3 -42  -2   86.89   15.10
   3  42  -2   73.79   12.90
   2 -42  -2   30.20    9.60
   2  42  -2    8.50    7.10
  -2  42   2   -3.40    7.50
   1 -42  -2   62.49   12.70
   1  42  -2   52.49   10.30
  -1  42   2   54.39   11.30
   0 -42   2  174.28   18.00
   0 -42  -2  200.98   18.90
   0  42  -2  178.08   17.10
   0  42   2  162.18   17.50
   1 -42   2   37.10    9.80
  -1 -42  -2   25.80    8.70
   1  42   2   52.89   11.20
  -1  42  -2   31.90    9.40
   2 -42   2   45.30   10.80
   2  42   2   39.50    9.80
  -2  42  -2   40.10    9.80
   3 -42   2   19.70    9.70
   3  42   2   11.00    8.20
  -3  42  -2    9.40    7.70
   4 -42   2  136.19   17.80
   4  42   2  151.78   16.80
  -4  42  -2  129.29   15.30
   5 -42   2   40.00   11.20
   5  42   2   22.70    9.90
   5 -43  -2   89.79   16.30
   5  43  -2   87.69   13.20
   4 -43  -2   14.80   10.00
   4  43  -2   11.00    8.60
   3 -43  -2  101.79   15.90
   3  43  -2   96.09   13.20
   2 -43  -2   19.40    9.70
   2  43  -2   16.60    8.60
  -2  43   2   27.40    9.10
   1 -43  -2  117.69   16.10
  -1  43   2  130.19   15.00
   1  43  -2  109.29   14.90
   0 -43  -2   41.30   10.60
   0  43   2   38.60   10.30
   0  43  -2   30.50    8.70
   1 -43   2   51.59   11.60
  -1 -43  -2   48.90   11.20
   1  43   2   34.40   10.10
  -1  43  -2   50.39   10.20
   2 -43   2   14.90    9.10
  -2  43  -2    8.30    7.90
   2  43   2   26.00    8.80
   3 -43   2   21.70    9.10
   3  43   2   19.20    8.60
  -3  43  -2   10.80    7.80
   4 -43   2   45.60   11.70
   4  43   2   54.19   10.70
  -4  43  -2   48.00   10.40
   5 -43   2   31.60   10.70
   5  43   2   26.20    9.20
   4 -44  -2    2.70    7.70
   4  44  -2   10.00    7.30
   3 -44  -2   10.80    8.30
   3  44  -2   -8.00    6.00
   2 -44  -2    1.50    8.10
   2  44  -2   -7.30    6.00
  -2  44   2   -1.40    7.20
  -1  44   2   30.50    9.50
   1  44  -2   15.40    8.00
   0 -44  -2   28.50   10.00
   0  44  -2   31.60    8.80
   0  44   2   17.80    9.20
   1 -44   2   66.19   12.50
   1  44   2   59.79   12.10
  -1  44  -2   35.70    9.50
   2 -44   2  179.28   20.50
   2  44   2  192.48   17.90
  -2  44  -2  161.48   17.70
   3 -44   2   20.50    8.90
  -3  44  -2   39.20   10.00
   3  44   2   23.10    9.10
   2 -45  -2   19.70    8.90
   2  45  -2    3.50    7.10
   1 -45  -2   25.30    9.60
   1  45  -2   26.90    9.80
  -1  45   2   22.60    9.30
   0 -45  -2  145.09   18.70
   0  45  -2  182.08   18.20
   0  45   2  147.49   17.70
   1 -45   2    4.10    7.80
  -1  45  -2   11.10    8.40
   1  45   2   11.20    8.60
   2 -45   2   11.50    8.90
   2  45   2   10.90    8.20
  -2  45  -2    2.90    7.50
  15   0  -3  286.17   22.50
  14   0  -3   -1.50    6.30
  13   0  -3   74.79   11.90
  12   0  -3   12.60    7.00
  11   0  -3  285.37   19.80
  10   0  -3  134.89   12.10
   9   0  -3   15.80    5.00
   8   0  -3    6.40    3.90
   8   0  -3    7.80    2.80
   7   0  -3  931.11   47.20
   7   0  -3  932.11   45.30
   6   0  -3   51.99    6.60
   6   0  -3   47.80    4.60
   5   0  -3  230.18   14.20
   5   0  -3  248.88   13.10
   4   0  -3  107.09    6.90
   3   0  -3 2270.37  104.59
   3   0  -3 2202.48  105.19
   2   0  -3  371.26   19.70
   2   0  -3  393.86   19.10
   1   0  -3 1086.59   51.29
   0   0  -3  680.03   32.70
  -1   0  -3  316.27   16.00
   2   0   3 6221.98  288.17
   2   0   3 6209.98  292.57
   3   0   3  309.57   16.10
   3   0   3  302.37   16.20
   4   0   3 1547.45   70.39
   4   0   3 1518.95   72.49
   4   0   3 1480.95   72.09
   5   0   3  244.48   14.10
   5   0   3  250.77   12.20
   5   0   3  248.88   14.50
   6   0   3  786.22   40.10
   6   0   3  801.62   39.50
   7   0   3   56.09    7.00
   7   0   3   53.39    6.00
   8   0   3  583.44   32.10
   8   0   3  597.74   30.90
   9   0   3   55.89    8.10
   9   0   3   68.89    7.40
  10   0   3   87.29    8.30
  10   0   3   83.59   11.00
  11   0   3   -2.10    4.70
  12   0   3  224.68   18.30
  13   0   3   70.69   11.40
  14   0   3  158.68   16.00
  15   0   3   26.60    9.20
  15  -1  -3   57.59   11.70
  15   1  -3   60.39   11.40
  14  -1  -3   44.50   10.00
  14   1  -3   33.20    8.90
  13  -1  -3   60.09   10.80
  13   1  -3   43.80    9.90
  12  -1  -3  286.27   21.00
  12   1  -3  299.07   20.90
  11  -1  -3    6.10    5.30
  11   1  -3    3.90    5.20
  10  -1  -3  287.27   20.00
  10   1  -3  320.57   20.20
   9  -1  -3  474.25   26.20
   9   1  -3  424.96   25.80
   8  -1  -3  658.33   32.80
   8  -1  -3  684.83   35.00
   8   1  -3  635.94   32.20
   8   1  -3  621.44   34.50
   7  -1  -3   39.30    4.80
   7  -1  -3   46.80    6.60
   7   1  -3   35.00    6.10
   7   1  -3   44.30    4.40
   6  -1  -3  790.42   38.30
   6  -1  -3  805.02   39.80
   6   1  -3  731.03   39.50
   6   1  -3  792.12   37.90
   5  -1  -3  248.98   14.30
   5  -1  -3  245.38   13.20
   5   1  -3  234.28   12.70
   5   1  -3  227.38   14.10
   4  -1  -3   20.70    3.70
   4  -1  -3   19.00    3.20
   4   1  -3   14.50    3.40
   4   1  -3   19.90    2.90
   3  -1  -3  524.45   27.60
   3  -1  -3  506.75   28.00
   3   1  -3  650.23   27.50
   3   1  -3  567.24   28.20
   2  -1  -3  552.34   26.50
   2  -1  -3  559.44   26.10
   2   1  -3  512.05   25.60
   2   1  -3  504.75   26.40
   0  -1  -3 1391.46   67.49
   0   1  -3 1480.85   67.49
   1  -1   3  517.75   24.80
  -1  -1  -3  491.15   24.70
   2  -1   3  128.09    8.10
   2  -1   3  127.09    8.10
   2   1   3  157.88    8.40
   3  -1   3   38.60    4.20
   3  -1   3   42.60    4.30
   3   1   3   53.59    4.60
   3   1   3   63.89    4.60
   3   1   3   53.69    3.10
   4  -1   3  298.87   15.60
   4  -1   3  299.77   15.80
   4   1   3  276.47   15.80
   4   1   3  279.47   15.40
   4   1   3  283.07   13.90
   5  -1   3 1867.91   89.19
   5  -1   3 1920.31   86.69
   5  -1   3 1917.61   88.89
   5   1   3 1819.62   88.59
   5   1   3 1871.81   86.99
   5   1   3 1810.72   89.09
   6  -1   3  955.20   46.90
   6  -1   3  948.71   47.40
   6   1   3  942.01   46.60
   6   1   3  907.81   47.30
   6   1   3  993.10   45.00
   7  -1   3 1035.40   50.19
   7  -1   3  995.80   50.89
   7   1   3 1038.90   51.19
   7   1   3  992.70   49.90
   8  -1   3  204.18   14.10
   8  -1   3  193.88   13.00
   8   1   3  210.88   14.30
   8   1   3  208.48   13.00
   9  -1   3  588.64   32.00
   9  -1   3  594.64   30.50
   9   1   3  540.95   31.60
   9   1   3  559.14   30.00
  10  -1   3   54.59    7.10
  10  -1   3   54.49    8.50
  10   1   3   46.70    8.10
  10   1   3   41.70    6.30
  11  -1   3   15.10    6.80
  11   1   3   15.20    6.40
  12  -1   3  162.88   14.90
  12   1   3  164.38   15.10
  13  -1   3   38.30    9.50
  13   1   3   53.69   10.90
  14  -1   3  187.08   17.80
  14   1   3  168.08   17.40
  15  -1   3   78.99   13.70
  15   1   3   76.79   13.60
  15  -2  -3   16.90    8.40
  15   2  -3    5.50    7.00
  14  -2  -3   68.49   11.40
  14   2  -3   72.19   11.80
  13  -2  -3  199.58   16.80
  13   2  -3  186.88   16.70
  12  -2  -3  154.48   14.50
  12   2  -3  182.08   15.30
  11  -2  -3   97.89   11.60
  11   2  -3   65.69    9.90
  10  -2  -3   56.39    8.50
  10   2  -3   44.20    8.00
   9  -2  -3   60.49    8.40
   9  -2  -3   48.10    6.00
   9   2  -3   44.60    7.40
   8  -2  -3  183.98   14.00
   8  -2  -3  203.78   12.70
   8   2  -3  215.98   11.90
   8   2  -3  226.28   14.70
   7  -2  -3   22.30    4.80
   7  -2  -3   19.20    3.80
   7   2  -3   25.10    3.30
   7   2  -3   21.40    4.80
   6  -2  -3  835.12   42.30
   6  -2  -3  873.91   43.60
   6   2  -3  853.71   43.60
   6   2  -3  895.81   41.60
   5  -2  -3 1766.62   81.79
   5  -2  -3 1761.22   80.99
   5   2  -3 1638.94   79.99
   5   2  -3 1658.03   81.79
   4  -2  -3   80.99    6.10
   4  -2  -3   78.19    5.90
   4   2  -3   69.79    4.90
   4   2  -3   58.89    5.80
   3  -2  -3   67.19    5.70
   3  -2  -3   61.99    5.50
   3   2  -3   75.89    5.80
   3   2  -3   76.29    4.70
   2  -2  -3 4300.07  191.18
   2  -2  -3 4074.29  191.28
   2   2  -3 3971.10  191.28
   2   2  -3 4103.39  192.18
   1  -2  -3  452.85   22.50
   1   2  -3  455.95   22.10
   0  -2  -3 1805.32   84.59
   1  -2   3 2352.86  108.99
  -1  -2  -3 2312.47  108.99
   2  -2   3  528.95   26.40
  -2  -2  -3  513.05   26.20
   2   2   3  556.44   26.40
   3  -2   3  115.69    7.80
   3  -2   3  108.59    7.70
   3   2   3  135.89    6.60
   3   2   3  131.09    8.00
   4  -2   3  481.55   25.70
   4  -2   3  468.25   25.60
   4   2   3  526.45   25.50
   4   2   3  536.35   24.20
   4   2   3  504.15   25.90
   5  -2   3  501.95   27.50
   5  -2   3  516.05   27.70
   5   2   3  541.75   27.30
   5   2   3  542.85   28.00
   5   2   3  582.14   26.00
   6  -2   3   30.70    4.80
   6  -2   3   35.70    5.50
   6   2   3   33.70    3.20
   6   2   3   35.80    4.70
   6   2   3   33.80    5.50
   7  -2   3  148.59   10.70
   7  -2   3  143.89   11.30
   7   2   3  166.38    9.00
   7   2   3  167.38   11.60
   7   2   3  152.78   10.40
   8  -2   3  114.09   10.10
   8  -2   3  113.49    9.50
   8   2   3  140.79    9.60
   8   2   3  133.59   10.70
   9  -2   3   91.49    9.50
   9  -2   3   84.99    8.30
   9   2   3  109.19   10.10
   9   2   3  101.99    8.40
  10  -2   3  365.86   23.70
  10  -2   3  371.36   22.00
  10   2   3  378.16   21.60
  10   2   3  406.46   24.30
  11  -2   3  196.98   14.20
  11  -2   3  194.98   15.80
  11   2   3  206.58   16.60
  12  -2   3    2.60    6.30
  12   2   3   12.10    6.40
  13  -2   3  147.09   14.90
  13   2   3  161.08   16.20
  14  -2   3   10.20    7.10
  14   2   3    8.90    7.40
  15  -2   3   46.70   10.80
  15   2   3   43.60   11.40
  15  -3  -3   -8.20    5.70
  15   3  -3    4.30    6.60
  14  -3  -3  162.88   16.40
  14   3  -3  165.88   16.30
  13  -3  -3   83.39   12.60
  13   3  -3   93.19   12.50
  12  -3  -3    4.80    5.50
  12   3  -3    4.30    5.70
  11  -3  -3  619.54   36.30
  11   3  -3  686.83   37.20
  10  -3  -3   51.59    8.20
  10   3  -3   59.29    8.90
   9  -3  -3  111.89    9.20
   9  -3  -3  135.69   11.00
   9   3  -3  143.19   11.40
   8  -3  -3  238.48   14.00
   8  -3  -3  209.58   14.80
   8   3  -3  233.68   15.60
   7  -3  -3 1045.50   52.39
   7  -3  -3 1021.30   53.29
   7   3  -3 1109.99   51.09
   7   3  -3 1107.39   53.89
   6  -3  -3  113.19    8.30
   6  -3  -3  101.49    7.40
   6   3  -3   82.79    5.70
   6   3  -3   75.69    7.70
   5  -3  -3  125.59    9.00
   5  -3  -3  122.29    8.30
   5   3  -3  125.99    7.10
   5   3  -3  113.89    8.80
   4  -3  -3  904.81   42.60
   4  -3  -3  868.01   42.80
   4   3  -3  869.41   41.30
   4   3  -3  849.81   42.90
   3  -3  -3  621.34   30.10
   3  -3  -3  645.14   30.20
   3   3  -3  580.24   28.80
   3   3  -3  581.74   30.20
   2  -3  -3 1185.58   55.79
   2  -3  -3 1278.47   55.99
   2   3  -3 1092.19   55.79
   2   3  -3 1132.69   54.89
   1  -3  -3 1418.86   67.69
   1   3  -3 1446.06   67.09
   0  -3   3  452.15   22.30
   0  -3  -3  457.05   22.60
   1  -3   3 5032.30  237.68
  -1  -3  -3 5116.69  236.38
  -2  -3  -3  738.63   34.20
   2  -3   3  701.03   34.10
   2  -3   3  696.93   34.30
   2   3   3  683.73   33.30
   2   3   3  697.73   34.20
   3  -3   3  133.29    8.60
   3  -3   3  140.69    8.90
  -3  -3  -3  135.89    8.50
   3   3   3  158.48    7.70
   3   3   3  152.58    9.00
   4  -3   3 1656.93   77.39
   4  -3   3 1568.44   77.09
   4   3   3 1669.93   75.69
   4   3   3 1583.34   77.19
   5  -3   3    6.20    2.80
   5  -3   3    6.60    3.00
   5   3   3    5.70    3.00
   5   3   3    3.70    2.20
   6  -3   3  163.68   11.10
   6  -3   3  167.18   11.50
   6   3   3  176.98   10.70
   6   3   3  177.68    9.50
   6   3   3  178.68   11.70
   7  -3   3  117.89    9.60
   7  -3   3  117.99    9.20
   7   3   3  109.19    9.80
   7   3   3  123.09    7.40
   7   3   3  123.69    8.60
   8  -3   3 1065.49   54.89
   8  -3   3 1093.79   55.79
   8   3   3 1106.69   52.89
   8   3   3 1146.69   54.29
   8   3   3 1117.79   55.99
   9  -3   3   57.99    8.10
   9  -3   3   63.89    7.70
   9   3   3   46.70    7.70
   9   3   3   57.19    6.60
  10  -3   3  367.56   22.50
  10  -3   3  361.56   21.10
  10   3   3  364.86   22.90
  10   3   3  323.57   21.30
  11  -3   3  179.58   13.10
  11  -3   3  158.88   14.10
  11   3   3  158.48   14.30
  12  -3   3   11.10    6.40
  12   3   3   27.70    8.10
  13  -3   3  109.49   14.00
  13   3   3   92.39   13.00
  14  -3   3   34.10    9.40
  14   3   3   20.20    8.30
  15  -3   3   64.79   12.50
  15   3   3   80.59   13.20
  15  -4  -3   12.70    8.30
  15   4  -3   15.50    7.80
  14  -4  -3  196.88   17.90
  14   4  -3  195.38   17.70
  13  -4  -3   60.99   10.60
  13   4  -3   49.50    9.80
  12  -4  -3  186.08   15.70
  12   4  -3  153.38   14.80
  11  -4  -3  369.96   22.50
  11   4  -3  308.67   22.00
  10  -4  -3   46.30    8.10
  10   4  -3   57.59    8.90
   9  -4  -3   43.40    6.80
   9  -4  -3   33.40    5.40
   9   4  -3   31.30    6.80
   8  -4  -3  260.37   15.50
   8  -4  -3  270.97   16.60
   8   4  -3  242.58   16.50
   7  -4  -3  140.59    9.80
   7  -4  -3  138.19   10.50
   7   4  -3  141.09   10.90
   7   4  -3  133.39    7.70
   6  -4  -3 1099.79   50.29
   6  -4  -3 1042.40   50.69
   6   4  -3  961.70   50.69
   6   4  -3  988.60   48.20
   5  -4  -3  446.46   21.00
   5  -4  -3  448.76   20.70
   5   4  -3  327.57   18.30
   5   4  -3  326.17   20.50
   4  -4  -3  497.75   25.80
   4  -4  -3  490.55   25.70
   4   4  -3  503.25   26.10
   4   4  -3  525.35   24.20
   3  -4  -3  932.41   44.10
   3  -4  -3  907.61   43.80
   3   4  -3  889.21   44.00
   3   4  -3  895.71   42.60
   2  -4  -3 4000.00  187.48
   2  -4  -3 3978.30  187.68
   2   4  -3 4082.29  187.68
   2   4  -3 4063.49  186.98
  -1  -4   3  607.74   30.00
   1  -4  -3  652.13   30.90
   0  -4   3  428.16   20.80
   0  -4  -3  412.16   21.10
  -1  -4  -3  299.77   14.70
   1  -4   3  301.97   14.80
   1   4   3  239.78   14.20
   2  -4   3  515.55   26.20
  -2  -4  -3  545.45   26.40
   2  -4   3  544.65   26.80
  -3  -4  -3 2682.13  125.79
   3  -4   3 2691.13  126.29
   3  -4   3 2550.54  125.79
   3   4   3 2826.22  124.99
   3   4   3 2687.03  125.99
   4  -4   3  220.38   12.80
  -4  -4  -3  220.78   12.20
   4  -4   3  215.88   12.60
   4   4   3  215.38   12.70
   4   4   3  225.38   11.40
   5  -4   3 1538.15   74.99
   5  -4   3 1540.25   75.09
  -5  -4  -3 1578.54   74.39
   5   4   3 1613.54   73.39
   5   4   3 1542.45   75.19
   6  -4   3   26.10    4.50
   6  -4   3   26.40    4.50
   6   4   3   25.90    3.10
   6   4   3   22.00    4.50
   7  -4   3   88.59    7.90
   7  -4   3   79.59    8.00
   7   4   3   78.39    8.00
   7   4   3   92.49    7.00
   7   4   3   93.69    6.20
   8  -4   3  165.08   11.60
   8  -4   3  161.58   12.00
   8   4   3  147.59    9.30
   8   4   3  160.08   10.40
   8   4   3  146.79   11.80
   9  -4   3  150.38   11.60
   9  -4   3  166.98   12.60
   9   4   3  148.29   10.60
   9   4   3  155.98   12.50
  10  -4   3  207.88   15.50
  10  -4   3  219.28   14.80
  10   4   3  194.48   15.50
  11  -4   3  232.18   17.30
  11  -4   3  215.98   15.30
  11   4   3  197.98   16.50
  12  -4   3   24.60    7.70
  12   4   3   14.60    7.80
  13  -4   3  300.77   22.70
  13   4   3  362.76   24.10
  14  -4   3    0.40    6.00
  14   4   3    2.70    6.20
  15  -4   3   54.39   11.20
  15   4   3   68.29   12.40
  15  -5  -3   25.70    8.60
  15   5  -3   29.50    9.10
  14  -5  -3   30.40    8.40
  14   5  -3   39.50    9.50
  13  -5  -3   99.99   12.80
  13   5  -3  105.49   13.80
  12  -5  -3  275.07   19.20
  12   5  -3  233.28   19.30
  11  -5  -3   95.09   11.60
  11   5  -3   77.89   10.80
  10  -5  -3   91.49   10.50
  10   5  -3   94.89   11.60
   9  -5  -3  894.11   45.10
   9  -5  -3  875.61   46.10
   9   5  -3  895.81   46.50
   8  -5  -3  301.57   19.00
   8  -5  -3  319.17   18.30
   8   5  -3  321.77   19.40
   7  -5  -3  100.09    8.20
   7  -5  -3  116.49    8.20
   7   5  -3   83.59    8.20
   7   5  -3   78.79    5.20
   6  -5  -3  473.55   25.00
   6  -5  -3  513.65   25.60
   6   5  -3  452.55   22.50
   6   5  -3  453.95   25.50
   5  -5  -3  133.59   10.00
   5  -5  -3  143.59   10.00
   5   5  -3  163.48    8.00
   5   5  -3  175.28   11.00
   4  -5  -3   57.59    5.90
   4  -5  -3   72.19    6.50
   4   5  -3   80.29    4.40
   4   5  -3   83.89    6.50
   3  -5  -3   92.99    7.40
   3  -5  -3   81.39    6.40
   3   5  -3  101.49    7.20
   3   5  -3  102.89    5.30
   2  -5  -3  321.87   21.30
   2   5  -3  459.25   20.20
   2   5  -3  462.65   21.50
   1  -5  -3  793.22   39.00
  -1  -5   3  810.92   38.10
   0  -5   3  599.34   29.60
   0  -5  -3  619.14   30.00
  -1  -5  -3  369.86   19.00
   1  -5   3  374.36   19.10
   1   5   3  372.36   18.70
  -2  -5  -3  727.23   33.20
   2  -5   3  706.23   33.60
   2  -5   3  685.83   32.90
   2   5   3  645.14   32.50
   2   5   3  652.43   33.00
  -2   5  -3  658.23   31.80
   3  -5   3  230.98   11.50
  -3  -5  -3  230.48   11.40
   3  -5   3  219.38   11.80
   3   5   3  165.98   11.00
   3   5   3  161.68   10.30
  -4  -5  -3   87.99    6.30
   4  -5   3   95.79    7.20
   4  -5   3   90.09    6.70
   4   5   3   85.79    6.70
   4   5   3   85.49    5.60
   5  -5   3 1187.78   57.49
   5  -5   3 1172.18   57.19
  -5  -5  -3 1192.18   56.49
   5   5   3 1186.98   55.79
   5   5   3 1143.39   57.29
   6  -5   3 1603.14   77.69
   6  -5   3 1609.64   77.89
  -6  -5  -3 1634.54   76.79
   6   5   3 1598.14   75.99
   6   5   3 1612.84   78.09
  -7  -5  -3  385.46   20.50
   7  -5   3  397.26   21.80
   7  -5   3  396.66   21.90
   7   5   3  369.66   21.90
   7   5   3  375.76   19.70
   8  -5   3  268.17   16.20
   8  -5   3  279.57   16.70
   8   5   3  230.58   16.20
   8   5   3  237.38   13.80
   9  -5   3  315.07   20.30
   9  -5   3  320.27   20.00
   9   5   3  370.36   21.40
  10  -5   3  189.58   14.60
  10  -5   3  175.48   13.30
  10   5   3  164.38   14.10
  11  -5   3   20.40    6.50
  11  -5   3   32.30    6.40
  11   5   3   18.40    6.60
  12  -5   3  115.59   13.50
  12   5   3  104.79   13.10
  13  -5   3  100.49   13.40
  13   5   3  100.19   13.50
  14  -5   3  209.48   18.30
  14   5   3  159.48   16.70
  15  -5   3  117.29   16.00
  15   5   3  111.99   15.50
  15  -6  -3  193.88   18.60
  15   6  -3  199.58   18.60
  14  -6  -3    9.20    7.30
  14   6  -3   15.20    7.70
  13  -6  -3   14.10    7.00
  13   6  -3    3.60    6.90
  12  -6  -3   33.40    8.40
  12   6  -3   28.00    8.40
  11  -6  -3  264.07   18.70
  11   6  -3  272.67   19.70
  10  -6  -3  676.23   36.50
  10  -6  -3  620.04   34.80
  10   6  -3  691.23   36.90
   9  -6  -3   63.29    7.70
   9  -6  -3   67.39    8.50
   9   6  -3   70.19    8.90
   8  -6  -3  201.98   14.00
   8  -6  -3  197.78   13.30
   8   6  -3  211.58   14.60
   7  -6  -3  995.80   51.89
   7  -6  -3 1033.60   51.69
   7   6  -3 1097.99   52.69
   6  -6  -3  290.87   17.10
   6  -6  -3  297.77   17.20
   6   6  -3  297.57   17.50
   5  -6  -3  471.05   23.60
   5  -6  -3  440.86   23.60
   5   6  -3  416.06   23.60
   4  -6  -3  133.49    9.10
   4  -6  -3  139.29    8.80
   4   6  -3  128.79    9.00
   3  -6  -3 3446.76  160.28
   3  -6  -3 3480.75  160.88
   3   6  -3 3398.56  160.58
   3   6  -3 3409.86  159.08
   2  -6  -3  502.95   26.60
   2  -6  -3  513.35   25.80
  -2  -6   3  523.15   25.00
   2   6  -3  547.55   26.20
  -1  -6   3  329.97   16.50
   1  -6  -3  330.07   17.50
   0  -6  -3 9243.28  436.36
   0  -6   3 9415.26  435.26
  -1  -6  -3  756.32   35.20
   1  -6   3  726.73   35.20
   1   6   3  696.73   34.70
   1   6   3  708.23   34.70
   2   6   3  106.29    6.70
  -2   6  -3  101.59    5.60
   2   6   3  102.79    6.40
   3  -6   3  821.92   39.00
   3  -6   3  825.92   38.30
  -3  -6  -3  764.02   38.10
   3   6   3  767.52   37.60
   3   6   3  776.62   38.40
  -3   6  -3  767.82   36.80
   4  -6   3 2816.02  133.19
  -4  -6  -3 2798.52  132.19
   4  -6   3 2834.22  132.49
   4   6   3 2837.32  131.59
   4   6   3 2833.12  132.79
   5  -6   3  546.45   28.40
   5  -6   3  530.55   28.80
  -5  -6  -3  553.74   27.90
   5   6   3  578.74   27.30
   5   6   3  560.84   28.80
   6  -6   3 1607.14   75.09
   6  -6   3 1569.54   75.29
  -6  -6  -3 1604.04   74.09
   6   6   3 1496.55   75.29
   6   6   3 1485.35   73.29
   7  -6   3  662.53   35.10
  -7  -6  -3  682.73   33.80
   7  -6   3  648.64   34.90
   7   6   3  689.33   33.20
   7   6   3  677.43   35.40
  -8  -6  -3  196.18   11.40
   8  -6   3  182.38   12.80
   8  -6   3  181.48   12.90
   8   6   3  155.88   12.70
   8   6   3  172.98   10.70
   9  -6   3   76.19    8.50
  -9  -6  -3   61.49    6.40
   9  -6   3   72.69    8.80
   9   6   3   50.69    8.40
  10  -6   3   13.10    5.00
  10  -6   3    7.90    5.40
  10   6   3    7.70    5.30
  11  -6   3   56.89    8.90
  11  -6   3   52.49    8.10
  11   6   3   41.90    8.70
  12  -6   3  527.85   32.30
  12   6   3  564.74   33.20
  13  -6   3   48.50   10.20
  13   6   3   81.59   12.10
  14  -6   3  114.79   14.30
  14   6   3  109.39   14.90
  15  -6   3   72.19   12.50
  15   6   3   77.19   13.10
  15  -7  -3   65.59   11.40
  15   7  -3   40.60   10.50
  14  -7  -3   56.29   10.60
  14   7  -3   45.50   10.90
  13  -7  -3  148.09   15.90
  13   7  -3  134.99   15.90
  12  -7  -3  348.07   23.90
  12   7  -3  379.86   24.60
  11  -7  -3   13.50    5.80
  11   7  -3   26.20    7.50
  10  -7  -3  414.96   24.40
  10  -7  -3  405.86   25.10
  10   7  -3  451.55   26.10
   9  -7  -3  309.57   19.00
   9  -7  -3  294.47   19.20
   9   7  -3  332.07   20.30
   8  -7  -3 1277.77   62.19
   8  -7  -3 1266.17   62.29
   8   7  -3 1217.78   62.69
   7  -7  -3   66.49    7.10
   7  -7  -3   85.39    7.80
[truncated: 827,761 more chars]
