# Supplementary material for: Structure Determination of Europium Complexes in Solution Using Crystal-Field Splitting of the Narrow f–f Emission Lines
Source: J Phys Chem Lett. 2021 Jul 19;12(29):6867–74. doi: 10.1021/acs.jpclett.1c01885 (PMC8397343; doi:10.1021/acs.jpclett.1c01885)
Supplement: Supplementary file 9 — jz1c01885_si_009.cif [file jz1c01885_si_009.cif]

 
data_PhEuOMe_0m_b
 
_audit_creation_method            'SHELXL-2016/6'
_shelx_SHELXL_version_number      '2016/6'
_chemical_name_systematic         ?
_chemical_name_common             ?
_chemical_melting_point           ?
_chemical_formula_moiety          ?
_chemical_formula_sum
 'C56 H43 Eu F9 N3 O11' 
_chemical_formula_weight          1256.89

loop_
 _atom_type_symbol
 _atom_type_description
 _atom_type_scat_dispersion_real
 _atom_type_scat_dispersion_imag
 _atom_type_scat_source
 'C'  'C'   0.0033   0.0016
 'International Tables Vol C Tables 4.2.6.8 and 6.1.1.4'
 'H'  'H'   0.0000   0.0000
 'International Tables Vol C Tables 4.2.6.8 and 6.1.1.4'
 'Eu'  'Eu'  -0.1578   3.6682
 'International Tables Vol C Tables 4.2.6.8 and 6.1.1.4'
 'F'  'F'   0.0171   0.0103
 'International Tables Vol C Tables 4.2.6.8 and 6.1.1.4'
 'N'  'N'   0.0061   0.0033
 'International Tables Vol C Tables 4.2.6.8 and 6.1.1.4'
 'O'  'O'   0.0106   0.0060
 'International Tables Vol C Tables 4.2.6.8 and 6.1.1.4'
 
_space_group_crystal_system       triclinic
_space_group_IT_number            1
_space_group_name_H-M_alt         'P 1'
_space_group_name_Hall            'P 1'
 
_shelx_space_group_comment
;
The symmetry employed for this shelxl refinement is uniquely defined
by the following loop, which should always be used as a source of
symmetry information in preference to the above space-group names.
They are only intended as comments.
;
 
loop_
 _space_group_symop_operation_xyz
 'x, y, z'
 
_cell_length_a                    10.396(7)
_cell_length_b                    11.164(7)
_cell_length_c                    12.730(8)
_cell_angle_alpha                 100.881(10)
_cell_angle_beta                  109.334(9)
_cell_angle_gamma                 97.095(12)
_cell_volume                      1341.2(15)
_cell_formula_units_Z             1
_cell_measurement_temperature     100(2)
_cell_measurement_reflns_used     525
_cell_measurement_theta_min       1.7740
_cell_measurement_theta_max       27.1756
 
_exptl_crystal_description        Plate
_exptl_crystal_colour             Colorless
_exptl_crystal_density_meas       ?
_exptl_crystal_density_method     ?
_exptl_crystal_density_diffrn     1.556          
_exptl_crystal_F_000              632
_exptl_transmission_factor_min    ?
_exptl_transmission_factor_max    ?
_exptl_crystal_size_max           ?
_exptl_crystal_size_mid           ?
_exptl_crystal_size_min           ?
_exptl_absorpt_coefficient_mu     1.264
_shelx_estimated_absorpt_T_min    ?
_shelx_estimated_absorpt_T_max    ?
_exptl_absorpt_correction_type   multi-scan
_exptl_absorpt_correction_T_min  0.6410
_exptl_absorpt_correction_T_max  0.7457
_exptl_absorpt_process_details
;
 SADABS 2016/2: Krause, L., Herbst-Irmer, R., Sheldrick G.M. & Stalke D.,
 J. Appl. Cryst. 48 (2015) 3-10
;
_exptl_absorpt_special_details    ?
_diffrn_ambient_temperature       100(2)
_diffrn_radiation_wavelength      0.71073
_diffrn_radiation_type            MoK\a
_diffrn_source                    ?
_diffrn_measurement_device_type   'Bruker APEX-II CCD'
_diffrn_measurement_method        '\f and \w scans'
_diffrn_detector_area_resol_mean  ?
_diffrn_reflns_number             7467
_diffrn_reflns_av_unetI/netI      0.0637
_diffrn_reflns_av_R_equivalents   0.0146
_diffrn_reflns_limit_h_min        -13
_diffrn_reflns_limit_h_max        13
_diffrn_reflns_limit_k_min        -14
_diffrn_reflns_limit_k_max        14
_diffrn_reflns_limit_l_min        -16
_diffrn_reflns_limit_l_max        11
_diffrn_reflns_theta_min          1.749
_diffrn_reflns_theta_max          28.312
_diffrn_reflns_theta_full         25.242
_diffrn_measured_fraction_theta_max   0.865
_diffrn_measured_fraction_theta_full  0.975
_diffrn_reflns_Laue_measured_fraction_max    0.865
_diffrn_reflns_Laue_measured_fraction_full   0.975
_diffrn_reflns_point_group_measured_fraction_max   0.486
_diffrn_reflns_point_group_measured_fraction_full  0.560
_reflns_number_total              6469
_reflns_number_gt                 6449
_reflns_threshold_expression      'I > 2\s(I)'
_reflns_Friedel_coverage          0.124
_reflns_Friedel_fraction_max      0.107
_reflns_Friedel_fraction_full     0.145
 
_reflns_special_details
;
 Reflections were merged by SHELXL according to the crystal
 class for the calculation of statistics and refinement.
 
 _reflns_Friedel_fraction is defined as the number of unique
 Friedel pairs measured divided by the number that would be
 possible theoretically, ignoring centric projections and
 systematic absences.
;
 
_computing_data_collection        ?
_computing_cell_refinement        ?
_computing_data_reduction         ?
_computing_structure_solution     'SHELXT 2014/5 (Sheldrick, 2014)'
_computing_structure_refinement 'SHELXL-2016/6 (Sheldrick, 2016)'
_computing_molecular_graphics     ?
_computing_publication_material   ?
_refine_special_details           ?
_refine_ls_structure_factor_coef  Fsqd
_refine_ls_matrix_type            full
_refine_ls_weighting_scheme       calc
_refine_ls_weighting_details
'w=1/[\s^2^(Fo^2^)] where P=(Fo^2^+2Fc^2^)/3'
_atom_sites_solution_primary      ?
_atom_sites_solution_secondary    ?
_atom_sites_solution_hydrogens    geom
_refine_ls_hydrogen_treatment     constr
_refine_ls_extinction_method      none
_refine_ls_extinction_coef        .
_refine_ls_abs_structure_details
;
 Classical Flack method preferred over Parsons because s.u. lower.
;
_refine_ls_abs_structure_Flack    0.004(6)
_chemical_absolute_configuration  rm
_refine_ls_number_reflns          6469
_refine_ls_number_parameters      722
_refine_ls_number_restraints      27
_refine_ls_R_factor_all           0.0233
_refine_ls_R_factor_gt            0.0232
_refine_ls_wR_factor_ref          0.0504
_refine_ls_wR_factor_gt           0.0504
_refine_ls_goodness_of_fit_ref    0.893
_refine_ls_restrained_S_all       0.912
_refine_ls_shift/su_max           0.003
_refine_ls_shift/su_mean          0.000
 
loop_
 _atom_site_label
 _atom_site_type_symbol
 _atom_site_fract_x
 _atom_site_fract_y
 _atom_site_fract_z
 _atom_site_U_iso_or_equiv
 _atom_site_adp_type
 _atom_site_occupancy
 _atom_site_site_symmetry_order  
 _atom_site_calc_flag
 _atom_site_refinement_flags_posn
 _atom_site_refinement_flags_adp
 _atom_site_refinement_flags_occupancy
 _atom_site_disorder_assembly
 _atom_site_disorder_group
F23A F 0.9028(8) 0.5568(7) 0.6142(8) 0.0652(13) Uani 0.574(5) 1 d D U P A 1
F23B F 0.8480(12) 0.7161(9) 0.7015(9) 0.0652(13) Uani 0.574(5) 1 d D U P A 1
F23C F 0.8958(7) 0.5578(6) 0.7765(7) 0.0652(13) Uani 0.574(5) 1 d D U P A 1
F23D F 0.9295(9) 0.5460(9) 0.6830(12) 0.0652(13) Uani 0.426(5) 1 d D . P A 2
F23E F 0.8496(17) 0.7082(13) 0.6628(13) 0.0652(13) Uani 0.426(5) 1 d D . P A 2
F23F F 0.8484(9) 0.6163(8) 0.8028(9) 0.0652(13) Uani 0.426(5) 1 d D . P A 2
Eu1 Eu 0.47001(2) 0.23433(2) 0.53095(2) 0.01145(5) Uani 1 1 d . . . . .
O11 O 0.0686(4) 0.8628(3) 0.3991(4) 0.0265(10) Uani 1 1 d . . . . .
F12C F 0.8718(3) 0.0116(3) 0.6125(3) 0.0366(8) Uani 1 1 d . . . . .
F1A F 0.4308(3) -0.1581(2) 0.2215(3) 0.0392(8) Uani 1 1 d . . . . .
O2 O 0.3808(3) 0.4431(3) 0.8532(2) 0.0224(7) Uani 1 1 d . . . . .
C45 C -0.0200(6) 0.2884(5) 0.5927(5) 0.0214(13) Uani 1 1 d . . . . .
H45 H -0.104979 0.299376 0.602349 0.026 Uiso 1 1 calc R U . . .
N3 N 0.4792(4) 0.3393(3) 0.7384(3) 0.0149(8) Uani 1 1 d . . . . .
O5 O 0.8313(4) 0.6361(3) 0.1514(3) 0.0333(9) Uani 1 1 d . . . . .
N2 N 0.2289(4) 0.2532(3) 0.5656(3) 0.0137(7) Uani 1 1 d . . . . .
O7 O 0.3947(3) 0.0683(2) 0.6050(2) 0.0157(6) Uani 1 1 d . . . . .
C40 C 0.1995(5) 0.0826(4) 0.2354(3) 0.0193(10) Uani 1 1 d . . . . .
H40 H 0.261082 0.022305 0.226851 0.023 Uiso 1 1 calc R U . . .
F1C F 0.6214(3) -0.1465(2) 0.3621(3) 0.0320(7) Uani 1 1 d . . . . .
O8 O 0.1559(4) -0.2299(3) 0.8981(3) 0.0267(8) Uani 1 1 d . . . . .
C32 C 0.1478(5) 0.7738(4) 0.4219(4) 0.0179(10) Uani 1 1 d . . . . .
C48 C 0.3690(6) 0.3682(5) 0.7526(4) 0.0155(11) Uani 1 1 d . . . . .
C5 C 0.6714(5) 0.3594(4) 0.2789(3) 0.0167(9) Uani 1 1 d . . . . .
O3 O 0.4947(3) 0.0541(3) 0.4002(2) 0.0172(7) Uani 1 1 d . . . . .
C50 C 0.5969(5) 0.3920(4) 0.8512(4) 0.0196(10) Uani 1 1 d . . . . .
H50 H 0.676372 0.440958 0.839847 0.023 Uiso 1 1 calc R U . . .
C7 C 0.6201(5) 0.4691(4) 0.2731(4) 0.0188(10) Uani 1 1 d . . . . .
H7 H 0.545671 0.481759 0.298771 0.023 Uiso 1 1 calc R U . . .
O6 O 0.6721(3) 0.1651(2) 0.6293(2) 0.0165(6) Uani 1 1 d . . . . .
C51 C 0.6435(5) 0.2881(4) 0.9058(4) 0.0190(10) Uani 1 1 d . . . . .
C30 C 0.2799(5) 0.7999(4) 0.4143(4) 0.0196(10) Uani 1 1 d . . . . .
H30 H 0.305706 0.871012 0.389340 0.024 Uiso 1 1 calc R U . . .
C21 C 0.2262(5) -0.1878(4) 0.8339(4) 0.0202(10) Uani 1 1 d . . . . .
C29 C 0.2007(5) 0.5887(4) 0.4803(4) 0.0184(10) Uani 1 1 d . . . . .
H29 H 0.172128 0.514234 0.499511 0.022 Uiso 1 1 calc R U . . .
C4 C 0.6060(5) 0.2636(4) 0.3223(3) 0.0165(9) Uani 1 1 d . . . . .
C9 C 0.6754(6) 0.5585(4) 0.2309(4) 0.0212(10) Uani 1 1 d . . . . .
H9 H 0.638016 0.631586 0.225715 0.025 Uiso 1 1 calc R U . . .
C12 C 0.8391(5) 0.0508(4) 0.7058(4) 0.0242(11) Uani 1 1 d . . . . .
C42 C 0.1182(5) 0.1398(3) 0.3724(4) 0.0144(9) Uani 1 1 d . . . . .
C56 C 0.7241(8) 0.0967(7) 1.0051(6) 0.0287(17) Uani 1 1 d . . . . .
H56 H 0.752586 0.031308 1.039647 0.034 Uiso 1 1 calc R U . . .
F12A F 0.9320(3) 0.1567(2) 0.7674(2) 0.0273(6) Uani 1 1 d . . . . .
C3 C 0.6173(5) 0.1369(4) 0.2923(4) 0.0173(11) Uani 1 1 d . . . . .
H3 H 0.668167 0.114869 0.244401 0.021 Uiso 1 1 calc R U . . .
C10 C 0.7877(5) 0.5415(4) 0.1954(4) 0.0227(11) Uani 1 1 d . . . . .
N1 N 0.2345(4) 0.1415(3) 0.3589(3) 0.0142(8) Uani 1 1 d . . . . .
O4 O 0.5392(3) 0.2992(3) 0.3857(2) 0.0189(7) Uani 1 1 d . . . . .
C37 C 0.2146(5) 0.1413(5) 0.0577(4) 0.0283(12) Uani 1 1 d . . . . .
H37 H 0.213457 0.056358 0.027867 0.034 Uiso 1 1 calc R U . . .
F1B F 0.6305(3) -0.1038(2) 0.2066(3) 0.0387(8) Uani 1 1 d . . . . .
C2 C 0.5584(5) 0.0464(4) 0.3294(4) 0.0150(10) Uani 1 1 d . . . . .
C41 C 0.0494(5) 0.0126(4) 0.1993(4) 0.0250(11) Uani 1 1 d . . . . .
H41A H -0.006624 0.015114 0.120199 0.030 Uiso 1 1 calc R U . . .
H41B H 0.046386 -0.075317 0.203409 0.030 Uiso 1 1 calc R U . . .
O9 O 0.6657(3) 0.4084(3) 0.6209(3) 0.0203(7) Uani 1 1 d . . . . .
C15 C 0.4519(5) -0.0052(4) 0.6619(3) 0.0161(9) Uani 1 1 d . . . . .
C47 C 0.2282(5) 0.3208(4) 0.6645(3) 0.0150(9) Uani 1 1 d . . . . .
C19 C 0.3383(5) -0.2343(4) 0.8163(4) 0.0235(10) Uani 1 1 d . . . . .
H19 H 0.366620 -0.303189 0.844950 0.028 Uiso 1 1 calc R U . . .
C8 C 0.8439(5) 0.4361(4) 0.2037(4) 0.0216(10) Uani 1 1 d . . . . .
H8 H 0.922204 0.426013 0.182600 0.026 Uiso 1 1 calc R U . . .
C54 C 0.5887(5) 0.1137(5) 0.9823(4) 0.0300(12) Uani 1 1 d . . . . .
H54 H 0.524276 0.060345 0.999797 0.036 Uiso 1 1 calc R U . . .
C27 C 0.3345(5) 0.6157(4) 0.4786(3) 0.0143(9) Uani 1 1 d . . . . .
C53 C 0.7773(6) 0.2681(5) 0.9286(4) 0.0219(11) Uani 1 1 d . . . . .
H53 H 0.841676 0.319874 0.909843 0.026 Uiso 1 1 calc R U . . .
C43 C 0.1052(4) 0.2047(4) 0.4805(4) 0.0143(9) Uani 1 1 d . . . . .
C39 C 0.2140(6) 0.1804(5) 0.1694(4) 0.0193(11) Uani 1 1 d . . . . .
C34 C 0.2233(8) 0.3512(8) 0.0345(6) 0.039(2) Uani 1 1 d . . . . .
H34 H 0.227208 0.409207 -0.010745 0.046 Uiso 1 1 calc R U . . .
C6 C 0.7837(5) 0.3457(4) 0.2433(4) 0.0205(10) Uani 1 1 d . . . . .
H6 H 0.819685 0.271725 0.246516 0.025 Uiso 1 1 calc R U . . .
C36 C 0.2237(5) 0.3905(5) 0.1448(4) 0.0301(12) Uani 1 1 d . . . . .
H36 H 0.227354 0.475911 0.175070 0.036 Uiso 1 1 calc R U . . .
C52 C 0.5497(5) 0.2104(4) 0.9332(4) 0.0259(11) Uani 1 1 d . . . . .
H52 H 0.457643 0.224194 0.917832 0.031 Uiso 1 1 calc R U . . .
C31 C 0.1083(5) 0.6683(4) 0.4545(4) 0.0202(10) Uani 1 1 d . . . . .
H31 H 0.018941 0.650400 0.459358 0.024 Uiso 1 1 calc R U . . .
C14 C 0.5940(4) -0.0144(4) 0.6865(4) 0.0165(9) Uani 1 1 d . . . . .
H14 H 0.624968 -0.081953 0.716189 0.020 Uiso 1 1 calc R U . . .
F12B F 0.8659(3) -0.0323(3) 0.7703(3) 0.0411(8) Uani 1 1 d . . . . .
C38 C 0.2187(5) 0.3052(4) 0.2120(4) 0.0238(10) Uani 1 1 d . . . . .
H38 H 0.218604 0.333165 0.287203 0.029 Uiso 1 1 calc R U . . .
O10 O 0.3843(3) 0.4210(2) 0.5052(2) 0.0150(6) Uani 1 1 d . . . . .
C25 C 0.5781(5) 0.5871(4) 0.5704(4) 0.0224(10) Uani 1 1 d . . . . .
H25 H 0.607748 0.672025 0.573102 0.027 Uiso 1 1 calc R U . . .
C1 C 0.5611(5) -0.0905(4) 0.2795(4) 0.0249(11) Uani 1 1 d . . . . .
C28 C 0.3714(5) 0.7222(4) 0.4432(4) 0.0187(10) Uani 1 1 d . . . . .
H28 H 0.461048 0.740790 0.439212 0.022 Uiso 1 1 calc R U . . .
C35 C 0.2170(5) 0.2254(6) -0.0088(4) 0.0357(13) Uani 1 1 d . . . . .
H35 H 0.214422 0.197225 -0.084842 0.043 Uiso 1 1 calc R U . . .
O1 O -0.0011(3) 0.0807(3) 0.2834(3) 0.0220(7) Uani 1 1 d . . . . .
C24 C 0.6777(5) 0.5213(4) 0.6189(4) 0.0222(10) Uani 1 1 d . . . . .
C33 C -0.0582(5) 0.8499(4) 0.4191(4) 0.0238(11) Uani 1 1 d . . . . .
H33A H -0.122401 0.774346 0.366039 0.036 Uiso 1 1 calc R U . . .
H33B H -0.099958 0.922549 0.406707 0.036 Uiso 1 1 calc R U . . .
H33C H -0.039946 0.843922 0.498364 0.036 Uiso 1 1 calc R U . . .
C17 C 0.4072(5) -0.1783(4) 0.7564(4) 0.0229(10) Uani 1 1 d . . . . .
H17 H 0.483893 -0.209371 0.744994 0.027 Uiso 1 1 calc R U . . .
C11 C 0.9489(6) 0.6251(5) 0.1160(5) 0.0400(15) Uani 1 1 d . . . . .
H11A H 1.030359 0.624533 0.182364 0.060 Uiso 1 1 calc R U . . .
H11B H 0.969074 0.695964 0.084759 0.060 Uiso 1 1 calc R U . . .
H11C H 0.926981 0.547485 0.056941 0.060 Uiso 1 1 calc R U . . .
C20 C 0.1800(5) -0.0918(4) 0.7858(4) 0.0218(11) Uani 1 1 d . . . . .
H20 H 0.100839 -0.063064 0.794135 0.026 Uiso 1 1 calc R U . . .
C22 C 0.2007(6) -0.3271(4) 0.9493(4) 0.0295(12) Uani 1 1 d . . . . .
H22A H 0.193591 -0.399771 0.889376 0.044 Uiso 1 1 calc R U . . .
H22B H 0.141934 -0.349640 0.991715 0.044 Uiso 1 1 calc R U . . .
H22C H 0.297648 -0.298905 1.002215 0.044 Uiso 1 1 calc R U . . .
C49 C 0.5304(5) 0.4808(4) 0.9186(4) 0.0284(12) Uani 1 1 d . . . . .
H49A H 0.552575 0.470594 0.997840 0.034 Uiso 1 1 calc R U . . .
H49B H 0.564415 0.568798 0.921979 0.034 Uiso 1 1 calc R U . . .
C26 C 0.4342(5) 0.5333(4) 0.5169(3) 0.0155(9) Uani 1 1 d . . . . .
C13 C 0.6881(5) 0.0700(4) 0.6691(3) 0.0156(9) Uani 1 1 d . . . . .
C46 C 0.1074(5) 0.3425(4) 0.6819(4) 0.0203(10) Uani 1 1 d . . . . .
H46 H 0.111134 0.392719 0.752332 0.024 Uiso 1 1 calc R U . . .
C16 C 0.3678(4) -0.0783(4) 0.7126(4) 0.0156(9) Uani 1 1 d . . . . .
C18 C 0.2510(5) -0.0386(4) 0.7256(4) 0.0184(10) Uani 1 1 d . . . . .
H18 H 0.218978 0.026566 0.692295 0.022 Uiso 1 1 calc R U . . .
C44 C -0.0208(6) 0.2196(5) 0.4915(5) 0.0219(14) Uani 1 1 d . . . . .
H44 H -0.106109 0.182608 0.429588 0.026 Uiso 1 1 calc R U . . .
C55 C 0.8181(5) 0.1715(5) 0.9795(4) 0.0280(12) Uani 1 1 d . . . . .
H55 H 0.910416 0.157890 0.996023 0.034 Uiso 1 1 calc R U . . .
C23 C 0.8292(8) 0.5962(6) 0.6845(7) 0.046(2) Uani 1 1 d D . . . .
 
loop_
 _atom_site_aniso_label
 _atom_site_aniso_U_11
 _atom_site_aniso_U_22
 _atom_site_aniso_U_33
 _atom_site_aniso_U_23
 _atom_site_aniso_U_13
 _atom_site_aniso_U_12
F23A 0.0247(16) 0.0438(15) 0.102(3) 0.023(2) -0.009(2) -0.0023(12)
F23B 0.0247(16) 0.0438(15) 0.102(3) 0.023(2) -0.009(2) -0.0023(12)
F23C 0.0247(16) 0.0438(15) 0.102(3) 0.023(2) -0.009(2) -0.0023(12)
F23D 0.0247(16) 0.0438(15) 0.102(3) 0.023(2) -0.009(2) -0.0023(12)
F23E 0.0247(16) 0.0438(15) 0.102(3) 0.023(2) -0.009(2) -0.0023(12)
F23F 0.0247(16) 0.0438(15) 0.102(3) 0.023(2) -0.009(2) -0.0023(12)
Eu1 0.01036(10) 0.01289(8) 0.01160(8) 0.00476(6) 0.00360(7) 0.00252(6)
O11 0.029(3) 0.0209(19) 0.033(2) 0.0134(16) 0.0104(19) 0.0116(18)
F12C 0.0281(18) 0.0446(17) 0.0448(17) 0.0056(15) 0.0234(15) 0.0147(14)
F1A 0.0342(19) 0.0256(14) 0.0439(18) -0.0123(14) 0.0123(16) -0.0061(13)
O2 0.0227(19) 0.0283(16) 0.0147(14) 0.0012(14) 0.0051(14) 0.0108(14)
C45 0.014(3) 0.027(3) 0.030(3) 0.016(3) 0.012(3) 0.005(2)
N3 0.013(2) 0.0176(17) 0.0120(16) 0.0037(14) 0.0009(15) 0.0040(15)
O5 0.045(3) 0.0276(18) 0.036(2) 0.0093(17) 0.0292(19) -0.0017(17)
N2 0.0110(19) 0.0156(16) 0.0153(16) 0.0074(14) 0.0039(15) 0.0030(14)
O7 0.0105(16) 0.0178(14) 0.0199(15) 0.0077(13) 0.0049(13) 0.0034(12)
C40 0.020(3) 0.021(2) 0.0115(19) 0.0005(18) -0.0002(19) 0.0077(19)
F1C 0.0381(19) 0.0242(14) 0.0457(17) 0.0158(13) 0.0232(15) 0.0161(13)
O8 0.027(2) 0.0287(18) 0.0358(19) 0.0185(16) 0.0193(17) 0.0076(15)
C32 0.021(3) 0.014(2) 0.024(2) 0.0103(19) 0.009(2) 0.011(2)
C48 0.023(3) 0.012(3) 0.017(2) 0.009(2) 0.009(2) 0.007(2)
C5 0.017(2) 0.017(2) 0.0142(19) 0.0021(17) 0.0053(18) -0.0011(18)
O3 0.0168(17) 0.0185(14) 0.0179(14) 0.0062(13) 0.0073(13) 0.0039(13)
C50 0.016(3) 0.021(2) 0.015(2) -0.0007(18) 0.0001(19) 0.0025(19)
C7 0.020(3) 0.021(2) 0.016(2) 0.0043(19) 0.009(2) 0.002(2)
O6 0.0122(17) 0.0159(14) 0.0194(14) 0.0062(13) 0.0025(13) 0.0024(12)
C51 0.016(3) 0.025(2) 0.011(2) 0.0018(18) 0.001(2) 0.006(2)
C30 0.024(3) 0.0125(19) 0.023(2) 0.0062(18) 0.010(2) 0.0003(19)
C21 0.017(3) 0.023(2) 0.023(2) 0.0099(19) 0.008(2) -0.0002(19)
C29 0.022(3) 0.0138(19) 0.022(2) 0.0081(18) 0.009(2) 0.0020(18)
C4 0.015(2) 0.022(2) 0.0117(18) 0.0049(17) 0.0026(18) 0.0057(18)
C9 0.029(3) 0.016(2) 0.020(2) 0.0019(19) 0.011(2) 0.003(2)
C12 0.022(3) 0.024(2) 0.034(3) 0.017(2) 0.012(2) 0.009(2)
C42 0.012(2) 0.0111(18) 0.0165(19) 0.0069(17) -0.0015(18) 0.0027(17)
C56 0.027(4) 0.036(3) 0.026(3) 0.013(3) 0.007(3) 0.015(3)
F12A 0.0117(14) 0.0387(15) 0.0293(14) 0.0116(13) 0.0042(12) 0.0012(12)
C3 0.018(3) 0.019(2) 0.015(2) 0.0006(19) 0.009(2) -0.001(2)
C10 0.029(3) 0.021(2) 0.016(2) 0.0000(18) 0.012(2) -0.006(2)
N1 0.017(2) 0.0158(16) 0.0079(15) 0.0045(14) 0.0005(15) 0.0051(15)
O4 0.0217(18) 0.0205(15) 0.0189(15) 0.0065(13) 0.0118(14) 0.0054(13)
C37 0.018(3) 0.044(3) 0.020(2) 0.004(2) 0.005(2) 0.009(2)
F1B 0.061(2) 0.0258(14) 0.0479(18) 0.0067(14) 0.0429(18) 0.0163(14)
C2 0.014(2) 0.015(2) 0.012(2) -0.0002(19) 0.0018(19) 0.004(2)
C41 0.027(3) 0.022(2) 0.017(2) 0.0015(19) -0.003(2) 0.004(2)
O9 0.0142(17) 0.0189(14) 0.0245(15) 0.0078(13) 0.0024(14) 0.0006(13)
C15 0.019(3) 0.0129(18) 0.0146(19) 0.0026(17) 0.0055(19) 0.0020(17)
C47 0.017(2) 0.0152(19) 0.017(2) 0.0091(17) 0.0072(19) 0.0073(18)
C19 0.021(3) 0.024(2) 0.032(2) 0.013(2) 0.012(2) 0.010(2)
C8 0.020(3) 0.026(2) 0.016(2) -0.0001(19) 0.008(2) -0.003(2)
C54 0.025(3) 0.045(3) 0.019(2) 0.011(2) 0.006(2) 0.003(2)
C27 0.016(2) 0.0127(18) 0.0136(19) 0.0015(16) 0.0064(18) 0.0008(17)
C53 0.015(3) 0.031(3) 0.016(2) 0.004(2) 0.003(2) 0.001(2)
C43 0.013(2) 0.0127(18) 0.0169(19) 0.0084(17) 0.0026(18) 0.0017(17)
C39 0.010(3) 0.031(3) 0.012(2) 0.002(2) -0.001(2) 0.006(2)
C34 0.025(4) 0.068(5) 0.025(3) 0.031(4) 0.005(3) -0.002(4)
C6 0.021(3) 0.022(2) 0.0142(19) 0.0008(18) 0.0046(19) 0.0022(19)
C36 0.031(3) 0.034(3) 0.028(3) 0.016(2) 0.009(2) 0.006(2)
C52 0.016(3) 0.040(3) 0.022(2) 0.009(2) 0.005(2) 0.009(2)
C31 0.015(2) 0.019(2) 0.025(2) 0.0043(19) 0.006(2) 0.0006(18)
C14 0.015(2) 0.0148(19) 0.022(2) 0.0075(18) 0.0066(19) 0.0058(17)
F12B 0.0238(18) 0.0462(17) 0.069(2) 0.0413(17) 0.0180(17) 0.0183(14)
C38 0.018(3) 0.035(3) 0.017(2) 0.009(2) 0.004(2) 0.007(2)
O10 0.0146(17) 0.0148(13) 0.0155(13) 0.0065(12) 0.0047(13) 0.0005(12)
C25 0.017(3) 0.018(2) 0.033(2) 0.008(2) 0.009(2) 0.0030(19)
C1 0.023(3) 0.023(2) 0.031(2) 0.004(2) 0.015(2) 0.004(2)
C28 0.012(2) 0.021(2) 0.025(2) 0.0054(19) 0.009(2) 0.0000(18)
C35 0.025(3) 0.064(4) 0.020(2) 0.013(3) 0.010(2) 0.005(3)
O1 0.0165(18) 0.0212(15) 0.0207(15) 0.0047(13) -0.0018(14) 0.0014(13)
C24 0.015(3) 0.019(2) 0.029(2) 0.003(2) 0.006(2) -0.0006(19)
C33 0.019(3) 0.020(2) 0.031(2) 0.003(2) 0.007(2) 0.008(2)
C17 0.025(3) 0.023(2) 0.029(2) 0.011(2) 0.015(2) 0.010(2)
C11 0.056(4) 0.030(3) 0.040(3) 0.003(2) 0.035(3) -0.008(3)
C20 0.014(3) 0.022(2) 0.033(3) 0.010(2) 0.010(2) 0.008(2)
C22 0.036(3) 0.031(2) 0.036(3) 0.022(2) 0.022(2) 0.010(2)
C49 0.023(3) 0.036(3) 0.018(2) -0.003(2) 0.001(2) 0.010(2)
C26 0.016(2) 0.018(2) 0.0126(18) 0.0033(17) 0.0066(18) 0.0028(18)
C13 0.013(2) 0.017(2) 0.0149(19) 0.0006(17) 0.0040(18) 0.0040(17)
C46 0.020(3) 0.022(2) 0.025(2) 0.0088(19) 0.012(2) 0.0086(19)
C16 0.014(2) 0.0164(19) 0.0156(19) 0.0053(17) 0.0042(18) 0.0002(17)
C18 0.015(3) 0.019(2) 0.021(2) 0.010(2) 0.004(2) 0.003(2)
C44 0.007(3) 0.026(3) 0.028(3) 0.011(3) 0.001(2) -0.001(2)
C55 0.024(3) 0.040(3) 0.022(2) 0.006(2) 0.007(2) 0.016(2)
C23 0.035(4) 0.034(3) 0.062(5) 0.017(4) 0.004(4) 0.009(3)
 
_geom_special_details
;
 All esds (except the esd in the dihedral angle between two l.s. planes)
 are estimated using the full covariance matrix.  The cell esds are taken
 into account individually in the estimation of esds in distances, angles
 and torsion angles; correlations between esds in cell parameters are only
 used when they are defined by crystal symmetry.  An approximate (isotropic)
 treatment of cell esds is used for estimating esds involving l.s. planes.
;
 
loop_
 _geom_bond_atom_site_label_1
 _geom_bond_atom_site_label_2
 _geom_bond_distance
 _geom_bond_site_symmetry_2
 _geom_bond_publ_flag
F23A C23 1.403(10) . ?
F23B C23 1.294(11) . ?
F23C C23 1.327(9) . ?
F23D C23 1.247(11) . ?
F23E C23 1.338(14) . ?
F23F C23 1.422(12) . ?
Eu1 O6 2.368(3) . ?
Eu1 O4 2.392(3) . ?
Eu1 O7 2.393(3) . ?
Eu1 O10 2.401(3) . ?
Eu1 O9 2.422(3) . ?
Eu1 O3 2.456(3) . ?
Eu1 N1 2.614(4) . ?
Eu1 N3 2.644(4) . ?
Eu1 N2 2.711(4) . ?
O11 C32 1.380(6) . ?
O11 C33 1.419(6) . ?
F12C C12 1.351(5) . ?
F1A C1 1.350(5) . ?
O2 C48 1.350(5) . ?
O2 C49 1.462(6) . ?
C45 C44 1.367(7) . ?
C45 C46 1.399(7) . ?
C45 H45 0.9500 . ?
N3 C48 1.286(6) . ?
N3 C50 1.499(5) . ?
O5 C10 1.381(6) . ?
O5 C11 1.447(6) . ?
N2 C47 1.343(5) . ?
N2 C43 1.344(5) . ?
O7 C15 1.269(5) . ?
C40 N1 1.486(5) . ?
C40 C39 1.521(7) . ?
C40 C41 1.531(6) . ?
C40 H40 1.0000 . ?
F1C C1 1.342(6) . ?
O8 C21 1.371(6) . ?
O8 C22 1.417(6) . ?
C32 C31 1.381(7) . ?
C32 C30 1.406(7) . ?
C48 C47 1.476(7) . ?
C5 C6 1.399(6) . ?
C5 C7 1.400(6) . ?
C5 C4 1.484(6) . ?
O3 C2 1.280(6) . ?
C50 C51 1.511(6) . ?
C50 C49 1.561(6) . ?
C50 H50 1.0000 . ?
C7 C9 1.372(7) . ?
C7 H7 0.9500 . ?
O6 C13 1.266(5) . ?
C51 C53 1.379(7) . ?
C51 C52 1.398(7) . ?
C30 C28 1.373(6) . ?
C30 H30 0.9500 . ?
C21 C20 1.390(7) . ?
C21 C19 1.399(6) . ?
C29 C31 1.391(6) . ?
C29 C27 1.394(6) . ?
C29 H29 0.9500 . ?
C4 O4 1.269(5) . ?
C4 C3 1.424(6) . ?
C9 C10 1.405(7) . ?
C9 H9 0.9500 . ?
C12 F12B 1.345(6) . ?
C12 F12A 1.347(5) . ?
C12 C13 1.538(6) . ?
C42 N1 1.274(6) . ?
C42 O1 1.357(5) . ?
C42 C43 1.486(6) . ?
C56 C55 1.368(9) . ?
C56 C54 1.385(9) . ?
C56 H56 0.9500 . ?
C3 C2 1.355(7) . ?
C3 H3 0.9500 . ?
C10 C8 1.384(7) . ?
C37 C35 1.381(7) . ?
C37 C39 1.409(6) . ?
C37 H37 0.9500 . ?
F1B C1 1.349(5) . ?
C2 C1 1.547(6) . ?
C41 O1 1.471(5) . ?
C41 H41A 0.9900 . ?
C41 H41B 0.9900 . ?
O9 C24 1.257(5) . ?
C15 C14 1.427(6) . ?
C15 C16 1.498(6) . ?
C47 C46 1.387(6) . ?
C19 C17 1.384(7) . ?
C19 H19 0.9500 . ?
C8 C6 1.382(6) . ?
C8 H8 0.9500 . ?
C54 C52 1.384(7) . ?
C54 H54 0.9500 . ?
C27 C28 1.403(6) . ?
C27 C26 1.493(6) . ?
C53 C55 1.398(7) . ?
C53 H53 0.9500 . ?
C43 C44 1.388(7) . ?
C39 C38 1.384(7) . ?
C34 C36 1.388(8) . ?
C34 C35 1.393(10) . ?
C34 H34 0.9500 . ?
C6 H6 0.9500 . ?
C36 C38 1.401(7) . ?
C36 H36 0.9500 . ?
C52 H52 0.9500 . ?
C31 H31 0.9500 . ?
C14 C13 1.374(6) . ?
C14 H14 0.9500 . ?
C38 H38 0.9500 . ?
O10 C26 1.258(5) . ?
C25 C24 1.389(6) . ?
C25 C26 1.418(6) . ?
C25 H25 0.9500 . ?
C28 H28 0.9500 . ?
C35 H35 0.9500 . ?
C24 C23 1.555(9) . ?
C33 H33A 0.9800 . ?
C33 H33B 0.9800 . ?
C33 H33C 0.9800 . ?
C17 C16 1.386(6) . ?
C17 H17 0.9500 . ?
C11 H11A 0.9800 . ?
C11 H11B 0.9800 . ?
C11 H11C 0.9800 . ?
C20 C18 1.387(7) . ?
C20 H20 0.9500 . ?
C22 H22A 0.9800 . ?
C22 H22B 0.9800 . ?
C22 H22C 0.9800 . ?
C49 H49A 0.9900 . ?
C49 H49B 0.9900 . ?
C46 H46 0.9500 . ?
C16 C18 1.392(6) . ?
C18 H18 0.9500 . ?
C44 H44 0.9500 . ?
C55 H55 0.9500 . ?
 
loop_
 _geom_angle_atom_site_label_1
 _geom_angle_atom_site_label_2
 _geom_angle_atom_site_label_3
 _geom_angle
 _geom_angle_site_symmetry_1
 _geom_angle_site_symmetry_3
 _geom_angle_publ_flag
O6 Eu1 O4 99.51(11) . . ?
O6 Eu1 O7 73.39(11) . . ?
O4 Eu1 O7 148.75(9) . . ?
O6 Eu1 O10 141.71(9) . . ?
O4 Eu1 O10 73.06(10) . . ?
O7 Eu1 O10 130.99(10) . . ?
O6 Eu1 O9 69.97(11) . . ?
O4 Eu1 O9 70.92(11) . . ?
O7 Eu1 O9 130.25(11) . . ?
O10 Eu1 O9 72.17(11) . . ?
O6 Eu1 O3 71.53(10) . . ?
O4 Eu1 O3 69.67(11) . . ?
O7 Eu1 O3 79.32(11) . . ?
O10 Eu1 O3 134.00(10) . . ?
O9 Eu1 O3 117.87(10) . . ?
O6 Eu1 N1 137.84(10) . . ?
O4 Eu1 N1 82.57(12) . . ?
O7 Eu1 N1 83.32(11) . . ?
O10 Eu1 N1 79.52(10) . . ?
O9 Eu1 N1 145.61(11) . . ?
O3 Eu1 N1 69.91(10) . . ?
O6 Eu1 N3 85.06(11) . . ?
O4 Eu1 N3 136.69(11) . . ?
O7 Eu1 N3 73.97(11) . . ?
O10 Eu1 N3 77.10(10) . . ?
O9 Eu1 N3 70.47(11) . . ?
O3 Eu1 N3 148.58(10) . . ?
N1 Eu1 N3 121.91(11) . . ?
O6 Eu1 N2 133.56(11) . . ?
O4 Eu1 N2 126.86(11) . . ?
O7 Eu1 N2 67.83(10) . . ?
O10 Eu1 N2 63.63(10) . . ?
O9 Eu1 N2 119.07(10) . . ?
O3 Eu1 N2 122.90(10) . . ?
N1 Eu1 N2 61.23(11) . . ?
N3 Eu1 N2 60.71(10) . . ?
C32 O11 C33 117.5(4) . . ?
C48 O2 C49 105.1(3) . . ?
C44 C45 C46 119.1(4) . . ?
C44 C45 H45 120.4 . . ?
C46 C45 H45 120.4 . . ?
C48 N3 C50 106.7(4) . . ?
C48 N3 Eu1 120.0(3) . . ?
C50 N3 Eu1 132.7(3) . . ?
C10 O5 C11 116.6(4) . . ?
C47 N2 C43 117.2(4) . . ?
C47 N2 Eu1 121.5(3) . . ?
C43 N2 Eu1 121.0(3) . . ?
C15 O7 Eu1 136.3(3) . . ?
N1 C40 C39 110.9(3) . . ?
N1 C40 C41 102.3(3) . . ?
C39 C40 C41 113.2(4) . . ?
N1 C40 H40 110.0 . . ?
C39 C40 H40 110.0 . . ?
C41 C40 H40 110.0 . . ?
C21 O8 C22 117.2(4) . . ?
O11 C32 C31 124.9(5) . . ?
O11 C32 C30 114.8(4) . . ?
C31 C32 C30 120.3(4) . . ?
N3 C48 O2 119.2(4) . . ?
N3 C48 C47 123.1(4) . . ?
O2 C48 C47 117.8(4) . . ?
C6 C5 C7 117.8(4) . . ?
C6 C5 C4 122.9(4) . . ?
C7 C5 C4 119.3(4) . . ?
C2 O3 Eu1 131.5(3) . . ?
N3 C50 C51 110.0(3) . . ?
N3 C50 C49 102.0(3) . . ?
C51 C50 C49 114.2(4) . . ?
N3 C50 H50 110.1 . . ?
C51 C50 H50 110.1 . . ?
C49 C50 H50 110.1 . . ?
C9 C7 C5 121.1(4) . . ?
C9 C7 H7 119.5 . . ?
C5 C7 H7 119.5 . . ?
C13 O6 Eu1 131.8(3) . . ?
C53 C51 C52 119.3(5) . . ?
C53 C51 C50 121.0(5) . . ?
C52 C51 C50 119.7(5) . . ?
C28 C30 C32 119.7(4) . . ?
C28 C30 H30 120.1 . . ?
C32 C30 H30 120.1 . . ?
O8 C21 C20 115.6(4) . . ?
O8 C21 C19 124.3(4) . . ?
C20 C21 C19 120.1(5) . . ?
C31 C29 C27 121.5(4) . . ?
C31 C29 H29 119.3 . . ?
C27 C29 H29 119.3 . . ?
O4 C4 C3 121.8(4) . . ?
O4 C4 C5 117.4(4) . . ?
C3 C4 C5 120.8(4) . . ?
C7 C9 C10 119.7(5) . . ?
C7 C9 H9 120.2 . . ?
C10 C9 H9 120.2 . . ?
F12B C12 F12A 105.8(4) . . ?
F12B C12 F12C 107.4(3) . . ?
F12A C12 F12C 105.8(4) . . ?
F12B C12 C13 114.3(4) . . ?
F12A C12 C13 112.6(3) . . ?
F12C C12 C13 110.3(4) . . ?
N1 C42 O1 119.4(4) . . ?
N1 C42 C43 123.1(4) . . ?
O1 C42 C43 117.4(4) . . ?
C55 C56 C54 121.9(7) . . ?
C55 C56 H56 119.0 . . ?
C54 C56 H56 119.0 . . ?
C2 C3 C4 122.8(4) . . ?
C2 C3 H3 118.6 . . ?
C4 C3 H3 118.6 . . ?
O5 C10 C8 125.1(4) . . ?
O5 C10 C9 114.2(4) . . ?
C8 C10 C9 120.7(4) . . ?
C42 N1 C40 105.6(4) . . ?
C42 N1 Eu1 121.3(3) . . ?
C40 N1 Eu1 133.1(3) . . ?
C4 O4 Eu1 138.3(3) . . ?
C35 C37 C39 120.6(5) . . ?
C35 C37 H37 119.7 . . ?
C39 C37 H37 119.7 . . ?
O3 C2 C3 130.1(4) . . ?
O3 C2 C1 111.5(4) . . ?
C3 C2 C1 118.4(4) . . ?
O1 C41 C40 103.5(3) . . ?
O1 C41 H41A 111.1 . . ?
C40 C41 H41A 111.1 . . ?
O1 C41 H41B 111.1 . . ?
C40 C41 H41B 111.1 . . ?
H41A C41 H41B 109.0 . . ?
C24 O9 Eu1 131.9(3) . . ?
O7 C15 C14 123.3(4) . . ?
O7 C15 C16 117.7(4) . . ?
C14 C15 C16 118.9(4) . . ?
N2 C47 C46 123.3(4) . . ?
N2 C47 C48 112.9(4) . . ?
C46 C47 C48 123.8(4) . . ?
C17 C19 C21 119.0(4) . . ?
C17 C19 H19 120.5 . . ?
C21 C19 H19 120.5 . . ?
C6 C8 C10 118.5(4) . . ?
C6 C8 H8 120.7 . . ?
C10 C8 H8 120.7 . . ?
C52 C54 C56 118.1(6) . . ?
C52 C54 H54 120.9 . . ?
C56 C54 H54 120.9 . . ?
C29 C27 C28 118.2(4) . . ?
C29 C27 C26 119.5(4) . . ?
C28 C27 C26 122.3(4) . . ?
C51 C53 C55 120.0(5) . . ?
C51 C53 H53 120.0 . . ?
C55 C53 H53 120.0 . . ?
N2 C43 C44 123.1(4) . . ?
N2 C43 C42 112.9(4) . . ?
C44 C43 C42 123.9(4) . . ?
C38 C39 C37 118.7(5) . . ?
C38 C39 C40 122.7(4) . . ?
C37 C39 C40 118.5(4) . . ?
C36 C34 C35 119.0(7) . . ?
C36 C34 H34 120.5 . . ?
C35 C34 H34 120.5 . . ?
C8 C6 C5 122.2(4) . . ?
C8 C6 H6 118.9 . . ?
C5 C6 H6 118.9 . . ?
C34 C36 C38 120.6(6) . . ?
C34 C36 H36 119.7 . . ?
C38 C36 H36 119.7 . . ?
C54 C52 C51 121.2(5) . . ?
C54 C52 H52 119.4 . . ?
C51 C52 H52 119.4 . . ?
C32 C31 C29 119.2(4) . . ?
C32 C31 H31 120.4 . . ?
C29 C31 H31 120.4 . . ?
C13 C14 C15 123.0(4) . . ?
C13 C14 H14 118.5 . . ?
C15 C14 H14 118.5 . . ?
C39 C38 C36 120.4(4) . . ?
C39 C38 H38 119.8 . . ?
C36 C38 H38 119.8 . . ?
C26 O10 Eu1 137.5(3) . . ?
C24 C25 C26 122.9(4) . . ?
C24 C25 H25 118.5 . . ?
C26 C25 H25 118.5 . . ?
F1C C1 F1B 106.1(4) . . ?
F1C C1 F1A 106.4(4) . . ?
F1B C1 F1A 106.9(4) . . ?
F1C C1 C2 111.9(4) . . ?
F1B C1 C2 114.0(4) . . ?
F1A C1 C2 111.1(4) . . ?
C30 C28 C27 121.0(4) . . ?
C30 C28 H28 119.5 . . ?
C27 C28 H28 119.5 . . ?
C37 C35 C34 120.7(5) . . ?
C37 C35 H35 119.7 . . ?
C34 C35 H35 119.7 . . ?
C42 O1 C41 103.1(3) . . ?
O9 C24 C25 130.4(4) . . ?
O9 C24 C23 112.7(4) . . ?
C25 C24 C23 116.9(4) . . ?
O11 C33 H33A 109.5 . . ?
O11 C33 H33B 109.5 . . ?
H33A C33 H33B 109.5 . . ?
O11 C33 H33C 109.5 . . ?
H33A C33 H33C 109.5 . . ?
H33B C33 H33C 109.5 . . ?
C19 C17 C16 122.0(4) . . ?
C19 C17 H17 119.0 . . ?
C16 C17 H17 119.0 . . ?
O5 C11 H11A 109.5 . . ?
O5 C11 H11B 109.5 . . ?
H11A C11 H11B 109.5 . . ?
O5 C11 H11C 109.5 . . ?
H11A C11 H11C 109.5 . . ?
H11B C11 H11C 109.5 . . ?
C18 C20 C21 119.2(5) . . ?
C18 C20 H20 120.4 . . ?
C21 C20 H20 120.4 . . ?
O8 C22 H22A 109.5 . . ?
O8 C22 H22B 109.5 . . ?
H22A C22 H22B 109.5 . . ?
O8 C22 H22C 109.5 . . ?
H22A C22 H22C 109.5 . . ?
H22B C22 H22C 109.5 . . ?
O2 C49 C50 104.6(3) . . ?
O2 C49 H49A 110.8 . . ?
C50 C49 H49A 110.8 . . ?
O2 C49 H49B 110.8 . . ?
C50 C49 H49B 110.8 . . ?
H49A C49 H49B 108.9 . . ?
O10 C26 C25 123.8(4) . . ?
O10 C26 C27 117.6(4) . . ?
C25 C26 C27 118.5(4) . . ?
O6 C13 C14 130.4(4) . . ?
O6 C13 C12 113.0(4) . . ?
C14 C13 C12 116.6(4) . . ?
C47 C46 C45 118.1(4) . . ?
C47 C46 H46 120.9 . . ?
C45 C46 H46 120.9 . . ?
C17 C16 C18 117.9(4) . . ?
C17 C16 C15 122.9(4) . . ?
C18 C16 C15 119.0(4) . . ?
C20 C18 C16 121.7(4) . . ?
C20 C18 H18 119.2 . . ?
C16 C18 H18 119.2 . . ?
C45 C44 C43 119.0(5) . . ?
C45 C44 H44 120.5 . . ?
C43 C44 H44 120.5 . . ?
C56 C55 C53 119.5(5) . . ?
C56 C55 H55 120.2 . . ?
C53 C55 H55 120.2 . . ?
F23B C23 F23C 113.8(7) . . ?
F23D C23 F23E 109.2(10) . . ?
F23B C23 F23A 106.0(8) . . ?
F23C C23 F23A 99.9(7) . . ?
F23D C23 F23F 100.4(9) . . ?
F23E C23 F23F 107.1(9) . . ?
F23D C23 C24 120.1(7) . . ?
F23B C23 C24 117.1(7) . . ?
F23C C23 C24 112.9(6) . . ?
F23E C23 C24 113.1(9) . . ?
F23A C23 C24 105.0(6) . . ?
F23F C23 C24 105.3(6) . . ?
 
_refine_diff_density_max    0.857
_refine_diff_density_min   -0.657
_refine_diff_density_rms    0.073

_shelx_res_file
;
TITL PhEuOMe_0m_b.res in P1
    PhEuOMe_0m_b.res
    created by SHELXL-2016/6 at 18:58:45 on 04-Sep-2020
CELL  0.71073  10.3965  11.1637  12.7299  100.881  109.334   97.095
ZERR    1.000   0.0066   0.0072   0.0078    0.010    0.009    0.012
LATT -1
SFAC C  H  Eu F  N  O
UNIT 56  43  1  9  3  11
L.S. 75
ACTA
BOND $H
FMAP 2
PLAN 1
SADI F23A F23D F23B F23E F23C F23F
SADI C23 F23D C23 F23E C23 F23F
SADI C23 F23A C23 F23B C23 F23C
EADP F23A F23D F23B F23E F23C F23F
SADI 0.0200  F23D C23  F23E C23  F23F C23
SADI 0.0200  F23A C23  F23B C23  F23C C23
ISOR 0.005 F23A F23B F23C
TEMP -173
WGHT    0.000000
FVAR       0.52753   0.57434
PART 1
F23A  4    0.902849    0.556842    0.614182    21.00000    0.02466    0.04380 =
         0.10226    0.02342   -0.00863   -0.00229
F23B  4    0.848040    0.716071    0.701509    21.00000    0.02466    0.04380 =
         0.10226    0.02342   -0.00863   -0.00229
F23C  4    0.895754    0.557761    0.776543    21.00000    0.02466    0.04380 =
         0.10226    0.02342   -0.00863   -0.00229
PART 2
F23D  4    0.929485    0.545962    0.683034   -21.00000    0.02466    0.04380 =
         0.10226    0.02342   -0.00863   -0.00229
F23E  4    0.849583    0.708243    0.662843   -21.00000    0.02466    0.04380 =
         0.10226    0.02342   -0.00863   -0.00229
F23F  4    0.848425    0.616345    0.802844   -21.00000    0.02466    0.04380 =
         0.10226    0.02342   -0.00863   -0.00229
PART 0
EU1   3    0.470009    0.234335    0.530949    11.00000    0.01036    0.01289 =
         0.01160    0.00476    0.00360    0.00252
O11   6    0.068557    0.862834    0.399097    11.00000    0.02934    0.02092 =
         0.03315    0.01338    0.01039    0.01161
F12C  4    0.871778    0.011630    0.612530    11.00000    0.02810    0.04461 =
         0.04485    0.00559    0.02342    0.01473
F1A   4    0.430825   -0.158108    0.221477    11.00000    0.03423    0.02563 =
         0.04394   -0.01227    0.01235   -0.00606
O2    6    0.380844    0.443139    0.853248    11.00000    0.02273    0.02826 =
         0.01473    0.00119    0.00510    0.01076
C45   1   -0.020046    0.288434    0.592699    11.00000    0.01430    0.02742 =
         0.02984    0.01553    0.01242    0.00528
AFIX  43
H45   2   -0.104979    0.299376    0.602349    11.00000   -1.20000
AFIX   0
N3    5    0.479204    0.339267    0.738403    11.00000    0.01254    0.01763 =
         0.01204    0.00373    0.00088    0.00397
O5    6    0.831317    0.636100    0.151393    11.00000    0.04526    0.02758 =
         0.03646    0.00931    0.02916   -0.00175
N2    5    0.228948    0.253159    0.565611    11.00000    0.01103    0.01557 =
         0.01531    0.00742    0.00388    0.00303
O7    6    0.394718    0.068276    0.604967    11.00000    0.01047    0.01780 =
         0.01986    0.00772    0.00495    0.00344
C40   1    0.199455    0.082570    0.235401    11.00000    0.01978    0.02145 =
         0.01152    0.00050   -0.00021    0.00772
AFIX  13
H40   2    0.261082    0.022305    0.226851    11.00000   -1.20000
AFIX   0
F1C   4    0.621360   -0.146524    0.362117    11.00000    0.03809    0.02421 =
         0.04573    0.01584    0.02317    0.01608
O8    6    0.155858   -0.229934    0.898114    11.00000    0.02706    0.02866 =
         0.03576    0.01853    0.01931    0.00756
C32   1    0.147827    0.773836    0.421850    11.00000    0.02064    0.01420 =
         0.02400    0.01034    0.00917    0.01067
C48   1    0.369030    0.368202    0.752568    11.00000    0.02287    0.01171 =
         0.01686    0.00923    0.00923    0.00678
C5    1    0.671441    0.359403    0.278881    11.00000    0.01674    0.01704 =
         0.01415    0.00214    0.00535   -0.00106
O3    6    0.494731    0.054067    0.400192    11.00000    0.01683    0.01854 =
         0.01789    0.00618    0.00735    0.00394
C50   1    0.596920    0.391981    0.851240    11.00000    0.01566    0.02145 =
         0.01482   -0.00067    0.00015    0.00247
AFIX  13
H50   2    0.676372    0.440958    0.839847    11.00000   -1.20000
AFIX   0
C7    1    0.620072    0.469069    0.273075    11.00000    0.02017    0.02124 =
         0.01618    0.00429    0.00903    0.00191
AFIX  43
H7    2    0.545671    0.481759    0.298771    11.00000   -1.20000
AFIX   0
O6    6    0.672110    0.165094    0.629332    11.00000    0.01224    0.01590 =
         0.01941    0.00615    0.00254    0.00237
C51   1    0.643506    0.288062    0.905845    11.00000    0.01649    0.02525 =
         0.01131    0.00183    0.00081    0.00568
C30   1    0.279889    0.799907    0.414323    11.00000    0.02441    0.01252 =
         0.02253    0.00621    0.00950    0.00030
AFIX  43
H30   2    0.305706    0.871012    0.389340    11.00000   -1.20000
AFIX   0
C21   1    0.226154   -0.187759    0.833943    11.00000    0.01656    0.02254 =
         0.02266    0.00994    0.00752   -0.00024
C29   1    0.200742    0.588675    0.480319    11.00000    0.02191    0.01383 =
         0.02186    0.00810    0.00947    0.00204
AFIX  43
H29   2    0.172128    0.514234    0.499511    11.00000   -1.20000
AFIX   0
C4    1    0.606042    0.263642    0.322274    11.00000    0.01455    0.02237 =
         0.01168    0.00487    0.00256    0.00566
C9    1    0.675400    0.558515    0.230893    11.00000    0.02859    0.01556 =
         0.02008    0.00190    0.01134    0.00326
AFIX  43
H9    2    0.638016    0.631586    0.225715    11.00000   -1.20000
AFIX   0
C12   1    0.839084    0.050759    0.705801    11.00000    0.02164    0.02395 =
         0.03403    0.01692    0.01198    0.00917
C42   1    0.118218    0.139805    0.372394    11.00000    0.01207    0.01108 =
         0.01649    0.00685   -0.00151    0.00267
C56   1    0.724130    0.096734    1.005133    11.00000    0.02720    0.03625 =
         0.02564    0.01252    0.00737    0.01535
AFIX  43
H56   2    0.752586    0.031308    1.039647    11.00000   -1.20000
AFIX   0
F12A  4    0.932005    0.156722    0.767449    11.00000    0.01170    0.03866 =
         0.02934    0.01162    0.00419    0.00117
C3    1    0.617258    0.136892    0.292346    11.00000    0.01775    0.01910 =
         0.01469    0.00058    0.00909   -0.00091
AFIX  43
H3    2    0.668167    0.114869    0.244401    11.00000   -1.20000
AFIX   0
C10   1    0.787669    0.541502    0.195378    11.00000    0.02930    0.02111 =
         0.01562   -0.00004    0.01200   -0.00606
N1    5    0.234469    0.141499    0.358917    11.00000    0.01710    0.01579 =
         0.00786    0.00447    0.00053    0.00514
O4    6    0.539237    0.299213    0.385666    11.00000    0.02166    0.02053 =
         0.01889    0.00648    0.01178    0.00543
C37   1    0.214649    0.141346    0.057699    11.00000    0.01789    0.04438 =
         0.01995    0.00388    0.00465    0.00888
AFIX  43
H37   2    0.213457    0.056358    0.027867    11.00000   -1.20000
AFIX   0
F1B   4    0.630483   -0.103831    0.206609    11.00000    0.06133    0.02579 =
         0.04794    0.00674    0.04285    0.01627
C2    1    0.558378    0.046352    0.329368    11.00000    0.01416    0.01534 =
         0.01183   -0.00022    0.00183    0.00388
C41   1    0.049432    0.012607    0.199283    11.00000    0.02651    0.02151 =
         0.01708    0.00152   -0.00254    0.00385
AFIX  23
H41A  2   -0.006624    0.015114    0.120199    11.00000   -1.20000
H41B  2    0.046386   -0.075317    0.203409    11.00000   -1.20000
AFIX   0
O9    6    0.665672    0.408408    0.620910    11.00000    0.01417    0.01893 =
         0.02453    0.00779    0.00242    0.00063
C15   1    0.451874   -0.005171    0.661906    11.00000    0.01939    0.01294 =
         0.01463    0.00255    0.00553    0.00201
C47   1    0.228199    0.320759    0.664492    11.00000    0.01655    0.01517 =
         0.01737    0.00910    0.00718    0.00725
C19   1    0.338270   -0.234281    0.816292    11.00000    0.02088    0.02376 =
         0.03176    0.01279    0.01177    0.01043
AFIX  43
H19   2    0.366620   -0.303189    0.844950    11.00000   -1.20000
AFIX   0
C8    1    0.843931    0.436056    0.203674    11.00000    0.01980    0.02648 =
         0.01567   -0.00009    0.00843   -0.00339
AFIX  43
H8    2    0.922204    0.426013    0.182600    11.00000   -1.20000
AFIX   0
C54   1    0.588656    0.113652    0.982273    11.00000    0.02473    0.04462 =
         0.01928    0.01106    0.00602    0.00285
AFIX  43
H54   2    0.524276    0.060345    0.999797    11.00000   -1.20000
AFIX   0
C27   1    0.334455    0.615674    0.478609    11.00000    0.01621    0.01269 =
         0.01357    0.00148    0.00643    0.00079
C53   1    0.777298    0.268066    0.928646    11.00000    0.01522    0.03084 =
         0.01581    0.00395    0.00270    0.00133
AFIX  43
H53   2    0.841676    0.319874    0.909843    11.00000   -1.20000
AFIX   0
C43   1    0.105160    0.204658    0.480501    11.00000    0.01296    0.01270 =
         0.01690    0.00841    0.00264    0.00170
C39   1    0.213951    0.180413    0.169363    11.00000    0.01019    0.03084 =
         0.01241    0.00235   -0.00067    0.00570
C34   1    0.223287    0.351213    0.034508    11.00000    0.02498    0.06838 =
         0.02507    0.03116    0.00546   -0.00245
AFIX  43
H34   2    0.227208    0.409207   -0.010745    11.00000   -1.20000
AFIX   0
C6    1    0.783672    0.345683    0.243312    11.00000    0.02131    0.02224 =
         0.01423    0.00084    0.00457    0.00224
AFIX  43
H6    2    0.819685    0.271725    0.246516    11.00000   -1.20000
AFIX   0
C36   1    0.223680    0.390451    0.144822    11.00000    0.03101    0.03374 =
         0.02764    0.01617    0.00860    0.00598
AFIX  43
H36   2    0.227354    0.475911    0.175070    11.00000   -1.20000
AFIX   0
C52   1    0.549724    0.210359    0.933202    11.00000    0.01587    0.04002 =
         0.02206    0.00913    0.00524    0.00884
AFIX  43
H52   2    0.457643    0.224194    0.917832    11.00000   -1.20000
AFIX   0
C31   1    0.108254    0.668343    0.454538    11.00000    0.01480    0.01925 =
         0.02462    0.00431    0.00635    0.00059
AFIX  43
H31   2    0.018941    0.650400    0.459358    11.00000   -1.20000
AFIX   0
C14   1    0.593988   -0.014399    0.686484    11.00000    0.01472    0.01481 =
         0.02195    0.00749    0.00658    0.00584
AFIX  43
H14   2    0.624968   -0.081953    0.716189    11.00000   -1.20000
AFIX   0
F12B  4    0.865926   -0.032275    0.770254    11.00000    0.02378    0.04622 =
         0.06907    0.04127    0.01796    0.01833
C38   1    0.218710    0.305182    0.211976    11.00000    0.01824    0.03512 =
         0.01745    0.00940    0.00379    0.00681
AFIX  43
H38   2    0.218604    0.333165    0.287203    11.00000   -1.20000
AFIX   0
O10   6    0.384333    0.420982    0.505198    11.00000    0.01462    0.01479 =
         0.01554    0.00654    0.00474    0.00049
C25   1    0.578116    0.587136    0.570362    11.00000    0.01659    0.01823 =
         0.03260    0.00805    0.00855    0.00299
AFIX  43
H25   2    0.607748    0.672025    0.573102    11.00000   -1.20000
AFIX   0
C1    1    0.561053   -0.090467    0.279464    11.00000    0.02340    0.02336 =
         0.03051    0.00404    0.01489    0.00382
C28   1    0.371389    0.722160    0.443235    11.00000    0.01153    0.02052 =
         0.02479    0.00541    0.00873   -0.00005
AFIX  43
H28   2    0.461048    0.740790    0.439212    11.00000   -1.20000
AFIX   0
C35   1    0.217050    0.225424   -0.008787    11.00000    0.02503    0.06436 =
         0.01956    0.01322    0.01037    0.00475
AFIX  43
H35   2    0.214422    0.197225   -0.084842    11.00000   -1.20000
AFIX   0
O1    6   -0.001070    0.080749    0.283373    11.00000    0.01651    0.02124 =
         0.02070    0.00468   -0.00180    0.00141
C24   1    0.677655    0.521269    0.618929    11.00000    0.01454    0.01922 =
         0.02900    0.00327    0.00601   -0.00064
C33   1   -0.058238    0.849914    0.419098    11.00000    0.01946    0.01981 =
         0.03059    0.00348    0.00722    0.00784
AFIX 137
H33A  2   -0.122401    0.774346    0.366039    11.00000   -1.50000
H33B  2   -0.099958    0.922549    0.406707    11.00000   -1.50000
H33C  2   -0.039946    0.843922    0.498364    11.00000   -1.50000
AFIX   0
C17   1    0.407229   -0.178324    0.756416    11.00000    0.02503    0.02287 =
         0.02874    0.01145    0.01528    0.01048
AFIX  43
H17   2    0.483893   -0.209371    0.744994    11.00000   -1.20000
AFIX   0
C11   1    0.948921    0.625136    0.116010    11.00000    0.05640    0.03036 =
         0.03972    0.00329    0.03459   -0.00754
AFIX 137
H11A  2    1.030359    0.624533    0.182364    11.00000   -1.50000
H11B  2    0.969074    0.695964    0.084759    11.00000   -1.50000
H11C  2    0.926981    0.547485    0.056941    11.00000   -1.50000
AFIX   0
C20   1    0.180037   -0.091846    0.785835    11.00000    0.01441    0.02191 =
         0.03306    0.01040    0.01011    0.00848
AFIX  43
H20   2    0.100839   -0.063064    0.794135    11.00000   -1.20000
AFIX   0
C22   1    0.200717   -0.327050    0.949302    11.00000    0.03573    0.03088 =
         0.03551    0.02162    0.02158    0.01009
AFIX 137
H22A  2    0.193591   -0.399771    0.889376    11.00000   -1.50000
H22B  2    0.141934   -0.349640    0.991715    11.00000   -1.50000
H22C  2    0.297648   -0.298905    1.002215    11.00000   -1.50000
AFIX   0
C49   1    0.530393    0.480796    0.918575    11.00000    0.02341    0.03555 =
         0.01819   -0.00284    0.00091    0.01021
AFIX  23
H49A  2    0.552575    0.470594    0.997840    11.00000   -1.20000
H49B  2    0.564415    0.568798    0.921979    11.00000   -1.20000
AFIX   0
C26   1    0.434229    0.533310    0.516869    11.00000    0.01640    0.01828 =
         0.01258    0.00328    0.00662    0.00285
C13   1    0.688060    0.070018    0.669127    11.00000    0.01269    0.01730 =
         0.01485    0.00057    0.00400    0.00399
C46   1    0.107406    0.342501    0.681850    11.00000    0.01973    0.02166 =
         0.02482    0.00883    0.01174    0.00865
AFIX  43
H46   2    0.111134    0.392719    0.752332    11.00000   -1.20000
AFIX   0
C16   1    0.367762   -0.078330    0.712620    11.00000    0.01375    0.01636 =
         0.01558    0.00528    0.00415    0.00019
C18   1    0.250950   -0.038627    0.725569    11.00000    0.01512    0.01875 =
         0.02105    0.00979    0.00371    0.00338
AFIX  43
H18   2    0.218978    0.026566    0.692295    11.00000   -1.20000
AFIX   0
C44   1   -0.020752    0.219622    0.491475    11.00000    0.00749    0.02633 =
         0.02780    0.01065    0.00059   -0.00078
AFIX  43
H44   2   -0.106109    0.182608    0.429588    11.00000   -1.20000
AFIX   0
C55   1    0.818110    0.171482    0.979460    11.00000    0.02371    0.04014 =
         0.02169    0.00648    0.00741    0.01649
AFIX  43
H55   2    0.910416    0.157890    0.996023    11.00000   -1.20000
AFIX   0
C23   1    0.829191    0.596175    0.684525    11.00000    0.03542    0.03402 =
         0.06230    0.01743    0.00436    0.00948
HKLF 4


REM  PhEuOMe_0m_b.res in P1
REM R1 =  0.0232 for    6449 Fo > 4sig(Fo)  and  0.0233 for all    6469 data
REM    722 parameters refined using     27 restraints

END

WGHT      0.0000      0.0000

REM Highest difference peak  0.857,  deepest hole -0.657,  1-sigma level  0.073
Q1    1   0.4750  0.1585  0.5261  11.00000  0.05    0.86
;
_shelx_res_checksum   40542

_shelx_hkl_file
;
  -1   0   0 1931.93   68.94
   1   0   0 2033.18   71.58
  -2   0   0  137.49    8.38
   2   0   0  180.85   11.26
  -3   0   0 1864.16   71.91
   3   0   0 2226.47   76.92
  -4   0   0 1277.44   47.61
   4   0   0 1121.47   50.96
  -5   0   0 1382.34   52.94
   5   0   0 1226.13   56.93
  -6   0   0   80.11    9.79
   6   0   0  104.12   14.03
  -7   0   0  208.60   17.12
  -8   0   0  748.53   40.24
   8   0   0  782.64   47.01
  -9   0   0  346.00   26.17
   9   0   0  312.41   30.31
 -10   0   0  174.84   20.08
 -11   0   0  282.38   26.90
 -12   0   0  148.60   21.21
 -12   1   0  276.16   27.82
 -11   1   0  237.38   23.96
  10  -1   0  231.29   28.22
 -10   1   0  193.68   20.75
   9  -1   0  307.19   31.07
  -9   1   0  383.82   26.55
   8  -1   0  551.95   38.42
  -8   1   0  457.20   29.12
   7  -1   0  791.68   44.27
  -7   1   0  697.68   36.52
   6  -1   0  386.27   27.97
  -6   1   0  389.06   22.92
   5  -1   0  713.06   38.02
  -5   1   0  688.12   31.95
   4  -1   0 2361.71   90.48
  -4   1   0 2376.19   85.12
   3  -1   0  382.17   20.73
  -3   1   0  320.51   16.41
   2  -1   0 1014.12   31.82
   2  -1   0 1045.68   39.16
  -2   1   0  844.33   34.86
   1  -1   0 2425.19   89.64
   1  -1   0 2529.79   80.80
  -1   1   0 2382.67   82.43
   0  -1   0 3596.22  119.67
   0  -1   0 3628.32  121.98
  -1  -1   0  912.47   32.83
  -1  -1   0  886.73   30.48
   1   1   0  964.71   32.53
  -2  -1   0  925.14   35.93
  -2  -1   0  952.39   32.04
   2   1   0 1025.73   37.35
  -3  -1   0  555.95   19.26
  -3  -1   0  519.08   24.43
   3   1   0  648.51   27.50
  -4  -1   0 2450.88   89.49
   4   1   0 2525.55   92.76
  -5  -1   0  415.89   22.66
   5   1   0  383.42   25.00
  -6  -1   0  120.05   12.27
   6   1   0  125.38   15.27
  -7  -1   0   47.76   10.53
  -8  -1   0  549.75   33.00
   8   1   0  531.08   36.69
  -9  -1   0  499.04   33.33
 -10  -1   0  113.53   16.92
 -11  -1   0  204.63   24.00
 -12  -1   0  255.57   28.21
 -12   2   0  229.35   24.85
  11  -2   0  164.60   26.11
 -11   2   0  134.16   18.17
  10  -2   0   61.56   18.12
 -10   2   0   96.85   14.42
   9  -2   0  285.10   30.21
  -9   2   0  284.54   22.74
   8  -2   0  891.67   52.22
  -8   2   0  891.86   44.25
   7  -2   0  509.62   35.25
  -7   2   0  487.33   28.06
   6  -2   0  592.54   37.18
  -6   2   0  663.83   31.89
   5  -2   0   58.45   11.14
  -5   2   0   49.45    7.31
   4  -2   0 1239.75   39.99
   4  -2   0 1209.96   52.86
  -4   2   0 1159.21   46.52
   3  -2   0  597.38   28.86
   3  -2   0  582.23   19.38
  -3   2   0  512.85   23.57
   2  -2   0  530.62   24.73
   2  -2   0  549.65   18.46
  -2   2   0  509.00   21.15
   1  -2   0 3113.58  105.20
   1  -2   0 2937.22  113.64
  -1   2   0 3417.77  108.37
   0  -2   0 1010.72   35.45
   0  -2   0 1021.84   34.24
  -1  -2   0 1004.40   36.89
  -1  -2   0 1026.11   34.31
  -2  -2   0    2.31    1.26
  -2  -2   0    3.21    2.19
  -3  -2   0 1733.84   56.80
  -3  -2   0 1704.89   63.35
   3   2   0 1696.10   63.27
  -4  -2   0 1151.42   39.32
  -4  -2   0 1157.32   47.54
   4   2   0 1212.90   49.01
  -5  -2   0  441.18   15.89
  -5  -2   0  449.98   24.87
   5   2   0  464.31   26.68
  -6  -2   0 1185.16   51.95
   6   2   0 1164.88   53.82
  -7  -2   0  130.04   14.40
  -8  -2   0  308.01   24.11
  -9  -2   0  212.16   21.67
 -10  -2   0  149.76   19.82
 -11  -2   0  208.03   24.35
 -13   3   0  147.39   23.55
  12  -3   0  120.32   25.66
 -12   3   0  122.26   18.25
  11  -3   0  125.56   24.95
 -11   3   0  169.56   19.24
  10  -3   0  188.50   27.36
 -10   3   0  219.87   20.66
   9  -3   0  104.72   19.41
  -9   3   0  131.40   15.45
   8  -3   0  666.54   44.96
  -8   3   0  771.97   38.62
   7  -3   0  489.85   35.39
  -7   3   0  477.79   27.68
   6  -3   0 1174.96   59.30
  -6   3   0 1296.21   52.25
   5  -3   0  499.96   18.20
   5  -3   0  485.07   31.04
  -5   3   0  548.90   25.91
   4  -3   0 2008.73   80.58
   4  -3   0 2015.14   66.97
  -4   3   0 2032.41   73.61
   3  -3   0  877.50   29.84
   3  -3   0  854.10   39.11
  -3   3   0  862.00   34.08
   2  -3   0  450.95   22.39
   2  -3   0  458.99   16.19
  -2   3   0  408.25   18.79
   1  -3   0  895.81   30.45
   1  -3   0  947.46   34.46
  -1   3   0  792.06   33.14
   0  -3   0  764.96   27.15
   0  -3   0  769.51   27.86
   0  -3   0  791.85   29.02
  -1  -3   0  138.45    8.64
  -1  -3   0  131.43    6.43
  -2  -3   0 1342.46   51.03
  -2  -3   0 1388.09   46.36
  -3  -3   0  531.17   19.28
  -3  -3   0  521.60   24.92
  -4  -3   0  159.56    7.32
  -4  -3   0  166.43   13.15
  -5  -3   0  559.52   29.63
  -5  -3   0  560.68   20.30
  -6  -3   0  406.73   25.70
  -7  -3   0  622.20   35.55
  -8  -3   0  141.36   17.13
  -9  -3   0  294.53   26.15
 -10  -3   0  130.10   19.14
 -11  -3   0   99.86   18.37
  12  -4   0  266.14   34.77
 -12   4   0  259.38   24.96
  11  -4   0  123.41   24.95
 -11   4   0   84.83   14.54
  10  -4   0  422.20   39.72
 -10   4   0  439.36   30.39
   9  -4   0  112.60   20.13
  -9   4   0  123.16   14.71
   8  -4   0  373.01   32.49
  -8   4   0  313.80   23.14
   7  -4   0  272.53   27.10
  -7   4   0  354.18   22.09
   6  -4   0  344.25   13.10
   6  -4   0  339.72   27.15
  -6   4   0  311.76   19.91
   5  -4   0  786.67   27.33
   5  -4   0  741.14   41.13
  -5   4   0  773.11   34.52
   4  -4   0  700.52   25.92
   4  -4   0  699.72   37.44
  -4   4   0  789.60   31.85
   3  -4   0 1355.37   56.61
   3  -4   0 1371.39   46.79
  -3   4   0 1377.98   51.25
   2  -4   0 1234.28   43.89
   2  -4   0 1232.15   50.66
  -2   4   0 1372.99   48.33
   1  -4   0  736.00   30.04
   1  -4   0  710.30   26.25
  -1   4   0  746.88   30.30
   0  -4   0   56.39    4.57
   0  -4   0   54.02    4.11
   0  -4   0   53.63    5.20
  -1  -4   0  480.15   18.18
  -1  -4   0  468.40   21.18
  -2  -4   0  941.55   38.20
  -2  -4   0  927.84   33.13
  -3  -4   0  777.85   34.36
  -3  -4   0  769.83   27.97
  -4  -4   0  342.51   13.95
  -4  -4   0  345.60   20.97
  -5  -4   0  353.92   22.34
  -5  -4   0  340.82   14.04
  -6  -4   0  336.79   23.27
  -7  -4   0  457.53   29.72
  -8  -4   0  204.54   20.70
  -9  -4   0  242.62   23.82
 -10  -4   0  261.52   26.47
  12  -5   0  131.50   27.55
  11  -5   0   78.52   22.36
 -11   5   0   66.35   13.51
  10  -5   0  266.54   31.42
 -10   5   0  253.99   22.36
   9  -5   0  339.55   32.41
  -9   5   0  278.06   22.75
   8  -5   0  460.01   37.08
  -8   5   0  485.51   29.06
   7  -5   0  304.41   28.34
  -7   5   0  336.93   21.83
   6  -5   0  373.30   14.81
   6  -5   0  348.88   28.04
  -6   5   0  372.50   21.92
   5  -5   0  226.51   10.27
   5  -5   0  214.14   20.28
  -5   5   0  234.83   15.47
   4  -5   0  608.40   34.14
   4  -5   0  621.76   22.85
  -4   5   0  599.56   27.97
   3  -5   0  267.95   11.91
   3  -5   0  256.84   18.81
  -3   5   0  294.89   16.32
   2  -5   0 2639.46   87.12
   2  -5   0 2565.16   94.24
  -2   5   0 2573.28   91.99
   1  -5   0 1357.29   50.78
   1  -5   0 1308.39   46.73
  -1   5   0 1360.84   52.01
   0  -5   0  734.99   28.17
   0  -5   0  744.29   27.70
   0  -5   0  772.74   30.54
  -1  -5   0  459.31   18.58
  -1  -5   0  476.79   22.26
  -2  -5   0  541.27   25.79
  -2  -5   0  526.93   20.79
  -3  -5   0  835.24   37.40
  -3  -5   0  827.68   30.56
  -4  -5   0  111.18   11.61
  -4  -5   0  102.83    6.49
  -5  -5   0  625.25   33.16
  -5  -5   0  605.21   23.66
  -6  -5   0  230.12   19.67
  -7  -5   0  162.72   17.82
  -8  -5   0  175.63   19.87
  -9  -5   0   39.45   12.19
 -10  -5   0   97.14   18.01
  12  -6   0  154.69   32.73
  11  -6   0  235.54   32.95
  10  -6   0  396.32   39.24
   9  -6   0  393.09   36.62
  -9   6   0  420.06   28.08
   8  -6   0  413.69   35.31
  -8   6   0  413.93   26.51
   7  -6   0  166.63   22.47
  -7   6   0  174.29   15.56
   6  -6   0  566.70   37.39
   6  -6   0  570.50   21.67
  -6   6   0  515.45   28.51
   5  -6   0  313.47   13.11
   5  -6   0  324.25   25.13
  -5   6   0  235.34   17.04
   4  -6   0  376.67   15.85
   4  -6   0  378.62   25.77
  -4   6   0  376.01   20.75
   3  -6   0  501.86   28.54
   3  -6   0  516.06   20.49
  -3   6   0  520.98   25.36
   2  -6   0  454.14   23.73
   2  -6   0  444.70   17.94
  -2   6   0  394.36   22.29
   1  -6   0  437.41   21.13
   1  -6   0  439.73   18.11
  -1   6   0  437.04   23.25
   0  -6   0  583.09   25.90
   0  -6   0  580.36   22.87
   0  -6   0  568.95   22.71
  -1  -6   0 1022.58   41.44
  -1  -6   0 1000.62   36.95
  -2  -6   0  694.81   32.01
  -2  -6   0  691.57   26.73
  -3  -6   0  319.64   14.92
  -3  -6   0  358.06   21.26
  -4  -6   0  234.22   11.51
  -4  -6   0  224.37   17.57
  -5  -6   0  251.39   19.89
  -6  -6   0  102.62   13.91
  -7  -6   0  315.94   25.52
  -8  -6   0   58.07   14.06
  -9  -6   0   86.79   16.63
  11  -7   0  171.49   29.60
  10  -7   0  234.42   31.46
   9  -7   0  244.06   29.78
   8  -7   0  275.01   29.85
  -8   7   0  270.16   24.01
   7  -7   0  277.50   28.66
  -7   7   0  298.89   21.14
   6  -7   0   43.95   13.27
   6  -7   0   46.33    5.07
  -6   7   0   30.14    7.67
   5  -7   0   84.12   14.05
   5  -7   0   77.79    6.42
  -5   7   0  114.21   11.42
   4  -7   0  431.98   18.11
   4  -7   0  431.51   28.32
  -4   7   0  410.47   23.64
   3  -7   0  496.94   28.36
   3  -7   0  481.44   20.02
  -3   7   0  465.22   25.50
   2  -7   0  132.07    8.41
   2  -7   0  135.62   12.27
  -2   7   0  152.46   13.25
   1  -7   0  858.43   32.56
  -1   7   0  857.67   39.32
   0  -7   0  177.01   10.02
   0  -7   0  171.72   12.36
  -1  -7   0  273.80   16.97
  -1  -7   0  262.46   13.20
  -2  -7   0  315.24   19.57
  -2  -7   0  301.92   14.63
  -3  -7   0  472.07   20.06
  -3  -7   0  462.32   26.32
  -4  -7   0  907.91   35.13
  -4  -7   0  944.79   44.56
  -5  -7   0  512.95   31.14
  -6  -7   0  672.38   38.85
  -7  -7   0  149.17   18.53
  -8  -7   0  107.64   17.36
  -9  -7   0  203.39   24.29
  11  -8   0   68.69   21.97
  10  -8   0   49.07   18.99
   9  -8   0  152.29   25.19
   8  -8   0  480.51   39.36
   7  -8   0  636.70   44.11
   6  -8   0  401.15   18.53
   6  -8   0  399.63   32.80
  -6   8   0  451.29   26.59
   5  -8   0  409.02   18.34
   5  -8   0  391.30   29.79
  -5   8   0  414.95   24.44
   4  -8   0  241.70   12.11
   4  -8   0  222.94   20.04
  -4   8   0  180.73   15.81
   3  -8   0  373.73   16.94
  -3   8   0  358.86   22.68
   2  -8   0  875.19   33.32
  -2   8   0  848.51   40.92
   1  -8   0  403.20   18.20
  -1   8   0  394.42   24.69
   0  -8   0  169.82   10.42
   0  -8   0  174.15   13.12
  -1  -8   0  244.78   16.80
  -1  -8   0  257.72   13.38
  -2  -8   0  209.57   12.18
  -2  -8   0  227.52   16.92
  -3  -8   0  265.74   19.86
  -3  -8   0  270.64   14.19
  -4  -8   0  223.11   12.65
  -4  -8   0  214.35   18.80
  -5  -8   0  187.69   18.61
  -6  -8   0  278.12   24.10
  -7  -8   0  260.74   24.67
  -8  -8   0  385.38   32.01
  11  -9   0  223.12   32.97
  10  -9   0  165.83   28.02
   9  -9   0  275.43   32.54
   8  -9   0  218.37   27.71
   7  -9   0  563.58   40.93
   7  -9   0  540.07   26.92
   6  -9   0  259.76   25.98
   6  -9   0  248.68   13.77
   5  -9   0  183.63   11.42
   4  -9   0  307.70   15.58
  -4   9   0  295.89   21.75
   3  -9   0  735.78   28.98
  -3   9   0  672.99   35.93
   2  -9   0  169.16   10.54
  -2   9   0  135.02   15.03
   1  -9   0  310.54   16.61
  -1   9   0  384.92   25.25
   0  -9   0  208.11   15.31
   0  -9   0  190.22   11.92
  -1  -9   0  207.18   16.10
  -1  -9   0  196.96   12.12
  -2  -9   0  175.55   15.54
  -2  -9   0  188.22   11.90
  -3  -9   0  176.34   16.76
  -3  -9   0  184.17   11.90
  -4  -9   0  113.00   14.76
  -4  -9   0  121.84    9.70
  -5  -9   0  223.59   20.96
  -6  -9   0  166.93   19.73
  -7  -9   0  207.27   22.71
  10 -10   0  132.43   26.16
   9 -10   0  293.46   33.90
   8 -10   0  214.77   31.22
   7 -10   0  261.10   14.85
   6 -10   0  164.97   11.31
   5 -10   0  361.66   18.31
   4 -10   0  151.91   10.87
   3 -10   0  306.33   16.37
   2 -10   0  442.00   21.62
  -2  10   0  494.56   31.10
   1 -10   0  309.74   16.71
  -1  10   0  320.29   24.79
   0 -10   0  276.28   15.66
  -1 -10   0  187.12   16.09
  -1 -10   0  210.68   13.18
  -2 -10   0  420.76   20.44
  -2 -10   0  380.82   25.18
  -3 -10   0  330.96   17.74
  -3 -10   0  311.90   23.58
  -4 -10   0  239.73   21.53
  -4 -10   0  244.38   14.85
  -5 -10   0  154.79   18.81
  -6 -10   0  180.67   21.23
  -7 -10   0   29.34   18.08
   7 -11   0  148.15   11.13
   6 -11   0  254.07   15.19
   5 -11   0  171.60   12.24
   4 -11   0  161.06   11.88
   3 -11   0  180.51   12.59
   2 -11   0   46.33    7.46
   1 -11   0  274.18   16.15
   0 -11   0  243.57   15.34
   0  11   0  255.87   24.96
  -1 -11   0  137.44   14.64
  -1 -11   0  160.07   12.12
  -2 -11   0  316.91   23.53
  -2 -11   0  321.34   18.33
  -3 -11   0  290.80   17.19
  -3 -11   0  278.02   22.84
  -4 -11   0  181.64   13.26
  -4 -11   0  180.26   19.68
  -5 -11   0  243.28   23.47
  -6 -11   0   83.65   20.73
   7 -12   0   96.28    9.74
   6 -12   0  105.71   10.17
   5 -12   0  133.14   11.35
   4 -12   0  195.51   13.86
   3 -12   0   81.31    9.57
   2 -12   0  172.75   13.19
   1 -12   0  198.19   14.34
   0 -12   0  219.37   15.13
  -1 -12   0  294.86   18.11
  -2 -12   0  124.64   11.47
  -2 -12   0  102.39   16.77
  -3 -12   0  200.68   14.37
  -3 -12   0  178.81   19.52
  -4 -12   0  275.97   24.79
  -5 -12   0  162.92   27.32
   7 -13   0  228.83   15.58
   6 -13   0  153.12   12.68
   5 -13   0  124.17   11.47
   4 -13   0  304.02   18.41
   3 -13   0  102.66   10.91
   2 -13   0  142.29   12.74
   1 -13   0  163.43   13.69
   0 -13   0  236.02   16.54
  -1 -13   0  112.92   11.66
  -2 -13   0  206.49   15.34
  -3 -13   0   80.67   11.20
   2 -14   1   63.46   10.88
   3 -14   1  143.44   14.57
   4 -14   1  215.54   17.87
  -3 -13   1   87.92   15.22
  -3 -13   1  113.17   11.52
  -2 -13   1  170.94   14.01
  -1 -13   1  222.90   15.83
   0 -13   1  125.36   11.92
   1 -13   1  128.57   12.02
   2 -13   1  196.17   14.36
   3 -13   1  216.78   15.04
   4 -13   1  208.72   14.79
   5 -13   1  121.18   11.29
   6 -13   1  176.49   13.53
  -5 -12   1  115.47   17.60
  -4 -12   1  188.47   14.22
  -4 -12   1  192.30   21.19
  -3 -12   1  161.66   12.92
  -3 -12   1  153.42   17.96
  -2 -12   1   95.07   14.06
  -2 -12   1   89.40   10.01
   1  12  -1  301.29   27.64
  -1 -12   1  288.16   17.59
   0  12  -1  296.84   31.72
   0 -12   1  292.90   17.67
   1 -12   1  345.65   19.35
   2 -12   1  178.10   13.18
   3 -12   1  208.88   14.11
   4 -12   1  169.38   12.53
   5 -12   1  158.49   12.20
   6 -12   1  245.49   15.59
  -6 -11   1   98.26   17.29
  -5 -11   1  198.03   21.22
  -4 -11   1  272.74   23.71
  -4 -11   1  276.33   16.65
  -3 -11   1  275.35   23.05
  -3 -11   1  298.67   17.12
  -2 -11   1  187.81   13.18
  -2 -11   1  172.14   16.99
  -1 -11   1  461.42   22.88
   0  11  -1  612.27   38.65
   0 -11   1  619.25   27.98
  -1  11  -1  213.81   21.72
   1 -11   1  179.69   13.05
  -2  11  -1  132.43   16.96
   2 -11   1  133.77   10.85
   3 -11   1  203.85   13.39
   4 -11   1  165.16   11.84
   5 -11   1  325.49   17.61
   6 -11   1  105.20    9.46
  -7 -10   1  134.17   19.49
  -6 -10   1  185.30   21.26
  -5 -10   1  163.36   19.00
  -4 -10   1  202.34   13.23
  -4 -10   1  202.32   19.77
  -3 -10   1  118.44   14.55
  -3 -10   1  126.77   10.35
  -2 -10   1  182.20   12.56
  -2 -10   1  183.14   16.75
  -1 -10   1  123.93   13.11
  -1 -10   1  130.62   10.32
   0  10  -1  232.46   21.57
   0 -10   1  230.64   14.06
  -1  10  -1  530.60   33.58
   1 -10   1  491.56   23.32
  -2  10  -1  507.23   31.63
   2 -10   1  474.14   22.57
  -3  10  -1  209.92   19.63
   3 -10   1  235.68   13.69
  -4  10  -1  286.45   23.13
   4 -10   1  293.42   15.81
   5 -10   1  224.54   13.26
   6 -10   1   43.48    6.56
   8 -10   1  133.65   23.39
   9 -10   1  262.59   31.46
  10 -10   1   51.76   18.68
  -8  -9   1  177.80   22.46
  -7  -9   1  158.22   19.97
  -6  -9   1  132.62   17.52
  -5  -9   1  232.59   21.30
  -4  -9   1  182.22   11.68
  -4  -9   1  164.52   17.12
  -3  -9   1  446.94   21.16
  -3  -9   1  457.67   27.89
  -2  -9   1  620.48   26.48
  -2  -9   1  600.98   32.01
  -1  -9   1   25.61    7.29
  -1  -9   1   23.75    4.97
   0  -9   1  228.68   13.15
  -1   9  -1  255.01   21.30
   1  -9   1  238.77   13.56
  -2   9  -1  299.68   22.88
   2  -9   1  364.79   16.99
  -3   9  -1  674.58   37.43
   3  -9   1  775.64   30.00
  -4   9  -1  294.47   22.28
   4  -9   1  325.97   15.95
  -5   9  -1  241.19   19.57
   5  -9   1  236.88   13.06
   5  -9   1  231.07   27.72
  -6   9  -1  480.02   29.54
   6  -9   1  440.86   34.69
   6  -9   1  461.60   20.71
   7  -9   1  115.47   20.11
   8  -9   1  253.71   29.92
   9  -9   1  158.13   26.48
  10  -9   1   66.84   20.33
  -8  -8   1  319.94   28.61
  -7  -8   1  282.66   25.00
  -6  -8   1  365.71   27.24
  -5  -8   1  138.71   16.04
  -4  -8   1  786.38   40.14
  -4  -8   1  773.45   31.19
  -3  -8   1  624.78   25.97
  -3  -8   1  610.46   32.79
  -2  -8   1  291.99   19.44
  -2  -8   1  288.38   14.82
  -1  -8   1  224.15   12.32
  -1  -8   1  217.20   15.85
   0  -8   1  142.50    9.34
  -1   8  -1  186.67   17.09
   1  -8   1  191.64   10.97
  -2   8  -1  256.80   19.53
   2  -8   1  290.98   14.09
   3  -8   1  158.35    9.77
   3  -8   1  154.29   15.71
  -4   8  -1  135.35   13.80
   4  -8   1   98.94   14.11
   4  -8   1   99.85    7.84
  -5   8  -1  139.65   13.97
   5  -8   1  115.34   16.29
   5  -8   1  112.42    8.16
  -6   8  -1  589.63   33.04
   6  -8   1  608.79   40.44
   6  -8   1  599.95   24.58
  -7   8  -1  872.52   43.84
   7  -8   1  829.72   51.97
  -8   8  -1  233.24   22.64
   8  -8   1  239.67   29.02
   9  -8   1  150.56   24.96
  10  -8   1  135.55   25.36
  11  -8   1   93.99   24.22
  -9  -7   1  160.00   21.30
  -8  -7   1  128.64   18.05
  -7  -7   1  238.58   22.28
  -6  -7   1  295.13   23.47
  -5  -7   1  386.51   25.98
  -5  -7   1  395.02   17.63
  -4  -7   1  476.38   27.93
  -4  -7   1  481.48   20.60
  -3  -7   1   96.82   11.16
  -3  -7   1  111.10    7.80
  -2  -7   1  769.30   35.86
  -2  -7   1  800.34   30.52
  -1  -7   1  138.17   11.52
  -1  -7   1  138.10    8.61
   0  -7   1  265.05   15.90
   0  -7   1  253.17   12.71
  -1   7  -1  660.35   35.03
   1  -7   1  807.71   28.76
  -2   7  -1  403.38   23.05
   2  -7   1  363.22   21.33
   2  -7   1  362.42   16.48
  -3   7  -1  406.83   23.88
   3  -7   1  439.66   18.39
   3  -7   1  434.36   25.89
  -4   7  -1  329.92   20.96
   4  -7   1  292.88   14.20
   4  -7   1  313.88   23.33
  -5   7  -1  468.26   26.66
   5  -7   1  436.33   30.57
   5  -7   1  459.37   19.06
  -6   7  -1  631.15   32.71
   6  -7   1  566.58   38.50
   6  -7   1  589.43   23.68
  -7   7  -1  215.70   18.57
   7  -7   1  193.80   24.18
  -8   7  -1   57.41   11.06
   8  -7   1   95.87   20.05
  -9   7  -1  228.40   21.06
   9  -7   1  221.26   28.96
  10  -7   1  163.47   26.89
  11  -7   1   94.51   24.34
 -10  -6   1  170.18   22.21
  -9  -6   1  231.93   24.11
  -8  -6   1  137.36   17.73
  -7  -6   1  145.11   16.92
  -6  -6   1  123.16   14.76
  -5  -6   1  418.52   18.09
  -5  -6   1  447.09   27.11
  -4  -6   1  172.53    9.55
  -4  -6   1  178.72   15.20
  -3  -6   1  532.17   21.44
  -3  -6   1  528.10   27.45
  -2  -6   1  495.60   25.40
  -2  -6   1  514.81   20.55
  -1  -6   1 1207.59   47.34
  -1  -6   1 1178.18   42.73
   0  -6   1 1294.87   48.53
   0  -6   1 1211.29   44.49
  -1   6  -1  491.74   25.33
   1  -6   1  424.53   18.17
   1  -6   1  431.88   21.06
  -2   6  -1  687.14   31.48
   2  -6   1  625.76   24.81
   2  -6   1  638.97   30.80
  -3   6  -1  967.18   41.51
   3  -6   1  928.11   34.41
   3  -6   1  937.67   43.96
  -4   6  -1 1019.55   43.04
   4  -6   1  955.12   47.76
   4  -6   1  976.64   35.65
  -5   6  -1  160.32   13.70
   5  -6   1  132.77    7.79
   5  -6   1  138.33   17.18
  -6   6  -1  325.11   21.87
   6  -6   1  329.63   27.66
   6  -6   1  345.72   14.49
  -7   6  -1  333.11   23.46
   7  -6   1  375.87   31.81
  -8   6  -1  166.12   16.83
   8  -6   1  166.77   24.18
  -9   6  -1  103.27   14.65
   9  -6   1  113.57   22.20
 -10   6  -1  338.14   27.22
  10  -6   1  307.17   34.56
 -11   6  -1  171.16   21.21
  11  -6   1  177.47   28.86
 -10  -5   1  259.67   26.38
  -9  -5   1   24.96   10.16
  -8  -5   1  210.71   20.91
  -7  -5   1  177.21   17.90
  -6  -5   1  327.48   23.21
  -5  -5   1  236.86   17.99
  -5  -5   1  231.29   10.86
  -4  -5   1  618.64   23.37
  -4  -5   1  600.50   30.74
  -3  -5   1  476.37   19.17
  -3  -5   1  492.70   25.15
  -2  -5   1  314.72   13.56
  -2  -5   1  316.22   17.72
  -1  -5   1 1271.70   47.85
  -1  -5   1 1209.64   43.48
   0  -5   1   61.25    6.28
   0  -5   1   60.83    4.74
  -1   5  -1  215.22   15.00
   1  -5   1  229.18   10.56
   1  -5   1  250.16   13.73
  -2   5  -1  637.74   27.17
   2  -5   1  499.10   20.79
   2  -5   1  522.04   27.00
  -3   5  -1 1027.22   41.62
   3  -5   1  982.13   35.21
   3  -5   1  959.31   44.88
  -4   5  -1  978.54   42.42
   4  -5   1 1036.03   48.82
   4  -5   1 1005.32   35.61
  -5   5  -1  483.81   26.16
   5  -5   1  501.54   19.12
   5  -5   1  506.70   32.41
  -6   5  -1  405.34   24.66
   6  -5   1  434.78   31.41
  -7   5  -1  317.53   22.18
   7  -5   1  326.59   29.27
  -8   5  -1  238.02   19.79
   8  -5   1  194.30   25.32
  -9   5  -1  390.82   28.03
   9  -5   1  360.85   35.21
 -10   5  -1  175.54   19.58
  10  -5   1  206.51   28.50
 -11   5  -1  112.54   16.77
 -12   5  -1  223.43   24.10
 -11  -4   1   83.08   18.68
 -10  -4   1   63.85   16.10
  -9  -4   1   60.84   14.10
  -8  -4   1  782.98   43.25
  -7  -4   1  360.31   25.42
  -6  -4   1  510.80   29.65
  -5  -4   1  775.14   28.07
  -5  -4   1  787.95   37.48
  -4  -4   1  424.25   23.32
  -4  -4   1  425.18   16.50
  -3  -4   1  276.09   11.85
  -3  -4   1  286.81   16.97
  -2  -4   1  663.81   28.77
  -2  -4   1  668.09   24.34
  -1  -4   1  418.67   19.40
  -1  -4   1  425.51   16.32
   0  -4   1  788.11   30.44
   0  -4   1  768.03   27.76
  -1   4  -1  163.85   11.32
   1  -4   1  160.69   10.35
   1  -4   1  149.59    7.41
  -2   4  -1  738.53   29.17
   2  -4   1  622.53   30.35
   2  -4   1  635.44   23.97
  -3   4  -1 1661.62   63.59
   3  -4   1 1714.92   58.02
   3  -4   1 1782.43   69.36
  -4   4  -1  920.28   38.17
   4  -4   1  876.33   31.29
   4  -4   1  877.93   43.77
  -5   4  -1 1082.93   45.32
   5  -4   1 1002.91   50.78
  -6   4  -1  392.14   23.36
   6  -4   1  364.29   28.58
  -7   4  -1  341.27   22.51
   7  -4   1  268.92   26.25
  -8   4  -1  539.07   32.62
   8  -4   1  557.49   40.85
  -9   4  -1  524.37   33.27
   9  -4   1  510.73   40.48
 -10   4  -1  188.30   20.11
  10  -4   1  221.32   28.93
 -11   4  -1  115.31   17.20
 -12   4  -1  243.15   25.06
 -11  -3   1  139.47   20.28
 -10  -3   1  141.92   18.76
  -9  -3   1  173.62   19.26
   8   3  -1 1063.90   53.70
  -8  -3   1 1010.31   51.12
   7   3  -1  941.74   48.24
  -7  -3   1  977.32   46.86
   6   3  -1  635.15   35.19
  -6  -3   1  696.72   34.81
   5   3  -1 1122.27   49.36
  -5  -3   1 1162.27   48.72
   4   3  -1  620.49   31.24
  -4  -3   1  757.44   33.01
  -4  -3   1  762.71   25.24
   3   3  -1  854.18   31.89
  -3  -3   1  725.82   32.33
  -3  -3   1  727.28   26.88
   2   3  -1  439.86   16.84
  -2  -3   1  376.06   15.17
  -1  -3   1  138.82    6.48
  -1  -3   1  141.84    8.73
   0  -3   1 2683.11   90.86
  -1   3  -1 2014.96   68.00
   1  -3   1 1887.49   67.93
   1  -3   1 1840.89   63.72
  -2   3  -1  467.28   21.81
   2  -3   1  521.20   24.74
   2  -3   1  506.02   17.97
  -3   3  -1  675.58   31.16
   3  -3   1  796.07   26.52
   3  -3   1  811.53   36.75
  -4   3  -1  835.32   37.33
   4  -3   1  932.27   43.41
  -5   3  -1  821.49   35.86
   5  -3   1  710.78   40.06
  -6   3  -1  662.68   32.72
   6  -3   1  587.27   37.61
  -7   3  -1  678.40   35.41
   7  -3   1  613.90   41.07
  -8   3  -1 1103.06   52.08
   8  -3   1 1060.57   59.65
  -9   3  -1  186.56   19.05
   9  -3   1  170.37   24.41
 -10   3  -1  136.39   17.66
  10  -3   1  124.99   23.22
 -11   3  -1   79.74   14.84
 -12   3  -1  109.89   17.98
 -12  -2   1  299.01   29.50
 -11  -2   1  253.66   26.07
 -10  -2   1  171.49   20.32
   9   2  -1  124.72   19.57
  -9  -2   1  146.58   17.45
   8   2  -1  723.08   42.99
  -8  -2   1  625.85   37.07
   7   2  -1  249.81   22.41
  -7  -2   1  251.52   19.78
   6   2  -1  815.10   41.84
  -6  -2   1  846.71   39.73
   5   2  -1  186.02   16.15
  -5  -2   1  163.49   13.43
   4   2  -1 1062.13   44.03
  -4  -2   1  980.65   41.67
   3   2  -1  783.13   34.74
  -3  -2   1  891.60   29.01
  -3  -2   1  884.04   34.65
   2   2  -1 1346.58   45.32
  -2  -2   1 1189.54   41.37
  -2  -2   1 1182.88   45.24
  -1  -2   1 2603.32   86.93
  -1  -2   1 2452.93   83.96
   0  -2   1  604.37   20.84
  -1   2  -1 1656.28   54.96
   1  -2   1 1515.66   51.64
   1  -2   1 1505.95   55.71
  -2   2  -1  755.92   31.64
   2  -2   1  884.04   35.41
  -3   2  -1 1037.18   39.58
   3  -2   1  928.54   42.35
  -4   2  -1 1067.34   44.96
   4  -2   1 1179.54   50.98
  -5   2  -1  314.59   19.72
   5  -2   1  356.72   25.16
  -6   2  -1  577.46   31.85
   6  -2   1  681.15   39.27
  -7   2  -1  179.20   16.50
   7  -2   1  216.20   22.70
  -8   2  -1  892.35   46.11
   8  -2   1  974.50   54.79
  -9   2  -1  463.48   31.13
   9  -2   1  448.40   37.11
 -10   2  -1  234.68   22.43
 -11   2  -1   92.22   16.14
 -12   2  -1  107.76   18.37
 -12  -1   1  155.16   21.84
 -11  -1   1  209.35   23.53
  10   1  -1  166.34   24.04
 -10  -1   1  186.78   20.58
   9   1  -1  453.44   36.29
  -9  -1   1  490.92   31.68
   8   1  -1  292.65   26.51
  -8  -1   1  240.40   20.35
   7   1  -1  401.38   29.23
  -7  -1   1  384.00   24.40
   6   1  -1  393.58   27.79
  -6  -1   1  440.26   24.31
   5   1  -1  866.59   41.51
  -5  -1   1  837.86   37.07
   4   1  -1  984.57   42.67
  -4  -1   1  931.35   38.63
   3   1  -1  134.81   11.35
  -3  -1   1  187.22   10.59
   2   1  -1 3064.70  102.23
  -2  -1   1 2885.50  104.91
  -1  -1   1 2777.43   96.89
   0   1  -1 1055.80   36.84
  -1   1  -1  412.76   16.73
  -2   1  -1 5596.69  198.98
   2  -1   1 5769.84  207.96
  -3   1  -1 1029.00   39.49
   3  -1   1  951.09   42.56
  -4   1  -1 1274.37   50.43
   4  -1   1 1254.07   54.81
  -5   1  -1  564.07   29.81
   5  -1   1  670.24   35.83
  -6   1  -1 1094.94   49.27
   6  -1   1 1156.33   55.63
  -7   1  -1  147.68   14.94
   7  -1   1  131.64   18.00
  -8   1  -1  193.22   18.36
   8  -1   1  202.58   23.33
  -9   1  -1  112.16   15.09
 -10   1  -1  269.74   24.68
 -11   1  -1  184.80   22.09
 -12   1  -1  267.10   28.00
 -12   0   1  145.12   20.62
  11   0  -1  249.88   31.32
 -11   0   1  276.24   25.65
  10   0  -1  383.28   36.12
 -10   0   1  387.17   29.01
   9   0  -1  480.88   38.10
  -9   0   1  491.44   31.18
   8   0  -1  417.61   32.49
  -8   0   1  376.13   25.43
   7   0  -1   84.42   14.85
  -7   0   1   74.37   10.17
   6   0  -1 1006.79   49.14
  -6   0   1  934.39   41.99
   5   0  -1 2192.91   85.54
  -5   0   1 2079.60   78.11
  -4   0   1  205.55   12.27
   3   0  -1 1063.91   45.20
  -3   0   1 1153.94   41.04
   2   0  -1  303.39   10.72
   2   0  -1  292.22   15.92
  -2   0   1  343.41   13.38
   1   0  -1 1446.93   48.50
  -1   0   1 1520.89   52.97
   0   0  -1 4489.72  152.65
   0   0  -1 4794.03  159.03
  -1   0  -1 1336.93   45.20
  -1   0  -1 1420.05   48.06
  -2   0  -1 8056.34  279.22
  -2   0  -1 8196.78  264.91
  -3   0  -1  268.97   14.79
   3   0   1  238.86   16.02
  -4   0  -1 1608.39   59.93
   4   0   1 1475.75   62.48
  -5   0  -1  675.69   33.74
   5   0   1  766.94   38.52
  -6   0  -1  315.48   20.63
   6   0   1  257.62   22.15
  -7   0  -1  208.59   17.87
  -8   0  -1  314.40   23.81
  -9   0  -1  187.75   19.93
 -10   0  -1  438.08   32.87
 -11   0  -1  125.76   19.33
 -12   0  -1   36.85   17.64
 -13   1   1  215.76   26.51
  12  -1  -1  106.45   23.89
 -12   1   1   88.88   16.69
  11  -1  -1   42.89   17.48
 -11   1   1   54.41   13.66
  10  -1  -1  327.83   33.84
 -10   1   1  336.90   26.37
   9  -1  -1  242.62   27.46
  -9   1   1  282.43   22.16
   8  -1  -1  167.86   21.97
  -8   1   1  139.23   14.29
   7  -1  -1  142.77   18.53
  -7   1   1  184.68   14.75
   6  -1  -1  334.61   25.48
  -6   1   1  316.13   19.20
   5  -1  -1 1187.17   53.98
  -5   1   1 1164.80   46.71
   4  -1  -1  654.61   34.45
  -4   1   1  755.12   29.66
   3  -1  -1  175.63    6.52
   3  -1  -1  178.52   13.70
   2  -1  -1 1666.47   64.23
   2  -1  -1 1652.01   57.63
  -2   1   1 1958.84   59.84
   1  -1  -1 1022.49   33.94
   0  -1  -1  354.92   12.56
   0  -1  -1  362.17   13.33
  -1  -1  -1  225.82   10.70
  -1  -1  -1  232.10    8.48
  -2  -1  -1  331.91   11.81
  -2  -1  -1  329.61   15.81
  -3  -1  -1 2856.58  101.09
  -3  -1  -1 2909.96   94.22
  -4  -1  -1 1578.91   60.88
  -5  -1  -1  365.75   21.53
  -6  -1  -1 1013.49   46.43
  -7  -1  -1   78.05   11.58
  -8  -1  -1  494.18   32.04
  -9  -1  -1  205.23   21.09
 -10  -1  -1  307.02   27.67
 -11  -1  -1   96.41   17.80
 -13   2   1  188.93   23.43
  12  -2  -1  174.95   29.65
 -12   2   1  222.41   23.27
  11  -2  -1  134.44   25.71
 -11   2   1  155.16   18.75
  10  -2  -1  111.37   22.05
 -10   2   1  128.35   15.95
   9  -2  -1  353.60   33.14
  -9   2   1  321.88   23.47
   8  -2  -1   92.46   17.70
  -8   2   1   94.57   11.68
   7  -2  -1  428.80   32.18
  -7   2   1  462.30   25.65
   6  -2  -1  902.91   48.70
  -6   2   1  993.00   41.33
   5  -2  -1 1123.69   37.37
   5  -2  -1 1153.59   53.10
  -5   2   1 1086.61   44.65
   4  -2  -1 1122.16   50.77
   4  -2  -1 1134.23   38.27
  -4   2   1 1168.80   43.61
   3  -2  -1  192.05   14.66
   3  -2  -1  216.77    7.82
  -3   2   1  165.73    9.82
   2  -2  -1 2348.91   78.80
   2  -2  -1 2431.91   86.31
  -2   2   1 2407.21   80.30
   1  -2  -1 1788.90   55.15
  -1   2   1 1529.02   55.74
   0  -2  -1  431.13   15.82
   0  -2  -1  450.90   17.10
  -1  -2  -1  148.59    8.79
  -1  -2  -1  146.25    6.41
  -2  -2  -1  651.43   22.41
  -2  -2  -1  623.53   26.80
  -3  -2  -1  356.73   13.48
  -3  -2  -1  360.09   19.03
  -4  -2  -1   66.46    8.36
  -4  -2  -1   63.65    4.07
  -5  -2  -1  664.87   25.89
  -5  -2  -1  721.07   34.57
  -6  -2  -1  364.59   23.91
  -7  -2  -1   96.40   13.13
  -8  -2  -1  344.70   26.58
  -9  -2  -1   78.28   14.52
 -10  -2  -1  271.87   27.11
 -11  -2  -1  130.15   21.16
  12  -3  -1  130.68   27.04
 -12   3   1  119.73   17.73
  11  -3  -1  102.50   24.72
 -11   3   1   91.76   14.79
  10  -3  -1  151.70   24.86
 -10   3   1  154.44   16.92
   9  -3  -1  240.61   28.71
  -9   3   1  250.75   20.34
   8  -3  -1  533.25   40.17
  -8   3   1  662.88   33.39
   7  -3  -1  265.39   25.27
  -7   3   1  260.82   18.15
   6  -3  -1  464.01   16.56
   6  -3  -1  472.44   31.78
  -6   3   1  442.33   23.97
   5  -3  -1  616.43   34.76
   5  -3  -1  612.36   20.47
  -5   3   1  489.77   25.41
   4  -3  -1 2580.53  101.06
   4  -3  -1 2601.97   87.43
  -4   3   1 2748.75   92.49
   3  -3  -1 1320.46   57.39
   3  -3  -1 1418.99   48.36
  -3   3   1 1543.21   51.51
   2  -3  -1  440.45   22.62
   2  -3  -1  453.23   16.58
  -2   3   1  434.83   17.91
   1  -3  -1   97.55    5.59
   1  -3  -1   94.11    5.25
   0  -3  -1  277.50   11.22
   0  -3  -1  276.07   12.57
  -1  -3  -1  803.35   31.83
  -1  -3  -1  824.84   28.73
  -2  -3  -1 1262.19   43.55
  -2  -3  -1 1275.50   48.75
  -3  -3  -1   90.20    5.50
  -3  -3  -1   87.67    9.03
  -4  -3  -1  578.47   21.35
  -4  -3  -1  585.71   29.59
  -5  -3  -1   95.66   11.37
  -6  -3  -1  153.50   15.52
  -7  -3  -1  447.93   29.96
  -8  -3  -1  185.11   20.15
  -9  -3  -1  380.70   30.78
 -10  -3  -1  102.76   18.28
 -11  -3  -1  159.37   38.90
  12  -4  -1   81.06   23.52
  11  -4  -1  169.38   27.87
 -11   4   1  162.35   18.53
  10  -4  -1  339.15   34.44
 -10   4   1  328.32   24.90
   9  -4  -1  233.47   27.63
  -9   4   1  189.86   17.57
   8  -4  -1  238.67   26.55
  -8   4   1  258.99   19.21
   7  -4  -1  217.26   23.28
  -7   4   1  273.62   18.25
   6  -4  -1  503.11   18.42
   6  -4  -1  478.82   33.02
  -6   4   1  499.97   25.35
   5  -4  -1   75.63    4.79
   5  -4  -1   70.16   11.75
   4  -4  -1 1189.77   41.54
   4  -4  -1 1182.56   54.27
  -4   4   1 1229.25   45.71
   3  -4  -1 2552.81   84.26
   3  -4  -1 2520.99   94.75
  -3   4   1 2486.27   87.20
   2  -4  -1  563.55   27.53
   2  -4  -1  556.86   21.28
  -2   4   1  584.88   23.71
   1  -4  -1  907.96   33.46
   1  -4  -1  915.06   32.50
   0  -4  -1 2052.63   71.45
   0  -4  -1 2043.69   69.29
  -1  -4  -1  643.07   27.32
  -1  -4  -1  645.92   24.03
  -2  -4  -1  911.51   32.27
  -2  -4  -1  881.87   37.17
  -3  -4  -1    6.44    3.71
  -3  -4  -1    9.87    2.59
  -4  -4  -1  649.36   32.41
  -4  -4  -1  649.35   24.23
  -5  -4  -1  628.73   33.64
  -6  -4  -1  287.23   22.26
  -7  -4  -1  364.92   27.15
  -8  -4  -1  332.99   27.41
  -9  -4  -1  295.73   27.18
 -10  -4  -1  289.15   28.58
  12  -5  -1  157.55   29.77
  11  -5  -1  205.97   30.49
  10  -5  -1  245.46   31.12
   9  -5  -1  136.19   23.51
  -9   5   1  111.16   13.56
   8  -5  -1  637.24   44.31
  -8   5   1  598.80   32.65
   7  -5  -1  938.62   53.33
  -7   5   1  910.29   41.64
   6  -5  -1  559.81   21.35
   6  -5  -1  572.66   37.20
  -6   5   1  564.17   27.91
   5  -5  -1  169.31    8.37
   5  -5  -1  167.31   17.82
  -5   5   1  151.17   11.65
   4  -5  -1  382.33   16.02
   4  -5  -1  364.09   25.63
  -4   5   1  429.53   20.04
   3  -5  -1  119.85   12.60
   3  -5  -1  124.44    7.06
  -3   5   1   91.65    8.31
   2  -5  -1 1557.47   52.12
   2  -5  -1 1510.69   59.47
  -2   5   1 1422.11   55.60
   1  -5  -1  630.48   27.91
   1  -5  -1  602.63   24.87
   1  -5  -1  611.19   23.53
   0  -5  -1 2297.04   81.19
   0  -5  -1 2330.87   78.57
  -1  -5  -1  999.44   40.19
  -1  -5  -1 1018.17   36.51
  -2  -5  -1  728.51   27.98
  -2  -5  -1  768.00   33.57
  -3  -5  -1  313.28   13.74
  -3  -5  -1  298.01   19.00
  -4  -5  -1   51.76    4.88
  -4  -5  -1   53.09    8.77
  -5  -5  -1  517.51   30.38
  -6  -5  -1  351.00   25.42
  -7  -5  -1  316.11   25.52
  -8  -5  -1  278.54   25.41
  -9  -5  -1  256.26   26.11
 -10  -5  -1  101.13   20.31
  12  -6  -1  109.50   27.27
  11  -6  -1  283.36   35.29
  10  -6  -1  171.22   27.19
   9  -6  -1  293.80   32.75
   8  -6  -1  300.34   30.76
   7  -6  -1  207.46   24.18
  -7   6   1  207.20   15.95
   6  -6  -1  390.64   15.92
   6  -6  -1  392.87   30.48
  -6   6   1  339.68   20.91
   5  -6  -1  237.99   11.08
   5  -6  -1  233.17   21.41
  -5   6   1  198.30   14.16
   4  -6  -1  712.91   38.68
   4  -6  -1  724.68   27.17
  -4   6   1  699.70   31.18
   3  -6  -1  828.79   39.75
   3  -6  -1  819.91   30.11
  -3   6   1  751.73   33.83
   2  -6  -1  558.27   28.51
   2  -6  -1  558.98   22.32
  -2   6   1  563.79   26.88
   1  -6  -1   99.15    9.45
   1  -6  -1   96.90    6.97
   1  -6  -1  105.17    8.16
   0  -6  -1  618.07   25.13
   0  -6  -1  671.93   28.27
  -1  -6  -1  811.82   30.93
  -1  -6  -1  824.23   35.10
  -2  -6  -1 1238.08   50.21
  -2  -6  -1 1201.42   44.02
  -3  -6  -1  366.40   22.30
  -3  -6  -1  360.08   16.16
  -4  -6  -1  226.19   11.69
  -4  -6  -1  226.82   17.94
  -5  -6  -1  405.57   26.69
  -6  -6  -1  141.48   16.50
  -7  -6  -1  159.67   18.78
  -8  -6  -1  279.69   26.12
  -9  -6  -1  101.10   18.38
  11  -7  -1  113.92   25.44
  10  -7  -1   39.82   17.53
   9  -7  -1  305.35   33.78
   8  -7  -1  239.62   28.12
   7  -7  -1  284.92   28.63
   7  -7  -1  301.03   15.17
   6  -7  -1  450.58   33.64
   6  -7  -1  433.52   18.69
   5  -7  -1  215.39   11.49
   5  -7  -1  230.01   22.02
  -5   7   1  220.88   15.44
   4  -7  -1  305.18   14.38
   4  -7  -1  303.81   23.52
  -4   7   1  304.31   18.42
   3  -7  -1  953.17   45.65
   3  -7  -1  966.48   36.17
  -3   7   1  982.45   41.50
   2  -7  -1  675.53   26.27
   2  -7  -1  638.71   32.15
  -2   7   1  656.77   31.81
   1  -7  -1  724.48   28.44
   0  -7  -1  271.11   13.62
   0  -7  -1  275.88   16.06
  -1  -7  -1  649.26   30.11
  -1  -7  -1  606.06   25.35
  -2  -7  -1  174.31   14.13
  -2  -7  -1  177.94   10.48
  -3  -7  -1  459.63   26.49
  -3  -7  -1  448.08   19.88
  -4  -7  -1  359.02   17.06
  -4  -7  -1  382.33   24.97
  -5  -7  -1  444.07   29.03
  -6  -7  -1  452.14   30.96
  -7  -7  -1   66.26   15.00
  -8  -7  -1  110.00   17.71
  11  -8  -1  117.67   27.63
  10  -8  -1   54.11   19.41
   9  -8  -1   79.68   21.44
   8  -8  -1  580.92   44.10
   7  -8  -1  114.01   20.19
   7  -8  -1  112.60    8.20
   6  -8  -1  284.17   27.38
   6  -8  -1  293.78   14.41
   5  -8  -1  766.28   44.83
   5  -8  -1  830.14   31.52
   4  -8  -1  308.81   24.43
   4  -8  -1  350.15   16.24
  -4   8   1  342.73   28.44
   3  -8  -1  696.23   28.21
  -3   8   1  709.77   34.19
   2  -8  -1  223.79   12.48
  -2   8   1  238.09   17.95
   1  -8  -1  261.91   13.75
   0  -8  -1  401.43   18.89
   0  -8  -1  424.68   22.39
  -1  -8  -1  240.48   13.28
  -1  -8  -1  240.79   16.68
  -2  -8  -1  152.89   10.38
  -2  -8  -1  155.66   14.19
  -3  -8  -1  252.27   19.36
  -3  -8  -1  256.45   13.93
  -4  -8  -1   14.39    6.99
  -4  -8  -1   21.37    4.59
  -5  -8  -1  184.64   18.81
  -6  -8  -1  132.61   17.39
  -7  -8  -1  319.75   27.76
  -8  -8  -1  249.18   26.48
  11  -9  -1  112.02   27.35
  10  -9  -1  127.58   25.10
   9  -9  -1  355.49   37.34
   8  -9  -1  260.31   30.27
   7  -9  -1  484.81   21.61
   7  -9  -1  475.17   38.20
   6  -9  -1  479.89   35.88
   6  -9  -1  470.35   21.24
   5  -9  -1  494.25   21.94
   4  -9  -1  375.61   18.18
   3  -9  -1  615.68   26.25
   2  -9  -1  118.62    9.35
  -2   9   1  131.10   16.42
   1  -9  -1  136.29   10.34
  -1   9   1  182.09   16.44
   0  -9  -1  104.38    8.93
   0  -9  -1  113.52   11.18
  -1  -9  -1  530.13   28.49
  -1  -9  -1  558.53   24.34
  -2  -9  -1  369.13   18.61
  -2  -9  -1  381.93   23.99
  -3  -9  -1  175.26   11.64
  -3  -9  -1  179.70   17.06
  -4  -9  -1  158.43   17.27
  -4  -9  -1  177.82   11.63
  -5  -9  -1  222.34   21.25
  -6  -9  -1  240.11   23.61
  -7  -9  -1  210.20   23.59
  11 -10  -1  126.15   32.78
  10 -10  -1   99.99   24.53
   9 -10  -1  149.80   26.52
   7 -10  -1  360.78   18.28
   6 -10  -1  212.51   13.02
   5 -10  -1  318.06   16.73
   4 -10  -1  274.94   15.32
   3 -10  -1  284.80   15.76
   2 -10  -1  385.62   19.32
   1 -10  -1  215.30   13.49
   0 -10  -1  354.23   21.86
   0 -10  -1  360.02   18.53
  -1 -10  -1  471.91   22.23
  -1 -10  -1  454.26   26.80
  -2 -10  -1   42.63    6.74
  -2 -10  -1   39.85    9.63
  -3 -10  -1  166.42   17.09
  -3 -10  -1  160.11   11.92
  -4 -10  -1  183.37   13.24
  -4 -10  -1  190.12   19.59
  -5 -10  -1  155.80   19.10
  -6 -10  -1  180.62   21.34
   7 -11  -1  113.91   10.07
   6 -11  -1  358.56   18.94
   5 -11  -1  113.72   10.01
   4 -11  -1  135.73   10.85
   3 -11  -1  134.19   10.89
   2 -11  -1   73.09    8.60
   1 -11  -1  236.88   14.97
   0 -11  -1  286.44   16.70
  -1 -11  -1  162.74   12.38
  -2 -11  -1  105.38   15.28
  -2 -11  -1  120.85   10.85
  -3 -11  -1  130.19   16.19
  -3 -11  -1  131.10   11.57
  -4 -11  -1  135.02   17.53
  -5 -11  -1  117.41   17.88
   7 -12  -1  150.84   12.00
   6 -12  -1   56.22    8.54
   5 -12  -1   78.87    9.13
   4 -12  -1   95.37    9.93
   3 -12  -1  199.71   13.97
   2 -12  -1  248.36   15.87
   1 -12  -1  180.92   13.58
   0 -12  -1  124.01   11.43
  -1 -12  -1   68.14    9.46
  -2 -12  -1  149.35   12.91
  -3 -12  -1  106.05   11.44
   7 -13  -1  240.93   16.02
   6 -13  -1  156.91   12.99
   5 -13  -1  145.56   12.55
   4 -13  -1   71.80   10.07
   3 -13  -1   90.63   10.38
   2 -13  -1  113.62   11.51
   1 -13  -1  148.25   13.10
   0 -13  -1  143.19   12.95
  -1 -13  -1  135.62   13.01
  -2 -13  -1  175.67   14.66
   1 -14   2  145.92   14.93
   2 -14   2   79.69   11.13
   3 -14   2   62.71    9.86
   4 -14   2  122.77   12.15
   5 -14   2  117.89   16.70
  -4 -13   2  190.28   23.20
  -4 -13   2  190.13   14.70
  -3 -13   2  152.84   13.26
  -3 -13   2  156.43   18.92
   2  13  -2   96.34   18.80
  -2 -13   2   88.85   10.63
   1  13  -2   64.71   16.78
  -1 -13   2   73.55   10.67
   0  13  -2  203.78   34.25
   0 -13   2  199.70   14.90
   1 -13   2  146.99   12.67
   2 -13   2  118.79   11.46
   3 -13   2  309.52   18.58
   4 -13   2  220.22   15.14
   5 -13   2  325.37   18.95
  -5 -12   2  188.45   21.45
  -4 -12   2   51.00    8.29
  -4 -12   2   55.61   13.42
  -3 -12   2   74.90   13.68
  -3 -12   2   86.27    9.88
  -2 -12   2  265.95   17.00
   1  12  -2  333.78   29.87
  -1 -12   2  335.95   19.19
   0  12  -2  188.50   23.27
   0 -12   2  236.42   15.10
  -1  12  -2  428.73   32.90
   1 -12   2  425.13   22.03
  -2  12  -2  150.77   19.79
   2 -12   2  182.22   12.88
   3 -12   2  420.42   21.77
   4 -12   2  259.16   15.96
   5 -12   2  258.52   15.82
   6 -12   2  187.41   13.12
  -6 -11   2  102.92   17.15
  -5 -11   2   70.22   14.98
  -4 -11   2  216.63   21.12
  -4 -11   2  219.62   14.53
  -3 -11   2  239.11   15.13
  -3 -11   2  199.87   19.70
  -2 -11   2  270.53   21.33
  -2 -11   2  256.84   15.93
   1  11  -2  483.88   34.39
  -1 -11   2  491.67   23.72
   0  11  -2  710.30   43.27
   0 -11   2  728.45   31.35
  -1  11  -2  168.89   20.03
   1 -11   2  166.25   12.05
  -2  11  -2  161.29   18.97
   2 -11   2  206.16   13.03
  -3  11  -2  128.87   16.97
   3 -11   2  126.31   10.32
  -4  11  -2  174.24   19.25
   4 -11   2  147.17   11.44
   5 -11   2  125.91   10.24
   6 -11   2  144.94   10.80
  -7 -10   2  112.01   18.51
  -6 -10   2  137.25   18.29
  -5 -10   2  243.42   22.61
  -4 -10   2  216.30   20.10
  -4 -10   2  226.99   14.08
  -3 -10   2   57.96   11.38
  -3 -10   2   69.62    7.94
  -2 -10   2  191.21   17.06
  -2 -10   2  191.75   12.72
  -1 -10   2  527.99   24.10
   0  10  -2  175.09   19.83
   0 -10   2  226.44   13.25
  -1  10  -2  221.82   21.00
   1 -10   2  174.32   12.01
  -2  10  -2  346.59   25.95
   2 -10   2  343.48   17.62
  -3  10  -2  122.94   15.64
   3 -10   2  120.55    9.61
  -4  10  -2  370.11   27.16
   4 -10   2  366.05   18.39
  -5  10  -2   56.69   12.98
   5 -10   2   86.32    7.93
  -6  10  -2  116.67   15.82
   6 -10   2  128.80    9.54
  -8  -9   2  258.02   25.79
  -7  -9   2  225.43   23.00
  -6  -9   2   32.29   10.68
  -5  -9   2  254.29   22.24
  -5  -9   2  248.31   14.76
  -4  -9   2  191.49   18.17
  -4  -9   2  206.35   12.68
  -3  -9   2  228.26   19.01
  -3  -9   2  246.86   13.93
  -2  -9   2  612.33   26.34
  -2  -9   2  619.41   32.71
  -1  -9   2  409.76   19.14
  -1  -9   2  388.56   23.45
   0   9  -2  228.90   20.51
   0  -9   2  223.96   12.93
  -1   9  -2   24.42    8.83
   1  -9   2   13.36    3.92
  -2   9  -2  325.66   24.48
   2  -9   2  416.80   18.24
  -3   9  -2  483.49   30.27
   3  -9   2  527.99   22.51
  -4   9  -2  313.88   23.18
   4  -9   2  254.23   14.38
  -5   9  -2  165.30   16.77
   5  -9   2  143.63    9.94
  -6   9  -2  328.60   24.96
   6  -9   2  339.78   29.30
  -7   9  -2  148.82   17.04
   7  -9   2  125.02   19.95
  -8   9  -2  223.98   25.34
  -9  -8   2  225.15   24.98
  -8  -8   2  243.49   24.18
  -7  -8   2  108.96   16.09
  -6  -8   2   22.18    8.94
  -5  -8   2  311.87   15.91
  -5  -8   2  337.60   24.50
  -4  -8   2  741.93   30.26
  -4  -8   2  757.53   39.06
  -3  -8   2  208.35   16.97
  -3  -8   2  192.40   11.62
  -2  -8   2  713.28   34.64
  -2  -8   2  701.93   28.57
  -1  -8   2  220.00   15.84
  -1  -8   2  227.34   12.32
   0   8  -2  319.29   22.90
   0  -8   2  301.82   15.05
  -1   8  -2  518.59   31.14
   1  -8   2  571.21   23.12
  -2   8  -2  230.36   18.87
   2  -8   2  276.95   13.38
  -3   8  -2  125.24   13.59
  -4   8  -2  353.40   24.10
   4  -8   2  342.11   16.28
   4  -8   2  349.80   25.37
  -5   8  -2   84.81   12.00
   5  -8   2   77.38   14.14
   5  -8   2   81.74    6.81
  -6   8  -2  257.31   21.27
   6  -8   2  305.84   27.32
  -7   8  -2  414.90   28.81
   7  -8   2  450.02   35.63
  -8   8  -2  259.33   22.59
   8  -8   2  237.30   27.73
  -9   8  -2   56.50   13.02
  -9  -7   2  169.64   21.50
  -8  -7   2  146.90   18.69
  -7  -7   2  335.24   26.24
  -6  -7   2  179.98   17.83
  -5  -7   2  534.24   22.31
  -5  -7   2  533.30   31.08
  -4  -7   2  370.65   23.85
  -4  -7   2  382.71   17.24
  -3  -7   2  369.96   16.70
  -3  -7   2  362.37   22.34
  -2  -7   2  429.44   23.69
  -2  -7   2  438.33   18.83
  -1  -7   2  442.44   23.13
  -1  -7   2  430.62   18.75
   0   7  -2  563.69   30.49
   0  -7   2  546.91   22.58
  -1   7  -2  469.92   27.73
   1  -7   2  521.95   20.78
  -2   7  -2  702.63   36.07
   2  -7   2  798.25   29.09
  -3   7  -2  968.21   44.88
   3  -7   2 1003.39   36.48
   3  -7   2  978.96   45.50
  -4   7  -2  846.78   39.96
   4  -7   2  793.33   42.54
   4  -7   2  817.63   31.03
  -5   7  -2  429.32   27.33
   5  -7   2  502.98   20.01
   5  -7   2  509.26   33.33
  -6   7  -2  563.25   32.16
   6  -7   2  565.40   38.35
  -7   7  -2  306.46   23.12
   7  -7   2  241.97   26.64
  -8   7  -2  168.89   17.81
   8  -7   2  147.17   22.46
  -9   7  -2  123.53   16.61
 -10   7  -2  228.47   23.26
 -11   7  -2  136.29   21.49
 -10  -6   2   50.00   14.57
  -9  -6   2  124.03   18.02
  -8  -6   2  504.03   33.69
  -7  -6   2  226.48   20.63
  -6  -6   2  371.56   25.41
  -5  -6   2  437.12   18.52
  -5  -6   2  453.73   27.02
  -4  -6   2  453.15   25.66
  -4  -6   2  444.44   18.72
  -3  -6   2  535.45   21.92
  -3  -6   2  564.39   28.38
  -2  -6   2  831.10   36.27
  -2  -6   2  809.97   30.67
  -1  -6   2  589.18   23.59
  -1  -6   2  623.42   28.20
   0   6  -2  411.83   23.86
   0  -6   2  433.58   17.66
  -1   6  -2  889.76   39.23
   1  -6   2  794.89   30.96
  -2   6  -2 1133.19   48.52
   2  -6   2 1170.39   41.28
  -3   6  -2  184.05   14.68
   3  -6   2  172.93   15.53
   3  -6   2  169.83    9.11
  -4   6  -2  847.48   39.37
   4  -6   2  859.15   43.82
   4  -6   2  854.79   31.47
  -5   6  -2  480.85   27.71
   5  -6   2  502.98   33.04
  -6   6  -2  296.35   20.95
   6  -6   2  207.64   22.94
  -7   6  -2  177.09   17.36
   7  -6   2  183.32   22.92
  -8   6  -2  351.56   25.99
   8  -6   2  358.21   32.95
  -9   6  -2  178.41   19.38
 -10   6  -2  182.43   20.94
 -11   6  -2  195.26   22.47
 -12   6  -2  234.33   25.73
 -11  -5   2   89.07   19.79
 -10  -5   2  140.70   19.72
  -9  -5   2  283.79   25.07
  -8  -5   2  200.03   19.88
  -7  -5   2   23.38    8.03
  -6  -5   2  661.29   35.28
  -5  -5   2   45.31    8.32
  -4  -5   2  429.62   17.35
  -3  -5   2  594.83   28.42
  -3  -5   2  586.25   22.62
  -2  -5   2  498.06   19.71
  -2  -5   2  510.67   24.40
  -1  -5   2  512.73   23.40
  -1  -5   2  484.82   19.41
   0   5  -2  935.28   39.77
   0  -5   2  897.85   32.94
  -1   5  -2  505.79   24.56
   1  -5   2  400.46   17.51
  -2   5  -2  263.41   16.00
   2  -5   2  187.27    9.89
  -3   5  -2  391.29   22.76
   3  -5   2  456.68   26.17
   3  -5   2  452.20   17.28
  -4   5  -2  666.86   32.18
   4  -5   2  640.34   35.99
  -5   5  -2  556.44   30.29
   5  -5   2  631.30   37.06
  -6   5  -2  296.28   21.54
   6  -5   2  347.64   28.19
  -7   5  -2  571.35   32.91
   7  -5   2  566.72   39.60
  -8   5  -2  433.04   29.21
   8  -5   2  451.69   35.93
  -9   5  -2  301.96   25.44
 -10   5  -2  300.35   26.32
 -11   5  -2  227.78   24.00
 -12   5  -2  119.17   18.84
 -11  -4   2  212.40   24.17
 -10  -4   2  222.04   22.99
  -9  -4   2  240.01   22.68
  -8  -4   2  290.51   23.39
  -7  -4   2  145.65   15.37
   6   4  -2  321.70   22.31
  -6  -4   2  343.26   22.35
   5   4  -2  436.52   25.07
  -5  -4   2  521.18   26.82
   4   4  -2 1476.78   56.89
  -4  -4   2 1489.84   58.77
   3   4  -2 1011.64   39.85
  -3  -4   2 1057.66   37.04
  -3  -4   2 1109.63   43.38
   2   4  -2 1670.81   56.28
  -2  -4   2 1650.63   60.80
  -2  -4   2 1598.53   55.77
  -1  -4   2  282.32   11.74
  -1  -4   2  277.73   14.55
   0   4  -2 1604.36   60.77
   0  -4   2 1620.42   54.88
  -1   4  -2  684.53   28.86
   1  -4   2  593.64   23.09
  -2   4  -2  991.90   40.40
   2  -4   2  962.07   34.14
  -3   4  -2 1224.93   48.42
   3  -4   2 1183.18   51.80
  -4   4  -2  497.27   25.28
   4  -4   2  467.34   29.21
  -5   4  -2  555.77   29.68
   5  -4   2  579.03   35.07
  -6   4  -2  392.09   24.13
   6  -4   2  331.25   27.66
  -7   4  -2  205.28   18.37
   7  -4   2  227.47   24.05
  -8   4  -2  400.59   28.10
  -9   4  -2  419.89   30.28
 -10   4  -2  144.66   18.66
 -11   4  -2  144.81   19.65
 -12   4  -2  127.04   19.84
 -12  -3   2  198.87   25.56
 -11  -3   2  110.19   18.04
 -10  -3   2  307.59   26.51
   9   3  -2  497.08   43.08
  -9  -3   2  561.98   34.61
   8   3  -2 1009.71   52.45
  -8  -3   2  914.13   46.87
   7   3  -2  153.70   17.74
  -7  -3   2  160.79   15.38
   6   3  -2  834.78   42.14
  -6  -3   2  833.16   39.54
   5   3  -2  718.98   35.87
  -5  -3   2  763.88   34.78
   4   3  -2  911.68   38.17
  -4  -3   2  819.59   36.69
   3   3  -2  891.02   35.50
  -3  -3   2  843.73   35.47
   2   3  -2 1174.51   41.83
  -2  -3   2 1107.88   42.96
  -1  -3   2 1273.37   46.30
   0   3  -2 4347.05  147.70
  -1   3  -2  111.60    8.77
  -2   3  -2 1224.94   47.14
  -3   3  -2 1097.98   47.06
   3  -3   2 1309.55   52.15
  -4   3  -2  455.35   25.20
   4  -3   2  551.65   30.54
  -5   3  -2  323.80   20.28
   5  -3   2  279.67   22.69
  -6   3  -2  391.25   24.64
   6  -3   2  395.03   29.19
  -7   3  -2  329.72   23.76
  -8   3  -2  638.10   37.41
  -9   3  -2  270.69   23.62
 -10   3  -2  113.05   16.83
 -11   3  -2  107.07   17.57
 -12   3  -2   85.67   17.11
 -12  -2   2  246.27   26.01
 -11  -2   2  281.89   26.13
  10   2  -2  331.56   32.43
 -10  -2   2  319.49   26.54
   9   2  -2  319.90   29.64
  -9  -2   2  352.99   26.19
   8   2  -2  608.85   39.42
  -8  -2   2  588.85   34.03
   7   2  -2  328.66   25.88
  -7  -2   2  319.49   21.90
   6   2  -2  496.86   30.11
  -6  -2   2  447.79   25.57
   5   2  -2  341.54   22.31
  -5  -2   2  339.73   19.51
   4   2  -2 1140.04   47.23
  -4  -2   2 1070.48   43.88
   3   2  -2  795.31   33.88
  -2  -2   2  416.06   18.14
  -1  -2   2 4121.85  144.25
   0   2  -2 1801.20   63.63
  -1   2  -2 1110.63   41.57
  -2   2  -2  648.25   27.55
  -3   2  -2 1654.26   62.49
  -4   2  -2  918.97   39.89
  -5   2  -2  699.66   34.30
  -6   2  -2  458.28   27.41
  -7   2  -2  240.68   20.10
  -8   2  -2  900.48   46.80
  -9   2  -2  383.28   29.06
 -10   2  -2  106.52   16.62
 -11   2  -2  153.64   20.08
  12   1  -2  244.87   31.97
 -12  -1   2  218.55   24.49
  11   1  -2  270.98   31.38
 -11  -1   2  238.05   24.10
  10   1  -2  299.99   31.97
 -10  -1   2  334.48   26.57
   9   1  -2  365.20   33.07
  -9  -1   2  395.66   27.51
   8   1  -2  503.70   36.36
  -8  -1   2  520.11   30.57
   7   1  -2  435.10   30.75
  -7  -1   2  422.77   25.29
   6   1  -2  863.64   44.78
  -6  -1   2  893.24   39.61
   5   1  -2 1691.27   70.33
  -5  -1   2 1715.33   64.77
   4   1  -2  597.66   30.52
  -4  -1   2  619.32   26.78
   3   1  -2  500.21   23.74
  -3  -1   2  409.31   19.38
  -2  -1   2  490.03   19.56
  -1  -1   2  244.12   10.40
   0   1  -2 2235.81   77.73
  -1   1  -2  833.15   31.81
  -2   1  -2 1239.80   46.94
  -3   1  -2 2018.25   74.10
  -4   1  -2 1612.92   53.24
  -4   1  -2 1594.84   62.72
  -5   1  -2  530.26   28.71
  -6   1  -2  385.87   24.74
  -7   1  -2   71.56   11.26
  -8   1  -2  322.87   25.16
  -9   1  -2  154.16   18.28
 -10   1  -2   89.02   15.31
 -11   1  -2   67.02   16.37
  13   0  -2    5.35   12.86
 -13   0   2    5.57    8.25
  12   0  -2  329.39   36.98
 -12   0   2  348.28   30.05
  11   0  -2  410.32   39.06
 -11   0   2  409.28   31.29
  10   0  -2  236.30   28.31
 -10   0   2  206.68   20.41
   9   0  -2  133.02   22.00
  -9   0   2  197.50   18.09
   8   0  -2  222.92   24.30
  -8   0   2  283.61   20.29
   7   0  -2  259.39   23.66
  -7   0   2  218.84   16.67
   6   0  -2  539.24   32.95
  -6   0   2  498.61   25.70
  -5   0   2  224.68   13.90
   4   0  -2  666.96   33.76
   4   0  -2  703.78   23.19
  -4   0   2  676.25   28.09
   3   0  -2 1016.93   43.34
   3   0  -2 1055.81   34.54
  -3   0   2 1020.80   37.79
  -2   0   2   30.74    3.11
   1   0  -2 2600.33   88.22
   1   0  -2 2608.60   85.41
   0   0  -2   79.46    5.05
  -1   0  -2 1552.81   52.12
  -1   0  -2 1587.82   55.67
  -2   0  -2 2650.77   86.70
  -2   0  -2 2628.84   92.25
  -3   0  -2 1180.16   46.89
  -3   0  -2 1161.27   39.24
  -4   0  -2 2580.89   94.63
  -4   0  -2 2566.00   84.42
  -5   0  -2 1548.52   63.19
  -6   0  -2  173.08   15.91
  -7   0  -2  209.59   18.74
  -8   0  -2  475.71   31.24
  -9   0  -2  283.93   25.21
 -10   0  -2  155.42   20.09
 -11   0  -2   44.20   14.44
  13  -1  -2   95.06   25.24
 -13   1   2   94.56   17.87
  12  -1  -2  257.90   34.31
 -12   1   2  261.39   25.68
  11  -1  -2  148.00   25.24
 -11   1   2  158.74   18.83
  10  -1  -2  252.08   30.31
 -10   1   2  254.93   21.88
   9  -1  -2   30.68   13.74
  -9   1   2   44.18   10.23
   8  -1  -2  233.47   24.98
  -8   1   2  244.78   18.44
   7  -1  -2  425.30   32.11
  -7   1   2  546.40   27.06
   6  -1  -2  265.95   22.40
  -6   1   2  191.43   13.80
   5  -1  -2  440.80   16.02
   5  -1  -2  459.11   29.08
  -5   1   2  490.88   21.88
   4  -1  -2  501.37   29.16
   4  -1  -2  501.88   18.74
  -4   1   2  629.26   23.25
   3  -1  -2 1126.83   47.58
   3  -1  -2 1182.20   38.07
  -3   1   2 1098.76   39.89
   2  -1  -2 1774.43   57.46
  -2   1   2 1695.79   57.49
   1  -1  -2   13.77    1.70
   0  -1  -2 1947.51   67.18
   0  -1  -2 1900.12   63.66
  -1  -1  -2 9947.81  329.15
  -1  -1  -2 9999.00  342.11
  -2  -1  -2 1019.98   34.06
  -2  -1  -2  984.82   39.13
  -3  -1  -2 1090.27   44.30
  -3  -1  -2 1093.12   36.94
  -4  -1  -2  931.52   31.99
  -4  -1  -2  947.17   41.20
  -5  -1  -2  772.65   37.24
  -6  -1  -2   48.61    8.81
  -7  -1  -2  170.87   17.19
  -8  -1  -2  370.40   27.92
  -9  -1  -2  171.99   20.23
 -10  -1  -2  208.83   23.71
 -11  -1  -2   61.20   16.61
  13  -2  -2  150.80   32.90
  12  -2  -2  247.96   34.78
 -12   2   2  265.35   24.98
  11  -2  -2  245.10   31.82
 -11   2   2  255.99   22.95
  10  -2  -2  476.45   41.43
 -10   2   2  460.85   30.12
   9  -2  -2  386.41   34.26
  -9   2   2  334.59   23.63
   8  -2  -2  256.70   26.88
  -8   2   2  278.35   18.96
   7  -2  -2  399.15   30.23
  -7   2   2  360.27   21.26
   6  -2  -2  701.67   23.64
   6  -2  -2  682.68   40.13
  -6   2   2  655.73   30.39
   5  -2  -2  793.36   27.46
   5  -2  -2  747.00   40.96
  -5   2   2  849.48   33.06
   4  -2  -2 1028.45   48.55
   4  -2  -2 1022.00   36.38
  -4   2   2 1169.94   40.26
   3  -2  -2  551.15   27.75
   3  -2  -2  529.88   18.30
  -3   2   2  457.21   19.27
   2  -2  -2  403.87   14.89
   1  -2  -2 1592.02   52.94
   1  -2  -2 1596.50   53.42
   0  -2  -2 7560.65  253.09
   0  -2  -2 7323.90  248.08
  -1  -2  -2   87.90    4.62
  -1  -2  -2   79.64    6.51
  -2  -2  -2  924.85   37.64
  -2  -2  -2  961.12   32.66
  -3  -2  -2  134.34   10.95
  -3  -2  -2  128.32    6.23
  -4  -2  -2  128.90   11.87
  -4  -2  -2  125.51    6.25
  -5  -2  -2  261.06   19.02
  -6  -2  -2  170.09   16.32
  -7  -2  -2  188.16   18.60
  -8  -2  -2  127.63   16.91
  -9  -2  -2  142.27   19.16
 -10  -2  -2  314.16   29.50
  12  -3  -2  131.89   26.77
  11  -3  -2  195.86   29.42
 -11   3   2  195.08   20.85
  10  -3  -2  313.65   33.80
 -10   3   2  262.53   21.49
   9  -3  -2  535.01   42.51
  -9   3   2  645.46   33.34
   8  -3  -2  510.72   38.47
  -8   3   2  504.06   27.78
   7  -3  -2  507.44   36.32
  -7   3   2  552.89   27.37
   6  -3  -2  366.66   13.95
   6  -3  -2  361.01   28.12
  -6   3   2  355.65   19.38
   5  -3  -2  862.97   44.45
   5  -3  -2  884.66   29.90
  -5   3   2  799.75   34.01
   4  -3  -2  733.18   38.18
   4  -3  -2  724.13   26.22
  -4   3   2  758.16   29.01
   3  -3  -2  492.05   26.95
   3  -3  -2  470.02   17.76
  -3   3   2  476.77   18.76
   2  -3  -2  696.07   24.97
  -2   3   2  700.83   25.35
   1  -3  -2  349.00   13.74
   1  -3  -2  335.55   13.46
   0  -3  -2   36.50    4.04
   0  -3  -2   35.55    3.14
  -1  -3  -2 1708.49   60.87
  -1  -3  -2 1646.60   56.80
  -2  -3  -2  749.91   32.07
  -2  -3  -2  732.18   26.68
  -3  -3  -2  606.10   29.19
  -3  -3  -2  610.20   22.58
  -4  -3  -2 1407.00   48.64
  -4  -3  -2 1414.82   58.22
  -5  -3  -2  300.97   21.21
  -6  -3  -2  777.45   40.91
  -7  -3  -2  229.34   21.05
  -8  -3  -2  182.58   20.61
  -9  -3  -2  126.18   19.09
 -10  -3  -2  130.58   20.48
  12  -4  -2  126.57   26.25
  11  -4  -2  248.46   33.18
  10  -4  -2  202.70   28.30
   9  -4  -2  394.39   36.15
  -9   4   2  398.13   25.33
   8  -4  -2  192.97   24.51
  -8   4   2  205.58   15.98
   7  -4  -2  179.86   21.91
  -7   4   2  227.66   15.52
   6  -4  -2  741.94   43.84
   6  -4  -2  767.39   27.07
  -6   4   2  725.25   32.49
   5  -4  -2  696.45   26.04
   5  -4  -2  661.96   39.20
  -5   4   2  763.12   30.16
   4  -4  -2  985.81   34.82
   4  -4  -2  980.18   47.39
  -4   4   2  974.63   37.12
   3  -4  -2 1451.11   59.97
   3  -4  -2 1466.64   48.98
  -3   4   2 1335.42   49.99
   2  -4  -2  723.47   25.50
  -2   4   2  655.50   26.75
   1  -4  -2 1652.62   56.75
   1  -4  -2 1614.59   55.98
   0  -4  -2 1409.79   48.50
   0  -4  -2 1385.93   50.58
  -1  -4  -2  721.16   26.83
  -1  -4  -2  727.89   30.41
  -2  -4  -2  443.36   17.93
  -2  -4  -2  453.41   22.65
  -3  -4  -2  192.12    9.73
  -3  -4  -2  182.01   14.26
  -4  -4  -2  685.90   26.05
  -4  -4  -2  697.84   34.87
  -5  -4  -2  489.60   29.36
  -6  -4  -2  861.72   44.84
  -7  -4  -2  403.83   29.52
  -8  -4  -2  102.73   16.51
  -9  -4  -2   56.06   14.78
 -10  -4  -2  316.55   30.74
  12  -5  -2  157.23   28.81
  11  -5  -2  334.15   38.48
  10  -5  -2  165.63   26.57
   9  -5  -2  398.74   37.04
   8  -5  -2  325.30   31.70
   7  -5  -2  491.46   35.68
  -7   5   2  376.25   22.40
   6  -5  -2  321.94   13.61
   6  -5  -2  311.68   27.01
  -6   5   2  297.22   17.36
   5  -5  -2  786.06   43.74
   5  -5  -2  808.81   29.52
  -5   5   2  793.27   33.10
   4  -5  -2  413.20   16.67
   4  -5  -2  391.15   26.69
  -4   5   2  371.32   18.15
   3  -5  -2  206.46   17.62
   3  -5  -2  217.89   11.02
  -3   5   2  239.06   12.44
   2  -5  -2  131.28    7.98
  -2   5   2  126.45    9.51
   1  -5  -2  609.07   24.04
   1  -5  -2  634.88   25.10
   0  -5  -2 1921.12   69.06
   0  -5  -2 1953.45   66.77
  -1  -5  -2  367.96   19.19
  -1  -5  -2  370.47   16.12
  -2  -5  -2 1180.20   42.95
  -2  -5  -2 1206.62   48.72
  -3  -5  -2  426.66   24.30
  -3  -5  -2  422.07   18.01
  -4  -5  -2  473.54   19.53
  -4  -5  -2  467.90   27.34
  -5  -5  -2  361.02   24.79
  -6  -5  -2  286.98   23.24
  -7  -5  -2  476.20   32.72
  -8  -5  -2  141.59   19.01
  -9  -5  -2  150.99   21.18
  12  -6  -2  235.65   34.63
  11  -6  -2  120.36   26.82
  10  -6  -2  132.92   25.07
   9  -6  -2  352.79   35.38
   8  -6  -2  296.69   30.86
   7  -6  -2  558.34   22.13
   7  -6  -2  557.68   39.99
   6  -6  -2  209.27   10.91
   6  -6  -2  221.23   23.41
   5  -6  -2  593.68   23.06
   5  -6  -2  577.58   36.47
  -5   6   2  557.69   25.81
   4  -6  -2  642.20   25.69
   4  -6  -2  644.48   37.07
  -4   6   2  688.97   28.62
   3  -6  -2  548.09   21.43
   3  -6  -2  513.22   29.83
  -3   6   2  489.09   23.41
   2  -6  -2  346.66   15.85
   2  -6  -2  339.55   21.80
  -2   6   2  361.79   19.06
   1  -6  -2 1351.49   49.25
   1  -6  -2 1399.01   50.98
   0  -6  -2 1210.76   46.23
   0  -6  -2 1163.08   43.24
  -1  -6  -2  531.05   22.00
  -1  -6  -2  527.92   25.47
  -2  -6  -2  389.04   17.45
  -2  -6  -2  388.85   22.14
  -3  -6  -2  622.84   25.03
  -3  -6  -2  615.17   31.79
  -4  -6  -2  522.45   29.78
  -4  -6  -2  490.00   21.21
  -5  -6  -2  217.16   19.39
  -6  -6  -2  206.57   20.40
  -7  -6  -2  150.26   18.68
  -8  -6  -2  124.38   19.10
  -9  -6  -2  146.00   21.63
  12  -7  -2  205.28   32.89
  11  -7  -2  166.15   29.35
  10  -7  -2   84.31   22.34
   9  -7  -2  161.54   25.72
   8  -7  -2  398.54   36.17
   7  -7  -2  715.22   28.12
   7  -7  -2  722.47   47.11
   6  -7  -2  546.39   22.66
   6  -7  -2  549.96   38.29
   5  -7  -2  451.64   19.50
   5  -7  -2  443.19   31.99
   4  -7  -2  291.05   23.55
   4  -7  -2  292.25   14.39
   3  -7  -2   68.42    6.75
   3  -7  -2   68.94   11.17
  -3   7   2   89.21    9.09
   2  -7  -2  236.40   12.75
   2  -7  -2  260.09   18.70
  -2   7   2  231.48   16.08
   1  -7  -2  317.17   15.51
   1  -7  -2  326.08   17.01
   0  -7  -2  446.50   19.87
   0  -7  -2  449.95   22.43
  -1  -7  -2  414.59   18.85
  -1  -7  -2  413.57   22.42
  -2  -7  -2  197.49   15.43
  -2  -7  -2  214.17   12.04
  -3  -7  -2  382.03   17.87
  -3  -7  -2  376.96   23.93
  -4  -7  -2  173.26   10.74
  -4  -7  -2  171.88   16.60
  -5  -7  -2  220.34   20.20
  -6  -7  -2  168.84   18.95
  -7  -7  -2   47.37   12.88
  -8  -7  -2  211.51   24.00
  11  -8  -2  131.69   27.61
  10  -8  -2  113.64   26.40
   9  -8  -2  182.03   27.90
   8  -8  -2  433.12   38.26
   7  -8  -2  102.53   19.38
   7  -8  -2  104.39    8.19
   6  -8  -2  212.24   24.08
   6  -8  -2  220.61   12.31
   5  -8  -2   58.37   14.42
   5  -8  -2   48.11    6.60
   4  -8  -2  463.61   31.70
   4  -8  -2  497.18   21.49
   3  -8  -2  637.45   26.53
   2  -8  -2   37.87    5.90
   1  -8  -2  202.20   13.48
   1  -8  -2  204.49   12.18
   0  -8  -2  356.62   20.08
   0  -8  -2  363.26   17.67
  -1  -8  -2  397.98   22.61
  -1  -8  -2  369.78   18.45
  -2  -8  -2  262.15   18.74
  -2  -8  -2  253.25   14.28
  -3  -8  -2  403.27   19.23
  -3  -8  -2  403.73   25.63
  -4  -8  -2  164.13   11.04
  -4  -8  -2  169.54   17.16
  -5  -8  -2  169.58   18.34
  -6  -8  -2   99.35   16.14
  -7  -8  -2  257.36   25.50
  11  -9  -2   83.78   24.34
  10  -9  -2   56.86   20.47
   9  -9  -2  135.91   24.80
   8  -9  -2  383.07   36.28
   7  -9  -2  535.18   41.47
   7  -9  -2  579.91   24.42
   6  -9  -2  228.11   25.32
   6  -9  -2  246.47   13.78
   5  -9  -2  400.99   19.18
   4  -9  -2 1047.96   40.55
   3  -9  -2  601.08   26.08
   2  -9  -2  253.50   14.54
   1  -9  -2  347.70   17.79
   0  -9  -2  251.44   17.22
   0  -9  -2  252.11   14.63
  -1  -9  -2  142.26   10.73
  -1  -9  -2  135.34   13.21
  -2  -9  -2  164.58   11.51
  -2  -9  -2  159.38   15.37
  -3  -9  -2  200.62   18.28
  -3  -9  -2  206.91   13.15
  -4  -9  -2  150.05   17.08
  -4  -9  -2  170.21   15.72
  -5  -9  -2  172.92   19.23
  -6  -9  -2   96.78   16.67
  -7  -9  -2  126.28   19.97
  11 -10  -2   50.36   20.73
  10 -10  -2   90.86   24.32
   9 -10  -2  129.88   25.84
   7 -10  -2  381.40   18.93
   6 -10  -2  293.89   16.13
   5 -10  -2  239.24   14.44
   4 -10  -2  336.98   17.76
   3 -10  -2  309.55   16.81
   2 -10  -2  298.90   16.63
   1 -10  -2  100.41    9.60
   0 -10  -2  288.07   16.52
  -1 -10  -2  191.51   13.28
  -2 -10  -2  205.68   13.86
  -2 -10  -2  207.27   19.52
  -3 -10  -2  114.88   10.26
  -3 -10  -2  107.13   14.54
  -4 -10  -2   72.25   13.63
  -5 -10  -2  171.12   19.91
  -6 -10  -2  117.80   18.24
   7 -11  -2  237.84   14.75
   6 -11  -2   91.24    9.13
   5 -11  -2   88.27    9.27
   4 -11  -2  285.99   16.66
   3 -11  -2   72.68    9.42
   2 -11  -2  100.51    9.94
   1 -11  -2  491.92   24.13
   0 -11  -2  139.85   11.90
  -1 -11  -2  210.85   14.56
  -2 -11  -2  257.39   16.31
  -3 -11  -2  201.32   14.16
  -5 -11  -2   72.59   22.65
   7 -12  -2  226.47   15.11
   6 -12  -2  159.61   12.64
   5 -12  -2   42.85    7.63
   4 -12  -2   48.18    7.84
   3 -12  -2  215.54   14.81
   2 -12  -2  181.94   13.70
   1 -12  -2  116.24   11.35
   0 -12  -2   41.41    7.51
  -1 -12  -2   40.17    7.39
  -2 -12  -2  196.91   14.75
  -3 -12  -2  146.66   12.86
   7 -13  -2  182.25   14.10
   6 -13  -2  201.71   14.83
   5 -13  -2  117.70   11.39
   4 -13  -2   62.45    9.24
   3 -13  -2  111.20   11.28
   2 -13  -2   92.97   10.73
   1 -13  -2  176.69   14.13
   0 -13  -2   66.21   10.18
   2  14  -3   77.58   19.91
   1  14  -3  120.50   22.12
   0 -14   3  163.23   15.64
   1 -14   3  112.30   11.53
   2 -14   3  225.08   15.97
  -4 -13   3   76.74   14.97
   2  13  -3   84.82   19.77
  -2 -13   3   99.74   10.81
   1  13  -3   77.28   19.01
  -1 -13   3   94.40   10.66
   0  13  -3  147.32   21.72
   0 -13   3  144.67   12.60
  -1  13  -3  201.69   23.79
   1 -13   3  179.74   13.99
  -2  13  -3  163.39   23.22
   2 -13   3  164.23   13.13
   3 -13   3  298.45   17.98
  -5 -12   3  164.68   20.63
  -4 -12   3   94.07   15.51
  -3 -12   3   39.53   11.06
  -3 -12   3   42.87    7.84
   2  12  -3  158.09   21.73
  -2 -12   3  165.10   12.97
   1  12  -3  184.43   23.21
  -1 -12   3  190.32   13.90
   0  12  -3  278.00   27.43
   0 -12   3  278.07   17.04
  -1  12  -3   87.63   16.66
   1 -12   3  126.30   10.87
  -2  12  -3   80.75   17.76
   2 -12   3   80.61    9.02
  -3  12  -3  301.34   26.52
   3 -12   3  298.95   17.40
  -4  12  -3  211.77   23.07
  -6 -11   3  111.94   17.39
  -5 -11   3   69.31   13.97
  -4 -11   3  123.72   16.83
  -3 -11   3  161.09   17.41
  -3 -11   3  185.78   13.06
  -2 -11   3  266.32   16.20
   1  11  -3  155.60   20.17
  -1 -11   3  153.77   11.88
   0  11  -3  106.28   17.44
   0 -11   3  103.75    9.79
  -1  11  -3  282.77   25.81
   1 -11   3  304.07   16.85
  -2  11  -3  241.07   23.01
   2 -11   3  205.77   13.70
  -3  11  -3  291.63   24.83
   3 -11   3  242.66   15.06
  -4  11  -3  221.31   22.20
  -5  11  -3   63.38   14.79
  -6  11  -3  180.56   21.41
  -7 -10   3  165.28   20.64
  -6 -10   3  107.20   16.36
  -5 -10   3  227.52   21.44
  -4 -10   3  208.90   19.72
  -3 -10   3  455.89   22.07
  -3 -10   3  459.07   29.04
  -2 -10   3  457.75   21.82
  -2 -10   3  446.99   27.61
   1  10  -3  243.24   23.52
  -1 -10   3  254.46   14.73
   0  10  -3  249.70   23.76
   0 -10   3  261.84   14.83
  -1  10  -3  539.11   34.93
   1 -10   3  530.36   24.13
  -2  10  -3  221.99   20.97
   2 -10   3  169.45   11.79
  -3  10  -3  332.93   25.42
   3 -10   3  285.83   15.99
  -4  10  -3  245.18   22.31
  -5  10  -3  118.60   16.00
  -6  10  -3  392.69   29.56
  -7  10  -3   68.77   13.54
  -8  10  -3   31.75   16.23
  -8  -9   3  128.24   19.34
  -7  -9   3  141.50   18.89
  -6  -9   3  287.15   24.73
  -5  -9   3  278.44   22.88
  -4  -9   3  166.77   16.82
  -4  -9   3  153.25   10.79
  -3  -9   3  419.04   26.66
  -3  -9   3  437.40   20.41
  -2  -9   3   68.34    7.24
  -2  -9   3   77.17   10.81
   1   9  -3  517.60   32.65
  -1  -9   3  463.91   21.86
   0   9  -3  485.30   32.25
   0  -9   3  519.23   22.63
  -1   9  -3  304.00   24.70
   1  -9   3  407.66   17.99
  -2   9  -3  817.43   43.60
   2  -9   3  879.97   33.92
  -3   9  -3   91.98   13.49
   3  -9   3  105.65    8.29
  -4   9  -3   98.50   14.03
  -5   9  -3  420.55   28.63
  -6   9  -3  292.76   24.32
  -7   9  -3  101.46   15.39
  -8   9  -3   74.43   14.41
  -9   9  -3   93.85   16.12
  -9  -8   3  106.78   18.09
  -8  -8   3   97.58   16.24
  -7  -8   3  126.62   16.91
  -6  -8   3   82.83   13.55
  -5  -8   3  507.04   31.23
  -4  -8   3  356.44   24.08
  -3  -8   3  378.59   23.74
  -3  -8   3  383.57   17.97
  -2  -8   3  558.73   29.76
  -2  -8   3  589.63   24.39
  -1  -8   3  198.40   11.40
   0   8  -3  250.54   20.55
   0  -8   3  207.86   12.03
  -1   8  -3  792.82   42.16
   1  -8   3  906.94   33.34
  -2   8  -3  284.81   21.58
   2  -8   3  300.06   14.58
  -3   8  -3  364.08   25.53
   3  -8   3  432.62   18.29
  -4   8  -3  351.23   24.91
  -5   8  -3  429.05   28.14
  -6   8  -3  589.56   34.92
  -7   8  -3  197.08   19.84
  -8   8  -3   65.91   13.21
  -9   8  -3  200.16   21.75
 -10   8  -3  189.53   22.12
 -10  -7   3   89.83   17.39
  -9  -7   3  190.11   22.10
  -8  -7   3  216.55   21.66
  -7  -7   3  418.48   29.05
  -6  -7   3  651.37   36.46
  -5  -7   3  568.06   32.24
  -4  -7   3  347.53   22.81
  -3  -7   3  802.71   30.94
  -3  -7   3  795.44   37.64
  -2  -7   3  694.61   27.57
  -2  -7   3  703.03   33.34
  -1  -7   3  282.23   13.66
   0   7  -3  694.45   36.21
   0  -7   3  684.94   27.08
  -1   7  -3  417.86   25.70
   1  -7   3  405.65   17.83
  -2   7  -3  141.23   14.01
   2  -7   3  136.51    8.40
  -3   7  -3  513.32   29.45
  -4   7  -3  484.24   28.54
  -5   7  -3  513.39   30.62
  -6   7  -3  861.13   44.06
  -7   7  -3  349.51   26.38
  -8   7  -3  591.02   37.00
  -9   7  -3  194.19   20.93
 -10   7  -3  156.60   20.33
 -11   7  -3   96.32   17.41
 -10  -6   3  117.49   18.60
  -9  -6   3  143.09   18.68
  -8  -6   3  299.81   24.78
  -6  -6   3  316.61   22.68
  -5  -6   3  215.15   17.38
  -4  -6   3  800.93   38.01
  -3  -6   3  203.92   15.08
  -2  -6   3  705.97   27.40
  -2  -6   3  730.60   32.86
  -1  -6   3 1004.06   41.60
  -1  -6   3 1021.17   37.01
   0   6  -3 1019.71   45.50
   0  -6   3  989.54   36.59
  -1   6  -3  643.38   31.61
   1  -6   3  576.73   23.47
  -2   6  -3  841.55   39.16
  -3   6  -3  225.64   17.21
  -4   6  -3  319.80   21.32
  -5   6  -3  114.47   12.93
  -6   6  -3 1167.78   54.31
  -7   6  -3  626.99   36.59
  -8   6  -3  514.20   33.62
  -9   6  -3  347.35   28.12
 -10   6  -3  136.44   18.90
 -11   6  -3   77.57   17.65
 -11  -5   3  184.08   22.76
 -10  -5   3   77.80   15.40
  -9  -5   3  190.81   20.34
  -8  -5   3  681.35   38.87
  -7  -5   3  103.25   13.50
  -6  -5   3  146.89   14.64
  -5  -5   3  317.60   20.75
   4   5  -3  604.81   29.16
  -4  -5   3  633.76   30.61
   3   5  -3  496.85   21.20
  -3  -5   3  463.92   24.44
  -2  -5   3 1223.49   48.24
  -1  -5   3 1261.45   48.65
   0   5  -3 3748.08  133.42
  -1   5  -3  930.09   40.63
  -2   5  -3  695.99   33.06
  -3   5  -3  269.29   18.00
  -4   5  -3  522.53   28.33
  -5   5  -3  231.89   18.17
  -6   5  -3  164.10   16.19
  -7   5  -3  259.12   21.59
  -8   5  -3  715.66   41.02
  -9   5  -3  207.26   21.60
 -10   5  -3   90.33   16.16
 -11   5  -3  154.05   20.66
 -11  -4   3  192.23   22.63
 -10  -4   3  133.01   18.06
  -9  -4   3  549.68   34.77
  -8  -4   3  332.91   24.61
   7   4  -3  298.42   34.50
  -7  -4   3  252.88   19.92
   6   4  -3  243.72   19.66
  -6  -4   3  262.06   18.85
   5   4  -3  483.84   26.29
  -5  -4   3  458.21   25.38
   4   4  -3  782.74   35.18
  -4  -4   3  807.20   35.52
   3   4  -3 1616.10   60.10
  -3  -4   3 1631.67   61.53
  -2  -4   3 1051.02   41.39
  -1  -4   3  665.90   27.90
   0   4  -3 3052.00  108.74
  -1   4  -3   69.18    7.97
  -2   4  -3  830.98   36.38
  -3   4  -3  160.55   12.93
  -4   4  -3  503.53   26.85
  -5   4  -3   91.34   11.34
  -6   4  -3  238.04   19.28
  -7   4  -3  131.30   15.54
  -8   4  -3  446.77   30.84
  -9   4  -3   81.09   14.79
 -10   4  -3  153.08   19.60
 -11   4  -3  175.24   22.43
 -12  -3   3  142.30   20.43
 -11  -3   3  133.83   18.53
 -10  -3   3  127.02   17.02
   9   3  -3  298.96   29.15
  -9  -3   3  395.94   27.34
   8   3  -3  537.45   36.35
  -8  -3   3  531.63   31.54
   7   3  -3  399.87   28.46
  -7  -3   3  365.43   23.82
   6   3  -3  414.61   27.16
  -6  -3   3  444.86   24.84
   5   3  -3  765.05   37.36
  -5  -3   3  731.08   34.06
   4   3  -3 2197.35   82.47
  -4  -3   3 2195.16   80.31
   3   3  -3 1228.67   48.15
  -3  -3   3 1209.58   46.77
  -2  -3   3  318.76   15.84
   0   3  -3 1617.09   60.28
  -1   3  -3 1280.81   49.36
  -2   3  -3  729.99   31.86
  -3   3  -3  821.30   36.26
  -4   3  -3 1201.60   50.98
  -5   3  -3  545.72   29.95
  -6   3  -3  590.83   33.04
  -7   3  -3  284.10   22.75
  -8   3  -3  237.93   22.04
  -9   3  -3  203.72   21.31
 -10   3  -3  238.56   24.57
 -11   3  -3  139.69   20.04
 -12  -2   3   85.37   16.59
  11   2  -3  113.48   22.60
 -11  -2   3  110.75   17.07
  10   2  -3  225.02   27.81
 -10  -2   3  258.39   22.73
   9   2  -3  300.05   29.75
  -9  -2   3  311.23   23.53
   8   2  -3  510.35   35.84
  -8  -2   3  500.25   29.46
   7   2  -3  548.13   35.11
  -7  -2   3  576.75   30.37
   6   2  -3 1266.73   58.27
  -6  -2   3 1265.38   52.43
   5   2  -3  464.47   27.07
  -5  -2   3  397.33   21.74
   4   2  -3 1892.82   73.09
  -4  -2   3 1853.21   68.49
  -3  -2   3 1098.65   41.69
  -2  -2   3  861.27   32.75
   1   2  -3   60.67    6.42
  -1   2  -3  675.51   28.51
  -2   2  -3  520.94   24.45
  -3   2  -3  643.20   30.31
  -4   2  -3  617.65   30.92
  -5   2  -3  889.83   41.97
  -6   2  -3  858.22   42.91
  -7   2  -3  369.27   26.56
  -8   2  -3  386.68   28.40
  -9   2  -3  380.95   29.81
 -10   2  -3  115.28   17.99
 -11   2  -3  151.31   20.88
 -13  -1   3  153.38   21.66
  12   1  -3  129.20   25.85
 -12  -1   3  151.81   19.72
  11   1  -3  121.68   24.21
 -11  -1   3  135.93   17.48
  10   1  -3  315.60   32.73
 -10  -1   3  301.05   24.45
   9   1  -3  117.92   20.74
  -9  -1   3   77.41   12.21
   8   1  -3  191.93   22.61
  -8  -1   3  157.67   15.33
   7   1  -3  642.44   38.49
  -7  -1   3  572.10   30.47
   6   1  -3  963.78   48.94
   6   1  -3  981.15   33.02
  -6  -1   3  964.15   41.44
   5   1  -3  818.26   40.97
  -5  -1   3  808.16   34.34
   4   1  -3  714.05   35.33
  -4  -1   3  727.90   29.76
  -3  -1   3  141.64    8.62
  -2  -1   3  740.30   27.53
   1   1  -3  597.86   23.95
   0   1  -3  315.42   14.78
  -1   1  -3  286.08   14.75
  -2   1  -3  469.13   22.64
  -3   1  -3  510.22   25.18
  -3   1  -3  492.15   18.27
  -4   1  -3  511.89   18.60
  -4   1  -3  508.84   27.10
  -5   1  -3  974.38   45.27
  -6   1  -3  407.45   26.60
  -7   1  -3  262.56   21.84
  -8   1  -3  182.43   19.47
  -9   1  -3  188.13   20.90
 -10   1  -3  304.37   27.52
 -11   1  -3  138.60   21.20
  13   0  -3   35.88   18.64
 -13   0   3   30.28   11.86
  12   0  -3  263.91   33.77
 -12   0   3  310.25   27.32
  11   0  -3  141.39   25.47
 -11   0   3  148.10   18.03
  10   0  -3  364.20   35.27
 -10   0   3  385.50   27.31
   9   0  -3   20.10   12.07
   8   0  -3  153.48   20.45
  -8   0   3  115.10   12.82
   7   0  -3  302.82   25.99
  -7   0   3  272.99   18.38
   6   0  -3  733.67   24.89
   6   0  -3  737.61   40.98
  -6   0   3  707.72   32.46
   5   0  -3  240.45   20.20
   5   0  -3  243.73    9.48
   4   0  -3  735.47   37.03
   4   0  -3  758.38   26.26
  -4   0   3  774.34   29.91
   3   0  -3 1039.81   35.12
  -3   0   3 1017.27   36.96
   2   0  -3 3556.65  114.84
  -2   0   3 3433.33  118.83
   1   0  -3 6238.43  216.73
   1   0  -3 6606.81  212.12
   0   0  -3  762.57   28.75
  -1   0  -3  134.65    6.30
  -1   0  -3  132.22    9.05
  -2   0  -3  644.56   28.40
  -2   0  -3  638.66   22.88
  -3   0  -3 1206.60   49.08
  -3   0  -3 1198.01   41.01
  -4   0  -3  629.80   22.49
  -4   0  -3  631.49   31.72
  -5   0  -3  669.52   34.58
  -6   0  -3  281.52   21.48
  -7   0  -3  569.37   34.55
  -8   0  -3  279.35   24.18
  -9   0  -3  316.83   27.23
 -10   0  -3  174.28   21.99
 -11   0  -3   83.26   19.44
  13  -1  -3  100.43   27.18
  12  -1  -3  274.08   34.73
 -12   1   3  285.69   25.83
  11  -1  -3  376.31   38.61
 -11   1   3  373.45   28.29
  10  -1  -3  393.41   36.91
 -10   1   3  419.34   27.77
   9  -1  -3  191.61   25.10
  -9   1   3  170.29   16.11
   8  -1  -3  512.32   37.74
  -8   1   3  539.29   28.71
   7  -1  -3  520.76   35.93
  -7   1   3  522.90   26.49
   6  -1  -3  432.83   30.09
   6  -1  -3  430.35   15.46
  -6   1   3  426.49   21.47
   5  -1  -3   21.29    8.49
   5  -1  -3   17.95    2.09
   4  -1  -3  450.46   26.52
   4  -1  -3  457.95   15.63
  -4   1   3  366.33   17.48
   3  -1  -3  468.63   17.14
  -3   1   3  470.49   17.66
   2  -1  -3 1154.40   39.38
   1  -1  -3 1896.19   61.80
   1  -1  -3 1794.01   61.73
   0  -1  -3 5237.43  178.85
   0  -1  -3 5426.49  185.00
  -1  -1  -3  111.75    8.24
  -1  -1  -3  107.88    5.61
  -2  -1  -3 3115.94  102.51
  -2  -1  -3 3088.99  108.79
  -3  -1  -3  858.85   37.75
  -3  -1  -3  869.72   30.27
  -4  -1  -3  336.19   21.08
  -4  -1  -3  339.86   13.16
  -5  -1  -3  747.20   37.57
  -6  -1  -3  182.32   17.05
  -7  -1  -3  352.53   25.81
  -8  -1  -3  208.36   21.17
  -9  -1  -3  157.15   20.08
 -10  -1  -3  192.83   23.46
  13  -2  -3  127.87   27.80
  12  -2  -3  288.58   36.18
  11  -2  -3  270.14   33.19
 -11   2   3  238.64   25.52
  10  -2  -3  389.51   37.14
 -10   2   3  359.96   25.39
   9  -2  -3  507.92   40.50
  -9   2   3  509.65   29.04
   8  -2  -3  584.25   41.17
  -8   2   3  573.19   29.65
   7  -2  -3  508.06   36.24
  -7   2   3  509.68   25.43
   6  -2  -3  287.81   11.08
   6  -2  -3  271.09   23.63
  -6   2   3  272.30   15.42
   5  -2  -3   51.36   11.03
   5  -2  -3   48.79    3.35
  -5   2   3   30.30    4.39
   4  -2  -3  902.69   44.44
   4  -2  -3  906.52   32.22
  -4   2   3  978.19   33.82
   3  -2  -3  992.55   34.35
   2  -2  -3  786.56   27.76
   1  -2  -3 1951.06   65.72
   1  -2  -3 1967.14   65.47
   0  -2  -3 1052.04   36.10
   0  -2  -3 1026.34   37.69
  -1  -2  -3  951.67   32.79
  -1  -2  -3  914.75   36.13
  -2  -2  -3 1113.68   38.21
  -2  -2  -3 1083.47   43.59
  -3  -2  -3  150.93    7.33
  -3  -2  -3  147.09   11.98
  -4  -2  -3  764.85   36.30
  -4  -2  -3  768.04   27.53
  -5  -2  -3  608.81   32.93
  -6  -2  -3  194.94   18.24
  -7  -2  -3  313.11   25.18
  -8  -2  -3  224.51   22.76
  -9  -2  -3  219.46   23.97
 -10  -2  -3  245.13   26.84
  13  -3  -3   87.33   25.28
  12  -3  -3  155.16   29.36
  11  -3  -3  251.18   32.85
  10  -3  -3  203.87   28.34
   9  -3  -3  435.31   38.20
  -9   3   3  503.08   27.79
   8  -3  -3  484.28   37.26
  -8   3   3  468.00   25.10
   7  -3  -3  577.37   39.84
  -7   3   3  599.46   27.80
   6  -3  -3  615.37   38.40
   6  -3  -3  640.74   22.32
  -6   3   3  560.26   26.13
   5  -3  -3 1278.65   43.16
   5  -3  -3 1219.04   58.63
  -5   3   3 1252.97   45.85
   4  -3  -3 1489.41   63.35
   4  -3  -3 1397.40   49.13
  -4   3   3 1429.32   49.96
   3  -3  -3 1136.49   39.52
   2  -3  -3 1213.46   42.10
   1  -3  -3 2171.28   74.13
   1  -3  -3 2234.85   74.26
   0  -3  -3 1531.87   54.09
   0  -3  -3 1489.02   51.82
  -1  -3  -3 1069.71   37.82
  -1  -3  -3 1077.42   41.80
  -2  -3  -3  275.74   16.36
  -2  -3  -3  268.14   11.79
  -3  -3  -3  766.09   35.58
  -3  -3  -3  788.63   28.42
  -4  -3  -3  239.25   11.03
  -4  -3  -3  248.58   18.08
  -5  -3  -3  521.74   30.48
  -6  -3  -3  685.37   38.52
  -7  -3  -3   66.36   12.76
  -8  -3  -3  289.52   26.29
  -9  -3  -3  115.95   18.84
 -10  -3  -3  178.15   24.17
  12  -4  -3  208.87   32.99
  11  -4  -3  229.62   31.73
  10  -4  -3   79.03   21.49
   9  -4  -3  163.00   24.51
   8  -4  -3   79.70   17.88
   7  -4  -3  562.93   39.83
   7  -4  -3  578.65   22.00
  -7   4   3  563.12   26.91
   6  -4  -3  479.87   18.58
   6  -4  -3  453.93   33.01
  -6   4   3  465.48   21.86
   5  -4  -3  729.58   41.43
   5  -4  -3  751.09   27.12
  -5   4   3  717.40   28.94
   4  -4  -3  670.88   25.23
   4  -4  -3  655.71   37.23
  -4   4   3  705.23   25.88
   3  -4  -3 1093.81   38.73
   2  -4  -3  639.84   24.08
   1  -4  -3  523.58   20.28
   1  -4  -3  517.19   20.62
   0  -4  -3  359.06   14.91
   0  -4  -3  347.71   16.70
  -1  -4  -3 1522.80   53.59
  -1  -4  -3 1566.07   57.95
  -2  -4  -3  533.42   26.39
  -2  -4  -3  532.16   20.99
  -3  -4  -3  224.70   16.54
  -3  -4  -3  211.23   10.76
  -4  -4  -3  450.25   26.84
  -4  -4  -3  431.84   18.34
  -5  -4  -3  641.67   36.04
  -6  -4  -3  355.70   26.71
  -7  -4  -3  122.35   17.10
  -8  -4  -3  200.67   22.62
  -9  -4  -3  227.06   25.52
  12  -5  -3   87.70   25.46
  11  -5  -3  203.44   31.06
  10  -5  -3  187.74   28.63
   9  -5  -3  376.47   36.31
   8  -5  -3  562.81   42.48
   7  -5  -3   93.45   17.95
   7  -5  -3   90.13    6.80
   6  -5  -3  156.69    9.28
   6  -5  -3  155.18   19.61
   5  -5  -3  475.46   32.63
   5  -5  -3  497.71   19.92
   4  -5  -3  145.76    8.87
   4  -5  -3  133.87   16.08
  -4   5   3  188.58    9.67
   3  -5  -3 1322.54   46.80
  -3   5   3 1316.33   47.29
   2  -5  -3  257.93   12.24
   1  -5  -3  275.83   13.50
   1  -5  -3  275.28   12.89
   0  -5  -3  501.46   22.61
   0  -5  -3  504.60   20.55
  -1  -5  -3  631.66   28.80
  -1  -5  -3  643.45   25.14
  -2  -5  -3  766.31   30.03
  -2  -5  -3  812.95   36.22
  -3  -5  -3  427.08   24.66
  -3  -5  -3  421.68   18.57
  -4  -5  -3  325.33   15.64
  -4  -5  -3  338.25   22.97
  -5  -5  -3  596.51   34.75
  -6  -5  -3  213.32   20.69
  -7  -5  -3   80.47   14.69
  -8  -5  -3  156.50   20.59
  -9  -5  -3  249.61   26.95
  12  -6  -3  245.13   36.41
  11  -6  -3  303.96   36.96
  10  -6  -3  192.18   29.14
   9  -6  -3  363.89   36.33
   8  -6  -3  146.46   23.42
   7  -6  -3  336.68   31.36
   7  -6  -3  337.65   15.52
   6  -6  -3  361.83   16.53
   6  -6  -3  366.42   30.60
   5  -6  -3  529.07   22.09
   5  -6  -3  528.87   35.38
   4  -6  -3  210.49   11.74
   4  -6  -3  231.60   21.04
   3  -6  -3  644.51   34.68
   3  -6  -3  623.57   24.14
  -3   6   3  504.72   29.81
   2  -6  -3   91.81    7.35
   1  -6  -3  681.07   27.48
   1  -6  -3  634.98   26.19
   0  -6  -3  903.57   36.04
   0  -6  -3  842.70   33.31
  -1  -6  -3  632.70   29.43
  -1  -6  -3  626.84   25.77
  -2  -6  -3  217.71   15.99
  -2  -6  -3  229.16   12.69
  -3  -6  -3  158.84   14.63
  -3  -6  -3  156.28   10.42
  -4  -6  -3  333.74   16.32
  -4  -6  -3  344.00   23.88
  -5  -6  -3  205.26   19.47
  -6  -6  -3  119.19   16.39
  -7  -6  -3  124.56   17.99
  -8  -6  -3  140.30   20.24
  12  -7  -3  215.93   34.87
  11  -7  -3  252.83   34.39
  10  -7  -3  175.35   28.71
   9  -7  -3  194.40   28.08
   8  -7  -3   59.20   17.27
   7  -7  -3  209.36   11.79
   7  -7  -3  197.98   25.26
   6  -7  -3  295.09   15.03
   6  -7  -3  305.13   28.31
   5  -7  -3  355.57   28.69
   5  -7  -3  352.03   16.88
   4  -7  -3  340.33   26.45
   4  -7  -3  356.73   16.89
   3  -7  -3  257.82   21.37
   3  -7  -3  253.36   13.83
   2  -7  -3  312.00   15.77
   1  -7  -3  184.45   11.45
   1  -7  -3  176.99   11.64
   0  -7  -3  284.45   16.81
   0  -7  -3  284.03   15.08
  -1  -7  -3  335.04   16.87
  -1  -7  -3  335.30   19.78
  -2  -7  -3  503.22   27.51
  -2  -7  -3  505.47   22.46
  -3  -7  -3  721.89   36.71
  -3  -7  -3  687.53   28.92
  -4  -7  -3  349.46   17.37
  -4  -7  -3  334.30   24.25
  -5  -7  -3  140.89   16.86
  -6  -7  -3   87.87   14.94
  -7  -7  -3   17.72    9.83
  -8  -7  -3  140.23   21.21
  11  -8  -3  113.14   26.86
  10  -8  -3   67.56   20.83
   9  -8  -3  383.40   38.43
   8  -8  -3  211.74   28.07
   7  -8  -3  103.39   20.76
   7  -8  -3  110.72    8.84
   6  -8  -3  144.40   10.26
   6  -8  -3  142.17   21.17
   5  -8  -3  120.23    9.63
   5  -8  -3  123.38   18.10
   4  -8  -3  670.24   40.18
   4  -8  -3  688.70   28.41
   3  -8  -3  445.67   20.69
   2  -8  -3  541.08   23.91
   1  -8  -3  344.36   17.55
   0  -8  -3  169.90   11.68
   0  -8  -3  165.09   13.75
  -1  -8  -3  194.72   12.58
  -1  -8  -3  186.05   14.92
  -2  -8  -3  328.31   21.72
  -2  -8  -3  334.34   17.36
  -3  -8  -3  156.11   11.30
  -3  -8  -3  159.10   15.84
  -4  -8  -3  140.18   16.15
  -5  -8  -3  107.96   15.81
  -6  -8  -3  166.38   20.21
  -7  -8  -3  142.82   20.45
  11  -9  -3  202.33   32.52
  10  -9  -3  108.22   26.02
   9  -9  -3  178.72   28.07
   8  -9  -3   97.17   22.46
   7  -9  -3  205.56   25.93
   7  -9  -3  226.90   13.23
   6  -9  -3  143.40   29.01
   6  -9  -3  154.58   11.03
   5  -9  -3  303.75   16.46
   4  -9  -3  548.38   24.64
   3  -9  -3  416.67   20.31
   2  -9  -3  364.62   18.71
   1  -9  -3  269.43   15.56
   0  -9  -3  287.53   16.24
  -1  -9  -3  127.44   10.71
  -2  -9  -3   94.98   13.68
  -2  -9  -3  108.04    9.79
  -3  -9  -3   33.16    6.28
  -3  -9  -3   34.37    9.31
  -4  -9  -3  148.34   17.15
  -5  -9  -3  115.12   16.58
  -6  -9  -3  175.34   21.52
  11 -10  -3   60.93   22.82
  10 -10  -3  213.23   31.63
   9 -10  -3   99.76   24.71
   7 -10  -3  108.48    9.69
   6 -10  -3  177.42   12.27
   5 -10  -3  430.86   21.24
   4 -10  -3  206.45   13.72
   3 -10  -3  356.13   18.99
   2 -10  -3  287.72   16.68
   1 -10  -3  152.24   12.00
   0 -10  -3  184.44   13.21
  -1 -10  -3  180.61   13.09
  -2 -10  -3  539.70   25.65
  -3 -10  -3  208.04   14.24
  -5 -10  -3  163.50   24.63
   7 -11  -3  439.42   22.02
   6 -11  -3  162.20   12.39
   5 -11  -3   85.65    9.44
   4 -11  -3  116.60   10.72
   3 -11  -3  102.62   10.27
   2 -11  -3  231.88   15.31
   1 -11  -3  239.24   15.67
   0 -11  -3   55.29    8.39
  -1 -11  -3  320.64   18.90
  -2 -11  -3  402.69   21.83
  -3 -11  -3   83.64    9.97
   7 -12  -3  271.57   16.73
   6 -12  -3  233.07   15.41
   5 -12  -3  121.05   11.39
   4 -12  -3  154.31   12.75
   3 -12  -3  124.01   11.65
   2 -12  -3  180.29   13.95
   1 -12  -3   48.88    8.48
   0 -12  -3   36.71    7.73
  -1 -12  -3  228.12   16.23
  -2 -12  -3  146.44   12.95
   7 -13  -3  147.52   16.64
   6 -13  -3  207.85   15.42
   5 -13  -3   89.95   10.61
   4 -13  -3  134.68   12.42
   3 -13  -3  152.39   13.20
   2 -13  -3  175.47   16.31
   2  14  -4  156.41   25.81
   1  14  -4  127.50   22.65
   0  14  -4  137.39   22.30
  -1  14  -4   53.01   16.33
   3  13  -4   84.19   20.17
   2  13  -4  125.26   22.20
   1  13  -4   98.87   20.00
   0  13  -4   83.05   19.61
  -1  13  -4  143.92   21.21
  -2  13  -4  172.44   22.66
  -3  13  -4  110.41   18.60
  -4  13  -4  179.79   27.41
  -5 -12   4  115.49   17.54
  -4 -12   4   51.36   12.66
   2  12  -4  156.85   22.84
   1  12  -4   95.29   18.72
   0  12  -4  169.65   21.94
  -1  12  -4   92.30   16.81
  -2  12  -4  175.76   21.62
  -3  12  -4  144.54   19.65
  -4  12  -4  159.22   20.66
  -5  12  -4  150.23   20.22
  -6  12  -4  250.65   34.20
  -6 -11   4   59.24   14.32
  -5 -11   4  165.72   19.69
  -4 -11   4  227.96   21.41
  -3 -11   4   26.55    8.95
   1  11  -4  337.60   29.75
   0  11  -4   97.94   17.07
  -1  11  -4   75.88   15.12
  -2  11  -4  317.10   27.09
  -3  11  -4  436.95   32.28
  -4  11  -4  397.22   31.14
  -5  11  -4  152.92   19.40
  -6  11  -4  110.53   17.42
  -7  11  -4   99.80   16.99
  -7 -10   4  230.69   23.73
  -6 -10   4  109.86   16.62
  -5 -10   4  166.58   18.48
  -4 -10   4  159.41   17.43
  -3 -10   4  222.85   19.60
   1  10  -4  459.90   33.32
   0  10  -4  490.10   34.13
  -1  10  -4 1018.31   52.37
  -2  10  -4   61.48   13.74
  -3  10  -4  206.27   20.90
  -4  10  -4  268.82   24.38
  -5  10  -4  137.91   17.42
  -6  10  -4  178.32   20.51
  -7  10  -4  185.35   21.24
  -8  10  -4  178.96   21.78
  -9  10  -4   84.97   16.97
  -8  -9   4  427.65   33.22
  -7  -9   4   74.64   14.45
  -6  -9   4  221.07   21.46
  -5  -9   4  367.91   26.52
  -4  -9   4  621.99   35.06
  -3  -9   4  116.70   13.70
   1   9  -4  363.88   27.71
   0   9  -4 1038.46   52.69
  -1   9  -4  723.19   40.25
  -2   9  -4  799.07   43.28
  -3   9  -4  337.36   26.02
  -4   9  -4  365.85   27.31
  -5   9  -4  215.21   20.80
  -6   9  -4  128.86   16.92
  -7   9  -4  263.48   24.42
  -8   9  -4  184.26   21.63
  -9   9  -4  242.46   25.26
 -10   9  -4  126.66   19.68
  -9  -8   4  184.65   22.03
  -8  -8   4  393.85   30.59
  -7  -8   4   93.31   14.94
  -6  -8   4  254.75   22.11
  -5  -8   4  413.40   27.39
  -4  -8   4  471.72   28.32
  -3  -8   4  270.30   19.75
  -2  -8   4   59.66    9.09
   1   8  -4  496.83   31.44
   0   8  -4 1357.40   61.67
  -1   8  -4  415.44   27.20
  -2   8  -4   54.23   10.64
  -3   8  -4  493.09   30.80
  -4   8  -4  728.83   39.68
  -5   8  -4  808.41   43.61
  -6   8  -4  329.53   25.58
  -7   8  -4  189.08   20.30
  -8   8  -4  291.90   26.05
  -9   8  -4  244.15   24.86
 -10   8  -4  110.55   18.46
 -10  -7   4   52.08   14.70
  -9  -7   4  156.45   19.62
  -8  -7   4  268.47   23.77
  -7  -7   4  352.29   26.18
  -6  -7   4  289.19   22.59
  -5  -7   4  376.52   24.93
  -4  -7   4  420.41   25.45
  -3  -7   4  276.84   18.96
  -2  -7   4  364.56   21.42
   1   7  -4  480.58   29.27
   0   7  -4 1512.62   64.99
  -1   7  -4  240.72   19.01
  -2   7  -4  233.82   18.56
  -3   7  -4  405.54   26.08
  -4   7  -4  189.60   17.27
  -5   7  -4  874.16   44.71
  -6   7  -4  322.30   24.85
  -7   7  -4  146.86   17.76
  -8   7  -4  727.57   43.19
  -9   7  -4  160.50   19.96
 -10   7  -4  155.14   20.92
 -11  -6   4  185.02   25.86
 -10  -6   4  132.71   19.16
  -9  -6   4  319.58   26.54
  -8  -6   4  233.68   21.35
  -7  -6   4   29.78    9.02
  -6  -6   4  222.39   18.68
  -5  -6   4  242.52   18.56
  -4  -6   4  583.21   30.20
  -3  -6   4  635.46   30.85
  -2  -6   4  616.47   29.34
   1   6  -4  568.36   30.95
   0   6  -4 1234.22   53.71
  -1   6  -4  599.56   31.55
  -2   6  -4  728.52   36.31
  -3   6  -4  660.23   34.49
  -4   6  -4  500.61   29.25
  -5   6  -4  147.13   15.31
  -6   6  -4  538.40   33.32
  -7   6  -4  199.71   19.89
  -8   6  -4  446.33   31.96
  -9   6  -4  148.92   19.23
 -10   6  -4  131.43   19.59
 -11   6  -4  209.07   25.87
 -11  -5   4  192.10   22.93
 -10  -5   4  187.12   20.96
  -9  -5   4  335.26   26.41
  -8  -5   4  348.01   25.53
  -7  -5   4  432.83   27.54
  -6  -5   4  258.71   19.25
  -5  -5   4  169.22   14.41
   4   5  -4  503.33   24.85
  -4  -5   4  440.12   24.88
  -3  -5   4  581.77   27.92
  -2  -5   4  339.84   18.65
   1   5  -4 2110.61   80.92
   0   5  -4  287.00   19.04
  -1   5  -4  179.76   14.43
  -2   5  -4 1247.24   52.67
  -3   5  -4  642.20   32.46
  -4   5  -4  498.21   28.49
  -5   5  -4  111.92   13.23
  -6   5  -4  400.29   27.31
  -7   5  -4    6.31    5.94
  -8   5  -4   92.78   15.00
  -9   5  -4  136.47   18.83
 -10   5  -4  107.34   18.04
 -11   5  -4   91.31   17.68
 -12  -4   4  137.73   20.65
 -11  -4   4  130.09   18.45
 -10  -4   4  138.90   17.67
  -9  -4   4  215.25   20.36
  -8  -4   4  525.01   31.58
   7   4  -4  207.52   20.67
  -7  -4   4  245.07   18.96
   6   4  -4  408.73   27.06
  -6  -4   4  437.02   25.20
   5   4  -4 1176.86   51.14
  -5  -4   4 1141.93   48.59
   4   4  -4   16.58    5.99
  -4  -4   4    9.64    4.22
  -3  -4   4  219.32   14.10
  -2  -4   4  808.03   33.55
   1   4  -4  313.13   18.95
   0   4  -4  754.29   34.00
  -1   4  -4  191.13   13.88
  -2   4  -4 1254.02   51.72
  -3   4  -4  384.71   22.81
  -4   4  -4  158.94   14.26
  -5   4  -4  186.61   16.80
  -6   4  -4  229.28   19.67
  -7   4  -4  118.19   15.31
  -8   4  -4  544.57   35.91
  -9   4  -4   44.73   13.25
 -10   4  -4   97.90   16.94
 -11   4  -4  136.15   21.20
 -12  -3   4   70.03   16.26
 -11  -3   4   86.44   15.28
 -10  -3   4  256.20   23.02
   9   3  -4  366.18   31.59
  -9  -3   4  321.78   24.50
   8   3  -4  350.78   29.68
  -8  -3   4  408.41   25.72
   7   3  -4  424.43   31.40
  -7  -3   4  567.33   29.20
   6   3  -4  298.70   23.02
  -6  -3   4  293.09   19.16
   5   3  -4  368.63   23.60
  -5  -3   4  315.05   19.19
   4   3  -4  827.97   39.06
  -4  -3   4  867.17   35.97
  -3  -3   4 1994.47   72.09
  -2  -3   4 2189.55   77.29
   1   3  -4 1218.93   48.50
   0   3  -4  506.75   24.28
  -1   3  -4  208.79   13.94
  -2   3  -4 1614.41   62.35
  -3   3  -4  999.42   43.30
  -4   3  -4  531.25   29.14
  -5   3  -4  594.11   32.79
  -6   3  -4  530.25   31.84
  -7   3  -4  361.09   27.01
  -8   3  -4  186.28   20.42
  -9   3  -4   29.05   10.88
 -10   3  -4  219.96   24.35
 -11   3  -4  108.06   21.09
 -13  -2   4   51.55   15.10
 -12  -2   4   75.46   16.63
  11   2  -4  105.25   23.50
 -11  -2   4   58.46   13.60
  10   2  -4   88.94   20.22
 -10  -2   4   44.71   11.27
   9   2  -4  458.16   36.56
  -9  -2   4  425.84   27.87
   8   2  -4  750.83   46.09
  -8  -2   4  801.06   39.06
   7   2  -4  644.69   39.48
  -7  -2   4  635.47   32.10
   6   2  -4  266.49   22.21
  -6  -2   4  258.54   16.88
   5   2  -4  477.87   29.20
  -5  -2   4  487.43   23.88
  -4  -2   4 1355.42   51.28
  -3  -2   4  900.49   35.11
  -2  -2   4 1710.09   60.47
   1   2  -4  679.06   28.92
   0   2  -4  303.07   16.02
  -1   2  -4  510.42   23.85
  -2   2  -4   70.82    8.10
  -3   2  -4  390.54   22.47
  -4   2  -4  447.82   25.84
  -5   2  -4  601.47   32.97
  -6   2  -4  763.07   40.70
  -7   2  -4  639.56   38.17
  -8   2  -4  483.86   33.54
  -9   2  -4  164.14   20.23
 -10   2  -4  167.41   21.66
  13   1  -4  111.57   32.02
 -13  -1   4  162.47   21.36
  12   1  -4  127.24   25.90
 -12  -1   4  123.11   17.84
  11   1  -4  165.34   26.79
 -11  -1   4  189.68   19.78
  10   1  -4  203.16   26.87
 -10  -1   4  179.92   18.26
   9   1  -4  651.08   43.94
  -9  -1   4  510.81   31.20
   8   1  -4  464.99   35.14
  -8  -1   4  448.75   26.33
   7   1  -4  413.57   30.35
  -7  -1   4  345.37   21.43
   6   1  -4 1121.11   55.09
   6   1  -4 1167.10   39.11
  -6  -1   4 1110.38   45.94
   5   1  -4  246.88   20.43
  -5  -1   4  236.24   14.17
  -4  -1   4  603.74   25.41
  -3  -1   4  293.88   13.82
   2   1  -4 1063.26   39.92
   1   1  -4  205.21   11.29
   0   1  -4 1862.02   66.38
  -1   1  -4  209.46   12.80
  -2   1  -4  953.35   40.13
  -3   1  -4   89.14    5.35
  -3   1  -4   93.28   10.00
  -4   1  -4  574.91   30.27
  -4   1  -4  556.07   21.01
  -5   1  -4  478.66   28.69
  -6   1  -4  448.21   29.17
  -7   1  -4  544.96   34.35
  -8   1  -4  293.27   25.71
  -9   1  -4  399.54   31.70
 -10   1  -4  250.77   25.83
  13   0  -4  117.03   26.19
  12   0  -4  309.21   37.43
 -12   0   4  276.69   25.07
  11   0  -4  257.00   31.70
 -11   0   4  270.40   23.00
  10   0  -4  213.43   27.97
 -10   0   4  210.72   19.06
   9   0  -4  193.95   25.22
  -9   0   4  216.67   17.90
   8   0  -4  806.16   49.17
  -8   0   4  771.44   37.27
   7   0  -4  553.83   37.07
  -7   0   4  568.92   27.83
   6   0  -4  247.04   22.38
   6   0  -4  263.02   10.40
  -6   0   4  244.12   14.97
   5   0  -4  303.65   12.70
   5   0  -4  317.70   23.85
  -5   0   4  348.36   16.67
   4   0  -4  782.88   27.89
  -4   0   4  788.63   30.25
   3   0  -4  830.64   27.44
  -3   0   4  703.49   27.81
   2   0  -4 2415.36   79.85
   2   0  -4 2272.38   78.29
   1   0  -4 1563.56   53.74
   1   0  -4 1598.13   55.39
   0   0  -4  857.78   33.13
   0   0  -4  856.12   30.43
  -1   0  -4  498.66   22.90
  -1   0  -4  490.03   18.70
  -2   0  -4  578.06   21.44
  -2   0  -4  574.20   27.19
  -3   0  -4  469.86   17.75
  -3   0  -4  451.42   24.79
  -4   0  -4  825.61   29.53
  -4   0  -4  828.58   39.76
  -5   0  -4  118.04   13.33
  -6   0  -4  272.11   21.88
  -7   0  -4  595.90   36.67
  -8   0  -4  229.71   22.54
  -9   0  -4  189.69   21.59
 -10   0  -4  136.01   20.44
  13  -1  -4  168.31   30.90
  12  -1  -4  200.76   31.26
  11  -1  -4  304.48   34.98
 -11   1   4  289.98   35.89
  10  -1  -4  204.01   27.87
 -10   1   4  230.97   19.41
   9  -1  -4  426.47   36.40
  -9   1   4  365.59   23.99
   8  -1  -4  699.77   45.59
  -8   1   4  686.55   33.57
   7  -1  -4  494.47   35.35
  -7   1   4  499.93   24.96
   6  -1  -4  685.15   40.16
   6  -1  -4  645.55   23.66
  -6   1   4  666.23   28.80
   5  -1  -4  268.58   22.76
   5  -1  -4  282.94   12.14
  -5   1   4  353.22   15.42
   4  -1  -4   70.44    4.33
  -4   1   4   57.80    4.69
   3  -1  -4  486.14   17.53
  -3   1   4  430.72   16.54
   2  -1  -4 1043.54   35.46
   2  -1  -4 1026.04   36.23
   1  -1  -4 1043.98   38.17
   1  -1  -4 1146.04   39.09
   0  -1  -4 1365.60   47.91
   0  -1  -4 1422.24   50.64
  -1  -1  -4  317.44   13.25
  -1  -1  -4  331.89   17.11
  -2  -1  -4  542.92   26.18
  -2  -1  -4  525.28   20.19
  -3  -1  -4 1613.09   63.51
  -3  -1  -4 1586.83   54.67
  -4  -1  -4  933.86   33.29
  -4  -1  -4  947.69   43.56
  -5  -1  -4  375.81   24.99
  -6  -1  -4  523.39   32.14
  -7  -1  -4  323.50   25.49
  -8  -1  -4  192.35   20.95
  -9  -1  -4  121.00   18.86
 -10  -1  -4  101.53   18.98
  13  -2  -4  118.08   29.37
  12  -2  -4  236.32   33.57
  11  -2  -4  319.35   36.24
  10  -2  -4  192.26   27.61
   9  -2  -4  578.09   44.05
  -9   2   4  596.15   31.30
   8  -2  -4  361.54   31.83
  -8   2   4  356.17   20.87
   7  -2  -4  540.58   37.20
  -7   2   4  483.73   24.17
   6  -2  -4 1030.10   53.85
   6  -2  -4 1020.19   35.91
  -6   2   4 1044.08   39.99
   5  -2  -4  543.46   34.09
   5  -2  -4  544.40   20.65
  -5   2   4  583.43   22.73
   4  -2  -4 1354.56   47.52
  -4   2   4 1414.09   47.18
   3  -2  -4  691.60   25.22
   2  -2  -4 1338.19   46.23
   1  -2  -4 1429.07   49.50
   1  -2  -4 1440.33   49.44
   0  -2  -4  415.40   16.47
   0  -2  -4  417.42   18.47
  -1  -2  -4  956.05   38.19
  -1  -2  -4  948.65   33.99
  -2  -2  -4 2096.38   77.89
  -2  -2  -4 2117.40   71.37
  -3  -2  -4  602.05   22.64
  -3  -2  -4  595.72   29.81
  -4  -2  -4  567.63   21.42
  -4  -2  -4  550.41   30.04
  -5  -2  -4  606.10   33.50
  -6  -2  -4  201.42   19.10
  -7  -2  -4  126.08   16.59
  -8  -2  -4  202.70   22.37
  -9  -2  -4  210.68   24.10
 -10  -2  -4  144.12   29.40
  13  -3  -4   61.01   23.44
  12  -3  -4  146.29   28.12
  11  -3  -4  287.63   34.12
  10  -3  -4  322.89   34.83
   9  -3  -4  694.22   49.36
   8  -3  -4  604.26   42.98
   7  -3  -4  300.26   12.55
   7  -3  -4  302.25   27.99
  -7   3   4  289.26   19.46
   6  -3  -4  682.13   41.39
   6  -3  -4  698.86   24.62
  -6   3   4  612.56   26.72
   5  -3  -4 1751.75   60.22
   5  -3  -4 1753.66   77.22
  -5   3   4 1788.46   60.85
   4  -3  -4  923.52   33.08
   3  -3  -4 1253.17   43.81
   2  -3  -4  364.46   15.01
   1  -3  -4  758.55   28.16
   1  -3  -4  772.60   28.50
   0  -3  -4 1250.17   44.49
   0  -3  -4 1282.73   46.94
  -1  -3  -4 1386.73   48.69
  -1  -3  -4 1397.99   53.09
  -2  -3  -4   61.92    4.89
  -2  -3  -4   61.98    7.78
  -3  -3  -4  525.38   28.04
  -3  -3  -4  541.19   21.04
  -4  -3  -4  279.86   12.80
  -4  -3  -4  293.51   20.66
  -5  -3  -4  373.86   25.65
  -6  -3  -4   95.90   14.07
  -7  -3  -4  337.46   27.70
  -8  -3  -4  271.33   26.20
  -9  -3  -4  171.42   22.72
  13  -4  -4  198.76   54.90
  12  -4  -4  122.86   27.03
  11  -4  -4  151.57   26.52
  10  -4  -4  194.16   28.24
   9  -4  -4   68.77   19.17
   8  -4  -4  273.64   28.69
   7  -4  -4  280.91   27.70
   7  -4  -4  288.54   12.98
   6  -4  -4  930.98   33.15
   6  -4  -4  887.60   50.49
   5  -4  -4  887.64   48.06
   5  -4  -4  886.24   32.39
   4  -4  -4  541.79   21.22
   3  -4  -4  171.46    8.96
   2  -4  -4   49.32    3.67
   2  -4  -4   44.80    4.37
   1  -4  -4  284.09   12.92
   1  -4  -4  283.30   13.22
   0  -4  -4  209.96   10.50
   0  -4  -4  209.77   12.16
  -1  -4  -4  271.69   16.12
  -1  -4  -4  279.41   12.87
  -2  -4  -4  353.48   20.78
  -2  -4  -4  361.59   15.66
  -3  -4  -4  674.36   26.12
  -3  -4  -4  673.40   33.72
  -4  -4  -4  591.94   24.11
  -4  -4  -4  624.67   33.58
  -5  -4  -4  660.09   37.10
  -6  -4  -4  273.15   23.73
  -7  -4  -4  255.21   24.83
  -8  -4  -4  225.50   24.78
  -9  -4  -4  280.26   28.92
  12  -5  -4  173.05   30.92
  11  -5  -4  141.54   27.86
  10  -5  -4  210.78   28.92
   9  -5  -4  480.79   42.07
   8  -5  -4  487.82   39.80
   7  -5  -4  184.54   10.58
   7  -5  -4  178.33   23.26
   6  -5  -4  173.56    9.99
   6  -5  -4  187.87   21.68
   5  -5  -4  189.50   20.53
   5  -5  -4  186.05   10.08
   4  -5  -4  344.96   15.30
   3  -5  -4  649.62   25.36
   2  -5  -4  341.16   15.66
   2  -5  -4  369.06   15.17
   1  -5  -4  564.90   23.25
   1  -5  -4  557.72   22.63
   0  -5  -4  126.93    9.50
   0  -5  -4  123.01    7.91
  -1  -5  -4  344.66   15.88
  -1  -5  -4  355.29   19.58
  -2  -5  -4   60.77    5.92
  -2  -5  -4   58.74    8.27
  -3  -5  -4  186.12   15.99
  -3  -5  -4  184.22   10.91
  -4  -5  -4  232.75   13.09
  -4  -5  -4  246.74   20.08
  -5  -5  -4  378.34   27.17
  -6  -5  -4  206.17   21.08
  -7  -5  -4  199.32   22.44
  -8  -5  -4  157.86   21.56
  12  -6  -4  192.51   32.79
  11  -6  -4  261.06   35.55
  10  -6  -4  431.85   41.81
   9  -6  -4  246.03   30.99
   8  -6  -4  228.28   28.77
   7  -6  -4  415.66   34.94
   7  -6  -4  384.60   18.17
   6  -6  -4  155.15   20.84
   6  -6  -4  144.16    9.99
   5  -6  -4  290.61   26.09
   5  -6  -4  303.73   14.71
   4  -6  -4  523.76   22.09
   4  -6  -4  524.12   33.91
   3  -6  -4  334.03   15.76
   2  -6  -4  302.27   14.74
   1  -6  -4  369.89   17.71
   1  -6  -4  357.62   16.89
   0  -6  -4  300.41   16.71
   0  -6  -4  296.50   14.87
  -1  -6  -4  409.26   22.28
  -1  -6  -4  413.99   18.92
  -2  -6  -4  124.70   12.30
  -2  -6  -4  123.39    9.62
  -3  -6  -4  135.62   14.01
  -3  -6  -4  126.16   10.20
  -4  -6  -4  166.98   16.95
  -5  -6  -4  242.78   21.68
  -6  -6  -4  217.09   22.10
  -7  -6  -4  178.06   21.40
  -8  -6  -4  146.07   21.49
  12  -7  -4  198.51   33.65
  11  -7  -4  195.47   32.04
  10  -7  -4  266.59   34.24
   9  -7  -4  330.93   36.02
   8  -7  -4  169.11   26.39
   7  -7  -4  147.72   10.54
   7  -7  -4  145.58   22.55
   6  -7  -4  187.44   23.21
   6  -7  -4  188.02   12.05
   5  -7  -4  228.14   13.42
   5  -7  -4  214.94   22.97
   4  -7  -4  328.01   16.82
   4  -7  -4  345.59   27.62
   3  -7  -4  682.73   28.18
   2  -7  -4  445.18   20.42
   1  -7  -4  278.98   15.09
   0  -7  -4  448.31   20.93
  -1  -7  -4  377.30   18.60
  -1  -7  -4  354.46   21.14
  -2  -7  -4  652.62   33.30
  -2  -7  -4  643.61   27.93
  -3  -7  -4  249.26   19.60
  -3  -7  -4  243.57   14.53
  -4  -7  -4  312.45   23.85
  -5  -7  -4  229.82   21.74
  -6  -7  -4   46.34   13.19
  -7  -7  -4   87.79   17.20
  11  -8  -4  132.90   29.38
  10  -8  -4  218.81   32.03
   9  -8  -4  391.32   39.11
   8  -8  -4   63.23   18.87
   7  -8  -4  478.22   21.93
   7  -8  -4  480.71   39.53
   6  -8  -4  281.71   28.22
   6  -8  -4  298.05   16.00
   5  -8  -4  233.99   24.67
   5  -8  -4  219.66   13.79
   4  -8  -4  270.83   30.25
   4  -8  -4  294.67   16.11
   3  -8  -4  242.26   14.63
   2  -8  -4  113.84   10.30
   1  -8  -4  370.45   19.10
   0  -8  -4  157.78   12.07
  -1  -8  -4  345.34   18.46
  -2  -8  -4  219.81   14.10
  -2  -8  -4  203.84   19.83
  -3  -8  -4   92.37   12.91
  -3  -8  -4  102.84    9.71
  -4  -8  -4  171.90   18.27
  -5  -8  -4  136.31   17.84
  -6  -8  -4  177.86   21.24
  -7  -8  -4  101.47   29.45
  11  -9  -4  134.33   28.63
  10  -9  -4  108.50   25.93
   9  -9  -4  139.53   25.99
   8  -9  -4   44.17   17.10
   7  -9  -4  262.40   15.21
   7  -9  -4  259.04   30.25
   6  -9  -4  348.53   18.34
   5  -9  -4  156.76   11.94
   4  -9  -4  149.98   11.75
   3  -9  -4  313.54   17.47
   2  -9  -4  106.92   10.30
   1  -9  -4  244.32   15.27
   0  -9  -4  232.98   15.02
  -1  -9  -4  444.63   22.27
  -2  -9  -4  296.78   17.21
  -3  -9  -4   37.53    6.79
  -5  -9  -4  172.19   23.82
  -6  -9  -4  165.20   21.56
  11 -10  -4   45.97   23.15
  10 -10  -4  106.78   27.04
   8 -10  -4  107.82   11.82
   7 -10  -4  231.94   14.53
   6 -10  -4  283.00   16.58
   5 -10  -4  210.94   14.24
   4 -10  -4  357.77   19.42
   3 -10  -4  635.94   28.85
   2 -10  -4  233.07   15.31
   1 -10  -4  238.64   15.60
   0 -10  -4  173.24   13.26
  -1 -10  -4  199.08   14.47
  -2 -10  -4  121.44   11.28
  -3 -10  -4  102.63   10.49
   8 -11  -4  172.24   13.99
   7 -11  -4  408.46   21.36
   6 -11  -4  231.52   15.27
   5 -11  -4  146.03   12.12
   4 -11  -4   72.28    9.61
   3 -11  -4  140.24   12.20
   2 -11  -4  338.31   19.56
   1 -11  -4  160.64   13.25
   0 -11  -4  127.39   12.11
  -1 -11  -4  200.52   15.03
  -2 -11  -4  129.16   12.25
   8 -12  -4   88.94   10.54
   7 -12  -4  198.44   14.58
   6 -12  -4  123.43   11.78
   5 -12  -4   86.50   10.17
   4 -12  -4  332.68   19.61
   3 -12  -4  296.75   18.48
   2 -12  -4  145.24   13.09
   1 -12  -4   36.63    7.95
   0 -12  -4  181.72   14.75
  -1 -12  -4  115.78   12.29
   2  14  -5  114.94   33.77
   1  14  -5  197.19   26.69
   0  14  -5   71.02   18.12
  -1  14  -5   44.09   15.00
  -2  14  -5   75.64   18.77
  -3  14  -5  171.74   23.91
   4  13  -5   82.24   21.54
   3  13  -5   50.37   16.74
   2  13  -5  155.26   24.76
   1  13  -5  107.99   20.27
   0  13  -5   97.16   19.48
  -1  13  -5  120.90   20.37
  -2  13  -5  110.53   19.51
  -3  13  -5  171.20   22.94
  -4  13  -5  165.64   22.94
  -5  13  -5  180.36   23.40
  -5 -12   5  208.92   22.35
   3  12  -5  111.08   20.97
   2  12  -5  127.78   21.17
   1  12  -5  101.71   19.19
   0  12  -5   94.68   18.28
  -1  12  -5   92.26   17.32
  -2  12  -5  308.14   28.65
  -3  12  -5  140.70   20.29
  -4  12  -5  214.19   24.12
  -5  12  -5   81.00   16.33
  -6  12  -5  120.16   19.47
  -7  12  -5  197.25   24.23
  -6 -11   5  165.93   20.71
  -5 -11   5  262.58   23.93
  -4 -11   5  216.27   20.92
   2  11  -5  255.14   26.78
   1  11  -5  198.24   23.77
   0  11  -5  183.39   22.13
  -1  11  -5   90.05   16.28
  -2  11  -5   94.34   16.38
  -3  11  -5  235.78   24.10
  -4  11  -5  297.62   27.59
  -5  11  -5  170.36   21.18
  -6  11  -5  123.25   18.56
  -7  11  -5  102.42   17.97
  -8  11  -5  127.36   20.75
  -8 -10   5  192.16   34.06
  -7 -10   5  109.00   17.34
  -6 -10   5  234.75   22.63
  -5 -10   5  273.58   23.61
  -4 -10   5  111.36   14.93
   2  10  -5  559.15   38.34
   1  10  -5  308.90   27.89
   0  10  -5  555.02   37.06
  -1  10  -5  254.11   23.93
  -2  10  -5  340.25   27.63
  -3  10  -5  511.51   34.93
  -4  10  -5  194.79   21.53
  -5  10  -5  165.65   19.78
  -6  10  -5  194.47   21.92
  -7  10  -5  162.69   21.00
  -8  10  -5  374.04   32.60
  -9  10  -5  138.25   21.36
  -8  -9   5  137.99   19.04
  -7  -9   5   51.04   12.68
  -6  -9   5  264.27   23.09
  -5  -9   5  126.15   15.70
  -4  -9   5  698.30   38.06
  -3  -9   5  331.41   23.14
   2   9  -5  496.50   34.06
   1   9  -5  442.27   32.02
   0   9  -5  377.84   28.50
  -1   9  -5  686.24   39.89
  -2   9  -5  691.65   39.79
  -3   9  -5  335.60   26.56
  -4   9  -5  574.59   36.13
  -5   9  -5  163.18   18.87
  -6   9  -5  189.11   20.84
  -7   9  -5  235.79   24.36
  -8   9  -5  182.21   22.37
  -9   9  -5  226.49   25.36
  -9  -8   5  209.45   23.17
  -8  -8   5  320.35   27.31
  -7  -8   5    7.63    7.01
  -6  -8   5  394.95   27.78
  -5  -8   5  619.71   34.90
  -4  -8   5  408.92   26.17
  -3  -8   5   71.08   10.48
   2   8  -5  284.44   23.69
   1   8  -5  179.79   19.05
   0   8  -5 1010.71   50.38
  -1   8  -5   65.47   11.89
  -2   8  -5   53.96   11.96
  -3   8  -5  311.07   24.34
  -4   8  -5  433.99   29.42
  -5   8  -5  383.20   28.38
  -6   8  -5  310.75   25.75
  -7   8  -5  168.54   20.37
  -8   8  -5  172.11   20.89
  -9   8  -5  220.92   24.33
 -10   8  -5  217.39   25.48
 -10  -7   5  154.98   20.36
  -9  -7   5  253.86   23.99
  -8  -7   5  142.95   17.68
  -7  -7   5  105.83   14.81
  -6  -7   5  356.29   25.10
  -5  -7   5  362.77   24.29
  -4  -7   5  179.89   15.81
  -3  -7   5  338.77   21.35
   2   7  -5  105.80   13.94
   1   7  -5  202.06   18.76
   0   7  -5 1299.10   58.41
  -1   7  -5  110.40   13.37
  -2   7  -5  836.31   42.47
  -3   7  -5  333.62   24.23
  -4   7  -5  323.83   24.09
  -5   7  -5  372.54   27.04
  -6   7  -5   74.32   13.38
  -7   7  -5  125.99   17.62
  -8   7  -5  284.58   26.06
  -9   7  -5  179.26   21.96
 -10   7  -5  243.04   26.55
 -11  -6   5   81.03   17.62
 -10  -6   5  174.87   20.64
  -9  -6   5  249.37   22.89
  -8  -6   5  444.55   29.82
  -7  -6   5  365.59   25.69
  -6  -6   5  242.55   19.53
  -5  -6   5  406.40   24.87
  -4  -6   5  456.32   25.59
  -3  -6   5  736.72   34.56
   1   6  -5  327.44   22.90
   0   6  -5  349.85   23.02
  -1   6  -5  552.08   30.69
  -2   6  -5  228.79   18.29
  -3   6  -5  496.85   29.17
  -4   6  -5  431.00   27.80
  -5   6  -5  355.76   25.36
  -6   6  -5  266.06   23.15
  -7   6  -5   70.87   13.47
  -8   6  -5  312.57   27.10
  -9   6  -5  285.09   27.17
 -10   6  -5  219.82   25.55
 -11  -5   5  153.70   20.10
 -10  -5   5  140.42   18.10
  -9  -5   5  282.87   23.78
  -8  -5   5  380.90   26.42
  -7  -5   5  348.07   23.82
  -6  -5   5  369.61   23.61
  -5  -5   5   31.63    7.41
  -4  -5   5  475.68   25.26
  -3  -5   5  549.65   27.07
   1   5  -5  395.39   24.18
   0   5  -5  649.16   32.53
  -1   5  -5 1432.28   58.94
  -2   5  -5  298.08   20.33
  -3   5  -5  356.70   23.03
  -4   5  -5  500.15   29.53
  -5   5  -5  177.30   17.39
  -6   5  -5  469.49   30.99
  -7   5  -5  157.72   18.28
  -8   5  -5  201.41   21.64
  -9   5  -5   87.20   16.49
 -10   5  -5  146.24   21.16
 -12  -4   5  153.60   20.58
 -11  -4   5  116.35   17.63
 -10  -4   5  313.98   25.45
  -9  -4   5   69.73   12.53
  -8  -4   5  113.51   14.00
   7   4  -5  451.72   31.45
  -7  -4   5  428.76   26.12
   6   4  -5  410.87   27.78
  -6  -4   5  399.17   23.73
   5   4  -5  338.13   23.08
  -5  -4   5  315.72   19.78
  -4  -4   5 1025.74   42.97
  -3  -4   5 1027.49   41.99
   2   4  -5  488.79   26.07
   1   4  -5  711.34   33.79
   0   4  -5 1053.14   44.91
  -1   4  -5 3374.72  121.51
  -2   4  -5 1981.01   76.53
  -3   4  -5  152.88   14.05
  -4   4  -5  523.80   29.94
  -5   4  -5  214.00   18.93
  -6   4  -5  216.09   19.87
  -7   4  -5   78.88   13.70
  -8   4  -5  170.18   20.30
  -9   4  -5  240.45   25.20
 -10   4  -5  169.52   22.00
 -12  -3   5  190.05   22.21
 -11  -3   5   63.27   14.11
 -10  -3   5  406.20   28.66
   9   3  -5  104.50   19.23
  -9  -3   5   77.26   12.44
   8   3  -5  624.18   40.27
  -8  -3   5  506.54   30.51
   7   3  -5  357.93   28.66
  -7  -3   5  425.42   24.50
   6   3  -5  398.77   26.93
  -6  -3   5  284.39   19.23
   5   3  -5   98.02   12.66
  -5  -3   5   78.10    8.81
  -4  -3   5  427.91   21.55
  -3  -3   5 1178.43   45.67
   2   3  -5 1466.13   57.37
   1   3  -5 1293.29   51.56
   0   3  -5  776.72   34.20
  -1   3  -5 1151.49   47.65
  -2   3  -5  510.64   26.85
  -3   3  -5  283.83   19.18
  -4   3  -5  401.59   25.33
  -5   3  -5  405.35   26.61
  -6   3  -5  205.04   19.36
  -7   3  -5  401.13   29.55
  -8   3  -5  156.54   19.54
  -9   3  -5  190.60   22.22
 -10   3  -5  166.47   22.16
 -13  -2   5   65.70   15.82
 -12  -2   5  127.74   17.93
  11   2  -5  102.89   23.49
 -11  -2   5  126.77   16.46
  10   2  -5  149.15   23.60
 -10  -2   5  102.35   14.23
   9   2  -5   22.08   12.16
  -9  -2   5   32.53    8.99
   8   2  -5   57.28   15.37
  -8  -2   5   98.18   11.74
   7   2  -5  893.51   48.76
  -7  -2   5  855.79   39.56
   6   2  -5  380.09   27.38
  -6  -2   5  311.29   19.11
  -5  -2   5  285.49   16.39
  -4  -2   5 1724.31   63.10
  -3  -2   5 1197.24   44.88
   2   2  -5  970.74   39.66
   1   2  -5  153.34   11.02
   0   2  -5 1171.74   46.29
  -1   2  -5  914.66   38.72
  -2   2  -5  644.16   30.73
  -3   2  -5  187.07   15.27
  -4   2  -5  270.64   12.07
  -4   2  -5  265.67   19.65
  -5   2  -5 1105.51   51.86
  -6   2  -5  958.93   48.85
  -7   2  -5  427.61   30.91
  -8   2  -5  486.76   34.57
  -9   2  -5   86.00   16.30
 -10   2  -5  283.76   28.30
  13   1  -5  127.64   29.40
  12   1  -5  224.66   31.68
 -12  -1   5  193.99   22.58
  11   1  -5  334.44   36.16
 -11  -1   5  361.37   26.71
  10   1  -5  153.53   24.44
 -10  -1   5  183.74   17.58
   9   1  -5  623.98   45.21
  -9  -1   5  691.43   35.30
   8   1  -5  361.33   31.17
  -8  -1   5  357.06   22.18
   7   1  -5  459.81   33.24
  -7  -1   5  437.70   23.77
   6   1  -5  979.89   50.69
   6   1  -5 1007.30   34.65
  -6  -1   5  929.43   39.91
  -5  -1   5  779.30   32.26
  -4  -1   5 1006.29   38.36
  -3  -1   5 1467.08   52.28
   2   1  -5  807.54   32.48
   1   1  -5  870.41   34.68
   0   1  -5  323.14   16.86
  -1   1  -5  834.41   35.44
  -2   1  -5 1309.09   52.35
  -2   1  -5 1238.07   44.61
  -3   1  -5   91.63   10.46
  -3   1  -5   91.12    5.86
  -4   1  -5  372.98   24.13
  -4   1  -5  388.77   15.77
  -5   1  -5  196.95   18.02
  -6   1  -5  399.00   28.28
  -7   1  -5  247.47   22.67
  -8   1  -5  244.62   24.06
  -9   1  -5  325.77   29.12
 -10   1  -5  318.89   30.19
  13   0  -5  316.46   40.31
  12   0  -5  247.56   33.32
  11   0  -5  334.66   36.31
  10   0  -5  152.28   24.77
 -10   0   5  164.27   16.39
   9   0  -5  473.17   38.72
  -9   0   5  403.52   25.30
   8   0  -5  420.16   34.02
  -8   0   5  385.00   22.64
   7   0  -5  545.46   37.50
   7   0  -5  580.45   24.48
  -7   0   5  599.05   27.78
   6   0  -5  463.62   32.35
   6   0  -5  501.82   18.39
  -6   0   5  456.77   22.28
   5   0  -5  169.93    9.30
  -5   0   5  248.18   12.47
   4   0  -5  748.49   25.97
  -4   0   5  654.12   26.75
   3   0  -5 2517.79   86.04
   3   0  -5 2488.58   84.16
   2   0  -5 1028.60   38.04
   2   0  -5 1041.63   36.78
   1   0  -5 1112.22   39.02
   1   0  -5 1091.21   40.93
   0   0  -5  235.91   10.98
   0   0  -5  252.49   13.91
  -1   0  -5  745.97   27.40
  -1   0  -5  730.68   32.18
  -2   0  -5 1584.00   61.98
  -2   0  -5 1584.46   54.76
  -3   0  -5  318.53   13.68
  -3   0  -5  320.10   20.58
  -4   0  -5  285.69   12.46
  -4   0  -5  281.52   20.65
  -5   0  -5  116.49   13.99
  -6   0  -5  478.46   31.28
  -7   0  -5  186.01   20.09
  -8   0  -5  261.03   24.75
  -9   0  -5  112.02   17.67
 -10   0  -5  135.99   24.23
  13  -1  -5  265.92   36.81
  12  -1  -5  209.23   32.00
  11  -1  -5  215.79   30.49
  10  -1  -5  108.51   22.73
   9  -1  -5  306.49   31.53
  -9   1   5  243.58   19.70
   8  -1  -5  230.08   25.78
  -8   1   5  197.28   14.61
   7  -1  -5  766.54   46.23
   7  -1  -5  755.40   27.25
  -7   1   5  753.16   32.81
   6  -1  -5  640.88   39.58
   6  -1  -5  642.32   23.83
  -6   1   5  649.98   27.21
   5  -1  -5 1231.65   41.76
  -5   1   5 1155.37   43.13
   4  -1  -5  666.46   27.56
  -4   1   5  850.60   27.92
   3  -1  -5 1620.49   56.02
   3  -1  -5 1636.59   55.54
   2  -1  -5  654.74   24.03
   2  -1  -5  627.61   24.08
   1  -1  -5  470.79   19.69
   1  -1  -5  462.04   18.48
   0  -1  -5 2259.78   76.87
   0  -1  -5 2273.54   80.12
  -1  -1  -5 1994.87   74.08
  -1  -1  -5 2036.11   68.79
  -2  -1  -5 1349.01   54.23
  -2  -1  -5 1319.18   46.82
  -3  -1  -5  246.04   17.58
  -3  -1  -5  232.59   11.01
  -4  -1  -5  152.30    8.17
  -4  -1  -5  156.75   14.86
  -5  -1  -5  233.75   19.94
  -6  -1  -5  384.06   27.59
  -7  -1  -5  245.53   22.77
  -8  -1  -5  228.31   23.39
  -9  -1  -5   97.44   17.93
  13  -2  -5   66.71   23.09
  12  -2  -5  200.22   31.73
  11  -2  -5  259.48   33.28
  10  -2  -5  582.33   46.96
   9  -2  -5  593.43   45.14
   8  -2  -5  279.09   28.80
   7  -2  -5  612.16   41.07
   7  -2  -5  627.91   23.15
   6  -2  -5  486.08   18.86
   6  -2  -5  514.05   34.72
  -6   2   5  470.89   20.75
   5  -2  -5  677.09   24.21
  -5   2   5  614.03   23.91
   4  -2  -5  445.59   17.74
   3  -2  -5  711.94   26.51
   2  -2  -5  414.00   16.85
   1  -2  -5  421.26   17.06
   1  -2  -5  413.24   17.61
   0  -2  -5  780.41   32.12
   0  -2  -5  823.01   29.73
  -1  -2  -5 1392.89   53.76
  -1  -2  -5 1390.40   48.84
  -2  -2  -5  396.18   22.08
  -2  -2  -5  390.40   16.42
  -3  -2  -5  778.35   29.23
  -3  -2  -5  789.40   37.49
  -4  -2  -5  325.01   14.39
  -4  -2  -5  335.60   22.62
  -5  -2  -5  306.44   22.80
  -6  -2  -5  240.98   21.66
  -7  -2  -5  172.64   19.81
  -8  -2  -5  105.37   17.55
  -9  -2  -5  197.05   24.04
  13  -3  -5   30.51   19.18
  12  -3  -5   96.81   26.34
  11  -3  -5  227.94   31.89
  10  -3  -5  159.67   25.50
   9  -3  -5  507.26   42.02
   8  -3  -5  346.10   32.55
   7  -3  -5  492.70   36.97
   7  -3  -5  495.12   19.47
   6  -3  -5  897.92   31.80
   6  -3  -5  833.16   48.61
   5  -3  -5   93.75    6.09
   4  -3  -5  151.06    8.17
   3  -3  -5  393.89   16.42
   2  -3  -5  312.08   13.77
   1  -3  -5 1138.35   41.19
   1  -3  -5 1121.14   40.55
   0  -3  -5 1812.15   65.01
   0  -3  -5 1776.81   62.17
  -1  -3  -5  423.92   21.89
  -1  -3  -5  449.67   18.25
  -2  -3  -5  307.55   19.00
  -2  -3  -5  310.66   14.05
  -3  -3  -5  386.43   16.27
  -3  -3  -5  349.48   22.46
  -4  -3  -5  389.21   17.22
  -4  -3  -5  420.17   26.33
  -5  -3  -5  445.66   29.45
  -6  -3  -5  251.63   22.82
  -7  -3  -5  177.46   20.53
  -8  -3  -5  269.37   26.86
  -9  -3  -5  199.05   24.99
  12  -4  -5  100.24   26.69
  11  -4  -5  217.14   31.60
  10  -4  -5   85.29   22.95
   9  -4  -5   37.61   15.69
   8  -4  -5  240.80   27.99
   7  -4  -5  314.60   14.17
   7  -4  -5  321.96   30.06
   6  -4  -5  989.96   35.93
   6  -4  -5  970.18   54.33
   5  -4  -5  709.56   27.11
   4  -4  -5 1192.06   42.89
   3  -4  -5  603.59   23.83
   2  -4  -5  252.67   12.25
   1  -4  -5  414.00   17.49
   1  -4  -5  393.54   17.70
   0  -4  -5  769.84   29.56
   0  -4  -5  769.91   32.12
  -1  -4  -5   41.11    6.43
  -1  -4  -5   36.67    4.40
  -2  -4  -5   22.50    6.23
  -2  -4  -5   19.89    3.73
  -3  -4  -5  410.39   24.99
  -3  -4  -5  393.92   17.65
  -4  -4  -5  532.42   31.48
  -5  -4  -5  333.14   25.40
  -6  -4  -5  116.63   16.31
  -7  -4  -5  175.65   21.18
  -8  -4  -5  270.56   27.82
  12  -5  -5  173.24   31.73
  11  -5  -5  363.28   40.38
  10  -5  -5  123.61   24.13
   9  -5  -5  224.95   30.03
   8  -5  -5  169.93   24.80
   7  -5  -5  129.52   20.63
   7  -5  -5  132.52    8.77
   6  -5  -5  328.96   29.58
   6  -5  -5  325.80   15.06
   5  -5  -5  167.77    9.62
   5  -5  -5  169.65   19.81
   4  -5  -5  355.74   16.16
   3  -5  -5  347.38   15.88
   2  -5  -5  322.86   15.12
   1  -5  -5  439.45   19.12
   1  -5  -5  437.73   19.96
   0  -5  -5  271.64   15.39
   0  -5  -5  258.85   13.33
  -1  -5  -5   95.53    9.60
  -1  -5  -5   87.20    7.09
  -2  -5  -5  163.40   14.22
  -2  -5  -5  162.92   10.05
  -3  -5  -5   99.22   12.24
  -3  -5  -5   85.62    7.59
  -4  -5  -5  146.48   15.96
  -5  -5  -5  277.64   23.54
  -6  -5  -5  106.62   16.15
  -7  -5  -5  125.93   18.70
  -8  -5  -5  100.57   18.42
  12  -6  -5  238.83   36.35
  11  -6  -5  200.83   32.12
  10  -6  -5  274.37   34.73
   9  -6  -5  218.86   30.15
   8  -6  -5  317.91   33.30
   7  -6  -5  782.26   51.65
   7  -6  -5  827.03   31.89
   6  -6  -5   48.33    6.33
   6  -6  -5   52.02   15.52
   5  -6  -5  210.71   22.79
   5  -6  -5  221.51   12.19
   4  -6  -5  235.23   12.66
   3  -6  -5  236.26   12.62
   2  -6  -5  540.33   22.95
   1  -6  -5  587.76   24.68
   0  -6  -5  390.62   18.35
  -1  -6  -5  226.55   16.08
  -1  -6  -5  250.29   13.60
  -2  -6  -5  223.39   13.32
  -2  -6  -5  225.36   17.26
  -3  -6  -5  257.80   14.94
  -3  -6  -5  274.14   20.71
  -4  -6  -5  235.30   20.44
  -5  -6  -5  158.13   18.10
  -6  -6  -5  222.45   22.77
  -7  -6  -5  123.23   19.05
  12  -7  -5  137.31   32.13
  11  -7  -5  214.43   33.28
  10  -7  -5  354.64   39.53
   9  -7  -5  292.61   34.52
   8  -7  -5  481.09   41.36
   8  -7  -5  477.70   23.61
   7  -7  -5  509.78   23.38
   7  -7  -5  526.14   41.26
   6  -7  -5  171.74   22.71
   6  -7  -5  153.64   11.53
   5  -7  -5  100.29   18.04
   5  -7  -5  109.17    9.41
   4  -7  -5  205.51   12.74
   3  -7  -5  312.31   16.28
   2  -7  -5  290.11   15.65
   1  -7  -5  354.98   18.03
   0  -7  -5  226.53   13.85
  -1  -7  -5  673.01   28.92
  -2  -7  -5  817.48   34.02
  -3  -7  -5  246.14   19.99
  -3  -7  -5  230.68   15.09
  -4  -7  -5  224.97   20.53
  -5  -7  -5  332.19   26.87
  -6  -7  -5  132.27   18.75
  -7  -7  -5  134.48   19.98
  11  -8  -5  134.82   28.85
  10  -8  -5  173.29   29.61
   9  -8  -5  267.39   33.94
   8  -8  -5  158.80   11.65
   8  -8  -5  150.17   26.00
   7  -8  -5  276.20   31.01
   7  -8  -5  291.83   16.44
   6  -8  -5  196.11   25.09
   6  -8  -5  210.44   14.05
   5  -8  -5  232.08   25.17
   5  -8  -5  226.21   14.78
   4  -8  -5  160.17   12.23
   3  -8  -5  105.47   10.24
   2  -8  -5  163.97   12.44
   1  -8  -5  339.27   18.59
   0  -8  -5  154.65   12.66
  -1  -8  -5  536.07   25.61
  -2  -8  -5  274.44   16.90
  -3  -8  -5  198.95   14.09
  -5  -8  -5  249.89   29.03
  -6  -8  -5  278.44   26.68
  11  -9  -5  144.87   30.70
  10  -9  -5  140.04   27.76
   9  -9  -5  100.03   25.44
   8  -9  -5  192.62   28.41
   8  -9  -5  202.65   13.40
   7  -9  -5  217.46   28.19
   7  -9  -5  232.39   14.67
   6  -9  -5  288.82   16.95
   5  -9  -5  246.28   15.66
   4  -9  -5  213.85   14.75
   3  -9  -5  175.23   13.52
   2  -9  -5  202.56   14.54
   1  -9  -5  358.97   20.02
   0  -9  -5  145.96   12.68
  -1  -9  -5  278.34   17.28
  -2  -9  -5  171.48   13.53
  -3  -9  -5  156.18   12.72
  10 -10  -5  125.51   27.91
   8 -10  -5  136.31   11.45
   7 -10  -5  158.63   12.59
   6 -10  -5  189.25   13.88
   5 -10  -5  127.49   11.80
   4 -10  -5  249.78   16.38
   3 -10  -5  301.40   18.27
   2 -10  -5  318.67   18.96
   1 -10  -5  222.75   15.68
   0 -10  -5  147.37   12.95
  -1 -10  -5  140.12   12.63
  -2 -10  -5   53.49    8.63
   8 -11  -5  176.95   13.29
   7 -11  -5  152.41   12.63
   6 -11  -5   25.62    6.74
   5 -11  -5  202.57   14.83
   4 -11  -5  140.17   12.63
   3 -11  -5  107.76   11.44
   1 -11  -5  222.13   16.04
   0 -11  -5  209.28   15.76
  -1 -11  -5  173.24   14.30
  -2 -11  -5  132.40   12.57
   8 -12  -5  193.52   14.63
   6 -12  -5  118.87   11.90
   5 -12  -5  161.21   13.70
   4 -12  -5  107.56   11.65
   3 -12  -5  189.94   15.12
   2 -12  -5  128.54   12.85
   1 -12  -5   46.66    8.78
   1  14  -6  100.10   23.56
   0  14  -6   58.51   17.56
  -1  14  -6  128.75   22.37
  -2  14  -6  114.05   20.24
  -3  14  -6  161.30   23.78
  -4  14  -6  171.71   28.52
   3  13  -6  212.22   28.69
   2  13  -6  145.28   23.91
   1  13  -6  134.84   22.30
   0  13  -6  138.34   22.10
  -1  13  -6  187.49   24.08
  -2  13  -6   52.68   15.46
  -3  13  -6  136.60   21.45
  -4  13  -6  239.23   27.20
  -5  13  -6  181.04   24.09
  -6  13  -6  114.04   22.86
   4  12  -6  207.64   27.48
   3  12  -6  204.08   26.33
   2  12  -6  147.26   23.12
   1  12  -6  145.95   22.26
   0  12  -6   80.91   18.22
  -1  12  -6   99.21   17.92
  -2  12  -6  123.67   18.87
  -3  12  -6  146.72   21.10
  -4  12  -6  168.39   22.61
  -5  12  -6   74.67   18.10
  -6  12  -6  168.48   23.19
  -7  12  -6  162.04   23.14
  -6 -11   6  157.59   19.80
  -5 -11   6  188.28   20.52
   3  11  -6  236.53   26.74
   2  11  -6  191.42   24.45
   1  11  -6  162.25   22.28
   0  11  -6  213.44   23.60
  -1  11  -6  208.38   23.07
  -2  11  -6  106.42   17.05
  -3  11  -6  199.63   22.79
  -4  11  -6  156.22   20.85
  -5  11  -6  102.18   17.60
  -6  11  -6  169.48   22.27
  -7  11  -6  165.06   22.74
  -8  11  -6  196.07   28.09
  -8 -10   6  188.24   24.74
  -7 -10   6  143.20   19.40
  -6 -10   6  116.19   17.01
  -5 -10   6  242.54   22.09
  -4 -10   6  300.45   23.84
   3  10  -6  337.69   30.05
   2  10  -6  135.50   20.08
   1  10  -6  178.59   21.67
   0  10  -6  888.91   49.51
  -1  10  -6  199.24   21.64
  -2  10  -6  327.01   27.38
  -3  10  -6  520.20   35.91
  -4  10  -6  344.83   28.72
  -5  10  -6  242.26   24.77
  -6  10  -6  152.20   20.33
  -7  10  -6   90.62   17.41
  -8  10  -6  284.38   29.16
  -9  -9   6  281.25   30.30
  -8  -9   6  154.07   19.79
  -7  -9   6   69.97   15.41
  -6  -9   6  240.07   22.03
  -5  -9   6  174.72   18.24
  -4  -9   6  238.93   20.20
   3   9  -6  117.80   17.87
   2   9  -6  439.89   32.64
   1   9  -6  540.52   36.15
   0   9  -6  517.51   34.01
  -1   9  -6  143.81   17.80
  -2   9  -6  653.29   39.42
  -3   9  -6  469.15   32.81
  -4   9  -6  419.46   30.86
  -5   9  -6  221.24   23.00
  -6   9  -6  185.87   21.15
  -7   9  -6   44.45   13.76
  -8   9  -6  252.68   26.56
  -9   9  -6  132.69   21.75
  -9  -8   6  126.12   18.50
  -8  -8   6   77.80   14.67
  -7  -8   6  317.02   25.45
  -6  -8   6  301.69   23.68
  -5  -8   6  299.84   22.82
  -4  -8   6  387.17   25.28
   2   8  -6  302.88   25.22
   1   8  -6   92.00   14.61
   0   8  -6  257.26   21.88
  -1   8  -6   88.55   13.57
  -2   8  -6  176.07   18.72
  -3   8  -6  287.76   24.14
  -4   8  -6  489.77   32.54
  -5   8  -6  260.06   23.82
  -6   8  -6  272.51   25.06
  -7   8  -6   60.48   15.33
  -8   8  -6  257.30   26.46
  -9   8  -6  130.25   19.91
 -10  -7   6  134.74   19.42
  -9  -7   6  190.65   20.98
  -8  -7   6  418.66   30.04
  -7  -7   6  255.20   21.85
  -6  -7   6  461.29   28.97
  -5  -7   6  365.57   24.30
  -4  -7   6  320.79   21.71
   2   7  -6   41.35   10.78
   1   7  -6   96.22   13.71
   0   7  -6  230.49   19.70
  -1   7  -6  145.45   15.77
  -2   7  -6  892.86   45.45
  -3   7  -6  115.19   14.35
  -4   7  -6  543.06   33.88
  -5   7  -6  381.21   28.10
  -6   7  -6  151.71   18.59
  -7   7  -6  124.11   17.76
  -8   7  -6  222.60   23.91
  -9   7  -6  173.41   22.55
 -11  -6   6  117.96   18.12
 -10  -6   6  120.46   17.21
  -9  -6   6  114.50   16.29
  -8  -6   6  190.15   19.03
  -7  -6   6  299.75   23.08
  -6  -6   6  551.10   31.37
  -5  -6   6  200.27   16.56
  -4  -6   6  483.83   26.83
   2   6  -6  426.30   27.38
   1   6  -6  338.48   23.67
   0   6  -6  523.26   30.19
  -1   6  -6  108.04   12.63
  -2   6  -6  110.85   13.29
  -3   6  -6  373.72   25.35
  -4   6  -6  232.01   20.23
  -5   6  -6  667.25   38.67
  -6   6  -6  572.64   36.93
  -7   6  -6  173.79   20.24
  -8   6  -6  179.24   21.44
  -9   6  -6  104.98   18.09
 -12  -5   6  164.35   23.18
 -11  -5   6  207.90   22.15
 -10  -5   6  268.57   23.78
  -9  -5   6  168.22   18.13
  -8  -5   6  308.92   23.32
  -7  -5   6  262.74   20.36
  -6  -5   6   62.61    9.95
   5   5  -6  247.07   20.06
  -5  -5   6  249.33   17.70
  -4  -5   6  858.61   38.72
   2   5  -6 1122.85   50.54
   1   5  -6  340.45   22.40
   0   5  -6 1095.06   48.72
  -1   5  -6 1202.33   52.95
  -2   5  -6  388.16   24.52
  -3   5  -6  377.36   25.02
  -4   5  -6  101.58   13.06
  -5   5  -6  687.21   39.25
  -6   5  -6  518.84   33.95
  -7   5  -6  459.80   32.84
  -8   5  -6  300.42   27.30
  -9   5  -6   43.11   13.65
 -12  -4   6  170.88   21.34
 -11  -4   6  227.89   22.72
 -10  -4   6  325.26   25.42
  -9  -4   6  357.38   25.54
  -8  -4   6  513.10   30.22
   7   4  -6   61.48   13.83
  -7  -4   6   45.72    9.23
   6   4  -6  927.83   47.51
  -6  -4   6  870.31   41.01
  -5  -4   6  170.07   13.59
  -4  -4   6  757.12   34.04
   2   4  -6  261.96   18.62
   1   4  -6  386.90   22.54
   0   4  -6 1329.70   54.95
  -1   4  -6  682.00   33.94
  -2   4  -6 1345.33   56.91
  -3   4  -6  486.23   28.47
  -4   4  -6  545.69   32.03
  -5   4  -6  340.70   25.29
  -6   4  -6  292.21   24.24
  -7   4  -6  284.34   25.39
  -8   4  -6   13.03    8.42
  -9   4  -6  120.71   19.17
 -13  -3   6  155.63   28.43
 -12  -3   6  217.62   22.98
 -11  -3   6  137.03   17.44
 -10  -3   6  212.06   19.80
   9   3  -6  132.24   21.77
  -9  -3   6  141.81   15.41
   8   3  -6  420.31   33.05
  -8  -3   6  356.60   23.75
   7   3  -6  463.85   32.63
  -7  -3   6  393.97   23.97
   6   3  -6  575.13   35.07
  -6  -3   6  507.12   27.09
  -5  -3   6  534.62   26.23
  -4  -3   6  530.10   25.15
   3   3  -6   46.46    7.50
   2   3  -6  156.22   12.93
   1   3  -6 1626.61   63.17
   0   3  -6  703.45   33.06
  -1   3  -6  909.56   40.38
  -2   3  -6  633.78   32.17
  -3   3  -6  419.43   25.56
  -4   3  -6  674.89   36.60
  -5   3  -6  392.26   27.00
  -6   3  -6  519.57   33.65
  -7   3  -6  248.40   23.66
  -8   3  -6  161.54   20.59
  -9   3  -6  370.21   31.86
  11   2  -6  116.93   23.53
 -11  -2   6  126.67   16.28
  10   2  -6  197.87   27.85
 -10  -2   6  253.90   20.78
   9   2  -6  121.63   21.44
  -9  -2   6  165.73   15.73
   8   2  -6  159.92   21.44
  -8  -2   6  109.97   12.40
   7   2  -6  155.69   19.73
  -7  -2   6  186.63   14.24
   6   2  -6  528.10   33.92
  -6  -2   6  478.52   24.80
  -5  -2   6 1426.43   54.61
  -4  -2   6  890.19   35.95
   3   2  -6  652.68   29.84
   2   2  -6  537.03   25.60
   1   2  -6  312.24   17.55
   0   2  -6 1469.81   57.25
  -1   2  -6  402.43   22.33
  -2   2  -6  490.98   26.61
  -3   2  -6  908.41   33.63
  -3   2  -6  905.03   42.93
  -4   2  -6  354.89   23.96
  -4   2  -6  347.31   15.37
  -5   2  -6  468.85   30.20
  -6   2  -6  338.79   26.42
  -7   2  -6  393.37   30.38
  -8   2  -6  397.28   31.70
  -9   2  -6   94.47   17.33
  13   1  -6   86.03   24.66
  12   1  -6  223.57   32.50
  11   1  -6  185.58   28.08
  10   1  -6  126.03   23.28
 -10  -1   6   91.96   12.81
   9   1  -6  306.84   31.55
  -9  -1   6  354.94   22.67
   8   1  -6  564.92   41.10
  -8  -1   6  616.93   30.50
   7   1  -6 1045.27   57.04
   7   1  -6 1103.78   38.39
  -7  -1   6 1062.01   44.52
   6   1  -6  457.77   18.80
  -6  -1   6  478.92   22.92
   5   1  -6  345.62   14.59
  -5  -1   6  321.50   16.81
   4   1  -6 1398.83   49.14
  -4  -1   6 1394.37   51.00
   3   1  -6 1313.79   50.37
   2   1  -6  815.98   33.46
   1   1  -6 1248.40   48.21
   0   1  -6  297.86   17.08
   0   1  -6  296.86   13.44
  -1   1  -6  491.27   25.16
  -1   1  -6  493.21   20.00
  -2   1  -6  241.34   17.03
  -2   1  -6  233.36   11.38
  -3   1  -6  483.96   19.58
  -3   1  -6  473.04   27.32
  -4   1  -6  327.99   14.49
  -4   1  -6  323.27   22.95
  -5   1  -6  260.59   21.75
  -6   1  -6   62.07   12.38
  -7   1  -6   51.01   12.89
  -8   1  -6  296.45   27.47
  -9   1  -6  355.72   31.34
  13   0  -6  207.25   33.26
  12   0  -6  249.12   33.97
  11   0  -6  149.11   27.33
  10   0  -6   96.73   22.73
   9   0  -6  575.21   43.14
  -9   0   6  512.78   38.14
   8   0  -6 1141.96   61.75
  -8   0   6 1011.62   44.73
   7   0  -6  591.35   21.96
   7   0  -6  559.29   38.92
  -7   0   6  548.90   26.34
   6   0  -6  379.86   16.65
  -6   0   6  439.74   20.01
   5   0  -6 1276.72   45.38
  -5   0   6 1289.50   47.12
   4   0  -6  572.95   22.36
   3   0  -6 1304.49   48.40
   3   0  -6 1355.69   47.04
   2   0  -6  356.58   15.26
   2   0  -6  351.10   16.71
   1   0  -6 1317.69   47.05
   1   0  -6 1341.49   49.84
   0   0  -6  558.96   25.72
   0   0  -6  540.56   21.78
  -1   0  -6 1254.80   50.62
  -1   0  -6 1251.48   44.75
  -2   0  -6  198.60   10.23
  -2   0  -6  207.26   15.47
  -3   0  -6  683.53   34.78
  -3   0  -6  663.91   25.94
  -4   0  -6  357.95   15.80
  -4   0  -6  382.51   25.39
  -5   0  -6  277.01   22.47
  -6   0  -6  222.24   21.16
  -7   0  -6  160.42   19.38
  -8   0  -6  354.53   29.89
  -9   0  -6  112.25   18.20
  13  -1  -6  237.96   35.91
  12  -1  -6  127.06   29.09
  11  -1  -6  327.49   37.06
  10  -1  -6  114.77   23.42
   9  -1  -6  195.90   26.69
   8  -1  -6  680.49   46.14
   7  -1  -6  312.83   13.52
   7  -1  -6  319.60   28.52
   6  -1  -6  375.46   14.80
  -6   1   6  311.32   15.74
   5  -1  -6  610.25   22.51
  -5   1   6  541.98   22.19
   4  -1  -6 1149.75   41.20
   4  -1  -6 1133.73   40.92
   3  -1  -6 2036.98   68.80
   3  -1  -6 1991.62   69.18
   2  -1  -6  581.15   22.77
   2  -1  -6  577.23   23.04
   1  -1  -6 1047.66   39.77
   1  -1  -6 1031.30   37.79
   0  -1  -6  990.77   35.88
   0  -1  -6  961.91   39.28
  -1  -1  -6 1363.22   54.27
  -1  -1  -6 1372.09   48.54
  -2  -1  -6 1231.77   44.57
  -2  -1  -6 1254.52   52.48
  -3  -1  -6  595.22   31.96
  -3  -1  -6  604.26   23.65
  -4  -1  -6  241.54   19.57
  -4  -1  -6  246.50   11.85
  -5  -1  -6  311.19   24.12
  -6  -1  -6   37.30   10.93
  -7  -1  -6  156.65   18.95
  -8  -1  -6  239.23   24.72
  -9  -1  -6  136.24   20.71
  13  -2  -6   84.77   25.95
  12  -2  -6  141.03   28.08
  11  -2  -6  112.46   26.30
  10  -2  -6  206.82   29.56
   9  -2  -6  236.21   28.28
   8  -2  -6  574.41   42.53
   7  -2  -6  419.46   17.19
   7  -2  -6  425.48   34.17
   6  -2  -6   48.24    4.49
   5  -2  -6  733.42   27.65
   4  -2  -6  344.37   15.00
   3  -2  -6  822.72   30.79
   2  -2  -6  491.31   19.26
   2  -2  -6  482.96   19.90
   1  -2  -6  437.11   19.66
   1  -2  -6  459.58   18.70
   0  -2  -6  109.61    8.90
   0  -2  -6  101.47    6.88
  -1  -2  -6  399.55   21.57
  -1  -2  -6  411.78   17.42
  -2  -2  -6  351.44   15.52
  -2  -2  -6  340.35   21.01
  -3  -2  -6  301.14   14.07
  -3  -2  -6  310.74   21.18
  -4  -2  -6  784.94   40.33
  -5  -2  -6  431.21   28.80
  -6  -2  -6  199.30   20.33
  -7  -2  -6  240.71   24.02
  -8  -2  -6  139.18   19.91
  13  -3  -6   80.79   26.39
  12  -3  -6  185.84   31.46
  11  -3  -6  120.72   26.29
  10  -3  -6   47.54   18.30
   9  -3  -6  203.46   27.65
   8  -3  -6   91.21   18.98
   7  -3  -6  524.15   21.16
   7  -3  -6  539.81   39.69
   6  -3  -6  409.50   17.23
   5  -3  -6  721.01   27.53
   4  -3  -6  576.31   22.88
   3  -3  -6  409.43   17.48
   2  -3  -6 1324.58   47.44
   1  -3  -6 1225.91   44.81
   1  -3  -6 1258.66   45.87
   0  -3  -6  472.96   22.44
   0  -3  -6  485.82   20.07
  -1  -3  -6  157.40    9.07
  -1  -3  -6  144.27   11.60
  -2  -3  -6  175.03    9.86
  -2  -3  -6  168.84   13.94
  -3  -3  -6  604.06   32.11
  -3  -3  -6  576.34   23.96
  -4  -3  -6  204.34   18.29
  -5  -3  -6  189.37   19.00
  -6  -3  -6  448.44   32.19
  -7  -3  -6  181.03   21.29
  -8  -3  -6  173.88   22.44
  12  -4  -6  124.41   30.15
  11  -4  -6  182.43   30.33
  10  -4  -6   69.51   20.81
   9  -4  -6  257.63   30.43
   8  -4  -6  103.10   20.47
   7  -4  -6  385.60   33.44
   7  -4  -6  381.82   16.84
   6  -4  -6  403.01   32.64
   6  -4  -6  396.07   17.39
   5  -4  -6  369.38   16.48
   4  -4  -6  802.37   30.76
   3  -4  -6  568.99   23.19
   2  -4  -6 1204.77   44.03
   1  -4  -6  433.64   18.90
   0  -4  -6   37.61    5.81
   0  -4  -6   43.17    5.52
  -1  -4  -6  122.94   11.09
  -1  -4  -6  113.46    8.09
  -2  -4  -6  444.91   19.22
  -2  -4  -6  410.10   24.53
  -3  -4  -6   12.54    6.11
  -3  -4  -6   19.73    4.09
  -4  -4  -6  168.18   17.15
  -5  -4  -6  112.09   15.20
  -6  -4  -6   80.92   14.60
  -7  -4  -6  195.64   22.60
  -8  -4  -6  279.62   28.95
  12  -5  -6  135.47   31.73
  11  -5  -6  185.83   31.50
  10  -5  -6  265.19   34.17
   9  -5  -6  769.75   54.95
   8  -5  -6   96.49    8.30
   8  -5  -6  117.28   21.80
   7  -5  -6  407.56   18.01
   7  -5  -6  387.73   35.00
   6  -5  -6  278.89   27.91
   6  -5  -6  282.16   14.06
   5  -5  -6  467.47   20.23
   4  -5  -6   84.69    6.93
   3  -5  -6  242.95   12.74
   2  -5  -6  325.97   15.70
   1  -5  -6  732.35   29.37
   0  -5  -6  158.78   10.06
  -1  -5  -6  238.83   16.64
  -1  -5  -6  247.66   13.37
  -2  -5  -6  397.69   18.60
  -2  -5  -6  392.66   24.22
  -3  -5  -6  147.10   10.04
  -3  -5  -6  141.09   15.04
  -4  -5  -6  195.66   18.94
  -5  -5  -6  160.59   18.73
  -6  -5  -6  125.09   17.80
  -7  -5  -6  211.23   24.08
  12  -6  -6  115.85   29.13
  11  -6  -6  160.90   30.47
  10  -6  -6  189.55   30.11
   9  -6  -6  194.94   28.81
   8  -6  -6  364.14   17.92
   8  -6  -6  368.71   36.28
   7  -6  -6  751.69   50.57
   7  -6  -6  729.15   29.82
   6  -6  -6  840.85   51.45
   6  -6  -6  796.17   32.21
   5  -6  -6  484.99   21.41
   4  -6  -6   44.82    5.94
   3  -6  -6  231.86   12.93
   2  -6  -6  368.78   17.75
   1  -6  -6  442.98   20.38
   0  -6  -6  322.70   16.46
  -1  -6  -6  386.27   18.85
  -2  -6  -6  622.27   26.97
  -3  -6  -6  160.95   11.98
  -3  -6  -6  172.90   16.75
  -4  -6  -6  136.14   16.16
  -5  -6  -6  155.00   18.47
  -6  -6  -6  111.54   17.55
  -7  -6  -6  124.75   19.52
  12  -7  -6  115.05   44.99
  11  -7  -6   53.96   21.15
  10  -7  -6  260.81   35.82
   9  -7  -6  354.64   37.79
   8  -7  -6  173.41   12.79
   8  -7  -6  174.93   26.64
   7  -7  -6  515.59   41.49
   7  -7  -6  507.53   23.37
   6  -7  -6  407.02   35.03
   6  -7  -6  368.58   19.03
   5  -7  -6  144.81   10.77
   5  -7  -6  143.45   20.49
   4  -7  -6  343.39   17.56
   3  -7  -6  284.45   15.53
   2  -7  -6  224.66   13.57
   1  -7  -6  204.95   13.12
   0  -7  -6  113.94   10.15
  -1  -7  -6  681.92   29.81
  -2  -7  -6  401.75   20.82
  -3  -7  -6  181.09   14.05
  -5  -7  -6  131.42   26.26
  -6  -7  -6  191.24   22.88
  11  -8  -6  119.46   28.35
  10  -8  -6  182.59   31.12
   9  -8  -6  151.07   27.87
   8  -8  -6  175.92   27.10
   8  -8  -6  165.80   13.04
   7  -8  -6  361.13   35.56
   7  -8  -6  364.16   19.74
   6  -8  -6  164.17   24.13
   6  -8  -6  176.31   13.31
   5  -8  -6  164.06   12.73
   5  -8  -6  175.19   23.16
   4  -8  -6  258.07   15.75
   3  -8  -6  138.23   11.57
   2  -8  -6  341.70   18.76
   1  -8  -6  199.25   14.13
   0  -8  -6  214.17   15.04
  -1  -8  -6  362.75   20.48
  -2  -8  -6  169.27   14.26
  -3  -8  -6  162.66   16.97
  11  -9  -6  179.13   33.57
  10  -9  -6  153.37   30.85
   9  -9  -6  109.40   26.45
   8  -9  -6  105.21   22.73
   8  -9  -6   86.81   10.47
   7  -9  -6  117.89   29.94
   7  -9  -6  104.81   11.23
   6  -9  -6  377.91   20.91
   5  -9  -6  267.59   17.30
   4  -9  -6  293.53   18.30
   3  -9  -6  156.21   13.52
   2  -9  -6  168.63   14.16
   1  -9  -6   68.06   10.23
   0  -9  -6  103.67   12.26
  -1  -9  -6   83.70   11.32
  -2  -9  -6   86.76   10.99
  10 -10  -6  140.16   44.03
   8 -10  -6   46.86    8.15
   7 -10  -6   49.88    8.49
   6 -10  -6  110.75   11.85
   5 -10  -6  138.56   13.03
   4 -10  -6  105.38   11.86
   3 -10  -6  206.58   15.76
   2 -10  -6  122.56   12.83
   1 -10  -6  126.16   13.07
   0 -10  -6  131.55   13.33
  -1 -10  -6  128.35   13.14
  -2 -10  -6  172.88   14.54
   8 -11  -6  180.41   14.08
   7 -11  -6   33.17    7.74
   6 -11  -6   50.84    9.00
   5 -11  -6  138.93   13.27
   4 -11  -6  110.49   12.23
   2 -11  -6  213.03   16.38
   1 -11  -6  148.04   13.90
   0 -11  -6  203.61   16.16
  -1 -11  -6  170.83   14.84
  -1  14  -7  109.59   29.36
   3  13  -7  225.99   30.41
   2  13  -7  131.65   23.77
   1  13  -7  211.07   27.27
   0  13  -7  332.68   32.73
  -1  13  -7  129.31   21.64
  -2  13  -7   69.42   18.34
  -3  13  -7  123.09   21.31
  -4  13  -7  201.17   25.82
   5  12  -7   85.39   20.98
   4  12  -7  310.15   33.20
   3  12  -7  237.31   29.29
   2  12  -7  216.78   27.04
   1  12  -7  177.26   24.57
   0  12  -7  171.42   23.30
  -1  12  -7   95.72   18.95
  -2  12  -7   67.19   17.26
  -3  12  -7  109.09   19.09
  -4  12  -7  116.65   20.09
  -5  12  -7  118.16   19.89
  -6  12  -7  147.30   22.82
  -6 -11   7   79.80   15.81
   4  11  -7  228.28   27.70
   3  11  -7  191.01   25.64
   2  11  -7  209.26   25.78
   1  11  -7  187.72   23.72
   0  11  -7  318.51   29.33
  -1  11  -7  142.80   20.58
  -2  11  -7  200.69   23.73
  -3  11  -7  216.69   24.70
  -4  11  -7  119.44   19.10
  -5  11  -7  153.53   21.65
  -6  11  -7   78.47   18.20
  -7  11  -7   63.79   16.90
  -8 -10   7  188.21   24.98
  -7 -10   7  138.41   19.01
  -6 -10   7  217.86   21.88
  -5 -10   7  190.24   19.93
   4  10  -7  190.20   24.07
   3  10  -7  502.88   37.94
   2  10  -7  160.15   21.86
   1  10  -7  187.87   22.53
   0  10  -7  315.62   27.90
  -1  10  -7  209.21   23.04
  -2  10  -7  318.15   28.12
  -3  10  -7  111.65   17.74
  -4  10  -7  326.13   28.63
  -5  10  -7  273.41   26.97
  -6  10  -7  196.25   23.23
  -7  10  -7   41.98   14.15
  -9  -9   7   96.11   18.45
  -8  -9   7  108.62   16.94
  -7  -9   7  121.71   17.18
  -6  -9   7  145.32   17.80
  -5  -9   7  212.06   19.92
   3   9  -7  177.01   21.41
   2   9  -7  202.10   22.71
   1   9  -7  547.57   36.92
   0   9  -7  460.86   32.73
  -1   9  -7  517.29   34.77
  -2   9  -7   88.95   15.37
  -3   9  -7  277.57   25.32
  -4   9  -7  338.94   28.12
  -5   9  -7  363.23   30.08
  -6   9  -7  282.34   26.90
  -7   9  -7   47.26   14.33
  -8   9  -7  212.62   25.21
 -10  -8   7  114.01   21.28
  -9  -8   7   88.92   16.21
  -8  -8   7  107.58   16.42
  -7  -8   7  295.53   24.43
  -6  -8   7  398.75   27.85
  -5  -8   7  181.86   17.68
   3   8  -7  484.31   33.79
   2   8  -7  887.19   48.84
   1   8  -7  523.72   34.33
   0   8  -7  299.08   24.57
  -1   8  -7   17.02    7.84
  -2   8  -7  179.33   19.14
  -3   8  -7  257.63   23.10
  -4   8  -7  243.47   23.03
  -5   8  -7  290.29   25.94
  -6   8  -7  275.98   26.28
  -7   8  -7   82.78   16.44
  -8   8  -7  320.01   30.70
 -10  -7   7  125.11   18.43
  -9  -7   7   94.10   15.47
  -8  -7   7  352.39   26.89
  -7  -7   7  709.96   39.37
  -6  -7   7  229.67   19.88
  -5  -7   7  137.10   14.72
  -4  -7   7  631.32   33.33
   3   7  -7  585.61   36.09
   2   7  -7  607.82   36.73
   1   7  -7  359.98   26.19
   0   7  -7   92.37   13.14
  -1   7  -7  410.23   27.92
  -2   7  -7  246.67   21.56
  -3   7  -7   39.60   10.63
  -4   7  -7  436.05   30.72
  -5   7  -7  158.09   18.52
  -6   7  -7  147.73   19.51
  -7   7  -7  191.23   22.39
  -8   7  -7  165.44   21.82
 -11  -6   7  113.26   18.11
 -10  -6   7  112.90   17.10
  -9  -6   7  165.21   19.01
  -8  -6   7  210.84   19.73
  -7  -6   7  199.56   18.35
  -6  -6   7  360.09   23.96
  -5  -6   7  307.94   21.21
  -4  -6   7  506.05   27.67
   3   6  -7  338.91   24.86
   2   6  -7  617.84   35.45
   1   6  -7  383.18   25.39
   0   6  -7  622.95   34.79
  -1   6  -7  541.59   32.11
  -2   6  -7  461.07   29.28
  -3   6  -7  154.14   16.46
  -4   6  -7  328.50   25.35
  -5   6  -7  471.73   32.61
  -6   6  -7  220.95   22.61
  -7   6  -7  210.26   22.99
  -8   6  -7  152.55   20.78
  -9   6  -7  170.38   23.23
 -12  -5   7  193.18   22.50
 -11  -5   7  253.81   24.03
 -10  -5   7  314.68   25.58
  -9  -5   7  276.32   23.00
  -8  -5   7  276.40   21.95
  -7  -5   7  476.73   28.57
  -6  -5   7  134.78   13.59
  -5  -5   7  362.82   22.31
  -4  -5   7  940.53   41.46
   3   5  -7  357.12   24.22
   2   5  -7  693.84   36.36
   1   5  -7  301.02   21.17
   0   5  -7  682.49   35.14
  -1   5  -7  320.23   22.29
  -2   5  -7 1146.71   52.39
  -3   5  -7  260.79   20.96
  -4   5  -7  484.82   30.95
  -5   5  -7  437.62   30.80
  -6   5  -7  311.56   26.46
  -7   5  -7  192.32   21.69
  -8   5  -7  186.15   22.37
  -9   5  -7  170.23   23.24
 -12  -4   7  137.45   18.75
 -11  -4   7  253.45   23.38
 -10  -4   7  169.27   18.14
  -9  -4   7  317.76   23.59
   8   4  -7  556.86   55.23
  -8  -4   7  552.86   31.56
   7   4  -7  370.53   30.47
  -7  -4   7  424.83   25.03
  -6  -4   7  438.25   24.85
  -5  -4   7  196.93   14.81
  -4  -4   7  315.25   18.55
   3   4  -7  266.21   19.35
   2   4  -7  458.42   26.42
   1   4  -7  275.52   19.03
   0   4  -7  393.36   24.04
  -1   4  -7 1074.18   48.21
  -2   4  -7  799.11   39.94
  -3   4  -7  252.94   19.90
  -4   4  -7 1022.87   50.55
  -5   4  -7  542.40   34.25
  -6   4  -7  368.60   28.53
  -7   4  -7  151.17   19.23
  -8   4  -7  140.62   20.31
  -9   4  -7   56.33   15.47
 -11  -3   7  277.98   23.55
  10   3  -7  158.04   28.35
 -10  -3   7  196.11   18.45
   9   3  -7  303.68   31.13
  -9  -3   7  328.69   22.95
   8   3  -7  220.97   25.63
  -8  -3   7  275.03   19.55
   7   3  -7   51.22   14.33
  -7  -3   7   28.50    7.60
  -6  -3   7  367.07   21.17
  -5  -3   7  439.49   22.90
   3   3  -7  656.30   32.56
   2   3  -7  355.74   20.90
   1   3  -7  290.75   18.46
   0   3  -7  989.99   43.86
  -1   3  -7 1247.59   53.05
  -2   3  -7 1005.83   46.10
  -3   3  -7  517.41   30.45
  -4   3  -7  377.28   26.17
  -5   3  -7  322.06   25.17
  -6   3  -7  253.33   23.38
  -7   3  -7   20.26    9.94
  -8   3  -7   82.32   16.10
  -9   3  -7  130.10   20.10
  11   2  -7  261.71   33.08
  10   2  -7  284.53   33.22
 -10  -2   7  334.00   23.40
   9   2  -7  547.73   42.86
  -9  -2   7  605.04   31.91
   8   2  -7  196.08   24.36
  -8  -2   7  234.18   17.03
   7   2  -7  151.32    8.49
   7   2  -7  133.73   19.49
  -7  -2   7   98.78   10.86
  -6  -2   7  263.63   16.29
  -5  -2   7  473.74   22.94
   4   2  -7  354.49   20.33
   3   2  -7  632.72   29.93
   2   2  -7  103.51    9.85
   1   2  -7  403.29   21.88
   0   2  -7  565.61   28.03
  -1   2  -7  322.77   20.31
  -2   2  -7  453.36   26.62
  -2   2  -7  467.60   19.74
  -3   2  -7  297.94   21.57
  -3   2  -7  302.89   14.38
  -4   2  -7  599.36   24.17
  -4   2  -7  592.19   34.32
  -5   2  -7  626.34   37.22
  -6   2  -7   -1.20    4.83
  -7   2  -7  180.69   21.14
  -8   2  -7  135.91   19.33
  -9   2  -7  165.69   22.74
  13   1  -7  189.29   32.37
  12   1  -7  244.60   34.37
  11   1  -7  124.38   25.66
  10   1  -7  355.34   36.48
   9   1  -7  293.20   31.68
   8   1  -7  166.75   23.38
  -8  -1   7  197.20   14.71
   7   1  -7  581.49   23.92
   7   1  -7  567.61   40.24
  -7  -1   7  677.15   29.56
   6   1  -7  735.72   28.47
  -6  -1   7  752.04   31.89
   5   1  -7  173.66   10.00
  -5  -1   7  202.64   11.92
   4   1  -7  254.02   15.35
   4   1  -7  238.83   12.14
   3   1  -7 1038.21   42.18
   3   1  -7 1085.79   39.12
   2   1  -7  991.18   36.61
   2   1  -7  978.82   40.08
   1   1  -7  743.80   28.56
   1   1  -7  727.24   32.06
   0   1  -7  271.14   13.21
   0   1  -7  275.12   17.03
  -1   1  -7  482.22   25.92
  -1   1  -7  472.34   20.01
  -2   1  -7  149.65   13.80
  -2   1  -7  145.74    8.83
  -3   1  -7  744.91   28.85
  -3   1  -7  734.57   37.86
  -4   1  -7  203.44   11.03
  -4   1  -7  219.11   19.16
  -5   1  -7  335.09   25.94
  -6   1  -7  135.06   17.49
  -7   1  -7  229.31   23.52
  -8   1  -7  148.75   20.79
  -9   1  -7  191.30   27.57
  13   0  -7   59.14   22.79
  12   0  -7  198.61   31.46
  11   0  -7  153.76   27.49
  10   0  -7  178.53   27.67
   9   0  -7  692.59   49.34
   8   0  -7  695.15   47.32
   7   0  -7  251.33   26.10
   7   0  -7  260.68   12.32
   6   0  -7  416.38   17.84
  -6   0   7  424.16   19.66
   5   0  -7  667.54   26.12
   4   0  -7 1717.19   59.14
   4   0  -7 1644.75   61.12
   3   0  -7  972.33   36.23
   3   0  -7  978.52   37.87
   2   0  -7  477.53   19.93
   2   0  -7  473.73   21.59
   1   0  -7  481.07   22.62
   1   0  -7  470.11   19.97
   0   0  -7  490.29   20.65
   0   0  -7  498.74   24.84
  -1   0  -7  658.25   31.98
  -1   0  -7  684.68   26.57
  -2   0  -7  374.71   16.93
  -2   0  -7  392.24   23.61
  -3   0  -7  510.77   20.87
  -3   0  -7  477.58   28.90
  -4   0  -7  133.98   15.30
  -5   0  -7  380.16   27.81
  -6   0  -7  341.19   27.48
  -7   0  -7  274.12   26.06
  -8   0  -7   95.05   16.88
  13  -1  -7  245.24   36.37
  12  -1  -7  113.84   27.64
  11  -1  -7  173.80   29.39
  10  -1  -7  284.62   33.11
   9  -1  -7  547.33   43.94
   8  -1  -7  277.52   29.63
   7  -1  -7   29.53   12.48
   7  -1  -7   20.24    3.55
   6  -1  -7  423.35   17.90
   5  -1  -7  209.94   10.90
   4  -1  -7  509.35   22.40
   4  -1  -7  541.23   21.63
   3  -1  -7 1165.34   41.74
   3  -1  -7 1126.13   41.78
   2  -1  -7  275.83   13.30
   2  -1  -7  275.55   14.07
   1  -1  -7  697.69   27.54
   1  -1  -7  708.21   29.84
   0  -1  -7  388.40   20.49
   0  -1  -7  371.24   16.83
  -1  -1  -7  315.21   19.45
  -1  -1  -7  317.91   14.78
  -2  -1  -7  459.77   26.44
  -2  -1  -7  454.27   19.59
  -3  -1  -7  613.10   25.03
  -3  -1  -7  638.57   34.23
  -4  -1  -7  326.90   24.01
  -5  -1  -7  255.25   22.45
  -6  -1  -7  197.38   20.74
  -7  -1  -7  172.24   20.68
  -8  -1  -7   55.30   14.52
  13  -2  -7  164.73   31.88
  12  -2  -7  135.76   28.66
  11  -2  -7  124.63   26.45
  10  -2  -7  105.33   23.52
   9  -2  -7   85.83   21.40
   8  -2  -7  268.14   29.52
   7  -2  -7  372.79   32.30
   7  -2  -7  340.07   15.48
   6  -2  -7  484.28   20.04
   5  -2  -7  483.62   20.12
   4  -2  -7  388.84   17.14
   3  -2  -7  595.03   24.09
   2  -2  -7  286.06   13.92
   2  -2  -7  292.98   13.87
   1  -2  -7  599.52   24.52
   1  -2  -7  615.30   26.37
   0  -2  -7  338.14   15.79
   0  -2  -7  351.22   19.00
  -1  -2  -7  484.59   25.40
  -1  -2  -7  477.90   20.46
  -2  -2  -7  559.22   23.62
  -2  -2  -7  596.55   30.89
  -3  -2  -7  378.25   24.96
  -3  -2  -7  394.73   17.51
  -4  -2  -7   79.02   11.94
  -5  -2  -7  189.70   19.22
  -6  -2  -7  179.68   19.89
  -7  -2  -7  147.06   19.75
  -8  -2  -7  159.80   21.81
  13  -3  -7  119.14   39.03
  12  -3  -7  353.17   41.98
  11  -3  -7  337.30   39.02
  10  -3  -7  259.73   33.17
   9  -3  -7  163.94   25.90
   8  -3  -7   77.15   19.62
   8  -3  -7   73.68    6.76
   7  -3  -7  627.01   43.89
   7  -3  -7  642.91   25.22
   6  -3  -7  232.17   11.83
   5  -3  -7  521.26   21.61
   4  -3  -7  309.66   14.65
   3  -3  -7  704.30   27.81
   2  -3  -7  402.59   17.91
   1  -3  -7  233.18   12.24
   0  -3  -7  447.38   19.29
   0  -3  -7  426.11   21.58
  -1  -3  -7  374.08   21.43
  -1  -3  -7  396.24   17.71
  -2  -3  -7  478.47   20.47
  -2  -3  -7  451.72   25.95
  -3  -3  -7  176.13   10.46
  -3  -3  -7  165.32   15.75
  -4  -3  -7  111.25   14.33
  -5  -3  -7  160.72   18.33
  -6  -3  -7  148.15   18.77
  -7  -3  -7  188.22   22.30
  12  -4  -7  161.57   30.91
  11  -4  -7  176.36   30.29
  10  -4  -7  176.91   28.78
   9  -4  -7  196.45   28.58
   8  -4  -7  299.28   14.39
   8  -4  -7  285.82   31.90
   7  -4  -7 1064.13   61.60
   7  -4  -7 1064.81   39.72
   6  -4  -7  179.47   10.44
   5  -4  -7  143.76    9.08
   4  -4  -7  126.92    8.49
   3  -4  -7  465.91   20.29
   2  -4  -7  422.03   18.90
   1  -4  -7  410.04   18.66
   0  -4  -7  212.24   11.95
  -1  -4  -7 1259.28   46.61
  -1  -4  -7 1242.19   51.95
  -2  -4  -7  629.63   26.46
  -2  -4  -7  633.29   33.03
  -3  -4  -7  205.46   12.11
  -3  -4  -7  206.34   18.11
  -4  -4  -7  296.64   23.69
  -5  -4  -7  130.34   17.02
  -6  -4  -7  125.55   18.10
  -7  -4  -7  100.88   17.93
  12  -5  -7  168.59   32.45
  11  -5  -7  282.32   37.38
  10  -5  -7  174.40   29.06
   9  -5  -7  257.98   32.23
   8  -5  -7  126.73   23.44
   8  -5  -7  118.01    8.70
   7  -5  -7  954.63   58.56
   7  -5  -7  979.88   37.19
   6  -5  -7  761.32   30.45
   5  -5  -7  351.65   16.90
   4  -5  -7  581.72   24.64
   3  -5  -7  760.49   30.66
   2  -5  -7  331.04   16.42
   1  -5  -7  328.59   16.43
   0  -5  -7  212.50   12.49
  -1  -5  -7  785.38   32.02
  -2  -5  -7  167.30   11.24
  -3  -5  -7   56.10   10.82
  -3  -5  -7   69.53    7.41
  -4  -5  -7  378.10   27.89
  -5  -5  -7  177.92   20.22
  -6  -5  -7  153.10   20.43
  -7  -5  -7   65.60   16.58
  12  -6  -7   47.55   22.31
  11  -6  -7  353.74   41.70
  10  -6  -7  159.03   28.70
   9  -6  -7   20.65   14.67
   8  -6  -7  322.52   16.30
   8  -6  -7  290.14   33.08
   7  -6  -7  429.42   19.97
   7  -6  -7  430.45   38.11
   6  -6  -7  871.87   34.63
   5  -6  -7  712.95   29.57
   4  -6  -7  423.41   20.03
   3  -6  -7  527.27   23.56
   2  -6  -7  153.36   10.72
   1  -6  -7   53.20    7.19
   0  -6  -7   92.72    8.59
  -1  -6  -7  206.89   13.08
  -2  -6  -7  202.44   13.16
  -3  -6  -7  157.91   12.04
  -6  -6  -7  105.72   18.07
  11  -7  -7  239.01   35.67
  10  -7  -7  149.31   28.28
   9  -7  -7  122.96   25.31
   8  -7  -7  157.50   25.17
   8  -7  -7  152.34   12.07
   7  -7  -7  230.50   14.43
   7  -7  -7  245.10   29.79
   6  -7  -7  289.61   30.19
   6  -7  -7  275.55   15.73
   5  -7  -7  233.12   14.11
   4  -7  -7  334.13   17.55
   3  -7  -7  415.89   20.40
   2  -7  -7  288.55   16.21
   1  -7  -7   62.57    8.15
   0  -7  -7  398.66   20.48
  -1  -7  -7  324.16   18.19
  -2  -7  -7  134.04   12.26
  11  -8  -7  192.44   33.93
  10  -8  -7  197.20   31.99
   9  -8  -7  144.58   27.32
   8  -8  -7   88.46   22.58
   8  -8  -7   73.42   10.25
   7  -8  -7  279.71   17.17
   7  -8  -7  286.10   32.06
   6  -8  -7  189.28   13.92
   6  -8  -7  179.82   25.82
   5  -8  -7  167.10   13.15
   4  -8  -7   91.77    9.99
   3  -8  -7   58.23    8.60
   2  -8  -7  174.53   13.29
   1  -8  -7  102.86   11.15
   0  -8  -7  296.27   18.20
  -1  -8  -7   92.25   11.63
  -2  -8  -7  112.98   13.19
  10  -9  -7  109.76   27.28
   9  -9  -7  126.34   26.96
   8  -9  -7  138.31   27.04
   8  -9  -7  140.82   13.19
   7  -9  -7   84.62   11.04
   6  -9  -7  134.58   13.41
   5  -9  -7  157.61   13.99
   4  -9  -7  158.81   13.91
   3  -9  -7   72.31   10.46
   2  -9  -7  121.41   12.83
   1  -9  -7  150.01   14.31
   0  -9  -7   87.84   11.75
  -1  -9  -7   61.53   10.26
  -2  -9  -7   56.16   10.37
   8 -10  -7  122.15   12.56
   7 -10  -7  230.63   16.90
   6 -10  -7  263.95   18.26
   5 -10  -7  120.93   13.58
   4 -10  -7   86.63   11.82
   3 -10  -7   55.45   10.39
   2 -10  -7   99.82   12.90
   1 -10  -7  141.99   14.82
   0 -10  -7   81.32   11.50
  -1 -10  -7   61.10   10.64
  -2 -10  -7  112.76   13.13
   8 -11  -7  156.15   13.71
   7 -11  -7  144.68   13.71
   6 -11  -7   76.28   11.05
   5 -11  -7  110.64   12.85
   4 -11  -7   65.35   10.92
   3 -11  -7  121.43   13.55
   2  13  -8  179.15   26.98
   1  13  -8  180.66   26.06
   0  13  -8  228.24   27.76
  -1  13  -8   60.88   16.95
  -2  13  -8  169.21   24.91
  -3  13  -8  206.60   26.90
   5  12  -8   80.14   22.36
   4  12  -8  178.06   27.53
   3  12  -8  156.78   25.68
   2  12  -8  276.03   30.67
   1  12  -8  186.57   25.14
   0  12  -8  218.34   26.34
  -1  12  -8   87.84   17.72
  -2  12  -8  256.46   27.96
  -3  12  -8  114.81   20.39
  -4  12  -8  101.71   19.07
  -5  12  -8  128.73   22.22
   5  11  -8  209.64   27.94
   4  11  -8  132.78   22.94
   3  11  -8  232.83   28.12
   2  11  -8  141.66   22.65
   1  11  -8  135.36   20.85
   0  11  -8  226.08   25.26
  -1  11  -8   69.44   16.77
  -2  11  -8  233.18   25.57
  -3  11  -8  116.67   19.94
  -4  11  -8  100.33   17.91
  -5  11  -8  172.24   23.29
  -6  11  -8  129.63   20.96
  -8 -10   8  220.46   34.82
  -7 -10   8   97.77   16.68
  -6 -10   8  173.71   20.24
   5  10  -8   76.93   18.90
   4  10  -8  315.33   31.09
   3  10  -8  223.56   26.49
   2  10  -8  125.33   20.19
   1  10  -8  144.05   20.18
   0  10  -8  186.63   22.01
  -1  10  -8  220.02   23.36
  -2  10  -8  289.36   27.34
  -3  10  -8  146.30   20.09
  -4  10  -8  152.77   20.55
  -5  10  -8  145.30   20.84
  -6  10  -8  187.11   23.74
  -7  10  -8  190.99   43.82
  -9  -9   8   82.65   16.78
  -8  -9   8   74.66   15.07
  -7  -9   8  126.33   17.23
  -6  -9   8  205.04   20.39
   4   9  -8  178.22   22.68
   3   9  -8  245.70   26.29
   2   9  -8  234.45   24.57
   1   9  -8  220.88   22.65
   0   9  -8  339.14   28.15
  -1   9  -8  477.06   33.87
  -2   9  -8  140.55   18.60
  -3   9  -8  187.86   21.32
  -4   9  -8  183.51   21.59
  -5   9  -8  209.82   23.52
  -6   9  -8  166.36   21.95
  -7   9  -8  205.85   25.32
 -10  -8   8  112.35   20.04
  -9  -8   8   87.88   15.67
  -8  -8   8  287.43   24.86
  -7  -8   8  239.20   22.29
  -6  -8   8  240.73   21.29
   4   8  -8  245.13   24.66
   3   8  -8  302.24   27.24
   2   8  -8  375.99   29.46
   1   8  -8  477.06   32.71
   0   8  -8  374.61   28.58
  -1   8  -8   76.66   14.02
  -2   8  -8  194.55   20.77
  -3   8  -8  469.77   32.99
  -4   8  -8  158.00   19.48
  -5   8  -8  127.47   18.17
  -6   8  -8  115.04   18.48
  -7   8  -8  235.86   26.05
 -10  -7   8  242.75   24.17
  -9  -7   8  135.16   17.44
  -8  -7   8  265.08   23.01
  -7  -7   8  331.77   25.09
  -6  -7   8  452.38   28.71
  -5  -7   8  252.27   19.89
   4   7  -8  448.07   31.95
   3   7  -8  763.76   44.01
   2   7  -8  804.21   44.43
   1   7  -8  175.04   18.47
   0   7  -8  260.60   22.22
  -1   7  -8  263.69   22.64
  -2   7  -8  295.65   24.26
  -3   7  -8  146.31   17.36
  -4   7  -8  325.10   27.00
  -5   7  -8  125.88   17.86
  -6   7  -8  253.68   25.72
  -7   7  -8  223.25   25.01
  -8   7  -8  161.94   22.39
 -11  -6   8   60.95   14.37
 -10  -6   8  103.62   16.22
  -9  -6   8  311.53   25.07
  -8  -6   8  179.41   18.12
  -7  -6   8  499.17   30.34
  -6  -6   8  383.49   25.03
  -5  -6   8  517.80   29.07
   4   6  -8  690.57   39.48
   3   6  -8  484.18   31.69
   2   6  -8  143.96   16.23
   1   6  -8  340.67   24.52
   0   6  -8  240.09   20.15
  -1   6  -8  236.65   20.43
  -2   6  -8  511.43   31.91
  -3   6  -8  363.16   27.10
  -4   6  -8  380.43   28.20
  -5   6  -8  287.04   25.69
  -6   6  -8  331.85   28.68
  -7   6  -8  142.95   19.99
  -8   6  -8  226.14   25.82
 -12  -5   8   78.56   15.97
 -11  -5   8  233.09   23.07
 -10  -5   8  206.89   20.78
  -9  -5   8  287.97   23.10
  -8  -5   8  135.44   15.30
  -7  -5   8  132.31   14.27
  -6  -5   8  405.14   24.90
  -5  -5   8  591.23   30.58
   4   5  -8  372.76   25.77
   3   5  -8  726.76   38.85
   2   5  -8  256.84   19.93
   1   5  -8  305.42   22.06
   0   5  -8  341.21   23.86
  -1   5  -8  226.71   19.11
  -2   5  -8  370.36   25.70
  -3   5  -8  122.94   15.16
  -4   5  -8  544.05   34.71
  -5   5  -8  323.88   27.08
  -6   5  -8  395.98   31.07
  -7   5  -8  187.87   22.29
  -8   5  -8  188.33   23.48
 -11  -4   8  166.00   19.06
 -10  -4   8  217.58   20.46
  -9  -4   8  392.64   26.48
   8   4  -8   74.46   17.57
  -8  -4   8   83.71   11.93
   7   4  -8  582.19   39.92
  -7  -4   8  607.98   31.65
  -6  -4   8  533.70   28.37
  -5  -4   8  149.65   12.72
   4   4  -8  278.95   20.67
   3   4  -8  416.45   25.71
   2   4  -8  217.97   17.41
   1   4  -8  846.71   40.35
   0   4  -8  666.35   34.84
  -1   4  -8  510.76   29.46
  -2   4  -8  292.60   21.96
  -3   4  -8  212.40   19.16
  -4   4  -8  153.87   17.50
  -5   4  -8  322.04   26.46
  -6   4  -8  464.87   33.59
  -7   4  -8  137.37   19.21
  -8   4  -8  253.91   27.08
  10   3  -8  306.05   33.44
 -10  -3   8  296.34   23.99
   9   3  -8  404.63   36.72
  -9  -3   8  418.48   26.43
   8   3  -8  407.63   34.88
  -8  -3   8  437.66   25.57
  -7  -3   8  387.61   22.83
  -6  -3   8  107.66   10.74
   4   3  -8  129.12   12.97
   3   3  -8  598.10   30.83
   2   3  -8  688.58   33.74
   1   3  -8  325.91   20.85
   0   3  -8  628.24   32.19
  -1   3  -8  502.24   28.73
  -2   3  -8  319.97   22.34
  -3   3  -8  417.28   27.87
  -4   3  -8   98.47   14.08
  -4   3  -8   99.47    7.88
  -5   3  -8  331.96   26.52
  -6   3  -8  275.07   25.39
  -7   3  -8  103.17   17.26
  -8   3  -8  144.59   21.14
  12   2  -8   70.82   25.29
  11   2  -8  212.31   30.80
  10   2  -8  228.87   30.11
   9   2  -8  336.63   33.28
   8   2  -8  481.79   38.70
  -8  -2   8  530.02   27.61
   7   2  -8  235.15   12.66
  -7  -2   8  250.72   16.47
   6   2  -8  460.56   20.43
  -6  -2   8  486.96   23.98
   5   2  -8  224.99   16.23
   4   2  -8  259.22   17.46
   3   2  -8  194.84   14.32
   2   2  -8   33.64    6.44
   1   2  -8  387.06   22.12
   0   2  -8  433.23   24.69
  -1   2  -8  100.69    7.53
  -1   2  -8   94.18   10.98
  -2   2  -8  350.39   23.73
  -2   2  -8  350.92   16.67
  -3   2  -8  265.96   13.93
  -3   2  -8  288.30   21.97
  -4   2  -8  487.89   31.46
  -5   2  -8  367.81   28.06
  -6   2  -8  204.99   22.17
  -7   2  -8  134.26   19.09
  -8   2  -8   11.50    9.02
  13   1  -8  172.33   31.51
  12   1  -8  138.00   27.74
  11   1  -8  207.35   31.13
  10   1  -8  140.55   24.79
   9   1  -8  157.67   24.61
   8   1  -8  198.32   25.30
   7   1  -8  258.53   13.06
   6   1  -8  295.28   14.65
  -6  -1   8  317.33   16.85
   5   1  -8  865.47   32.90
   5   1  -8  837.39   37.01
   4   1  -8  779.53   34.50
   4   1  -8  813.55   31.19
   3   1  -8  394.84   20.59
   3   1  -8  405.42   18.11
   2   1  -8  577.66   24.15
   2   1  -8  589.28   27.70
   1   1  -8  462.07   24.02
   1   1  -8  456.27   20.05
   0   1  -8  513.51   21.67
   0   1  -8  498.39   26.28
  -1   1  -8  327.59   21.39
  -1   1  -8  335.05   15.85
  -2   1  -8  171.67   15.59
  -2   1  -8  144.46    9.49
  -3   1  -8  300.88   14.89
  -3   1  -8  304.24   22.53
  -4   1  -8  297.64   23.66
  -5   1  -8  283.24   24.73
  -6   1  -8  169.79   20.08
  -7   1  -8  251.61   25.62
  -8   1  -8  225.93   25.79
  13   0  -8  147.77   30.38
  12   0  -8   98.45   26.97
  11   0  -8  150.96   27.34
  10   0  -8  136.41   24.96
   9   0  -8  170.93   25.95
   8   0  -8   97.20   19.87
   7   0  -8  343.34   15.84
   6   0  -8  363.00   16.61
   5   0  -8  628.72   25.53
   4   0  -8 1706.35   63.12
   4   0  -8 1749.05   61.44
   3   0  -8 1158.41   45.59
   3   0  -8 1219.64   44.06
   2   0  -8  815.42   34.28
   2   0  -8  825.41   32.01
   1   0  -8  250.32   13.09
   1   0  -8  259.44   15.95
   0   0  -8  508.67   26.36
   0   0  -8  519.62   21.98
  -1   0  -8  308.93   20.08
  -1   0  -8  310.49   15.07
  -2   0  -8  338.59   16.16
  -2   0  -8  340.53   22.71
  -3   0  -8  158.96    9.90
  -3   0  -8  167.23   16.55
  -4   0  -8  190.81   18.95
  -5   0  -8  385.49   28.96
  -6   0  -8  276.00   25.33
  -7   0  -8  258.56   26.07
  -8   0  -8   55.42   14.88
  13  -1  -8  104.17   27.51
  12  -1  -8  165.34   30.67
  11  -1  -8  210.19   31.25
  10  -1  -8  107.96   25.30
   9  -1  -8  290.98   33.03
   8  -1  -8  281.18   14.56
   8  -1  -8  277.41   30.21
   7  -1  -8  561.38   23.05
   6  -1  -8  170.56    9.94
   5  -1  -8   65.14    6.04
   4  -1  -8  798.47   31.20
   3  -1  -8  182.16   10.55
   2  -1  -8  533.60   23.93
   2  -1  -8  535.67   22.63
   1  -1  -8 1028.74   38.55
   1  -1  -8 1004.51   41.25
   0  -1  -8  699.89   28.17
   0  -1  -8  702.05   32.55
  -1  -1  -8  951.80   42.91
  -1  -1  -8  946.69   36.31
  -2  -1  -8  278.14   20.33
  -2  -1  -8  273.91   14.10
  -3  -1  -8   71.90    6.38
  -3  -1  -8   64.27   10.88
  -4  -1  -8  362.11   26.42
  -5  -1  -8  416.63   30.40
  -6  -1  -8  269.30   25.08
  -7  -1  -8  183.78   21.61
  -8  -1  -8   98.08   26.43
  13  -2  -8  252.18   43.55
  12  -2  -8  235.06   35.40
  11  -2  -8  317.68   37.61
  10  -2  -8  428.08   41.87
   9  -2  -8  182.83   27.69
   8  -2  -8   76.96    6.43
   8  -2  -8   82.18   20.83
   7  -2  -8  398.18   17.74
   6  -2  -8  528.78   22.18
   5  -2  -8  311.43   15.03
   4  -2  -8   83.13    6.89
   3  -2  -8  502.41   21.65
   2  -2  -8  380.37   17.65
   1  -2  -8  196.52   11.26
   0  -2  -8  431.04   19.08
   0  -2  -8  410.15   22.38
  -1  -2  -8  981.11   37.60
  -1  -2  -8  983.17   43.69
  -2  -2  -8  429.94   19.40
  -2  -2  -8  424.10   25.97
  -3  -2  -8  192.14   17.75
  -3  -2  -8  195.98   11.37
  -4  -2  -8  124.74   15.36
  -5  -2  -8  172.85   18.81
  -6  -2  -8  113.22   16.69
  -7  -2  -8   55.68   14.67
  12  -3  -8  242.41   36.32
  11  -3  -8  259.87   34.85
  10  -3  -8  385.11   40.22
   9  -3  -8   82.78   21.44
   8  -3  -8  303.63   32.64
   8  -3  -8  307.10   14.79
   7  -3  -8  442.50   19.44
   6  -3  -8  146.57    9.34
   5  -3  -8   76.08    6.62
   4  -3  -8  300.33   14.86
   3  -3  -8  610.91   25.34
   2  -3  -8  426.71   19.29
   1  -3  -8  566.46   24.08
   0  -3  -8  102.87    7.96
  -1  -3  -8  162.32   13.83
  -1  -3  -8  185.27   10.97
  -2  -3  -8  664.70   34.77
  -2  -3  -8  717.69   28.63
  -3  -3  -8  395.58   26.15
  -3  -3  -8  387.07   18.55
  -4  -3  -8  145.58   16.76
  -5  -3  -8  252.72   23.57
  -6  -3  -8  113.57   17.47
  -7  -3  -8  140.00   20.52
  12  -4  -8  169.93   31.98
  11  -4  -8   80.89   23.69
  10  -4  -8   84.94   23.38
   9  -4  -8  136.67   24.24
   8  -4  -8  309.30   33.10
   8  -4  -8  315.59   15.58
   7  -4  -8  859.36   33.62
   6  -4  -8  289.84   14.75
   5  -4  -8  314.47   15.63
   4  -4  -8  408.89   18.90
   3  -4  -8  341.70   16.66
   2  -4  -8  518.71   22.76
   1  -4  -8  648.42   27.17
   0  -4  -8  218.79   12.73
  -1  -4  -8  643.35   27.34
  -2  -4  -8  328.02   16.89
  -3  -4  -8  546.04   24.23
  -3  -4  -8  536.07   33.02
  -4  -4  -8  205.74   20.25
  -5  -4  -8  104.76   16.14
  -6  -4  -8  154.97   20.25
  -7  -4  -8  183.85   34.84
  12  -5  -8  266.88   38.98
  11  -5  -8  136.04   28.40
  10  -5  -8  127.76   28.87
   9  -5  -8  191.37   29.03
   8  -5  -8   72.42    7.32
   8  -5  -8   75.37   21.39
   7  -5  -8  251.42   13.87
   6  -5  -8  372.11   18.10
   5  -5  -8  435.33   20.33
   4  -5  -8  881.89   35.20
   3  -5  -8  493.64   22.41
   2  -5  -8  544.83   24.25
   1  -5  -8  647.06   27.82
   0  -5  -8   55.35    7.48
  -1  -5  -8  108.19    9.18
  -2  -5  -8   95.86    8.76
  -6  -5  -8  134.98   24.16
  11  -6  -8  108.98   28.02
  10  -6  -8   73.20   23.15
   9  -6  -8  219.02   30.92
   8  -6  -8  261.87   32.34
   8  -6  -8  275.22   15.09
   7  -6  -8   36.41    5.98
   7  -6  -8   50.26   16.91
   6  -6  -8  132.58   10.21
   5  -6  -8  198.58   12.56
   4  -6  -8  655.67   28.32
   3  -6  -8  428.29   20.77
   2  -6  -8  313.47   16.91
   1  -6  -8  427.03   21.02
   0  -6  -8   91.52    9.02
  -1  -6  -8   88.44    8.90
  -2  -6  -8  206.09   13.70
  11  -7  -8  137.04   29.74
  10  -7  -8  130.50   27.49
   9  -7  -8   77.03   22.72
   8  -7  -8  127.77   25.24
   8  -7  -8  141.67   11.53
   7  -7  -8  159.73   11.91
   7  -7  -8  155.92   25.16
   6  -7  -8  119.73   10.12
   5  -7  -8  493.58   23.39
   4  -7  -8  121.25   10.29
   3  -7  -8  104.83    9.68
   2  -7  -8  142.39   11.32
   1  -7  -8  229.09   14.66
   0  -7  -8  226.18   14.93
  -1  -7  -8  193.18   14.04
  -2  -7  -8  200.53   15.01
  11  -8  -8  143.22   40.57
  10  -8  -8  155.09   29.63
   9  -8  -8  204.63   31.45
   8  -8  -8  114.86   12.30
   8  -8  -8  131.28   25.33
   7  -8  -8   53.20   18.51
   7  -8  -8   56.24    8.89
   6  -8  -8  148.58   12.53
   6  -8  -8  143.70   23.69
   5  -8  -8  296.62   17.69
   4  -8  -8   25.77    6.54
   3  -8  -8  131.50   11.71
   2  -8  -8  148.97   12.60
   1  -8  -8   68.05    9.91
   0  -8  -8  137.13   13.15
  -1  -8  -8  106.36   12.72
  -2  -8  -8  100.26   12.45
  10  -9  -8   98.40   26.18
   9  -9  -8  182.12   30.80
   8  -9  -8  112.49   27.74
   8  -9  -8   85.62   12.09
   7  -9  -8  237.79   17.39
   6  -9  -8  215.82   16.46
   5  -9  -8   89.04   11.69
   4  -9  -8   69.93   10.36
   3  -9  -8  123.06   13.12
   2  -9  -8  202.77   16.21
   1  -9  -8  167.96   15.45
   0  -9  -8   56.01   10.57
  -1  -9  -8  106.30   14.01
  -2  -9  -8   43.11   10.39
   8 -10  -8   98.87   12.33
   7 -10  -8  264.73   19.27
   6 -10  -8  216.65   17.70
   5 -10  -8  181.32   16.63
   4 -10  -8   69.45   11.31
   3 -10  -8  108.35   13.62
   2 -10  -8  108.15   13.68
   1 -10  -8   88.92   13.01
   0 -10  -8   25.08   10.06
   1  13  -9   42.04   20.34
   0  13  -9  162.65   28.41
  -1  13  -9   85.49   26.33
   4  12  -9  130.39   24.80
   3  12  -9  140.15   24.19
   2  12  -9  117.24   21.93
   1  12  -9  100.87   22.06
   0  12  -9  208.19   26.82
  -1  12  -9  213.44   26.66
  -2  12  -9  174.09   24.12
  -3  12  -9  162.07   23.82
   6  11  -9  129.99   24.19
   5  11  -9  191.75   26.95
   4  11  -9  261.88   30.92
   3  11  -9  339.81   33.34
   2  11  -9  178.56   24.74
   1  11  -9  171.14   23.36
   0  11  -9  227.93   26.33
  -1  11  -9  122.68   20.48
  -2  11  -9  186.26   24.11
  -3  11  -9   47.96   14.66
  -4  11  -9   88.34   19.43
  -5  11  -9  168.57   24.32
   6  10  -9   37.62   14.52
   5  10  -9   35.24   14.08
   4  10  -9  312.02   31.69
   3  10  -9  225.34   26.45
   2  10  -9  359.70   31.84
   1  10  -9  153.94   21.21
   0  10  -9  289.75   27.85
  -1  10  -9  333.41   30.24
  -2  10  -9  239.81   26.12
  -3  10  -9  108.47   18.10
  -4  10  -9   90.12   17.65
  -5  10  -9  200.08   24.75
  -6  10  -9  183.81   42.34
  -9  -9   9   29.39   13.78
  -8  -9   9  128.89   18.13
  -7  -9   9  187.74   20.66
   5   9  -9   63.80   16.51
   4   9  -9  189.72   24.26
   3   9  -9  178.05   22.76
   2   9  -9  450.89   34.22
   1   9  -9  198.40   22.29
   0   9  -9  281.08   25.94
  -1   9  -9  452.35   34.11
  -2   9  -9  432.76   33.58
  -3   9  -9  122.00   18.41
  -4   9  -9   65.44   15.65
  -5   9  -9  203.62   23.83
  -6   9  -9  110.58   19.60
 -10  -8   9  124.61   20.71
  -9  -8   9  116.62   17.88
  -8  -8   9  213.61   21.60
  -7  -8   9  239.58   22.02
   5   8  -9   82.98   16.97
   4   8  -9  404.59   32.84
   3   8  -9  253.41   24.97
   2   8  -9  160.12   19.38
   1   8  -9  242.97   23.14
   0   8  -9   86.16   14.60
  -1   8  -9  333.28   27.57
  -2   8  -9 1046.97   55.27
  -3   8  -9  171.81   20.31
  -4   8  -9  284.19   26.84
  -5   8  -9  129.44   19.32
  -6   8  -9  164.37   22.69
  -7   8  -9  148.52   23.91
 -10  -7   9  190.99   21.11
  -9  -7   9  153.17   18.48
  -8  -7   9  474.27   31.80
  -7  -7   9  363.41   26.10
   5   7  -9  449.70   33.07
   4   7  -9  210.35   22.54
   3   7  -9  274.64   24.64
   2   7  -9  790.10   43.79
   1   7  -9  623.00   37.82
   0   7  -9  482.38   32.46
  -1   7  -9  530.84   34.63
  -2   7  -9  264.30   23.43
  -3   7  -9  168.05   19.69
  -4   7  -9  145.58   18.82
  -5   7  -9  144.76   19.78
  -6   7  -9  215.81   24.85
  -7   7  -9  205.41   25.00
 -11  -6   9   34.55   11.57
 -10  -6   9  107.58   15.76
  -9  -6   9  131.38   16.57
  -8  -6   9  126.86   15.61
  -7  -6   9  511.34   30.68
  -6  -6   9  661.84   35.28
   5   6  -9  355.21   27.59
   4   6  -9  375.81   28.39
   3   6  -9  461.27   31.02
   2   6  -9  500.06   31.82
   1   6  -9  261.41   21.91
   0   6  -9  366.61   26.72
  -1   6  -9  270.58   22.79
  -2   6  -9  168.52   18.13
  -3   6  -9  227.88   21.93
  -4   6  -9  207.33   21.48
  -5   6  -9  273.98   26.07
  -6   6  -9  101.51   17.26
  -7   6  -9  127.79   19.75
 -11  -5   9   89.54   16.19
 -10  -5   9   68.94   13.06
  -9  -5   9  189.78   18.53
  -8  -5   9  183.44   17.29
  -7  -5   9  123.82   13.65
  -6  -5   9  107.94   12.35
   5   5  -9  470.91   30.71
   4   5  -9  532.95   33.01
   3   5  -9  165.09   17.03
   2   5  -9   87.87   12.39
   1   5  -9  691.08   37.30
   0   5  -9  284.92   22.28
  -1   5  -9  243.56   20.50
  -2   5  -9   39.15   10.59
  -3   5  -9  201.02   19.66
  -4   5  -9  376.08   29.10
  -5   5  -9  321.94   27.64
  -6   5  -9   68.64   15.32
  -7   5  -9  146.96   21.01
  -9  -4   9  343.49   24.11
   8   4  -9  366.70   33.62
  -8  -4   9  409.97   25.30
  -7  -4   9  302.79   20.61
   5   4  -9  234.10   19.64
   4   4  -9  180.26   16.95
   3   4  -9  409.24   25.52
   2   4  -9   17.92    6.81
   1   4  -9  700.22   36.77
   0   4  -9  729.55   37.98
  -1   4  -9  282.54   21.65
  -2   4  -9   16.48    7.35
  -3   4  -9  256.29   22.34
  -4   4  -9  412.29   30.27
  -5   4  -9  411.02   31.10
  -6   4  -9   20.97    9.72
  -7   4  -9  102.09   17.77
  10   3  -9  158.71   26.42
   9   3  -9  290.83   32.00
   8   3  -9  348.86   32.79
  -8  -3   9  358.95   22.52
  -7  -3   9  466.09   25.59
   5   3  -9  193.80   16.77
   4   3  -9  156.40   14.56
   3   3  -9  324.28   21.12
   2   3  -9   19.27    6.49
   1   3  -9  485.19   27.85
   0   3  -9  512.46   29.15
  -1   3  -9  111.48   13.12
  -2   3  -9  304.38   23.03
  -2   3  -9  320.55   16.22
  -3   3  -9  269.49   22.66
  -3   3  -9  268.50   14.66
  -4   3  -9  508.06   33.62
  -5   3  -9  656.97   40.71
  -6   3  -9  150.33   19.70
  -7   3  -9  134.55   20.22
  12   2  -9  105.24   26.68
  11   2  -9  145.91   27.16
  10   2  -9   90.06   22.03
   9   2  -9  153.45   24.71
   8   2  -9  541.91   41.84
   7   2  -9  800.94   31.97
   6   2  -9  260.46   13.90
   6   2  -9  256.23   18.50
   5   2  -9  288.03   19.64
   5   2  -9  293.70   15.04
   4   2  -9  381.28   22.37
   4   2  -9  412.70   18.77
   3   2  -9  505.28   26.71
   3   2  -9  530.41   22.80
   2   2  -9  290.86   14.98
   2   2  -9  286.13   18.87
   1   2  -9  501.02   27.06
   1   2  -9  499.19   22.20
   0   2  -9  145.44    9.76
   0   2  -9  138.80   13.56
  -1   2  -9  307.78   15.79
  -1   2  -9  310.87   21.77
  -2   2  -9  200.82   12.05
  -2   2  -9  210.96   18.61
  -3   2  -9  450.26   20.21
  -3   2  -9  411.05   28.39
  -4   2  -9  429.39   30.31
  -5   2  -9  294.31   25.90
  -6   2  -9  315.72   28.40
  -7   2  -9  116.88   18.89
  13   1  -9  144.18   31.43
  12   1  -9  134.78   28.08
  11   1  -9  216.15   31.42
  10   1  -9  154.72   27.24
   9   1  -9  276.32   32.06
   8   1  -9  312.09   16.77
   7   1  -9  624.08   26.04
   6   1  -9  274.53   14.29
   5   1  -9  471.36   21.03
   4   1  -9  408.97   18.96
   4   1  -9  413.34   22.09
   3   1  -9  753.30   30.37
   3   1  -9  754.31   33.86
   2   1  -9  544.03   26.96
   2   1  -9  545.13   23.52
   1   1  -9  293.75   18.64
   1   1  -9  281.04   14.83
   0   1  -9  295.81   15.00
   0   1  -9  280.55   19.37
  -1   1  -9  324.36   22.10
  -1   1  -9  327.46   16.35
  -2   1  -9  401.40   26.18
  -2   1  -9  406.52   19.03
  -3   1  -9   64.73   11.43
  -3   1  -9   63.29    6.48
  -4   1  -9   42.74   11.59
  -5   1  -9  245.05   23.77
  -6   1  -9  194.99   22.04
  -7   1  -9  152.83   20.80
  13   0  -9  166.07   33.36
  12   0  -9   96.10   25.78
  11   0  -9  194.43   30.47
  10   0  -9  210.88   30.81
   9   0  -9  411.99   38.89
   8   0  -9   45.77    5.51
   7   0  -9  269.37   14.00
   6   0  -9  171.78   10.56
   5   0  -9  618.99   25.90
   4   0  -9  328.87   16.22
   3   0  -9  487.58   21.62
   2   0  -9  792.15   34.69
   2   0  -9  826.44   32.38
   1   0  -9  629.01   30.26
   1   0  -9  612.06   26.06
   0   0  -9  358.80   21.72
   0   0  -9  348.21   17.05
  -1   0  -9  417.53   19.36
  -1   0  -9  414.55   25.16
  -2   0  -9  546.10   23.56
  -2   0  -9  527.68   31.08
  -3   0  -9  112.86    8.55
  -3   0  -9  123.06   15.06
  -4   0  -9  344.60   26.70
  -5   0  -9  223.71   22.23
  -6   0  -9  276.11   26.48
  -7   0  -9  258.59   26.65
  13  -1  -9   59.83   35.34
  12  -1  -9   57.65   21.29
  11  -1  -9  212.18   32.20
  10  -1  -9  187.87   29.23
   9  -1  -9  368.29   37.32
   8  -1  -9  475.17   20.82
   7  -1  -9  721.36   29.00
   6  -1  -9  428.37   19.45
   5  -1  -9  198.68   11.60
   4  -1  -9  338.56   16.60
   3  -1  -9  271.00   14.27
   2  -1  -9  213.45   12.26
   1  -1  -9  638.66   26.76
   0  -1  -9  470.30   25.80
   0  -1  -9  493.25   21.64
  -1  -1  -9  900.29   42.31
  -1  -1  -9  883.58   35.17
  -2  -1  -9  484.64   29.47
  -2  -1  -9  497.31   22.07
  -3  -1  -9  141.53    9.72
  -3  -1  -9  144.93   15.96
  -4  -1  -9  202.87   20.12
  -5  -1  -9  251.49   23.74
  -6  -1  -9  223.00   23.56
  -7  -1  -9  189.27   22.71
  12  -2  -9  187.75   32.14
  11  -2  -9  315.75   38.12
  10  -2  -9  262.37   33.82
   9  -2  -9  727.73   53.75
   8  -2  -9  488.46   21.25
   7  -2  -9  285.00   14.58
   6  -2  -9  146.24    9.67
   5  -2  -9  217.53   12.38
   4  -2  -9  144.83    9.83
   3  -2  -9   74.06    6.98
   2  -2  -9  118.58    8.76
   1  -2  -9  176.44   10.98
   0  -2  -9  289.24   15.12
  -1  -2  -9  702.82   29.30
  -1  -2  -9  715.00   37.50
  -2  -2  -9  352.61   24.14
  -2  -2  -9  363.76   17.69
  -3  -2  -9  126.28    9.24
  -3  -2  -9  121.23   14.78
  -4  -2  -9  337.53   26.12
  -5  -2  -9  201.81   21.04
  -6  -2  -9   85.86   15.54
  -7  -2  -9   89.68   21.28
  12  -3  -9  109.47   28.60
  11  -3  -9  131.91   27.71
  10  -3  -9  169.79   28.98
   9  -3  -9  189.75   28.75
   8  -3  -9  366.53   17.45
   7  -3  -9  492.02   21.69
   6  -3  -9  366.40   17.64
   5  -3  -9  249.06   13.65
   4  -3  -9  314.54   15.91
   3  -3  -9  586.68   25.18
   2  -3  -9  514.88   22.87
   1  -3  -9  110.64    8.65
   0  -3  -9   91.20    7.95
  -1  -3  -9  281.67   15.17
  -2  -3  -9  186.71   11.80
  -3  -3  -9  232.77   26.90
  -3  -3  -9  232.05   16.28
  -4  -3  -9  324.40   25.95
  -5  -3  -9  267.08   25.03
  -6  -3  -9  124.37   18.82
  12  -4  -9  136.58   29.46
  11  -4  -9  151.80   30.06
  10  -4  -9  119.54   26.13
   9  -4  -9  115.00   24.68
   8  -4  -9  241.31   13.49
   8  -4  -9  230.73   30.29
   7  -4  -9  246.86   13.76
   6  -4  -9  314.49   16.11
   5  -4  -9  371.78   18.20
   4  -4  -9  440.10   20.57
   3  -4  -9  556.24   24.53
   2  -4  -9  475.97   21.95
   1  -4  -9   11.79    3.84
   0  -4  -9  136.13   10.10
  -1  -4  -9  240.18   14.16
  -2  -4  -9  190.06   12.53
  11  -5  -9  169.90   31.56
  10  -5  -9  216.87   32.53
   9  -5  -9   72.45   21.98
   8  -5  -9   39.61   16.17
   8  -5  -9   32.31    5.82
   7  -5  -9  102.52    9.02
   6  -5  -9   82.34    8.19
   5  -5  -9  136.02   10.26
   4  -5  -9  262.25   14.88
   3  -5  -9  450.39   21.48
   2  -5  -9  783.19   32.75
   1  -5  -9  183.68   12.33
   0  -5  -9  152.35   11.29
  -1  -5  -9  180.31   12.49
  -2  -5  -9  248.71   15.11
  11  -6  -9  127.42   29.95
  10  -6  -9  120.83   28.18
   9  -6  -9  236.03   33.14
   8  -6  -9  266.58   33.01
   8  -6  -9  255.43   15.08
   7  -6  -9   86.18    8.87
   6  -6  -9  352.05   18.51
   5  -6  -9   86.78    8.72
   4  -6  -9   77.15    8.21
   3  -6  -9  366.28   19.23
   2  -6  -9  560.34   26.00
   1  -6  -9  311.27   17.56
   0  -6  -9  158.92   12.16
  -1  -6  -9  215.08   14.47
  -2  -6  -9  155.58   12.38
  11  -7  -9   42.89   23.53
  10  -7  -9  188.95   32.16
   9  -7  -9  115.77   25.64
   8  -7  -9   61.65   20.76
   8  -7  -9   47.87    7.72
   7  -7  -9  138.70   24.89
   7  -7  -9  170.51   12.33
   6  -7  -9  212.57   14.13
   5  -7  -9  160.11   12.22
   4  -7  -9  190.93   13.47
   3  -7  -9  114.77   10.56
   2  -7  -9   39.96    7.00
   1  -7  -9  154.71   12.47
   0  -7  -9  132.42   11.75
  -1  -7  -9  107.05   11.18
  -2  -7  -9   63.63    9.68
  10  -8  -9  235.91   35.48
   9  -8  -9  104.09   25.60
   8  -8  -9  163.13   14.07
   8  -8  -9  162.93   29.16
   7  -8  -9  118.47   11.85
   7  -8  -9  111.72   24.36
   6  -8  -9   49.61    8.63
   5  -8  -9  172.85   13.67
   4  -8  -9  105.33   10.92
   3  -8  -9  150.79   12.97
   2  -8  -9  206.80   15.26
   1  -8  -9  161.26   13.78
   0  -8  -9   69.42   10.01
  -1  -8  -9  108.65   13.34
  -2  -8  -9   27.35   10.33
   9  -9  -9   99.26   25.97
   8  -9  -9  161.39   15.61
   7  -9  -9  210.79   16.74
   6  -9  -9  146.29   14.46
   5  -9  -9  250.81   18.07
   4  -9  -9  125.58   13.63
   3  -9  -9   81.42   11.48
   2  -9  -9  108.42   13.51
   1  -9  -9   95.47   12.57
   0  -9  -9   97.39   13.31
  -1  -9  -9   67.91   14.35
   7 -10  -9  213.11   28.05
   6 -10  -9   88.28   14.94
   5 -10  -9  131.72   18.06
   3  12 -10  192.63   27.65
   2  12 -10  110.89   21.97
   1  12 -10   76.07   19.83
   0  12 -10  131.09   21.79
  -1  12 -10  284.72   30.91
  -2  12 -10   80.79   21.09
   6  11 -10  151.54   36.20
   5  11 -10  194.55   28.22
   4  11 -10  276.12   31.36
   3  11 -10  223.03   27.94
   2  11 -10  189.80   25.33
   1  11 -10  202.50   25.37
   0  11 -10  145.39   21.53
  -1  11 -10  140.50   22.24
  -2  11 -10  198.05   25.51
  -3  11 -10   92.20   18.79
   6  10 -10  106.94   21.88
   5  10 -10  136.04   23.83
   4  10 -10  176.09   24.86
   3  10 -10   93.21   20.42
   2  10 -10  210.35   25.15
   1  10 -10  221.45   25.41
   0  10 -10  384.18   32.83
  -1  10 -10  167.94   22.18
  -2  10 -10  217.52   25.22
  -3  10 -10   96.50   17.85
  -4  10 -10  189.10   24.56
  -8  -9  10   57.79   14.09
   7   9 -10  265.96   29.30
   6   9 -10  120.45   21.47
   5   9 -10  123.87   21.73
   4   9 -10  149.74   22.20
   3   9 -10  179.76   22.89
   2   9 -10  186.36   22.64
   1   9 -10  129.23   19.15
   0   9 -10  296.95   27.61
  -1   9 -10  236.76   24.87
  -2   9 -10  274.36   26.75
  -3   9 -10  214.50   24.24
  -4   9 -10  318.30   30.29
  -5   9 -10   96.34   18.36
  -9  -8  10  194.67   21.56
  -8  -8  10  313.31   26.14
   6   8 -10  174.33   23.12
   5   8 -10   90.23   18.84
   4   8 -10  470.03   35.80
   3   8 -10  440.13   33.47
   2   8 -10  280.34   25.85
   1   8 -10  211.61   22.34
   0   8 -10   91.03   15.97
  -1   8 -10  217.24   23.07
  -2   8 -10  517.68   36.16
  -3   8 -10  378.76   31.46
  -4   8 -10  393.17   32.53
  -5   8 -10  137.79   20.51
  -6   8 -10   80.64   18.75
 -10  -7  10   45.19   12.80
  -9  -7  10  156.71   18.65
  -8  -7  10  295.20   24.27
   6   7 -10  247.14   25.27
   5   7 -10  114.29   18.31
   4   7 -10  421.41   32.09
   3   7 -10  636.60   39.20
   2   7 -10  220.34   21.81
   1   7 -10  438.86   30.89
   0   7 -10  599.61   38.04
  -1   7 -10  414.35   30.81
  -2   7 -10  154.47   18.86
  -4   7 -10  164.64   20.66
  -5   7 -10  155.18   21.49
  -6   7 -10   98.75   18.51
 -10  -6  10  117.00   16.41
  -9  -6  10  105.11   15.12
  -8  -6  10   84.05   12.94
   6   6 -10  223.36   22.61
   5   6 -10  550.89   36.53
   4   6 -10  197.80   20.51
   3   6 -10  499.00   32.48
   2   6 -10  625.52   37.51
   1   6 -10  373.50   27.55
   0   6 -10  196.65   19.92
  -1   6 -10  185.11   19.26
  -2   6 -10  236.26   22.85
  -3   6 -10  165.13   19.43
  -4   6 -10   49.73   13.60
  -5   6 -10  176.14   22.03
  -6   6 -10  128.51   20.26
  -9  -5  10  116.79   14.94
  -8  -5  10  130.30   14.70
   6   5 -10  364.43   27.38
   5   5 -10  169.38   18.63
   4   5 -10  167.67   17.80
   3   5 -10  396.08   27.33
   2   5 -10  480.04   30.25
   1   5 -10  228.48   20.27
   0   5 -10  226.74   20.44
  -1   5 -10  113.62   14.91
  -2   5 -10   73.73   13.12
  -3   5 -10  376.91   28.89
  -4   5 -10  106.73   16.65
  -5   5 -10  138.80   19.26
  -6   5 -10  148.46   20.72
  -7   5 -10  208.79   33.28
  -8  -4  10  165.63   16.43
   6   4 -10  346.02   25.34
   5   4 -10  357.01   25.42
   4   4 -10  118.47   13.90
   3   4 -10   18.85    7.20
   2   4 -10  324.13   23.24
   1   4 -10  608.27   34.53
   0   4 -10  167.90   16.65
  -1   4 -10  305.71   23.62
  -2   4 -10  284.89   23.27
  -3   4 -10  383.20   19.48
  -3   4 -10  385.75   29.21
  -4   4 -10  107.53   16.09
  -5   4 -10  110.07   17.23
  -6   4 -10  102.84   17.86
  -7   4 -10  135.26   21.55
  10   3 -10  136.07   24.85
   9   3 -10  268.04   31.49
   8   3 -10  112.12   11.90
   7   3 -10   32.61    5.69
   6   3 -10 1080.37   50.49
   5   3 -10  848.35   41.78
   4   3 -10  296.47   20.92
   3   3 -10  571.80   30.82
   2   3 -10  376.97   24.15
   1   3 -10  428.27   26.32
   0   3 -10  199.21   17.80
  -1   3 -10  394.68   26.36
  -1   3 -10  385.88   19.34
  -2   3 -10  408.30   28.39
  -2   3 -10  381.13   19.51
  -3   3 -10  372.61   18.61
  -3   3 -10  355.68   27.23
  -4   3 -10  185.61   20.30
  -5   3 -10  187.22   21.49
  -6   3 -10  169.88   21.72
  -7   3 -10  261.91   28.11
  12   2 -10  130.72   27.90
  11   2 -10   79.74   22.84
  10   2 -10  209.99   30.83
   9   2 -10  339.11   35.20
   8   2 -10  265.15   14.53
   7   2 -10  741.31   30.66
   6   2 -10  547.63   24.39
   5   2 -10  286.54   15.57
   4   2 -10  233.14   17.14
   4   2 -10  236.92   13.70
   3   2 -10  440.87   20.87
   3   2 -10  440.71   25.23
   2   2 -10  547.35   29.18
   2   2 -10  550.04   24.56
   1   2 -10  805.08   33.83
   1   2 -10  857.47   40.51
   0   2 -10  248.66   19.03
   0   2 -10  248.45   14.22
  -1   2 -10  489.74   22.62
  -1   2 -10  489.00   30.08
  -2   2 -10  321.60   24.47
  -2   2 -10  350.37   17.57
  -3   2 -10  310.07   16.44
  -3   2 -10  300.70   24.44
  -4   2 -10  151.91   18.42
  -5   2 -10   95.49   16.35
  -6   2 -10  177.95   22.44
  -7   2 -10  265.58   28.93
  13   1 -10  157.81   35.33
  12   1 -10  143.97   28.41
  11   1 -10  126.75   26.54
  10   1 -10  198.34   30.08
   9   1 -10  161.03   26.21
   8   1 -10  175.62   11.17
   7   1 -10  896.81   35.77
   6   1 -10  136.45    9.90
   5   1 -10  384.58   18.78
   4   1 -10  141.02   10.01
   3   1 -10  556.38   24.60
   2   1 -10  190.74   12.07
   2   1 -10  206.16   15.32
   1   1 -10  210.26   16.17
   1   1 -10  202.18   12.46
   0   1 -10  310.05   16.41
   0   1 -10  313.61   21.66
  -1   1 -10  829.74   41.63
  -1   1 -10  814.42   33.59
  -2   1 -10  445.87   20.80
  -2   1 -10  428.76   28.45
  -3   1 -10  135.87   10.03
  -3   1 -10  141.12   16.59
  -4   1 -10   70.74   13.72
  -5   1 -10   96.82   16.16
  -6   1 -10  135.11   19.55
  -7   1 -10  215.53   33.13
  12   0 -10   71.94   23.69
  11   0 -10  191.33   31.06
  10   0 -10  414.33   41.74
   9   0 -10  160.18   26.39
   8   0 -10   95.15    8.02
   7   0 -10  384.79   18.62
   6   0 -10  171.80   11.16
   5   0 -10  350.18   17.51
   4   0 -10  582.19   25.44
   3   0 -10  513.86   23.17
   2   0 -10  217.38   12.91
   1   0 -10  367.35   18.22
   0   0 -10  232.13   13.47
   0   0 -10  229.50   17.44
  -1   0 -10  736.33   38.15
  -1   0 -10  745.62   31.00
  -2   0 -10  288.65   22.30
  -2   0 -10  251.48   14.57
  -3   0 -10  138.18   16.71
  -3   0 -10  148.73   10.31
  -4   0 -10  286.25   24.98
  -5   0 -10  222.43   23.17
  -6   0 -10  210.25   24.00
  12  -1 -10  100.91   27.67
  11  -1 -10  207.90   33.20
  10  -1 -10  252.26   33.87
   9  -1 -10  255.66   32.57
   8  -1 -10   71.16    7.06
   7  -1 -10  444.62   20.55
   6  -1 -10  288.78   15.34
   5  -1 -10  358.00   17.83
   4  -1 -10  398.25   19.23
   3  -1 -10  425.33   20.18
   2  -1 -10  226.93   13.23
   1  -1 -10  343.29   17.43
   0  -1 -10   72.96    7.27
  -1  -1 -10  385.55   35.72
  -1  -1 -10  391.30   19.22
  -2  -1 -10  124.82    9.48
  -2  -1 -10  119.55   14.29
  -3  -1 -10  232.39   20.99
  -3  -1 -10  236.03   15.90
  -4  -1 -10  205.73   21.11
  -5  -1 -10  181.20   20.87
  -6  -1 -10  147.17   20.19
  12  -2 -10   83.85   25.67
  11  -2 -10  349.60   40.70
  10  -2 -10  320.14   37.96
   9  -2 -10  253.42   32.79
   8  -2 -10  342.30   17.03
   7  -2 -10  616.77   26.38
   6  -2 -10  285.73   15.27
   5  -2 -10  127.49    9.65
   4  -2 -10  274.92   15.13
   3  -2 -10  262.59   14.69
   2  -2 -10   61.87    6.82
   1  -2 -10  132.51    9.80
   0  -2 -10  353.07   17.92
  -1  -2 -10  267.00   14.94
  -2  -2 -10  298.07   16.12
  -4  -2 -10   83.34   14.00
  -5  -2 -10  190.09   21.09
  -6  -2 -10  175.39   21.88
  12  -3 -10  155.27   30.90
  11  -3 -10  145.84   29.45
  10  -3 -10  164.75   29.90
   9  -3 -10  464.57   43.66
   8  -3 -10  260.73   14.41
   7  -3 -10  136.33    9.91
   6  -3 -10  218.39   13.08
   5  -3 -10  353.00   17.85
   4  -3 -10  396.74   19.37
   3  -3 -10  197.64   12.34
   2  -3 -10  238.55   13.88
   1  -3 -10  315.56   16.77
   0  -3 -10  135.82   10.20
  -1  -3 -10  160.83   11.27
  -2  -3 -10  264.67   15.20
  11  -4 -10  121.14   29.51
  10  -4 -10  112.62   27.91
   9  -4 -10  249.20   33.34
   8  -4 -10  106.64    9.16
   7  -4 -10  144.24   10.53
   6  -4 -10   66.04    7.34
   5  -4 -10  161.83   11.25
   4  -4 -10   75.46    7.75
   3  -4 -10  203.70   12.85
   2  -4 -10  139.71   10.47
   1  -4 -10  189.28   12.45
   0  -4 -10  483.49   23.06
  -1  -4 -10  221.15   13.98
  -2  -4 -10  181.16   12.72
  11  -5 -10  103.68   26.86
  10  -5 -10  132.01   28.55
   9  -5 -10   75.78   22.27
   8  -5 -10  103.71    9.53
   7  -5 -10  149.68   11.33
   6  -5 -10  134.61   10.65
   5  -5 -10   74.20    8.18
   4  -5 -10  153.68   11.38
   3  -5 -10  177.59   12.37
   2  -5 -10  342.16   18.45
   1  -5 -10  264.82   15.87
   0  -5 -10  326.32   18.27
  -1  -5 -10  214.28   14.33
  -2  -5 -10  196.67   13.68
  11  -6 -10  122.07   45.17
  10  -6 -10   75.45   23.09
   9  -6 -10  166.18   29.96
   9  -6 -10  193.54   18.07
   8  -6 -10  200.91   30.30
   8  -6 -10  207.85   13.91
   7  -6 -10  218.86   14.39
   6  -6 -10  203.35   13.76
   5  -6 -10  145.66   11.69
   4  -6 -10  101.23    9.79
   3  -6 -10  106.25   10.10
   2  -6 -10  204.09   14.06
   1  -6 -10  280.12   17.05
   0  -6 -10  258.03   16.37
  -1  -6 -10  190.35   14.13
  -2  -6 -10   57.20    8.84
  10  -7 -10   77.38   23.33
   9  -7 -10   65.17   21.73
   9  -7 -10   74.07   10.03
   8  -7 -10  125.35   25.91
   8  -7 -10  137.96   11.67
   7  -7 -10  214.59   14.70
   6  -7 -10  205.63   14.41
   5  -7 -10  153.00   12.57
   4  -7 -10   83.02    9.72
   3  -7 -10  122.51   11.53
   2  -7 -10  142.75   12.42
   1  -7 -10  188.78   14.29
   0  -7 -10  186.77   14.41
  -1  -7 -10   98.62   11.39
   9  -8 -10   76.98   23.70
   9  -8 -10   71.72   11.11
   8  -8 -10  100.95   11.83
   8  -8 -10   94.78   25.63
   7  -8 -10  179.37   14.40
   7  -8 -10  182.63   29.06
   6  -8 -10  219.21   15.80
   5  -8 -10   30.78    7.20
   4  -8 -10  107.30   11.34
   3  -8 -10  116.86   12.21
   2  -8 -10  147.04   13.66
   1  -8 -10  168.80   14.57
   0  -8 -10   91.25   12.19
  -1  -8 -10   29.31    9.36
   9  -9 -10   25.77   22.18
   9  -9 -10   21.49   11.19
   8  -9 -10   83.74   12.25
   7  -9 -10  182.40   16.37
   6  -9 -10  138.92   14.52
   5  -9 -10  182.92   15.95
   4  -9 -10  132.71   14.22
   3  -9 -10   92.11   13.98
   5  11 -11  154.62   26.29
   4  11 -11  247.55   30.39
   3  11 -11  206.68   26.87
   2  11 -11   76.56   18.82
   1  11 -11   72.71   18.41
   0  11 -11   83.71   19.72
  -1  11 -11  150.27   22.86
  -2  11 -11  151.36   22.95
   7  10 -11  199.14   28.41
   6  10 -11  214.44   28.90
   5  10 -11  159.25   25.18
   4  10 -11  115.53   21.69
   3  10 -11  152.36   22.64
   2  10 -11   73.10   17.15
   1  10 -11  206.71   24.47
   0  10 -11  181.35   23.88
  -1  10 -11  213.21   25.74
  -2  10 -11  123.14   20.04
  -3  10 -11   84.01   19.40
   8   9 -11  105.36   21.38
   7   9 -11  149.17   23.37
   6   9 -11   73.24   19.32
   5   9 -11  116.38   20.70
   4   9 -11  103.92   19.57
   3   9 -11  243.44   26.06
   2   9 -11  222.30   24.85
   1   9 -11  193.33   22.81
   0   9 -11  166.89   21.67
  -1   9 -11  173.60   22.41
  -2   9 -11  209.04   24.08
  -3   9 -11  166.27   22.65
  -4   9 -11  162.89   22.77
   8   8 -11  123.95   21.52
   7   8 -11  242.50   27.21
   6   8 -11  103.86   20.01
   5   8 -11  172.30   22.79
   4   8 -11  181.52   22.56
   3   8 -11  170.89   21.07
   2   8 -11  166.59   20.79
   1   8 -11  230.57   23.90
   0   8 -11  152.54   20.12
  -1   8 -11  199.64   22.73
  -2   8 -11  237.82   24.78
  -3   8 -11  257.08   26.64
  -4   8 -11  126.77   19.55
  -5   8 -11  125.41   20.86
 -10  -7  11   99.35   16.09
  -9  -7  11  159.75   18.69
   7   7 -11  120.12   19.62
   6   7 -11  259.96   26.79
   5   7 -11  198.36   22.81
   4   7 -11  249.59   24.52
   3   7 -11  370.30   29.41
   2   7 -11   38.12   11.86
   1   7 -11  177.25   20.55
   0   7 -11  242.07   23.89
  -1   7 -11  205.06   21.73
  -2   7 -11  255.82   25.30
  -3   7 -11  396.06   32.10
  -4   7 -11  172.34   22.10
  -5   7 -11  213.24   25.42
  -9  -6  11   84.68   14.10
   7   6 -11  125.08   18.49
   6   6 -11  110.04   17.45
   5   6 -11  169.76   19.77
   4   6 -11  505.13   33.51
   3   6 -11  376.11   28.20
   2   6 -11  127.17   16.39
   1   6 -11  486.57   32.98
   0   6 -11  361.25   27.91
  -1   6 -11  199.73   20.99
  -2   6 -11  538.52   36.65
  -3   6 -11  194.71   22.04
  -4   6 -11  147.45   20.35
  -5   6 -11  146.18   20.82
   7   5 -11  326.40   26.77
   6   5 -11  393.94   29.55
   5   5 -11  344.47   26.62
   4   5 -11  178.54   18.53
   3   5 -11  325.71   24.98
   2   5 -11  361.38   26.74
   1   5 -11  308.82   24.67
   0   5 -11  154.73   17.45
  -1   5 -11  167.06   18.77
  -2   5 -11  177.91   19.51
  -3   5 -11  157.97   19.68
  -4   5 -11  118.87   18.19
  -5   5 -11  241.14   25.61
  -6   5 -11  108.89   18.91
   8   4 -11  123.97   10.15
   6   4 -11  234.28   21.25
   5   4 -11   81.92   12.56
   4   4 -11  755.93   39.94
   3   4 -11  322.59   23.37
   2   4 -11  176.43   17.24
   1   4 -11  144.55   15.84
   0   4 -11  320.38   24.73
  -1   4 -11  470.92   31.32
  -2   4 -11  302.14   25.41
  -2   4 -11  295.38   17.01
  -3   4 -11  106.35   16.41
  -3   4 -11  106.09    9.73
  -4   4 -11  151.26   19.82
  -5   4 -11  198.65   23.34
  -6   4 -11   81.73   18.10
  10   3 -11  212.75   31.67
   9   3 -11  137.23   25.36
   8   3 -11  134.31   10.43
   7   3 -11  452.83   22.04
   6   3 -11  245.27   14.67
   5   3 -11  320.87   17.45
   4   3 -11  745.33   31.85
   4   3 -11  745.71   38.04
   3   3 -11  720.25   31.07
   3   3 -11  721.49   37.53
   2   3 -11  633.77   34.17
   2   3 -11  595.72   27.45
   1   3 -11  355.47   18.96
   1   3 -11  375.78   25.24
   0   3 -11  177.71   17.57
   0   3 -11  196.52   12.93
  -1   3 -11  606.11   27.20
  -1   3 -11  579.05   35.22
  -2   3 -11  395.62   20.22
  -2   3 -11  395.36   29.05
  -3   3 -11   56.45    7.72
  -3   3 -11   60.36   13.83
  -4   3 -11  264.69   25.19
  -5   3 -11  363.80   31.15
  -6   3 -11  152.80   21.51
  12   2 -11  205.79   33.18
  11   2 -11  388.90   42.45
  10   2 -11  179.46   29.87
   9   2 -11  147.50   25.87
   8   2 -11  301.41   16.51
   7   2 -11  475.34   22.60
   6   2 -11  697.67   30.02
   5   2 -11  199.92   12.90
   4   2 -11  140.50   10.69
   3   2 -11  402.66   20.22
   2   2 -11  152.06   14.63
   2   2 -11  172.36   11.72
   1   2 -11  349.57   23.47
   1   2 -11  342.87   18.19
   0   2 -11  341.11   24.16
   0   2 -11  336.45   18.07
  -1   2 -11  693.08   38.71
  -1   2 -11  673.48   29.77
  -2   2 -11  353.70   18.58
  -2   2 -11  338.81   26.24
  -3   2 -11  219.70   13.77
  -3   2 -11  222.81   21.67
  -4   2 -11  220.94   23.05
  -5   2 -11  391.06   32.51
  -6   2 -11  153.63   21.52
  12   1 -11   70.90   23.40
  11   1 -11  175.86   30.44
  10   1 -11  145.07   28.13
   8   1 -11  245.22   14.29
   7   1 -11  422.16   20.67
   6   1 -11  436.65   21.31
   5   1 -11  380.82   19.41
   4   1 -11  313.18   17.04
   3   1 -11  505.06   23.69
   2   1 -11  174.41   11.94
   1   1 -11  226.46   13.94
   0   1 -11  217.59   18.36
   0   1 -11  202.59   13.18
  -1   1 -11  371.71   25.93
  -1   1 -11  407.75   19.98
  -2   1 -11  270.27   15.34
  -2   1 -11  247.97   21.81
  -3   1 -11  134.56   12.93
  -3   1 -11  120.08   16.29
  -4   1 -11  163.83   20.17
  -5   1 -11  229.40   24.32
  -6   1 -11   87.33   16.91
  12   0 -11   74.23   24.06
  11   0 -11  102.04   26.53
  10   0 -11   93.31   25.17
   8   0 -11  234.98   13.86
   7   0 -11  352.94   18.22
   6   0 -11  364.81   18.65
   5   0 -11  450.19   21.62
   4   0 -11  335.54   17.65
   3   0 -11  259.46   14.94
   2   0 -11  265.57   15.24
   1   0 -11  272.23   15.49
   0   0 -11   86.73    8.40
  -1   0 -11  146.85   10.80
  -2   0 -11   43.12   10.90
  -2   0 -11   46.68    7.07
  -3   0 -11  210.37   21.20
  -4   0 -11   62.50   14.34
  -5   0 -11  132.29   18.76
  -6   0 -11  126.41   20.39
  12  -1 -11  170.82   32.37
  11  -1 -11   99.60   25.51
  10  -1 -11   56.08   20.45
   8  -1 -11  150.35   10.91
   7  -1 -11  147.89   10.74
   6  -1 -11  337.11   17.59
   5  -1 -11  839.11   34.63
   4  -1 -11  355.53   18.39
   3  -1 -11   99.39    8.86
   2  -1 -11  288.42   16.03
   1  -1 -11  376.37   19.17
   0  -1 -11  121.44    9.83
  -1  -1 -11   82.84    8.24
  -2  -1 -11   38.09    6.14
  -4  -1 -11  202.11   24.56
  -5  -1 -11  151.29   19.96
  12  -2 -11   83.28   39.94
  11  -2 -11  161.08   30.90
  10  -2 -11  206.21   32.57
   8  -2 -11  197.86   12.60
   7  -2 -11  385.56   19.34
   6  -2 -11  485.87   22.82
   5  -2 -11  411.32   20.30
   4  -2 -11  105.32    9.17
   3  -2 -11  237.46   14.31
   2  -2 -11  231.16   14.00
   1  -2 -11  167.98   11.72
   0  -2 -11  192.43   12.70
  -1  -2 -11  100.05    9.00
  -2  -2 -11  126.00   10.21
  11  -3 -11  118.27   29.32
  10  -3 -11  127.50   28.10
   8  -3 -11  620.96   27.26
   7  -3 -11  235.54   14.18
   6  -3 -11  147.16   11.03
   5  -3 -11  225.45   13.94
   4  -3 -11  221.32   13.68
   3  -3 -11  234.88   14.31
   2  -3 -11   78.25    8.10
   1  -3 -11  218.66   13.86
   0  -3 -11  160.08   11.67
  -1  -3 -11  183.27   12.61
  -2  -3 -11  170.65   12.23
  11  -4 -11   42.41   21.45
  10  -4 -11   88.36   25.89
   9  -4 -11  209.00   32.30
   9  -4 -11  243.00   15.96
   8  -4 -11  149.87   11.23
   7  -4 -11  157.21   11.56
   6  -4 -11  150.73   11.34
   5  -4 -11  297.52   16.78
   4  -4 -11  108.60    9.59
   3  -4 -11   92.83    9.02
   2  -4 -11   97.77    9.20
   1  -4 -11  261.01   15.76
   0  -4 -11  305.47   17.48
  -1  -4 -11  255.49   15.80
  -2  -4 -11  176.81   13.14
  10  -5 -11  110.05   28.42
   9  -5 -11   93.24    9.47
   9  -5 -11   96.74   25.30
   8  -5 -11  159.85   12.31
   7  -5 -11  182.74   13.03
   6  -5 -11   74.18    8.74
   5  -5 -11  228.63   14.73
   4  -5 -11  174.66   12.76
   3  -5 -11  158.60   12.26
   2  -5 -11  163.19   12.44
   1  -5 -11   76.41    8.87
   0  -5 -11   48.66    7.77
  -1  -5 -11  110.35   10.77
  10  -6 -11  119.86   30.09
   9  -6 -11  152.54   29.37
   9  -6 -11  128.35   11.65
   8  -6 -11   73.94    9.51
   7  -6 -11   95.55   10.13
   6  -6 -11   60.20    8.86
   5  -6 -11  159.97   12.59
   4  -6 -11  240.05   15.68
   3  -6 -11  146.57   12.35
   2  -6 -11  206.84   14.73
   1  -6 -11  170.76   13.45
   0  -6 -11  121.65   11.53
  -1  -6 -11  216.56   15.73
   9  -7 -11   61.01    9.14
   9  -7 -11   50.67   21.81
   8  -7 -11  221.51   32.98
   8  -7 -11  234.72   15.81
   7  -7 -11  223.29   15.53
   6  -7 -11  113.79   11.64
   5  -7 -11  282.64   17.94
   4  -7 -11  201.37   14.94
   3  -7 -11   62.73    9.20
   2  -7 -11  245.57   17.03
   1  -7 -11  191.66   14.94
   0  -7 -11  132.69   12.83
  -1  -7 -11  149.07   14.45
   9  -8 -11   68.30   11.08
   8  -8 -11  104.34   26.30
   8  -8 -11  120.94   12.76
   7  -8 -11  107.09   12.09
   6  -8 -11  224.16   16.38
   5  -8 -11  135.60   12.96
   4  -8 -11   89.44   11.57
   3  -8 -11  108.83   12.31
   4  11 -12  158.08   31.98
   3  11 -12  102.83   20.93
   2  11 -12  142.55   22.86
   1  11 -12   91.05   20.98
   0  11 -12   34.96   15.92
   6  10 -12  216.95   28.86
   5  10 -12  272.75   31.15
   4  10 -12  203.62   26.34
   3  10 -12  174.70   23.69
   2  10 -12  109.20   19.84
   1  10 -12  283.31   29.63
   0  10 -12  224.22   26.30
  -1  10 -12  120.09   20.39
  -2  10 -12   40.13   14.40
   8   9 -12  199.76   27.55
   7   9 -12  141.55   24.37
   6   9 -12   92.06   20.90
   5   9 -12  117.43   21.07
   4   9 -12  109.61   19.31
   3   9 -12  272.26   27.94
   2   9 -12  111.07   18.82
   1   9 -12  267.89   28.04
   0   9 -12  205.38   24.74
  -1   9 -12  105.16   18.54
  -2   9 -12  114.50   19.67
  -3   9 -12  148.41   22.57
   9   8 -12  147.63   23.96
   8   8 -12  156.41   23.61
   7   8 -12   57.24   16.45
   6   8 -12  124.50   21.24
   5   8 -12  185.27   23.72
   4   8 -12  138.80   20.26
   3   8 -12   67.69   16.31
   2   8 -12   24.71   10.91
   1   8 -12  130.18   19.17
   0   8 -12  217.16   24.45
  -1   8 -12  362.81   30.99
  -2   8 -12  232.03   25.85
  -3   8 -12  127.23   20.02
  -4   8 -12  113.45   20.36
   9   7 -12  206.47   34.20
   8   7 -12   90.17   18.20
   7   7 -12  154.05   22.00
   6   7 -12   86.73   17.17
   5   7 -12  187.98   22.15
   4   7 -12  184.30   21.50
   3   7 -12  289.02   26.34
   2   7 -12  197.45   22.03
   1   7 -12  193.87   21.85
   0   7 -12  187.45   21.64
  -1   7 -12  300.59   27.60
  -2   7 -12  175.58   22.15
  -3   7 -12  210.85   24.18
  -4   7 -12  213.61   25.64
   7   6 -12  180.08   22.08
   6   6 -12  220.18   22.97
   5   6 -12   67.71   13.66
   4   6 -12   84.36   14.46
   3   6 -12  428.20   30.82
   2   6 -12  400.67   30.37
   1   6 -12  298.27   26.13
   0   6 -12  202.97   21.16
  -1   6 -12  421.15   32.18
  -2   6 -12  307.23   27.46
  -3   6 -12  106.81   18.05
  -4   6 -12  182.02   23.16
   6   5 -12  159.18   23.25
   5   5 -12  372.66   27.83
   4   5 -12  146.16   17.24
   3   5 -12  320.33   25.43
   2   5 -12  380.34   28.27
   1   5 -12  490.20   32.64
   0   5 -12  165.64   19.15
  -1   5 -12  114.23   16.69
  -2   5 -12  268.76   25.14
  -2   5 -12  240.83   15.92
  -3   5 -12  172.62   21.60
  -3   5 -12  177.77   13.33
  -4   5 -12   58.52   15.10
  -5   5 -12   78.78   17.63
   8   4 -12  215.36   14.30
   7   4 -12  448.98   22.63
   4   4 -12   61.26   11.12
   3   4 -12  433.40   28.93
   2   4 -12  593.84   35.22
   1   4 -12  263.85   22.40
   0   4 -12  150.19   17.66
   0   4 -12  152.80   12.06
  -1   4 -12  284.54   17.40
  -1   4 -12  299.37   25.16
  -2   4 -12  284.83   17.39
  -2   4 -12  301.74   26.56
  -3   4 -12  170.69   13.54
  -3   4 -12  174.85   20.92
  -4   4 -12  162.53   21.07
  -5   4 -12   56.79   15.41
  10   3 -12  103.79   25.52
   8   3 -12  142.82   11.23
   7   3 -12  437.31   22.11
   6   3 -12  147.43   11.70
   5   3 -12  107.06   10.04
   4   3 -12  330.40   18.51
   3   3 -12  247.37   15.46
   2   3 -12  251.95   15.73
   2   3 -12  254.61   20.59
   1   3 -12  638.18   36.68
   1   3 -12  660.19   29.69
   0   3 -12  205.91   13.97
   0   3 -12  205.78   19.56
  -1   3 -12  305.82   25.40
  -1   3 -12  296.81   17.53
  -2   3 -12  261.46   23.95
  -2   3 -12  261.15   16.13
  -3   3 -12  378.75   30.27
  -4   3 -12  335.60   29.69
  -5   3 -12   90.99   17.65
  12   2 -12   65.01   22.81
  11   2 -12  166.95   31.85
  10   2 -12  127.43   27.29
   8   2 -12  158.79   11.90
   7   2 -12  252.22   15.41
   6   2 -12   29.11    6.14
   5   2 -12  383.94   20.19
   4   2 -12  568.79   26.60
   3   2 -12  183.42   12.84
   2   2 -12  275.13   16.33
   1   2 -12  253.71   15.65
   0   2 -12   27.89    8.99
   0   2 -12   20.93    5.58
  -1   2 -12  359.90   27.16
  -1   2 -12  404.33   20.71
  -2   2 -12  313.17   17.67
  -2   2 -12  295.63   25.13
  -3   2 -12  327.15   27.93
  -4   2 -12  314.26   28.59
  -5   2 -12  163.65   21.88
  12   1 -12   68.60   24.65
  11   1 -12  142.73   29.61
  10   1 -12  138.09   27.56
   8   1 -12  231.15   14.44
   7   1 -12  130.37   10.69
   6   1 -12  276.48   16.27
   5   1 -12  298.15   17.14
   4   1 -12  347.65   18.88
   3   1 -12  366.16   19.54
   2   1 -12  268.21   16.05
   1   1 -12  113.28    9.99
   0   1 -12  126.42   10.47
  -1   1 -12  129.38   10.73
  -2   1 -12  105.74   15.91
  -2   1 -12  112.98   10.02
  -3   1 -12   65.13   14.70
  -4   1 -12  158.95   20.66
  -5   1 -12  227.38   25.32
  11   0 -12  110.74   29.21
  10   0 -12  129.91   27.59
   8   0 -12   74.33    8.19
   7   0 -12  209.47   13.74
   6   0 -12  406.43   20.83
   5   0 -12  244.49   14.99
   4   0 -12  125.51   10.41
   3   0 -12  201.54   13.43
   2   0 -12  402.87   20.76
   1   0 -12  164.81   12.13
   0   0 -12  180.49   12.64
  -1   0 -12  129.75   10.59
  -2   0 -12  170.00   12.36
  -5   0 -12  126.39   22.03
  11  -1 -12  141.08   30.35
  10  -1 -12  156.13   29.90
   8  -1 -12   58.62    7.95
   7  -1 -12  180.92   12.55
   6  -1 -12  221.86   14.21
   5  -1 -12  238.73   14.81
   4  -1 -12  131.33   10.57
   3  -1 -12  274.82   16.14
   2  -1 -12  338.19   18.48
   1  -1 -12  223.93   14.34
   0  -1 -12  196.17   13.44
  -1  -1 -12  176.99   12.55
  -2  -1 -12  158.21   11.82
  11  -2 -12  183.75   33.51
  10  -2 -12  239.73   35.26
   9  -2 -12  183.85   14.59
   8  -2 -12  117.44   10.03
   7  -2 -12   94.32    9.21
   6  -2 -12  383.57   19.99
   5  -2 -12  184.96   12.87
   4  -2 -12  194.55   13.12
   3  -2 -12  272.22   16.10
   2  -2 -12  354.60   19.05
   1  -2 -12  379.21   20.01
   0  -2 -12   93.12    9.08
  -1  -2 -12  112.10    9.98
  -2  -2 -12   80.43    8.72
  10  -3 -12  314.18   40.03
   9  -3 -12  238.19   14.77
   8  -3 -12  112.38    9.96
   7  -3 -12  303.62   17.28
   6  -3 -12  495.98   24.07
   5  -3 -12  275.41   16.32
   4  -3 -12  111.80    9.92
   3  -3 -12  179.97   12.82
   2  -3 -12  176.66   12.75
   1  -3 -12  132.69   11.09
   0  -3 -12   71.63    8.31
  -1  -3 -12  273.56   16.60
  -2  -3 -12  100.67   11.56
  10  -4 -12  261.36   37.58
   9  -4 -12  196.35   13.67
   8  -4 -12  166.36   12.42
   7  -4 -12  148.45   11.73
   6  -4 -12  129.29   10.99
   5  -4 -12  237.00   15.24
   4  -4 -12  158.21   12.14
   3  -4 -12  127.19   10.98
   2  -4 -12   34.91    6.69
   1  -4 -12  188.98   13.58
   0  -4 -12  268.36   16.77
  -1  -4 -12  148.21   12.25
   9  -5 -12   78.88    9.49
   9  -5 -12   92.54   26.22
   8  -5 -12   82.33    9.68
   7  -5 -12   97.20   10.27
   6  -5 -12  174.91   13.27
   5  -5 -12  163.20   12.89
   4  -5 -12  152.27   12.41
   3  -5 -12  140.66   12.03
   2  -5 -12   61.03    8.77
   1  -5 -12   67.59    9.61
   0  -5 -12   65.73    9.62
  -1  -5 -12  144.39   12.78
   9  -6 -12  150.11   12.67
   9  -6 -12  131.45   29.67
   8  -6 -12   61.06    9.19
   7  -6 -12  153.22   12.93
   6  -6 -12  176.88   13.87
   5  -6 -12  155.75   13.05
   4  -6 -12  145.68   12.69
   3  -6 -12  227.93   16.02
   2  -6 -12  152.16   13.18
   1  -6 -12  121.68   11.96
   0  -6 -12   77.63   10.71
   9  -7 -12   84.68   12.41
   8  -7 -12  194.14   14.97
   7  -7 -12  209.29   15.88
   6  -7 -12  207.79   15.69
   5  -7 -12  113.85   11.87
   4  -7 -12  158.54   13.91
   3  -7 -12  175.02   18.65
   5  10 -13  147.08   23.66
   4  10 -13  182.98   25.38
   3  10 -13  261.51   29.17
   2  10 -13  181.26   24.78
   1  10 -13  157.80   23.23
   0  10 -13  106.36   20.97
   7   9 -13  129.36   22.77
   6   9 -13  248.73   28.83
   5   9 -13  126.95   21.09
   4   9 -13  110.88   19.60
   3   9 -13  186.93   24.06
   2   9 -13  153.20   22.18
   1   9 -13  161.89   22.49
   0   9 -13  149.99   21.99
  -1   9 -13  100.84   18.99
   8   8 -13  127.28   22.65
   7   8 -13  118.98   21.28
   6   8 -13  139.93   21.33
   5   8 -13  134.19   20.59
   4   8 -13  122.84   19.50
   3   8 -13   81.87   16.33
   2   8 -13   71.85   17.47
   1   8 -13  183.91   23.23
   0   8 -13  108.21   18.30
  -1   8 -13  276.46   28.03
  -2   8 -13  239.11   26.87
   7   7 -13  192.36   26.35
   6   7 -13  114.50   18.66
   5   7 -13  120.55   18.45
   4   7 -13  225.29   23.73
   3   7 -13  173.08   21.14
   2   7 -13  136.40   19.11
   1   7 -13  205.09   23.24
   0   7 -13  156.31   20.26
  -1   7 -13  216.42   24.66
  -2   7 -13  153.02   21.05
  -3   7 -13   88.16   19.21
   5   6 -13  178.88   20.48
   4   6 -13  247.66   23.59
   3   6 -13  223.60   23.02
   2   6 -13  169.07   20.34
   1   6 -13  155.55   19.18
   0   6 -13   95.68   16.48
  -1   6 -13  448.88   34.47
  -2   6 -13  169.63   21.60
  -3   6 -13   84.17   18.74
   8   5 -13  120.55   11.09
   3   5 -13  842.97   46.46
   2   5 -13  183.85   19.92
   1   5 -13  228.46   22.38
   0   5 -13  131.60   11.72
   0   5 -13  128.46   17.66
  -1   5 -13  282.30   18.00
  -1   5 -13  293.25   26.39
  -2   5 -13  169.94   13.75
  -2   5 -13  178.23   21.77
  -3   5 -13  211.50   24.56
  -4   5 -13  131.80   20.60
   8   4 -13  279.19   17.20
   7   4 -13  266.41   16.92
   6   4 -13   56.26    8.77
   5   4 -13  206.79   14.62
   4   4 -13  244.50   16.01
   3   4 -13  522.90   26.08
   2   4 -13  365.79   32.57
   2   4 -13  362.00   20.52
   1   4 -13  335.31   26.52
   1   4 -13  331.32   19.52
   0   4 -13   74.86   13.62
   0   4 -13   78.55   10.54
  -1   4 -13  180.00   13.71
  -1   4 -13  176.19   20.47
  -2   4 -13  150.67   19.87
  -2   4 -13  153.23   12.70
  -3   4 -13   83.57   16.58
  -4   4 -13   59.37   15.95
  10   3 -13   37.45   18.75
   8   3 -13   63.68    8.84
   7   3 -13  385.05   20.93
   6   3 -13  472.11   23.95
   5   3 -13  139.79   11.76
   4   3 -13   49.43    8.19
   3   3 -13  297.53   17.98
   2   3 -13  182.44   13.56
   1   3 -13   81.86    9.43
   0   3 -13  173.70   13.24
   0   3 -13  172.08   27.66
  -1   3 -13  343.49   28.29
  -1   3 -13  392.10   21.03
  -2   3 -13  163.55   20.17
  -2   3 -13  174.90   13.41
  -3   3 -13  218.00   23.88
  -4   3 -13   99.46   18.01
  11   2 -13   86.26   26.23
  10   2 -13  166.87   30.70
   8   2 -13   78.44    8.88
   7   2 -13  177.72   13.31
   6   2 -13  124.95   11.15
   5   2 -13   96.76    9.86
   4   2 -13  230.38   15.25
   3   2 -13  212.39   14.60
   2   2 -13  271.80   16.89
   1   2 -13  199.13   14.17
   0   2 -13  120.27   10.87
  -1   2 -13   82.11    9.23
  -2   2 -13  150.62   12.31
  -3   2 -13  197.65   22.45
  -4   2 -13   75.87   17.41
  11   1 -13  183.13   33.13
  10   1 -13  137.66   28.69
   8   1 -13  134.53   11.23
   7   1 -13  191.41   13.60
   6   1 -13  100.29    9.85
   5   1 -13  158.65   12.43
   4   1 -13  146.38   11.83
   3   1 -13  119.92   10.72
   2   1 -13  149.19   11.98
   1   1 -13  317.94   18.47
   0   1 -13  290.29   17.46
  -1   1 -13   90.63    9.47
  -2   1 -13   95.02    9.65
  11   0 -13  160.78   32.99
   8   0 -13  104.22    9.98
   7   0 -13  108.04   10.14
   6   0 -13  242.41   15.70
   5   0 -13  422.00   22.16
   4   0 -13  180.90   13.27
   3   0 -13  271.24   16.78
   2   0 -13  218.47   14.71
   1   0 -13  324.44   18.66
   0   0 -13  353.62   19.62
  -1   0 -13  130.87   11.19
  -2   0 -13  138.57   11.53
   9  -1 -13   91.31    9.34
   8  -1 -13  190.34   13.52
   7  -1 -13  256.59   16.12
   6  -1 -13  133.85   11.35
   5  -1 -13  346.88   19.33
   4  -1 -13  260.55   16.18
   3  -1 -13  232.48   15.19
   2  -1 -13  258.87   16.23
   1  -1 -13  182.59   13.49
   0  -1 -13  241.12   15.54
  -1  -1 -13   75.10    8.62
  -2  -1 -13   64.27   10.72
  10  -2 -13   58.08   22.72
   9  -2 -13   50.35    7.64
   8  -2 -13  135.22   11.39
   7  -2 -13  164.99   12.58
   6  -2 -13  110.99   10.40
   5  -2 -13  136.39   11.47
   4  -2 -13  265.76   16.39
   3  -2 -13  166.00   12.64
   2  -2 -13  184.42   13.38
   1  -2 -13  255.69   16.15
   0  -2 -13  209.50   14.39
  -1  -2 -13  119.79   10.91
  10  -3 -13  291.00   59.01
   9  -3 -13  116.52   10.68
   8  -3 -13  117.04   10.69
   7  -3 -13  105.96   10.34
   6  -3 -13  303.58   18.00
   5  -3 -13  432.22   22.57
   4  -3 -13  327.87   18.90
   3  -3 -13   73.54    8.82
   2  -3 -13  204.58   14.39
   1  -3 -13  125.51   11.24
   0  -3 -13   51.12    8.30
  -1  -3 -13  167.75   13.13
   9  -4 -13   70.00    9.30
   8  -4 -13  163.64   12.91
   7  -4 -13  228.81   15.34
   6  -4 -13  188.55   13.94
   5  -4 -13   82.50    9.55
   4  -4 -13  140.28   11.98
   3  -4 -13  104.03   10.57
   2  -4 -13  190.77   14.20
   1  -4 -13  108.20   10.92
   0  -4 -13   81.46    9.76
  -1  -4 -13   89.10   10.33
   9  -5 -13   26.27    6.60
   8  -5 -13  137.28   12.49
   7  -5 -13  152.15   13.00
   6  -5 -13  127.02   11.97
   5  -5 -13  183.18   14.11
   4  -5 -13  204.12   15.00
   3  -5 -13   88.61   10.24
   2  -5 -13  114.28   11.53
   1  -5 -13   57.98    9.42
   8  -6 -13   82.27   14.35
   7  -6 -13  156.46   17.56
   6  -6 -13   93.95   12.91
   5  -6 -13   97.19   15.10
   6   9 -14   76.67   19.05
   5   9 -14  101.53   19.46
   4   9 -14  267.31   28.55
   3   9 -14  283.01   29.92
   2   9 -14  144.09   22.01
   1   9 -14   64.48   17.31
   0   9 -14  149.32   25.14
   6   8 -14  141.00   21.63
   5   8 -14   78.16   17.90
   4   8 -14   80.28   18.05
   3   8 -14  121.54   19.70
   2   8 -14  124.77   20.10
   1   8 -14   66.98   16.96
   0   8 -14  153.45   21.51
  -1   8 -14  272.33   29.22
   5   7 -14  112.93   21.24
   4   7 -14  115.49   18.10
   3   7 -14  120.20   18.71
   2   7 -14   58.65   15.82
   1   7 -14   66.09   15.93
   0   7 -14   98.09   18.05
  -1   7 -14  227.13   25.68
  -2   7 -14  171.08   23.31
   8   6 -14  176.65   14.16
   3   6 -14  134.57   18.81
   2   6 -14  103.43   16.94
   1   6 -14  138.45   19.08
   0   6 -14   85.81   16.69
  -1   6 -14  358.01   21.66
  -1   6 -14  363.58   31.23
  -2   6 -14  142.79   21.05
  -2   6 -14  139.93   13.11
   8   5 -14  171.97   13.98
   7   5 -14  233.60   16.31
   6   5 -14  142.14   12.76
   5   5 -14  214.02   15.64
   4   5 -14  174.61   14.10
   3   5 -14  118.42   11.63
   2   5 -14  202.41   15.24
   1   5 -14  188.70   21.60
   1   5 -14  198.84   15.10
   0   5 -14   44.88    8.62
   0   5 -14   47.57   12.96
  -1   5 -14  372.62   21.75
  -1   5 -14  350.11   30.75
  -2   5 -14  203.39   24.37
  -2   5 -14  210.40   15.59
  -3   5 -14   77.64   17.80
   8   4 -14  185.52   14.11
   7   4 -14  137.07   12.29
   6   4 -14  141.07   12.55
   5   4 -14  125.06   11.99
   4   4 -14  167.20   13.70
   3   4 -14  146.95   12.85
   2   4 -14  253.56   17.05
   1   4 -14  339.88   20.37
   0   4 -14  218.50   15.81
  -1   4 -14  227.97   16.35
  -1   4 -14  241.92   25.71
  -2   4 -14   59.12    9.38
  -2   4 -14   72.28   16.88
  -3   4 -14   59.06   15.47
   8   3 -14   92.24   10.22
   7   3 -14  343.19   20.09
   6   3 -14  223.47   15.66
   5   3 -14  218.03   15.54
   4   3 -14   78.76   10.55
   3   3 -14   44.53    7.99
   2   3 -14  211.12   15.24
   1   3 -14  153.47   13.01
   0   3 -14  124.93   11.84
  -1   3 -14  202.71   15.04
  -2   3 -14  251.22   16.93
   8   2 -14  165.29   13.25
   7   2 -14  121.85   11.43
   6   2 -14  122.97   11.55
   5   2 -14  170.14   13.51
   4   2 -14   10.36    4.70
   3   2 -14  125.44   11.74
   2   2 -14  154.55   12.87
   1   2 -14   89.93   10.03
   0   2 -14  222.89   15.66
  -1   2 -14  224.07   15.66
  -2   2 -14  142.78   12.48
   9   1 -14  172.72   14.45
   8   1 -14   82.65    9.75
   7   1 -14  202.20   14.62
   6   1 -14  368.17   20.88
   5   1 -14  104.48   10.63
   4   1 -14  106.77   10.61
   3   1 -14  141.47   12.17
   2   1 -14  128.16   11.63
   1   1 -14  325.95   19.49
   0   1 -14  117.45   11.21
  -1   1 -14   88.30    9.78
   9   0 -14  165.67   13.07
   8   0 -14   98.48   10.24
   7   0 -14  225.26   15.48
   6   0 -14  188.77   14.16
   5   0 -14  293.61   18.11
   4   0 -14  220.30   15.31
   3   0 -14  349.16   20.20
   2   0 -14  301.08   18.39
   1   0 -14  241.28   16.12
   0   0 -14   55.49    8.48
  -1   0 -14  116.92   11.23
   9  -1 -14  132.77   11.70
   8  -1 -14  121.45   11.31
   7  -1 -14  176.79   13.75
   6  -1 -14  134.34   12.01
   5  -1 -14  133.53   11.88
   4  -1 -14   96.05   10.22
   3  -1 -14  210.54   15.10
   2  -1 -14  334.05   19.77
   1  -1 -14  266.51   17.08
   0  -1 -14  101.25   10.37
  -1  -1 -14  127.12   11.51
   9  -2 -14  102.99   10.51
   8  -2 -14  126.00   11.54
   7  -2 -14  190.74   14.24
   6  -2 -14   88.86    9.88
   5  -2 -14   53.06    8.53
   4  -2 -14  114.78   11.01
   3  -2 -14  103.45   10.51
   2  -2 -14  209.53   14.96
   1  -2 -14  127.17   11.54
   0  -2 -14  150.42   12.64
  -1  -2 -14  183.32   14.07
   9  -3 -14  155.27   12.85
   8  -3 -14  162.59   13.24
   7  -3 -14  139.84   12.21
   6  -3 -14  102.94   10.68
   5  -3 -14  225.93   15.67
   4  -3 -14  157.55   12.99
   3  -3 -14  150.79   12.84
   2  -3 -14  114.71   11.23
   1  -3 -14   69.35    9.91
   0  -3 -14   85.37   11.30
   9  -4 -14  139.84   12.59
   8  -4 -14  240.64   16.54
   7  -4 -14  137.48   12.50
   6  -4 -14  247.09   16.68
   5  -4 -14   90.72   10.38
   4  -4 -14   76.93   10.28
   3  -4 -14   50.46    8.55
   4   8 -15   74.02   18.37
   3   8 -15   52.28   15.62
   2   8 -15   46.20   14.83
   1   8 -15  122.82   20.14
   2   7 -15   99.61   17.63
   1   7 -15  149.00   21.27
   0   7 -15   46.62   14.68
   8   6 -15   86.32   11.52
   7   6 -15  173.96   14.55
   6   6 -15  194.34   15.49
   5   6 -15  235.90   17.19
   3   6 -15  158.77   14.17
   2   6 -15  176.11   14.96
   1   6 -15  102.98   11.77
   0   6 -15  125.20   12.93
   0   6 -15  121.13   18.98
  -1   6 -15  138.06   21.02
  -1   6 -15  119.34   15.90
   8   5 -15   96.77   11.04
   7   5 -15  118.21   12.20
   6   5 -15  111.51   11.99
   5   5 -15  120.85   12.51
   4   5 -15  221.09   16.56
   3   5 -15  158.95   14.29
   2   5 -15   85.71   11.42
   1   5 -15  125.16   12.61
   0   5 -15  141.52   13.43
  -1   5 -15  110.22   12.01
  -2   5 -15  162.05   28.40
  -2   5 -15  203.78   22.77
   8   4 -15  104.20   11.28
   7   4 -15   41.63    8.46
   6   4 -15   71.88   10.51
   5   4 -15  130.92   12.54
   4   4 -15  152.20   13.51
   3   4 -15  237.51   17.12
   2   4 -15  250.78   17.68
   1   4 -15  151.62   13.59
   0   4 -15  297.51   19.52
  -1   4 -15  205.41   15.96
   8   3 -15  123.72   12.13
   7   3 -15  211.37   15.82
   6   3 -15  137.66   12.86
   5   3 -15   94.66   10.83
   4   3 -15  246.39   17.23
   3   3 -15  259.64   17.94
   2   3 -15   77.40   10.65
   1   3 -15  160.10   13.96
   0   3 -15  211.36   16.05
  -1   3 -15   93.01   10.79
   9   2 -15  130.09   13.27
   8   2 -15  165.04   13.71
   7   2 -15   76.50   10.27
   6   2 -15  162.92   13.73
   5   2 -15  284.73   18.56
   4   2 -15  115.07   11.70
   3   2 -15   71.22   10.73
   2   2 -15   80.15   10.67
   1   2 -15   67.35   10.27
   0   2 -15   67.50    9.86
  -1   2 -15  181.62   14.64
   9   1 -15  136.49   12.53
   8   1 -15  257.26   17.28
   7   1 -15  173.15   14.06
   6   1 -15  244.28   16.97
   5   1 -15  254.00   17.31
   4   1 -15  135.35   12.43
   3   1 -15   97.84   10.87
   2   1 -15  133.53   12.50
   1   1 -15  139.41   12.59
   0   1 -15  137.77   12.61
  -1   1 -15  141.62   12.78
   9   0 -15   77.56   10.26
   8   0 -15  138.55   12.61
   7   0 -15  134.62   12.40
   6   0 -15  163.29   13.66
   5   0 -15  171.21   13.87
   4   0 -15  147.93   12.85
   3   0 -15  180.69   14.33
   2   0 -15  265.47   17.65
   1   0 -15  169.80   14.01
   0   0 -15  113.94   11.65
   9  -1 -15   97.64   10.73
   8  -1 -15  126.40   12.09
   7  -1 -15  127.75   12.12
   6  -1 -15   68.34    9.75
   5  -1 -15   80.83   11.16
   4  -1 -15   87.77   11.40
   3  -1 -15  139.08   12.58
   2  -1 -15  226.70   16.17
   1  -1 -15  183.81   15.41
   9  -2 -15   76.61   11.31
   8  -2 -15   95.66   10.76
   7  -2 -15  129.30   12.32
   6  -2 -15   91.94   10.53
   5  -2 -15   64.60    9.65
   4  -2 -15  111.48   11.36
   3  -2 -15   99.05   14.75
   6   4 -16  170.21   18.65
   5   4 -16  265.41   20.84
   4   4 -16  188.69   17.41
   7   3 -16  191.55   17.45
   6   3 -16  130.61   13.89
   5   3 -16  223.14   17.27
   4   3 -16  186.89   15.72
   3   3 -16  188.10   17.41
   7   2 -16  120.63   16.81
   6   2 -16  230.04   17.31
   5   2 -16  166.02   15.14
   4   2 -16  220.83   17.78
   6   1 -16  130.14   18.40
   5   1 -16   87.72   17.14
   0   0   0    0.00    0.00


 _exptl_absorpt_process_details
)
 SADABS 2016/2: Krause, L., Herbst-Irmer, R., Sheldrick G.M. & Stalke D.,
 J. Appl. Cryst. 48 (2015) 3-10
)
 _exptl_absorpt_correction_type   multi-scan
 _exptl_absorpt_correction_T_max  0.7457
 _exptl_absorpt_correction_T_min  0.6410
 _exptl_special_details
)
 The following wavelength and cell were deduced by SADABS from the
 direction cosines etc. They are given here for emergency use only:
 CELL 0.71015   10.398   11.173   12.728  101.006  109.220   97.056
)

_computing_structure_solution     'SHELXT 2014/5 (Sheldrick, 2014)'
;
_shelx_hkl_checksum   76477
