# Supplementary material for: Structure Determination of Europium Complexes in Solution Using Crystal-Field Splitting of the Narrow f–f Emission Lines
Source: J Phys Chem Lett. 2021 Jul 19;12(29):6867–74. doi: 10.1021/acs.jpclett.1c01885 (PMC8397343; doi:10.1021/acs.jpclett.1c01885)
Supplement: Supplementary file 10 — jz1c01885_si_010.cif [file jz1c01885_si_010.cif]

 
data_PhEuOEt_0m_a
 
_audit_creation_method            'SHELXL-2016/6'
_shelx_SHELXL_version_number      '2016/6'
_chemical_name_systematic         ?
_chemical_name_common             ?
_chemical_melting_point           ?
_chemical_formula_moiety          ?
_chemical_formula_sum
 'C59 H49 Eu F9 N3 O11' 
_chemical_formula_weight          1298.97

loop_
 _atom_type_symbol
 _atom_type_description
 _atom_type_scat_dispersion_real
 _atom_type_scat_dispersion_imag
 _atom_type_scat_source
 'C'  'C'   0.0033   0.0016
 'International Tables Vol C Tables 4.2.6.8 and 6.1.1.4'
 'H'  'H'   0.0000   0.0000
 'International Tables Vol C Tables 4.2.6.8 and 6.1.1.4'
 'Eu'  'Eu'  -0.1578   3.6682
 'International Tables Vol C Tables 4.2.6.8 and 6.1.1.4'
 'F'  'F'   0.0171   0.0103
 'International Tables Vol C Tables 4.2.6.8 and 6.1.1.4'
 'N'  'N'   0.0061   0.0033
 'International Tables Vol C Tables 4.2.6.8 and 6.1.1.4'
 'O'  'O'   0.0106   0.0060
 'International Tables Vol C Tables 4.2.6.8 and 6.1.1.4'
 
_space_group_crystal_system       orthorhombic
_space_group_IT_number            19
_space_group_name_H-M_alt         'P 21 21 21'
_space_group_name_Hall            'P 2ac 2ab'
 
_shelx_space_group_comment
;
The symmetry employed for this shelxl refinement is uniquely defined
by the following loop, which should always be used as a source of
symmetry information in preference to the above space-group names.
They are only intended as comments.
;
 
loop_
 _space_group_symop_operation_xyz
 'x, y, z'
 '-x+1/2, -y, z+1/2'
 '-x, y+1/2, -z+1/2'
 'x+1/2, -y+1/2, -z'
 
_cell_length_a                    14.844(8)
_cell_length_b                    18.882(10)
_cell_length_c                    20.014(10)
_cell_angle_alpha                 90
_cell_angle_beta                  90
_cell_angle_gamma                 90
_cell_volume                      5610(5)
_cell_formula_units_Z             4
_cell_measurement_temperature     173(2)
_cell_measurement_reflns_used     26670
_cell_measurement_theta_min       1.48
_cell_measurement_theta_max       25.1
 
_exptl_crystal_description        plate
_exptl_crystal_colour             colorless
_exptl_crystal_density_meas       ?
_exptl_crystal_density_method     ?
_exptl_crystal_density_diffrn     1.538          
_exptl_crystal_F_000              2624
_exptl_transmission_factor_min    0.653400
_exptl_transmission_factor_max    0.745700
_exptl_crystal_size_max           0.2
_exptl_crystal_size_mid           0.19
_exptl_crystal_size_min           0.19
_exptl_absorpt_coefficient_mu     1.211
_shelx_estimated_absorpt_T_min    ?
_shelx_estimated_absorpt_T_max    ?
_exptl_absorpt_correction_type    ?
_exptl_absorpt_correction_T_min   ?
_exptl_absorpt_correction_T_max   ?
_exptl_absorpt_process_details    ?
_exptl_absorpt_special_details    ?
_diffrn_ambient_temperature       173(2)
_diffrn_radiation_wavelength      0.71073
_diffrn_radiation_type            MoK\a
_diffrn_source                    ?
_diffrn_measurement_device_type   'Bruker APEX-II CCD'
_diffrn_measurement_method        '\f and \w scans'
_diffrn_detector_area_resol_mean  ?
_diffrn_reflns_number             26670
_diffrn_reflns_av_unetI/netI      0.0441
_diffrn_reflns_av_R_equivalents   0.0273
_diffrn_reflns_limit_h_min        -17
_diffrn_reflns_limit_h_max        11
_diffrn_reflns_limit_k_min        -21
_diffrn_reflns_limit_k_max        22
_diffrn_reflns_limit_l_min        -22
_diffrn_reflns_limit_l_max        23
_diffrn_reflns_theta_min          1.483
_diffrn_reflns_theta_max          25.096
_diffrn_reflns_theta_full         25.096
_diffrn_measured_fraction_theta_max   0.997
_diffrn_measured_fraction_theta_full  0.997
_diffrn_reflns_Laue_measured_fraction_max    0.997
_diffrn_reflns_Laue_measured_fraction_full   0.997
_diffrn_reflns_point_group_measured_fraction_max   0.995
_diffrn_reflns_point_group_measured_fraction_full  0.995
_reflns_number_total              9943
_reflns_number_gt                 9258
_reflns_threshold_expression      'I > 2\s(I)'
_reflns_Friedel_coverage          0.810
_reflns_Friedel_fraction_max      0.993
_reflns_Friedel_fraction_full     0.993
 
_reflns_special_details
;
 Reflections were merged by SHELXL according to the crystal
 class for the calculation of statistics and refinement.
 
 _reflns_Friedel_fraction is defined as the number of unique
 Friedel pairs measured divided by the number that would be
 possible theoretically, ignoring centric projections and
 systematic absences.
;
 
_computing_data_collection        ?
_computing_cell_refinement        ?
_computing_data_reduction         ?
_computing_structure_solution     'SHELXT 2014/5 (Sheldrick, 2014)'
_computing_structure_refinement 'SHELXL-2016/6 (Sheldrick, 2016)'
_computing_molecular_graphics     ?
_computing_publication_material   ?
_refine_special_details           ?
_refine_ls_structure_factor_coef  Fsqd
_refine_ls_matrix_type            full
_refine_ls_weighting_scheme       calc
_refine_ls_weighting_details
'w=1/[\s^2^(Fo^2^)+(0.0392P)^2^+3.3203P] where P=(Fo^2^+2Fc^2^)/3'
_atom_sites_solution_primary      ?
_atom_sites_solution_secondary    ?
_atom_sites_solution_hydrogens    geom
_refine_ls_hydrogen_treatment     constr
_refine_ls_extinction_method      none
_refine_ls_extinction_coef        .
_refine_ls_abs_structure_details
;
 Flack x determined using 3914 quotients [(I+)-(I-)]/[(I+)+(I-)]
 (Parsons, Flack and Wagner, Acta Cryst. B69 (2013) 249-259).
;
_refine_ls_abs_structure_Flack    -0.013(4)
_chemical_absolute_configuration  ad
_refine_ls_number_reflns          9943
_refine_ls_number_parameters      753
_refine_ls_number_restraints      18
_refine_ls_R_factor_all           0.0258
_refine_ls_R_factor_gt            0.0224
_refine_ls_wR_factor_ref          0.0545
_refine_ls_wR_factor_gt           0.0524
_refine_ls_goodness_of_fit_ref    0.713
_refine_ls_restrained_S_all       0.715
_refine_ls_shift/su_max           0.003
_refine_ls_shift/su_mean          0.000
 
loop_
 _atom_site_label
 _atom_site_type_symbol
 _atom_site_fract_x
 _atom_site_fract_y
 _atom_site_fract_z
 _atom_site_U_iso_or_equiv
 _atom_site_adp_type
 _atom_site_occupancy
 _atom_site_site_symmetry_order  
 _atom_site_calc_flag
 _atom_site_refinement_flags_posn
 _atom_site_refinement_flags_adp
 _atom_site_refinement_flags_occupancy
 _atom_site_disorder_assembly
 _atom_site_disorder_group
C46 C -0.2847(7) 0.2397(6) 0.2499(6) 0.0502(14) Uani 0.473(7) 1 d D U P A 1
H46A H -0.263242 0.209476 0.285703 0.060 Uiso 0.473(7) 1 calc R U P A 1
H46B H -0.298175 0.211050 0.210888 0.060 Uiso 0.473(7) 1 calc R U P A 1
C47 C -0.3639(8) 0.2831(6) 0.2710(6) 0.0502(14) Uani 0.473(7) 1 d D U P A 1
H47A H -0.345711 0.315670 0.305339 0.075 Uiso 0.473(7) 1 calc R U P A 1
H47B H -0.410232 0.252580 0.287948 0.075 Uiso 0.473(7) 1 calc R U P A 1
H47C H -0.386496 0.309114 0.233354 0.075 Uiso 0.473(7) 1 calc R U P A 1
C46A C -0.3070(7) 0.2764(6) 0.2749(5) 0.0502(14) Uani 0.527(7) 1 d D . P A 2
H46C H -0.297258 0.234065 0.301305 0.060 Uiso 0.527(7) 1 calc R U P A 2
H46D H -0.324080 0.314885 0.304384 0.060 Uiso 0.527(7) 1 calc R U P A 2
C47A C -0.3777(7) 0.2641(6) 0.2229(5) 0.0502(14) Uani 0.527(7) 1 d D . P A 2
H47D H -0.395394 0.308645 0.203799 0.075 Uiso 0.527(7) 1 calc R U P A 2
H47E H -0.429118 0.241918 0.243126 0.075 Uiso 0.527(7) 1 calc R U P A 2
H47F H -0.354053 0.233977 0.188544 0.075 Uiso 0.527(7) 1 calc R U P A 2
Eu01 Eu 0.23292(2) 0.51575(2) 0.39622(2) 0.02243(6) Uani 1 1 d . . . . .
O10 O 0.3645(2) 0.56883(17) 0.35199(14) 0.0318(7) Uani 1 1 d . . . . .
F1 F 0.2862(2) 0.75892(15) 0.45905(19) 0.0617(9) Uani 1 1 d . . . . .
O7 O 0.1296(2) 0.42613(16) 0.35786(14) 0.0284(7) Uani 1 1 d . . . . .
O4 O 0.09761(19) 0.53775(14) 0.45461(14) 0.0294(7) Uani 1 1 d . . . . .
O3 O 0.21236(19) 0.64159(14) 0.41190(13) 0.0304(7) Uani 1 1 d . . . . .
F7 F 0.3363(3) 0.65699(17) 0.58581(15) 0.0648(9) Uani 1 1 d . . . . .
F4 F 0.2621(3) 0.3236(2) 0.56899(18) 0.0866(12) Uani 1 1 d . . . . .
O9 O 0.3226(2) 0.55149(16) 0.48905(13) 0.0330(7) Uani 1 1 d . . . . .
O5 O -0.2346(2) 0.48606(16) 0.64010(14) 0.0413(7) Uani 1 1 d . . . . .
F9 F 0.4191(2) 0.56724(18) 0.60674(14) 0.0631(8) Uani 1 1 d . . . . .
O6 O 0.2184(2) 0.42652(15) 0.48370(13) 0.0321(7) Uani 1 1 d . . . . .
O1 O 0.1360(2) 0.58747(19) 0.18003(15) 0.0457(8) Uani 1 1 d . . . . .
O2 O 0.4224(3) 0.32949(19) 0.3225(2) 0.0568(10) Uani 1 1 d . . . . .
F5 F 0.1341(3) 0.2767(2) 0.56185(18) 0.0944(15) Uani 1 1 d . . . . .
F8 F 0.4785(3) 0.6620(2) 0.56844(15) 0.0850(13) Uani 1 1 d . . . . .
F2 F 0.1702(3) 0.78523(17) 0.51487(17) 0.0746(12) Uani 1 1 d . . . . .
F3 F 0.1685(3) 0.79180(16) 0.40917(18) 0.0733(11) Uani 1 1 d . . . . .
O11 O 0.6811(2) 0.6770(2) 0.17332(18) 0.0530(10) Uani 1 1 d . . . . .
O8 O -0.2216(3) 0.2957(2) 0.23472(19) 0.0681(13) Uani 1 1 d D . . . .
N2 N 0.2743(2) 0.46869(17) 0.27249(16) 0.0297(8) Uani 1 1 d . . . . .
C28 C -0.0200(3) 0.5637(2) 0.5285(2) 0.0264(9) Uani 1 1 d . . . . .
N1 N 0.1494(2) 0.57214(19) 0.29158(16) 0.0291(8) Uani 1 1 d . . . . .
C26 C 0.0947(3) 0.6549(2) 0.4915(2) 0.0274(9) Uani 1 1 d . . . . .
H26 H 0.067191 0.687447 0.519854 0.033 Uiso 1 1 calc R U . . .
C52 C 0.5010(3) 0.6223(2) 0.3233(2) 0.0334(10) Uani 1 1 d . . . . .
N3 N 0.3542(2) 0.4142(2) 0.38315(19) 0.0316(9) Uani 1 1 d . . . . .
C25 C 0.1673(3) 0.6766(2) 0.45367(19) 0.0256(9) Uani 1 1 d . . . . .
C40 C -0.0013(3) 0.3570(2) 0.3480(2) 0.0289(10) Uani 1 1 d . . . . .
C24 C 0.1973(3) 0.7534(2) 0.4596(2) 0.0318(10) Uani 1 1 d . . . . .
C36 C 0.1771(4) 0.3370(3) 0.5571(2) 0.0453(13) Uani 1 1 d . . . . .
F6 F 0.1531(3) 0.3759(2) 0.60943(17) 0.0985(14) Uani 1 1 d . . . . .
C42 C -0.0792(3) 0.3331(2) 0.3797(2) 0.0393(12) Uani 1 1 d . . . . .
H42 H -0.080526 0.330790 0.426112 0.047 Uiso 1 1 calc R U . . .
C29 C -0.0476(3) 0.4934(2) 0.5256(2) 0.0318(10) Uani 1 1 d . . . . .
H29 H -0.016898 0.462038 0.498011 0.038 Uiso 1 1 calc R U . . .
C41 C -0.0016(3) 0.3599(2) 0.2782(2) 0.0299(9) Uani 1 1 d . . . . .
H41 H 0.049211 0.376376 0.255894 0.036 Uiso 1 1 calc R U . . .
C17 C 0.4100(3) 0.3740(3) 0.4327(3) 0.0437(12) Uani 1 1 d . . . . .
H17 H 0.373106 0.359547 0.470930 0.052 Uiso 1 1 calc R U . . .
C30 C -0.0699(3) 0.6097(2) 0.5680(2) 0.0345(10) Uani 1 1 d . . . . .
H30 H -0.054591 0.657414 0.569209 0.041 Uiso 1 1 calc R U . . .
C27 C 0.0606(3) 0.5853(2) 0.48882(19) 0.0263(9) Uani 1 1 d . . . . .
C1 C -0.1638(3) 0.6002(3) 0.3911(3) 0.0513(12) Uani 1 1 d . . . . .
H1 H -0.217683 0.593887 0.414015 0.062 Uiso 1 1 calc R U . . .
C57 C 0.6250(3) 0.6611(2) 0.2240(2) 0.0394(11) Uani 1 1 d . . . . .
C50 C 0.4453(3) 0.6174(3) 0.4421(2) 0.0370(12) Uani 1 1 d . . . . .
H50 H 0.493807 0.646044 0.453693 0.044 Uiso 1 1 calc R U . . .
C10 C 0.2395(3) 0.4992(2) 0.21809(18) 0.0329(10) Uani 1 1 d . . . . .
C4 C -0.0401(3) 0.5523(3) 0.3298(2) 0.0401(12) Uani 1 1 d . . . . .
H4 H -0.010829 0.513256 0.311488 0.048 Uiso 1 1 calc R U . . .
C31 C -0.1419(3) 0.5859(2) 0.6057(2) 0.0380(10) Uani 1 1 d . . . . .
H31 H -0.174486 0.617570 0.631865 0.046 Uiso 1 1 calc R U . . .
C45 C -0.1522(3) 0.3147(3) 0.2748(3) 0.0450(13) Uani 1 1 d . . . . .
C32 C -0.1192(3) 0.4693(2) 0.5628(2) 0.0349(11) Uani 1 1 d . . . . .
H32 H -0.136605 0.422125 0.559892 0.042 Uiso 1 1 calc R U . . .
C56 C 0.5456(3) 0.6269(3) 0.2078(2) 0.0413(12) Uani 1 1 d . . . . .
H56 H 0.533306 0.616714 0.163222 0.050 Uiso 1 1 calc R U . . .
C39 C 0.0785(3) 0.3817(2) 0.3856(2) 0.0270(9) Uani 1 1 d . . . . .
C11 C 0.2637(3) 0.4802(3) 0.1536(2) 0.0490(12) Uani 1 1 d . . . . .
H11 H 0.239362 0.503238 0.116726 0.059 Uiso 1 1 calc R U . . .
C7 C 0.0837(3) 0.6306(2) 0.2845(2) 0.0351(11) Uani 1 1 d . . . . .
H7 H 0.111773 0.675081 0.298859 0.042 Uiso 1 1 calc R U . . .
C9 C 0.1731(3) 0.5548(2) 0.2330(2) 0.0322(10) Uani 1 1 d . . . . .
C33 C -0.1656(2) 0.5151(2) 0.6045(2) 0.0317(8) Uani 1 1 d . . . . .
C2 C -0.1205(4) 0.5434(3) 0.3635(3) 0.0493(13) Uani 1 1 d . . . . .
H2 H -0.145364 0.498383 0.367481 0.059 Uiso 1 1 calc R U . . .
C38 C 0.0949(3) 0.3536(2) 0.4504(2) 0.0328(10) Uani 1 1 d . . . . .
H38 H 0.057368 0.317749 0.465954 0.039 Uiso 1 1 calc R U . . .
C43 C -0.0750(3) 0.3389(2) 0.2423(2) 0.0370(11) Uani 1 1 d . . . . .
H43 H -0.073527 0.340746 0.195899 0.044 Uiso 1 1 calc R U . . .
C34 C -0.2712(3) 0.5255(3) 0.6953(2) 0.0461(11) Uani 1 1 d . . . . .
H34A H -0.327290 0.503823 0.709512 0.055 Uiso 1 1 calc R U . . .
H34B H -0.284373 0.573451 0.680903 0.055 Uiso 1 1 calc R U . . .
C6 C -0.0030(3) 0.6194(2) 0.3231(2) 0.0330(11) Uani 1 1 d . . . . .
C18 C 0.4882(3) 0.4183(3) 0.4557(2) 0.0408(12) Uani 1 1 d . . . . .
C44 C -0.1540(3) 0.3127(3) 0.3441(3) 0.0468(13) Uani 1 1 d . . . . .
H44 H -0.205604 0.297725 0.366320 0.056 Uiso 1 1 calc R U . . .
C48 C 0.4070(4) 0.6199(3) 0.5632(2) 0.0484(13) Uani 1 1 d . . . . .
C14 C 0.3336(3) 0.4165(3) 0.2639(2) 0.0373(11) Uani 1 1 d . . . . .
C19 C 0.5505(3) 0.4446(3) 0.4112(3) 0.0524(14) Uani 1 1 d . . . . .
H19 H 0.543105 0.436254 0.365722 0.063 Uiso 1 1 calc R U . . .
C16 C 0.4379(4) 0.3087(3) 0.3912(3) 0.0613(15) Uani 1 1 d . . . . .
H16A H 0.500830 0.297217 0.398437 0.074 Uiso 1 1 calc R U . . .
H16B H 0.401462 0.267858 0.402872 0.074 Uiso 1 1 calc R U . . .
C53 C 0.5812(4) 0.6565(3) 0.3393(3) 0.0473(13) Uani 1 1 d . . . . .
H53 H 0.593744 0.666561 0.383826 0.057 Uiso 1 1 calc R U . . .
C54 C 0.4848(3) 0.6079(3) 0.2557(2) 0.0384(11) Uani 1 1 d . . . . .
H54 H 0.431918 0.585049 0.243328 0.046 Uiso 1 1 calc R U . . .
C5 C -0.0467(4) 0.6759(3) 0.3512(3) 0.0441(13) Uani 1 1 d . . . . .
H5 H -0.022190 0.721060 0.347794 0.053 Uiso 1 1 calc R U . . .
C15 C 0.3685(3) 0.3874(3) 0.3269(3) 0.0388(12) Uani 1 1 d . . . . .
C55 C 0.6422(4) 0.6759(3) 0.2910(3) 0.0490(13) Uani 1 1 d . . . . .
H55 H 0.695138 0.698973 0.303038 0.059 Uiso 1 1 calc R U . . .
C22 C 0.5736(4) 0.4714(4) 0.5448(3) 0.072(2) Uani 1 1 d . . . . .
H22 H 0.580315 0.481123 0.590052 0.086 Uiso 1 1 calc R U . . .
C51 C 0.4321(3) 0.6010(2) 0.3738(2) 0.0310(10) Uani 1 1 d . . . . .
C49 C 0.3894(3) 0.5929(2) 0.4923(2) 0.0342(11) Uani 1 1 d . . . . .
C3 C -0.1274(4) 0.6659(3) 0.3847(3) 0.0531(14) Uani 1 1 d . . . . .
H3 H -0.157053 0.704697 0.403012 0.064 Uiso 1 1 calc R U . . .
C37 C 0.1635(3) 0.3767(2) 0.4912(2) 0.0311(10) Uani 1 1 d . . . . .
C35 C -0.2067(4) 0.5278(3) 0.7534(2) 0.0556(15) Uani 1 1 d . . . . .
H35A H -0.194898 0.480409 0.768570 0.083 Uiso 1 1 calc R U . . .
H35B H -0.232800 0.554767 0.789156 0.083 Uiso 1 1 calc R U . . .
H35C H -0.151318 0.549508 0.739575 0.083 Uiso 1 1 calc R U . . .
C20 C 0.5004(4) 0.4322(3) 0.5228(3) 0.0563(15) Uani 1 1 d . . . . .
H20 H 0.459075 0.414975 0.553676 0.068 Uiso 1 1 calc R U . . .
C21 C 0.6236(4) 0.4830(4) 0.4330(3) 0.0649(16) Uani 1 1 d . . . . .
H21 H 0.665019 0.500373 0.402195 0.078 Uiso 1 1 calc R U . . .
C23 C 0.6359(4) 0.4960(4) 0.5001(3) 0.073(2) Uani 1 1 d . . . . .
H23 H 0.685942 0.521091 0.514827 0.088 Uiso 1 1 calc R U . . .
C58 C 0.7726(5) 0.6973(4) 0.1885(4) 0.082(2) Uani 1 1 d . . . . .
H58A H 0.797994 0.664829 0.220969 0.099 Uiso 1 1 calc R U . . .
H58B H 0.773376 0.744539 0.207547 0.099 Uiso 1 1 calc R U . . .
C12 C 0.3256(4) 0.4254(4) 0.1459(3) 0.0626(18) Uani 1 1 d . . . . .
H12 H 0.343305 0.411168 0.103356 0.075 Uiso 1 1 calc R U . . .
C8 C 0.0672(4) 0.6332(3) 0.2080(2) 0.0509(14) Uani 1 1 d . . . . .
H8A H 0.007465 0.615874 0.197157 0.061 Uiso 1 1 calc R U . . .
H8B H 0.073375 0.681165 0.191273 0.061 Uiso 1 1 calc R U . . .
C13 C 0.3604(4) 0.3927(3) 0.2012(3) 0.0575(16) Uani 1 1 d . . . . .
H13 H 0.400938 0.355381 0.197000 0.069 Uiso 1 1 calc R U . . .
C59 C 0.8258(5) 0.6960(5) 0.1278(5) 0.118(3) Uani 1 1 d . . . . .
H59A H 0.826927 0.648693 0.110229 0.176 Uiso 1 1 calc R U . . .
H59B H 0.886118 0.711049 0.137561 0.176 Uiso 1 1 calc R U . . .
H59C H 0.799495 0.727326 0.095471 0.176 Uiso 1 1 calc R U . . .
 
loop_
 _atom_site_aniso_label
 _atom_site_aniso_U_11
 _atom_site_aniso_U_22
 _atom_site_aniso_U_33
 _atom_site_aniso_U_23
 _atom_site_aniso_U_13
 _atom_site_aniso_U_12
C46 0.0494(18) 0.0504(17) 0.0509(17) 0.0010(12) 0.0002(12) -0.0036(12)
C47 0.0494(18) 0.0504(17) 0.0509(17) 0.0010(12) 0.0002(12) -0.0036(12)
C46A 0.0494(18) 0.0504(17) 0.0509(17) 0.0010(12) 0.0002(12) -0.0036(12)
C47A 0.0494(18) 0.0504(17) 0.0509(17) 0.0010(12) 0.0002(12) -0.0036(12)
Eu01 0.02448(10) 0.02425(9) 0.01854(9) -0.00177(8) 0.00160(8) -0.00196(8)
O10 0.0325(18) 0.0361(18) 0.0267(16) -0.0030(14) -0.0003(14) -0.0071(15)
F1 0.040(2) 0.0374(16) 0.108(3) -0.0128(16) 0.0033(17) -0.0085(13)
O7 0.0328(17) 0.0274(16) 0.0251(15) -0.0017(13) 0.0026(13) -0.0064(14)
O4 0.0303(16) 0.0301(16) 0.0277(15) -0.0053(12) 0.0069(12) -0.0003(12)
O3 0.0365(18) 0.0279(15) 0.0267(15) -0.0034(11) 0.0050(12) -0.0020(12)
F7 0.088(3) 0.057(2) 0.0491(19) -0.0207(15) 0.0091(17) -0.0057(18)
F4 0.065(2) 0.109(3) 0.086(2) 0.064(2) -0.020(2) -0.002(2)
O9 0.0394(19) 0.0361(17) 0.0236(15) -0.0018(13) -0.0014(13) -0.0083(15)
O5 0.0355(16) 0.0495(17) 0.0391(16) -0.0051(14) 0.0139(14) -0.0073(19)
F9 0.068(2) 0.094(2) 0.0279(14) 0.0029(17) -0.0125(16) -0.0042(17)
O6 0.0349(18) 0.0326(16) 0.0288(15) 0.0054(12) -0.0041(13) -0.0022(14)
O1 0.059(2) 0.057(2) 0.0215(16) 0.0086(15) -0.0028(15) -0.0014(18)
O2 0.049(2) 0.049(2) 0.072(3) -0.020(2) 0.000(2) 0.0188(19)
F5 0.121(3) 0.086(3) 0.076(2) 0.057(2) -0.047(2) -0.061(3)
F8 0.091(3) 0.122(3) 0.0428(18) -0.030(2) 0.0031(17) -0.064(3)
F2 0.109(3) 0.0482(19) 0.067(2) -0.0331(17) 0.041(2) -0.026(2)
F3 0.099(3) 0.0376(17) 0.084(3) 0.0275(17) -0.035(2) -0.0079(16)
O11 0.041(2) 0.059(2) 0.059(2) 0.0079(19) 0.0212(18) -0.0100(17)
O8 0.050(2) 0.085(3) 0.069(2) 0.038(2) -0.027(2) -0.041(2)
N2 0.0241(17) 0.038(2) 0.0266(17) -0.0075(14) 0.0015(15) -0.0086(16)
C28 0.022(2) 0.033(2) 0.024(2) 0.0018(17) -0.0001(17) 0.0055(17)
N1 0.038(2) 0.0284(19) 0.0210(18) -0.0013(14) -0.0026(15) -0.0038(16)
C26 0.030(2) 0.029(2) 0.023(2) -0.0043(17) 0.0024(18) 0.0067(19)
C52 0.031(3) 0.034(3) 0.035(3) 0.002(2) -0.003(2) -0.008(2)
N3 0.0254(19) 0.035(2) 0.034(2) -0.0046(17) 0.0005(16) 0.0031(15)
C25 0.032(2) 0.028(2) 0.0177(19) -0.0001(16) -0.0031(17) 0.0028(18)
C40 0.031(2) 0.023(2) 0.033(2) -0.0010(18) 0.002(2) -0.0022(19)
C24 0.038(3) 0.031(2) 0.026(2) -0.0043(18) 0.0025(19) 0.002(2)
C36 0.045(3) 0.051(3) 0.040(3) 0.013(2) -0.004(2) -0.009(2)
F6 0.160(4) 0.103(3) 0.0324(19) 0.012(2) 0.015(2) 0.017(3)
C42 0.039(3) 0.038(3) 0.041(3) 0.013(2) 0.002(2) -0.008(2)
C29 0.033(2) 0.033(3) 0.030(2) -0.0037(19) 0.0054(17) 0.0013(19)
C41 0.029(2) 0.027(2) 0.034(2) 0.0004(18) 0.0009(19) -0.0047(18)
C17 0.035(3) 0.041(3) 0.054(3) 0.007(2) -0.001(2) 0.009(2)
C30 0.038(3) 0.030(2) 0.036(2) 0.0013(19) 0.005(2) 0.004(2)
C27 0.028(2) 0.036(2) 0.016(2) -0.0002(17) -0.0024(17) 0.0036(19)
C1 0.042(3) 0.060(3) 0.052(3) 0.004(3) -0.007(3) 0.003(2)
C57 0.034(3) 0.036(3) 0.048(3) 0.007(2) 0.008(2) -0.003(2)
C50 0.038(3) 0.042(3) 0.031(2) -0.006(2) -0.002(2) -0.017(2)
C10 0.032(2) 0.045(3) 0.0218(18) -0.0069(16) 0.0034(17) -0.0140(19)
C4 0.042(3) 0.030(2) 0.049(3) -0.003(2) -0.016(2) 0.001(2)
C31 0.040(3) 0.039(3) 0.035(2) 0.002(2) 0.011(2) 0.0094(19)
C45 0.034(3) 0.040(3) 0.061(3) 0.020(3) -0.013(2) -0.015(2)
C32 0.035(3) 0.037(3) 0.032(2) -0.0023(19) 0.0017(19) -0.0024(19)
C56 0.038(3) 0.052(3) 0.034(3) -0.001(2) 0.006(2) -0.003(2)
C39 0.030(2) 0.0197(19) 0.031(2) -0.0030(18) 0.0027(19) -0.0008(17)
C11 0.043(3) 0.078(3) 0.026(2) -0.010(2) 0.006(2) -0.008(3)
C7 0.052(3) 0.025(2) 0.028(2) 0.0033(18) -0.008(2) 0.000(2)
C9 0.038(3) 0.038(3) 0.020(2) 0.0034(18) -0.0037(18) -0.014(2)
C33 0.0264(19) 0.041(2) 0.0282(19) 0.004(2) 0.0002(18) -0.0010(19)
C2 0.042(3) 0.047(3) 0.059(3) 0.004(3) -0.020(3) -0.006(2)
C38 0.041(3) 0.026(2) 0.031(2) 0.0042(19) 0.003(2) -0.009(2)
C43 0.043(3) 0.030(2) 0.038(3) 0.0062(19) -0.003(2) -0.005(2)
C34 0.040(2) 0.054(3) 0.044(3) 0.000(2) 0.018(2) -0.001(3)
C6 0.042(3) 0.031(3) 0.026(2) 0.001(2) -0.014(2) 0.005(2)
C18 0.030(3) 0.053(3) 0.039(3) 0.005(2) -0.004(2) 0.008(2)
C44 0.034(3) 0.052(3) 0.054(3) 0.024(3) -0.001(2) -0.016(2)
C48 0.051(3) 0.060(3) 0.034(3) -0.007(2) -0.003(2) -0.022(3)
C14 0.026(2) 0.048(3) 0.037(3) -0.018(2) 0.0024(19) -0.001(2)
C19 0.040(3) 0.074(4) 0.043(3) -0.001(3) -0.001(2) -0.004(3)
C16 0.049(3) 0.051(3) 0.084(4) -0.003(3) -0.014(3) 0.016(2)
C53 0.047(3) 0.060(3) 0.035(3) 0.004(2) -0.005(2) -0.016(3)
C54 0.030(3) 0.045(3) 0.040(3) -0.005(2) 0.002(2) -0.009(2)
C5 0.053(3) 0.031(3) 0.049(3) -0.001(2) -0.011(3) 0.003(2)
C15 0.026(2) 0.038(3) 0.052(3) -0.009(2) 0.003(2) 0.003(2)
C55 0.036(3) 0.056(3) 0.056(3) 0.008(3) -0.004(2) -0.017(2)
C22 0.066(4) 0.106(6) 0.043(3) -0.004(4) -0.020(3) -0.001(4)
C51 0.033(3) 0.027(2) 0.032(2) -0.0018(18) -0.0006(19) -0.0041(19)
C49 0.037(3) 0.038(3) 0.027(2) -0.0024(19) -0.0051(19) -0.002(2)
C3 0.055(3) 0.051(3) 0.053(3) -0.007(3) -0.005(3) 0.010(3)
C37 0.038(3) 0.027(2) 0.028(2) 0.0034(18) 0.0040(19) 0.004(2)
C35 0.076(4) 0.053(3) 0.038(3) 0.004(2) 0.015(2) 0.000(3)
C20 0.050(3) 0.080(4) 0.039(3) 0.012(3) -0.004(3) 0.003(3)
C21 0.040(3) 0.097(5) 0.057(3) 0.007(4) -0.002(2) -0.011(4)
C23 0.048(3) 0.105(6) 0.067(4) 0.002(4) -0.021(3) -0.016(3)
C58 0.053(4) 0.100(5) 0.093(5) 0.005(4) 0.027(4) -0.025(4)
C12 0.049(3) 0.106(5) 0.033(3) -0.031(3) 0.010(3) -0.001(3)
C8 0.073(4) 0.044(3) 0.037(3) 0.009(2) -0.010(3) 0.004(3)
C13 0.042(3) 0.081(4) 0.049(3) -0.031(3) 0.011(3) 0.007(3)
C59 0.066(5) 0.105(6) 0.182(10) 0.030(6) 0.057(6) -0.009(4)
 
_geom_special_details
;
 All esds (except the esd in the dihedral angle between two l.s. planes)
 are estimated using the full covariance matrix.  The cell esds are taken
 into account individually in the estimation of esds in distances, angles
 and torsion angles; correlations between esds in cell parameters are only
 used when they are defined by crystal symmetry.  An approximate (isotropic)
 treatment of cell esds is used for estimating esds involving l.s. planes.
;
 
loop_
 _geom_bond_atom_site_label_1
 _geom_bond_atom_site_label_2
 _geom_bond_distance
 _geom_bond_site_symmetry_2
 _geom_bond_publ_flag
C46 O8 1.445(10) . ?
C46 C47 1.494(14) . ?
C46 H46A 0.9700 . ?
C46 H46B 0.9700 . ?
C47 H47A 0.9600 . ?
C47 H47B 0.9600 . ?
C47 H47C 0.9600 . ?
C46A C47A 1.495(12) . ?
C46A O8 1.544(10) . ?
C46A H46C 0.9700 . ?
C46A H46D 0.9700 . ?
C47A H47D 0.9600 . ?
C47A H47E 0.9600 . ?
C47A H47F 0.9600 . ?
Eu01 O4 2.361(3) . ?
Eu01 O10 2.367(3) . ?
Eu01 O9 2.383(3) . ?
Eu01 O7 2.410(3) . ?
Eu01 O3 2.416(3) . ?
Eu01 O6 2.439(3) . ?
Eu01 N3 2.642(4) . ?
Eu01 N1 2.656(4) . ?
Eu01 N2 2.702(3) . ?
O10 C51 1.252(5) . ?
F1 C24 1.323(6) . ?
O7 C39 1.259(5) . ?
O4 C27 1.256(5) . ?
O3 C25 1.258(5) . ?
F7 C48 1.341(6) . ?
F4 C36 1.308(6) . ?
O9 C49 1.265(5) . ?
O5 C33 1.364(5) . ?
O5 C34 1.439(5) . ?
F9 C48 1.333(6) . ?
O6 C37 1.254(5) . ?
O1 C9 1.344(5) . ?
O1 C8 1.450(6) . ?
O2 C15 1.357(6) . ?
O2 C16 1.449(7) . ?
F5 C36 1.308(6) . ?
F8 C48 1.330(6) . ?
F2 C24 1.322(5) . ?
F3 C24 1.314(5) . ?
O11 C57 1.346(6) . ?
O11 C58 1.444(7) . ?
O8 C45 1.354(6) . ?
N2 C10 1.336(5) . ?
N2 C14 1.332(6) . ?
C28 C29 1.389(6) . ?
C28 C30 1.389(6) . ?
C28 C27 1.493(6) . ?
N1 C9 1.268(5) . ?
N1 C7 1.481(6) . ?
C26 C25 1.379(6) . ?
C26 C27 1.410(6) . ?
C26 H26 0.9300 . ?
C52 C53 1.391(7) . ?
C52 C54 1.400(6) . ?
C52 C51 1.494(6) . ?
N3 C15 1.253(6) . ?
N3 C17 1.500(6) . ?
C25 C24 1.523(6) . ?
C40 C41 1.397(6) . ?
C40 C42 1.394(6) . ?
C40 C39 1.480(6) . ?
C36 F6 1.328(6) . ?
C36 C37 1.530(6) . ?
C42 C44 1.375(7) . ?
C42 H42 0.9300 . ?
C29 C32 1.375(6) . ?
C29 H29 0.9300 . ?
C41 C43 1.365(6) . ?
C41 H41 0.9300 . ?
C17 C18 1.502(7) . ?
C17 C16 1.543(7) . ?
C17 H17 0.9800 . ?
C30 C31 1.383(6) . ?
C30 H30 0.9300 . ?
C1 C2 1.366(7) . ?
C1 C3 1.360(7) . ?
C1 H1 0.9300 . ?
C57 C56 1.383(7) . ?
C57 C55 1.393(7) . ?
C50 C49 1.383(7) . ?
C50 C51 1.414(6) . ?
C50 H50 0.9300 . ?
C10 C11 1.387(6) . ?
C10 C9 1.471(6) . ?
C4 C6 1.389(7) . ?
C4 C2 1.381(7) . ?
C4 H4 0.9300 . ?
C31 C33 1.382(6) . ?
C31 H31 0.9300 . ?
C45 C43 1.394(7) . ?
C45 C44 1.388(7) . ?
C32 C33 1.384(6) . ?
C32 H32 0.9300 . ?
C56 C54 1.365(6) . ?
C56 H56 0.9300 . ?
C39 C38 1.422(6) . ?
C11 C12 1.392(8) . ?
C11 H11 0.9300 . ?
C7 C6 1.517(7) . ?
C7 C8 1.550(6) . ?
C7 H7 0.9800 . ?
C2 H2 0.9300 . ?
C38 C37 1.377(6) . ?
C38 H38 0.9300 . ?
C43 H43 0.9300 . ?
C34 C35 1.508(7) . ?
C34 H34A 0.9700 . ?
C34 H34B 0.9700 . ?
C6 C5 1.369(7) . ?
C18 C19 1.376(7) . ?
C18 C20 1.381(7) . ?
C44 H44 0.9300 . ?
C48 C49 1.531(6) . ?
C14 C13 1.390(6) . ?
C14 C15 1.470(7) . ?
C19 C21 1.377(8) . ?
C19 H19 0.9300 . ?
C16 H16A 0.9700 . ?
C16 H16B 0.9700 . ?
C53 C55 1.375(7) . ?
C53 H53 0.9300 . ?
C54 H54 0.9300 . ?
C5 C3 1.385(8) . ?
C5 H5 0.9300 . ?
C55 H55 0.9300 . ?
C22 C23 1.367(9) . ?
C22 C20 1.386(8) . ?
C22 H22 0.9300 . ?
C3 H3 0.9300 . ?
C35 H35A 0.9600 . ?
C35 H35B 0.9600 . ?
C35 H35C 0.9600 . ?
C20 H20 0.9300 . ?
C21 C23 1.377(8) . ?
C21 H21 0.9300 . ?
C23 H23 0.9300 . ?
C58 C59 1.449(10) . ?
C58 H58A 0.9700 . ?
C58 H58B 0.9700 . ?
C12 C13 1.370(8) . ?
C12 H12 0.9300 . ?
C8 H8A 0.9700 . ?
C8 H8B 0.9700 . ?
C13 H13 0.9300 . ?
C59 H59A 0.9600 . ?
C59 H59B 0.9600 . ?
C59 H59C 0.9600 . ?
 
loop_
 _geom_angle_atom_site_label_1
 _geom_angle_atom_site_label_2
 _geom_angle_atom_site_label_3
 _geom_angle
 _geom_angle_site_symmetry_1
 _geom_angle_site_symmetry_3
 _geom_angle_publ_flag
O8 C46 C47 99.6(9) . . ?
O8 C46 H46A 111.8 . . ?
C47 C46 H46A 111.8 . . ?
O8 C46 H46B 111.8 . . ?
C47 C46 H46B 111.8 . . ?
H46A C46 H46B 109.6 . . ?
C46 C47 H47A 109.5 . . ?
C46 C47 H47B 109.5 . . ?
H47A C47 H47B 109.5 . . ?
C46 C47 H47C 109.5 . . ?
H47A C47 H47C 109.5 . . ?
H47B C47 H47C 109.5 . . ?
C47A C46A O8 104.5(7) . . ?
C47A C46A H46C 110.8 . . ?
O8 C46A H46C 110.8 . . ?
C47A C46A H46D 110.8 . . ?
O8 C46A H46D 110.8 . . ?
H46C C46A H46D 108.9 . . ?
C46A C47A H47D 109.5 . . ?
C46A C47A H47E 109.5 . . ?
H47D C47A H47E 109.5 . . ?
C46A C47A H47F 109.5 . . ?
H47D C47A H47F 109.5 . . ?
H47E C47A H47F 109.5 . . ?
O4 Eu01 O10 144.35(10) . . ?
O4 Eu01 O9 92.25(11) . . ?
O10 Eu01 O9 73.20(10) . . ?
O4 Eu01 O7 74.90(10) . . ?
O10 Eu01 O7 134.71(11) . . ?
O9 Eu01 O7 143.40(10) . . ?
O4 Eu01 O3 69.83(9) . . ?
O10 Eu01 O3 74.71(10) . . ?
O9 Eu01 O3 71.98(10) . . ?
O7 Eu01 O3 130.66(10) . . ?
O4 Eu01 O6 72.02(10) . . ?
O10 Eu01 O6 129.33(10) . . ?
O9 Eu01 O6 71.65(10) . . ?
O7 Eu01 O6 71.79(10) . . ?
O3 Eu01 O6 125.09(9) . . ?
O4 Eu01 N3 139.13(11) . . ?
O10 Eu01 N3 73.04(11) . . ?
O9 Eu01 N3 84.40(11) . . ?
O7 Eu01 N3 83.84(11) . . ?
O3 Eu01 N3 144.33(11) . . ?
O6 Eu01 N3 68.29(11) . . ?
O4 Eu01 N1 85.57(11) . . ?
O10 Eu01 N1 85.42(11) . . ?
O9 Eu01 N1 139.62(11) . . ?
O7 Eu01 N1 74.53(11) . . ?
O3 Eu01 N1 69.47(10) . . ?
O6 Eu01 N1 143.29(10) . . ?
N3 Eu01 N1 122.04(11) . . ?
O4 Eu01 N2 134.85(10) . . ?
O10 Eu01 N2 66.97(10) . . ?
O9 Eu01 N2 132.90(11) . . ?
O7 Eu01 N2 67.79(10) . . ?
O3 Eu01 N2 118.12(9) . . ?
O6 Eu01 N2 116.79(10) . . ?
N3 Eu01 N2 61.03(11) . . ?
N1 Eu01 N2 61.01(11) . . ?
C51 O10 Eu01 137.4(3) . . ?
C39 O7 Eu01 135.2(3) . . ?
C27 O4 Eu01 140.2(3) . . ?
C25 O3 Eu01 132.0(3) . . ?
C49 O9 Eu01 130.8(3) . . ?
C33 O5 C34 118.5(3) . . ?
C37 O6 Eu01 131.4(3) . . ?
C9 O1 C8 104.9(3) . . ?
C15 O2 C16 104.5(4) . . ?
C57 O11 C58 118.8(5) . . ?
C45 O8 C46 124.3(6) . . ?
C45 O8 C46A 112.3(5) . . ?
C10 N2 C14 118.0(4) . . ?
C10 N2 Eu01 121.1(3) . . ?
C14 N2 Eu01 120.8(3) . . ?
C29 C28 C30 117.6(4) . . ?
C29 C28 C27 118.4(4) . . ?
C30 C28 C27 124.0(4) . . ?
C9 N1 C7 106.6(4) . . ?
C9 N1 Eu01 119.8(3) . . ?
C7 N1 Eu01 133.0(3) . . ?
C25 C26 C27 122.4(4) . . ?
C25 C26 H26 118.8 . . ?
C27 C26 H26 118.8 . . ?
C53 C52 C54 117.4(4) . . ?
C53 C52 C51 123.7(4) . . ?
C54 C52 C51 118.9(4) . . ?
C15 N3 C17 107.2(4) . . ?
C15 N3 Eu01 119.9(3) . . ?
C17 N3 Eu01 132.8(3) . . ?
O3 C25 C26 128.7(4) . . ?
O3 C25 C24 113.3(4) . . ?
C26 C25 C24 117.9(4) . . ?
C41 C40 C42 117.8(4) . . ?
C41 C40 C39 119.9(4) . . ?
C42 C40 C39 122.3(4) . . ?
F1 C24 F2 106.0(4) . . ?
F1 C24 F3 106.0(4) . . ?
F2 C24 F3 107.0(4) . . ?
F1 C24 C25 111.5(4) . . ?
F2 C24 C25 114.1(4) . . ?
F3 C24 C25 111.7(4) . . ?
F4 C36 F5 106.8(5) . . ?
F4 C36 F6 102.8(5) . . ?
F5 C36 F6 107.0(5) . . ?
F4 C36 C37 112.2(4) . . ?
F5 C36 C37 115.1(4) . . ?
F6 C36 C37 112.0(4) . . ?
C44 C42 C40 121.6(4) . . ?
C44 C42 H42 119.2 . . ?
C40 C42 H42 119.2 . . ?
C32 C29 C28 121.4(4) . . ?
C32 C29 H29 119.3 . . ?
C28 C29 H29 119.3 . . ?
C43 C41 C40 121.1(4) . . ?
C43 C41 H41 119.4 . . ?
C40 C41 H41 119.4 . . ?
C18 C17 N3 110.3(4) . . ?
C18 C17 C16 113.8(4) . . ?
N3 C17 C16 101.4(4) . . ?
C18 C17 H17 110.4 . . ?
N3 C17 H17 110.4 . . ?
C16 C17 H17 110.4 . . ?
C31 C30 C28 121.3(4) . . ?
C31 C30 H30 119.3 . . ?
C28 C30 H30 119.3 . . ?
O4 C27 C26 122.0(4) . . ?
O4 C27 C28 116.5(4) . . ?
C26 C27 C28 121.5(4) . . ?
C2 C1 C3 119.4(5) . . ?
C2 C1 H1 120.3 . . ?
C3 C1 H1 120.3 . . ?
O11 C57 C56 117.0(4) . . ?
O11 C57 C55 124.6(4) . . ?
C56 C57 C55 118.5(4) . . ?
C49 C50 C51 123.0(4) . . ?
C49 C50 H50 118.5 . . ?
C51 C50 H50 118.5 . . ?
N2 C10 C11 123.1(4) . . ?
N2 C10 C9 113.7(3) . . ?
C11 C10 C9 123.2(4) . . ?
C6 C4 C2 120.0(5) . . ?
C6 C4 H4 120.0 . . ?
C2 C4 H4 120.0 . . ?
C33 C31 C30 120.0(4) . . ?
C33 C31 H31 120.0 . . ?
C30 C31 H31 120.0 . . ?
O8 C45 C43 115.9(5) . . ?
O8 C45 C44 124.7(5) . . ?
C43 C45 C44 119.3(5) . . ?
C33 C32 C29 120.2(4) . . ?
C33 C32 H32 119.9 . . ?
C29 C32 H32 119.9 . . ?
C57 C56 C54 121.4(5) . . ?
C57 C56 H56 119.3 . . ?
C54 C56 H56 119.3 . . ?
O7 C39 C38 123.2(4) . . ?
O7 C39 C40 117.9(4) . . ?
C38 C39 C40 118.9(4) . . ?
C10 C11 C12 117.8(5) . . ?
C10 C11 H11 121.1 . . ?
C12 C11 H11 121.1 . . ?
N1 C7 C6 114.0(4) . . ?
N1 C7 C8 102.9(4) . . ?
C6 C7 C8 111.9(4) . . ?
N1 C7 H7 109.3 . . ?
C6 C7 H7 109.3 . . ?
C8 C7 H7 109.3 . . ?
N1 C9 O1 119.8(4) . . ?
N1 C9 C10 123.9(4) . . ?
O1 C9 C10 116.3(4) . . ?
O5 C33 C32 115.9(4) . . ?
O5 C33 C31 124.8(4) . . ?
C32 C33 C31 119.2(4) . . ?
C1 C2 C4 120.6(5) . . ?
C1 C2 H2 119.7 . . ?
C4 C2 H2 119.7 . . ?
C37 C38 C39 123.3(4) . . ?
C37 C38 H38 118.4 . . ?
C39 C38 H38 118.4 . . ?
C41 C43 C45 120.4(4) . . ?
C41 C43 H43 119.8 . . ?
C45 C43 H43 119.8 . . ?
O5 C34 C35 111.5(4) . . ?
O5 C34 H34A 109.3 . . ?
C35 C34 H34A 109.3 . . ?
O5 C34 H34B 109.3 . . ?
C35 C34 H34B 109.3 . . ?
H34A C34 H34B 108.0 . . ?
C4 C6 C5 119.0(5) . . ?
C4 C6 C7 120.9(4) . . ?
C5 C6 C7 120.2(4) . . ?
C19 C18 C20 118.1(5) . . ?
C19 C18 C17 121.5(5) . . ?
C20 C18 C17 120.4(5) . . ?
C42 C44 C45 119.7(5) . . ?
C42 C44 H44 120.2 . . ?
C45 C44 H44 120.2 . . ?
F9 C48 F8 106.7(4) . . ?
F9 C48 F7 105.9(4) . . ?
F8 C48 F7 106.6(5) . . ?
F9 C48 C49 112.4(4) . . ?
F8 C48 C49 114.1(4) . . ?
F7 C48 C49 110.6(4) . . ?
N2 C14 C13 123.0(5) . . ?
N2 C14 C15 113.5(4) . . ?
C13 C14 C15 123.5(5) . . ?
C21 C19 C18 121.0(5) . . ?
C21 C19 H19 119.5 . . ?
C18 C19 H19 119.5 . . ?
O2 C16 C17 104.6(4) . . ?
O2 C16 H16A 110.8 . . ?
C17 C16 H16A 110.8 . . ?
O2 C16 H16B 110.8 . . ?
C17 C16 H16B 110.8 . . ?
H16A C16 H16B 108.9 . . ?
C52 C53 C55 121.7(5) . . ?
C52 C53 H53 119.2 . . ?
C55 C53 H53 119.2 . . ?
C56 C54 C52 121.0(4) . . ?
C56 C54 H54 119.5 . . ?
C52 C54 H54 119.5 . . ?
C6 C5 C3 120.2(5) . . ?
C6 C5 H5 119.9 . . ?
C3 C5 H5 119.9 . . ?
N3 C15 O2 119.0(5) . . ?
N3 C15 C14 124.0(4) . . ?
O2 C15 C14 116.9(4) . . ?
C53 C55 C57 120.2(5) . . ?
C53 C55 H55 119.9 . . ?
C57 C55 H55 119.9 . . ?
C23 C22 C20 120.2(5) . . ?
C23 C22 H22 119.9 . . ?
C20 C22 H22 119.9 . . ?
O10 C51 C50 123.7(4) . . ?
O10 C51 C52 116.3(4) . . ?
C50 C51 C52 120.0(4) . . ?
O9 C49 C50 129.8(4) . . ?
O9 C49 C48 112.8(4) . . ?
C50 C49 C48 117.4(4) . . ?
C1 C3 C5 120.9(5) . . ?
C1 C3 H3 119.6 . . ?
C5 C3 H3 119.6 . . ?
O6 C37 C38 130.4(4) . . ?
O6 C37 C36 112.6(4) . . ?
C38 C37 C36 117.0(4) . . ?
C34 C35 H35A 109.5 . . ?
C34 C35 H35B 109.5 . . ?
H35A C35 H35B 109.5 . . ?
C34 C35 H35C 109.5 . . ?
H35A C35 H35C 109.5 . . ?
H35B C35 H35C 109.5 . . ?
C18 C20 C22 120.9(5) . . ?
C18 C20 H20 119.5 . . ?
C22 C20 H20 119.5 . . ?
C19 C21 C23 120.4(5) . . ?
C19 C21 H21 119.8 . . ?
C23 C21 H21 119.8 . . ?
C22 C23 C21 119.3(6) . . ?
C22 C23 H23 120.4 . . ?
C21 C23 H23 120.4 . . ?
O11 C58 C59 109.4(6) . . ?
O11 C58 H58A 109.8 . . ?
C59 C58 H58A 109.8 . . ?
O11 C58 H58B 109.8 . . ?
C59 C58 H58B 109.8 . . ?
H58A C58 H58B 108.2 . . ?
C13 C12 C11 119.6(4) . . ?
C13 C12 H12 120.2 . . ?
C11 C12 H12 120.2 . . ?
O1 C8 C7 104.6(4) . . ?
O1 C8 H8A 110.8 . . ?
C7 C8 H8A 110.8 . . ?
O1 C8 H8B 110.8 . . ?
C7 C8 H8B 110.8 . . ?
H8A C8 H8B 108.9 . . ?
C12 C13 C14 118.4(5) . . ?
C12 C13 H13 120.8 . . ?
C14 C13 H13 120.8 . . ?
C58 C59 H59A 109.5 . . ?
C58 C59 H59B 109.5 . . ?
H59A C59 H59B 109.5 . . ?
C58 C59 H59C 109.5 . . ?
H59A C59 H59C 109.5 . . ?
H59B C59 H59C 109.5 . . ?
 
_refine_diff_density_max    0.675
_refine_diff_density_min   -0.327
_refine_diff_density_rms    0.046

_shelx_res_file
;
TITL PhEuOEt_0m_a.res in P2(1)2(1)2(1)
    PhEuOEt_0m_a.res
    created by SHELXL-2016/6 at 17:24:45 on 25-Jun-2020
CELL  0.71073  14.8445  18.8821  20.0144   90.000   90.000   90.000
ZERR    4.000   0.0076   0.0096   0.0100    0.000    0.000    0.000
LATT -1
SYMM 1/2-X, -Y, 1/2+Z
SYMM -X, 1/2+Y, 1/2-Z
SYMM 1/2+X, 1/2-Y, -Z
SFAC C  H  Eu F  N  O
UNIT 236  196  4  36  12  44
L.S. 50
ACTA
BOND $H
FMAP 2
PLAN 20
EADP C46 C46A C47 C47A
SADI O8 C46 O8 C46A C46 C47 C46A C47A
ISOR 0.001 C46 C47
TEMP 23.000
WGHT    0.039200    3.320300
FVAR       0.18027   0.47263
PART 1
C46   1   -0.284730    0.239671    0.249879    21.00000    0.04942    0.05045 =
         0.05086    0.00097    0.00022   -0.00356
AFIX  23
H46A  2   -0.263242    0.209476    0.285703    21.00000   -1.20000
H46B  2   -0.298175    0.211050    0.210888    21.00000   -1.20000
AFIX   0
C47   1   -0.363866    0.283145    0.271020    21.00000    0.04942    0.05045 =
         0.05086    0.00097    0.00022   -0.00356
AFIX 137
H47A  2   -0.345711    0.315670    0.305339    21.00000   -1.50000
H47B  2   -0.410232    0.252580    0.287948    21.00000   -1.50000
H47C  2   -0.386496    0.309114    0.233354    21.00000   -1.50000
AFIX   0
PART 2
C46A  1   -0.306983    0.276429    0.274857   -21.00000    0.04942    0.05045 =
         0.05086    0.00097    0.00022   -0.00356
AFIX  23
H46C  2   -0.297258    0.234065    0.301305   -21.00000   -1.20000
H46D  2   -0.324080    0.314885    0.304384   -21.00000   -1.20000
AFIX   0
C47A  1   -0.377719    0.264142    0.222934   -21.00000    0.04942    0.05045 =
         0.05086    0.00097    0.00022   -0.00356
AFIX 137
H47D  2   -0.395394    0.308645    0.203799   -21.00000   -1.50000
H47E  2   -0.429118    0.241918    0.243126   -21.00000   -1.50000
H47F  2   -0.354053    0.233977    0.188544   -21.00000   -1.50000
AFIX   0
PART 0
EU01  3    0.232922    0.515749    0.396221    11.00000    0.02448    0.02425 =
         0.01854   -0.00177    0.00160   -0.00196
O10   6    0.364455    0.568835    0.351990    11.00000    0.03255    0.03607 =
         0.02668   -0.00299   -0.00033   -0.00712
F1    4    0.286185    0.758922    0.459054    11.00000    0.04014    0.03739 =
         0.10763   -0.01278    0.00331   -0.00852
O7    6    0.129556    0.426126    0.357859    11.00000    0.03279    0.02744 =
         0.02511   -0.00172    0.00256   -0.00640
O4    6    0.097609    0.537749    0.454608    11.00000    0.03027    0.03011 =
         0.02770   -0.00526    0.00693   -0.00034
O3    6    0.212360    0.641593    0.411905    11.00000    0.03654    0.02794 =
         0.02668   -0.00337    0.00496   -0.00199
F7    4    0.336286    0.656994    0.585806    11.00000    0.08810    0.05716 =
         0.04905   -0.02072    0.00910   -0.00567
F4    4    0.262063    0.323635    0.568989    11.00000    0.06525    0.10853 =
         0.08610    0.06383   -0.01980   -0.00211
O9    6    0.322559    0.551487    0.489049    11.00000    0.03942    0.03613 =
         0.02361   -0.00180   -0.00135   -0.00826
O5    6   -0.234611    0.486063    0.640096    11.00000    0.03546    0.04946 =
         0.03911   -0.00510    0.01386   -0.00734
F9    4    0.419088    0.567237    0.606744    11.00000    0.06769    0.09361 =
         0.02788    0.00291   -0.01246   -0.00416
O6    6    0.218438    0.426520    0.483702    11.00000    0.03488    0.03257 =
         0.02882    0.00541   -0.00410   -0.00216
O1    6    0.135970    0.587468    0.180034    11.00000    0.05890    0.05664 =
         0.02147    0.00863   -0.00276   -0.00135
O2    6    0.422355    0.329492    0.322467    11.00000    0.04935    0.04907 =
         0.07204   -0.02019   -0.00032    0.01881
F5    4    0.134107    0.276711    0.561853    11.00000    0.12131    0.08595 =
         0.07581    0.05665   -0.04745   -0.06138
F8    4    0.478527    0.661951    0.568438    11.00000    0.09051    0.12171 =
         0.04276   -0.03032    0.00309   -0.06444
F2    4    0.170185    0.785226    0.514872    11.00000    0.10898    0.04824 =
         0.06659   -0.03309    0.04102   -0.02649
F3    4    0.168477    0.791804    0.409172    11.00000    0.09858    0.03765 =
         0.08373    0.02746   -0.03477   -0.00789
O11   6    0.681051    0.676966    0.173320    11.00000    0.04066    0.05899 =
         0.05935    0.00792    0.02123   -0.00997
O8    6   -0.221629    0.295654    0.234719    11.00000    0.05043    0.08528 =
         0.06858    0.03839   -0.02663   -0.04110
N2    5    0.274335    0.468691    0.272495    11.00000    0.02408    0.03834 =
         0.02656   -0.00751    0.00150   -0.00855
C28   1   -0.020034    0.563671    0.528503    11.00000    0.02221    0.03289 =
         0.02415    0.00181   -0.00008    0.00549
N1    5    0.149438    0.572144    0.291583    11.00000    0.03778    0.02842 =
         0.02104   -0.00131   -0.00261   -0.00376
C26   1    0.094655    0.654922    0.491524    11.00000    0.02970    0.02916 =
         0.02334   -0.00426    0.00244    0.00670
AFIX  43
H26   2    0.067191    0.687447    0.519854    11.00000   -1.20000
AFIX   0
C52   1    0.501026    0.622325    0.323281    11.00000    0.03104    0.03373 =
         0.03536    0.00197   -0.00301   -0.00810
N3    5    0.354154    0.414222    0.383146    11.00000    0.02544    0.03509 =
         0.03430   -0.00464    0.00050    0.00310
C25   1    0.167265    0.676557    0.453670    11.00000    0.03154    0.02759 =
         0.01775   -0.00013   -0.00306    0.00275
C40   1   -0.001328    0.357009    0.347984    11.00000    0.03081    0.02331 =
         0.03255   -0.00097    0.00183   -0.00222
C24   1    0.197326    0.753427    0.459575    11.00000    0.03848    0.03095 =
         0.02611   -0.00434    0.00253    0.00219
C36   1    0.177104    0.336979    0.557089    11.00000    0.04483    0.05132 =
         0.03983    0.01324   -0.00378   -0.00877
F6    4    0.153123    0.375863    0.609426    11.00000    0.16047    0.10261 =
         0.03238    0.01221    0.01547    0.01724
C42   1   -0.079178    0.333064    0.379706    11.00000    0.03899    0.03837 =
         0.04058    0.01271    0.00220   -0.00850
AFIX  43
H42   2   -0.080526    0.330790    0.426112    11.00000   -1.20000
AFIX   0
C29   1   -0.047576    0.493444    0.525643    11.00000    0.03253    0.03258 =
         0.03030   -0.00372    0.00541    0.00129
AFIX  43
H29   2   -0.016898    0.462038    0.498011    11.00000   -1.20000
AFIX   0
C41   1   -0.001558    0.359879    0.278233    11.00000    0.02894    0.02655 =
         0.03430    0.00035    0.00090   -0.00469
AFIX  43
H41   2    0.049211    0.376376    0.255894    11.00000   -1.20000
AFIX   0
C17   1    0.410032    0.373982    0.432694    11.00000    0.03534    0.04128 =
         0.05446    0.00694   -0.00064    0.00856
AFIX  13
H17   2    0.373106    0.359547    0.470930    11.00000   -1.20000
AFIX   0
C30   1   -0.069925    0.609675    0.568040    11.00000    0.03781    0.02980 =
         0.03576    0.00126    0.00527    0.00358
AFIX  43
H30   2   -0.054591    0.657414    0.569209    11.00000   -1.20000
AFIX   0
C27   1    0.060559    0.585280    0.488823    11.00000    0.02772    0.03559 =
         0.01559   -0.00025   -0.00239    0.00361
C1    1   -0.163791    0.600152    0.391070    11.00000    0.04176    0.05973 =
         0.05245    0.00395   -0.00712    0.00307
AFIX  43
H1    2   -0.217683    0.593887    0.414015    11.00000   -1.20000
AFIX   0
C57   1    0.624995    0.661109    0.224020    11.00000    0.03435    0.03584 =
         0.04809    0.00673    0.00784   -0.00256
C50   1    0.445286    0.617433    0.442054    11.00000    0.03808    0.04250 =
         0.03054   -0.00650   -0.00191   -0.01720
AFIX  43
H50   2    0.493807    0.646044    0.453693    11.00000   -1.20000
AFIX   0
C10   1    0.239480    0.499176    0.218093    11.00000    0.03209    0.04492 =
         0.02178   -0.00686    0.00342   -0.01401
C4    1   -0.040113    0.552253    0.329758    11.00000    0.04162    0.02984 =
         0.04882   -0.00330   -0.01591    0.00097
AFIX  43
H4    2   -0.010829    0.513256    0.311488    11.00000   -1.20000
AFIX   0
C31   1   -0.141948    0.585909    0.605701    11.00000    0.04008    0.03912 =
         0.03478    0.00151    0.01057    0.00941
AFIX  43
H31   2   -0.174486    0.617570    0.631865    11.00000   -1.20000
AFIX   0
C45   1   -0.152214    0.314683    0.274755    11.00000    0.03404    0.04013 =
         0.06082    0.01972   -0.01313   -0.01450
C32   1   -0.119226    0.469345    0.562785    11.00000    0.03547    0.03674 =
         0.03235   -0.00235    0.00165   -0.00240
AFIX  43
H32   2   -0.136605    0.422125    0.559892    11.00000   -1.20000
AFIX   0
C56   1    0.545587    0.626944    0.207753    11.00000    0.03766    0.05178 =
         0.03440   -0.00106    0.00626   -0.00317
AFIX  43
H56   2    0.533306    0.616714    0.163222    11.00000   -1.20000
AFIX   0
C39   1    0.078529    0.381719    0.385605    11.00000    0.03044    0.01968 =
         0.03080   -0.00295    0.00265   -0.00084
C11   1    0.263705    0.480162    0.153593    11.00000    0.04294    0.07785 =
         0.02613   -0.01020    0.00564   -0.00819
AFIX  43
H11   2    0.239362    0.503238    0.116726    11.00000   -1.20000
AFIX   0
C7    1    0.083718    0.630644    0.284468    11.00000    0.05194    0.02508 =
         0.02839    0.00327   -0.00833    0.00036
AFIX  13
H7    2    0.111773    0.675081    0.298859    11.00000   -1.20000
AFIX   0
C9    1    0.173098    0.554794    0.232970    11.00000    0.03848    0.03805 =
         0.02013    0.00343   -0.00375   -0.01398
C33   1   -0.165588    0.515120    0.604469    11.00000    0.02639    0.04065 =
         0.02817    0.00420    0.00024   -0.00104
C2    1   -0.120494    0.543391    0.363498    11.00000    0.04181    0.04669 =
         0.05929    0.00403   -0.01967   -0.00632
AFIX  43
H2    2   -0.145364    0.498383    0.367481    11.00000   -1.20000
AFIX   0
C38   1    0.094904    0.353562    0.450381    11.00000    0.04109    0.02576 =
         0.03143    0.00423    0.00275   -0.00860
AFIX  43
H38   2    0.057368    0.317749    0.465954    11.00000   -1.20000
AFIX   0
C43   1   -0.074991    0.338892    0.242320    11.00000    0.04256    0.03029 =
         0.03812    0.00617   -0.00256   -0.00483
AFIX  43
H43   2   -0.073527    0.340746    0.195899    11.00000   -1.20000
AFIX   0
C34   1   -0.271231    0.525500    0.695305    11.00000    0.03985    0.05436 =
         0.04405    0.00029    0.01767   -0.00143
AFIX  23
H34A  2   -0.327290    0.503823    0.709512    11.00000   -1.20000
H34B  2   -0.284373    0.573451    0.680903    11.00000   -1.20000
AFIX   0
C6    1   -0.003030    0.619415    0.323123    11.00000    0.04243    0.03053 =
         0.02615    0.00112   -0.01407    0.00498
C18   1    0.488164    0.418286    0.455651    11.00000    0.03043    0.05256 =
         0.03946    0.00482   -0.00407    0.00792
C44   1   -0.154012    0.312726    0.344080    11.00000    0.03376    0.05217 =
         0.05436    0.02374   -0.00055   -0.01572
AFIX  43
H44   2   -0.205604    0.297725    0.366320    11.00000   -1.20000
AFIX   0
C48   1    0.407028    0.619852    0.563231    11.00000    0.05150    0.05987 =
         0.03369   -0.00736   -0.00302   -0.02217
C14   1    0.333607    0.416503    0.263879    11.00000    0.02642    0.04801 =
         0.03740   -0.01765    0.00239   -0.00125
C19   1    0.550497    0.444583    0.411190    11.00000    0.04046    0.07391 =
         0.04285   -0.00103   -0.00089   -0.00393
AFIX  43
H19   2    0.543105    0.436254    0.365722    11.00000   -1.20000
AFIX   0
C16   1    0.437885    0.308671    0.391188    11.00000    0.04903    0.05133 =
         0.08353   -0.00296   -0.01428    0.01612
AFIX  23
H16A  2    0.500830    0.297217    0.398437    11.00000   -1.20000
H16B  2    0.401462    0.267858    0.402872    11.00000   -1.20000
AFIX   0
C53   1    0.581150    0.656539    0.339301    11.00000    0.04679    0.05951 =
         0.03547    0.00362   -0.00518   -0.01560
AFIX  43
H53   2    0.593744    0.666561    0.383826    11.00000   -1.20000
AFIX   0
C54   1    0.484833    0.607916    0.255715    11.00000    0.03017    0.04494 =
         0.04007   -0.00493    0.00174   -0.00947
AFIX  43
H54   2    0.431918    0.585049    0.243328    11.00000   -1.20000
AFIX   0
C5    1   -0.046728    0.675886    0.351202    11.00000    0.05281    0.03082 =
         0.04876   -0.00109   -0.01057    0.00339
AFIX  43
H5    2   -0.022190    0.721060    0.347794    11.00000   -1.20000
AFIX   0
C15   1    0.368514    0.387394    0.326889    11.00000    0.02618    0.03775 =
         0.05244   -0.00916    0.00311    0.00308
C55   1    0.642216    0.675921    0.290977    11.00000    0.03567    0.05559 =
         0.05564    0.00847   -0.00444   -0.01747
AFIX  43
H55   2    0.695138    0.698973    0.303038    11.00000   -1.20000
AFIX   0
C22   1    0.573589    0.471439    0.544766    11.00000    0.06609    0.10602 =
         0.04341   -0.00398   -0.02010   -0.00067
AFIX  43
H22   2    0.580315    0.481123    0.590052    11.00000   -1.20000
AFIX   0
C51   1    0.432090    0.600963    0.373828    11.00000    0.03321    0.02741 =
         0.03231   -0.00181   -0.00060   -0.00406
C49   1    0.389353    0.592949    0.492285    11.00000    0.03689    0.03830 =
         0.02729   -0.00242   -0.00510   -0.00211
C3    1   -0.127383    0.665919    0.384669    11.00000    0.05526    0.05107 =
         0.05297   -0.00690   -0.00492    0.01049
AFIX  43
H3    2   -0.157053    0.704697    0.403012    11.00000   -1.20000
AFIX   0
C37   1    0.163535    0.376664    0.491186    11.00000    0.03753    0.02750 =
         0.02814    0.00337    0.00397    0.00382
C35   1   -0.206703    0.527750    0.753429    11.00000    0.07641    0.05278 =
         0.03753    0.00353    0.01496    0.00008
AFIX 137
H35A  2   -0.194898    0.480409    0.768570    11.00000   -1.50000
H35B  2   -0.232800    0.554767    0.789156    11.00000   -1.50000
H35C  2   -0.151318    0.549508    0.739575    11.00000   -1.50000
AFIX   0
C20   1    0.500445    0.432186    0.522789    11.00000    0.04959    0.08018 =
         0.03921    0.01242   -0.00412    0.00340
AFIX  43
H20   2    0.459075    0.414975    0.553676    11.00000   -1.20000
AFIX   0
C21   1    0.623620    0.483025    0.432992    11.00000    0.04039    0.09706 =
         0.05736    0.00743   -0.00177   -0.01077
AFIX  43
H21   2    0.665019    0.500373    0.402195    11.00000   -1.20000
AFIX   0
C23   1    0.635867    0.495958    0.500078    11.00000    0.04797    0.10474 =
         0.06721    0.00168   -0.02077   -0.01569
AFIX  43
H23   2    0.685942    0.521091    0.514827    11.00000   -1.20000
AFIX   0
C58   1    0.772575    0.697308    0.188495    11.00000    0.05339    0.10039 =
         0.09341    0.00529    0.02681   -0.02490
AFIX  23
H58A  2    0.797994    0.664829    0.220969    11.00000   -1.20000
H58B  2    0.773376    0.744539    0.207547    11.00000   -1.20000
AFIX   0
C12   1    0.325633    0.425421    0.145859    11.00000    0.04890    0.10615 =
         0.03267   -0.03088    0.01009   -0.00114
AFIX  43
H12   2    0.343305    0.411168    0.103356    11.00000   -1.20000
AFIX   0
C8    1    0.067199    0.633212    0.208042    11.00000    0.07278    0.04350 =
         0.03653    0.00925   -0.00980    0.00443
AFIX  23
H8A   2    0.007465    0.615874    0.197157    11.00000   -1.20000
H8B   2    0.073375    0.681165    0.191273    11.00000   -1.20000
AFIX   0
C13   1    0.360397    0.392664    0.201221    11.00000    0.04241    0.08071 =
         0.04943   -0.03058    0.01117    0.00666
AFIX  43
H13   2    0.400938    0.355381    0.197000    11.00000   -1.20000
AFIX   0
C59   1    0.825764    0.695982    0.127823    11.00000    0.06643    0.10475 =
         0.18172    0.03007    0.05741   -0.00907
AFIX 137
H59A  2    0.826927    0.648693    0.110229    11.00000   -1.50000
H59B  2    0.886118    0.711049    0.137561    11.00000   -1.50000
H59C  2    0.799495    0.727326    0.095471    11.00000   -1.50000
AFIX   0
HKLF 4


REM  PhEuOEt_0m_a.res in P2(1)2(1)2(1)
REM R1 =  0.0224 for    9258 Fo > 4sig(Fo)  and  0.0258 for all    9943 data
REM    753 parameters refined using     18 restraints

END

WGHT      0.0099      0.0000

REM Highest difference peak  0.675,  deepest hole -0.327,  1-sigma level  0.046
Q1    1   0.2348  0.4625  0.3972  11.00000  0.05    0.68
Q2    1   0.8368  0.6815  0.1904  11.00000  0.05    0.35
Q3    1   0.1035  0.3375  0.5983  11.00000  0.05    0.34
Q4    1   0.2273  0.2783  0.5371  11.00000  0.05    0.31
Q5    1   0.2176  0.3585  0.5990  11.00000  0.05    0.31
Q6    1   0.7416  0.7456  0.1748  11.00000  0.05    0.30
Q7    1   0.2589  0.5629  0.4100  11.00000  0.05    0.29
Q8    1  -0.3536  0.2364  0.2109  11.00000  0.05    0.28
Q9    1   0.2081  0.2639  0.5282  11.00000  0.05    0.27
Q10   1   0.2527  0.5172  0.4514  11.00000  0.05    0.25
Q11   1   0.2183  0.7573  0.5224  11.00000  0.05    0.25
Q12   1  -0.2208  0.2589  0.2253  11.00000  0.05    0.25
Q13   1   0.7008  0.6993  0.2088  11.00000  0.05    0.23
Q14   1   0.1309  0.7990  0.4519  11.00000  0.05    0.22
Q15   1  -0.2271  0.2813  0.2047  11.00000  0.05    0.22
Q16   1   0.2378  0.4782  0.4988  11.00000  0.05    0.21
Q17   1   0.2638  0.4828  0.3084  11.00000  0.05    0.21
Q18   1   0.1865  0.5559  0.3926  11.00000  0.05    0.21
Q19   1   0.2560  0.4868  0.2463  11.00000  0.05    0.20
Q20   1  -0.0183  0.3765  0.3186  11.00000  0.05    0.20
;
_shelx_res_checksum   15849

_shelx_hkl_file
;
  -2   0   0 2899.81  126.69
  -3   0   0   -0.50    0.70
  -4   0   0   23.90    2.20
  -4   0   0   29.40    1.60
  -5   0   0    1.10    0.50
  -5   0   0    0.30    0.80
  -6   0   0  184.28    9.80
  -6   0   0  195.18    8.70
  -7   0   0    1.20    0.60
  -7   0   0    2.20    1.30
  -8   0   0  577.04   27.10
  -8   0   0  578.84   25.40
  -9   0   0   -1.00    1.20
 -10   0   0  381.66   19.20
 -11   0   0   -0.70    1.50
 -12   0   0  223.78   13.00
 -13   0   0   -0.20    2.10
 -14   0   0   82.09    7.30
 -15   0   0    2.60    2.80
 -16   0   0    0.10    2.80
 -17   0   0   -1.40    3.00
  -1   1   0 5600.94  254.47
  -1  -1   0 5418.86  256.47
  -2   1   0  167.28    7.70
  -2  -1   0  174.08    7.90
  -3  -1   0  814.52   35.60
  -3   1   0  798.62   35.20
  -3   1   0  809.02   35.60
  -4  -1   0   16.80    1.80
  -4   1   0   16.20    1.90
  -4   1   0   19.60    1.50
  -5   1   0  579.94   25.90
  -5  -1   0  549.95   25.80
  -5   1   0  578.34   25.10
  -6  -1   0    1.60    1.10
  -6   1   0    1.00    1.10
  -6   1   0    1.80    0.70
  -7   1   0 1063.39   46.90
  -7  -1   0 1067.79   48.10
  -7   1   0 1087.99   48.20
  -8   1   0   37.80    3.60
  -8  -1   0   38.60    3.70
  -8   1   0   34.70    2.40
  -9   1   0   91.29    6.40
  -9  -1   0   97.89    6.60
  -9   1   0   96.99    5.00
 -10   1   0   46.00    4.40
 -10  -1   0   41.90    4.40
 -11   1   0  179.88   10.70
 -11  -1   0  175.98   10.80
 -12   1   0   38.00    4.90
 -12  -1   0   24.30    4.10
 -13  -1   0   54.89    5.80
 -13   1   0   42.50    5.50
 -14  -1   0   21.80    4.20
 -14   1   0   17.30    4.10
 -15   1   0   22.20    4.50
 -15  -1   0   27.30    5.00
 -16   1   0   -0.50    2.80
 -16  -1   0    0.10    2.70
 -17  -1   0    8.20    3.60
 -17   1   0    2.40    3.10
   0  -2   0 4356.66  184.98
   0   2   0 4157.18  184.88
   1   2   0   28.40    1.60
  -1   2   0   25.40    1.70
  -2  -2   0  880.71   38.10
  -2   2   0  859.81   38.00
  -3   2   0   35.10    2.40
  -3  -2   0   32.00    2.40
  -4  -2   0 1269.77   56.19
  -4   2   0 1288.57   55.79
  -5  -2   0   -0.30    0.80
  -5   2   0    0.90    0.70
  -5   2   0    0.20    0.80
  -6   2   0 1178.68   51.89
  -6   2   0 1171.68   51.09
  -6  -2   0 1150.78   51.89
  -7  -2   0   60.99    4.50
  -7   2   0   63.29    3.80
  -7   2   0   65.39    4.60
  -8   2   0 1086.39   48.80
  -8  -2   0 1071.19   48.70
  -8   2   0 1080.49   47.50
  -9   2   0   11.50    1.60
  -9  -2   0    9.80    2.30
  -9   2   0   11.90    2.40
 -10   2   0  337.87   17.10
 -10  -2   0  315.47   16.80
 -11  -2   0  107.39    7.30
 -11   2   0   94.19    7.10
 -12   2   0   25.50    4.10
 -12  -2   0   26.30    4.10
 -13   2   0   12.70    3.50
 -13  -2   0   14.60    3.50
 -14  -2   0    5.00    2.90
 -14   2   0   14.30    3.70
 -15   2   0   16.50    4.20
 -15  -2   0   16.70    4.10
 -16   2   0    0.70    2.60
 -16  -2   0    3.00    3.00
 -17   2   0    2.50    3.00
 -17  -2   0    2.80    2.90
   0  -3   0    0.00    0.50
   0   3   0    0.40    0.60
  -1   3   0 1163.88   49.00
  -1  -3   0 1122.89   48.80
  -1  -3   0 1101.29   48.90
   1   3   0 1096.29   48.80
   2   3   0  119.59    5.60
  -2  -3   0  118.69    6.20
  -2  -3   0  118.19    5.90
  -2   3   0  116.49    6.00
  -3   3   0 3646.44  158.58
   3   3   0 3625.14  156.88
  -3  -3   0 3582.24  158.18
   4   3   0  173.88    8.00
  -4   3   0  186.98    8.70
  -4  -3   0  171.88    8.80
  -5  -3   0  286.37   13.90
  -5   3   0  291.97   13.50
  -6   3   0    0.80    1.00
  -6   3   0    0.20    0.90
  -6  -3   0   -0.60    1.10
  -7   3   0  345.27   16.90
  -7   3   0  339.87   16.10
  -7  -3   0  349.37   16.80
  -8   3   0   99.59    6.60
  -8  -3   0  103.19    6.70
  -8   3   0  109.59    5.90
  -9   3   0  189.88   10.50
  -9  -3   0  177.18   10.40
  -9   3   0  184.98    9.30
 -10  -3   0  168.08   10.00
 -10   3   0  166.08   10.00
 -11   3   0  106.29    7.50
 -11  -3   0   98.39    7.20
 -12   3   0   56.99    5.70
 -12  -3   0   60.89    5.60
 -13  -3   0    6.60    3.00
 -13   3   0    5.30    2.60
 -14  -3   0   34.80    5.10
 -14   3   0   33.90    5.30
 -15   3   0    0.90    2.60
 -15  -3   0   -0.70    2.70
 -16   3   0   21.70    4.80
 -16  -3   0   21.20    4.80
 -17   3   0    5.40    3.20
 -17  -3   0    4.60    3.30
   0   4   0  115.69    5.80
   0  -4   0  105.69    5.50
  -1  -4   0 1531.05   66.39
  -1  -4   0 1568.04   66.49
   1   4   0 1524.65   66.39
  -1   4   0 1476.05   66.49
  -2  -4   0 9679.73  428.86
  -2  -4   0 9932.71  428.76
  -2   4   0 9999.00  429.26
   2   4   0 9848.42  427.56
  -3  -4   0  484.25   22.40
  -3  -4   0  474.95   22.80
   3   4   0  512.25   22.00
  -3   4   0  511.15   22.50
   4   4   0 2553.24  109.39
  -4   4   0 2476.75  109.39
  -4  -4   0 2519.65  109.49
  -5  -4   0  483.65   22.10
  -5   4   0  473.95   21.80
   5   4   0  471.95   20.90
  -6   4   0 1082.69   46.50
  -6  -4   0 1009.20   46.80
  -7  -4   0  216.98   11.50
  -7   4   0  217.28   11.60
  -7   4   0  228.88   11.10
  -8   4   0  361.86   18.00
  -8  -4   0  364.56   18.00
  -8   4   0  362.56   17.20
  -9   4   0    3.90    1.40
  -9   4   0    3.00    1.70
  -9  -4   0    6.70    2.00
 -10   4   0  155.88    9.60
 -10  -4   0  157.88    9.70
 -10   4   0  166.88    8.70
 -11   4   0   24.70    3.80
 -11  -4   0   28.60    4.00
 -12   4   0   34.50    4.70
 -12  -4   0   33.10    4.70
 -13   4   0  118.69    8.90
 -13  -4   0  127.29    9.00
 -14   4   0   70.99    6.80
 -14  -4   0   69.59    6.80
 -15   4   0   46.80    6.30
 -15  -4   0   36.90    5.80
 -16   4   0    9.80    3.60
 -16  -4   0    7.30    3.40
 -17  -4   0    7.60    3.60
 -17   4   0    8.90    3.70
   0   5   0    0.30    0.90
   0  -5   0    1.20    0.80
  -1   5   0 1129.59   52.39
  -1  -5   0 1205.78   52.29
  -1  -5   0 1228.58   52.29
   1   5   0 1208.88   52.39
  -2  -5   0  473.35   20.90
   2   5   0  461.55   20.70
  -2   5   0  440.56   21.00
  -2  -5   0  462.75   21.00
   3   5   0 3444.06  147.59
  -3   5   0 3421.06  148.69
  -3  -5   0 3282.47  148.29
  -3  -5   0 3430.06  147.49
  -4  -5   0  495.95   23.70
  -4   5   0  532.45   23.30
   4   5   0  506.05   22.60
  -4  -5   0  493.25   23.20
  -5  -5   0 2508.85  112.49
  -5  -5   0 2596.14  111.89
  -5   5   0 2524.75  111.79
   5   5   0 2620.64  111.09
   6   5   0   46.40    2.60
  -6   5   0   48.60    3.60
  -6  -5   0   43.00    3.70
  -7   5   0  642.04   30.00
  -7  -5   0  677.43   30.50
  -8   5   0    0.30    1.20
  -8   5   0    0.10    1.20
  -8  -5   0   -0.80    1.30
  -9  -5   0   78.19    6.00
  -9   5   0   84.29    5.40
  -9   5   0   78.79    6.10
 -10   5   0   51.29    4.70
 -10  -5   0   44.90    4.50
 -10   5   0   49.90    4.00
 -11  -5   0   23.80    3.70
 -11   5   0   21.50    3.70
 -12   5   0   27.10    4.30
 -12  -5   0   27.10    4.40
 -13  -5   0   70.49    6.70
 -13   5   0   67.19    6.70
 -14  -5   0  109.89    8.70
 -14   5   0  124.09    9.40
 -15  -5   0    4.00    3.00
 -15   5   0    5.80    3.30
 -16  -5   0  107.09    9.40
 -16   5   0  108.49    9.20
 -17  -5   0   12.60    4.10
 -17   5   0   15.70    4.70
   0  -6   0 1932.11   83.29
   0   6   0 1887.71   83.49
  -1  -6   0  531.55   24.30
  -1   6   0  520.05   24.50
   1   6   0  535.55   24.30
  -1  -6   0  558.64   24.30
  -2   6   0 1055.99   47.00
  -2  -6   0 1071.29   46.80
   2   6   0 1033.40   46.60
  -2  -6   0 1068.39   46.90
   3   6   0  371.96   16.60
  -3  -6   0  353.36   16.90
  -3  -6   0  365.16   17.20
  -3   6   0  349.27   17.00
  -4  -6   0 1149.19   52.29
   4   6   0 1206.48   51.79
  -4  -6   0 1186.28   52.89
  -4   6   0 1181.98   52.49
  -5  -6   0  150.28    9.10
  -5  -6   0  160.18    8.50
  -5   6   0  156.88    8.50
   5   6   0  153.18    7.60
  -6   6   0 1446.86   64.79
  -6  -6   0 1465.15   65.69
   6   6   0 1483.55   63.69
  -6  -6   0 1452.55   64.89
  -7  -6   0  124.99    8.50
  -7   6   0  130.69    7.50
  -7  -6   0  132.99    7.90
   7   6   0  131.29    6.20
  -8   6   0  148.29    8.10
  -8  -6   0  130.29    8.30
  -9   6   0  169.78    9.90
  -9   6   0  161.78    9.10
  -9  -6   0  161.48    9.70
 -10   6   0  100.59    7.20
 -10   6   0   98.19    6.40
 -10  -6   0  102.79    7.10
 -11  -6   0   36.60    4.80
 -11   6   0   45.40    5.30
 -12  -6   0  148.59    9.90
 -12   6   0  143.59    9.90
 -13   6   0  100.79    8.10
 -13  -6   0  104.89    8.30
 -14   6   0   53.09    6.70
 -14  -6   0   44.40    6.20
 -15  -6   0  114.09    9.00
 -15   6   0   97.69    8.90
 -16   6   0    2.80    3.10
 -16  -6   0    3.40    3.00
 -17   6   0   60.49    8.00
 -17  -6   0   76.49    7.80
   0   7   0    1.80    1.10
   0  -7   0    3.30    1.10
  -1   7   0  788.92   35.10
  -1  -7   0  769.12   34.80
   1   7   0  774.22   34.90
  -1  -7   0  777.22   34.80
   2   7   0  560.04   25.40
  -2   7   0  558.54   25.70
  -2  -7   0  556.34   25.50
  -2  -7   0  552.84   25.40
   3   7   0 1586.84   68.79
  -3   7   0 1558.84   69.29
  -3  -7   0 1547.45   69.19
  -3  -7   0 1578.74   68.99
  -4  -7   0  100.49    6.00
  -4   7   0  104.79    6.30
   4   7   0   98.59    5.60
  -4  -7   0   99.89    6.50
  -5  -7   0  848.62   39.00
  -5   7   0  862.11   39.20
   5   7   0  888.41   38.30
  -5  -7   0  853.11   39.70
   6   7   0  189.68    9.30
  -6  -7   0  188.48   11.10
  -6  -7   0  192.28   10.40
  -6   7   0  200.28   10.50
  -7  -7   0  141.39    8.50
  -7  -7   0  142.19    9.40
  -7   7   0  154.48    8.50
   7   7   0  144.39    7.20
  -8   7   0  664.83   30.60
  -8  -7   0  666.83   30.90
  -8  -7   0  636.14   31.80
  -9  -7   0   18.80    3.90
  -9  -7   0   23.20    3.60
  -9   7   0   24.30    3.30
 -10   7   0   78.89    5.90
 -10  -7   0   88.69    6.70
 -10   7   0   80.99    6.50
 -10  -7   0   83.69    7.60
 -11   7   0   24.60    4.00
 -11   7   0   21.00    3.20
 -11  -7   0   21.20    3.70
 -12  -7   0  322.77   17.50
 -12   7   0  316.37   17.60
 -13   7   0   70.79    6.50
 -13  -7   0   57.89    6.10
 -14   7   0  275.17   16.20
 -14  -7   0  272.47   16.00
 -15  -7   0    7.60    4.40
 -15   7   0    9.70    3.60
 -15  -7   0    6.50    3.40
 -16   7   0   57.19    7.50
 -16  -7   0   60.19    7.40
 -16  -7   0   63.49    9.30
   0  -8   0  178.88    9.20
  -1   8   0    6.70    1.80
   1   8   0    8.10    1.80
  -1  -8   0    6.50    1.70
  -1  -8   0    7.20    1.60
  -2   8   0  267.97   12.90
  -2  -8   0  246.88   12.40
   2   8   0  237.58   12.30
  -3  -8   0  101.59    6.50
  -3   8   0  103.99    6.60
  -3  -8   0  110.19    6.40
   3   8   0   99.69    6.00
  -4   8   0 1279.67   56.29
  -4  -8   0 1280.97   55.99
   4   8   0 1235.58   55.49
  -4  -8   0 1232.48   56.29
  -5  -8   0   23.60    3.60
  -5   8   0   22.50    3.10
  -5  -8   0   25.70    3.20
   5   8   0   19.30    2.20
   6   8   0  692.93   30.60
  -6   8   0  677.63   31.70
  -6  -8   0  680.73   31.60
  -6  -8   0  673.03   32.20
  -7  -8   0  749.62   36.00
  -7   8   0  746.43   35.00
  -7  -8   0  782.12   35.10
   7   8   0  751.82   34.00
  -8   8   0  217.48   11.40
  -8  -8   0  193.78   11.30
  -8  -8   0  190.38   12.20
  -9   8   0  322.17   16.30
  -9  -8   0  315.97   16.60
  -9  -8   0  312.77   17.70
 -10  -8   0    1.90    2.50
 -10   8   0    2.00    1.80
 -10  -8   0    1.50    2.00
 -11   8   0  226.58   13.60
 -11  -8   0  236.88   13.60
 -11  -8   0  232.18   15.10
 -11   8   0  234.08   12.70
 -12  -8   0   23.60    4.40
 -12  -8   0   17.00    5.00
 -12   8   0   23.10    4.20
 -13  -8   0   69.49    8.90
 -13   8   0   74.49    7.00
 -13  -8   0   75.59    7.10
 -14  -8   0   -0.10    3.40
 -14  -8   0    3.60    3.30
 -14   8   0    5.30    3.10
 -15  -8   0  147.39   10.90
 -15  -8   0  140.59   12.90
 -15   8   0  147.39   10.90
 -16  -8   0   -4.50    3.40
 -16  -8   0    0.80    3.20
 -16   8   0   -1.30    2.90
   0   9   0    0.50    1.30
  -1  -9   0   36.30    3.30
   1   9   0   41.30    3.60
  -1   9   0   29.90    3.50
   2   9   0    9.40    2.00
  -2  -9   0    8.70    2.00
  -2  -9   0    9.80    2.10
  -2   9   0   12.00    2.50
  -3  -9   0    9.40    2.30
   3   9   0    7.40    1.70
  -3  -9   0    7.60    1.90
  -3   9   0   10.20    2.30
  -4  -9   0   31.80    3.60
  -4   9   0   33.80    3.90
   4   9   0   29.40    3.00
  -4  -9   0   29.20    3.70
  -5   9   0  478.15   23.00
  -5  -9   0  491.35   22.80
  -5  -9   0  457.85   23.00
   5   9   0  469.55   22.00
  -6   9   0  294.47   14.80
  -6  -9   0  266.07   15.10
   6   9   0  284.27   13.70
  -6  -9   0  277.97   14.50
  -7  -9   0  338.17   17.30
  -7   9   0  357.36   17.50
  -7  -9   0  327.27   17.90
  -8   9   0  897.61   42.30
  -8  -9   0  914.31   43.50
  -8  -9   0  944.91   42.40
  -9  -9   0  154.08    9.70
  -9   9   0  161.88    9.50
  -9  -9   0  139.99   10.40
 -10   9   0  459.35   22.30
 -10  -9   0  445.06   22.70
 -10  -9   0  440.76   24.00
 -11   9   0   24.70    4.20
 -11  -9   0   26.00    5.50
 -11   9   0   33.20    4.30
 -11  -9   0   29.70    4.70
 -12   9   0   98.59    8.10
 -12  -9   0   97.29    9.30
 -12  -9   0  107.29    8.20
 -13   9   0    4.10    2.80
 -13  -9   0    1.00    3.60
 -13  -9   0    3.80    3.00
 -14  -9   0  110.89   10.40
 -14   9   0   86.79    8.10
 -14  -9   0  103.69    8.60
 -15  -9   0   -0.50    2.90
 -15  -9   0    2.20    3.80
 -15   9   0   -1.00    2.60
 -16  -9   0  100.39   12.00
 -16  -9   0  102.99    9.10
 -16   9   0  103.29    9.20
   0  10   0  179.98   10.00
  -1  10   0    9.60    2.30
   1  10   0   10.90    2.20
  -1 -10   0   12.00    2.20
  -2 -10   0  464.15   22.20
   2  10   0  480.65   22.40
  -2  10   0  465.75   22.70
  -2 -10   0  470.55   22.30
  -3 -10   0  221.28   11.80
   3  10   0  231.98   11.80
  -3 -10   0  227.68   12.00
  -3  10   0  225.98   12.30
  -4  10   0  115.59    7.50
   4  10   0  108.09    6.60
  -4 -10   0  109.19    7.30
  -4 -10   0  108.49    6.90
   5  10   0   12.10    2.10
  -5  10   0   13.70    2.90
  -5 -10   0   12.50    2.90
  -5 -10   0   12.00    2.50
  -6  10   0   77.59    6.00
  -6 -10   0   74.49    5.60
  -6 -10   0   71.39    6.20
   6  10   0   69.59    4.90
  -7  10   0  482.35   23.80
  -7 -10   0  471.25   24.30
  -7 -10   0  490.45   23.50
  -8 -10   0  135.69    8.80
  -8  10   0  150.78    9.20
  -8 -10   0  126.09    9.60
  -9 -10   0  408.66   22.00
  -9 -10   0  397.46   20.90
  -9  10   0  428.46   21.00
 -10 -10   0  330.57   18.60
 -10 -10   0  347.57   20.20
 -10  10   0  388.36   18.90
 -11  10   0  203.78   12.00
 -11 -10   0  200.78   13.90
 -11 -10   0  202.18   12.40
 -12 -10   0   16.60    4.00
 -12 -10   0   26.30    5.70
 -12  10   0   15.70    3.70
 -13 -10   0  133.19   11.50
 -13  10   0  130.49    9.60
 -13 -10   0  108.69    8.90
 -14  10   0   -0.90    2.20
 -14 -10   0   -0.80    2.80
 -14 -10   0   -1.10    3.90
 -15 -10   0   95.49   11.40
 -15  10   0   83.29    8.10
   0  11   0   -1.50    1.40
  -1 -11   0   73.19    5.20
  -1  11   0   70.99    5.50
   1  11   0   75.29    5.50
  -2 -11   0   48.70    4.20
   2  11   0   50.39    4.40
  -2  11   0   48.80    4.70
  -2 -11   0   50.49    4.20
  -3  11   0  214.68   11.30
  -3 -11   0  188.68   10.60
  -3 -11   0  187.88   10.70
   3  11   0  191.58   10.60
  -4  11   0  323.57   16.20
  -4 -11   0  298.27   15.80
   4  11   0  295.47   15.30
  -4 -11   0  307.47   15.60
  -5 -11   0  279.67   14.60
  -5  11   0  262.57   14.50
  -5 -11   0  273.57   14.10
   5  11   0  257.27   13.50
  -6  11   0  226.28   12.80
  -6 -11   0  227.88   13.10
   6  11   0  227.38   11.80
  -6 -11   0  227.68   12.60
  -7 -11   0   44.10    4.60
  -7 -11   0   35.60    5.10
  -7  11   0   51.39    5.10
  -8  11   0  212.08   12.50
  -8 -11   0  213.68   12.30
  -8 -11   0  211.88   13.10
  -9 -11   0  113.49    9.20
  -9 -11   0  102.79    8.10
  -9  11   0  114.59    8.10
 -10 -11   0  660.93   33.20
 -10  11   0  730.23   33.40
 -10 -11   0  680.63   34.60
 -11 -11   0    2.00    3.50
 -11 -11   0    0.50    2.60
 -11  11   0    0.10    2.20
 -12 -11   0  222.18   15.40
 -12 -11   0  220.68   13.60
 -12  11   0  230.98   13.40
 -13 -11   0   -2.90    3.60
 -13 -11   0   -2.30    2.30
 -13  11   0    1.80    2.60
 -14 -11   0  132.29   10.00
 -14 -11   0  128.89   12.00
 -14  11   0  112.09    9.70
 -15 -11   0    7.10    5.00
 -15 -11   0    3.50    3.60
 -15  11   0    3.90    2.90
   0  12   0  320.47   16.60
  -1 -12   0   55.59    4.80
   1  12   0   65.09    5.30
  -1  12   0   56.39    5.20
  -2  12   0  239.58   13.20
  -2 -12   0  232.68   12.60
   2  12   0  241.48   12.90
  -3  12   0  199.28   12.00
   3  12   0  220.58   11.60
  -3 -12   0  200.58   11.40
  -3 -12   0  213.28   11.60
  -4  12   0   19.40    3.40
  -4 -12   0   14.60    2.80
   4  12   0   18.50    3.00
  -4 -12   0   16.20    3.10
  -5 -12   0   80.89    6.70
  -5  12   0   89.79    6.80
   5  12   0   83.79    5.90
  -5 -12   0   84.19    6.20
  -6 -12   0   39.10    5.10
  -6  12   0   38.70    4.90
   6  12   0   41.50    3.90
  -6 -12   0   40.90    4.80
  -7  12   0  100.69    7.70
  -7 -12   0  108.09    7.80
  -7 -12   0  104.59    8.20
  -8 -12   0   42.30    6.00
  -8  12   0   49.70    5.50
  -8 -12   0   49.00    5.60
  -9  12   0  246.58   14.40
  -9 -12   0  258.07   14.50
  -9 -12   0  252.97   15.60
 -10 -12   0   90.29    7.70
 -10 -12   0   86.09    8.60
 -10  12   0   88.69    7.20
 -11 -12   0  150.78   11.80
 -11  12   0  151.28   10.10
 -11 -12   0  141.19   10.10
 -12 -12   0    1.00    3.30
 -12  12   0   -0.20    2.30
 -12 -12   0   -4.00    2.20
 -13  12   0  214.28   13.50
 -13 -12   0  182.28   14.30
 -13 -12   0  195.08   12.90
 -14 -12   0   -1.70    3.70
 -14 -12   0    1.70    2.80
 -14  12   0   -1.20    2.50
   0  13   0   -0.40    1.80
   1  13   0  193.88   10.90
  -1  13   0  172.78   10.80
  -2  13   0   95.79    7.30
   2  13   0  105.59    7.20
  -2 -13   0  101.39    7.00
  -3 -13   0   78.49    6.10
  -3 -13   0   82.79    6.10
   3  13   0   78.89    6.10
  -3  13   0   89.69    6.80
   4  13   0   54.79    4.90
  -4 -13   0   55.59    4.90
  -4 -13   0   59.19    5.30
  -4  13   0   53.49    5.40
   5  13   0    1.70    1.70
  -5 -13   0    3.90    2.10
  -5 -13   0    1.30    2.30
  -5  13   0    3.20    2.30
  -6 -13   0   86.39    6.80
  -6  13   0   76.19    6.80
   6  13   0   80.49    6.00
  -6 -13   0   89.19    7.30
  -7  13   0   12.80    3.30
  -7 -13   0    8.40    3.10
  -7 -13   0    9.00    3.60
  -8  13   0  199.88   12.10
  -8 -13   0  188.68   12.50
  -8 -13   0  184.88   11.60
  -9 -13   0   97.19    7.70
  -9  13   0   95.09    7.90
  -9 -13   0   83.09    8.30
 -10 -13   0  260.27   15.10
 -10 -13   0  247.98   16.00
 -10  13   0  259.67   15.10
 -11 -13   0    2.30    3.70
 -11  13   0    6.90    3.10
 -11 -13   0    4.70    3.40
 -12  13   0  218.18   13.60
 -12 -13   0  222.18   14.00
 -12 -13   0  228.68   15.60
 -13 -13   0    4.80    4.50
 -13 -13   0    1.10    3.20
 -13  13   0    1.60    2.90
 -14 -13   0  137.79   12.60
 -14  13   0  152.38   11.80
 -14 -13   0  154.18   11.50
   0  14   0   28.50    4.30
  -1  14   0    3.50    2.30
   1  14   0    5.90    2.50
  -2 -14   0   24.10    3.70
   2  14   0   20.00    3.70
  -2  14   0   25.40    4.40
  -3 -14   0  161.88   10.00
  -3 -14   0  172.98   10.10
   3  14   0  174.18   10.30
  -3  14   0  169.48   10.80
  -4 -14   0   14.90    3.40
   4  14   0   19.20    3.40
  -4 -14   0   21.40    3.50
  -4  14   0   19.30    4.00
  -5 -14   0  159.38   10.00
  -5  14   0  148.59   10.10
  -5 -14   0  155.38    9.60
   5  14   0  144.09    9.20
  -6 -14   0    7.40    3.10
  -6 -14   0    7.10    2.90
  -6  14   0    5.40    2.80
  -7 -14   0   66.59    7.30
  -7 -14   0   62.09    6.20
  -7  14   0   68.59    6.70
  -8  14   0   68.29    6.90
  -8 -14   0   73.19    6.80
  -8 -14   0   61.69    7.50
  -9  14   0  122.59    9.40
  -9 -14   0  129.39    9.60
  -9 -14   0  141.09   10.50
 -10 -14   0    5.50    4.00
 -10  14   0   -1.10    2.30
 -10 -14   0    0.20    2.60
 -11 -14   0  217.88   13.90
 -11  14   0  218.98   13.80
 -12 -14   0    1.30    3.20
 -12  14   0    6.20    3.10
 -13 -14   0  201.38   13.50
   0  15   0    0.00    1.90
  -1  15   0   45.30    5.70
   1  15   0   46.10    5.00
  -2  15   0   48.10    5.40
  -2 -15   0   47.20    4.90
   2  15   0   48.90    5.30
  -3 -15   0    2.40    2.20
   3  15   0    2.00    2.00
  -3  15   0    0.00    2.40
  -4 -15   0   30.20    4.30
  -4  15   0   24.10    4.50
   4  15   0   26.00    4.10
  -5 -15   0    2.90    2.50
  -5  15   0    1.50    2.50
   5  15   0    1.90    2.10
  -6  15   0  358.46   19.30
  -6 -15   0  340.47   18.40
  -7  15   0   32.50    5.40
  -7 -15   0   27.70    4.60
  -8 -15   0  167.78   11.10
  -8  15   0  181.28   12.00
  -9 -15   0   10.30    3.40
  -9  15   0    9.80    3.60
 -10 -15   0  172.48   11.90
 -10  15   0  173.98   11.90
 -11 -15   0    0.10    3.00
 -11  15   0   -1.00    2.30
 -12 -15   0  189.58   13.10
 -12  15   0  193.48   13.00
 -13 -15   0    6.70    3.90
   0  16   0    5.50    3.00
   1  16   0    1.30    2.50
  -1  16   0    1.00    2.20
  -2  16   0    4.30    2.80
   2  16   0    7.60    2.90
  -3 -16   0   55.19    5.60
   3  16   0   46.00    5.60
  -3  16   0   51.59    5.90
  -4 -16   0   32.50    4.70
  -4  16   0   25.50    4.60
   4  16   0   31.20    4.50
  -5 -16   0  111.79    8.50
   5  16   0  114.59    8.20
  -5  16   0  106.09    9.00
  -6  16   0    0.60    2.90
  -6 -16   0    6.00    3.00
  -7 -16   0  137.89    9.90
  -7  16   0  148.49   10.80
  -8  16   0    0.80    2.90
  -8 -16   0    5.20    2.80
  -9 -16   0   37.50    5.60
  -9  16   0   45.10    6.40
 -10  16   0    7.30    3.60
 -10 -16   0   13.10    4.10
 -11  16   0   97.39    8.60
 -11 -16   0   71.69    8.00
 -12 -16   0   -4.10    3.00
 -12  16   0    1.70    3.20
   0  17   0    1.90    2.60
  -1  17   0   -2.00    2.50
   1  17   0    4.40    3.00
  -2  17   0   18.90    4.50
   2  17   0   22.90    4.10
  -3  17   0   -1.70    2.30
   3  17   0    0.00    2.40
  -3 -17   0    0.00    2.30
  -4 -17   0   34.60    4.80
   4  17   0   21.00    4.20
  -4  17   0   33.60    5.30
  -5 -17   0   29.40    4.60
   5  17   0   33.10    4.90
  -5  17   0   36.60    5.80
  -6  17   0  176.68   12.30
  -6 -17   0  170.48   11.40
  -7 -17   0    3.40    2.70
  -7  17   0   -2.10    2.70
  -8 -17   0   53.19    6.60
  -8  17   0   52.99    7.10
  -9 -17   0    5.10    3.20
  -9  17   0   -1.70    2.80
 -10  17   0  115.19   10.00
 -10 -17   0  129.89   10.00
 -11  17   0    9.40    3.70
 -11 -17   0    7.60    3.90
   0  18   0    5.90    3.10
   1  18   0    6.00    3.10
  -1  18   0    7.60    3.20
   2  18   0   60.99    6.60
  -2  18   0   49.50    6.50
   3  18   0    7.00    3.20
  -3  18   0   11.90    4.10
   4  18   0   25.80    4.50
  -4  18   0   24.70    5.20
  -4 -18   0   24.50    4.60
  -5 -18   0   91.69    7.60
  -5  18   0   82.99    8.10
  -6  18   0    9.60    4.00
  -6 -18   0    8.60    3.40
  -7 -18   0   71.69    7.10
  -7  18   0   79.29    8.00
  -8 -18   0   25.60    4.90
  -8  18   0   24.90    5.50
  -9  18   0   98.49    9.00
  -9 -18   0   97.79    8.40
 -10  18   0   -0.60    3.20
 -10 -18   0    0.20    2.80
   0  19   0   -0.50    3.00
  -1  19   0   55.19    7.20
   1  19   0   57.59    7.10
   2  19   0    0.60    2.70
  -2  19   0   -1.70    2.90
  -3  19   0    1.30    2.80
   3  19   0   -1.70    2.50
  -4 -19   0   42.70    5.80
  -4  19   0   31.60    5.60
   4  19   0   36.20    5.40
  -5  19   0   23.90    5.20
  -5 -19   0   22.40    4.50
  -6 -19   0   49.40    6.50
  -6  19   0   39.20    6.20
  -7  19   0    6.30    3.60
  -7 -19   0   10.70    3.50
  -8  19   0   90.99    9.20
  -8 -19   0   87.49    8.10
  -9 -19   0    4.40    3.40
  -9  19   0    0.30    2.90
   0  20   0  109.19    9.30
   1  20   0    7.60    3.80
  -1  20   0    7.90    3.90
  -2  20   0   33.50    5.80
   2  20   0   24.30    4.80
   3  20   0    3.90    3.10
  -3  20   0   -2.60    3.10
   4  20   0    7.50    3.50
  -4  20   0   10.30    4.30
  -5 -20   0   50.69    6.50
  -5  20   0   42.70    6.90
  -6  20   0    6.10    3.70
  -6 -20   0   13.40    3.80
  -7 -20   0    9.10    3.60
  -7  20   0    6.00    3.60
  -8  20   0    7.70    4.30
  -8 -20   0   18.50    4.40
   0  21   0    1.40    3.40
   1  21   0   52.89    7.20
  -1  21   0   49.70    7.10
   2  21   0   -2.80    2.80
  -2  21   0    3.30    3.80
  -3  21   0   27.40    5.70
   3  21   0   28.20    5.50
  -4  21   0   32.10    6.30
   4  21   0   31.70    7.10
  -5  21   0    9.10    4.20
  -6 -21   0   17.90    4.40
  -6  21   0   21.30    5.70
   0  22   0   84.99    8.60
  -1  22   0    4.80    3.90
   1  22   0   -1.20    3.40
  -2  22   0   48.80    7.30
   2  22   0   50.59    7.30
  -3  22   0   22.00    5.80
   3  22   0   21.70    5.40
  -1   0   1   44.00    2.20
   2   0   1   11.50    0.80
  -2   0  -1   11.00    1.00
  -2   0   1   11.70    1.10
  -3   0   1   20.40    1.40
   3   0   1   24.80    1.40
  -3   0  -1   24.60    1.80
  -3   0   1   21.10    1.90
  -4   0  -1 1572.34   67.79
  -4   0   1 1552.64   67.89
   4   0   1 1512.95   67.29
  -4   0   1 1574.74   67.39
  -5   0   1  194.98    9.70
  -5   0   1  197.98    8.70
  -5   0  -1  179.48    9.40
  -6   0   1  102.89    6.10
  -6   0  -1  105.39    6.00
  -6   0   1  103.09    5.00
  -6   0  -1  103.79    5.10
  -7   0  -1  296.77   13.70
  -7   0   1  303.67   13.60
  -7   0  -1  301.47   15.00
  -7   0   1  316.77   15.20
  -8   0  -1  671.23   29.50
  -8   0   1  640.44   31.10
  -8   0  -1  677.13   31.00
  -8   0   1  688.83   29.40
  -9   0  -1  262.37   13.90
  -9   0   1  275.47   14.10
  -9   0  -1  265.87   13.00
 -10   0   1  124.99    8.20
 -10   0  -1  124.39    7.90
 -11   0   1   65.59    5.60
 -11   0  -1   61.79    5.40
 -12   0  -1  216.38   12.30
 -12   0   1  193.38   12.10
 -13   0  -1  261.37   14.90
 -13   0   1  251.27   14.90
 -14   0  -1  161.88   11.00
 -14   0   1  173.28   11.60
 -15   0  -1  127.79    9.90
 -15   0   1  146.99   10.70
 -16   0  -1  132.99   10.30
 -16   0   1  126.79   10.30
 -17   0   1   45.60    7.10
 -17   0  -1   41.60    6.60
   0  -1   1  379.56   16.00
   0  -1  -1  345.87   16.00
   0  -1   1  378.66   16.00
   0   1   1  352.96   16.00
  -1  -1  -1  105.89    5.30
  -1   1   1  108.69    5.10
   1  -1   1  106.49    5.10
  -1  -1   1  115.29    5.20
   1   1   1  116.09    5.20
   2  -1   1  128.89    6.10
  -2   1   1  131.79    6.40
  -2  -1  -1  133.99    6.20
  -2   1   1  136.89    6.20
  -2  -1   1  132.79    6.40
   3  -1   1  584.04   26.50
  -3   1   1  611.84   26.60
  -3  -1  -1  617.64   26.80
  -3   1   1  607.84   27.00
  -3  -1   1  609.94   27.00
  -4   1   1   51.29    2.80
  -4   1   1   50.79    3.30
  -4  -1  -1   52.89    3.20
  -4   1  -1   47.50    3.20
   4   1   1   48.30    2.50
  -4  -1   1   51.09    3.40
  -5   1   1  319.97   15.30
  -5   1   1  324.07   14.50
  -5  -1  -1  335.07   15.20
  -5  -1   1  310.27   15.30
  -5   1  -1  328.07   15.30
   5   1   1  317.47   14.20
  -5   1  -1  327.87   14.60
  -6   1   1  129.79    6.60
  -6  -1  -1  121.69    7.30
  -6   1   1  132.19    7.60
  -6   1  -1  144.39    7.50
  -6  -1   1  154.48    7.80
  -6   1  -1  150.18    6.80
  -7  -1  -1  443.86   19.50
  -7   1   1  445.36   19.90
  -7  -1  -1  441.76   21.00
  -7   1   1  429.16   21.10
  -7   1  -1  465.25   21.10
  -7   1  -1  441.16   20.00
  -7  -1   1  443.36   21.20
  -8   1   1  336.47   16.80
  -8   1   1  339.17   15.20
  -8  -1  -1  308.17   14.80
  -8  -1  -1  303.37   16.30
  -8  -1   1  371.16   17.00
  -8   1  -1  347.57   15.30
  -8   1  -1  347.77   16.70
  -9   1   1  366.16   16.70
  -9  -1  -1  370.86   18.20
  -9   1   1  365.86   18.40
  -9  -1   1  370.86   18.50
  -9   1  -1  363.06   18.30
  -9   1  -1  368.06   16.80
 -10  -1  -1  124.49    8.30
 -10   1   1  135.99    8.50
 -10   1  -1  135.69    8.50
 -10  -1   1  139.29    8.70
 -11   1   1  327.17   18.10
 -11  -1  -1  368.56   18.30
 -11  -1   1  347.27   18.40
 -11   1  -1  357.66   18.30
 -12  -1  -1  101.89    7.90
 -12   1   1  120.39    8.40
 -12  -1   1  111.89    8.30
 -12   1  -1  105.89    8.00
 -13  -1  -1  208.18   12.30
 -13   1   1  195.28   12.20
 -13  -1   1  187.08   12.10
 -13   1  -1  199.68   12.30
 -14   1   1   68.09    6.70
 -14  -1  -1   70.39    6.90
 -14  -1   1   75.09    6.90
 -14   1  -1   63.59    6.40
 -15  -1  -1  277.77   15.70
 -15   1   1  268.07   15.90
 -15  -1   1  235.08   15.20
 -15   1  -1  243.98   15.20
 -16   1   1   74.09    7.50
 -16  -1  -1   67.19    8.00
 -16  -1   1   67.89    8.00
 -16   1  -1   66.49    7.80
 -17  -1  -1   89.79    8.60
 -17   1   1   76.89    8.40
 -17  -1   1   79.89    8.10
 -17   1  -1   81.59    8.10
   0  -2   1  149.19    6.90
   0   2   1  153.98    7.00
   0  -2  -1  150.98    7.10
  -1   2   1    5.50    0.80
  -1  -2  -1    5.20    0.60
  -1  -2  -1    5.30    1.00
   1  -2   1    4.20    0.70
  -1  -2   1    8.20    0.90
  -2   2   1   61.59    3.60
   2  -2   1   60.49    3.60
  -2  -2  -1   61.89    3.60
  -2  -2  -1   65.39    4.10
   2   2   1   77.59    3.50
  -2  -2   1   85.19    3.90
  -2  -2   1   77.89    3.30
  -3   2   1   11.20    1.40
  -3  -2  -1   10.20    1.40
  -3  -2   1   16.20    1.80
   3   2   1   11.90    1.10
  -4  -2   1   87.49    4.90
   4   2   1   83.29    4.00
  -4   2  -1   83.39    4.50
  -5   2   1  176.78    7.80
  -5  -2  -1  187.28    8.40
  -5   2   1  176.88    8.50
  -5   2  -1  140.99    7.70
  -5  -2   1  153.88    8.30
  -5   2  -1  130.29    8.00
  -6   2   1  381.66   17.00
  -6  -2  -1  389.16   17.70
  -6   2   1  387.66   17.80
  -6   2  -1  357.46   17.60
  -6  -2   1  349.37   17.70
  -6   2  -1  364.96   17.00
  -7   2   1  123.89    6.40
  -7   2   1  122.39    7.20
  -7  -2  -1  104.49    7.00
  -7   2  -1  122.09    6.40
  -7   2  -1  134.39    7.30
  -7  -2   1  137.49    7.50
  -8   2   1  767.32   33.70
  -8  -2  -1  780.02   34.90
  -8   2   1  738.83   35.00
  -8   2  -1  750.32   34.80
  -8  -2   1  753.82   35.00
  -8   2  -1  761.62   33.80
  -9  -2  -1  170.08   10.20
  -9   2   1  172.58   10.40
  -9   2   1  175.38    9.00
  -9  -2   1  202.78   10.70
  -9   2  -1  194.38    9.20
  -9   2  -1  197.48   10.50
 -10   2   1  425.56   21.30
 -10  -2  -1  427.66   21.10
 -10   2  -1  433.66   21.20
 -10  -2   1  416.56   21.20
 -11  -2  -1   77.49    6.30
 -11   2   1   89.69    6.80
 -11  -2   1   96.49    6.90
 -11   2  -1   80.69    6.50
 -12  -2  -1  416.46   20.00
 -12   2   1  386.76   20.00
 -12  -2   1  353.06   19.80
 -12   2  -1  360.36   19.60
 -13  -2  -1   53.59    6.10
 -13   2   1   57.89    6.00
 -13  -2   1   48.40    5.90
 -13   2  -1   47.70    5.90
 -14   2   1  132.19   10.00
 -14  -2  -1  139.99   10.00
 -14   2  -1  153.68   10.30
 -14  -2   1  155.38   10.50
 -15  -2  -1   53.59    6.50
 -15   2   1   65.09    6.60
 -15  -2   1   49.60    6.50
 -15   2  -1   44.30    6.10
 -16  -2  -1   89.09    8.30
 -16   2   1   76.59    8.30
 -16  -2   1  101.09    8.70
 -16   2  -1   92.09    8.20
 -17   2   1   43.00    6.50
 -17  -2  -1   46.00    6.60
 -17   2  -1   49.99    7.00
 -17  -2   1   47.30    6.80
   0  -3   1  222.68   10.10
   0   3  -1  221.48   10.20
   0   3   1  216.08   10.20
  -1  -3  -1   46.50    3.00
   1   3  -1   46.80    2.50
   1   3   1   38.80    2.50
  -1  -3   1   38.90    2.60
  -1   3  -1   39.80    2.60
  -1  -3   1   40.00    2.40
  -2  -3  -1  227.78   12.00
  -2  -3  -1  231.18   11.50
   2   3  -1  239.78   11.40
  -2   3   1  249.18   11.80
  -2   3  -1  276.57   11.80
   2   3   1  271.77   11.50
  -2  -3   1  274.17   11.90
  -3  -3  -1   25.10    2.10
   3   3  -1   24.00    1.50
  -3  -3  -1   21.40    2.60
  -3   3   1   21.00    2.00
   4   3  -1  131.39    6.40
  -4   3   1  127.29    7.10
  -4  -3  -1  133.09    7.20
   4   3   1  152.98    6.60
  -4  -3   1  163.88    7.60
  -4   3  -1  150.68    7.20
  -5   3   1  341.27   16.40
  -5  -3  -1  343.67   16.70
   5   3   1  353.66   15.70
  -5  -3   1  377.26   17.00
  -5   3  -1  375.26   16.60
  -6   3   1  365.26   16.80
  -6  -3  -1  361.76   17.20
  -6   3   1  375.66   17.50
  -6   3  -1  350.06   16.80
  -6  -3   1  359.86   17.40
  -7  -3  -1  325.57   15.10
  -7   3   1  314.67   15.30
  -7   3   1  310.97   14.40
  -7   3  -1  290.27   15.10
  -7  -3   1  306.37   15.20
  -7   3  -1  284.37   14.30
  -8   3   1  116.49    7.40
  -8  -3  -1  109.59    7.20
  -8   3   1  117.99    6.50
  -8   3  -1  117.49    7.30
  -8  -3   1  141.29    7.70
  -8   3  -1  128.99    6.70
  -9   3   1  307.87   16.00
  -9  -3  -1  316.07   15.90
  -9   3   1  306.97   14.80
  -9  -3   1  297.37   15.90
  -9   3  -1  319.47   14.90
  -9   3  -1  320.97   16.00
 -10   3   1  132.09    8.30
 -10  -3  -1  130.19    8.10
 -10  -3   1  126.19    8.10
 -10   3  -1  114.59    7.80
 -10   3  -1  115.19    6.90
 -11   3   1  301.17   17.00
 -11  -3  -1  315.67   16.80
 -11  -3   1  346.37   17.30
 -11   3  -1  325.77   17.00
 -12  -3  -1  221.78   12.60
 -12   3   1  217.58   12.80
 -12  -3   1  215.88   12.70
 -12   3  -1  204.88   12.50
 -13  -3  -1  163.78   10.90
 -13   3   1  181.88   11.30
 -13  -3   1  173.78   11.20
 -13   3  -1  163.88   10.90
 -14   3   1  158.58   10.80
 -14  -3  -1  156.58   10.50
 -14  -3   1  157.98   10.80
 -14   3  -1  154.28   10.80
 -15  -3  -1  183.98   12.30
 -15   3   1  203.28   13.10
 -15   3  -1  199.88   12.70
 -15  -3   1  186.28   12.80
 -16  -3  -1   52.99    6.80
 -16   3   1   69.29    7.90
 -16  -3   1   54.69    7.30
 -16   3  -1   51.99    7.00
 -17  -3  -1   80.99    8.40
 -17   3   1   94.99    9.10
 -17   3  -1  102.89    9.00
 -17  -3   1   82.89    8.80
   0   4   1   74.89    4.10
   0   4  -1   71.79    4.00
   0  -4   1   66.89    3.90
  -1   4   1  562.54   25.40
  -1  -4  -1  578.54   25.50
  -1  -4  -1  572.64   25.10
   1   4  -1  583.64   25.20
  -1  -4   1  570.64   25.10
   1   4   1  539.35   25.20
  -1   4  -1  557.04   25.30
  -2   4   1  699.03   31.00
   2   4  -1  745.43   30.70
  -2  -4  -1  732.13   31.20
  -2  -4  -1  723.43   30.70
  -2  -4   1  661.83   30.80
  -2  -4   1  667.53   30.90
   2   4   1  667.13   30.60
  -2   4  -1  660.43   30.90
  -3  -4  -1   69.79    4.10
  -3  -4  -1   69.19    4.80
   3   4  -1   68.49    3.70
  -3   4   1   63.29    4.20
  -3   4  -1   86.79    4.40
   4   4  -1   14.50    1.30
  -4  -4  -1   20.70    2.80
  -4   4   1   17.70    1.90
  -4  -4  -1   17.80    2.00
  -5  -4  -1  298.37   13.80
   5   4  -1  303.97   12.70
  -5   4   1  290.77   13.60
  -5   4  -1  264.47   13.60
  -5  -4   1  285.67   14.00
   5   4   1  271.67   12.80
  -6  -4  -1   52.09    3.80
  -6   4   1   44.80    3.40
  -6  -4   1   48.50    4.00
   6   4   1   50.79    2.60
  -6   4  -1   48.40    3.60
  -7   4   1  256.57   12.50
  -7  -4  -1  248.78   12.30
  -7   4   1  250.47   11.80
  -7   4  -1  213.68   11.60
  -7  -4   1  224.08   12.30
  -8  -4  -1  125.59    7.50
  -8   4   1  117.79    7.50
  -8   4   1  115.59    6.70
  -8  -4   1  123.39    7.70
  -8   4  -1  125.19    6.90
  -8   4  -1  131.89    7.60
  -9   4   1   31.30    3.00
  -9   4   1   27.40    3.90
  -9  -4   1   43.10    4.20
  -9   4  -1   40.40    3.30
  -9   4  -1   43.70    4.10
 -10   4   1  207.18   10.70
 -10  -4  -1  211.38   11.80
 -10   4   1  206.28   11.90
 -10   4  -1  222.38   12.00
 -10   4  -1  217.18   10.80
 -10  -4   1  199.28   12.00
 -11   4   1  233.38   12.80
 -11  -4  -1  221.08   12.40
 -11  -4   1  215.78   12.60
 -11   4  -1  202.98   12.30
 -12   4   1  189.28   11.70
 -12  -4  -1  179.78   11.30
 -12  -4   1  185.38   11.50
 -12   4  -1  185.98   11.40
 -13   4   1   47.60    5.90
 -13  -4  -1   44.00    5.70
 -13  -4   1   66.39    6.20
 -13   4  -1   55.79    5.70
 -14  -4  -1  118.29    8.90
 -14   4   1   98.89    8.40
 -14  -4   1  103.29    8.60
 -14   4  -1  112.29    8.60
 -15   4   1   91.39    8.10
 -15  -4  -1  102.89    8.50
 -15  -4   1   79.59    7.80
 -15   4  -1   85.89    8.10
 -16   4   1   57.89    7.50
 -16  -4  -1   66.79    7.60
 -16   4  -1   58.39    7.30
 -16  -4   1   56.19    7.50
 -17  -4  -1   31.80    6.00
 -17   4   1   42.10    6.60
 -17  -4   1   41.80    6.70
 -17   4  -1   39.40    6.30
   0   5   1  653.23   28.40
   0   5  -1  623.94   28.40
   0  -5   1  623.74   28.30
  -1  -5  -1  544.15   24.60
  -1  -5  -1  560.44   24.90
   1   5  -1  558.24   24.70
  -1   5   1  537.85   24.90
   1   5   1  530.65   24.70
  -1   5  -1  543.45   24.90
  -1  -5   1  565.84   24.50
  -1  -5   1  558.94   24.80
   2   5  -1  695.13   31.30
  -2  -5  -1  722.53   31.40
  -2   5   1  725.03   31.70
  -2  -5  -1  738.93   31.90
  -2  -5   1  697.13   31.50
  -2   5  -1  661.33   31.60
   2   5   1  690.23   31.30
  -2  -5   1  715.53   31.50
   3   5  -1   23.30    1.80
  -3   5   1   19.30    2.20
  -3  -5  -1   19.80    2.60
  -3  -5  -1   20.40    2.10
  -4  -5  -1  360.06   18.60
  -4  -5  -1  360.96   17.90
   4   5  -1  366.36   17.40
  -4   5   1  347.77   18.00
   4   5   1  419.16   17.50
  -4  -5   1  411.06   18.50
  -4   5  -1  414.96   18.20
  -4  -5   1  413.26   18.30
   5   5  -1   35.10    2.20
  -5  -5  -1   35.00    3.00
  -5   5   1   30.40    3.00
  -5  -5  -1   37.20    4.30
  -6  -5  -1  125.49    8.10
  -6  -5  -1  133.29    7.30
  -6   5   1  131.19    7.10
   6   5  -1  138.89    6.00
  -6   5  -1  116.49    7.00
   6   5   1  118.59    6.10
  -6  -5   1  118.09    7.30
  -7  -5  -1  167.68    8.30
  -7   5   1  140.49    7.70
  -7  -5   1  133.99    8.10
  -7   5  -1  126.79    7.60
   7   5   1  135.19    6.50
  -8   5   1   10.10    2.20
  -8   5   1   10.40    1.90
  -8  -5  -1    7.30    2.00
  -9   5   1  361.76   19.10
  -9  -5  -1  383.36   19.00
  -9   5   1  393.86   18.30
  -9   5  -1  402.26   18.40
  -9  -5   1  361.26   19.10
  -9   5  -1  382.86   19.20
 -10  -5  -1  121.79    8.30
 -10   5   1  134.79    8.80
 -10   5   1  136.89    7.70
 -10  -5   1  148.49    9.00
 -10   5  -1  130.59    8.60
 -10   5  -1  139.69    7.80
 -11   5   1  153.78    9.80
 -11  -5  -1  171.18    9.90
 -11  -5   1  151.88    9.90
 -11   5  -1  139.39    9.50
 -12  -5  -1   64.49    5.80
 -12   5   1   72.69    6.30
 -12  -5   1   52.69    5.60
 -12   5  -1   50.69    5.40
 -13  -5  -1  102.09    7.80
 -13   5   1  103.29    8.20
 -13  -5   1   88.19    7.70
 -13   5  -1   93.49    7.60
 -14  -5  -1   63.29    6.60
 -14   5   1   77.49    7.30
 -14  -5   1   61.29    6.50
 -14   5  -1   58.49    7.10
 -15   5   1  125.29    9.80
 -15  -5  -1  127.09    9.70
 -15  -5   1  124.39    9.70
 -15   5  -1  131.69   10.00
 -16  -5  -1   58.59    7.00
 -16   5   1   55.79    7.40
 -16   5  -1   56.69    7.30
 -16  -5   1   54.19    7.00
 -17   5   1   86.29    8.30
 -17  -5  -1   71.69    8.50
 -17   5  -1   78.69    7.90
 -17  -5   1   68.59    8.40
   0  -6   1    2.90    1.00
   0   6  -1    2.90    1.20
   0   6   1    3.40    1.20
   1   6  -1  520.65   24.30
  -1  -6  -1  504.95   24.40
  -1   6   1  496.95   24.40
  -1  -6  -1  509.95   24.10
  -1   6  -1  552.14   24.60
   1   6   1  562.34   24.40
  -1  -6   1  568.54   24.40
  -1  -6   1  570.24   24.10
  -2  -6  -1  248.38   11.60
   2   6  -1  268.77   11.60
  -2  -6  -1  260.67   12.10
  -2   6   1  240.38   11.90
  -2  -6   1  231.78   11.60
   2   6   1  225.68   11.50
  -2  -6   1  232.48   11.70
  -2   6  -1  220.48   11.80
  -3   6   1   12.60    2.00
  -3  -6  -1   16.50    2.10
  -3  -6  -1   15.00    2.50
   3   6  -1   15.80    1.70
   3   6   1   21.20    2.00
  -3   6  -1   22.70    2.60
  -3  -6   1   16.10    2.10
  -3  -6   1   25.00    2.70
  -4   6  -1   51.99    3.80
  -4  -6   1   49.00    4.00
   4   6   1   47.80    3.20
  -4  -6   1   48.50    3.70
  -5   6   1  251.57   13.30
   5   6  -1  257.87   12.40
  -5  -6  -1  240.68   13.10
  -5  -6  -1  249.58   14.00
   5   6   1  283.77   12.60
  -5  -6   1  296.97   13.60
  -5  -6   1  283.97   13.90
  -5   6  -1  280.47   13.40
  -6  -6  -1   25.70    4.00
  -6  -6  -1   34.70    3.30
   6   6  -1   33.80    2.40
  -6   6   1   30.70    3.20
  -6   6  -1   46.90    3.70
   6   6   1   47.10    2.70
  -6  -6   1   46.30    3.70
  -7   6   1  176.58    9.40
  -7  -6  -1  176.98    9.60
  -7  -6  -1  181.08   10.70
   7   6  -1  186.28    8.10
   7   6   1  170.38    8.20
  -7  -6   1  158.58    9.70
  -7   6  -1  159.28    9.30
  -8  -6  -1  343.17   18.80
  -8  -6  -1  348.07   17.60
  -8   6   1  349.77   17.20
  -8   6  -1  366.36   17.40
  -8  -6   1  360.86   17.90
  -9   6   1   97.69    7.00
  -9  -6  -1   88.29    7.70
  -9   6   1   96.89    6.20
  -9  -6  -1   95.39    6.70
  -9  -6   1  101.69    6.90
  -9   6  -1  107.49    6.40
 -10  -6  -1  176.88   10.20
 -10   6   1  178.58    9.70
 -10   6   1  156.88   10.30
 -10   6  -1  187.88    9.80
 -10  -6   1  164.48   10.40
 -10   6  -1  166.78   10.30
 -11   6   1  158.68    9.90
 -11  -6  -1  152.98    9.60
 -11   6  -1  138.19    9.50
 -11  -6   1  150.48    9.70
 -12   6   1   80.79    7.00
 -12  -6  -1   91.49    7.20
 -12  -6   1   83.19    7.00
 -12   6  -1   95.39    7.20
 -13   6   1  159.28   10.70
 -13  -6  -1  154.78   10.30
 -13   6  -1  147.99   10.30
 -13  -6   1  154.48   10.50
 -14  -6  -1  160.78   11.20
 -14   6   1  169.98   11.80
 -14   6  -1  182.78   11.80
 -14  -6   1  178.08   11.70
 -15  -6  -1   38.60    5.90
 -15   6   1   55.49    7.10
 -15  -6   1   47.60    6.40
 -15   6  -1   37.30    5.80
 -16  -6  -1   33.10    5.60
 -16   6   1   25.20    5.20
 -16   6  -1   39.60    6.00
 -16  -6   1   32.60    5.70
 -17   6   1   38.60    6.30
 -17  -6  -1   26.80    5.30
 -17  -6  -1   29.30    7.30
 -17   6  -1   30.20    5.70
 -17  -6   1   40.30    6.60
   0   7   1  124.79    6.90
   0   7  -1  124.29    6.90
  -1  -7  -1  257.47   11.70
  -1   7   1  241.58   11.80
   1   7  -1  249.18   11.60
  -1  -7  -1  267.87   11.50
  -1  -7   1  212.68   11.40
  -1  -7   1  224.18   11.10
   1   7   1  221.38   11.50
  -1   7  -1  194.08   11.50
  -2  -7  -1  311.47   16.20
  -2   7   1  319.67   16.70
   2   7  -1  335.47   16.30
  -2  -7  -1  325.17   16.60
   2   7   1  363.86   16.50
  -2  -7   1  381.36   16.60
  -2   7  -1  361.76   16.80
  -2  -7   1  386.36   16.50
   3   7  -1  456.05   20.70
  -3   7   1  447.96   21.30
  -3  -7  -1  441.26   21.30
  -3  -7  -1  465.75   20.90
   3   7   1  452.75   20.70
  -3  -7   1  448.56   21.00
  -3   7  -1  466.15   21.30
  -3  -7   1  421.16   20.90
  -4  -7  -1  115.99    8.40
   4   7  -1  134.79    7.70
  -4  -7  -1  128.69    8.00
  -4   7   1  132.59    8.30
   4   7   1  172.38    8.00
  -4  -7   1  180.08    8.80
  -4  -7   1  184.58    8.70
  -4   7  -1  178.98    8.70
  -5  -7  -1  224.98   11.70
   5   7  -1  235.48   10.30
  -5   7   1  228.08   11.20
  -5  -7  -1  233.28   11.00
  -5  -7   1  181.98   10.70
  -5   7  -1  191.48   10.90
  -5  -7   1  181.68   11.20
   5   7   1  196.28   10.10
  -6  -7  -1  211.78   13.10
  -6   7   1  218.08   12.40
   6   7  -1  214.38   11.40
  -6  -7  -1  214.58   12.30
  -6  -7   1  284.27   13.00
   6   7   1  266.87   11.70
  -6  -7   1  291.47   13.70
  -6   7  -1  262.67   12.70
  -7  -7  -1  202.48   12.10
   7   7  -1  197.98    9.70
  -7  -7  -1  216.08   11.10
  -7   7   1  219.18   11.10
  -7   7  -1  203.18   11.00
  -7  -7   1  198.48   11.90
  -7  -7   1  192.78   11.10
   7   7   1  212.18    9.90
  -8  -7  -1  268.07   13.70
  -8  -7  -1  273.57   15.20
  -8   7   1  269.07   13.50
  -8   7  -1  238.58   13.30
  -8  -7   1  253.57   13.80
  -8  -7   1  261.87   14.80
  -9   7   1   81.99    5.80
  -9  -7  -1   74.59    6.10
  -9  -7  -1   85.39    7.40
  -9   7  -1   89.39    6.00
  -9  -7   1   98.09    6.80
 -10   7   1  140.69    9.10
 -10   7   1  141.59    8.40
 -10  -7  -1  134.39   10.30
 -10  -7  -1  141.39    9.00
 -10  -7   1  149.79    9.30
 -10   7  -1  133.09    8.30
 -11   7   1   70.59    6.20
 -11  -7  -1   70.69    6.00
 -11  -7  -1   57.69    7.60
 -11   7   1   54.79    5.10
 -11   7  -1   79.39    6.50
 -11  -7   1   85.99    6.80
 -11   7  -1   80.89    5.80
 -12  -7  -1  114.69   10.00
 -12  -7  -1  105.49    8.20
 -12   7   1  123.29    8.60
 -12  -7   1  114.49    8.40
 -12   7  -1  101.19    8.10
 -13   7   1  132.49   10.00
 -13  -7  -1  148.19   11.70
 -13  -7  -1  143.59    9.80
 -13  -7   1  129.29    9.60
 -13   7  -1  154.58   10.10
 -14  -7  -1   93.29    7.90
 -14  -7  -1   83.39   10.20
 -14   7   1  102.89    8.20
 -14   7  -1   70.99    7.30
 -14  -7   1   92.29    7.90
 -15   7   1   96.49    8.50
 -15  -7  -1  101.39    8.50
 -15  -7  -1   92.89   11.30
 -15   7  -1  107.69    8.90
 -15  -7   1   80.09    8.00
 -16  -7  -1   59.09    9.10
 -16   7   1   84.49    8.00
 -16  -7  -1   64.59    7.70
 -16  -7   1   73.99    8.00
 -16   7  -1   76.39    8.10
   0  -8   1  294.97   14.20
   0   8   1  290.47   14.40
   0   8  -1  289.27   14.30
   1   8  -1 1748.23   77.29
  -1   8   1 1775.72   77.59
  -1  -8  -1 1804.72   77.29
  -1  -8  -1 1787.12   77.09
   1   8   1 1780.42   77.39
  -1   8  -1 1700.73   77.39
  -1  -8   1 1705.83   77.19
  -2  -8  -1  492.15   23.20
   2   8  -1  508.65   23.00
  -2   8   1  497.65   23.40
  -2  -8  -1  497.95   22.90
   2   8   1  487.85   23.00
  -2  -8   1  491.55   22.80
  -2   8  -1  483.65   23.30
  -2  -8   1  506.65   23.10
  -3  -8  -1  303.07   14.00
  -3   8   1  302.27   14.50
   3   8  -1  308.87   14.00
  -3  -8  -1  325.77   14.80
  -3   8  -1  261.07   14.20
  -3  -8   1  261.87   14.00
   3   8   1  267.87   13.80
  -3  -8   1  258.37   14.00
   4   8  -1   94.99    5.10
  -4   8   1  102.29    5.90
  -4  -8  -1  103.29    5.60
   4   8   1   78.19    5.00
  -4  -8   1   60.59    5.20
  -4   8  -1   64.59    5.30
  -4  -8   1   63.79    5.20
  -5  -8  -1   37.40    4.60
  -5   8   1   39.50    4.10
  -5  -8  -1   36.20    3.80
   5   8  -1   44.00    3.40
  -5  -8   1   58.79    4.40
   5   8   1   52.09    3.60
  -5   8  -1   55.39    4.40
  -5  -8   1   60.09    4.70
  -6  -8  -1   90.99    7.10
  -6  -8  -1   99.99    6.40
  -6   8   1   89.69    6.30
   6   8  -1   92.49    5.40
  -6   8  -1  103.69    6.50
  -6  -8   1   95.99    7.00
  -6  -8   1  103.29    6.50
   6   8   1  104.69    5.60
  -7   8   1  130.09    8.30
  -7  -8  -1  118.59    8.00
  -7  -8  -1  124.59    9.00
  -7  -8   1  159.18    9.50
   7   8   1  146.79    7.30
  -7   8  -1  141.69    8.40
  -7  -8   1  154.48    8.70
  -8  -8  -1   63.99    5.20
  -8  -8  -1   73.59    6.80
  -8   8   1   67.39    5.30
  -8   8  -1   68.19    5.40
  -8  -8   1   60.49    6.20
  -8  -8   1   81.69    5.80
  -9  -8  -1  171.78   10.00
  -9  -8  -1  161.98   11.40
  -9   8   1  170.08    9.80
  -9   8  -1  172.38    9.90
  -9  -8   1  155.38   10.80
  -9  -8   1  171.88   10.30
 -10   8   1  138.19    9.00
 -10  -8  -1  122.39   10.10
 -10  -8  -1  133.69    8.70
 -10   8   1  129.09    8.20
 -10   8  -1  134.89    8.30
 -10  -8   1  114.69    9.60
 -10  -8   1  134.99    8.80
 -11  -8  -1   12.40    4.40
 -11   8   1   12.70    3.10
 -11   8   1    7.50    2.50
 -11  -8  -1   16.20    3.50
 -11   8  -1    3.30    2.20
 -11  -8   1    4.20    2.70
 -11  -8   1    4.40    3.40
 -11   8  -1    4.30    2.30
 -12  -8  -1   72.19    6.50
 -12   8   1   71.19    6.70
 -12  -8  -1   78.99    9.10
 -12   8  -1   58.99    6.80
 -12  -8   1   50.69    6.30
 -12  -8   1   57.19    7.90
 -13  -8  -1   49.10    7.90
 -13   8   1   51.89    6.30
 -13  -8  -1   50.29    6.30
 -13   8  -1   55.89    6.00
 -13  -8   1   52.99    6.50
 -13  -8   1   59.19    8.00
 -14  -8  -1   82.09    7.70
 -14  -8  -1   81.09   10.30
 -14   8   1   81.79    7.70
 -14  -8   1   83.49    7.70
 -14  -8   1   92.09   10.60
 -14   8  -1   84.09    7.80
 -15  -8  -1   16.10    5.80
 -15   8   1   21.10    4.70
 -15  -8  -1   16.90    4.50
 -15  -8   1   33.80    6.60
 -15   8  -1   29.20    5.00
 -15  -8   1   26.30    5.30
 -16  -8  -1    8.00    4.80
 -16  -8  -1   13.80    4.30
 -16   8   1   15.10    4.20
 -16  -8   1    5.70    3.60
 -16  -8   1   17.00    5.70
 -16   8  -1   16.50    4.60
   0   9  -1  524.45   25.00
   0   9   1  539.75   25.10
   0  -9   1  535.25   24.80
  -1  -9  -1  232.58   11.80
  -1   9   1  224.58   12.20
   1   9  -1  232.28   12.00
   1   9   1  230.78   12.00
  -1   9  -1  242.78   12.30
  -1  -9   1  248.48   12.10
   2   9  -1  759.42   34.90
  -2  -9  -1  777.02   35.10
  -2   9   1  786.82   35.40
  -2  -9  -1  800.42   34.90
  -2  -9   1  776.52   34.70
  -2   9  -1  739.93   35.20
  -2  -9   1  746.23   34.90
   2   9   1  752.22   34.90
  -3   9   1  160.58    9.80
  -3  -9  -1  167.48    9.90
  -3  -9  -1  171.08    9.40
   3   9  -1  169.78    9.40
  -3  -9   1  185.08    9.70
  -3  -9   1  188.88    9.70
   3   9   1  191.08    9.60
  -3   9  -1  196.38   10.20
  -4  -9  -1  820.52   35.60
   4   9  -1  793.32   34.60
  -4  -9  -1  827.72   35.00
  -4   9   1  782.62   35.30
   4   9   1  724.53   34.50
  -4  -9   1  705.03   34.80
  -4   9  -1  720.93   35.10
  -4  -9   1  731.33   34.90
   5   9  -1  306.27   14.10
  -5  -9  -1  291.67   15.30
  -5  -9  -1  307.87   14.60
  -5   9   1  295.77   14.90
   5   9   1  284.87   14.00
  -5  -9   1  283.37   15.00
  -5  -9   1  268.27   14.60
  -5   9  -1  262.87   14.70
  -6  -9  -1  271.87   14.70
   6   9  -1  250.17   12.80
  -6  -9  -1  262.87   13.70
  -6   9   1  250.37   13.90
  -6   9  -1  277.47   14.10
  -6  -9   1  273.17   14.00
  -6  -9   1  282.17   14.50
   6   9   1  261.17   12.90
  -7  -9  -1   93.39    6.30
  -7   9   1   97.99    6.50
  -7  -9  -1   94.89    7.50
  -7  -9   1   84.39    6.50
  -7   9  -1   81.19    6.30
  -7  -9   1   95.79    7.20
  -8  -9  -1  232.68   14.30
  -8   9   1  238.68   13.20
  -8  -9  -1  239.18   13.10
  -8  -9   1  254.17   14.30
  -8   9  -1  253.57   13.40
  -8  -9   1  244.18   13.40
  -9   9   1   33.70    4.10
  -9  -9  -1   35.70    5.40
  -9  -9  -1   39.00    4.50
  -9   9  -1   19.10    3.50
  -9  -9   1   16.50    4.10
  -9  -9   1   17.70    3.40
 -10   9   1   20.40    3.50
 -10  -9  -1   18.30    4.50
 -10  -9  -1   16.70    3.40
 -10   9  -1   28.80    4.10
 -10  -9   1   29.40    4.30
 -10  -9   1   35.70    5.70
 -11   9   1  112.89    8.40
 -11  -9  -1  105.09   10.00
 -11   9   1  130.29    8.20
 -11  -9  -1  113.19    8.20
 -11  -9   1  102.49    8.10
 -11   9  -1  114.39    8.00
 -11  -9   1  105.79    9.60
 -12  -9  -1   58.49    8.20
 -12  -9  -1   55.49    6.30
 -12   9   1   62.29    6.30
 -12   9  -1   65.99    6.30
 -12  -9   1   59.79    6.10
 -12  -9   1   64.09    8.10
 -13  -9  -1  138.69   11.60
 -13   9   1  109.49    9.10
 -13  -9  -1  118.69    8.90
 -13   9  -1  130.39    9.70
 -13  -9   1  123.19   11.00
 -13  -9   1  117.89    9.40
 -14  -9  -1   22.10    5.60
 -14  -9  -1   16.20    4.10
 -14   9   1   20.60    4.30
 -14   9  -1   25.00    4.70
 -14  -9   1   26.40    6.30
 -14  -9   1   27.40    5.20
 -15  -9  -1   31.80    7.00
 -15  -9  -1   47.80    6.50
 -15   9   1   36.80    6.00
 -15  -9   1   25.10    5.00
 -15  -9   1   39.50    7.50
 -15   9  -1   38.40    6.00
 -16  -9  -1   36.90    6.10
 -16  -9  -1   29.00    7.20
 -16   9   1   44.50    6.90
 -16   9  -1   39.70    6.10
 -16  -9   1   32.40    5.70
 -16  -9   1   36.70    7.70
   0  10  -1  219.58   11.80
   0  10   1  224.18   11.90
  -1 -10  -1  321.57   14.80
   1  10  -1  327.27   15.20
  -1  10   1  328.77   15.40
  -1  10  -1  259.77   14.90
  -1 -10   1  274.17   14.70
   1  10   1  273.57   14.80
   2  10  -1    4.20    1.60
  -2 -10  -1    3.80    1.50
  -2 -10  -1    2.70    1.80
  -2  10   1    4.30    1.90
  -2 -10   1    3.00    1.50
  -2 -10   1    2.30    1.60
   2  10   1    0.50    1.40
  -2  10  -1    2.00    1.80
  -3 -10  -1  449.46   22.00
   3  10  -1  465.55   22.10
  -3  10   1  445.66   22.50
  -3 -10  -1  430.86   22.30
  -3  10  -1  462.55   22.60
  -3 -10   1  492.45   22.20
  -3 -10   1  504.45   22.40
   3  10   1  475.65   22.20
  -4 -10  -1  362.66   17.40
  -4  10   1  361.36   18.00
   4  10  -1  376.26   17.30
  -4 -10  -1  389.46   18.30
   4  10   1  351.46   17.30
  -4 -10   1  334.27   17.50
  -4  10  -1  335.47   17.80
  -4 -10   1  327.77   17.50
   5  10  -1  675.83   30.40
  -5 -10  -1  670.23   30.90
  -5  10   1  656.33   31.30
  -5 -10  -1  653.83   31.50
  -5 -10   1  664.13   31.20
  -5 -10   1  650.43   31.00
  -5  10  -1  661.23   31.30
   5  10   1  668.33   30.50
   6  10  -1  181.78    9.50
  -6 -10  -1  170.18   10.90
  -6 -10  -1  171.98   10.20
  -6  10   1  176.88   10.60
   6  10   1  186.88    9.60
  -6 -10   1  191.68   10.50
  -6 -10   1  185.18   10.90
  -6  10  -1  188.38   10.70
  -7 -10  -1  399.46   21.30
  -7  10   1  404.76   20.60
  -7 -10  -1  415.46   20.40
  -7 -10   1  418.76   21.20
  -7  10  -1  407.56   20.60
  -7 -10   1  416.36   20.60
  -8  10   1   20.00    3.30
  -8 -10  -1   16.60    4.20
  -8 -10  -1   22.20    3.50
  -8 -10   1   28.60    4.50
  -8 -10   1   24.50    3.80
  -8  10  -1   24.50    3.90
  -9 -10  -1  184.58   12.40
  -9 -10  -1  190.38   11.10
  -9  10   1  192.68   11.10
  -9 -10   1  183.28   11.10
  -9 -10   1  165.78   11.70
  -9  10  -1  181.98   10.90
 -10  10   1   91.89    7.10
 -10 -10  -1   96.89    8.50
 -10 -10  -1   92.69    7.20
 -10 -10   1   97.39    8.60
 -10  10  -1   82.19    7.00
 -10 -10   1   81.99    7.00
 -11 -10  -1   69.99    6.50
 -11  10   1   75.99    6.70
 -11 -10  -1   63.59    8.20
 -11 -10   1   98.69    8.50
 -11  10  -1   88.69    7.00
 -11 -10   1   97.49    7.40
 -12  10   1   60.19    6.50
 -12 -10  -1   57.29    6.30
 -12 -10  -1   55.69    7.80
 -12 -10   1   66.09    6.80
 -12 -10   1   61.29    8.10
 -12  10  -1   66.69    6.70
 -13 -10  -1   17.40    4.20
 -13  10   1   22.90    4.70
 -13 -10  -1   14.40    5.40
 -13 -10   1   26.20    5.90
 -13  10  -1   19.60    4.30
 -13 -10   1   29.80    5.10
 -14 -10  -1   29.40    6.60
 -14  10   1   30.90    5.50
 -14 -10  -1   29.50    5.00
 -14 -10   1   35.50    7.00
 -14 -10   1   25.80    5.20
 -14  10  -1   19.60    4.50
 -15 -10  -1   34.90    7.50
 -15  10   1   36.60    5.90
 -15 -10  -1   37.10    5.90
 -15  10  -1   30.90    5.50
 -15 -10   1   37.00    6.10
 -15 -10   1   37.90    7.60
   0  11   1  192.18   10.80
   0  11  -1  194.78   10.90
  -1 -11  -1  230.88   12.40
   1  11  -1  230.68   12.70
  -1  11   1  220.18   12.70
  -1 -11   1  252.97   12.70
   1  11   1  252.37   12.90
  -1  11  -1  252.57   13.10
  -2  11   1  349.37   16.90
   2  11  -1  339.97   16.50
  -2 -11  -1  338.67   16.30
  -2 -11  -1  340.67   16.50
   2  11   1  309.77   16.40
  -2 -11   1  315.27   16.40
  -2  11  -1  308.87   16.60
  -2 -11   1  316.17   16.00
   3  11  -1  127.89    7.50
  -3  11   1  135.69    8.20
  -3 -11  -1  125.19    7.80
  -3 -11  -1  129.19    7.50
  -3  11  -1  118.39    7.80
  -3 -11   1  105.69    7.20
  -3 -11   1  106.89    7.30
   3  11   1  112.69    7.30
  -4 -11  -1  425.36   21.40
   4  11  -1  425.16   20.70
  -4 -11  -1  411.86   20.80
  -4  11   1  413.86   21.40
  -4 -11   1  453.65   21.20
  -4  11  -1  427.06   21.40
   4  11   1  450.05   20.90
  -4 -11   1  440.16   21.10
  -5 -11  -1  179.98    9.90
  -5 -11  -1  190.48   10.80
  -5  11   1  188.08   10.50
   5  11  -1  184.28    9.50
   5  11   1  150.78    9.30
  -5  11  -1  152.88   10.00
  -5 -11   1  155.98    9.90
  -5 -11   1  158.48    9.80
   6  11  -1  151.08    8.50
  -6 -11  -1  164.58    9.50
  -6 -11  -1  179.28   10.40
  -6  11   1  157.08    9.60
   6  11   1  148.09    8.60
  -6 -11   1  155.48    9.70
  -6 -11   1  141.59    9.30
  -6  11  -1  147.69    9.50
  -7 -11  -1   88.69    6.40
  -7 -11  -1   80.79    7.00
  -7  11   1   92.79    6.80
  -7  11  -1   72.99    6.30
  -7 -11   1   77.79    6.90
  -7 -11   1   84.39    6.70
  -8  11   1  110.29    8.10
  -8 -11  -1  126.59    8.30
  -8 -11  -1  111.69    9.10
  -8 -11   1  114.19    8.90
  -8  11  -1  114.69    8.20
  -8 -11   1  120.49    8.40
  -9 -11  -1   20.40    4.90
  -9 -11  -1   20.70    4.00
  -9  11   1   27.70    4.40
  -9 -11   1   32.40    5.30
  -9 -11   1   49.00    5.60
  -9  11  -1   45.10    5.20
 -10  11   1  123.89    8.90
 -10 -11  -1  117.09   10.00
 -10 -11  -1  121.29    8.90
 -10 -11   1  126.59   10.10
 -10  11  -1  136.69    9.20
 -10 -11   1  137.09    9.40
 -11 -11  -1   20.70    4.20
 -11 -11  -1   22.50    5.10
 -11  11   1   23.10    4.00
 -11 -11   1   14.80    3.60
 -11 -11   1   20.00    5.20
 -11  11  -1   18.00    3.80
 -12 -11  -1   53.79    7.80
 -12  11   1   52.09    6.40
 -12  11   1   49.00    6.40
 -12 -11  -1   50.09    6.10
 -12 -11   1   54.89    6.50
 -12  11  -1   48.40    5.90
 -12 -11   1   46.50    7.30
 -13 -11  -1   28.80    5.10
 -13 -11  -1   23.90    5.80
 -13  11   1   26.50    4.90
 -13 -11   1   24.00    5.00
 -13  11  -1   29.90    5.20
 -13 -11   1   31.70    6.50
 -14 -11  -1    3.80    3.00
 -14 -11  -1    5.20    4.50
 -14  11   1    7.70    3.40
 -14 -11   1    7.40    3.40
 -14 -11   1    8.00    4.40
 -14  11  -1    4.80    3.00
 -15 -11  -1   26.30    6.50
 -15 -11  -1   27.80    5.10
 -15  11   1   22.60    5.00
 -15 -11   1   20.30    4.80
 -15  11  -1   25.20    5.10
 -15 -11   1   18.80    6.10
   0  12   1  170.38   10.20
   0  12  -1  176.48   10.30
  -1  12   1  503.45   24.40
   1  12  -1  523.55   24.30
  -1 -12   1  501.85   24.00
  -1  12  -1  498.45   24.40
   1  12   1  469.15   24.00
  -2 -12  -1   64.29    5.00
   2  12  -1   67.79    5.30
  -2  12   1   64.09    5.60
   3  12  -1  265.27   14.00
  -3 -12  -1  282.97   14.10
  -3 -12  -1  289.47   14.50
  -3  12   1  277.67   14.60
  -3  12  -1  261.07   14.50
  -3 -12   1  250.87   13.70
  -3 -12   1  254.57   14.10
   3  12   1  264.87   14.10
  -4  12   1  298.27   16.50
  -4 -12  -1  289.57   15.80
  -4 -12  -1  297.87   16.30
   4  12  -1  315.17   15.90
   4  12   1  318.17   16.10
  -4  12  -1  333.67   16.90
  -4 -12   1  338.07   16.20
  -4 -12   1  324.77   16.30
   5  12  -1  230.18   12.70
  -5  12   1  238.98   13.60
  -5 -12  -1  245.48   13.20
  -5 -12  -1  262.27   14.00
  -5  12  -1  245.98   13.80
  -5 -12   1  255.77   13.60
   5  12   1  248.28   12.90
  -5 -12   1  230.38   13.20
  -6  12   1   65.59    5.80
  -6 -12  -1   74.79    5.70
  -6 -12  -1   60.19    6.30
   6  12  -1   70.19    5.10
  -6 -12   1   75.69    6.20
   6  12   1   57.69    4.80
  -6 -12   1   72.49    5.90
  -6  12  -1   62.49    6.10
  -7 -12  -1  184.08   10.80
  -7 -12  -1  187.08   11.50
  -7  12   1  161.78   10.80
  -7 -12   1  177.98   11.20
  -7 -12   1  170.88   10.70
  -7  12  -1  177.68   11.10
  -8 -12  -1  123.99    8.10
  -8  12   1  120.79    8.40
  -8 -12  -1  123.49    9.30
  -8  12  -1   97.49    8.00
  -8 -12   1   99.89    7.80
  -8 -12   1   92.49    8.30
  -9 -12  -1  104.39    7.90
  -9  12   1  105.39    8.00
  -9 -12  -1  104.49    9.10
  -9 -12   1   86.89    7.60
  -9 -12   1  111.59    9.00
  -9  12  -1   96.59    7.90
 -10 -12  -1   19.60    4.00
 -10 -12  -1   19.80    4.80
 -10  12   1   15.00    3.60
 -10 -12   1    6.70    3.90
 -10  12  -1    3.30    2.70
 -10 -12   1    9.30    3.60
 -11  12   1   38.30    5.40
 -11 -12  -1   32.20    4.90
 -11 -12  -1   26.80    6.10
 -11 -12   1   43.40    5.60
 -11  12  -1   43.40    5.50
 -11 -12   1   48.80    6.90
 -12 -12  -1   16.40    5.10
 -12 -12  -1   20.40    4.20
 -12  12   1   19.80    4.10
 -12  12  -1   21.30    4.20
 -12 -12   1   15.30    4.20
 -12 -12   1   18.20    5.20
 -13 -12  -1    4.20    3.30
 -13  12   1    4.70    2.90
 -13 -12  -1    4.70    4.00
 -13  12  -1    3.60    2.80
 -13 -12   1    4.70    4.20
 -13 -12   1    2.70    3.00
 -14  12   1    0.50    2.60
 -14 -12  -1   -1.90    2.90
 -14 -12  -1    2.40    4.50
 -14  12  -1    4.40    3.00
 -14 -12   1    2.10    3.30
 -14 -12   1   -0.70    4.00
   0  13   1  310.67   16.60
   0  13  -1  325.37   16.80
   1  13  -1   63.59    5.30
  -1  13   1   57.59    5.30
   1  13   1   51.39    5.00
  -1  13  -1   46.20    5.10
  -1 -13   1   51.59    4.70
  -2 -13  -1  272.77   14.50
  -2  13   1  252.17   14.90
   2  13  -1  250.47   14.60
   2  13   1  288.27   14.90
  -2  13  -1  289.67   15.20
  -2 -13   1  312.57   15.00
  -3 -13  -1  167.88    9.60
   3  13  -1  165.28    9.70
  -3  13   1  161.38   10.10
  -3 -13  -1  161.38    9.80
  -3  13  -1  148.69    9.90
  -3 -13   1  163.58    9.80
  -3 -13   1  152.38    9.20
   3  13   1  155.68    9.60
  -4  13   1  249.18   14.50
  -4 -13  -1  252.87   14.40
  -4 -13  -1  250.07   13.90
   4  13  -1  242.78   13.70
  -4  13  -1  285.07   15.00
  -4 -13   1  271.87   14.10
  -4 -13   1  280.47   14.40
   4  13   1  269.87   14.10
   5  13  -1  200.98   11.10
  -5  13   1  209.18   12.20
  -5 -13  -1  196.68   11.90
  -5 -13  -1  198.98   11.30
  -5 -13   1  203.08   11.60
  -5  13  -1  196.88   12.10
   5  13   1  182.78   11.00
  -5 -13   1  201.88   11.60
  -6  13   1  218.38   12.90
  -6 -13  -1  223.68   12.40
  -6 -13  -1  218.48   13.10
   6  13  -1  216.48   11.70
  -6 -13   1  206.98   12.50
  -6  13  -1  219.38   12.80
   6  13   1  204.58   11.70
  -6 -13   1  214.28   12.50
  -7 -13  -1  167.48   10.10
  -7  13   1  160.48   10.30
  -7 -13  -1  165.18   11.00
  -7 -13   1  143.59   10.00
  -7  13  -1  152.58   10.30
  -7 -13   1  137.89   10.10
  -8  13   1   69.19    6.60
  -8 -13  -1   80.99    6.60
  -8 -13  -1   79.49    7.80
  -8 -13   1   84.29    6.90
  -8 -13   1   73.49    7.20
  -8  13  -1   74.89    6.80
  -9 -13  -1   36.50    6.00
  -9 -13  -1   33.20    5.00
  -9  13   1   36.70    5.30
  -9  13  -1   26.40    4.90
  -9 -13   1   28.90    5.30
  -9 -13   1   38.50    5.40
 -10 -13  -1   74.29    7.00
 -10  13   1   81.79    7.30
 -10 -13  -1   75.09    9.00
 -10 -13   1  104.99    9.00
 -10 -13   1  109.19    8.30
 -10  13  -1   96.99    7.90
 -11  13   1   44.20    5.70
 -11 -13  -1   43.10    5.70
 -11 -13  -1   50.49    7.60
 -11  13  -1   42.00    5.60
 -11 -13   1   35.10    5.70
 -11 -13   1   40.00    7.60
 -12 -13  -1   30.00    5.10
 -12  13   1   29.50    4.90
 -12 -13  -1   26.40    6.60
 -12  13  -1   37.30    5.40
 -12 -13   1   32.70    5.40
 -13 -13  -1   12.30    5.30
 -13  13   1    9.80    3.70
 -13 -13  -1   10.10    3.80
 -13 -13   1    8.10    4.00
 -14 -13  -1    6.80    3.80
 -14 -13  -1   13.80    6.00
 -14  13   1   14.00    4.40
 -14  13  -1   16.20    4.60
 -14 -13   1    8.90    4.20
   0  14  -1   57.49    5.60
   0  14   1   52.99    5.40
   1  14  -1  257.47   15.20
  -1  14   1  272.07   15.40
   1  14   1  302.07   15.50
  -1  14  -1  303.57   15.80
   2  14  -1  314.37   15.70
  -2 -14  -1  303.67   15.30
  -2  14   1  296.97   15.80
  -2 -14   1  261.77   15.10
   2  14   1  265.77   15.20
  -2  14  -1  274.87   15.60
  -3 -14  -1  138.99    8.90
  -3  14   1  139.09    9.40
   3  14  -1  134.99    8.80
  -3 -14  -1  132.49    8.60
  -3 -14   1  136.89    8.90
  -3  14  -1  137.29    9.30
   3  14   1  137.99    8.90
  -4  14   1   94.29    7.60
  -4 -14  -1   92.49    6.80
  -4 -14  -1   97.39    7.40
   4  14  -1   97.59    6.80
  -4  14  -1   92.89    7.40
   4  14   1   86.19    6.80
  -4 -14   1   80.49    6.90
  -5 -14  -1  285.27   16.10
  -5  14   1  286.57   16.20
  -5 -14  -1  287.57   15.60
   5  14  -1  268.37   15.10
  -5  14  -1  293.87   16.30
  -5 -14   1  301.67   15.90
   5  14   1  311.77   15.60
  -6 -14  -1  128.09    8.60
  -6 -14  -1  130.99    9.50
  -6  14   1  133.09    9.30
  -6  14  -1  136.09    9.70
   6  14   1  122.09    9.10
  -6 -14   1  128.49    9.00
  -7 -14  -1  150.68    9.90
  -7 -14  -1  168.58   11.30
  -7  14   1  151.68   10.60
  -7 -14   1  160.58   10.30
  -7  14  -1  154.48   10.60
  -8 -14  -1  101.39    7.90
  -8  14   1   97.99    8.20
  -8 -14  -1  101.29    8.80
  -8  14  -1   89.39    7.90
  -8 -14   1   97.59    7.80
  -9  14   1   66.49    7.10
  -9 -14  -1   72.99    7.60
  -9 -14  -1   70.89    6.90
  -9 -14   1   80.59    7.10
  -9  14  -1   84.09    7.60
 -10  14   1   35.90    5.20
 -10 -14  -1   35.50    5.40
 -10 -14  -1   33.70    6.10
 -10  14  -1   37.00    5.50
 -10 -14   1   26.60    4.90
 -11 -14  -1   25.00    4.90
 -11 -14  -1   22.10    5.70
 -11  14   1   20.20    4.20
 -11 -14   1   25.60    5.00
 -11  14  -1   20.80    4.60
 -12 -14  -1   16.50    4.40
 -12 -14  -1   17.60    5.40
 -12  14   1   21.40    4.50
 -12  14  -1   15.90    4.00
 -12 -14   1   17.00    4.50
 -13 -14  -1   14.70    4.50
 -13  14   1   22.60    5.10
 -13 -14  -1   17.50    6.20
 -13 -14   1   18.80    4.90
   0  15   1  220.58   13.00
   0  15  -1  212.38   12.90
   1  15  -1  169.38   10.80
  -1  15   1  162.78   10.70
  -1  15  -1  173.08   11.00
   1  15   1  166.18   10.70
   2  15  -1  342.37   18.70
  -2  15   1  342.57   19.10
  -2 -15   1  356.06   18.70
   2  15   1  380.26   19.10
  -2  15  -1  371.86   19.40
  -3 -15  -1   74.59    6.60
  -3  15   1   80.09    7.30
   3  15  -1   77.89    6.50
   3  15   1   93.99    7.10
  -3 -15   1  105.49    7.20
  -3  15  -1   95.19    7.80
  -4 -15  -1  172.38   10.30
   4  15  -1  171.28   10.30
  -4 -15  -1  168.08   10.50
  -4  15   1  188.28   11.40
   4  15   1  157.18   10.30
  -4 -15   1  143.79   10.20
  -4  15  -1  158.08   10.80
  -5 -15  -1  132.89    8.50
   5  15  -1  126.69    8.30
  -5 -15  -1  129.59    9.20
  -5  15   1  120.89    9.00
   5  15   1  104.09    8.00
  -5  15  -1  112.59    9.20
  -5 -15   1  108.89    8.20
  -6  15   1  112.59    9.30
  -6 -15  -1  131.09    9.60
  -6 -15  -1  134.19    9.10
  -6  15  -1  141.59   10.10
  -6 -15   1  138.39    9.20
  -7  15   1   54.79    6.30
  -7 -15  -1   60.89    5.80
  -7 -15  -1   57.99    6.90
  -7 -15   1   60.89    6.10
  -7  15  -1   64.19    7.30
  -8 -15  -1   34.50    5.90
  -8 -15  -1   38.60    5.10
  -8  15   1   38.50    5.70
  -8  15  -1   44.30    6.10
  -8 -15   1   48.10    6.10
  -9 -15  -1   24.90    7.80
  -9  15   1   24.50    4.60
  -9 -15  -1   20.10    4.30
  -9  15  -1   20.90    4.60
  -9 -15   1   25.50    4.90
 -10  15   1   65.29    7.00
 -10 -15  -1   70.39    6.70
 -10  15  -1   54.89    6.80
 -10 -15   1   45.70    6.30
 -11 -15  -1    9.80    3.80
 -11  15   1   12.40    3.60
 -11 -15   1   12.10    4.20
 -11  15  -1    7.20    3.50
 -12  15   1   30.90    5.30
 -12 -15  -1   33.30    5.60
 -12  15  -1   29.60    5.30
 -12 -15   1   40.20    6.30
 -13 -15  -1    3.60    3.50
 -13 -15   1   -1.20    2.90
   0  16  -1   38.60    5.50
   0  16   1   38.50    5.50
   1  16  -1  219.88   13.70
  -1  16   1  223.68   13.90
   1  16   1  247.18   14.10
  -1  16  -1  255.47   14.30
  -2  16   1  148.79   10.30
   2  16  -1  144.59   10.00
  -2  16  -1  146.59   10.50
  -2 -16   1  160.38    9.90
   2  16   1  143.09   10.00
  -3  16   1  287.37   15.90
  -3 -16  -1  252.27   14.60
   3  16  -1  238.28   14.60
   3  16   1  270.37   15.10
  -3  16  -1  273.17   15.80
  -3 -16   1  268.67   14.90
  -4  16   1   89.89    7.80
  -4 -16  -1   73.89    6.60
   4  16  -1   80.29    6.70
  -4  16  -1   72.99    7.50
   4  16   1   65.29    6.50
  -4 -16   1   67.09    6.60
  -5  16   1  266.47   15.80
   5  16  -1  264.07   14.80
  -5 -16  -1  262.77   14.90
  -5 -16   1  281.57   15.30
  -5  16  -1  264.77   15.80
   5  16   1  260.67   14.80
  -6  16   1  218.68   14.00
  -6 -16  -1  208.98   12.90
  -6  16  -1  216.08   13.80
  -6 -16   1  237.28   13.60
  -7 -16  -1  124.89    9.00
  -7  16   1  120.39    9.40
  -7  16  -1  125.49    9.80
  -7 -16   1  105.39    8.80
  -8  16   1   11.90    4.00
  -8 -16  -1    9.30    3.20
  -8 -16   1   22.00    4.30
  -8  16  -1   15.50    4.40
  -9 -16  -1   42.60    5.90
  -9  16   1   57.19    7.10
  -9 -16   1   45.80    6.40
  -9  16  -1   58.09    7.20
 -10 -16  -1   21.90    4.60
 -10  16   1   12.60    4.10
 -10  16  -1   15.60    4.10
 -10 -16   1   14.60    4.20
 -11  16   1   10.30    3.70
 -11 -16  -1   10.30    4.10
 -11  16  -1   12.60    4.10
 -11 -16   1    6.10    3.90
 -12 -16  -1    1.60    2.90
 -12  16   1    5.90    3.50
 -12 -16   1   -2.90    3.00
 -12  16  -1   -2.50    2.30
   0  17  -1   52.39    6.40
   0  17   1   57.39    6.40
  -1  17   1  146.49   10.50
   1  17  -1  161.18   10.50
  -1  17  -1  155.48   10.60
   1  17   1  141.19   10.40
  -2  17   1  213.48   13.80
   2  17  -1  224.08   13.60
  -2  17  -1  240.98   14.30
   2  17   1  224.38   13.50
   3  17  -1   88.39    7.40
  -3  17   1   89.69    8.10
   3  17   1   83.19    7.40
  -3 -17   1   82.39    7.10
  -3  17  -1   77.09    7.60
  -4  17   1  208.88   13.60
   4  17  -1  210.48   12.70
  -4 -17  -1  192.18   12.30
   4  17   1  218.38   12.90
  -4  17  -1  209.28   13.40
  -4 -17   1  206.28   12.70
   5  17  -1   35.30    4.80
  -5 -17  -1   35.80    5.10
  -5  17   1   45.40    6.20
  -5 -17   1   28.00    4.70
  -5  17  -1   26.00    4.90
   5  17   1   22.80    4.20
  -6  17   1   86.99    8.60
  -6 -17  -1   94.79    7.90
  -6  17  -1   99.69    8.90
  -6 -17   1   98.09    8.20
  -7  17   1   51.19    7.00
  -7 -17  -1   41.80    5.70
  -7 -17   1   65.49    6.40
  -7  17  -1   63.29    6.90
  -8 -17  -1   49.50    6.30
  -8  17   1   48.90    6.70
  -8  17  -1   51.79    7.10
  -8 -17   1   62.39    7.10
  -9  17   1   79.49    8.20
  -9 -17  -1   70.39    7.30
  -9  17  -1   73.59    8.10
  -9 -17   1   83.49    7.60
 -10 -17  -1   23.10    4.80
 -10  17   1   27.30    5.10
 -10 -17   1   21.40    4.60
 -10  17  -1   22.20    4.90
 -11  17   1   13.70    4.50
 -11 -17  -1    8.70    3.80
 -11 -17   1   10.70    4.10
 -11  17  -1    7.20    3.80
   0  18   1  129.99   10.00
   0  18  -1  130.89    9.70
   1  18  -1  130.19    9.90
  -1  18   1  148.39   10.30
   1  18   1  137.89   10.10
  -1  18  -1  114.19    9.80
   2  18  -1   76.89    7.20
  -2  18   1   75.39    7.60
   2  18   1   90.09    7.90
  -2  18  -1   95.19    8.10
  -3  18   1  139.59   10.80
   3  18  -1  151.28   10.30
   3  18   1  143.99   10.20
  -3  18  -1  133.29   10.70
  -3 -18   1  145.49   10.00
   4  18  -1  130.39    9.30
  -4 -18  -1  128.29    8.90
  -4  18   1  120.19   10.00
   4  18   1  110.69    9.00
  -4 -18   1  119.09    9.00
  -4  18  -1  114.59    9.60
  -5  18   1   60.99    7.70
  -5 -18  -1   67.69    6.70
   5  18   1   67.09    9.70
  -5  18  -1   75.19    7.80
  -5 -18   1   64.29    6.90
  -6 -18  -1   58.29    6.10
  -6  18   1   48.00    6.90
  -6  18  -1   57.09    7.20
  -6 -18   1   67.69    6.90
  -7 -18  -1   44.80    6.10
  -7  18   1   44.60    6.80
  -7  18  -1   55.69    7.40
  -7 -18   1   36.10    5.70
  -8 -18  -1   36.50    5.50
  -8  18   1   37.20    6.40
  -8  18  -1   53.79    7.10
  -8 -18   1   47.80    6.30
  -9 -18  -1   74.79    7.40
  -9  18   1   64.19    8.20
  -9  18  -1   67.29    7.60
  -9 -18   1   69.89    7.60
 -10 -18  -1   17.80    4.40
 -10  18   1   22.40    5.40
 -10 -18   1   21.60    5.00
 -10  18  -1   17.90    4.70
   0  19  -1   72.19    7.60
   0  19   1   71.49    7.70
  -1  19   1   62.49    7.10
   1  19  -1   71.09    7.40
  -1  19  -1   72.39    7.70
   1  19   1   64.29    7.30
  -2  19   1   88.89    8.20
   2  19  -1   89.39    8.00
   2  19   1   76.99    7.80
  -2  19  -1   71.39    8.00
  -3  19   1  102.19    9.60
   3  19  -1  115.49    9.20
   3  19   1  114.59    9.20
  -3  19  -1  111.49    9.70
   4  19  -1  125.79    9.70
  -4  19   1  131.69   10.80
  -4 -19   1  136.19    9.80
  -4  19  -1  127.89   10.60
   4  19   1  130.39    9.90
  -5 -19  -1   48.50    6.30
  -5  19   1   48.60    7.20
  -5  19  -1   57.99    7.40
  -5 -19   1   61.09    6.40
  -6  19   1   31.20    5.90
  -6 -19  -1   43.20    5.90
  -6  19  -1   39.90    6.60
  -6 -19   1   34.70    5.70
  -7 -19  -1   15.90    4.10
  -7  19   1   22.80    5.10
  -7  19  -1   21.80    5.10
  -7 -19   1   16.40    4.30
  -8  19   1   58.99    7.90
  -8 -19  -1   65.09    6.70
  -8  19  -1   60.29    7.90
  -8 -19   1   48.00    6.70
  -9 -19  -1   19.30    4.70
  -9  19   1   16.90    4.60
  -9 -19   1   22.80    4.90
  -9  19  -1   15.10    4.50
   0  20   1   75.39    8.10
   0  20  -1   73.39    8.00
  -1  20   1  107.19    9.40
   1  20  -1   93.09    8.60
   1  20   1   95.89    9.10
  -1  20  -1   96.09    9.10
   2  20  -1   56.09    7.20
  -2  20   1   63.39    7.90
  -2  20  -1   71.49    8.40
   2  20   1   60.49    7.50
  -3  20   1  112.39   10.10
   3  20  -1  112.39    9.40
   3  20   1  114.89    9.60
  -3  20  -1  128.19   10.20
  -4  20   1   97.69    9.50
   4  20  -1   96.39    8.50
  -4 -20   1  101.99    8.50
   4  20   1   96.19    8.60
  -4  20  -1   98.89    9.20
  -5  20   1   84.19    8.90
  -5 -20  -1   81.59    7.60
  -5  20  -1   97.29    9.30
  -5 -20   1   89.69    8.40
  -6  20   1    6.20    4.20
  -6 -20  -1    5.40    3.40
  -6 -20   1   23.10    4.60
  -6  20  -1   18.40    4.90
  -7  20   1   68.19    8.40
  -7 -20  -1   65.19    6.90
  -7  20  -1   68.69    8.50
  -7 -20   1   56.89    7.40
  -8  20   1   59.19    8.20
  -8 -20  -1   48.40    6.60
  -8  20  -1   55.29    8.00
  -8 -20   1   55.49    7.20
   0  21  -1  150.48   11.60
   0  21   1  141.79   11.30
  -1  21   1   51.39    7.50
   1  21  -1   48.90    7.00
  -1  21  -1   43.10    6.70
   1  21   1   53.59    7.50
   2  21  -1  105.29    9.10
  -2  21   1   95.69    9.70
   2  21   1   97.29    9.10
  -2  21  -1  111.29    9.70
  -3  21   1   48.40    7.10
   3  21  -1   43.40    6.50
  -3  21  -1   46.00    7.20
   3  21   1   48.70    6.80
  -4  21   1   58.99    8.00
   4  21  -1   61.19   11.20
  -4  21  -1   58.49    8.10
   4  21   1   57.99    7.80
  -5  21   1   28.50    5.80
  -5 -21   1   28.60    5.50
  -5  21  -1   35.50    6.30
  -6  21   1   25.70    5.80
  -6 -21  -1   16.70    4.30
  -6 -21   1   18.10    4.50
  -6  21  -1   27.90    6.20
   0  22   1   34.20    6.20
   0  22  -1   38.60    6.40
  -1  22   1   77.69    9.60
   1  22  -1   95.29    9.40
  -1  22  -1  100.79    9.70
   1  22   1   85.09    9.30
  -2  22   1   67.89    8.80
   2  22  -1   72.19    8.20
  -2  22  -1   75.79    8.40
   2  22   1   66.69    8.20
  -3  22   1   60.49    8.20
   3  22  -1   62.19    7.90
   3  22   1   71.59    8.00
  -3  22  -1   65.99    8.80
   0   0  -2  412.16   18.10
  -1   0  -2 3539.05  155.18
  -1   0   2 3589.64  155.48
  -1   0   2 3586.64  155.18
   1   0   2 3554.14  155.38
  -2   0   2    8.70    1.10
   2   0   2    9.80    1.00
  -2   0   2    9.70    0.90
   3   0   2 1573.64   69.19
  -3   0   2 1623.64   69.79
  -3   0   2 1586.34   69.59
  -3   0  -2 1602.44   69.29
  -4   0  -2    6.00    1.10
   4   0   2    5.10    0.80
  -4   0   2    6.80    1.30
  -4   0   2    7.70    0.90
  -5   0   2 1208.68   53.99
  -5   0   2 1244.78   52.99
   5   0   2 1216.68   53.09
  -5   0  -2 1210.58   53.69
  -6   0   2   80.09    4.00
  -6   0  -2   80.39    4.90
  -6   0   2   74.39    5.00
   6   0   2   80.49    4.10
  -7   0   2  635.34   29.50
  -7   0  -2  623.84   29.20
  -7   0   2  643.24   28.00
   7   0   2  643.84   28.10
  -8   0  -2   43.20    2.80
  -8   0  -2   39.90    3.70
  -8   0   2   44.40    2.60
  -8   0   2   42.20    3.90
  -9   0  -2   58.69    3.40
  -9   0   2   50.69    4.60
  -9   0  -2   55.99    4.50
 -10   0   2   15.30    2.90
 -10   0  -2   10.70    2.40
 -11   0   2   58.19    5.50
 -11   0  -2   53.89    5.10
 -12   0   2    6.40    2.60
 -12   0  -2    4.40    2.30
 -13   0   2   -0.40    2.10
 -13   0  -2    2.10    2.10
 -14   0   2   36.30    5.60
 -14   0  -2   33.70    5.30
 -15   0   2   10.20    3.50
 -15   0  -2   10.70    3.60
 -16   0   2    4.40    3.10
 -16   0  -2    4.50    3.30
 -17   0   2    6.80    3.60
 -17   0  -2    5.50    3.10
   0  -1   2 2856.01  128.79
   0  -1  -2 3015.60  128.99
   0   1   2 2989.40  129.59
   0  -1   2 3004.80  129.19
  -1   1   2  633.74   26.90
  -1  -1  -2  641.94   27.20
   1  -1   2  643.94   27.00
  -1   1   2  622.04   27.00
  -1  -1   2  600.64   26.80
   1   1   2  589.14   26.90
  -1  -1   2  573.54   26.90
   2  -1   2 1236.48   55.39
  -2  -1  -2 1271.27   55.49
  -2  -1  -2 1264.87   55.89
  -2   1   2 1282.87   55.49
  -2   1   2 1317.67   55.39
  -3   1   2  392.26   17.00
  -3  -1  -2  397.26   16.70
  -3   1   2  395.16   16.70
   3  -1   2  375.26   16.60
  -3  -1   2  341.57   16.30
  -3  -1   2  344.87   17.00
   3   1   2  360.16   16.50
   4  -1   2  415.56   19.00
  -4   1   2  404.16   19.50
  -4   1   2  426.96   19.00
  -4  -1  -2  422.16   19.30
   4   1   2  434.96   18.90
  -4  -1   2  448.86   19.70
  -4  -1   2  434.06   18.70
  -5   1   2  334.17   16.00
  -5  -1  -2  341.57   15.70
   5  -1   2  341.37   15.20
  -5   1   2  346.47   15.20
  -5   1  -2  336.87   15.70
   5   1   2  340.67   15.00
  -5  -1   2  320.77   16.00
  -5  -1   2  324.97   14.80
  -6  -1  -2  592.34   27.40
   6  -1   2  585.64   26.70
  -6   1   2  595.44   27.80
  -6   1   2  612.24   26.70
  -6  -1   2  607.74   26.30
  -6  -1   2  631.94   27.90
  -6   1  -2  605.64   27.50
   6   1   2  599.44   26.50
  -7   1   2   32.70    2.50
  -7  -1  -2   36.00    3.30
  -7   1   2   32.20    3.30
  -7  -1   2   37.70    2.10
  -7  -1   2   35.40    3.50
  -7   1  -2   43.80    3.40
  -7   1  -2   48.40    2.80
   7   1   2   43.60    2.30
  -8   1   2  507.05   23.80
  -8   1   2  501.05   22.20
  -8  -1  -2  496.75   23.40
  -8   1  -2  483.05   22.30
  -8  -1   2  504.65   23.90
  -8   1  -2  485.35   23.40
  -9  -1  -2   46.20    4.20
  -9   1   2   60.49    3.40
  -9   1   2   60.19    4.90
  -9   1  -2   52.69    4.60
  -9  -1   2   58.29    5.00
  -9   1  -2   51.09    3.40
 -10  -1  -2   71.09    5.40
 -10   1   2   63.39    5.50
 -10   1  -2   65.29    5.30
 -10  -1   2   63.79    5.50
 -11   1   2    2.20    1.90
 -11  -1  -2    1.60    1.90
 -11  -1   2    0.60    2.00
 -11   1  -2    0.70    1.80
 -12   1   2   23.50    3.90
 -12  -1  -2   18.50    3.40
 -12   1  -2   15.70    3.30
 -12  -1   2   16.90    3.70
 -13   1   2   24.60    4.30
 -13  -1  -2   19.30    3.80
 -13  -1   2   29.40    4.90
 -13   1  -2   25.80    4.20
 -14  -1  -2   23.90    4.50
 -14   1   2   21.70    4.40
 -14  -1   2   21.20    4.40
 -14   1  -2   19.90    3.90
 -15   1   2    8.80    3.80
 -15  -1  -2   16.20    4.00
 -15  -1   2    4.60    3.20
 -15   1  -2   13.50    3.80
 -16   1   2    5.00    3.40
 -16  -1  -2    5.70    3.40
 -16  -1   2    0.20    2.70
 -16   1  -2    1.00    2.80
 -17   1   2   10.00    4.00
 -17  -1  -2   14.30    4.50
 -17   1  -2   14.60    4.20
 -17  -1   2   12.70    4.60
   0  -2   2  416.26   18.50
   0   2   2  413.06   18.60
   0  -2  -2  419.06   18.70
   0  -2   2  423.96   18.60
  -1   2   2 2052.89   89.99
   1  -2   2 2075.49   90.19
  -1  -2  -2 2063.79   88.99
  -1  -2  -2 2007.40   89.09
  -1  -2   2 2074.09   89.29
   1   2   2 2030.10   89.69
  -1  -2   2 2037.80   89.29
  -2   2   2  589.84   24.30
   2  -2   2  576.24   24.20
  -2  -2  -2  540.45   24.70
  -2  -2  -2  554.74   24.00
   2   2   2  509.95   24.10
  -2  -2   2  533.45   23.90
  -2  -2   2  522.95   24.30
  -3  -2  -2 1823.52   77.19
  -3   2   2 1909.71   76.79
  -3   2   2 1832.22   76.59
   3  -2   2 1838.92   76.39
  -3  -2  -2 1873.61   76.29
  -3  -2   2 1603.64   76.59
  -3  -2   2 1610.34   76.19
   3   2   2 1569.94   76.49
  -4   2   2   25.60    2.20
   4   2   2   13.30    1.30
  -4  -2   2   17.00    1.10
  -4  -2   2   17.30    2.10
  -5   2   2  513.65   24.50
  -5  -2  -2  524.85   24.20
   5  -2   2  520.05   23.90
  -5   2   2  531.75   23.90
  -5  -2   2  564.94   24.70
   5   2   2  553.14   23.50
  -6   2   2  154.38    8.50
  -6   2   2  150.08    7.70
  -6  -2  -2  158.58    8.30
  -6   2  -2  155.58    8.30
   6   2   2  164.68    7.30
  -6  -2   2  156.98    8.60
  -7   2   2  713.93   32.90
  -7   2   2  716.43   31.80
  -7  -2  -2  704.33   32.60
  -7  -2   2  723.23   33.00
   7   2   2  702.23   31.20
  -7   2  -2  722.13   32.70
  -7   2  -2  725.53   31.90
  -8   2   2   95.09    6.20
  -8   2   2   97.19    5.00
  -8  -2  -2  101.89    6.10
   8   2   2   85.39    4.20
  -8   2  -2   83.79    5.00
  -8   2  -2   82.09    5.70
  -8  -2   2   76.89    6.00
  -9  -2  -2  588.54   28.40
  -9   2   2  585.24   27.20
  -9   2   2  617.04   28.90
  -9  -2   2  616.74   28.90
  -9   2  -2  604.84   28.50
  -9   2  -2  626.14   27.40
 -10  -2  -2    3.40    1.80
 -10   2   2    4.00    2.10
 -10   2  -2   10.40    2.50
 -10  -2   2    6.60    2.20
 -11  -2  -2   94.29    6.80
 -11   2   2   87.89    6.90
 -11   2  -2   91.19    6.80
 -11  -2   2   92.19    7.00
 -12  -2  -2   11.50    3.10
 -12   2   2   10.00    3.00
 -12  -2   2    7.10    2.80
 -12   2  -2    8.30    2.80
 -13   2   2   16.10    3.80
 -13  -2  -2   12.50    3.40
 -13  -2   2   20.50    4.10
 -13   2  -2   12.50    3.20
 -14  -2  -2   97.49    7.60
 -14   2   2   88.49    7.70
 -14  -2   2   86.69    7.90
 -14   2  -2   77.29    7.30
 -15   2   2   13.50    4.10
 -15  -2  -2   14.60    4.00
 -15   2  -2   14.60    3.90
 -15  -2   2   15.20    4.30
 -16   2   2    0.70    2.70
 -16  -2  -2    0.10    2.40
 -16  -2   2    0.20    3.10
 -16   2  -2    2.80    3.00
 -17  -2  -2    5.20    3.50
 -17   2   2    5.60    3.70
 -17  -2   2    2.80    3.00
 -17   2  -2    5.00    3.50
   0  -3   2  325.27   15.30
   0  -3   2  339.17   15.30
   0  -3  -2  347.57   15.60
   0   3   2  350.36   15.50
  -1  -3  -2  937.21   40.50
   1  -3   2  920.31   40.80
  -1  -3  -2  908.91   41.10
  -1  -3   2  941.81   40.70
  -1  -3   2  950.70   40.90
   1   3   2  930.21   40.80
  -2   3   2 4049.79  166.98
  -2  -3  -2 3976.70  166.28
  -2  -3  -2 3941.11  166.08
   2  -3   2 3997.60  167.48
  -2  -3   2 3570.94  166.58
   2   3   2 3604.04  166.38
  -2  -3   2 3602.84  166.08
  -3  -3  -2  434.66   20.30
  -3  -3  -2  451.15   19.40
  -3   3   2  413.36   19.60
   3  -3   2  398.66   19.40
   3   3   2  448.56   19.30
  -3  -3   2  434.76   19.80
  -3  -3   2  438.86   19.00
   4  -3   2  765.62   32.50
  -4  -3  -2  790.32   32.60
  -4   3   2  812.22   32.70
  -4  -3  -2  753.02   33.60
  -4  -3   2  666.43   31.80
  -4  -3   2  666.23   32.80
   4   3   2  678.43   32.10
  -5   3   2  127.89    7.20
  -5   3   2  136.99    6.90
  -5  -3  -2  132.99    7.00
   5   3   2  138.19    6.30
  -5  -3   2  128.09    6.00
  -5  -3   2  132.39    7.40
  -6   3   2   98.29    5.30
  -6   3   2   97.19    5.80
  -6  -3  -2  100.19    5.60
  -6   3  -2   91.69    5.30
  -6  -3   2   86.59    5.80
   6   3   2   89.59    4.50
  -7   3   2  174.38    9.60
  -7  -3  -2  175.88    9.30
  -7   3   2  177.58    8.80
  -7   3  -2  173.08    8.90
   7   3   2  170.38    7.90
  -7  -3   2  175.88    9.70
  -7   3  -2  176.08    9.50
  -8   3   2  358.76   17.90
  -8   3   2  350.76   16.80
  -8  -3  -2  346.17   17.50
  -8   3  -2  371.76   17.00
  -8   3  -2  372.86   17.80
   8   3   2  348.57   16.10
  -8  -3   2  371.26   18.00
  -9   3   2  115.29    7.00
  -9  -3  -2  110.69    6.70
  -9   3   2  117.69    5.90
  -9  -3   2   98.69    6.80
  -9   3  -2   80.69    6.30
  -9   3  -2   81.59    5.60
 -10  -3  -2  185.18   10.90
 -10   3   2  181.18   11.10
 -10  -3   2  200.28   11.30
 -10   3  -2  199.88   11.10
 -10   3  -2  199.18    9.90
 -11  -3  -2   46.60    4.50
 -11   3   2   47.90    4.80
 -11  -3   2   38.40    4.80
 -11   3  -2   36.00    4.50
 -12  -3  -2    0.80    1.90
 -12   3   2    0.80    2.00
 -12  -3   2    0.70    2.10
 -12   3  -2   -0.50    1.70
 -13   3   2   28.40    4.80
 -13  -3  -2   20.90    3.90
 -13  -3   2   23.10    4.20
 -13   3  -2   22.60    4.20
 -14   3   2   44.60    6.10
 -14  -3  -2   46.80    5.90
 -14   3  -2   45.30    5.80
 -14  -3   2   36.90    5.50
 -15   3   2   67.69    7.10
 -15  -3  -2   75.89    7.20
 -15  -3   2   63.99    7.70
 -15   3  -2   70.79    6.90
 -16  -3  -2    9.70    3.70
 -16   3   2    7.80    3.30
 -16  -3   2    4.00    3.50
 -16   3  -2    3.80    3.00
 -17  -3  -2    5.90    3.40
 -17   3   2    6.90    3.60
 -17   3  -2    2.20    3.20
 -17  -3   2    8.30    4.10
   0  -4   2  398.06   18.50
   0   4   2  413.86   18.70
   0  -4   2  416.36   18.50
  -1  -4  -2 1936.21   84.29
  -1  -4  -2 1940.11   84.19
   1  -4   2 1918.71   84.39
  -1   4   2 1954.10   84.09
   1   4   2 1910.11   83.89
  -1  -4   2 1935.81   83.79
  -1  -4   2 1923.71   83.79
  -1  -4   2 1921.71   83.99
   2  -4   2  658.03   31.80
  -2   4   2  699.83   32.00
  -2  -4  -2  668.43   32.30
  -2  -4  -2  720.43   31.60
  -2  -4   2  756.82   31.60
   2   4   2  719.03   31.80
  -2  -4   2  763.12   31.80
  -2  -4   2  756.02   32.10
  -3  -4  -2 2890.61  122.19
  -3  -4  -2 2868.91  121.89
  -3   4   2 2949.51  121.99
   3   4   2 2658.23  121.49
  -3  -4   2 2712.53  121.29
  -3  -4   2 2680.23  121.39
  -4   4   2   23.30    2.10
  -4  -4  -2   25.80    3.10
  -4  -4   2   15.50    2.10
  -4   4  -2   14.50    1.90
   4   4   2   13.00    1.40
   5   4  -2  480.45   20.10
  -5  -4  -2  474.45   22.20
  -5   4   2  492.05   21.10
  -5  -4  -2  478.95   21.00
   5   4   2  431.86   20.30
  -5   4  -2  424.66   20.90
  -5  -4   2  411.26   21.20
  -6   4   2  106.09    5.70
   6   4  -2  114.79    4.60
  -6  -4  -2  107.39    5.90
  -6  -4  -2  101.59    7.00
  -6   4   2  103.69    6.20
   6   4   2   82.19    4.80
  -6   4  -2   81.39    5.50
  -6  -4   2   84.09    5.90
  -7   4   2  285.17   13.20
  -7   4   2  275.67   13.80
  -7  -4  -2  272.97   13.40
  -7  -4   2  255.07   13.60
   7   4   2  250.47   12.00
  -7   4  -2  272.17   13.10
  -8  -4  -2  139.49    7.90
  -8   4   2  129.79    7.30
  -8   4   2  130.29    8.00
  -8  -4   2  128.79    8.10
  -8   4  -2  136.59    7.40
  -8   4  -2  129.59    7.80
  -9   4   2  186.08    9.60
  -9  -4  -2  182.08   10.30
  -9   4   2  189.18   10.70
  -9   4  -2  186.18   10.50
  -9  -4   2  181.78   10.60
  -9   4  -2  184.48    9.70
 -10  -4  -2   26.80    3.80
 -10   4   2   21.30    3.60
 -10   4   2   28.00    2.90
 -10   4  -2   38.20    4.50
 -10  -4   2   27.90    4.00
 -10   4  -2   36.50    3.20
 -11   4   2   83.99    6.60
 -11  -4  -2   90.89    6.40
 -11  -4   2   56.69    6.00
 -11   4  -2   68.59    5.80
 -12  -4  -2   17.00    3.40
 -12   4   2   18.80    3.70
 -12   4  -2   12.40    3.20
 -12  -4   2   16.70    3.80
 -13   4   2   61.09    6.80
 -13  -4  -2   56.69    5.90
 -13   4  -2   49.70    5.50
 -13  -4   2   53.89    5.90
 -14   4   2   58.49    6.80
 -14  -4  -2   65.69    6.30
 -14   4  -2   57.79    6.70
 -14  -4   2   50.59    6.50
 -15  -4  -2   -0.90    2.50
 -15   4   2    2.90    2.80
 -15  -4   2   -0.10    2.60
 -15   4  -2    1.40    2.40
 -16  -4  -2   15.40    4.20
 -16   4   2   22.70    4.90
 -16   4  -2   19.10    4.40
 -16  -4   2   30.20    5.60
 -17   4   2   22.70    5.00
 -17  -4  -2   23.90    5.10
 -17   4  -2   25.70    5.40
 -17  -4   2   24.40    5.40
   0   5   2   70.49    4.20
   0  -5   2   65.69    4.00
  -1   5   2  452.45   20.30
  -1  -5  -2  460.65   19.80
  -1  -5  -2  455.35   20.40
   1   5  -2  415.76   20.00
  -1  -5   2  417.06   20.00
   1   5   2  446.36   20.10
  -1  -5   2  443.96   19.60
  -1   5  -2  432.66   20.20
  -2   5   2  446.96   23.40
  -2  -5  -2  457.25   23.00
   2   5  -2  446.56   23.10
  -2  -5  -2  434.76   23.70
   2   5   2  580.14   23.40
  -2   5  -2  577.34   23.70
  -2  -5   2  601.84   23.70
  -2  -5   2  597.14   23.30
  -3  -5  -2  210.48   11.40
   3   5  -2  209.38   10.50
  -3   5   2  194.38   10.90
  -3  -5  -2  214.98   10.60
  -3   5  -2  230.18   11.10
  -3  -5   2  252.07   11.10
  -3  -5   2  233.58   11.10
   3   5   2  247.68   10.70
  -4  -5  -2  520.85   21.90
  -4   5   2  536.85   22.20
  -4  -5  -2  529.15   23.00
   4   5  -2  538.75   21.40
  -4   5  -2  419.16   21.90
   4   5   2  410.36   21.40
  -4  -5   2  397.16   21.90
  -5  -5  -2   40.10    4.40
  -5   5   2   35.50    2.90
  -5  -5  -2   30.50    2.70
  -5  -5   2   22.90    2.80
  -5   5  -2   27.70    2.70
   5   5   2   23.20    2.00
  -6   5   2  596.94   26.80
  -6  -5  -2  596.24   28.20
  -6  -5  -2  595.74   26.80
   6   5  -2  608.44   25.60
  -6   5  -2  574.24   26.70
   6   5   2  550.54   25.80
  -6  -5   2  555.04   27.00
  -7   5   2  283.87   13.10
  -7  -5  -2  269.87   14.60
  -7   5   2  263.67   13.60
  -7  -5  -2  271.07   13.20
   7   5  -2  262.17   11.60
  -7   5  -2  249.18   13.00
  -7  -5   2  245.58   13.50
   7   5   2  254.57   12.00
  -8   5   2  103.99    6.00
  -8   5   2  104.59    6.80
  -8  -5  -2   93.09    7.50
  -8  -5  -2   93.29    6.20
  -8  -5   2   89.19    6.50
  -8   5  -2   92.39    5.90
  -9   5   2  206.18   10.90
  -9   5   2  199.48   11.70
  -9  -5  -2  210.98   11.40
  -9  -5   2  224.28   12.00
  -9   5  -2  212.08   11.00
  -9   5  -2  203.58   11.50
 -10   5   2   71.79    5.70
 -10   5   2   76.59    5.00
 -10  -5  -2   67.69    5.30
 -10  -5   2   58.99    5.50
 -10   5  -2   60.19    4.80
 -10   5  -2   68.89    5.70
 -11   5   2   59.29    5.50
 -11  -5  -2   57.69    5.20
 -11   5  -2   60.89    5.50
 -11  -5   2   54.89    5.40
 -12  -5  -2    7.70    2.80
 -12   5   2    7.30    2.80
 -12  -5   2    7.50    2.90
 -12   5  -2    4.90    2.60
 -13  -5  -2  117.49    8.50
 -13   5   2  121.89    9.00
 -13  -5   2  110.59    8.60
 -13   5  -2  117.59    8.70
 -14  -5  -2    3.80    2.90
 -14   5   2    3.90    2.80
 -14   5  -2    4.50    2.70
 -14  -5   2    5.70    2.90
 -15  -5  -2   58.39    6.80
 -15   5   2   46.70    6.40
 -15   5  -2   38.40    5.70
 -15  -5   2   47.90    6.70
 -16  -5  -2    4.50    3.00
 -16   5   2    7.80    3.80
 -16  -5   2    6.00    3.80
 -16   5  -2    9.30    3.60
 -17   5   2   25.40    5.30
 -17  -5  -2   28.60    5.60
 -17   5  -2   27.20    5.30
 -17  -5   2   28.10    5.60
   0  -6   2   22.70    2.20
   0   6   2   21.20    2.20
   0   6  -2   23.40    2.30
  -1   6   2  343.77   16.70
  -1  -6  -2  348.47   16.80
   1   6  -2  352.96   16.50
  -1  -6  -2  359.46   16.30
  -1  -6   2  357.76   16.60
   1   6   2  355.76   16.60
  -1  -6   2  358.06   16.00
  -1   6  -2  350.76   16.70
  -2   6   2   23.80    2.70
   2   6  -2   26.30    2.40
  -2  -6  -2   26.50    2.30
  -2  -6  -2   28.50    3.00
  -2  -6   2   33.40    2.80
   2   6   2   37.50    2.70
  -2  -6   2   35.50    2.60
  -2   6  -2   38.30    3.00
  -3   6   2 1134.49   49.10
  -3  -6  -2 1091.29   49.30
   3   6  -2 1108.69   48.40
  -3  -6  -2 1131.69   48.60
   3   6   2 1097.89   48.60
  -3  -6   2 1102.29   48.70
  -3  -6   2 1070.49   48.90
  -3   6  -2 1065.99   48.90
  -4  -6  -2  104.29    6.80
   4   6  -2  116.09    5.60
  -4   6   2  114.59    6.30
  -4  -6  -2  105.49    5.90
  -4   6  -2   93.79    6.10
  -4  -6   2  101.19    6.20
  -4  -6   2   95.89    6.20
   4   6   2   98.59    5.60
  -5  -6  -2  856.91   38.80
  -5  -6  -2  868.21   37.60
   5   6  -2  887.61   37.00
  -5   6   2  840.02   37.80
   5   6   2  785.82   37.00
  -5  -6   2  804.72   37.90
  -5   6  -2  815.72   37.80
  -6  -6  -2  155.98    9.10
   6   6  -2  150.78    6.80
  -6   6   2  153.38    7.90
  -6  -6  -2  139.59    7.70
  -6   6  -2  122.69    7.60
  -6  -6   2  128.79    8.00
   6   6   2  117.89    6.80
  -7  -6  -2  182.68   11.80
   7   6  -2  195.28    9.20
  -7  -6  -2  190.28   10.50
  -7   6   2  195.48   10.50
  -7   6  -2  220.58   10.80
   7   6   2  197.88    9.50
  -7  -6   2  211.88   11.10
  -8  -6  -2  161.08   10.80
  -8   6   2  162.98    9.20
  -8  -6  -2  160.88    9.40
  -8   6   2  162.38    9.70
  -8  -6   2  180.08   10.00
  -8   6  -2  173.08    9.30
  -9  -6  -2   17.80    4.00
  -9   6   2   18.70    3.10
  -9  -6  -2   12.50    2.60
  -9   6   2   14.90    2.60
  -9  -6   2   28.10    3.70
 -10  -6  -2   50.39    4.80
 -10   6   2   45.60    4.40
 -10   6   2   48.80    5.10
 -10  -6  -2   56.39    7.10
 -10   6  -2   76.59    5.70
 -10   6  -2   70.59    4.90
 -10  -6   2   66.29    5.80
 -11  -6  -2   59.09    7.50
 -11  -6  -2   58.29    5.50
 -11   6   2   61.49    5.70
 -11   6  -2   68.59    5.80
 -11   6  -2   70.29    6.10
 -11  -6   2   64.39    5.90
 -12   6   2  102.49    8.20
 -12  -6  -2  120.99    8.30
 -12  -6  -2  111.79   10.20
 -12   6  -2  117.69    8.30
 -12  -6   2  111.79    8.40
 -13  -6  -2   53.59    7.90
 -13  -6  -2   58.89    5.90
 -13   6   2   73.39    6.70
 -13  -6   2   60.39    6.60
 -13   6  -2   64.49    6.20
 -14  -6  -2  132.19   11.90
 -14  -6  -2  128.09    9.20
 -14   6   2  106.79    9.30
 -14  -6   2  146.49   10.20
 -14   6  -2  130.39    9.50
 -15  -6  -2    8.60    4.70
 -15  -6  -2   12.10    3.70
 -15   6   2    7.40    3.70
 -15  -6   2    4.10    3.20
 -15   6  -2    8.10    3.30
 -16  -6  -2   29.00    6.70
 -16  -6  -2   30.20    5.50
 -16   6   2   27.80    5.30
 -16   6  -2   34.70    5.90
 -16  -6   2   35.90    5.80
   0   7  -2  587.34   27.20
   0  -7   2  598.04   27.20
   0   7   2  602.24   27.30
  -1   7   2  472.75   21.50
  -1  -7  -2  474.75   21.50
  -1  -7  -2  490.95   21.00
   1   7  -2  458.55   21.20
  -1   7  -2  442.56   21.30
   1   7   2  433.66   21.20
  -1  -7   2  458.35   20.60
  -1  -7   2  429.26   21.10
  -2  -7  -2  312.37   15.30
   2   7  -2  315.67   15.50
  -2   7   2  322.37   15.90
  -2  -7  -2  320.97   16.00
   2   7   2  343.07   15.70
  -2  -7   2  335.67   15.80
  -2   7  -2  328.27   15.90
  -2  -7   2  341.97   15.30
  -3  -7  -2   22.60    3.20
  -3   7   2   18.60    2.50
  -3  -7  -2   20.70    2.20
   3   7  -2   14.40    2.00
  -3  -7   2   15.00    2.30
   3   7   2   20.70    2.20
  -3   7  -2   18.20    2.60
  -3  -7   2   16.20    2.30
  -4   7   2  533.05   24.10
   4   7  -2  518.95   23.40
  -4  -7  -2  519.15   23.60
  -4  -7  -2  538.05   24.70
  -4  -7   2  501.35   23.90
  -4  -7   2  494.95   24.00
   4   7   2  485.45   23.40
  -4   7  -2  522.05   24.10
  -5  -7  -2  118.09    6.30
  -5  -7  -2  113.89    7.30
   5   7  -2  120.79    5.60
  -5   7  -2   81.59    6.10
  -5  -7   2   96.39    6.40
  -5  -7   2   85.09    6.30
   5   7   2   85.89    5.50
  -6  -7  -2  482.45   22.90
  -6   7   2  493.55   21.90
   6   7  -2  474.45   20.70
  -6  -7  -2  490.95   21.70
   6   7   2  429.76   20.80
  -6  -7   2  430.96   22.20
  -6   7  -2  433.16   21.70
  -6  -7   2  425.66   21.80
  -7   7   2  329.57   15.90
  -7  -7  -2  333.97   17.30
  -7  -7  -2  325.67   15.80
   7   7  -2  325.47   14.50
  -7   7  -2  297.37   15.70
   7   7   2  294.17   14.60
  -7  -7   2  311.47   16.10
  -8  -7  -2  120.79    7.70
  -8  -7  -2  123.09    9.00
  -8   7   2  122.99    7.60
  -8  -7   2  138.29    8.20
  -8   7  -2  127.79    7.70
  -9   7   2  144.29    8.50
  -9  -7  -2  152.58   10.40
  -9   7   2  138.99    9.10
  -9  -7  -2  144.59    8.80
  -9  -7   2  147.39    9.20
  -9   7  -2  144.29    8.60
 -10   7   2   12.90    2.90
 -10  -7  -2   14.00    4.00
 -10  -7  -2   15.50    3.00
 -10   7   2   15.70    2.90
 -10  -7   2   30.10    4.10
 -11  -7  -2  211.08   11.80
 -11   7   2  186.28   11.00
 -11  -7  -2  187.28   13.50
 -11   7   2  200.48   12.10
 -11   7  -2  199.58   11.20
 -11  -7   2  195.98   11.90
 -11   7  -2  202.18   11.90
 -12  -7  -2   58.69    8.20
 -12   7   2   69.79    6.30
 -12  -7  -2   73.59    6.10
 -12  -7   2   57.59    6.40
 -12   7  -2   53.49    5.70
 -13  -7  -2   79.19    9.50
 -13  -7  -2   68.19    6.30
 -13   7   2   54.19    6.80
 -13   7  -2   85.89    7.10
 -13  -7   2   82.29    7.40
 -14  -7  -2    2.60    2.60
 -14   7   2    5.60    2.90
 -14  -7  -2    0.30    4.10
 -14  -7   2    3.60    3.20
 -14   7  -2    5.00    2.80
 -15  -7  -2   59.09    6.20
 -15  -7  -2   44.40    7.90
 -15   7   2   60.49    7.30
 -15   7  -2   44.40    6.30
 -15  -7   2   44.10    6.50
 -16  -7  -2   25.00    7.00
 -16  -7  -2   19.60    4.60
 -16   7   2   14.40    4.30
 -16   7  -2   18.10    4.40
 -16  -7   2   14.30    4.40
   0   8  -2   55.89    4.20
   0   8   2   62.89    4.30
   0  -8   2   49.10    3.90
  -1   8   2  651.43   30.80
  -1  -8  -2  655.53   30.30
   1   8  -2  664.33   30.70
  -1  -8  -2  660.73   30.80
  -1  -8   2  711.13   30.80
  -1   8  -2  703.73   30.90
   1   8   2  655.73   30.70
  -2  -8  -2  454.15   21.70
   2   8  -2  444.66   21.20
  -2   8   2  450.45   21.60
  -2  -8  -2  454.25   21.00
  -2   8  -2  457.05   21.60
  -2  -8   2  460.95   20.90
  -2  -8   2  447.76   21.40
   2   8   2  466.45   21.40
  -3  -8  -2  453.05   23.80
   3   8  -2  472.45   23.90
  -3  -8  -2  474.45   24.60
  -3   8   2  473.75   24.40
  -3  -8   2  555.04   24.20
  -3  -8   2  593.64   24.70
   3   8   2  563.94   24.30
  -3   8  -2  604.14   25.00
   4   8  -2  334.57   14.80
  -4  -8  -2  341.07   16.10
  -4  -8  -2  329.27   15.10
  -4   8   2  329.27   15.60
  -4  -8   2  293.37   15.10
  -4  -8   2  289.17   15.20
  -4   8  -2  282.17   15.40
   4   8   2  273.77   14.70
  -5  -8  -2 1239.98   55.29
  -5   8   2 1263.77   54.69
  -5  -8  -2 1304.77   54.29
   5   8  -2 1233.98   53.69
  -5  -8   2 1196.38   54.59
  -5  -8   2 1146.69   54.49
   5   8   2 1182.18   53.79
  -5   8  -2 1162.48   54.59
  -6  -8  -2  268.37   13.30
   6   8  -2  255.97   12.40
  -6  -8  -2  258.17   14.50
  -6   8   2  256.67   13.50
   6   8   2  260.07   12.60
  -6  -8   2  251.97   13.80
  -6   8  -2  252.57   13.50
  -6  -8   2  263.87   13.60
  -7   8   2  196.28    9.90
  -7  -8  -2  185.68    9.50
  -7  -8  -2  175.68   10.70
  -7  -8   2  158.18    9.70
  -7   8  -2  150.78    9.30
  -7  -8   2  157.28   10.00
   7   8   2  146.49    8.30
  -8   8   2  141.39    7.90
  -8  -8  -2  129.89    7.70
  -8  -8  -2  118.99    9.00
  -8   8  -2  104.29    7.20
  -8  -8   2  108.09    7.70
  -8  -8   2   98.79    8.00
  -9  -8  -2   32.60    5.30
  -9   8   2   30.80    3.90
  -9  -8  -2   31.70    4.00
  -9  -8   2   44.60    5.00
  -9  -8   2   35.90    5.20
  -9   8  -2   43.80    4.20
 -10  -8  -2   40.40    6.20
 -10   8   2   39.00    5.10
 -10  -8  -2   49.20    5.00
 -10   8   2   46.80    4.70
 -10  -8   2   67.59    5.70
 -10   8  -2   68.19    5.30
 -11  -8  -2   50.49    6.90
 -11   8   2   38.00    4.40
 -11   8   2   48.50    5.70
 -11  -8  -2   41.90    5.10
 -11   8  -2   46.70    4.80
 -11  -8   2   37.70    5.20
 -12  -8  -2  115.49    8.40
 -12   8   2  115.09    8.60
 -12  -8  -2  119.79   10.60
 -12   8  -2  100.59    8.10
 -12  -8   2  106.79    8.40
 -13   8   2    8.30    3.10
 -13  -8  -2    7.10    4.60
 -13  -8  -2    4.60    2.70
 -13  -8   2    8.30    3.10
 -13   8  -2    7.30    3.20
 -14   8   2  159.28   11.00
 -14  -8  -2  149.19   10.50
 -14  -8  -2  139.69   12.50
 -14  -8   2  152.58   10.90
 -14   8  -2  140.09   10.40
 -15  -8  -2    5.80    4.50
 -15   8   2    7.90    3.30
 -15  -8  -2    2.10    2.80
 -15   8  -2   10.20    3.70
 -15  -8   2   10.40    3.80
 -16  -8  -2   56.69    9.30
 -16  -8  -2   49.99    6.60
 -16   8   2   52.99    7.20
 -16  -8   2   51.89    8.50
 -16  -8   2   47.00    6.80
 -16   8  -2   46.70    6.60
   0   9   2   23.80    3.00
   0   9  -2   26.10    3.20
   0  -9   2   23.80    2.90
   1   9  -2  178.38    8.90
  -1  -9  -2  154.68    8.80
  -1  -9  -2  154.88    8.30
  -1   9   2  156.48    8.90
  -1   9  -2  146.79    8.70
  -1  -9   2  152.88    8.60
   1   9   2  139.89    8.60
  -2   9   2  217.08   11.60
  -2  -9  -2  202.28   10.90
   2   9  -2  207.38   11.20
  -2  -9  -2  212.08   11.60
   2   9   2  221.78   11.40
  -2  -9   2  235.48   10.90
  -2  -9   2  221.08   11.40
  -2   9  -2  227.48   11.70
   3   9  -2  423.16   20.00
  -3  -9  -2  433.26   20.00
  -3  -9  -2  418.46   20.70
  -3   9   2  437.06   20.70
  -3  -9   2  421.46   20.00
  -3  -9   2  423.86   20.30
   3   9   2  419.76   20.10
  -3   9  -2  409.36   20.50
  -4   9   2  618.24   29.50
   4   9  -2  605.34   28.70
  -4  -9  -2  614.24   28.90
  -4  -9  -2  615.34   29.90
   4   9   2  617.64   28.90
  -4  -9   2  630.94   29.10
  -4  -9   2  672.53   29.60
  -4   9  -2  667.53   29.70
  -5   9   2   95.29    6.70
   5   9  -2   94.39    5.80
  -5  -9  -2   89.99    6.90
  -5  -9  -2  101.79    6.30
  -5  -9   2   97.59    6.60
   5   9   2  103.69    6.00
  -5  -9   2  105.69    6.80
  -5   9  -2  107.09    6.90
  -6  -9  -2   64.99    5.90
   6   9  -2   60.79    4.00
  -6   9   2   66.99    5.00
  -6  -9  -2   62.49    4.70
   6   9   2   41.50    3.70
  -6  -9   2   49.80    4.70
  -6  -9   2   48.80    4.80
  -7  -9  -2  128.89    9.20
  -7  -9  -2  135.99    8.10
  -7   9   2  125.39    8.30
  -7  -9   2  134.39    8.50
   7   9   2  141.89    7.80
  -7   9  -2  131.39    8.40
  -7  -9   2  139.69    9.00
  -8  -9  -2   82.39    7.20
  -8  -9  -2   72.89    5.70
  -8   9   2   77.19    6.10
  -8   9  -2   88.89    6.30
  -8  -9   2   77.99    6.70
  -8  -9   2   88.39    6.60
  -9  -9  -2  356.56   18.30
  -9   9   2  370.86   18.50
  -9  -9  -2  368.66   20.20
  -9  -9   2  342.17   19.40
  -9  -9   2  351.36   18.70
  -9   9  -2  371.56   18.50
 -10  -9  -2   40.20    4.80
 -10   9   2   37.00    4.60
 -10  -9  -2   32.30    5.80
 -10   9  -2   55.59    5.00
 -10  -9   2   43.40    6.30
 -10  -9   2   39.50    5.10
 -11  -9  -2  392.76   21.90
 -11  -9  -2  377.26   19.60
 -11   9   2  370.86   19.30
 -11   9   2  380.36   20.20
 -11  -9   2  376.86   20.00
 -11   9  -2  370.36   19.30
 -11  -9   2  373.26   21.10
 -12  -9  -2   54.99    8.00
 -12   9   2   48.10    5.90
 -12  -9  -2   49.40    5.80
 -12  -9   2   34.60    5.30
 -12  -9   2   38.40    6.40
 -12   9  -2   40.40    5.50
 -13  -9  -2   88.69    7.60
 -13  -9  -2   82.69    9.90
 -13   9   2   95.99    7.90
 -13   9  -2   90.79    7.90
 -13  -9   2   83.09    7.90
 -13  -9   2   76.89    9.20
 -14   9   2    4.80    3.00
 -14  -9  -2    1.70    2.90
 -14  -9  -2    2.90    4.40
 -14  -9   2    5.50    3.20
 -14   9  -2    3.90    2.80
 -14  -9   2    7.90    4.40
 -15   9   2   84.09    8.30
 -15  -9  -2   76.79    7.40
 -15  -9  -2   81.89   10.60
 -15  -9   2   94.69   10.90
 -15   9  -2   75.59    7.60
 -15  -9   2   81.69    8.30
 -16  -9  -2    4.80    5.40
 -16   9   2    4.00    3.70
 -16  -9  -2    3.60    3.20
 -16   9  -2    4.40    3.40
 -16  -9   2    2.30    3.60
 -16  -9   2   -2.10    4.00
   0  10  -2    4.10    1.90
   0  10   2    2.40    1.60
   0 -10   2    2.60    1.50
  -1  10   2  405.16   19.50
   1  10  -2  432.96   19.30
   1  10   2  360.26   19.00
  -1  10  -2  379.86   19.30
  -1 -10   2  389.86   19.10
  -2  10   2   75.59    5.30
  -2 -10  -2   64.89    5.20
   2  10  -2   77.89    5.10
  -2 -10  -2   71.99    4.80
  -2  10  -2   60.09    5.10
  -2 -10   2   65.39    4.50
   2  10   2   55.99    4.80
  -2 -10   2   58.09    4.70
  -3 -10  -2   56.29    4.10
  -3  10   2   62.69    4.90
  -3 -10  -2   53.09    4.80
   3  10  -2   58.29    4.20
  -3 -10   2   37.10    3.90
  -3  10  -2   41.60    4.10
  -3 -10   2   43.00    3.80
   3  10   2   35.10    3.80
  -4 -10  -2  247.98   13.40
   4  10  -2  258.87   12.50
  -4  10   2  247.98   13.20
  -4 -10  -2  249.78   12.50
  -4 -10   2  237.98   12.90
   4  10   2  228.88   12.40
  -4  10  -2  233.48   13.00
  -4 -10   2  237.18   12.60
  -5 -10  -2  240.88   12.80
  -5 -10  -2  245.88   13.90
  -5  10   2  250.47   13.40
   5  10  -2  243.38   12.40
   5  10   2  248.98   12.60
  -5 -10   2  243.88   13.10
  -5 -10   2  253.17   13.30
  -5  10  -2  243.68   13.30
  -6 -10  -2   82.59    7.00
  -6  10   2   71.19    6.00
   6  10  -2   72.39    5.20
  -6 -10  -2   81.69    6.00
   6  10   2   96.19    5.60
  -6 -10   2   95.19    6.50
  -6 -10   2   94.79    6.60
  -6  10  -2   93.09    6.60
  -7 -10  -2   78.79    6.10
  -7  10   2   79.39    6.60
  -7 -10  -2   81.39    7.30
  -7  10  -2  106.79    7.00
  -7 -10   2  105.19    7.00
  -7 -10   2  105.89    7.30
  -8 -10  -2  206.58   13.40
  -8 -10  -2  217.78   12.00
  -8  10   2  234.78   12.50
  -8 -10   2  207.28   12.80
  -8 -10   2  209.08   12.40
  -8  10  -2  211.68   12.30
  -9 -10  -2   78.99    8.10
  -9 -10  -2   73.39    6.40
  -9  10   2   75.69    6.50
  -9 -10   2   81.69    6.90
  -9  10  -2   97.69    6.90
  -9 -10   2   85.39    7.60
 -10 -10  -2  301.27   18.60
 -10  10   2  309.57   16.90
 -10 -10  -2  314.07   16.90
 -10 -10   2  327.37   18.40
 -10  10  -2  323.77   17.10
 -10 -10   2  336.97   17.50
 -11  10   2   96.99    7.20
 -11  10   2   95.99    7.60
 -11 -10  -2   82.29    6.80
 -11 -10  -2   90.89    8.80
 -11 -10   2   68.99    7.20
 -11 -10   2   75.89    8.10
 -11  10  -2   87.29    7.00
 -12  10   2  111.29    8.90
 -12 -10  -2  113.39   10.70
 -12 -10  -2  118.39    8.70
 -12  10  -2  121.29   10.60
 -12 -10   2  123.99    9.10
 -12 -10   2  111.69    9.70
 -13 -10  -2   11.30    4.80
 -13 -10  -2   15.10    3.90
 -13  10   2   10.40    3.40
 -13 -10   2   10.00    3.90
 -13  10  -2   10.30    3.40
 -13 -10   2    6.90    3.90
 -14 -10  -2   57.29    6.80
 -14  10   2   65.69    6.90
 -14 -10  -2   66.89    9.30
 -14 -10   2   60.49    7.50
 -14  10  -2   66.69    7.20
 -14 -10   2   52.99    8.40
 -15  10   2   24.80    5.00
 -15 -10  -2   19.60    6.70
 -15 -10  -2   20.20    4.40
 -15 -10   2   15.80    4.70
 -15 -10   2   24.40    6.30
 -15  10  -2   21.70    4.80
   0 -11   2  100.89    6.50
   0  11   2  100.29    6.80
   0  11  -2  100.89    6.80
  -1  11   2   20.20    3.20
   1  11  -2   17.40    2.90
  -1  11  -2   15.00    2.80
   1  11   2   14.90    2.70
  -1 -11   2   14.20    2.70
  -2  11   2  130.69    8.60
   2  11  -2  125.59    8.10
  -2 -11  -2  134.59    8.00
  -2 -11  -2  132.99    8.50
  -2  11  -2  154.88    8.90
   2  11   2  160.28    8.60
  -2 -11   2  146.39    8.50
  -3  11   2  208.08   12.10
   3  11  -2  211.98   11.60
  -3 -11  -2  232.88   11.70
  -3 -11  -2  222.78   12.30
  -3  11  -2  219.48   12.20
  -3 -11   2  224.98   11.50
  -3 -11   2  208.68   11.80
   3  11   2  221.98   11.90
   4  11  -2   40.70    4.10
  -4 -11  -2   40.80    5.10
  -4 -11  -2   44.70    4.20
  -4  11   2   39.30    4.40
  -4 -11   2   64.79    5.00
   4  11   2   60.39    4.60
  -4  11  -2   58.79    5.00
  -4 -11   2   65.49    4.80
  -5 -11  -2  111.89    7.30
  -5 -11  -2  120.39    8.40
   5  11  -2  110.59    7.20
  -5  11   2  117.79    8.20
  -5 -11   2  132.59    8.30
   5  11   2  133.79    7.50
  -5 -11   2  124.49    7.90
  -5  11  -2  132.49    8.30
  -6 -11  -2   56.09    6.30
   6  11  -2   53.29    4.30
  -6 -11  -2   53.29    4.90
  -6  11   2   62.39    5.50
   6  11   2   56.69    4.40
  -6  11  -2   65.19    5.50
  -6 -11   2   57.69    5.40
  -6 -11   2   53.99    5.20
  -7 -11  -2   82.09    6.10
  -7 -11  -2   80.69    7.30
  -7  11   2   81.19    6.30
  -7 -11   2   67.49    6.30
  -7  11  -2   72.99    6.10
  -7 -11   2   71.49    6.20
  -8  11   2   15.00    3.20
  -8 -11  -2   19.80    4.30
  -8 -11  -2   21.50    3.60
  -8  11  -2   15.90    3.30
  -8 -11   2   13.50    3.30
  -8 -11   2   16.40    4.00
  -9  11   2  459.95   22.80
  -9 -11  -2  451.75   24.30
  -9 -11  -2  443.06   22.40
  -9 -11   2  452.15   22.90
  -9 -11   2  440.96   23.30
  -9  11  -2  440.36   22.70
 -10 -11  -2   73.09    6.50
 -10 -11  -2   67.79    8.60
 -10  11   2   82.69    6.80
 -10 -11   2   64.29    7.50
 -10  11  -2   72.59    6.50
 -10 -11   2   66.79    6.50
 -11 -11  -2  211.78   15.10
 -11 -11  -2  229.48   13.60
 -11  11   2  229.08   13.60
 -11 -11   2  242.18   14.20
 -11  11  -2  228.88   13.60
 -11 -11   2  261.57   15.50
 -12  11   2   -1.40    3.40
 -12 -11  -2    5.10    2.90
 -12 -11  -2    1.00    3.90
 -12  11   2    3.40    2.60
 -12 -11   2    1.90    3.30
 -12 -11   2    1.70    2.70
 -12  11  -2   -0.20    2.20
 -13 -11  -2  142.99   10.10
 -13 -11  -2  137.69   11.80
 -13  11   2  144.69   10.60
 -13  11  -2  131.19   10.10
 -13 -11   2  143.59   11.90
 -13 -11   2  136.19   10.20
 -14  11   2   21.00    4.80
 -14 -11  -2   24.00    6.40
 -14 -11  -2   23.70    4.60
 -14  11  -2   18.30    4.30
 -14 -11   2   20.50    4.90
 -14 -11   2   14.70    5.20
 -15 -11  -2  113.09   11.40
 -15  11   2  114.39    9.80
 -15 -11   2  103.49   11.10
 -15 -11   2  111.39    9.60
 -15  11  -2  112.19    9.60
   0  12  -2   30.10    4.00
   0  12   2   36.50    4.00
  -1  12   2   54.79    5.00
   1  12  -2   53.59    4.90
  -1 -12   2   67.09    5.10
   1  12   2   62.49    5.20
  -1  12  -2   58.29    5.10
  -2 -12  -2   33.70    3.50
   2  12  -2   36.00    4.20
  -2  12   2   32.10    4.30
  -2 -12  -2   31.50    4.10
  -2 -12   2   30.80    4.00
   2  12   2   26.10    3.70
  -2  12  -2   28.10    4.00
  -3  12   2  221.18   12.60
   3  12  -2  191.48   11.80
  -3 -12  -2  228.28   12.70
  -3 -12  -2  224.28   12.00
  -3 -12   2  227.38   11.70
  -3 -12   2  232.28   12.30
  -3  12  -2  229.18   12.60
   3  12   2  236.48   12.40
   4  12  -2  282.07   15.60
  -4 -12  -2  301.47   15.70
  -4 -12  -2  280.57   16.20
  -4  12   2  291.67   16.40
  -4 -12   2  325.27   16.20
  -4 -12   2  324.67   15.80
  -4  12  -2  337.47   16.70
   4  12   2  337.37   16.10
  -5 -12  -2   10.90    3.30
  -5  12   2   17.80    3.40
  -5 -12  -2   18.50    3.00
   5  12  -2   11.50    2.50
  -5 -12   2   23.70    3.60
  -5 -12   2   20.50    3.40
  -5  12  -2   20.80    3.50
   5  12   2   21.50    3.10
  -6  12   2   55.39    5.40
  -6 -12  -2   63.09    6.40
   6  12  -2   60.79    4.70
  -6 -12  -2   53.49    5.10
  -6  12  -2   60.79    5.80
   6  12   2   59.69    4.80
  -6 -12   2   56.69    5.40
  -6 -12   2   57.29    5.70
  -7 -12  -2   29.90    5.20
  -7 -12  -2   33.30    4.40
  -7  12   2   38.00    5.00
  -7  12  -2   34.40    4.60
  -7 -12   2   33.70    4.70
  -7 -12   2   23.70    4.30
  -8 -12  -2   88.09    8.00
  -8  12   2   86.99    7.40
  -8 -12  -2   94.09    7.00
  -8  12  -2   99.39    7.70
  -8 -12   2   93.29    7.80
  -8 -12   2   89.79    7.30
  -9 -12  -2   80.69    8.20
  -9  12   2   88.79    7.00
  -9 -12  -2   77.89    6.60
  -9  12  -2   63.29    6.50
  -9 -12   2   67.19    7.60
  -9 -12   2   63.59    6.50
 -10 -12  -2  181.98   12.20
 -10 -12  -2  155.28   10.30
 -10  12   2  159.98   10.50
 -10 -12   2  147.49   10.40
 -10  12  -2  151.48   10.30
 -10 -12   2  141.89   11.00
 -11 -12  -2    7.00    3.20
 -11  12   2    3.80    2.70
 -11 -12  -2    4.90    4.10
 -11 -12   2    3.50    3.10
 -11  12  -2    5.90    2.90
 -11 -12   2    3.60    3.50
 -12 -12  -2  184.38   11.70
 -12 -12  -2  192.18   13.70
 -12  12   2  178.58   12.10
 -12  12   2  187.48   11.70
 -12 -12   2  161.68   14.00
 -12  12  -2  166.18   11.30
 -12 -12   2  162.38   11.70
 -13 -12  -2   26.70    6.40
 -13 -12  -2   21.00    4.50
 -13  12   2   19.80    4.50
 -13 -12   2   19.70    4.80
 -14 -12  -2   91.69    8.60
 -14 -12  -2   94.59   11.50
 -14  12   2  108.29    9.50
 -14 -12   2   95.99    8.70
 -14  12  -2   99.99    8.90
   0  13   2    3.10    2.20
   0  13  -2    5.20    2.40
  -1  13   2    9.00    2.60
   1  13  -2   10.20    2.60
  -1  13  -2    5.00    2.50
  -1 -13   2    8.40    2.30
   1  13   2    8.40    2.60
  -2 -13  -2   71.99    5.40
  -2  13   2   81.89    6.40
   2  13  -2   74.99    5.90
   2  13   2   69.49    5.80
  -2  13  -2   66.19    5.80
  -2 -13   2   65.39    5.50
  -3  13   2   27.70    4.10
   3  13  -2   33.80    4.20
  -3 -13  -2   32.00    3.90
  -3 -13  -2   29.20    4.10
  -3  13  -2   22.70    3.80
   3  13   2   24.90    3.80
  -3 -13   2   25.30    3.80
  -3 -13   2   24.10    3.70
  -4 -13  -2   16.00    3.00
   4  13  -2   17.70    3.10
  -4  13   2   16.70    3.30
  -4 -13  -2   18.50    3.80
   4  13   2   10.00    2.60
  -4  13  -2   13.90    3.10
  -4 -13   2   10.90    2.80
  -5  13   2  163.18   10.60
  -5 -13  -2  166.38    9.90
  -5 -13  -2  175.08   11.00
   5  13  -2  164.98    9.80
  -5  13  -2  179.58   10.80
  -5 -13   2  172.68   10.40
   5  13   2  166.28    9.90
   6  13  -2   73.79    5.70
  -6  13   2   74.29    6.60
  -6 -13  -2   73.39    7.10
  -6 -13  -2   72.69    6.10
  -6 -13   2   76.69    6.50
  -6  13  -2   88.99    7.10
   6  13   2   73.69    5.70
  -7 -13  -2   92.49    7.00
  -7  13   2   91.99    7.70
  -7 -13  -2   85.59    8.30
  -7 -13   2  102.69    8.00
  -7  13  -2  110.09    8.20
  -8 -13  -2   38.10    5.90
  -8 -13  -2   35.30    4.80
  -8  13   2   33.50    5.00
  -8  13  -2   27.00    4.50
  -8 -13   2   24.30    4.60
  -9  13   2  228.88   13.70
  -9 -13  -2  238.78   15.00
  -9 -13  -2  231.58   13.40
  -9 -13   2  227.68   13.70
  -9  13  -2  213.78   13.60
 -10  13   2    9.90    3.10
 -10 -13  -2   10.50    4.20
 -10 -13  -2   11.00    3.60
 -10  13  -2    6.40    2.90
 -10 -13   2    6.90    3.50
 -11 -13  -2  153.48   11.80
 -11  13   2  151.58   10.30
 -11 -13  -2  145.29   10.10
 -11 -13   2  125.19    9.90
 -11  13  -2  133.29   10.10
 -12 -13  -2    2.50    2.90
 -12  13   2    4.50    3.00
 -12 -13  -2   -0.90    3.50
 -12 -13   2   -1.10    3.00
 -12  13  -2    0.50    2.60
 -13  13   2  121.49   10.00
 -13 -13  -2  119.29   11.80
 -13 -13  -2  117.79    9.50
 -13 -13   2  127.29   10.00
 -14 -13  -2   11.50    5.30
 -14  13   2    9.00    3.80
 -14 -13   2    8.50    4.10
 -14  13  -2   12.30    4.00
   0  14  -2   13.80    3.20
   0  14   2   16.90    3.40
   1  14  -2   54.89    5.30
  -1  14   2   48.90    5.20
  -1  14  -2   42.30    4.90
   1  14   2   53.49    5.30
  -1 -14   2   51.69    5.00
   2  14  -2   35.00    4.60
  -2  14   2   40.80    5.10
  -2 -14   2   42.50    4.50
   2  14   2   51.29    5.20
  -2  14  -2   48.50    5.60
  -3 -14  -2   48.00    5.50
   3  14  -2   42.90    4.60
  -3  14   2   38.90    5.10
  -3 -14  -2   43.80    4.50
   3  14   2   42.60    4.80
  -3 -14   2   44.50    4.70
  -3  14  -2   42.80    5.50
  -4 -14  -2   54.09    6.30
  -4 -14  -2   57.79    5.30
   4  14  -2   56.49    5.30
  -4  14   2   54.19    5.80
   4  14   2   58.69    5.40
  -4 -14   2   69.09    6.00
  -4  14  -2   76.99    6.40
  -5  14   2    0.60    2.50
   5  14  -2    2.00    1.90
  -5 -14  -2    2.20    2.70
  -5 -14  -2    0.00    1.90
  -5  14  -2    3.50    2.50
   5  14   2    4.30    2.30
  -5 -14   2    0.70    2.20
  -6 -14  -2  177.68   11.60
  -6  14   2  181.28   11.50
  -6 -14  -2  176.98   10.50
  -6 -14   2  161.08   10.60
  -6  14  -2  166.08   11.30
   6  14   2  161.38   10.20
  -7 -14  -2   42.50    5.20
  -7  14   2   35.20    5.40
  -7 -14  -2   33.80    5.70
  -7  14  -2   44.50    5.90
  -7 -14   2   35.20    5.30
  -8 -14  -2   62.59    6.10
  -8 -14  -2   66.59    7.80
  -8  14   2   74.39    6.90
  -8  14  -2   81.79    7.40
  -8 -14   2   75.89    6.90
  -9 -14  -2   60.99    7.80
  -9 -14  -2   67.69    6.50
  -9  14   2   68.49    6.80
  -9 -14   2   51.39    6.40
  -9  14  -2   56.89    6.80
 -10 -14  -2  107.49    8.60
 -10  14   2  111.19    9.00
 -10 -14  -2  111.09   10.20
 -10 -14   2  113.09    9.00
 -10  14  -2  114.49    9.20
 -11 -14  -2    3.70    4.40
 -11 -14  -2    6.00    3.30
 -11  14   2    6.60    3.30
 -11 -14   2    2.80    3.40
 -11  14  -2    3.20    3.10
 -12 -14  -2  173.28   13.30
 -12 -14  -2  139.69   10.40
 -12  14   2  157.68   11.00
 -12 -14   2  135.79   11.00
 -12  14  -2  145.09   10.80
 -13 -14  -2   24.80    6.30
 -13  14   2   19.30    4.70
 -13 -14   2   21.90    5.00
   0  15   2    6.10    2.60
   0  15  -2    9.10    3.10
  -1  15   2    1.40    2.60
   1  15  -2    1.20    2.20
   1  15   2    0.40    2.30
  -1  15  -2   -0.60    2.30
  -2  15   2   31.10    4.70
   2  15  -2   24.20    4.00
   2  15   2   23.60    4.20
  -2  15  -2   24.50    4.20
  -2 -15   2   18.90    3.60
  -3  15   2  115.19    8.70
   3  15  -2   96.99    7.70
  -3 -15  -2  102.89    7.40
  -3  15  -2  108.79    8.40
   3  15   2  123.69    8.40
  -3 -15   2  118.49    8.20
  -4  15   2   13.00    3.70
  -4 -15  -2   12.50    3.00
  -4 -15  -2   13.20    3.60
   4  15  -2    9.90    2.80
  -4  15  -2   10.60    3.30
  -4 -15   2   16.30    3.70
   4  15   2   16.30    3.40
  -5 -15  -2  164.28   10.00
   5  15  -2  144.59    9.70
  -5 -15  -2  143.09   10.60
  -5  15   2  163.28   10.90
  -5 -15   2  168.38   10.50
  -5  15  -2  157.98   10.90
   5  15   2  179.08   10.40
  -6 -15  -2   22.90    4.70
  -6 -15  -2   27.60    4.30
  -6  15   2   25.10    4.80
  -6  15  -2   18.10    4.40
  -6 -15   2   25.30    4.60
  -7 -15  -2  162.38   11.70
  -7 -15  -2  166.98   10.60
  -7  15   2  165.08   11.50
  -7 -15   2  172.38   11.20
  -7  15  -2  169.88   11.40
  -8 -15  -2   20.50    4.10
  -8  15   2   27.00    4.90
  -8 -15  -2   22.30    5.20
  -8 -15   2   20.60    4.30
  -8  15  -2   19.40    4.30
  -9 -15  -2  168.18   10.80
  -9  15   2  153.48   11.00
  -9 -15  -2  154.48   12.10
  -9 -15   2  163.48   11.40
  -9  15  -2  163.28   11.60
 -10  15   2   -0.60    2.70
 -10 -15  -2   -2.00    3.20
 -10 -15  -2   -1.50    2.50
 -10  15  -2    0.50    2.90
 -10 -15   2   -1.70    2.50
 -11 -15  -2  175.18   11.90
 -11 -15  -2  187.28   13.90
 -11  15   2  183.08   12.60
 -11  15  -2  194.68   12.80
 -11 -15   2  181.68   12.70
 -12  15   2    9.90    3.90
 -12 -15  -2    6.30    4.90
 -12 -15   2   15.40    4.80
 -12  15  -2   18.80    4.50
 -13  15   2  175.18   12.70
 -13 -15   2  169.48   12.40
   0  16  -2    0.20    2.60
   0  16   2    2.10    2.70
  -1  16   2    3.70    2.60
   1  16  -2    1.40    2.60
   1  16   2    6.40    3.00
  -1  16  -2    5.70    3.10
   2  16  -2   13.90    3.80
  -2  16   2   15.70    3.80
   2  16   2   18.10    4.10
  -2 -16   2   17.80    3.70
  -2  16  -2   18.70    4.00
   3  16  -2   -0.30    2.20
  -3  16   2    3.30    2.70
  -3 -16  -2    0.00    1.80
  -3  16  -2    1.80    2.60
  -3 -16   2    3.70    2.30
   3  16   2    1.30    2.40
  -4  16   2   59.69    6.60
   4  16  -2   51.49    5.70
  -4 -16  -2   57.99    6.80
  -4 -16  -2   59.79    5.90
  -4 -16   2   70.39    6.30
  -4  16  -2   81.39    7.40
   4  16   2   71.99    6.40
  -5  16   2   16.30    4.20
  -5 -16  -2   27.20    4.90
   5  16  -2   18.90    3.70
  -5 -16  -2   20.90    3.70
   5  16   2   19.90    3.90
  -5 -16   2   21.30    4.30
  -5  16  -2   19.30    4.20
  -6 -16  -2  145.89   10.50
  -6  16   2  135.59   10.30
  -6 -16  -2  141.79    9.60
  -6 -16   2  140.09    9.80
  -6  16  -2  133.59   10.40
  -7 -16  -2    2.90    2.60
  -7 -16  -2   -1.50    3.00
  -7  16   2    1.10    2.50
  -7 -16   2    4.30    2.80
  -7  16  -2    0.50    2.60
  -8 -16  -2  124.79   15.40
  -8 -16  -2  105.29    8.30
  -8  16   2  127.69    9.50
  -8  16  -2   98.99    9.10
  -8 -16   2   93.19    8.30
  -9 -16  -2   11.20    3.40
  -9  16   2   12.80    4.00
  -9 -16   2   16.30    4.10
  -9  16  -2   16.30    4.20
 -10  16   2  130.19   10.30
 -10 -16  -2  123.29    9.40
 -10  16  -2  119.79   10.00
 -10 -16   2  120.99    9.80
 -11 -16  -2    4.80    3.80
 -11  16   2    5.30    3.30
 -11  16  -2    7.70    3.70
 -11 -16   2    7.70    4.00
 -12  16   2  117.39    9.80
 -12 -16   2  120.29   10.20
 -12  16  -2   91.09    9.10
   0  17   2   -0.30    2.20
   0  17  -2   -0.30    2.60
   1  17  -2    1.10    2.70
  -1  17   2    1.00    2.70
  -1  17  -2   -1.60    2.60
   1  17   2   -2.50    2.30
   2  17  -2   15.40    3.90
  -2  17   2   18.50    4.30
  -2 -17   2   15.80    3.60
  -2  17  -2   18.70    4.20
   2  17   2   13.70    3.60
  -3  17   2    0.60    2.60
   3  17  -2   -1.60    2.40
  -3  17  -2   -1.40    2.40
  -3 -17   2    1.20    2.20
   3  17   2    3.60    2.90
  -4 -17  -2   23.90    4.00
  -4  17   2   25.80    5.10
   4  17  -2   23.30    4.30
  -4  17  -2   23.70    5.00
   4  17   2   30.90    4.80
  -4 -17   2   25.10    4.40
  -5  17   2   89.39    7.90
   5  17  -2   89.09    7.30
  -5 -17  -2   89.19    7.10
  -5  17  -2   66.69    7.20
  -5 -17   2   60.49    6.60
   5  17   2   70.69    6.80
  -6 -17  -2    9.90    3.00
  -6  17   2   13.10    4.20
  -6  17  -2    6.70    3.50
  -6 -17   2    8.70    3.20
  -7 -17  -2  274.17   15.50
  -7  17   2  265.97   16.40
  -7 -17   2  254.87   15.70
  -7  17  -2  267.37   16.60
  -8  17   2    6.00    3.30
  -8 -17  -2   11.70    3.40
  -8 -17   2    5.80    3.30
  -8  17  -2    5.30    3.60
  -9  17   2  112.49    9.80
  -9 -17  -2  102.59    8.60
  -9 -17   2  108.49    9.40
  -9  17  -2  113.19    9.80
 -10  17   2   15.90    4.60
 -10 -17  -2   14.70    4.10
 -10 -17   2    6.80    3.70
 -10  17  -2    6.60    3.90
 -11  17   2  100.29    9.40
 -11 -17   2  124.29   10.00
 -11  17  -2  115.09   10.00
   0  18   2    0.20    2.80
   0  18  -2   -1.90    2.30
   1  18  -2   69.49    7.30
  -1  18   2   62.09    7.00
  -1  18  -2   72.69    7.30
   1  18   2   78.39    7.60
  -2  18   2   13.10    4.00
   2  18  -2   17.10    4.20
  -2  18  -2   14.90    4.00
   2  18   2   21.30    4.60
  -3  18   2   19.60    4.70
   3  18  -2   26.60    4.80
  -3  18  -2   14.80    4.20
   3  18   2   17.10    4.10
  -3 -18   2   22.70    4.20
  -4  18   2   51.19    6.90
   4  18  -2   48.40    6.00
  -4 -18  -2   39.60    5.30
  -4 -18   2   46.00    6.00
   4  18   2   49.80    6.30
  -4  18  -2   46.40    6.60
  -5 -18  -2   28.80    4.70
  -5  18   2   23.90    5.20
  -5  18  -2   25.10    5.00
  -5 -18   2   21.60    4.50
   5  18   2   23.10    4.80
  -6 -18  -2   69.09    6.60
  -6  18   2   75.89    7.50
  -6 -18   2   51.09    6.70
  -6  18  -2   63.09    7.70
  -7 -18  -2    1.00    2.50
  -7  18   2    1.50    3.00
  -7  18  -2    4.40    3.40
  -7 -18   2    3.80    3.30
  -8 -18  -2   67.19    7.10
  -8  18   2   68.39    8.40
  -8  18  -2   61.29    8.00
  -8 -18   2   77.69    7.80
  -9 -18  -2   12.30    3.70
  -9  18   2    9.30    4.00
  -9 -18   2   15.60    4.10
  -9  18  -2   14.80    4.70
 -10  18   2   59.39    8.00
 -10 -18   2   68.39    8.00
 -10  18  -2   71.79    7.80
   0  19   2   41.20    6.50
   0  19  -2   41.20    6.00
  -1  19   2    6.00    3.30
   1  19  -2    5.60    3.40
  -1  19  -2    4.90    3.30
   1  19   2    8.90    4.00
   2  19  -2   22.00    4.70
  -2  19   2   15.10    4.30
  -2  19  -2   24.70    5.20
   2  19   2   19.00    4.30
  -3  19   2   17.20    4.70
   3  19  -2   11.90    3.80
  -3  19  -2    7.70    3.70
   3  19   2   11.70    3.60
  -4  19   2    9.00    3.90
   4  19  -2   17.30    4.10
   4  19   2   17.90    4.20
  -4 -19   2    8.60    3.30
  -4  19  -2    8.20    3.70
  -5 -19  -2   47.40    6.10
  -5  19   2   48.00    6.90
  -5 -19   2   50.69    6.50
  -5  19  -2   54.49    7.40
  -6 -19  -2    4.50    3.00
  -6  19   2   -0.40    3.10
  -6 -19   2    0.40    2.90
  -6  19  -2    0.90    3.50
  -7 -19  -2   50.59    6.40
  -7  19   2   46.90    7.30
  -7 -19   2   43.50    6.60
  -7  19  -2   60.09    7.70
  -8  19   2   10.40    4.20
  -8 -19  -2   22.00    4.70
  -8 -19   2   16.80    4.60
  -8  19  -2   19.20    5.10
  -9  19   2  101.39    9.90
  -9  19  -2   94.89    9.20
  -9 -19   2   91.29    9.00
   0  20   2    0.90    3.40
   0  20  -2   -1.90    2.50
   1  20  -2   50.89    7.00
  -1  20   2   39.60    6.30
   1  20   2   43.20    6.60
  -1  20  -2   45.70    6.60
   2  20  -2    5.20    3.60
  -2  20   2    6.80    3.60
   2  20   2    0.20    3.00
  -2  20  -2    1.00    3.20
   3  20  -2   18.60    4.40
  -3  20   2   14.00    4.40
  -3  20  -2   10.50    4.10
   3  20   2   17.90    4.50
   4  20  -2   20.70    4.50
  -4  20   2   22.30    5.10
  -4  20  -2   19.70    4.90
  -4 -20   2   21.90    4.60
   4  20   2   19.90    4.50
  -5  20   2    4.40    3.50
  -5  20  -2    9.30    4.20
  -5 -20   2    7.70    3.70
  -6 -20  -2   29.80    5.00
  -6  20   2   32.40    6.30
  -6 -20   2   40.30    6.00
  -6  20  -2   38.40    6.60
  -7 -20  -2   29.10    5.10
  -7  20   2   21.60    5.50
  -7  20  -2   23.90    5.70
  -7 -20   2   20.90    4.70
  -8  20   2   62.69    8.60
  -8 -20   2   55.29    7.50
  -8  20  -2   58.09    7.90
   0  21  -2   32.50    5.80
   0  21   2   30.90    6.10
   1  21  -2    8.70    4.10
  -1  21   2    8.10    4.00
  -1  21  -2    7.60    3.70
   1  21   2    6.20    4.00
   2  21  -2   31.70    5.80
  -2  21   2   36.50    6.70
  -2  21  -2   30.50    5.80
   2  21   2   40.70    6.40
  -3  21   2   17.40    5.10
   3  21  -2   24.30    5.10
   3  21   2   27.40    5.20
  -3  21  -2   23.60    5.40
  -4  21   2   20.20    5.20
  -4  21  -2   15.30    4.70
   4  21   2   22.50    4.90
  -5  21   2   53.49    7.80
  -5  21  -2   51.59    7.70
  -5 -21   2   56.99    7.40
  -6  21   2   22.50    5.80
  -6 -21   2   28.20    5.50
  -6  21  -2   25.50    5.70
   0  22   2    9.20    4.30
   0  22  -2    8.00    3.80
   1  22  -2   71.59    8.80
  -1  22   2   64.69    8.50
  -1  22  -2   73.29    8.10
   1  22   2   64.09    8.20
   2  22  -2    2.30    3.40
  -2  22   2    3.10    3.80
   2  22   2    9.10    4.20
  -2  22  -2    8.80    4.00
  -3  22   2   33.00    6.20
   3  22  -2   35.80    5.90
  -3  22  -2   20.60    5.50
   3  22   2   19.60    5.10
   0   0   3    0.00    0.50
   0   0  -3    1.10    0.60
   0   0   3    0.00    0.40
   1   0   3   25.10    1.80
  -1   0   3   27.90    1.80
  -1   0  -3   29.10    2.10
  -2   0   3 1338.07   58.99
  -2   0  -3 1366.56   59.29
   2   0   3 1375.26   58.89
  -2   0   3 1334.47   58.79
  -3   0   3  420.56   19.10
  -3   0   3  427.16   18.80
  -3   0  -3  416.46   18.70
   3   0   3  416.66   18.80
  -4   0  -3  117.29    6.00
  -4   0   3  116.09    5.70
   4   0   3  118.49    5.80
  -5   0   3  426.56   20.70
  -5   0   3  444.96   19.90
  -5   0  -3  451.25   20.30
   5   0   3  457.55   20.00
  -6   0   3  241.98   10.80
   6   0   3  233.28   10.90
  -6   0  -3  226.38   11.50
  -6   0   3  233.98   11.90
  -7   0  -3  582.74   27.10
   7   0   3  568.24   26.10
  -7   0   3  595.74   27.50
  -7   0   3  607.44   26.10
   8   0   3  193.28    9.70
  -8   0   3  217.58   11.40
  -8   0   3  214.78    9.70
  -8   0  -3  203.28   10.90
  -9   0   3  715.73   33.20
  -9   0  -3  694.23   32.60
 -10   0   3  142.89    9.00
 -10   0  -3  133.39    8.30
 -11   0   3  163.58   10.50
 -11   0  -3  174.08   10.20
 -12   0   3   10.70    3.10
 -12   0  -3    6.40    2.50
 -13   0   3  194.48   12.40
 -13   0  -3  202.08   12.00
 -14   0   3   47.50    6.30
 -14   0  -3   48.70    6.10
 -15   0  -3  232.58   14.50
 -15   0   3  239.18   14.80
 -16   0   3   27.10    5.40
 -16   0  -3   19.70    4.60
 -17   0  -3   80.19    8.00
 -17   0   3   66.69    8.40
   0   1   3  611.84   26.90
   0   1  -3  612.84   26.60
   0  -1   3  615.84   26.90
   0  -1   3  605.84   26.60
   0  -1  -3  598.14   26.90
  -1   1   3  129.39    6.00
  -1  -1  -3  120.59    6.50
  -1  -1   3  129.19    6.20
  -1   1  -3  132.59    6.20
   1   1   3  134.79    6.30
  -1  -1   3  122.39    6.10
   2  -1   3  249.28   11.70
  -2  -1  -3  267.17   11.20
  -2   1   3  249.18   11.70
  -2   1   3  260.07   11.70
  -2  -1  -3  267.17   12.20
  -2  -1   3  238.48   11.50
  -2  -1   3  252.17   11.80
   2   1   3  244.48   11.60
  -3   1   3  485.15   22.10
  -3  -1  -3  502.75   21.70
  -3   1   3  481.45   21.90
  -3  -1  -3  492.05   22.70
   3  -1   3  498.35   21.90
  -3  -1   3  481.55   21.60
  -3  -1   3  486.75   22.20
   3   1   3  490.75   21.80
  -4   1   3   66.29    4.50
  -4   1   3   70.99    4.10
  -4  -1  -3   69.39    4.20
   4  -1   3   68.19    4.20
  -4  -1   3   89.29    4.80
   4   1   3   90.89    4.20
  -4  -1   3   93.19    4.00
  -5   1   3  242.08   12.10
  -5  -1  -3  233.58   11.60
  -5   1   3  247.88   11.40
   5  -1   3  234.38   11.40
  -5  -1   3  245.58   12.20
   5   1   3  244.98   11.30
  -5  -1   3  259.97   11.10
  -5   1  -3  246.68   11.80
  -6   1   3  595.64   28.50
  -6   1   3  621.14   27.60
   6  -1   3  605.64   27.60
  -6  -1  -3  627.44   28.20
  -6   1  -3  623.04   28.20
  -6  -1   3  616.14   28.60
   6   1   3  642.54   27.50
  -6  -1   3  631.44   27.30
  -7   1   3   35.70    2.50
  -7  -1  -3   42.00    3.20
  -7   1   3   39.00    3.70
   7  -1   3   43.80    2.70
  -7  -1   3   32.20    2.10
  -7  -1   3   31.10    3.70
  -7   1  -3   35.70    3.20
   7   1   3   36.40    2.40
  -8   1   3  813.82   39.50
   8  -1   3  828.72   38.20
  -8   1   3  819.82   38.10
  -8  -1  -3  839.42   39.10
  -8  -1   3  930.41   39.90
  -8  -1   3  896.41   37.70
   8   1   3  877.61   37.90
  -8   1  -3  909.31   39.30
  -9   1   3   78.69    4.20
  -9  -1  -3   77.09    5.40
  -9   1   3   74.19    5.60
  -9   1  -3   60.79    4.10
  -9  -1   3   79.19    5.80
  -9   1  -3   62.89    5.00
 -10   1   3  613.04   29.30
 -10  -1  -3  588.54   28.70
 -10  -1   3  622.64   29.40
 -10   1  -3  609.64   28.90
 -11   1   3   31.50    4.40
 -11  -1  -3   21.00    3.40
 -11   1  -3   22.90    3.50
 -11  -1   3   23.10    3.80
 -12   1   3  324.87   17.90
 -12  -1  -3  344.47   17.60
 -12  -1   3  331.77   18.00
 -12   1  -3  326.17   17.50
 -13  -1  -3   23.00    4.10
 -13   1   3   38.40    5.40
 -13   1  -3   41.30    5.20
 -13  -1   3   35.00    5.30
 -14  -1  -3  390.66   20.30
 -14   1   3  352.36   20.50
 -14   1  -3  387.56   20.40
 -14  -1   3  382.86   20.90
 -15   1   3   35.90    5.70
 -15  -1  -3   35.90    5.30
 -15   1  -3   31.90    5.20
 -15  -1   3   36.10    5.80
 -16  -1  -3  187.58   12.10
 -16   1   3  171.78   12.40
 -16   1  -3  179.28   12.20
 -16  -1   3  164.68   12.20
 -17  -1  -3   45.20    6.40
 -17   1   3   46.10    6.90
 -17   1  -3   50.19    7.00
 -17  -1   3   41.10    6.60
   0  -2  -3   60.89    3.50
   0  -2   3   50.79    3.00
   0   2   3   61.09    3.40
   0  -2   3   53.99    3.20
  -1   2   3   65.09    3.90
  -1  -2  -3   71.19    4.30
   1  -2   3   60.19    3.70
  -1  -2   3   75.89    3.80
  -1  -2   3   73.29    3.70
  -2   2   3 1621.24   70.49
  -2  -2  -3 1578.94   71.09
  -2  -2  -3 1596.04   70.29
   2  -2   3 1625.24   70.59
  -2   2   3 1690.53   70.69
  -2  -2   3 1633.34   70.29
   2   2   3 1597.14   70.49
  -2  -2   3 1626.94   70.69
   3  -2   3  800.02   36.50
  -3   2   3  776.62   36.50
  -3   2   3  785.72   36.60
  -3  -2  -3  803.82   37.30
  -3  -2  -3  801.82   36.20
  -3  -2   3  865.21   36.80
   3   2   3  871.31   36.40
  -3  -2   3  912.31   36.20
  -4   2   3  204.68   10.30
   4  -2   3  205.78   10.00
  -4  -2  -3  206.48   11.10
  -4  -2  -3  221.88    9.90
  -4   2   3  218.58   10.00
  -4  -2   3  203.78    9.50
   4   2   3  208.88    9.80
  -4  -2   3  203.68   10.40
  -5  -2  -3  107.49    5.70
  -5   2   3  105.69    6.00
  -5   2   3  104.19    5.50
   5  -2   3  102.99    5.50
  -5  -2   3  103.49    5.00
   5   2   3  104.79    5.20
  -5  -2   3  101.99    6.10
  -6   2   3   95.89    5.80
   6  -2   3   81.49    4.90
  -6  -2  -3   88.49    5.20
  -6   2   3   91.89    5.00
   6   2   3   86.39    4.60
  -6  -2   3   92.79    5.80
  -6  -2   3   94.99    4.30
  -7   2   3 1100.39   49.20
  -7   2   3 1124.99   48.10
   7  -2   3 1100.09   48.00
  -7  -2  -3 1149.39   48.70
   7   2   3 1061.59   47.60
  -7  -2   3 1049.30   47.20
  -7  -2   3 1082.19   49.10
  -7   2  -3 1056.19   48.70
  -8   2   3   33.80    3.50
  -8   2   3   35.30    2.50
  -8   2  -3   25.70    3.20
   8   2   3   25.80    1.90
  -8  -2   3   20.30    3.20
  -9   2   3  670.03   32.10
  -9   2   3  699.03   30.60
  -9  -2  -3  676.03   31.60
  -9  -2   3  685.23   32.20
  -9   2  -3  669.63   31.60
  -9   2  -3  681.33   30.70
 -10   2   3   13.90    3.10
 -10  -2  -3   21.80    3.20
 -10   2  -3    5.50    1.90
 -10  -2   3   12.10    2.70
 -11   2   3  303.77   15.80
 -11  -2  -3  279.97   15.10
 -11  -2   3  282.87   15.60
 -11   2  -3  272.77   15.20
 -12  -2  -3    6.90    2.50
 -12   2   3    8.80    3.10
 -12   2  -3   12.80    3.10
 -12  -2   3    9.50    3.00
 -13  -2  -3  359.36   19.20
 -13   2   3  360.06   19.80
 -13   2  -3  383.36   19.60
 -13  -2   3  359.36   19.80
 -14  -2  -3   31.10    4.90
 -14   2   3   39.10    5.60
 -14   2  -3   31.10    4.80
 -14  -2   3   31.40    5.10
 -15   2   3  175.88   12.10
 -15  -2  -3  178.08   11.40
 -15   2  -3  164.18   11.40
 -15  -2   3  152.78   11.40
 -16   2   3   28.00    5.30
 -16  -2  -3   34.80    5.60
 -16   2  -3   25.80    5.00
 -16  -2   3   31.50    5.60
 -17   2   3   94.69    9.10
 -17  -2  -3   83.39    8.10
 -17  -2   3   66.19    8.40
 -17   2  -3   82.69    8.00
   0  -3  -3  610.34   27.20
   0  -3   3  591.64   26.80
   0   3   3  605.44   27.00
   0  -3   3  616.24   26.90
   1  -3   3    1.30    0.80
  -1   3   3    2.50    1.10
  -1  -3  -3    0.20    0.50
  -1  -3  -3    1.10    1.50
   1  -3   3    1.10    0.90
  -1  -3   3    5.40    1.00
  -1  -3   3    5.10    1.30
   1   3   3    3.60    1.00
  -2   3   3  832.42   36.40
   2  -3   3  802.32   36.30
  -2  -3  -3  830.02   35.80
  -2  -3  -3  783.02   36.80
   2   3   3  829.82   36.20
  -2  -3   3  807.52   36.40
  -2  -3   3  858.31   36.00
   3  -3   3  305.47   15.20
  -3   3   3  319.87   15.40
  -3  -3  -3  308.07   15.90
  -3  -3  -3  321.47   15.00
  -3  -3   3  348.87   15.60
   3   3   3  353.86   15.20
  -3  -3   3  360.56   15.00
  -4  -3  -3  217.78   12.20
  -4   3   3  227.08   11.50
  -4  -3  -3  225.18   11.10
  -4   3   3  210.28   11.20
   4  -3   3  209.18   11.20
  -4  -3   3  273.77   10.80
   4   3   3  268.27   11.10
  -4  -3   3  249.18   11.70
  -5   3   3  249.48   11.70
  -5  -3  -3  226.78   12.40
  -5   3   3  238.58   11.20
   5  -3   3  244.18   11.20
  -5  -3  -3  258.97   11.30
  -5  -3   3  213.08   11.60
   5   3   3  209.68   10.70
  -5  -3   3  216.38   10.40
  -6   3   3   71.29    4.80
  -6   3   3   75.39    4.40
  -6  -3  -3   69.79    4.50
  -6  -3  -3   68.19    5.70
   6  -3   3   69.39    4.30
  -7   3   3  145.09    8.80
  -7   3   3  152.98    8.20
  -7  -3  -3  132.19    8.30
  -7  -3   3  176.78    9.30
  -7  -3   3  181.88    7.30
   7   3   3  157.18    7.60
  -8   3   3  214.58   10.50
  -8   3   3  210.78   11.40
  -8  -3  -3  216.28   11.10
  -8  -3   3  214.28   11.60
  -8   3  -3  205.28   11.20
  -8   3  -3  200.78   10.50
   8   3   3  206.18    9.70
  -9   3   3   68.29    5.40
  -9  -3  -3   69.39    5.10
  -9   3   3   76.69    4.50
  -9  -3   3   72.39    5.50
  -9   3  -3   58.89    4.30
  -9   3  -3   61.29    5.00
 -10   3   3  342.97   17.70
 -10  -3  -3  382.76   17.40
 -10   3  -3  322.07   16.20
 -10  -3   3  327.87   17.50
 -10   3  -3  320.07   17.10
 -11   3   3   48.00    5.00
 -11  -3  -3   42.40    4.60
 -11  -3   3   51.69    5.10
 -11   3  -3   45.50    4.50
 -12   3   3  277.87   15.90
 -12  -3  -3  282.17   15.50
 -12   3  -3  290.57   15.70
 -12  -3   3  292.27   16.10
 -13  -3  -3   76.89    6.70
 -13   3   3   87.19    7.50
 -13   3  -3   99.59    7.40
 -13  -3   3   92.79    7.90
 -14  -3  -3  134.59    8.80
 -14   3   3  123.79    9.40
 -14   3  -3   98.49    8.30
 -14  -3   3  101.89    9.00
 -15   3   3   45.60    6.20
 -15  -3  -3   36.40    5.30
 -15  -3   3   30.10    5.40
 -15   3  -3   25.30    4.90
 -16  -3  -3  198.48   12.90
 -16   3   3  196.98   13.40
 -16  -3   3  189.78   13.20
 -16   3  -3  195.08   12.90
 -17   3   3   28.20    5.80
 -17  -3  -3   20.80    5.00
 -17   3  -3   26.00    5.20
 -17  -3   3   27.10    5.70
   0   4   3    5.30    1.30
   0  -4   3    3.90    1.10
   0  -4   3    5.30    1.10
  -1  -4  -3  194.28    8.50
   1  -4   3  185.38    8.90
  -1   4   3  192.68    9.10
   1  -4   3  191.28    8.90
  -1  -4  -3  183.88    9.40
   1   4   3  173.38    9.00
  -1  -4   3  171.98    8.70
  -1  -4   3  171.98    8.90
   2  -4   3  103.29    5.70
  -2  -4  -3  107.29    6.30
  -2   4   3  104.89    5.80
  -2  -4  -3  102.49    5.30
  -2  -4   3  103.99    5.80
   2   4   3  112.59    5.70
  -2  -4   3  112.69    5.50
  -3  -4  -3   21.00    1.80
  -3   4   3   20.70    2.20
   3  -4   3   17.40    1.90
  -3  -4  -3   22.80    2.90
   3   4   3   27.40    2.10
  -3  -4   3   28.00    1.90
  -3  -4   3   26.10    2.40
  -4  -4  -3  169.68    9.60
   4  -4   3  165.38    8.60
  -4  -4  -3  179.08    8.50
  -4   4   3  163.28    8.70
   4   4   3  175.68    8.40
  -4  -4   3  180.68    8.10
  -4  -4   3  171.58    9.00
  -5  -4  -3  541.85   27.60
  -5   4   3  531.55   26.70
  -5  -4  -3  555.74   26.30
   5  -4   3  545.85   26.40
  -5   4   3  538.25   26.50
  -5  -4   3  638.24   27.10
   5   4   3  650.13   26.20
  -5  -4   3  660.23   25.80
  -6   4   3  375.06   17.70
  -6  -4  -3  340.87   19.00
  -6   4   3  372.86   18.20
  -6  -4  -3  361.46   17.70
  -6  -4   3  390.46   16.70
  -6  -4   3  402.66   18.40
   6   4   3  383.56   17.10
  -7   4   3  491.15   22.60
  -7  -4  -3  483.25   24.50
  -7   4   3  479.05   23.30
   7   4  -3  479.65   21.40
  -7  -4  -3  506.45   22.90
  -7  -4   3  468.65   23.30
   7   4   3  491.85   21.80
  -7   4  -3  507.15   22.70
  -8  -4  -3   36.40    3.50
  -8  -4  -3   35.80    5.00
  -8   4   3   36.80    3.10
  -8   4   3   33.40    3.60
  -8  -4   3   38.80    3.90
   8   4   3   35.20    2.90
  -8   4  -3   35.00    3.10
  -9  -4  -3  172.98    9.40
  -9   4   3  172.48    9.80
  -9   4   3  162.48    8.70
  -9  -4   3  154.28    9.70
  -9   4  -3  163.58    9.50
  -9   4  -3  158.08    8.80
 -10  -4  -3   43.50    4.40
 -10   4   3   50.89    3.90
 -10   4   3   44.90    4.70
 -10   4  -3   52.39    4.10
 -10  -4   3   58.69    5.30
 -10   4  -3   52.59    4.60
 -11  -4  -3  188.38   10.60
 -11   4   3  185.08   11.20
 -11  -4   3  159.98   10.80
 -11   4  -3  176.38   10.60
 -12   4   3   69.39    6.30
 -12  -4  -3   65.49    5.90
 -12  -4   3   70.69    6.40
 -12   4  -3   60.89    5.70
 -13  -4  -3  233.68   13.70
 -13   4   3  240.68   14.20
 -13  -4   3  230.98   14.30
 -13   4  -3  236.08   13.90
 -14   4   3   23.50    4.50
 -14  -4  -3   15.00    3.90
 -14   4  -3   19.80    4.00
 -14  -4   3   20.90    4.50
 -15   4   3  105.89    8.80
 -15  -4  -3  112.39    8.70
 -15   4  -3   92.59    8.10
 -15  -4   3   87.19    8.40
 -16   4   3   28.10    5.40
 -16  -4  -3   26.70    4.90
 -16  -4   3   37.20    6.20
 -16   4  -3   33.40    5.40
 -17  -4  -3   84.59    8.30
 -17   4   3   77.49    8.20
 -17   4  -3   80.29    8.20
 -17  -4   3   82.69    8.40
   0   5   3  300.67   14.10
   0  -5   3  293.27   13.90
  -1  -5  -3   78.29    4.00
  -1  -5  -3   73.39    4.80
   1  -5   3   70.59    4.30
  -1   5   3   75.39    4.50
   1  -5   3   75.79    4.40
  -1  -5   3   73.59    4.20
  -1  -5   3   73.99    4.40
  -1  -5   3   73.29    3.60
   1   5   3   67.79    4.30
  -2  -5  -3   48.40    3.60
   2  -5   3   45.60    3.00
  -2  -5   3   33.60    2.90
  -2  -5   3   34.90    2.50
  -2  -5   3   34.10    2.50
   2   5   3   32.90    2.70
   3  -5   3  125.19    7.70
  -3  -5  -3  137.19    7.40
  -3  -5  -3  127.99    8.30
  -3   5   3  137.59    7.90
  -3  -5   3  179.98    7.60
  -3  -5   3  176.98    8.20
   3   5   3  179.78    7.90
  -4  -5  -3  321.07   14.40
   4  -5   3  303.47   14.60
  -4   5   3  304.37   14.80
  -4  -5  -3  311.27   15.60
  -4  -5   3  299.27   14.90
  -4  -5   3  300.17   14.00
   4   5   3  311.97   14.40
  -5  -5  -3  277.87   12.90
  -5  -5  -3  259.37   14.10
  -5   5   3  254.67   13.10
   5   5   3  270.07   12.60
  -5  -5   3  270.17   13.50
  -6   5   3  392.06   19.20
  -6  -5  -3  414.76   20.80
  -6  -5  -3  425.66   19.20
   6   5  -3  421.86   18.20
   6   5   3  402.66   18.50
  -6   5  -3  394.16   19.20
  -6  -5   3  395.06   19.60
   7   5  -3   67.69    3.30
  -7  -5  -3   64.29    6.10
  -7   5   3   70.99    4.50
  -7   5   3   67.59    5.00
  -7  -5  -3   72.29    4.50
  -7  -5   3   54.79    4.70
   7   5   3   52.59    3.50
  -7   5  -3   52.39    4.30
  -8   5   3  250.77   13.90
  -8  -5  -3  262.07   13.50
  -8   5   3  267.97   13.30
  -8  -5  -3  255.37   15.10
  -8   5  -3  282.67   13.50
  -8  -5   3  271.27   14.10
  -9   5   3   42.40    3.60
  -9  -5  -3   40.50    5.60
  -9  -5  -3   40.90    3.80
  -9   5   3   41.20    4.10
  -9   5  -3   36.10    3.50
  -9  -5   3   34.30    4.30
 -10  -5  -3  389.66   21.40
 -10   5   3  397.06   20.00
 -10  -5  -3  389.56   19.40
 -10   5   3  377.96   18.70
 -10  -5   3  383.16   20.00
 -10   5  -3  392.76   19.70
 -10   5  -3  398.46   18.90
 -11  -5  -3   97.99    7.10
 -11  -5  -3   87.99    8.70
 -11   5   3  101.49    7.60
 -11   5  -3  107.29    7.50
 -11  -5   3  114.99    7.90
 -12   5   3  319.77   17.50
 -12  -5  -3  305.37   19.00
 -12  -5  -3  312.37   16.90
 -12  -5   3  322.57   17.60
 -12   5  -3  324.17   17.20
 -13  -5  -3   60.99    8.50
 -13  -5  -3   84.09    6.80
 -13   5   3   77.89    7.00
 -13   5  -3   72.39    6.70
 -13  -5   3   64.99    6.90
 -14  -5  -3  257.57   17.50
 -14   5   3  259.17   15.40
 -14  -5  -3  258.07   14.80
 -14  -5   3  238.78   15.10
 -14   5  -3  250.47   15.00
 -15  -5  -3   12.80    5.20
 -15  -5  -3   14.00    3.90
 -15   5   3   15.90    4.40
 -15   5  -3   16.50    4.10
 -15  -5   3   17.90    4.60
 -16  -5  -3  193.58   15.20
 -16   5   3  182.18   13.00
 -16  -5  -3  173.78   12.00
 -16  -5   3  183.88   13.00
 -16   5  -3  182.58   12.50
 -17  -5  -3   21.70    6.60
 -17  -5  -3   19.00    4.80
 -17   5   3   15.10    4.70
 -17   5  -3   18.60    4.70
 -17  -5   3   22.90    5.10
   0   6   3 1248.38   55.09
   0  -6   3 1254.97   54.89
   0  -6   3 1234.38   54.99
  -1  -6  -3  356.46   15.90
  -1  -6  -3  365.66   16.80
   1  -6   3  355.56   16.30
   1   6   3  343.77   16.40
  -1  -6   3  333.37   15.40
  -1  -6   3  334.77   16.30
  -1  -6   3  340.17   16.10
  -2   6   3  285.47   13.40
  -2  -6  -3  294.67   13.70
  -2  -6  -3  285.47   12.70
   2  -6   3  287.77   13.10
  -2  -6   3  249.68   13.10
  -2  -6   3  258.17   12.70
  -2  -6   3  261.77   12.50
   2   6   3  245.08   12.90
  -3   6   3  494.45   23.60
  -3  -6  -3  501.35   24.00
  -3  -6  -3  504.95   22.90
  -3  -6   3  495.35   23.40
   3   6   3  515.85   23.20
  -3  -6   3  526.15   23.10
  -4  -6  -3  154.68    9.10
  -4  -6  -3  155.38    8.00
   4   6  -3  159.38    7.80
  -4   6   3  143.19    8.50
   4   6   3  159.98    8.10
  -4   6  -3  151.28    8.50
  -4  -6   3  167.58    8.70
  -5  -6  -3  240.88   11.10
  -5  -6  -3  228.68   12.40
   5   6  -3  231.78   10.60
  -5   6   3  213.78   11.40
   5   6   3  220.88   10.80
  -5   6  -3  199.98   11.30
  -5  -6   3  213.38   11.50
   6   6  -3  647.04   27.50
  -6   6   3  613.44   28.60
  -6  -6  -3  630.34   28.30
  -6  -6  -3  624.04   29.90
  -6  -6   3  609.44   28.90
   6   6   3  606.74   27.80
  -6   6  -3  598.24   28.50
   7   6  -3  108.19    5.40
  -7  -6  -3  103.89    6.50
  -7   6   3  102.79    6.60
  -7  -6  -3  109.49    8.20
   7   6   3  118.59    5.90
  -7   6  -3  103.39    6.60
  -7  -6   3  115.29    7.20
  -8  -6  -3  247.68   14.60
  -8   6   3  243.98   13.40
  -8  -6  -3  258.77   13.00
  -8   6   3  245.58   12.80
  -8   6  -3  252.17   12.90
  -8  -6   3  250.47   13.50
  -9   6   3  240.68   13.50
  -9  -6  -3  231.68   14.60
  -9  -6  -3  245.78   13.00
  -9   6   3  243.18   12.70
  -9  -6   3  246.88   13.50
  -9   6  -3  264.57   13.00
 -10  -6  -3   59.19    5.40
 -10  -6  -3   71.29    8.10
 -10   6   3   66.49    5.90
 -10   6   3   62.99    5.10
 -10   6  -3   86.99    6.10
 -10  -6   3   92.39    6.70
 -10   6  -3   77.79    5.50
 -11  -6  -3  322.47   18.80
 -11   6   3  328.07   17.30
 -11  -6  -3  319.37   16.60
 -11  -6   3  314.37   17.20
 -11   6  -3  298.37   16.00
 -11   6  -3  321.37   17.00
 -12  -6  -3  105.29    8.00
 -12   6   3  121.59    8.70
 -12  -6  -3  115.09   10.20
 -12   6  -3  116.19    8.40
 -12  -6   3  125.09    8.80
 -13   6   3  173.88   11.60
 -13  -6  -3  169.88   10.90
 -13  -6  -3  175.78   13.50
 -13   6  -3  162.48   10.90
 -13  -6   3  168.98   11.50
 -14  -6  -3    4.10    4.50
 -14  -6  -3    4.30    2.90
 -14   6   3    6.20    3.00
 -14  -6   3    7.70    3.50
 -14   6  -3    2.50    2.50
 -15   6   3  109.29    9.00
 -15  -6  -3   91.59    8.00
 -15  -6  -3  113.69   11.00
 -15   6  -3  102.69    8.50
 -15  -6   3   99.79    8.80
 -16   6   3    8.40    3.70
 -16  -6  -3   11.60    5.80
 -16  -6  -3    4.70    3.00
 -16   6  -3   10.90    3.90
 -16  -6   3   15.80    4.60
   0   7  -3   49.70    3.70
   0  -7   3   46.30    3.50
   0   7   3   48.00    3.70
  -1  -7  -3  355.66   16.90
  -1  -7  -3  342.57   16.00
   1   7  -3  340.27   16.40
  -1   7   3  344.07   16.70
   1   7   3  348.77   16.60
  -1  -7   3  345.47   16.50
  -1   7  -3  345.97   16.60
  -2   7   3  284.67   13.50
  -2  -7  -3  271.27   13.60
   2   7  -3  281.07   13.00
  -2  -7  -3  271.67   12.70
   2   7   3  254.27   13.00
  -2  -7   3  252.67   13.10
  -2   7  -3  253.17   13.20
  -2  -7   3  263.47   12.50
  -3  -7  -3  430.46   20.70
   3   7  -3  422.16   19.60
  -3  -7  -3  426.96   19.50
  -3   7   3  423.36   20.20
  -3  -7   3  417.56   19.60
  -3  -7   3  425.66   20.10
   3   7   3  424.56   19.80
  -3   7  -3  418.16   20.10
  -4   7   3  463.95   21.40
   4   7  -3  464.05   20.50
  -4  -7  -3  468.75   22.00
  -4  -7  -3  454.85   20.70
   4   7   3  427.56   20.60
  -4  -7   3  429.36   20.90
  -4  -7   3  438.96   21.30
  -4   7  -3  422.56   21.10
   5   7  -3  227.88   11.10
  -5   7   3  222.38   11.90
  -5  -7  -3  200.58   11.30
  -5  -7  -3  210.58   12.60
   5   7   3  230.18   11.30
  -5  -7   3  253.27   12.20
  -5   7  -3  227.98   12.00
  -5  -7   3  265.87   12.30
   6   7  -3  256.67   12.80
  -6  -7  -3  249.78   14.80
  -6   7   3  259.57   13.90
  -6  -7  -3  251.07   13.50
   6   7   3  305.47   13.30
  -6   7  -3  293.07   14.10
  -6  -7   3  304.77   14.40
  -7   7   3  321.77   16.60
  -7  -7  -3  321.57   16.30
   7   7  -3  345.27   15.40
  -7  -7  -3  338.27   18.00
  -7   7  -3  329.07   16.60
  -7  -7   3  358.86   17.20
   7   7   3  322.87   15.60
  -8  -7  -3  100.09    6.70
  -8   7   3   97.89    6.70
  -8  -7  -3   85.99    7.80
  -8   7  -3  113.49    7.00
  -8  -7   3  124.79    7.60
  -9   7   3  150.48   10.00
  -9  -7  -3  158.88   11.40
  -9   7   3  165.68    9.60
  -9  -7  -3  171.58    9.80
  -9  -7   3  180.78   10.60
  -9   7  -3  182.78    9.90
 -10  -7  -3  169.48   11.90
 -10   7   3  168.08   10.60
 -10  -7  -3  164.48    9.90
 -10   7   3  163.68    9.60
 -10   7  -3  175.88    9.90
 -10  -7   3  167.08   10.50
 -11   7   3  102.19    7.80
 -11  -7  -3   87.79    7.00
 -11   7   3  102.29    8.30
 -11  -7  -3   94.39    9.10
 -11   7  -3  101.09    7.00
 -11  -7   3  125.19    8.50
 -11   7  -3  112.09    7.80
 -12  -7  -3  207.28   14.10
 -12  -7  -3  193.58   11.20
 -12   7   3  199.88   11.90
 -12  -7   3  165.48   11.30
 -12   7  -3  149.29   10.90
 -13  -7  -3  104.89   10.10
 -13  -7  -3   98.79    7.80
 -13   7   3  112.39    8.50
 -13   7  -3   94.29    8.00
 -13  -7   3   94.99    8.50
 -14   7   3  140.99   10.10
 -14  -7  -3  123.59    9.10
 -14  -7  -3  132.09   12.20
 -14   7  -3  111.09    9.20
 -14  -7   3  121.59    9.60
 -15   7   3   11.60    4.10
 -15  -7  -3   11.30    3.60
 -15  -7  -3   11.00    5.60
 -15   7  -3   14.80    4.10
 -15  -7   3   10.20    3.80
 -16  -7  -3   61.09    8.30
 -16   7   3   77.09    7.80
 -16  -7  -3   45.90    8.70
 -16  -7   3   73.59    8.60
 -16   7  -3   75.69    7.50
   0   8   3 1052.79   48.30
   0  -8   3 1107.19   48.20
   0   8  -3 1070.79   48.20
   1   8  -3    7.80    1.80
  -1   8   3    9.90    2.20
  -1  -8  -3    9.50    2.30
   1   8   3   17.00    2.50
  -1   8  -3   19.30    2.60
  -1  -8   3   21.40    2.70
  -2  -8  -3  687.33   32.50
  -2  -8  -3  720.73   33.50
   2   8  -3  704.33   32.90
  -2   8   3  732.03   33.40
  -2  -8   3  778.02   33.20
   2   8   3  716.13   33.00
  -2   8  -3  716.63   33.20
  -2  -8   3  746.13   32.30
  -3  -8  -3  171.88   10.60
  -3   8   3  175.58   10.20
  -3  -8  -3  171.98    9.50
   3   8  -3  184.98    9.70
  -3  -8   3  205.58    9.70
  -3   8  -3  192.88   10.30
   3   8   3  194.18    9.90
  -3  -8   3  211.78   10.40
  -4  -8  -3  653.43   30.00
   4   8  -3  661.93   28.60
  -4  -8  -3  661.43   28.70
  -4   8   3  627.14   29.20
   4   8   3  609.54   28.70
  -4  -8   3  619.14   29.10
  -4  -8   3  590.04   28.70
  -4   8  -3  591.84   29.10
   5   8  -3  222.48   10.60
  -5  -8  -3  225.78   10.90
  -5   8   3  210.98   11.40
  -5  -8  -3  234.58   12.40
  -5  -8   3  192.18   11.10
   5   8   3  205.38   10.70
  -5   8  -3  189.08   11.20
  -5  -8   3  206.28   11.40
   6   8  -3  530.15   24.30
  -6   8   3  533.55   25.50
  -6  -8  -3  545.65   25.00
  -6  -8  -3  544.85   26.60
  -6  -8   3  511.15   25.50
  -6  -8   3  557.34   25.80
   6   8   3  540.25   24.60
  -6   8  -3  522.85   25.50
  -7  -8  -3  104.79    8.30
  -7   8   3  105.69    7.30
  -7  -8  -3  111.29    7.00
  -7  -8   3  122.39    8.00
  -7  -8   3  122.29    7.80
  -7   8  -3  122.49    7.60
   7   8   3  124.59    6.50
  -8  -8  -3  222.48   12.20
  -8  -8  -3  224.38   13.90
  -8   8   3  219.78   12.50
  -8   8  -3  244.68   12.70
  -8  -8   3  249.68   13.10
  -9   8   3  179.28   10.60
  -9   8   3  181.08   11.00
  -9  -8  -3  185.78   10.60
  -9  -8  -3  184.58   12.40
  -9  -8   3  198.48   11.30
  -9   8  -3  190.48   10.70
 -10   8   3   17.90    3.70
 -10  -8  -3   15.40    3.20
 -10  -8  -3   16.90    4.80
 -10   8   3   16.00    3.00
 -10  -8   3   15.10    3.50
 -10   8  -3   13.00    2.80
 -11   8   3  146.19    9.90
 -11  -8  -3  151.78    9.30
 -11   8   3  135.49    8.80
 -11  -8  -3  139.89   11.10
 -11   8  -3  128.99    8.70
 -11  -8   3  136.39    9.60
 -12  -8  -3   58.59    5.80
 -12   8   3   59.59    6.10
 -12  -8  -3   59.99    8.40
 -12  -8   3   54.29    6.70
 -12   8  -3   62.79    6.00
 -13   8   3   82.39    7.70
 -13  -8  -3   93.89    7.40
 -13  -8  -3   92.49    9.50
 -13  -8   3   71.89    7.50
 -13   8  -3   78.09    7.20
 -14  -8  -3    6.90    3.20
 -14   8   3   17.00    4.30
 -14  -8  -3    9.80    5.30
 -14   8  -3   18.20    4.00
 -14  -8   3   21.00    4.80
 -15   8   3   68.99    8.10
 -15  -8  -3   52.19    6.70
 -15  -8  -3   49.40    8.80
 -15   8  -3   67.39    6.90
 -15  -8   3   57.19    7.50
 -16   8   3   17.50    4.60
 -16  -8  -3   14.00    5.60
 -16   8  -3    6.80    3.40
 -16  -8   3   18.30    5.00
   0   9  -3  167.18    9.10
   0   9   3  153.78    9.10
   0  -9   3  164.28    9.00
  -1   9   3  691.83   32.80
  -1  -9  -3  721.03   32.90
   1   9  -3  703.23   32.50
   1   9   3  688.33   32.60
  -1   9  -3  719.03   32.70
  -1  -9   3  728.43   32.60
  -2  -9  -3   45.20    4.70
   2   9  -3   49.70    4.20
  -2  -9  -3   51.79    3.90
  -2   9   3   48.70    4.40
  -2  -9   3   69.39    3.90
  -2  -9   3   61.09    4.50
  -2   9  -3   58.29    4.50
   2   9   3   65.59    4.50
  -3  -9  -3  695.03   31.50
  -3   9   3  690.63   32.30
  -3  -9  -3  704.33   32.60
   3   9  -3  695.13   31.80
  -3   9  -3  689.63   32.30
  -3  -9   3  700.13   32.20
   3   9   3  692.03   31.90
  -3  -9   3  691.53   31.40
  -4  -9  -3  190.38   10.20
   4   9  -3  187.38    8.90
  -4  -9  -3  184.58    8.90
  -4   9   3  177.48    9.60
  -4   9  -3  136.29    9.00
  -4  -9   3  139.89    9.00
   4   9   3  144.99    8.70
  -4  -9   3  139.89    8.60
  -5   9   3  289.57   14.60
   5   9  -3  294.67   13.70
  -5  -9  -3  310.27   15.50
  -5  -9  -3  303.77   14.10
   5   9   3  268.07   13.80
  -5   9  -3  256.77   14.50
  -5  -9   3  267.47   14.50
  -5  -9   3  249.88   14.10
  -6  -9  -3   50.79    5.40
   6   9  -3   52.89    3.90
  -6  -9  -3   57.89    4.40
  -6   9   3   50.59    4.60
  -6  -9   3   60.69    5.00
  -6  -9   3   52.69    4.80
  -6   9  -3   49.80    4.60
   6   9   3   53.89    4.10
  -7  -9  -3  139.59    8.60
  -7  -9  -3  130.09   10.00
  -7   9   3  134.99    8.90
  -7  -9   3  149.49    9.40
   7   9   3  156.98    8.10
  -7  -9   3  163.68    9.40
  -7   9  -3  160.58    9.30
  -8  -9  -3  141.09    8.30
  -8   9   3  137.69    8.70
  -8  -9  -3  141.59   10.20
  -8  -9   3  137.99    9.30
  -8  -9   3  134.79    8.80
  -8   9  -3  127.49    8.40
  -9   9   3  144.09    9.00
  -9  -9  -3  131.09    8.50
  -9  -9  -3  146.19   10.70
  -9  -9   3  134.89    9.50
  -9  -9   3  139.89    9.20
  -9   9  -3  137.89    8.80
 -10   9   3  171.68   11.00
 -10   9   3  161.38   10.30
 -10  -9  -3  171.08   10.50
 -10  -9  -3  180.88   12.40
 -10   9  -3  180.88   10.60
 -10  -9   3  187.78   11.20
 -10  -9   3  171.28   11.70
 -11  -9  -3   14.20    4.60
 -11  -9  -3   17.70    3.40
 -11   9   3   15.70    3.20
 -11   9   3   13.50    3.40
 -11   9  -3   11.80    3.10
 -11  -9   3   12.30    3.90
 -11  -9   3   18.20    4.10
 -12  -9  -3   94.99    7.50
 -12   9   3   94.69    7.90
 -12  -9  -3   88.09    9.30
 -12  -9   3  102.09    9.20
 -12  -9   3   85.39    8.00
 -12   9  -3   98.79    7.80
 -13   9   3   42.40    6.00
 -13  -9  -3   43.60    5.60
 -13  -9  -3   36.90    7.20
 -13  -9   3   49.20    7.10
 -13  -9   3   38.80    5.70
 -13   9  -3   43.00    5.80
 -14  -9  -3   45.90    8.00
 -14  -9  -3   41.30    5.80
 -14   9   3   43.90    6.20
 -14   9  -3   47.00    6.20
 -14  -9   3   52.39    6.70
 -14  -9   3   50.89    7.70
 -15  -9  -3   23.60    6.90
 -15   9   3   16.60    4.40
 -15  -9   3   26.50    5.40
 -15  -9   3   24.00    5.80
 -15   9  -3   23.20    4.80
 -16  -9  -3   35.00    7.90
 -16   9   3   33.50    6.10
 -16  -9   3   21.80    6.10
 -16  -9   3   29.00    6.00
 -16   9  -3   29.40    5.50
   0 -10   3 1058.69   48.10
   0  10  -3 1079.59   48.30
   0  10   3 1061.79   48.40
  -1  10   3   83.99    6.50
   1  10  -3   96.49    6.60
  -1 -10   3  115.99    6.80
  -1  10  -3  119.89    7.00
   1  10   3  107.49    6.90
  -2 -10  -3  594.44   27.40
   2  10  -3  625.94   27.90
  -2 -10  -3  589.94   28.30
  -2  10   3  595.64   28.20
   2  10   3  583.34   27.90
  -2  10  -3  593.44   28.20
  -2 -10   3  578.14   26.90
  -2 -10   3  599.94   27.90
  -3  10   3   24.30    3.60
  -3 -10  -3   20.00    2.70
   3  10  -3   26.90    3.20
  -3 -10  -3   22.20    3.50
  -3 -10   3   31.10    3.20
  -3 -10   3   24.90    3.30
   3  10   3   27.50    3.40
  -3  10  -3   25.80    3.50
  -4  10   3  312.97   15.40
   4  10  -3  296.97   14.50
  -4 -10  -3  319.97   14.60
  -4 -10  -3  313.97   15.80
  -4 -10   3  269.77   14.40
  -4  10  -3  280.77   15.20
   4  10   3  265.67   14.50
  -4 -10   3  268.07   14.90
  -5  10   3  169.18   10.10
  -5 -10  -3  166.88    9.40
   5  10  -3  172.68    9.20
  -5 -10  -3  182.08   11.00
  -5 -10   3  177.88   10.20
   5  10   3  163.58    9.40
  -5 -10   3  178.38    9.70
  -5  10  -3  161.08   10.00
   6  10  -3  146.39    8.10
  -6 -10  -3  153.28    8.60
  -6 -10  -3  152.18    9.90
  -6  10   3  140.19    9.00
   6  10   3  147.79    8.30
  -6 -10   3  138.79    8.90
  -6 -10   3  147.19    9.20
  -6  10  -3  145.89    9.10
  -7 -10  -3   41.70    4.30
  -7 -10  -3   40.60    5.70
  -7  10   3   41.10    4.90
  -7 -10   3   53.49    5.00
  -7  10  -3   45.20    4.50
  -7 -10   3   52.49    5.00
  -8  10   3  285.67   15.80
  -8 -10  -3  289.07   15.40
  -8 -10  -3  294.77   17.30
  -8  10  -3  313.87   16.00
  -8 -10   3  303.77   16.40
  -8 -10   3  290.57   16.00
  -9 -10  -3   28.30    4.00
  -9 -10  -3   26.60    5.60
  -9  10   3   30.30    4.30
  -9 -10   3   36.90    5.30
  -9  10  -3   34.30    4.50
  -9 -10   3   43.50    5.30
 -10 -10  -3   86.19    9.50
 -10  10   3   86.59    7.00
 -10 -10  -3   81.29    6.60
 -10 -10   3   90.39    7.50
 -10  10  -3   79.89    6.70
 -10 -10   3   86.49    7.90
 -11 -10  -3   29.70    4.50
 -11  10   3   26.30    4.50
 -11 -10  -3   29.70    6.10
 -11  10   3   29.30    4.40
 -11 -10   3   33.30    5.50
 -11  10  -3   32.10    4.70
 -11 -10   3   40.90    5.50
 -12 -10  -3    5.60    4.10
 -12  10   3    5.10    2.90
 -12 -10  -3    4.00    2.70
 -12 -10   3   12.00    4.50
 -12  10  -3    6.70    3.10
 -12 -10   3   10.60    3.70
 -13  10   3   40.60    5.80
 -13 -10  -3   39.00    5.40
 -13 -10  -3   44.30    7.70
 -13  10  -3   37.20    5.40
 -13 -10   3   24.90    5.10
 -13 -10   3   29.10    5.90
 -14  10   3    5.40    3.10
 -14 -10  -3    2.50    4.40
 -14 -10   3    9.50    4.10
 -14 -10   3   10.30    4.70
 -14  10  -3    9.60    3.60
 -15 -10  -3   51.09    8.90
 -15  10   3   50.99    7.10
 -15  10  -3   50.29    6.80
 -15 -10   3   43.70    6.60
 -15 -10   3   40.70    7.60
   0  11   3   83.39    6.30
   0 -11   3   87.59    6.00
   0  11  -3   86.89    6.20
  -1  11   3  508.35   24.40
   1  11  -3  517.35   24.10
  -1  11  -3  485.25   24.20
   1  11   3  489.85   24.20
  -1 -11   3  500.05   24.00
   2  11  -3   71.79    5.20
  -2 -11  -3   67.59    4.70
  -2  11   3   62.19    5.20
  -2 -11  -3   72.59    5.50
  -2  11  -3   54.19    5.00
  -2 -11   3   56.19    5.00
   2  11   3   55.79    4.90
  -3  11   3  227.28   13.20
  -3 -11  -3  212.18   13.20
  -3 -11  -3  233.28   12.50
   3  11  -3  228.68   12.70
  -3  11  -3  251.67   13.50
  -3 -11   3  269.17   13.30
   3  11   3  265.47   13.10
  -3 -11   3  266.17   12.40
  -4 -11  -3  178.98    9.70
   4  11  -3  178.38    9.80
  -4  11   3  172.38   10.40
  -4 -11  -3  172.28   10.70
  -4 -11   3  185.98   10.40
  -4  11  -3  174.18   10.40
  -4 -11   3  187.08    9.80
   4  11   3  168.78    9.90
   5  11  -3  137.49    8.00
  -5 -11  -3  135.59    9.40
  -5  11   3  137.09    8.90
  -5 -11  -3  136.59    8.10
  -5 -11   3  131.19    8.60
   5  11   3  139.99    8.20
  -5  11  -3  135.99    8.90
  -5 -11   3  139.49    8.30
  -6 -11  -3   24.10    4.60
  -6 -11  -3   28.50    3.70
  -6  11   3   30.00    4.10
   6  11  -3   29.30    3.20
  -6 -11   3   37.10    4.50
   6  11   3   25.60    3.40
  -6  11  -3   27.90    4.00
  -6 -11   3   35.50    4.30
  -7 -11  -3  129.09    8.30
  -7  11   3  136.99    9.00
  -7 -11  -3  146.49   10.10
  -7 -11   3  132.99    8.90
  -7  11  -3  132.89    9.00
  -7 -11   3  128.49    8.90
  -8  11   3   17.90    3.70
  -8 -11  -3   24.10    3.80
  -8 -11  -3   25.30    5.10
  -8 -11   3   36.30    5.00
  -8  11  -3   31.10    4.50
  -8 -11   3   26.90    4.40
  -9  11   3  150.28   10.20
  -9 -11  -3  151.58    9.80
  -9 -11  -3  144.19   11.30
  -9 -11   3  178.78   10.90
  -9 -11   3  164.98   10.90
  -9  11  -3  163.38   10.30
 -10 -11  -3   22.40    5.20
 -10 -11  -3   26.80    4.20
 -10  11   3   26.00    4.30
 -10 -11   3   14.50    3.70
 -10 -11   3   12.60    4.10
 -10  11  -3   15.20    3.60
 -11  11   3   63.39    6.10
 -11 -11  -3   70.19    6.40
 -11 -11  -3   76.99    9.40
 -11  11   3   63.29    6.50
 -11 -11   3   67.99    7.00
 -11 -11   3   59.49    7.50
 -11  11  -3   59.79    6.10
 -12 -11  -3   48.80    7.80
 -12  11   3   50.59    6.40
 -12 -11  -3   46.30    5.80
 -12  11  -3   53.69    5.70
 -12 -11   3   48.70    7.10
 -12 -11   3   47.10    6.20
 -13 -11  -3    9.00    4.80
 -13 -11  -3    5.50    3.00
 -13  11   3    5.50    3.40
 -13 -11   3    7.50    3.40
 -13  11  -3    6.20    3.20
 -13 -11   3    6.40    4.30
 -14  11   3   27.10    5.10
 -14 -11  -3   28.50    7.00
 -14  11  -3   34.70    5.80
 -14 -11   3   25.40    5.10
 -15  11   3   17.10    4.50
 -15 -11  -3   11.60    5.50
 -15  11  -3   13.80    4.40
 -15 -11   3   11.50    4.20
   0 -12   3  857.81   39.40
   0  12  -3  829.12   39.50
   0  12   3  873.51   39.80
  -1  12   3   28.30    3.90
   1  12  -3   37.80    4.00
  -1 -12   3   27.80    3.70
   1  12   3   26.30    3.70
  -1  12  -3   30.20    4.10
   2  12  -3  656.93   29.70
  -2  12   3  648.04   30.10
  -2 -12  -3  627.84   29.80
  -2 -12  -3  646.84   29.10
   2  12   3  601.14   29.60
  -2 -12   3  591.24   29.50
  -2  12  -3  597.14   29.80
  -3 -12  -3  155.08    8.80
  -3  12   3  150.98    9.60
  -3 -12  -3  143.39    9.60
   3  12  -3  145.59    8.90
  -3 -12   3  153.68    9.20
   3  12   3  163.48    9.30
  -3 -12   3  156.08    9.00
  -3  12  -3  143.19    9.40
  -4  12   3  375.56   19.00
  -4 -12  -3  377.66   18.10
   4  12  -3  360.96   18.10
  -4 -12  -3  391.46   19.30
  -4 -12   3  355.06   18.90
   4  12   3  358.36   18.30
  -4 -12   3  352.56   18.50
  -4  12  -3  346.47   18.70
  -5  12   3   67.69    6.00
  -5 -12  -3   61.69    6.40
   5  12  -3   61.89    5.10
  -5 -12  -3   70.29    5.30
   5  12   3   73.59    5.50
  -5 -12   3   66.39    5.80
  -5 -12   3   80.29    8.90
  -5  12  -3   72.59    6.10
  -6  12   3  333.87   17.90
  -6 -12  -3  350.96   17.20
   6  12  -3  335.17   16.70
  -6 -12  -3  346.17   18.70
   6  12   3  320.77   16.90
  -6  12  -3  347.97   18.10
  -6 -12   3  325.97   17.80
  -7  12   3   63.59    6.00
  -7 -12  -3   67.39    7.50
  -7 -12  -3   57.99    5.30
  -7  12  -3   49.20    5.60
  -7 -12   3   53.69    5.70
  -8  12   3  130.79    9.00
  -8 -12  -3  127.89    8.40
  -8 -12  -3  116.09    9.50
  -8  12  -3  111.49    8.60
  -8 -12   3  112.79    8.80
  -9  12   3   28.40    4.70
  -9 -12  -3   30.00    4.40
  -9 -12  -3   29.20    5.80
  -9  12  -3   21.50    4.10
  -9 -12   3   23.00    4.60
 -10 -12  -3   94.29    9.50
 -10 -12  -3   92.29    7.50
 -10  12   3   90.09    7.70
 -10 -12   3  101.89    8.40
 -10  12  -3  107.69    8.20
 -11 -12  -3   48.90    7.60
 -11  12   3   44.60    5.60
 -11 -12  -3   41.20    5.40
 -11  12  -3   46.10    5.70
 -11 -12   3   47.30    6.10
 -12  12   3   16.70    4.30
 -12 -12  -3   18.70    4.10
 -12  12   3   23.40    4.30
 -12 -12  -3   14.80    5.10
 -12  12  -3   14.80    3.70
 -12 -12   3   21.60    4.80
 -13 -12  -3   19.30    5.80
 -13  12   3   16.40    4.40
 -13 -12   3   17.40    4.70
 -14 -12  -3   10.50    5.20
 -14  12   3    9.50    3.80
 -14  12  -3   10.20    3.90
 -14 -12   3    7.70    3.70
   0  13  -3   24.70    3.80
   0  13   3   20.60    3.70
  -1  13   3  646.74   29.70
   1  13  -3  618.34   29.20
  -1 -13   3  590.54   29.00
   1  13   3  593.44   29.20
  -1  13  -3  583.44   29.20
   2  13  -3   43.90    4.40
  -2  13   3   42.00    4.60
   2  13   3   36.70    4.60
  -2 -13   3   34.40    4.30
  -2  13  -3   37.00    4.80
  -3  13   3  325.27   17.20
  -3 -13  -3  321.87   17.00
  -3 -13  -3  341.37   16.40
   3  13  -3  326.57   16.60
   3  13   3  296.97   16.50
  -3 -13   3  315.17   16.80
  -3  13  -3  305.87   16.90
   4  13  -3  107.49    7.20
  -4 -13  -3  102.99    8.10
  -4 -13  -3  100.29    7.00
  -4  13   3  103.79    7.80
   4  13   3  105.19    7.30
  -4  13  -3  112.29    7.90
  -4 -13   3  116.19    7.70
   5  13  -3  222.68   12.70
  -5  13   3  228.78   13.60
  -5 -13  -3  253.77   13.00
  -5 -13  -3  229.78   13.90
   5  13   3  240.98   13.00
  -5 -13   3  238.18   13.40
  -5  13  -3  246.48   13.80
  -6 -13  -3   92.89    6.40
  -6  13   3   86.39    7.20
   6  13  -3   83.09    6.60
  -6 -13  -3   86.39    7.40
  -6  13  -3   66.99    6.40
   6  13   3   69.29    5.80
  -6 -13   3   68.09    6.40
  -7 -13  -3  259.77   14.00
  -7  13   3  261.37   14.80
  -7 -13  -3  281.67   15.90
  -7  13  -3  252.97   14.70
  -7 -13   3  226.08   14.50
  -8 -13  -3   25.40    3.90
  -8 -13  -3   30.30    5.80
  -8  13   3   30.10    4.90
  -8 -13   3   29.30    4.80
  -8  13  -3   36.70    5.30
  -9 -13  -3   40.50    6.50
  -9 -13  -3   31.60    4.70
  -9  13   3   37.20    5.60
  -9  13  -3   42.80    5.80
  -9 -13   3   52.89    6.10
 -10 -13  -3   19.60    4.00
 -10 -13  -3   27.10    5.90
 -10  13   3   16.90    4.00
 -10 -13   3   30.90    5.00
 -10  13  -3   27.60    4.90
 -11 -13  -3   63.79    8.40
 -11 -13  -3   61.99    6.40
 -11  13   3   57.99    6.40
 -11  13  -3   51.79    6.50
 -11 -13   3   55.79    7.00
 -12  13   3   11.90    3.40
 -12 -13  -3    9.70    4.90
 -12  13   3    9.80    3.60
 -12  13  -3    9.10    3.50
 -12 -13   3   10.10    3.80
 -13  13   3    9.90    3.70
 -13 -13  -3   14.30    5.60
 -13 -13   3   12.80    4.50
 -14 -13  -3    5.60    5.20
 -14  13   3    5.20    3.60
 -14 -13   3    0.70    3.30
 -14  13  -3    1.50    3.00
   0  14  -3  580.64   28.50
   0  14   3  588.94   28.80
  -1  14   3   47.50    5.40
   1  14  -3   59.19    5.60
  -1  14  -3   71.49    6.10
   1  14   3   62.59    5.90
  -1 -14   3   64.29    5.50
  -2  14   3  274.27   15.70
   2  14  -3  264.27   15.10
   2  14   3  288.67   15.50
  -2  14  -3  298.77   15.80
  -2 -14   3  278.37   15.20
   3  14  -3  180.58   11.00
  -3 -14  -3  185.38   10.60
  -3 -14  -3  188.38   11.50
  -3  14   3  178.18   11.50
  -3 -14   3  190.48   11.20
  -3  14  -3  189.98   11.60
   3  14   3  184.48   11.10
   4  14  -3  311.47   16.50
  -4 -14  -3  323.77   16.40
  -4 -14  -3  310.17   17.30
  -4  14   3  325.27   17.50
  -4  14  -3  314.17   17.30
   4  14   3  311.17   16.70
  -4 -14   3  313.07   16.90
  -5  14   3   74.99    7.10
  -5 -14  -3   78.19    6.20
  -5 -14  -3   77.79    7.10
   5  14  -3   79.79    6.10
  -5  14  -3   85.69    7.30
  -5 -14   3   91.09    7.20
   5  14   3   69.49    6.10
  -6 -14  -3  370.26   20.60
  -6  14   3  367.86   20.40
  -6 -14  -3  395.66   19.40
  -6  14  -3  407.96   20.50
   6  14   3  371.86   19.20
  -6 -14   3  364.76   19.90
  -7 -14  -3   43.00    6.20
  -7  14   3   38.50    5.60
  -7 -14  -3   34.20    4.60
  -7 -14   3   44.40    5.80
  -7  14  -3   32.90    5.00
  -8  14   3   29.20    4.80
  -8 -14  -3   32.40    4.60
  -8 -14  -3   34.30    6.00
  -8 -14   3   22.60    4.50
  -8  14  -3   30.30    5.10
  -9  14   3    1.50    2.50
  -9 -14  -3    3.50    2.60
  -9 -14  -3    0.80    3.70
  -9  14  -3   -0.60    2.30
  -9 -14   3    4.90    3.40
 -10  14   3   43.80    6.10
 -10 -14  -3   46.30    7.10
 -10 -14  -3   43.70    5.60
 -10 -14   3   41.40    6.10
 -10  14  -3   43.30    5.90
 -11 -14  -3    7.70    4.30
 -11 -14  -3    1.00    4.20
 -11  14   3    4.90    3.00
 -11  14  -3    3.10    3.10
 -11 -14   3   -2.80    2.60
 -12 -14  -3   36.60    7.30
 -12  14   3   30.80    5.10
 -12 -14   3   28.40    5.40
 -12  14  -3   32.30    5.50
 -13  14   3   -1.60    3.00
 -13 -14  -3   -5.80    3.90
 -13 -14   3   -2.60    3.30
   0  15   3   99.19    8.00
   0  15  -3  105.49    8.00
  -1  15   3  295.67   17.00
   1  15  -3  287.97   16.70
  -1 -15   3  313.97   16.80
   1  15   3  326.77   17.10
  -1  15  -3  321.17   17.20
   2  15  -3  156.08   10.60
  -2  15   3  171.58   11.30
  -2 -15   3  174.38   10.70
  -2  15  -3  175.98   11.10
   2  15   3  178.38   11.00
   3  15  -3  269.97   15.00
  -3  15   3  267.07   15.60
  -3 -15  -3  275.47   14.60
  -3  15  -3  278.77   15.70
  -3 -15   3  264.97   15.10
   3  15   3  262.27   14.90
  -4  15   3   39.30    5.60
  -4 -15  -3   27.70    4.00
   4  15  -3   32.80    4.40
  -4 -15  -3   31.00    5.10
   4  15   3   24.60    4.10
  -4  15  -3   27.50    4.60
  -4 -15   3   26.60    4.30
  -5  15   3  182.18   11.90
  -5 -15  -3  182.98   10.70
   5  15  -3  160.38   10.50
  -5 -15  -3  188.18   11.90
  -5 -15   3  169.88   11.10
   5  15   3  175.58   10.90
  -5  15  -3  176.58   11.60
  -6  15   3   38.80    5.70
  -6 -15  -3   39.30    4.90
  -6 -15  -3   37.40    5.90
  -6  15  -3   38.90    5.90
  -6 -15   3   38.30    5.30
  -7 -15  -3  154.28   11.10
  -7  15   3  152.58   10.90
  -7 -15  -3  161.18    9.90
  -7 -15   3  148.49   10.30
  -7  15  -3  139.09   10.40
  -8 -15  -3    3.50    2.50
  -8 -15  -3    5.80    4.00
  -8  15   3    1.80    2.90
  -8 -15   3   -0.60    2.50
  -8  15  -3    1.40    3.00
  -9  15   3   72.69    7.50
  -9 -15  -3   51.79    7.50
  -9 -15  -3   66.99    6.40
  -9  15  -3   61.19    7.30
  -9 -15   3   74.89    8.00
 -10 -15  -3   12.80    4.10
 -10  15   3   11.40    4.00
 -10 -15  -3    5.50    4.20
 -10  15  -3    7.20    3.60
 -10 -15   3   10.00    4.00
 -11  15   3   36.70    5.60
 -11 -15  -3   29.20    6.40
 -11  15  -3   29.70    5.50
 -11 -15   3   29.20    5.50
 -12  15   3    4.90    3.20
 -12 -15  -3   -0.30    4.10
 -12  15  -3    4.70    3.50
 -12 -15   3    0.80    3.30
 -13  15   3   14.50    4.70
 -13 -15  -3   16.10    5.60
 -13 -15   3   21.50    5.40
   0  16  -3  230.58   14.00
   0  16   3  242.88   14.40
   1  16  -3  110.09    8.50
  -1  16   3  108.79    8.60
   1  16   3  110.69    8.50
  -1  16  -3  112.89    8.60
  -2  16   3  306.07   17.70
   2  16  -3  302.37   17.10
  -2 -16   3  321.87   17.20
  -2  16  -3  317.97   17.60
   2  16   3  304.57   17.10
  -3  16   3   27.80    4.90
   3  16  -3   27.80    4.40
  -3  16  -3   37.10    5.30
   3  16   3   34.50    5.10
  -3 -16   3   37.70    5.00
  -4 -16  -3  486.95   25.80
   4  16  -3  523.35   25.50
  -4  16   3  534.65   26.60
  -4 -16  -3  513.85   25.10
  -4 -16   3  491.55   25.60
  -4  16  -3  495.55   26.20
   4  16   3  496.15   25.40
  -5 -16  -3   44.00    5.40
  -5  16   3   47.60    6.40
   5  16  -3   45.30    5.40
  -5 -16  -3   39.10    5.90
   5  16   3   43.70    5.40
  -5 -16   3   54.99    5.90
  -5  16  -3   48.90    6.30
  -6  16   3  235.98   14.50
  -6 -16  -3  226.98   13.10
  -6 -16  -3  204.58   14.00
  -6 -16   3  229.28   13.80
  -6  16  -3  219.48   14.20
  -7 -16  -3   23.70    4.10
  -7 -16  -3   23.20    5.10
  -7  16   3   21.50    4.70
  -7 -16   3   24.70    4.60
  -7  16  -3   21.10    4.60
  -8 -16  -3   71.59    6.60
  -8 -16  -3   54.89    7.80
  -8  16   3   71.49    7.70
  -8  16  -3   75.09    7.40
  -8 -16   3   72.09    7.40
  -9 -16  -3   12.40    4.90
  -9 -16  -3   21.50    4.20
  -9  16   3   22.00    5.00
  -9 -16   3   15.50    4.20
  -9  16  -3   22.00    4.90
 -10  16   3   24.30    5.10
 -10 -16  -3   20.30    5.80
 -10 -16   3   22.20    4.90
 -10  16  -3   19.30    4.70
 -11  16   3    1.90    3.00
 -11 -16  -3   -1.20    4.10
 -11 -16   3   -1.60    3.30
 -11  16  -3    1.90    3.10
 -12  16   3    2.50    3.10
 -12 -16   3    2.50    3.70
 -12  16  -3    9.00    4.00
   0  17  -3   57.79    7.00
   0  17   3   60.59    6.40
   1  17  -3  211.38   13.40
  -1  17   3  216.98   13.90
   1  17   3  227.78   13.70
  -1  17  -3  235.28   14.10
   2  17  -3   53.79    5.90
  -2  17   3   66.79    6.90
  -2 -17   3   52.79    5.80
  -2  17  -3   64.99    6.70
   2  17   3   63.19    6.50
  -3  17   3  368.46   20.70
   3  17  -3  381.26   20.10
  -3 -17   3  364.66   20.00
   3  17   3  391.56   20.30
  -3  17  -3  364.06   20.50
  -4 -17  -3   23.80    4.00
  -4  17   3   19.90    4.50
   4  17  -3   17.10    3.80
  -4  17  -3   25.60    5.00
   4  17   3   29.20    4.70
  -4 -17   3   18.60    4.00
  -5 -17  -3  139.09    9.10
  -5 -17  -3  134.29    9.90
   5  17  -3  117.69    9.30
  -5  17   3  138.29   10.20
  -5 -17   3  114.99    9.40
   5  17   3  114.39    8.80
  -5  17  -3  111.79    9.70
  -6 -17  -3   25.00    5.40
  -6 -17  -3   21.20    4.00
  -6  17   3   23.80    5.30
  -6 -17   3   14.20    4.10
  -6  17  -3   27.50    5.30
  -7 -17  -3   49.10    6.00
  -7  17   3   52.59    7.20
  -7  17  -3   63.49    7.00
  -7 -17   3   54.69    6.70
  -8 -17  -3   23.80    4.40
  -8  17   3   28.10    5.60
  -8 -17   3   30.70    5.20
  -8  17  -3   21.10    4.90
  -9  17   3   64.79    7.90
  -9  17  -3   59.19    7.50
  -9 -17   3   49.20    6.90
 -10  17   3    3.30    3.40
 -10  17  -3   11.70    4.50
 -10 -17   3    7.00    4.00
 -11  17   3    6.40    3.80
 -11  17  -3    3.90    3.70
 -11 -17   3    4.50    3.80
   0  18   3  107.09    8.80
   0  18  -3  100.99    8.60
   1  18  -3  120.69    9.50
  -1  18   3  123.49   10.00
   1  18   3  125.69    9.70
  -1  18  -3  113.39    9.30
   2  18  -3  253.47   15.00
  -2  18   3  254.67   15.60
   2  18   3  234.78   14.70
  -2  18  -3  234.98   15.10
  -3  18   3   54.69    7.30
   3  18  -3   49.70    6.20
  -3  18  -3   53.79    7.20
   3  18   3   52.59    6.40
  -3 -18   3   62.09    6.30
  -4  18   3  200.98   13.60
   4  18  -3  195.68   12.40
  -4 -18   3  200.18   12.80
  -4  18  -3  187.68   13.00
   4  18   3  194.68   12.50
  -5  18   3   35.90    6.20
  -5 -18  -3   33.30    5.00
   5  18   3   34.70    5.30
  -5 -18   3   44.40    5.90
  -5  18  -3   40.10    6.40
  -6 -18  -3   57.19    5.90
  -6  18   3   52.59    7.30
  -6 -18   3   66.89    7.60
  -6  18  -3   66.19    8.10
  -7  18   3   51.19    7.60
  -7 -18  -3   62.79    6.40
  -7  18  -3   59.29    7.50
  -7 -18   3   61.69    7.20
  -8  18   3   94.49    8.90
  -8 -18   3   74.59    8.60
  -8  18  -3   98.19    9.40
  -9  18   3   11.80    4.40
  -9  18  -3    4.00    3.80
  -9 -18   3    6.30    3.50
 -10  18   3   56.19    7.70
 -10 -18   3   65.49    7.80
 -10  18  -3   58.59    7.70
   0  19  -3   93.29    8.80
   0  19   3   93.09    8.80
   1  19  -3  152.58   11.30
  -1  19   3  168.88   11.70
  -1  19  -3  145.59   11.40
   1  19   3  149.59   11.20
  -2  19   3   19.70    4.70
   2  19  -3   20.10    4.60
   2  19   3   19.20    4.60
  -2  19  -3   23.50    5.00
   3  19  -3  133.89   10.20
  -3  19   3  131.79   10.80
  -3 -19   3  130.89   10.00
  -3  19  -3  151.08   11.30
   3  19   3  150.68   10.60
   4  19  -3   76.69    7.50
  -4  19   3   79.29    8.60
  -4  19  -3   91.49    8.60
  -4 -19   3   82.39    8.10
   4  19   3   92.39    8.10
  -5  19   3   80.99    8.50
  -5  19  -3   82.59    8.70
  -5 -19   3   90.79    8.40
  -6  19   3    0.40    3.30
  -6 -19  -3    0.80    2.50
  -6  19  -3    3.20    3.80
  -6 -19   3    2.90    3.00
  -7  19   3   51.19    7.30
  -7 -19   3   60.49    7.50
  -7  19  -3   64.79    8.20
  -8  19   3   36.80    6.40
  -8  19  -3   48.30    7.20
  -8 -19   3   29.10    5.70
  -9  19   3   70.89    8.80
  -9  19  -3   77.89    9.20
  -9 -19   3   57.49    7.40
   0  20   3   83.79    8.40
   0  20  -3   94.69    8.90
   1  20  -3   29.70    5.50
  -1  20   3   33.90    6.00
   1  20   3   32.50    5.60
  -1  20  -3   35.10    6.10
   2  20  -3  126.29   10.30
  -2  20   3  125.99   10.90
  -2  20  -3  142.89   11.00
   2  20   3  138.99   10.70
  -3  20   3   13.90    4.90
   3  20  -3   13.80    4.20
  -3  20  -3   10.50    4.20
   3  20   3   13.40    4.20
   4  20  -3  114.19    9.30
  -4  20   3   98.09   10.10
  -4  20  -3  118.49   10.20
   4  20   3  125.69    9.70
  -4 -20   3  113.59    9.50
  -5  20   3   19.70    5.20
  -5  20  -3   10.80    4.70
  -5 -20   3   16.60    4.20
  -6  20   3  104.09    9.80
  -6 -20   3  108.09    9.50
  -6  20  -3  105.89   10.20
  -7  20   3   56.59    8.10
  -7 -20   3   53.19    7.30
  -7  20  -3   56.49    8.00
   0  21   3   22.50    5.20
   0  21  -3   21.10    4.90
  -1  21   3  111.99   10.40
   1  21  -3  124.09   10.30
   1  21   3  109.09   10.20
  -1  21  -3  129.49   10.40
   2  21  -3   14.10    4.50
  -2  21   3   13.40    4.60
   2  21   3   13.90    4.40
  -2  21  -3    8.40    4.30
  -3  21   3   69.89    8.80
   3  21  -3   65.39    7.90
  -3  21  -3   58.79    7.90
   3  21   3   63.19    7.70
  -4  21   3    7.30    3.80
  -4  21  -3    7.40    3.90
   4  21   3   13.50    4.30
  -5  21   3   65.99    8.50
  -5  21  -3   70.29    9.00
  -5 -21   3   71.69    7.60
  -6  21   3   21.20    5.70
  -6  21  -3   22.50    5.70
  -6 -21   3   25.20    5.20
   0  22  -3   60.09    8.00
   0  22   3   77.39    8.70
  -1  22   3   21.50    5.30
   1  22  -3   32.90    6.20
  -1  22  -3   32.40    6.00
   1  22   3   26.60    5.80
   2  22  -3   68.89    8.40
  -2  22   3   60.79    8.20
   2  22   3   60.69    8.00
  -2  22  -3   69.19    8.80
   3  22  -3    8.40    4.00
  -3  22   3   12.20    4.60
  -3  22  -3   14.60    4.80
   3  22   3   14.50    4.80
   0   0   4  830.82   36.10
   0   0   4  807.42   35.60
   0   0  -4  819.02   36.00
  -1   0   4  614.44   27.00
  -1   0  -4  621.84   27.40
   1   0   4  607.74   27.30
  -1   0   4  610.24   27.30
  -2   0  -4  693.93   31.00
  -2   0   4  698.93   30.70
   2   0   4  677.23   30.70
  -2   0   4  698.43   30.70
  -3   0  -4   27.10    2.90
   3   0   4   23.60    2.00
  -3   0   4   23.40    1.90
  -3   0   4   26.60    2.30
  -4   0   4   72.49    4.50
  -4   0  -4   71.69    4.00
   4   0   4   68.29    4.00
  -4   0   4   74.89    4.00
  -5   0  -4  432.96   19.70
  -5   0   4  414.16   20.20
  -5   0   4  435.36   19.50
   5   0   4  443.36   19.60
   6   0   4  601.64   27.30
  -6   0   4  642.74   27.20
  -6   0  -4  599.64   27.60
  -6   0   4  596.94   28.20
   7   0   4   41.50    2.80
  -7   0  -4   42.10    3.30
  -7   0   4   35.00    2.50
  -7   0   4   33.40    3.50
  -8   0  -4  317.47   15.80
  -8   0   4  317.97   16.40
   8   0   4  323.47   14.90
  -8   0   4  324.07   14.80
  -9   0  -4    5.90    1.80
  -9   0   4    3.20    1.80
   9   0   4    4.10    1.10
 -10   0  -4  380.36   19.10
 -10   0   4  389.36   19.80
 -11   0  -4   12.20    2.80
 -11   0   4   10.90    2.90
 -12   0  -4   42.00    5.00
 -12   0   4   41.30    5.40
 -13   0   4    3.30    2.60
 -13   0  -4    4.00    2.40
 -14   0  -4   -0.30    1.90
 -14   0   4    2.90    2.70
 -15   0   4    5.00    3.10
 -15   0  -4    6.10    3.30
 -16   0   4    1.10    3.30
 -16   0  -4    1.90    2.90
 -17   0  -4    3.90    3.20
 -17   0   4    1.90    3.40
   0  -1  -4  136.39    6.80
   0   1  -4  132.69    6.40
   0   1   4  131.99    6.10
   0  -1   4  124.49    6.20
   0   1   4  134.09    6.70
   0  -1   4  135.09    6.60
  -1   1   4  837.32   38.30
   1  -1   4  813.52   38.70
   1  -1   4  798.62   38.20
  -1  -1  -4  800.02   38.80
  -1   1   4  827.72   38.70
  -1  -1   4  959.80   38.60
  -1   1  -4  955.10   38.70
  -1  -1   4  971.00   38.70
   1   1   4  950.40   38.80
  -2   1   4 2247.88   97.19
  -2  -1  -4 2157.18   97.29
   2  -1   4 2184.48   96.89
  -2   1   4 2199.98   97.39
  -2  -1   4 2270.37   96.79
  -2   1  -4 2353.76   97.19
  -2  -1   4 2230.38   96.89
   2   1   4 2212.68   96.89
  -3   1   4  855.31   41.40
  -3  -1  -4  919.11   41.00
  -3  -1  -4  883.11   42.10
  -3   1   4  874.71   41.50
   3  -1   4  911.31   41.40
   3   1   4 1019.20   41.50
  -3  -1   4 1023.60   41.30
  -3  -1   4 1039.90   41.80
  -4   1   4  399.06   18.70
  -4  -1  -4  410.06   19.40
  -4   1   4  416.26   18.30
   4  -1   4  392.16   18.30
  -4  -1  -4  420.86   18.10
   4   1   4  395.86   18.20
  -4  -1   4  395.86   18.80
  -4  -1   4  387.16   18.10
  -5   1   4  558.14   25.50
   5  -1   4  553.24   24.90
  -5  -1  -4  532.35   24.90
  -5   1   4  565.64   24.90
   5   1   4  550.94   24.80
  -5  -1   4  549.45   25.60
  -5  -1   4  569.64   24.60
   6  -1   4  786.62   33.90
  -6   1   4  768.82   33.80
  -6  -1  -4  765.12   34.10
  -6   1   4  742.13   34.60
  -6   1  -4  744.13   34.10
   6   1   4  769.72   33.70
  -6  -1   4  741.73   33.40
  -6  -1   4  759.62   34.70
  -7  -1  -4  926.61   38.60
  -7   1   4  908.31   39.20
   7  -1   4  903.11   38.00
  -7   1   4  921.21   38.00
  -7  -1   4  798.02   37.50
  -7  -1   4  780.72   38.90
   7   1   4  810.22   37.70
  -7   1  -4  797.12   38.40
  -8   1   4   97.19    5.10
  -8  -1  -4  101.29    5.90
  -8   1   4   99.79    6.40
   8  -1   4  104.69    5.20
  -8  -1   4   80.79    6.10
  -8   1  -4   84.09    5.60
  -8  -1   4   78.29    4.50
   8   1   4   82.49    4.80
  -9   1   4  223.88   10.90
  -9  -1  -4  218.78   11.90
  -9   1   4  227.48   12.60
   9  -1   4  231.48   11.10
  -9  -1   4  237.08   12.70
  -9   1  -4  228.78   12.00
 -10   1   4   45.20    4.60
 -10  -1  -4   47.80    4.10
 -10  -1   4   35.60    4.50
 -10   1  -4   43.00    4.20
 -11   1   4   33.60    4.50
 -11  -1  -4   27.50    3.70
 -11   1  -4   23.00    3.60
 -11  -1   4   31.60    4.40
 -12   1   4   -1.30    1.90
 -12  -1  -4    3.70    2.00
 -12  -1   4    1.50    2.20
 -12   1  -4    5.70    2.20
 -13   1   4   21.30    4.60
 -13  -1  -4   24.10    4.20
 -13   1  -4   38.10    4.90
 -13  -1   4   29.20    5.10
 -14  -1  -4   17.50    3.90
 -14   1   4   17.70    4.30
 -14   1  -4   24.60    4.30
 -14  -1   4   19.30    4.40
 -15   1   4    7.60    3.40
 -15  -1  -4    3.80    2.90
 -15  -1   4    6.20    3.60
 -15   1  -4    4.00    2.60
 -16   1   4    6.20    3.40
 -16  -1  -4    3.90    3.20
 -16  -1   4    2.70    3.10
 -16   1  -4    4.20    2.80
 -17  -1  -4    3.20    2.90
 -17   1   4   -1.10    2.90
 -17   1  -4   -0.60    2.50
 -17  -1   4    4.10    3.20
   0  -2   4 1348.17   58.79
   0   2   4 1326.07   58.49
   0   2  -4 1360.26   58.49
   0  -2  -4 1364.16   59.29
   0  -2   4 1359.46   58.99
   1  -2   4  827.92   36.60
  -1  -2  -4  815.52   37.30
  -1   2   4  832.22   36.50
  -1   2   4  813.12   37.00
   1  -2   4  836.82   37.00
  -1  -2   4  858.11   36.90
  -1   2  -4  844.72   36.60
  -1  -2   4  842.92   36.80
   1   2   4  854.41   37.00
  -2   2   4 2379.06  108.09
  -2   2   4 2369.16  107.89
   2  -2   4 2374.16  107.89
  -2  -2   4 2568.74  108.79
  -2  -2   4 2650.73  108.59
   2   2   4 2582.64  108.39
  -3  -2  -4  197.78    8.50
  -3  -2  -4  194.78    9.90
   3  -2   4  185.08    9.00
  -3   2   4  189.78    9.10
  -3   2   4  198.48    9.20
   3   2   4  150.98    8.80
  -4   2   4  334.87   15.30
  -4  -2  -4  332.17   16.10
  -4  -2  -4  315.47   14.60
  -4   2   4  331.87   15.00
   4  -2   4  323.97   15.00
  -4  -2   4  304.37   15.30
  -4  -2   4  320.47   14.60
   4   2   4  310.57   14.80
   5  -2   4  638.24   28.50
  -5   2   4  647.74   29.00
  -5  -2  -4  657.13   28.40
  -5   2   4  642.54   28.50
  -5  -2  -4  676.03   30.00
  -5  -2   4  597.04   27.90
  -5  -2   4  608.04   29.00
   5   2   4  615.14   28.20
   6  -2   4  727.43   33.00
  -6  -2  -4  725.63   34.70
  -6   2   4  745.83   33.00
  -6   2   4  697.23   33.60
  -6  -2  -4  726.43   33.10
  -6  -2   4  785.12   32.40
   6   2   4  737.13   32.70
  -6  -2   4  747.63   33.80
  -7   2   4  161.88    8.80
   7  -2   4  174.48    8.90
  -7   2   4  159.08    9.60
  -7  -2  -4  182.48    9.30
  -7  -2   4  171.78    9.80
  -7  -2   4  187.48    8.30
  -7   2  -4  192.68    9.50
   7   2   4  180.48    8.60
  -8   2   4  474.65   22.00
   8  -2   4  464.85   20.70
  -8   2   4  469.35   20.70
  -8  -2  -4  456.25   21.30
   8   2   4  422.16   20.10
  -8  -2   4  422.66   21.70
  -8  -2   4  435.46   19.80
  -8   2  -4  441.56   21.30
  -9  -2  -4  111.79    7.00
  -9   2   4  109.99    7.40
  -9   2   4  112.39    6.20
  -9  -2   4  109.79    7.60
  -9   2  -4  113.09    7.00
 -10   2   4  161.08    9.80
 -10  -2  -4  150.88    9.10
 -10  -2   4  162.68    9.90
 -10   2  -4  148.99    9.10
 -10   2  -4  153.18    9.40
 -11   2   4  115.79    8.10
 -11  -2  -4  129.19    7.80
 -11  -2   4  105.89    8.00
 -11   2  -4  101.79    7.40
 -12   2   4    8.30    2.80
 -12  -2  -4    7.00    2.30
 -12  -2   4    4.30    2.50
 -12   2  -4    4.30    2.20
 -13   2   4   36.10    5.40
 -13  -2  -4   41.00    5.20
 -13   2  -4   53.49    5.40
 -13  -2   4   41.50    5.50
 -14   2   4   -0.20    2.80
 -14  -2  -4    0.80    2.10
 -14  -2   4    2.50    2.80
 -14   2  -4    4.20    2.50
 -15   2   4   14.90    4.20
 -15  -2  -4   13.30    3.90
 -15  -2   4   16.20    4.40
 -15   2  -4   18.20    4.40
 -16  -2  -4    7.00    3.40
 -16   2   4    2.00    2.90
 -16  -2   4   -0.10    3.10
 -16   2  -4    9.80    3.30
 -17  -2  -4    1.40    3.10
 -17   2   4    8.20    3.90
 -17  -2   4    6.60    4.10
 -17   2  -4    6.70    3.60
   0  -3  -4 1570.64   66.99
   0  -3   4 1497.25   66.49
   0  -3   4 1523.65   66.59
   0   3   4 1514.25   66.79
   1  -3   4  504.05   23.50
   1  -3   4  497.35   23.70
  -1   3   4  542.95   23.90
  -1  -3  -4  521.85   24.10
  -1  -3   4  555.24   23.70
  -1  -3   4  530.05   23.70
   1   3   4  532.05   23.80
  -1   3  -4  530.15   23.20
  -2  -3  -4  900.31   39.80
  -2  -3  -4  862.51   41.10
   2  -3   4  874.31   40.60
  -2   3   4  868.71   40.70
  -2  -3   4 1011.90   40.50
   2   3   4  982.30   40.70
  -2  -3   4  923.61   40.70
  -3  -3  -4  235.18   11.30
   3  -3   4  233.48   11.80
  -3   3   4  241.38   11.90
  -3  -3  -4  222.88   12.50
  -3   3   4  243.58   11.90
  -3  -3   4  263.67   12.20
  -3  -3   4  271.17   11.60
   3   3   4  272.77   11.90
   4  -3   4  897.91   39.10
  -4  -3  -4  902.31   40.20
  -4  -3  -4  940.61   38.70
  -4   3   4  903.41   39.20
  -4   3   4  875.41   39.30
  -4  -3   4  786.52   39.30
   4   3   4  880.61   38.90
  -4  -3   4  850.01   38.60
  -5   3   4  551.74   25.30
  -5  -3  -4  571.94   24.70
  -5   3   4  573.44   25.00
  -5  -3  -4  533.95   26.20
   5  -3   4  542.35   24.90
  -5  -3   4  558.94   24.30
   5   3   4  516.55   24.50
  -5  -3   4  525.55   25.30
  -6  -3  -4  213.28   11.50
   6  -3   4  205.38    9.70
  -6   3   4  204.78    9.70
  -6  -3  -4  201.98    9.70
  -6   3   4  200.48   10.20
   6   3   4  175.68    9.20
  -6  -3   4  162.08   10.10
  -6  -3   4  178.28    8.80
  -7  -3  -4  224.98   13.10
  -7  -3  -4  223.68   11.40
  -7   3   4  241.78   12.10
  -7   3   4  228.58   11.20
   7  -3   4  225.68   11.20
  -7  -3   4  229.58   12.20
  -7  -3   4  226.58   10.30
   7   3   4  219.08   10.70
  -8   3   4  388.86   20.20
  -8  -3  -4  419.66   19.70
   8  -3   4  420.86   19.30
  -8   3   4  403.86   19.20
   8   3   4  418.66   18.70
  -8   3  -4  433.56   20.00
  -8  -3   4  394.76   20.30
  -9  -3  -4  149.99    9.20
  -9   3   4  159.78    9.90
  -9   3   4  154.78    8.70
  -9   3  -4  186.98    9.90
  -9   3  -4  175.08    9.00
  -9  -3   4  194.48   10.40
 -10  -3  -4  118.19    7.40
 -10   3   4  115.89    8.10
 -10   3  -4  116.59    6.80
 -10  -3   4  116.99    8.10
 -10   3  -4  122.09    7.70
 -11   3   4   33.50    4.50
 -11  -3  -4   27.70    3.70
 -11  -3   4   23.30    3.90
 -11   3  -4   23.70    3.60
 -12   3   4   67.59    6.60
 -12  -3  -4   72.09    6.20
 -12   3  -4   88.19    6.60
 -12  -3   4   90.59    7.10
 -13  -3  -4   26.50    4.00
 -13   3   4   30.90    5.00
 -13   3  -4   23.90    4.20
 -13  -3   4   24.80    4.50
 -14   3   4   38.30    5.60
 -14  -3  -4   37.40    5.10
 -14   3  -4   33.80    5.20
 -14  -3   4   32.50    5.40
 -15   3   4    6.90    3.50
 -15  -3  -4    2.20    2.50
 -15   3  -4    2.10    2.80
 -15  -3   4    0.20    3.20
 -16   3   4   12.90    4.20
 -16  -3  -4   16.40    4.30
 -16   3  -4   20.30    4.50
 -16  -3   4   16.60    4.60
 -17   3   4   10.00    4.40
 -17  -3   4    5.00    3.60
 -17   3  -4    5.90    3.30
   0  -4   4   67.99    4.00
   0   4   4   67.99    4.20
   0  -4   4   66.59    4.00
   1  -4   4  594.94   27.80
  -1   4   4  605.14   28.00
  -1  -4  -4  594.44   28.30
   1  -4   4  580.74   27.70
   1   4   4  654.83   28.00
  -1  -4   4  650.13   27.90
  -1  -4   4  661.83   27.80
  -2   4   4  277.97   13.70
  -2  -4  -4  253.97   14.10
   2  -4   4  253.27   13.50
  -2  -4  -4  263.07   12.90
  -2  -4   4  326.77   13.90
  -2  -4   4  325.07   13.50
   2   4   4  317.87   13.70
  -3  -4  -4  439.46   20.60
  -3   4   4  436.86   19.90
  -3  -4  -4  447.06   19.20
   3  -4   4  441.26   19.80
  -3  -4   4  425.06   19.40
   3   4   4  418.36   19.70
  -3  -4   4  397.46   19.90
  -4  -4  -4  864.91   40.90
  -4   4   4  946.51   40.20
  -4  -4  -4  949.51   39.50
  -4   4   4  945.71   40.10
   4  -4   4  919.01   40.00
   4   4   4  852.01   39.70
  -4  -4   4  832.12   40.20
  -4  -4   4  864.11   39.40
  -5  -4  -4  231.38   10.70
  -5   4   4  223.98   11.00
  -5   4   4  219.88   11.30
   5  -4   4  227.28   11.00
  -5  -4  -4  229.98   12.40
   5   4   4  225.18   10.70
  -5  -4   4  207.38   10.20
  -5  -4   4  199.28   11.30
  -6  -4  -4  594.24   26.70
  -6  -4  -4  619.04   28.70
   6  -4   4  595.94   26.80
  -6   4   4  615.04   26.90
  -6   4   4  616.44   27.40
   6   4   4  548.25   26.30
  -6  -4   4  573.34   25.90
  -6  -4   4  545.25   27.30
  -7   4   4   59.69    4.10
   7  -4   4   57.49    4.00
  -7  -4  -4   62.99    6.00
  -7   4   4   56.79    4.40
  -7  -4  -4   59.59    4.10
  -7  -4   4   51.69    4.50
   7   4   4   54.69    3.40
  -7  -4   4   49.60    2.90
  -8  -4  -4  317.97   18.70
  -8  -4  -4  342.77   17.10
  -8   4   4  371.26   17.00
  -8   4   4  366.86   17.90
  -8  -4   4  350.86   17.80
   8   4   4  356.66   16.20
  -9   4   4   45.00    3.80
  -9  -4  -4   54.49    4.40
  -9   4   4   47.10    4.60
  -9  -4  -4   55.39    6.50
  -9  -4   4   58.29    5.00
  -9   4  -4   55.19    4.50
  -9   4  -4   51.19    4.00
 -10  -4  -4  121.39    9.70
 -10   4   4  123.19    7.00
 -10  -4  -4  111.99    7.50
 -10   4   4  117.29    8.20
 -10  -4   4  114.69    8.10
 -10   4  -4  126.99    7.90
 -10   4  -4  120.49    7.10
 -11  -4  -4   12.60    4.20
 -11   4   4   16.30    3.30
 -11  -4  -4   14.80    2.90
 -11  -4   4   16.80    3.50
 -11   4  -4   13.90    2.90
 -12   4   4  105.39    8.20
 -12  -4  -4   99.19    7.50
 -12  -4   4  116.09    8.60
 -12   4  -4  108.59    7.70
 -13   4   4   22.90    4.40
 -13  -4  -4   20.10    3.90
 -13  -4   4   22.80    4.40
 -13   4  -4   28.80    4.30
 -14  -4  -4   83.39    7.10
 -14   4   4   75.19    7.60
 -14  -4  -4   85.09   10.10
 -14   4  -4   74.99    7.10
 -14  -4   4   75.69    7.80
 -15   4   4   73.19    7.60
 -15  -4  -4   63.29    6.60
 -15  -4  -4   60.29    9.50
 -15  -4   4   72.99    8.30
 -15   4  -4   56.99    6.30
 -16   4   4    2.00    2.90
 -16  -4  -4    1.90    4.80
 -16  -4  -4    1.20    2.70
 -16   4  -4    2.40    2.70
 -16  -4   4    8.10    3.60
 -17   4   4    8.80    3.90
 -17  -4  -4   13.20    6.40
 -17   4  -4    8.70    3.60
 -17  -4   4   12.80    4.60
   0  -5   4   67.89    4.00
   0  -5   4   65.09    4.10
   1  -5   4  880.51   38.80
  -1   5   4  853.31   39.00
   1  -5   4  860.91   38.70
  -1  -5  -4  882.41   39.40
  -1  -5   4  893.11   38.70
  -1  -5   4  882.61   38.90
   1   5   4  851.81   38.90
  -2   5   4  329.27   15.80
   2  -5   4  332.87   15.60
  -2  -5  -4  344.07   15.00
  -2  -5  -4  335.77   16.20
  -2  -5   4  321.07   15.30
   2   5   4  326.97   15.60
  -2  -5   4  320.47   15.60
   3  -5   4  720.23   31.80
  -3  -5  -4  719.13   31.10
  -3   5   4  691.03   31.90
  -3  -5  -4  677.63   32.40
  -3  -5   4  724.23   31.30
  -3  -5   4  689.33   31.90
   3   5   4  699.43   31.60
   4  -5   4  544.05   24.90
  -4  -5  -4  553.84   26.00
  -4   5   4  553.64   25.10
  -4  -5  -4  564.24   24.40
  -4  -5   4  527.75   24.20
  -4  -5   4  521.65   25.10
   4   5   4  531.25   24.60
  -5  -5  -4  979.40   43.70
   5  -5   4  990.30   42.40
  -5   5   4  992.50   42.60
  -5  -5  -4 1014.40   42.10
   5   5   4  892.01   42.00
  -5  -5   4  891.91   41.50
  -5  -5   4  876.01   42.70
  -6  -5  -4  269.17   12.60
  -6   5   4  258.77   13.10
  -6  -5  -4  259.87   14.20
  -6   5   4  253.87   12.80
   6  -5   4  261.07   12.70
   6   5   4  258.97   12.20
  -6  -5   4  243.18   13.20
  -6  -5   4  240.08   11.70
  -7   5   4  182.78    9.90
  -7   5   4  168.78   10.20
  -7  -5  -4  175.68    9.60
  -7  -5  -4  167.68   11.30
  -7  -5   4  193.28    8.70
   7   5   4  192.78    9.20
  -7  -5   4  215.08   10.80
  -8   5   4  262.47   13.20
  -8   5   4  244.28   13.80
  -8  -5  -4  246.28   15.00
  -8  -5  -4  266.37   13.30
  -8  -5   4  274.77   14.20
  -8   5  -4  268.77   13.30
  -9  -5  -4  127.59    9.50
  -9   5   4  131.39    7.40
  -9   5   4  122.79    8.10
  -9  -5  -4  121.19    7.50
  -9  -5   4  121.99    8.30
  -9   5  -4  117.39    7.30
 -10   5   4   94.39    6.00
 -10  -5  -4   97.89    6.40
 -10   5   4   95.59    6.90
 -10  -5  -4  117.39    9.10
 -10   5  -4   74.49    5.70
 -10   5  -4   75.99    6.20
 -10  -5   4   91.69    7.10
 -11   5   4   42.80    5.40
 -11  -5  -4   39.30    6.40
 -11  -5  -4   42.40    4.50
 -11   5  -4   44.00    4.60
 -11  -5   4   57.59    5.70
 -12   5   4   83.69    7.30
 -12  -5  -4   87.99    8.90
 -12  -5  -4   90.29    6.80
 -12  -5   4   92.09    7.50
 -12   5  -4   92.79    7.00
 -13  -5  -4    3.00    2.30
 -13   5   4    2.00    2.70
 -13  -5  -4    2.30    3.80
 -13  -5   4   -2.80    2.10
 -13   5  -4    1.20    2.10
 -14  -5  -4   50.79    8.40
 -14   5   4   54.59    6.90
 -14  -5  -4   50.59    5.90
 -14   5  -4   48.70    6.00
 -14  -5   4   51.09    6.60
 -15  -5  -4   -1.10    2.30
 -15   5   4    0.90    2.60
 -15  -5  -4   -1.10    3.80
 -15  -5   4    5.00    3.30
 -15   5  -4    3.30    2.90
 -16  -5  -4   18.20    6.30
 -16   5   4   16.10    4.60
 -16   5  -4   23.50    4.70
 -16  -5   4   20.60    5.20
   0  -6   4 1122.19   48.90
   0   6   4 1095.49   49.10
   0  -6   4 1091.39   48.80
   1  -6   4   52.79    3.40
   1  -6   4   53.09    3.40
  -1   6   4   50.69    3.60
  -1  -6  -4   54.29    4.00
   1   6   4   41.90    3.40
  -1  -6   4   37.50    3.10
  -1  -6   4   38.40    3.30
  -2  -6  -4  935.31   40.70
   2  -6   4  935.81   41.40
  -2  -6  -4  920.11   42.00
  -2   6   4  960.80   41.70
   2   6   4  894.31   41.30
  -2  -6   4  928.61   40.50
  -2  -6   4  918.31   41.00
  -2  -6   4  908.81   41.40
  -3   6   4   58.49    4.00
  -3  -6  -4   61.49    3.40
  -3  -6  -4   58.39    4.70
   3  -6   4   57.59    3.90
  -3  -6   4   43.10    3.20
  -3  -6   4   45.20    3.30
  -3  -6   4   46.60    3.80
   3   6   4   47.30    3.60
  -4   6   4 1562.24   69.19
  -4  -6  -4 1631.24   68.49
  -4  -6  -4 1548.35   69.99
   4  -6   4 1589.44   69.09
  -4  -6   4 1600.84   69.39
   4   6   4 1504.15   68.79
  -4  -6   4 1521.55   68.29
  -5  -6  -4   62.89    5.40
  -5   6   4   50.69    4.10
   5  -6   4   59.09    4.10
  -5  -6  -4   65.89    3.80
  -5  -6   4   42.00    3.10
   5   6   4   53.79    3.70
  -5  -6   4   42.30    4.10
  -6  -6  -4  176.98   11.60
  -6   6   4  205.68   10.70
  -6  -6  -4  199.08   10.20
  -6  -6   4  203.28   11.00
   6   6   4  211.18   10.10
  -7  -6  -4  324.87   15.50
  -7  -6  -4  310.07   17.30
   7   6  -4  317.07   14.50
  -7   6   4  316.87   16.10
  -7   6   4  311.27   15.70
   7   6   4  321.07   15.00
  -7  -6   4  318.87   16.30
  -7   6  -4  311.97   15.70
  -8   6   4  111.99    7.30
  -8  -6  -4   96.69    6.40
  -8  -6  -4   93.99    8.10
  -8   6   4  101.99    6.60
  -8   6  -4  117.19    6.90
  -8  -6   4  114.79    7.50
  -9  -6  -4   63.59    5.00
  -9   6   4   61.39    4.90
  -9  -6  -4   65.89    7.70
  -9   6   4   60.89    5.40
  -9   6  -4   82.19    5.40
  -9  -6   4   75.69    5.90
 -10   6   4   27.80    3.40
 -10   6   4   26.60    4.00
 -10  -6  -4   31.70    5.80
 -10  -6  -4   26.00    3.70
 -10   6  -4   35.30    3.80
 -10  -6   4   35.50    4.50
 -11  -6  -4  123.59    8.10
 -11   6   4  117.49    8.70
 -11  -6  -4  120.49   10.20
 -11   6  -4  131.09    7.90
 -11  -6   4  124.89    8.90
 -11   6  -4  125.89    8.50
 -12   6   4   41.80    5.60
 -12  -6  -4   33.30    6.30
 -12  -6  -4   39.30    4.70
 -12  -6   4   35.40    5.20
 -12   6  -4   35.70    4.80
 -13   6   4   66.09    7.00
 -13  -6  -4   70.79    9.30
 -13  -6  -4   75.19    6.40
 -13  -6   4   72.09    7.30
 -13   6  -4   63.79    6.40
 -14  -6  -4   24.20    6.40
 -14   6   4   23.50    4.80
 -14  -6  -4   28.90    4.60
 -14   6  -4   27.30    4.60
 -14  -6   4   28.90    5.40
 -15   6   4   37.10    5.90
 -15  -6  -4   38.70    8.10
 -15  -6  -4   37.30    5.90
 -15   6  -4   42.20    6.00
 -15  -6   4   41.70    6.20
 -16   6   4   19.10    4.90
 -16  -6  -4   15.30    6.00
 -16   6  -4   14.00    3.90
 -16  -6   4   11.00    4.40
   0  -7   4  366.46   17.10
   0   7   4  370.16   17.50
   0  -7   4  347.67   17.10
   1  -7   4  471.35   21.70
  -1   7   4  453.45   21.90
  -1  -7  -4  458.15   22.20
   1  -7   4  444.36   21.60
   1   7   4  459.55   21.80
  -1  -7   4  486.35   21.60
  -1  -7   4  485.15   21.80
  -2  -7  -4  445.46   21.60
   2  -7   4  410.46   20.90
  -2   7   4  439.36   21.30
  -2  -7  -4  442.86   20.40
  -2  -7   4  450.65   20.70
  -2  -7   4  465.65   20.10
   2   7   4  484.25   21.20
  -2  -7   4  450.95   21.20
  -3  -7  -4  716.23   32.30
  -3  -7  -4  702.43   33.70
   3  -7   4  740.63   33.00
  -3   7   4  698.43   33.20
  -3  -7   4  707.03   33.10
  -3  -7   4  743.93   32.50
  -3  -7   4  741.93   32.30
   3   7   4  739.33   32.90
  -4  -7  -4   42.50    4.70
  -4  -7   4   20.10    2.60
  -4  -7   4   18.90    2.10
  -4  -7   4   20.10    2.90
   4   7   4   25.30    2.60
  -5  -7  -4  344.97   15.80
  -5   7   4  341.67   16.50
  -5  -7  -4  338.07   17.40
  -5  -7   4  326.77   16.50
  -5   7  -4  317.37   16.30
   5   7   4  314.87   15.80
  -6  -7  -4  507.35   25.10
  -6   7   4  506.35   23.70
  -6  -7  -4  490.15   23.10
   6   7  -4  503.55   22.60
  -6   7  -4  496.65   23.70
   6   7   4  502.05   23.00
  -6  -7   4  477.85   23.90
  -7  -7  -4   26.30    4.60
   7   7  -4   22.60    2.30
  -7  -7  -4   29.20    3.30
  -7   7   4   30.70    3.40
  -7   7  -4   35.90    3.50
  -7  -7   4   32.80    4.00
   7   7   4   27.50    2.70
  -8  -7  -4  197.18   12.30
  -8   7   4  192.28   10.60
  -8  -7  -4  182.28   10.30
  -8   7   4  187.88   11.00
  -8  -7   4  201.18   11.30
  -8   7  -4  197.98   10.80
  -9   7   4   67.69    5.30
  -9  -7  -4   77.69    7.30
  -9   7   4   76.39    6.10
  -9  -7  -4   67.89    5.30
  -9   7  -4   66.39    5.30
  -9  -7   4   67.29    6.10
 -10  -7  -4   43.70    4.60
 -10   7   4   50.19    5.20
 -10  -7  -4   43.90    6.60
 -10   7   4   54.89    4.70
 -10  -7   4   76.59    6.10
 -11  -7  -4   62.39    5.70
 -11   7   4   67.29    6.20
 -11  -7  -4   77.89    9.10
 -11  -7   4   62.19    6.50
 -11   7  -4   71.79    5.70
 -11   7  -4   76.49    6.20
 -12  -7  -4  127.99    8.60
 -12  -7  -4  134.39   11.10
 -12   7   4  127.79    9.20
 -12   7  -4  114.09    8.60
 -12  -7   4  119.99    9.10
 -13   7   4   17.80    4.10
 -13  -7  -4   17.80    5.50
 -13  -7  -4   21.40    4.00
 -13  -7   4   17.40    4.30
 -13   7  -4   22.30    4.10
 -14   7   4   72.29    7.50
 -14  -7  -4   59.79    8.90
 -14  -7  -4   67.99    6.50
 -14  -7   4   79.39    7.50
 -14   7  -4   64.69    6.50
 -15  -7  -4   17.30    5.90
 -15   7   4   27.50    5.20
 -15  -7   4   21.20    4.80
 -15   7  -4   22.50    4.50
 -16  -7  -4   42.70    8.60
 -16   7   4   24.30    5.20
 -16  -7   4   20.70    5.30
 -16   7  -4   21.10    5.00
   0  -8   4  168.18    9.00
   0   8   4  164.68    9.20
  -1  -8  -4  380.76   18.40
  -1   8   4  376.06   18.20
   1   8   4  365.36   18.10
  -2  -8  -4  753.52   34.10
  -2   8   4  746.93   33.70
  -2  -8  -4  739.33   32.70
  -2  -8   4  727.53   32.30
   2   8   4  722.33   33.40
  -2  -8   4  695.13   33.30
  -3   8   4  182.18   10.30
  -3  -8  -4  172.78    9.40
   3   8  -4  170.18    9.60
  -3  -8  -4  177.78   10.80
  -3   8  -4  215.68   10.50
  -3  -8   4  198.48    9.40
   3   8   4  200.18   10.10
  -3  -8   4  189.68   10.20
   4   8  -4  712.43   32.20
  -4  -8  -4  705.43   32.10
  -4   8   4  723.63   33.00
  -4  -8  -4  675.13   33.60
  -4   8  -4  722.83   33.00
  -4  -8   4  735.83   33.00
  -4  -8   4  707.23   32.20
   4   8   4  711.63   32.50
  -5   8   4  391.56   19.60
   5   8  -4  366.76   18.60
  -5  -8  -4  381.36   20.40
  -5  -8  -4  391.26   18.90
  -5   8  -4  427.56   19.80
  -5  -8   4  412.76   19.80
  -5  -8   4  409.96   19.40
   5   8   4  428.26   19.20
  -6  -8  -4  216.78   11.80
  -6  -8  -4  196.58   13.10
   6   8  -4  211.38   11.30
  -6   8   4  219.08   12.40
  -6   8  -4  260.97   12.80
  -6  -8   4  249.38   12.90
   6   8   4  252.37   11.90
  -6  -8   4  263.97   12.80
  -7  -8  -4  170.18   11.30
  -7  -8  -4  176.78    9.60
  -7   8   4  168.28    9.90
  -7   8  -4  176.08   10.10
   7   8   4  182.98    9.20
  -7  -8   4  172.48   10.30
  -8  -8  -4  133.39   10.10
  -8  -8  -4  146.39    8.40
  -8   8   4  152.88    8.90
  -8   8  -4  142.59    8.80
  -8  -8   4  138.79    9.10
  -9   8   4   56.99    4.90
  -9  -8  -4   57.29    7.20
  -9  -8  -4   57.39    4.80
  -9   8   4   55.89    5.20
  -9   8  -4   42.90    4.70
  -9  -8   4   50.39    5.40
 -10  -8  -4   26.40    3.70
 -10  -8  -4   26.10    5.40
 -10   8   4   26.40    4.20
 -10   8   4   34.90    4.20
 -10  -8   4   26.80    4.50
 -10   8  -4   27.10    3.90
 -11  -8  -4  181.18   13.00
 -11   8   4  180.68   10.50
 -11   8   4  168.48   11.10
 -11  -8  -4  173.48   10.50
 -11  -8   4  186.48   11.50
 -11   8  -4  166.48   10.50
 -12   8   4   84.49    7.20
 -12  -8  -4   80.59    6.60
 -12  -8  -4   84.19    9.80
 -12   8  -4   71.79    6.80
 -12  -8   4   59.39    6.60
 -13  -8  -4   53.79    6.10
 -13  -8  -4   56.29    8.40
 -13   8   4   57.29    6.80
 -13   8  -4   54.29    5.80
 -13  -8   4   47.20    6.30
 -14   8   4   47.50    6.70
 -14  -8  -4   51.89    8.70
 -14   8  -4   46.10    6.30
 -14  -8   4   53.79    7.00
 -15   8   4   31.90    5.60
 -15  -8  -4   32.80    7.40
 -15  -8   4   28.20    5.40
 -15   8  -4   23.90    4.70
 -16  -8  -4   69.09   10.30
 -16   8   4   62.89    8.20
 -16  -8   4   59.49    8.00
 -16   8  -4   71.19    7.70
   0  -9   4  252.87   13.30
   0   9   4  273.17   13.70
   0   9  -4  264.17   13.50
   1   9  -4  448.56   20.70
  -1  -9  -4  418.56   21.00
  -1   9   4  423.66   20.90
   1   9   4  420.46   20.70
  -1  -9   4  424.16   20.60
  -1   9  -4  442.96   20.80
  -2  -9  -4  129.99    6.80
  -2  -9  -4  124.39    7.80
  -2   9   4  129.99    7.60
   2   9  -4  124.89    7.10
  -2  -9   4  110.99    7.20
  -2   9  -4  115.79    7.30
  -2  -9   4  110.89    6.10
   2   9   4  120.29    7.30
  -3  -9  -4  130.79    7.00
   3   9  -4  122.59    7.20
  -3   9   4  124.89    7.80
  -3  -9  -4  136.69    8.30
  -3   9  -4  126.29    7.70
  -3  -9   4  122.09    7.60
  -3  -9   4  121.19    6.70
   3   9   4  113.89    7.30
   4   9  -4  313.97   15.50
  -4  -9  -4  341.27   17.20
  -4   9   4  327.07   16.40
  -4  -9  -4  324.57   15.40
  -4  -9   4  323.47   15.50
  -4   9  -4  310.87   16.20
   4   9   4  308.97   15.80
  -4  -9   4  312.27   16.20
   5   9  -4  218.68   11.20
  -5  -9  -4  208.58   12.70
  -5  -9  -4  218.38   11.30
  -5   9   4  212.88   12.00
  -5   9  -4  231.78   12.20
  -5  -9   4  237.58   12.30
  -5  -9   4  223.38   11.60
   5   9   4  216.68   11.50
  -6   9   4  214.58   12.40
  -6  -9  -4  222.88   11.80
  -6  -9  -4  221.48   13.40
   6   9  -4  227.58   11.50
  -6  -9   4  240.48   12.90
  -6  -9   4  235.58   12.50
   6   9   4  234.38   11.80
  -6   9  -4  240.08   12.70
  -7  -9  -4   65.89    6.90
  -7   9   4   74.69    5.70
  -7  -9  -4   69.59    5.30
  -7   9  -4   79.89    5.90
  -7  -9   4   74.89    6.00
  -7  -9   4   79.59    6.10
   7   9   4   79.19    5.10
  -8  -9  -4  144.89    8.60
  -8  -9  -4  138.79   10.50
  -8   9   4  137.89    8.90
  -8  -9   4  137.89    9.30
  -8   9  -4  144.19    9.00
  -8  -9   4  153.98    9.50
  -9  -9  -4  117.19    7.70
  -9  -9  -4  111.49    9.50
  -9   9   4  104.59    7.80
  -9   9   4  106.29    8.00
  -9  -9   4  131.19    9.00
  -9   9  -4  144.99    8.50
  -9  -9   4  129.89    8.70
 -10  -9  -4  241.18   13.30
 -10  -9  -4  229.78   15.40
 -10   9   4  230.78   13.40
 -10   9   4  251.27   14.40
 -10   9  -4  255.47   13.70
 -10  -9   4  253.67   14.30
 -11  -9  -4   10.00    4.40
 -11   9   4   25.00    3.90
 -11   9   4   19.10    3.90
 -11  -9  -4   18.20    3.60
 -11  -9   4   12.20    3.50
 -11   9  -4   12.40    3.10
 -12  -9  -4  213.08   14.60
 -12   9   4  207.28   12.80
 -12  -9  -4  189.88   11.90
 -12  -9   4  194.68   12.70
 -13  -9  -4   13.10    5.70
 -13   9   4   16.20    4.00
 -13  -9   4   17.20    4.50
 -13   9  -4   18.90    4.10
 -14  -9  -4   78.89   10.50
 -14   9   4   77.89    8.00
 -14   9  -4   79.79    7.70
 -14  -9   4   88.49    8.50
 -15   9   4   23.20    5.00
 -15  -9  -4   23.10    6.60
 -15  -9   4   15.60    4.50
 -15   9  -4   21.00    4.50
   0  10   4  389.86   19.40
   0 -10   4  392.16   19.10
   0  10  -4  388.06   19.20
   1  10  -4   75.49    5.60
  -1  10   4   87.59    6.10
   1  10   4   81.59    5.70
  -1 -10   4   74.69    5.50
  -1  10  -4   76.49    5.80
   2  10  -4  321.57   15.90
  -2 -10  -4  315.37   16.50
  -2 -10  -4  313.67   15.30
  -2  10   4  313.17   16.30
  -2 -10   4  318.77   16.00
   2  10   4  313.17   16.00
  -2  10  -4  326.37   16.30
  -3 -10  -4   27.50    2.80
  -3 -10  -4   25.20    3.80
  -3  10   4   27.80    3.70
   3  10  -4   24.20    3.20
  -3 -10   4   17.90    3.10
   3  10   4   23.90    3.30
  -3 -10   4   21.20    2.50
  -3  10  -4   23.10    3.40
   4  10  -4  101.79    6.70
  -4 -10  -4  111.59    8.00
  -4  10   4  116.69    7.60
  -4 -10  -4  113.19    6.70
   4  10   4  116.19    7.10
  -4 -10   4  117.69    7.60
  -4  10  -4  109.99    7.40
  -4 -10   4  118.19    6.70
  -5 -10  -4  143.69    7.70
  -5 -10  -4  139.39    9.40
  -5  10   4  144.49    8.60
   5  10  -4  132.59    7.60
  -5  10  -4  119.19    8.30
  -5 -10   4  129.99    8.40
  -5 -10   4  119.79    7.70
   5  10   4  128.59    7.80
  -6 -10  -4  125.59    7.60
  -6  10   4  123.69    8.30
  -6 -10  -4  118.69    8.90
   6  10  -4  118.49    7.20
  -6 -10   4  131.39    8.40
   6  10   4  135.29    7.60
  -6 -10   4  127.09    8.00
  -6  10  -4  128.89    8.30
  -7  10   4   32.40    4.30
  -7 -10  -4   31.30    3.70
  -7 -10  -4   32.60    5.30
  -7 -10   4   25.00    4.10
  -7  10  -4   22.60    3.80
   7  10   4   25.20    3.40
  -7 -10   4   26.70    4.00
  -8  10   4  216.18   12.80
  -8 -10  -4  211.28   12.20
  -8 -10  -4  213.28   14.00
  -8 -10   4  235.58   13.30
  -8  10  -4  242.68   13.10
  -8 -10   4  240.28   13.30
  -9  10   4  143.99    9.80
  -9 -10  -4  150.78   11.50
  -9 -10  -4  147.59    9.50
  -9 -10   4  163.88   10.70
  -9  10  -4  181.18   10.40
  -9 -10   4  173.98   10.80
 -10  10   4   67.89    6.00
 -10 -10  -4   62.09    7.90
 -10 -10  -4   57.09    5.50
 -10  10   4   60.09    6.10
 -10  10  -4   60.29    5.80
 -10 -10   4   55.79    6.80
 -10 -10   4   64.79    6.30
 -11 -10  -4  112.19   10.50
 -11  10   4  112.79    8.40
 -11 -10  -4  102.09    8.10
 -11  10   4  111.29    9.00
 -11 -10   4  137.09    9.50
 -11  10  -4  142.99    8.90
 -11 -10   4  140.39   10.20
 -12 -10  -4  154.08    9.80
 -12 -10  -4  152.68   12.60
 -12  10   4  136.89   10.20
 -12  10  -4  138.99    9.70
 -12 -10   4  140.29   10.30
 -12 -10   4  134.89   10.90
 -13 -10  -4  104.89   10.50
 -13  10   4  115.99    9.20
 -13  10  -4  100.29    8.70
 -13 -10   4  101.79    8.80
 -13 -10   4   98.49    9.30
 -14  10   4   68.99    7.50
 -14 -10  -4   85.09   10.70
 -14  10  -4   86.39    7.90
 -14 -10   4   81.89    8.10
 -15 -10  -4   76.69   10.60
 -15  10   4   80.79    8.30
 -15  10  -4   89.09    8.40
 -15 -10   4   80.29    8.30
   0  11  -4   71.39    5.70
   0  11   4   82.19    5.90
   0 -11   4   68.79    5.40
   1  11  -4   66.09    5.20
  -1  11   4   59.09    5.20
   1  11   4   56.89    5.10
  -1  11  -4   61.19    5.10
  -1 -11   4   60.59    4.90
  -2  11   4  123.89    8.00
   2  11  -4  109.09    7.20
  -2 -11  -4  116.89    8.00
  -2 -11   4  124.99    7.60
  -2  11  -4  107.59    7.60
   2  11   4  118.29    7.60
  -3 -11  -4   38.10    3.60
  -3 -11  -4   43.30    5.20
   3  11  -4   37.70    3.90
  -3  11   4   43.40    4.60
  -3  11  -4   48.40    4.70
  -3 -11   4   51.59    4.60
  -3 -11   4   43.10    3.80
   3  11   4   45.10    4.30
   4  11  -4  108.19    7.10
  -4 -11  -4  117.59    8.20
  -4  11   4  105.39    7.70
  -4 -11  -4  108.49    6.90
  -4 -11   4  124.59    7.60
  -4 -11   4  120.69    7.80
   4  11   4  118.69    7.40
  -4  11  -4  125.79    8.00
  -5 -11  -4   56.19    5.70
   5  11  -4   58.19    4.50
  -5  11   4   57.79    5.20
  -5 -11  -4   59.19    4.50
  -5 -11   4   53.89    5.30
  -5 -11   4   49.99    4.90
  -5  11  -4   55.09    5.10
   5  11   4   45.60    4.40
  -6  11   4   22.90    3.70
  -6 -11  -4   22.30    3.00
  -6 -11  -4   22.50    4.60
   6  11   4    7.40    2.10
  -6  11  -4    8.80    2.80
  -6 -11   4   11.90    3.20
  -6 -11   4   12.90    3.10
  -7 -11  -4  106.19    8.70
  -7  11   4  112.09    7.90
  -7 -11  -4  112.39    7.30
  -7 -11   4  110.29    7.90
  -7  11  -4  100.39    7.80
  -8 -11  -4  117.49   10.30
  -8 -11  -4  129.29    8.70
  -8  11   4  135.59    9.30
  -8  11  -4  158.58    9.80
  -8 -11   4  169.98   10.10
  -9 -11  -4  133.89   10.90
  -9  11   4  133.09    9.10
  -9 -11  -4  125.49    8.50
  -9 -11   4  133.49    9.60
  -9  11  -4  131.19    9.00
 -10 -11  -4  190.48   11.30
 -10  11   4  196.68   11.80
 -10 -11  -4  191.58   13.80
 -10 -11   4  191.98   12.10
 -10  11  -4  179.68   11.60
 -11 -11  -4   54.69    7.90
 -11 -11  -4   61.69    5.90
 -11  11   4   60.99    6.10
 -11  11   4   57.09    6.20
 -11 -11   4   53.29    6.60
 -11  11  -4   59.69    6.00
 -12  11   4  138.09   10.00
 -12 -11  -4  123.79   11.70
 -12  11  -4  117.69    9.10
 -12 -11   4  139.99   10.10
 -13 -11  -4   32.60    7.10
 -13  11   4   27.20    5.20
 -13 -11   4   38.60    6.00
 -14 -11  -4   61.79    9.40
 -14  11   4   70.79    8.20
 -14 -11   4   64.49    7.70
 -14  11  -4   58.09    7.30
 -15  11   4   35.50    6.30
 -15 -11  -4   28.10    7.10
 -15 -11   4   42.00    6.60
 -15  11  -4   34.60    6.10
   0 -12   4  123.79    7.90
   0  12  -4  124.49    8.20
   0  12   4  127.69    8.30
  -1  12   4  111.69    7.40
   1  12  -4  106.99    7.10
   1  12   4   90.69    6.90
  -1  12  -4   89.79    7.00
  -1 -12   4  100.39    6.90
  -2 -12  -4  122.69    8.30
   2  12  -4  134.19    8.10
  -2  12   4  129.59    8.40
   2  12   4  109.79    7.80
  -2  12  -4  118.89    8.20
  -2 -12   4  119.59    8.00
  -3  12   4  150.98    9.50
   3  12  -4  137.79    8.80
  -3 -12  -4  139.79    9.40
  -3 -12  -4  149.19    8.50
  -3  12  -4  151.48    9.60
  -3 -12   4  156.68    9.30
   3  12   4  148.59    9.00
  -4  12   4   22.30    3.90
  -4 -12  -4   16.90    2.70
   4  12  -4   21.30    3.20
  -4 -12  -4   16.90    3.60
   4  12   4   12.80    2.80
  -4 -12   4   13.00    2.90
  -4  12  -4   11.70    3.00
  -5  12   4   55.59    5.80
  -5 -12  -4   63.69    5.00
  -5 -12  -4   58.19    6.70
   5  12  -4   59.59    5.00
   5  12   4   73.69    5.50
  -5 -12   4   65.89    5.80
  -5  12  -4   71.09    6.10
   6  12  -4   66.19    5.20
  -6 -12  -4   72.99    5.50
  -6 -12  -4   66.79    7.10
  -6  12   4   62.99    6.20
  -6  12  -4   82.79    6.70
  -6 -12   4   66.19    6.10
   6  12   4   74.29    5.60
  -7  12   4   23.70    4.30
  -7 -12  -4   27.60    3.90
  -7 -12  -4   24.70    5.20
  -7  12  -4   28.90    4.40
  -7 -12   4   35.80    5.10
  -8  12   4   91.89    7.40
  -8 -12  -4   97.59    7.10
  -8 -12  -4   91.09    8.50
  -8  12  -4   96.19    7.60
  -8 -12   4   99.99    7.90
  -9 -12  -4  169.08   12.40
  -9 -12  -4  151.38   10.00
  -9  12   4  162.08   10.70
  -9 -12   4  174.78   11.30
  -9  12  -4  169.88   10.90
 -10 -12  -4   44.60    7.20
 -10  12   4   51.89    5.90
 -10 -12  -4   35.90    4.80
 -10  12  -4   28.80    4.80
 -10 -12   4   30.00    5.30
 -11 -12  -4  118.99   10.80
 -11  12   4  139.59    9.80
 -11  12   4  135.39    9.30
 -11  12  -4  115.39    9.10
 -11 -12   4  113.89    9.40
 -12  12   4   53.59    6.00
 -12  12   4   53.19    7.00
 -12 -12  -4   56.29    8.40
 -12 -12   4   44.20    6.60
 -12  12  -4   47.50    6.00
 -13  12   4  109.89    9.20
 -13 -12  -4  106.09   11.00
 -13 -12   4  105.09    9.50
 -14 -12  -4   47.40    8.40
 -14  12   4   49.90    7.10
 -14  12  -4   47.30    6.50
 -14 -12   4   42.20    6.50
   0  13   4    2.40    2.00
   0  13  -4    1.50    2.10
  -1  13   4   72.99    6.30
   1  13  -4   72.99    6.00
  -1 -13   4   66.69    5.70
  -1  13  -4   71.59    6.00
   1  13   4   70.49    6.10
  -2  13   4   34.40    4.70
   2  13  -4   38.80    4.70
  -2 -13   4   44.10    4.50
  -2  13  -4   34.00    4.60
   2  13   4   42.20    4.60
  -3  13   4   23.60    4.00
  -3 -13  -4   26.00    3.40
   3  13  -4   20.00    3.30
  -3 -13  -4   25.00    4.30
  -3  13  -4   25.70    4.00
  -3 -13   4   22.40    3.70
   3  13   4   31.10    4.10
   4  13  -4   49.20    4.70
  -4  13   4   52.29    5.70
  -4 -13  -4   45.30    4.40
  -4 -13  -4   55.19    5.60
  -4 -13   4   48.10    5.20
  -4  13  -4   62.69    5.60
   4  13   4   54.59    5.00
   5  13  -4   29.50    3.90
  -5 -13  -4   32.20    3.90
  -5  13   4   29.50    4.70
  -5 -13  -4   28.30    5.00
  -5  13  -4   42.60    5.30
  -5 -13   4   38.70    4.80
   5  13   4   38.70    4.30
  -6 -13  -4  104.69    7.30
  -6  13   4  101.19    8.30
  -6 -13  -4  110.39    8.80
  -6 -13   4  109.89    8.20
   6  13   4  114.39    7.60
  -6  13  -4  112.79    8.40
  -7 -13  -4    0.80    2.00
  -7  13   4    1.70    2.60
  -7 -13  -4    0.60    3.40
  -7  13  -4    4.30    2.80
  -7 -13   4    1.40    2.60
  -8 -13  -4  260.17   16.30
  -8 -13  -4  241.98   13.90
  -8  13   4  250.07   14.90
  -8  13  -4  259.57   15.00
  -8 -13   4  265.27   15.20
  -9  13   4   50.59    6.10
  -9 -13  -4   40.70    5.00
  -9 -13  -4   42.00    6.60
  -9  13  -4   33.10    5.30
  -9 -13   4   28.90    5.00
 -10  13   4  192.28   12.10
 -10 -13  -4  199.08   14.00
 -10  13  -4  176.98   12.00
 -10 -13   4  171.88   12.00
 -11  13   4   50.49    6.50
 -11 -13  -4   61.19    8.80
 -11  13  -4   66.69    6.90
 -11 -13   4   71.79    8.00
 -12  13   4  137.69   10.10
 -12 -13  -4  125.19   12.10
 -12  13   4  143.29   10.60
 -12 -13   4  135.09   10.60
 -12  13  -4  137.79   10.20
 -13 -13  -4   12.20    5.60
 -13  13   4   16.00    4.60
 -13 -13   4   17.70    5.10
 -14 -13  -4  105.39   12.60
 -14  13   4  108.99    9.40
 -14 -13   4   83.79    8.90
   0  14   4    8.50    2.70
   0  14  -4    6.80    2.80
  -1  14   4    5.40    2.60
   1  14  -4    6.70    2.70
  -1 -14   4    6.70    2.50
   1  14   4    8.20    2.80
  -1  14  -4    3.80    2.50
   2  14  -4   93.09    7.30
  -2  14   4  108.09    8.20
  -2  14  -4  108.39    8.00
  -2 -14   4  106.39    7.50
   2  14   4   95.49    7.40
   3  14  -4  103.69    7.70
  -3  14   4  104.19    8.50
  -3 -14  -4  114.79    8.60
  -3  14  -4  108.49    8.20
   3  14   4  119.19    8.20
  -3 -14   4  122.79    8.30
   4  14  -4  114.59    8.30
  -4  14   4  136.69    9.40
  -4 -14  -4  122.19    8.00
  -4 -14  -4  123.99    9.40
  -4 -14   4  129.09    8.80
  -4  14  -4  139.79    9.30
   4  14   4  131.19    8.70
  -5  14   4   72.19    6.80
  -5 -14  -4   66.49    5.70
   5  14  -4   58.19    5.60
  -5 -14  -4   71.89    7.80
  -5 -14   4   75.59    6.50
  -5  14  -4   78.59    6.80
   5  14   4   79.49    6.40
  -6 -14  -4   28.80    4.10
  -6  14   4   29.10    5.10
  -6 -14  -4   36.10    5.60
   6  14   4   43.70    4.90
  -6  14  -4   34.30    5.00
  -6 -14   4   35.60    5.10
  -7 -14  -4   49.20    6.80
  -7  14   4   59.59    6.90
  -7 -14  -4   47.00    5.00
  -7 -14   4   57.79    6.10
  -7  14  -4   51.39    5.80
  -8 -14  -4   48.90    7.10
  -8  14   4   51.59    6.20
  -8 -14  -4   42.10    5.00
  -8 -14   4   32.60    5.50
  -8  14  -4   34.40    5.60
  -9 -14  -4  142.39   10.70
  -9 -14  -4  155.28   11.90
  -9  14   4  164.68   10.90
  -9 -14   4  137.19   10.40
  -9  14  -4  142.89   10.60
 -10 -14  -4   57.09    8.40
 -10  14   4   58.29    6.60
 -10  14  -4   62.99    6.90
 -10 -14   4   42.50    6.40
 -11  14   4  127.29    9.90
 -11 -14  -4  124.59   11.60
 -11 -14   4  152.98   11.00
 -11  14  -4  118.69    9.80
 -12  14   4   73.89    7.90
 -12  14   4   70.59    7.30
 -12 -14  -4   63.49    9.40
 -12 -14   4   73.29    7.90
 -12  14  -4   84.49    7.90
 -13 -14  -4   94.89   11.50
 -13  14   4  104.29    9.40
 -13 -14   4  109.29   10.00
   0  15  -4   10.70    3.40
   0  15   4    8.80    3.00
  -1  15   4   35.60    5.10
   1  15  -4   39.60    5.10
  -1 -15   4   35.70    4.90
   1  15   4   39.30    5.20
  -1  15  -4   33.30    4.80
   2  15  -4   26.40    4.40
  -2  15   4   26.50    4.50
  -2 -15   4   26.40    4.10
   2  15   4   25.50    4.20
  -2  15  -4   27.80    4.60
   3  15  -4   10.10    3.00
  -3  15   4    9.00    3.10
   3  15   4   13.50    3.40
  -3  15  -4   11.60    3.30
  -3 -15   4   15.50    3.40
   4  15  -4   47.00    5.50
  -4 -15  -4   51.89    5.00
  -4 -15  -4   51.19    6.30
  -4  15   4   50.49    6.40
   4  15   4   63.59    5.90
  -4 -15   4   60.69    6.20
  -4  15  -4   54.99    6.00
  -5 -15  -4   39.80    4.70
  -5  15   4   43.50    6.00
   5  15  -4   34.50    4.60
  -5 -15  -4   40.60    5.80
   5  15   4   38.30    4.90
  -5 -15   4   38.90    5.50
  -5  15  -4   38.50    5.20
  -6 -15  -4  101.49    9.10
  -6  15   4  112.09    9.00
  -6 -15  -4  112.89    8.00
  -6 -15   4  128.09    9.00
  -6  15  -4  124.09    9.40
  -7  15   4   36.30    5.50
  -7 -15  -4   38.50    4.80
  -7 -15  -4   31.70    5.80
  -7  15  -4   33.70    5.60
  -7 -15   4   30.20    5.20
  -8  15   4  212.48   13.30
  -8 -15  -4  228.58   14.70
  -8 -15  -4  213.08   12.40
  -8 -15   4  191.18   13.00
  -8  15  -4  192.78   13.30
  -9 -15  -4   56.29    7.80
  -9  15   4   60.19    6.50
  -9  15  -4   54.09    6.90
  -9 -15   4   56.09    7.10
 -10 -15  -4  153.08   12.80
 -10  15   4  149.49   10.80
 -10 -15   4  147.69   11.00
 -10  15  -4  148.99   11.10
 -11  15   4   57.59    7.20
 -11 -15  -4   69.79    9.40
 -11  15  -4   66.89    7.80
 -11 -15   4   60.69    7.80
 -12 -15  -4  109.29   11.10
 -12  15   4  119.89   10.10
 -12  15   4  114.49    9.60
 -12 -15   4  109.59   10.20
 -12  15  -4  117.79    9.50
   0  16  -4   -2.60    2.30
   0  16   4    2.10    2.60
   1  16  -4    2.80    2.50
  -1  16   4    4.10    2.80
  -1  16  -4    1.00    2.50
   1  16   4   12.50    3.30
  -2  16   4    2.60    3.00
   2  16  -4    1.20    2.60
   2  16   4    6.90    3.00
  -2  16  -4    4.50    2.90
  -2 -16   4    5.90    2.80
  -3  16   4   42.50    6.10
   3  16  -4   50.29    5.90
   3  16   4   48.10    5.90
  -3  16  -4   40.90    5.70
  -3 -16   4   62.79    6.20
  -4  16   4   16.40    4.00
   4  16  -4   20.30    4.00
  -4 -16  -4   13.50    3.10
  -4 -16  -4   27.30    5.10
  -4 -16   4   19.20    3.90
  -4  16  -4   19.60    4.50
   4  16   4   19.50    4.00
   5  16  -4   71.09    6.30
  -5 -16  -4   69.19    7.90
  -5  16   4   73.99    7.30
  -5 -16  -4   74.99    6.30
   5  16   4   72.59    6.60
  -5 -16   4   77.49    7.30
  -5  16  -4   79.39    7.70
  -6  16   4   38.90    6.10
  -6 -16  -4   33.60    4.60
  -6 -16  -4   39.90    6.20
  -6 -16   4   34.10    5.30
  -6  16  -4   27.60    5.10
  -7  16   4  204.18   13.10
  -7 -16  -4  181.28   11.40
  -7 -16  -4  199.28   13.30
  -7  16  -4  179.88   12.70
  -7 -16   4  173.18   12.00
  -8  16   4   42.20    6.20
  -8 -16  -4   43.40    7.00
  -8 -16   4   37.40    5.70
  -8  16  -4   40.30    6.20
  -9  16   4  108.99    9.30
  -9 -16  -4   98.69    9.70
  -9 -16   4   97.09    9.20
  -9  16  -4  103.79    9.30
 -10 -16  -4   60.19    8.80
 -10  16   4   62.19    7.80
 -10 -16   4   65.59    8.00
 -10  16  -4   76.89    7.60
 -11  16   4   81.39    8.30
 -11 -16  -4   77.79   10.00
 -11  16  -4   94.49    8.50
 -11 -16   4   82.99    8.50
 -12 -16  -4   67.59    9.80
 -12  16   4   58.49    7.50
 -12  16  -4   57.79    7.70
 -12 -16   4   52.89    7.60
   0  17   4   27.10    5.00
   0  17  -4   33.90    5.40
   1  17  -4   16.50    3.90
  -1  17   4   16.20    4.20
  -1  17  -4   14.90    3.90
   1  17   4   13.60    3.70
  -2  17   4    9.10    3.90
   2  17  -4   12.20    3.70
   2  17   4   12.70    3.70
  -2 -17   4   16.00    3.80
  -2  17  -4   15.90    4.30
  -3  17   4   31.20    5.50
   3  17  -4   24.10    4.40
  -3  17  -4   37.70    5.80
   3  17   4   35.70    5.20
  -3 -17   4   38.30    5.40
   4  17  -4   63.19    6.10
  -4  17   4   40.70    6.10
   4  17   4   48.10    6.10
  -4  17  -4   38.50    5.90
  -4 -17   4   49.00    6.30
  -5 -17  -4   14.20    3.20
  -5  17   4   15.80    4.20
  -5 -17  -4   11.10    4.10
   5  17   4   10.60    3.30
  -5  17  -4    9.30    3.60
  -5 -17   4   14.30    3.90
  -6 -17  -4  109.49    8.00
  -6  17   4  106.99    9.40
  -6 -17  -4   95.79    9.20
  -6 -17   4   95.09    8.60
  -6  17  -4  110.79    9.40
  -7 -17  -4   42.50    6.80
  -7  17   4   47.80    6.80
  -7  17  -4   36.10    5.80
  -7 -17   4   24.30    4.90
  -8 -17  -4  147.29   11.80
  -8  17   4  145.59   11.30
  -8 -17   4  141.49   10.70
  -8  17  -4  142.89   11.10
  -9 -17  -4   50.29    7.70
  -9  17   4   42.90    6.40
  -9 -17   4   38.70    6.10
  -9  17  -4   37.80    6.10
 -10 -17  -4  116.79   10.80
 -10  17   4  105.69    9.30
 -10 -17   4  108.99    9.50
 -10  17  -4   96.69    9.50
 -11  17   4   39.90    6.30
 -11  17  -4   35.10    6.40
 -11 -17   4   48.00    7.20
   0  18  -4    4.70    3.50
   0  18   4    9.10    3.80
  -1  18   4   28.60    5.30
   1  18  -4   32.40    5.40
   1  18   4   20.40    4.70
  -1  18  -4   25.20    5.20
   2  18  -4   19.60    4.50
  -2  18   4   21.30    4.90
  -2 -18   4   18.40    4.10
  -2  18  -4   22.70    4.60
   2  18   4   22.50    4.70
  -3  18   4    3.70    3.30
   3  18  -4    6.10    3.10
   3  18   4    5.90    3.10
  -3 -18   4   11.60    3.80
  -3  18  -4    4.30    3.20
   4  18  -4   14.40    3.80
  -4  18   4   11.10    3.90
   4  18   4   13.50    3.70
  -4 -18   4   18.50    4.20
  -4  18  -4   16.20    4.60
  -5  18   4   50.69    6.90
  -5 -18   4   53.39    6.70
   5  18   4   59.39    6.30
  -5  18  -4   68.39    8.00
  -6  18   4   39.20    6.20
  -6 -18   4   23.90    4.90
  -6  18  -4   32.30    6.00
  -7  18   4  141.29   11.00
  -7  18  -4  116.59   10.20
  -7 -18   4  123.59    9.90
  -8  18   4   29.10    5.90
  -8  18  -4   29.80    5.60
  -8 -18   4   34.20    5.70
  -9  18   4   41.60    6.40
  -9  18  -4   47.20    6.90
  -9 -18   4   41.90    6.40
 -10  18   4   32.70    6.20
 -10 -18   4   30.70    6.00
 -10  18  -4   30.90    6.30
   0  19   4    6.90    3.70
   0  19  -4    1.80    2.90
  -1  19   4   30.30    5.40
   1  19  -4   26.00    5.10
  -1  19  -4   36.20    5.70
   1  19   4   28.50    5.40
  -2  19   4    2.40    3.30
   2  19  -4    0.20    2.70
  -2  19  -4   -1.70    3.10
   2  19   4    3.80    3.30
   3  19  -4   21.40    4.70
  -3  19   4   29.20    5.50
   3  19   4   29.40    5.30
  -3 -19   4   20.30    4.40
  -3  19  -4   26.50    5.40
  -4  19   4   41.70    6.60
   4  19  -4   38.50    5.70
  -4 -19   4   37.10    5.80
   4  19   4   37.50    5.80
  -4  19  -4   35.70    6.10
  -5  19   4    0.60    3.30
  -5  19  -4    3.70    3.60
  -5 -19   4    3.20    2.90
  -6  19   4   72.19    7.90
  -6 -19   4   73.19    7.50
  -6  19  -4   66.29    8.30
  -7  19   4   24.70    5.60
  -7 -19   4   19.00    4.50
  -7  19  -4   17.00    4.80
  -8  19   4   72.49    9.10
  -8 -19   4   84.59    8.60
  -8  19  -4   81.99    8.60
  -9  19   4   19.50    4.90
  -9 -19   4   16.90    4.60
  -9  19  -4   21.60    5.50
   0  20  -4   24.20    5.40
   0  20   4   31.30    5.70
   1  20  -4   -1.00    2.80
  -1  20   4    2.10    3.30
  -1  20  -4   -2.30    3.10
   1  20   4   -0.20    2.60
  -2  20   4   12.90    4.30
   2  20  -4   14.10    4.40
  -2  20  -4   20.50    4.80
   2  20   4   18.90    4.80
   3  20  -4   12.10    4.00
  -3  20   4   16.50    4.80
   3  20   4   14.40    4.40
  -3  20  -4    9.30    4.00
  -4  20   4   15.10    4.60
   4  20  -4   16.10    4.20
   4  20   4   17.80    4.50
  -4  20  -4   13.40    4.70
  -4 -20   4   10.90    3.80
  -5  20   4   42.80    6.70
  -5  20  -4   36.80    6.50
  -5 -20   4   46.60    6.70
  -6  20   4   26.60    5.60
  -6  20  -4   24.10    5.50
  -6 -20   4   25.50    5.40
  -7  20   4   46.60    7.40
  -7  20  -4   47.50    7.30
  -7 -20   4   58.39    7.50
   0  21   4   -1.00    3.20
   0  21  -4    0.50    3.20
  -1  21   4   40.00    6.80
   1  21  -4   51.79    7.10
   1  21   4   41.40    6.70
  -1  21  -4   43.90    6.80
   2  21  -4   11.90    4.30
  -2  21   4   12.10    5.00
  -2  21  -4   10.20    4.50
   2  21   4   12.20    4.30
   3  21  -4   10.90    4.00
  -3  21   4   18.00    5.20
  -3  21  -4   12.20    4.70
   3  21   4    8.80    4.00
  -4  21   4   28.40    6.20
  -4 -21   4   32.50    5.60
   4  21   4   22.10    5.10
  -4  21  -4   26.90    6.20
  -5  21   4   27.20    5.90
  -5 -21   4   18.00    4.90
  -5  21  -4   16.00    5.00
   0  22   4   42.40    6.90
   0  22  -4   35.60    6.50
   1  22  -4    7.80    4.10
  -1  22   4    4.40    3.80
  -1  22  -4    7.10    4.50
   1  22   4    8.50    4.30
  -2  22   4   24.40    5.70
   2  22  -4   32.30    6.10
  -2  22  -4   28.70    5.90
   2  22   4   25.80    5.70
   0   0   5    0.60    0.60
   0   0   5    0.80    0.90
   0   0  -5   -1.00    1.10
   1   0   5   82.99    4.10
  -1   0   5   88.19    4.50
  -1   0  -5   93.89    5.10
  -2   0   5  132.99    6.60
  -2   0   5  123.39    6.70
  -2   0  -5  139.89    7.20
   2   0   5  132.49    6.80
  -3   0  -5   14.20    2.20
  -3   0   5    9.30    1.40
  -3   0   5    6.10    1.30
   3   0   5   13.60    1.70
  -4   0  -5  220.48    9.90
  -4   0   5  208.08   10.10
  -4   0  -5  202.18   11.10
  -4   0   5  206.08   10.50
   4   0   5  205.68   10.20
  -5   0  -5   14.10    1.70
  -5   0   5   13.00    2.10
   5   0   5   12.50    1.70
  -5   0   5   14.70    1.80
  -6   0   5  619.54   28.10
  -6   0  -5  583.94   27.20
  -6   0   5  600.94   27.00
   6   0   5  607.74   27.20
  -7   0   5  110.39    5.80
   7   0   5  111.29    6.00
  -7   0  -5  108.19    6.20
  -7   0   5  104.39    6.90
  -8   0  -5  261.17   12.90
  -8   0   5  259.97   12.10
   8   0   5  248.18   12.20
  -8   0   5  247.28   13.50
   9   0   5   23.10    2.30
  -9   0   5   34.30    4.20
  -9   0  -5   23.70    3.10
 -10   0   5  557.24   28.00
 -10   0  -5  592.34   27.30
 -11   0   5   77.29    6.60
 -11   0  -5   64.89    5.50
 -12   0   5   99.79    8.10
 -12   0  -5  121.09    7.90
 -13   0   5   24.70    4.60
 -13   0  -5   33.00    4.60
 -14   0  -5  127.09    9.30
 -14   0   5  140.49   10.30
 -15   0   5   -1.90    2.50
 -15   0  -5    0.70    2.60
 -16   0   5  262.97   16.50
 -16   0  -5  257.47   15.50
 -17   0  -5    2.60    3.20
   0  -1   5   60.59    3.70
   0  -1  -5   61.49    4.00
   0   1   5   59.59    3.00
   0   1  -5   58.99    3.50
   0  -1   5   59.89    3.30
   0   1   5   58.19    3.70
  -1  -1  -5 1230.68   51.49
   1  -1   5 1139.99   50.49
  -1   1   5 1184.38   51.19
   1  -1   5 1138.99   51.19
  -1   1   5 1218.68   50.69
   1   1   5 1140.19   51.19
  -1  -1   5 1126.09   51.09
  -1  -1   5 1140.39   50.89
  -1   1  -5 1159.38   50.99
  -2   1   5  738.63   31.70
  -2   1   5  733.83   31.50
  -2  -1  -5  730.13   32.10
   2  -1   5  698.83   31.70
  -2  -1   5  700.63   31.60
  -2   1  -5  679.73   31.70
   2   1   5  692.33   31.70
  -2  -1   5  702.53   31.60
  -3  -1  -5 1373.66   57.69
  -3   1   5 1317.47   58.39
  -3  -1  -5 1293.57   58.99
  -3   1   5 1346.17   58.49
   3  -1   5 1292.17   58.39
  -3  -1   5 1369.46   58.29
  -3  -1   5 1336.47   58.59
  -3   1  -5 1298.27   58.89
   3   1   5 1347.57   58.49
  -4  -1  -5   57.99    4.60
   4  -1   5   58.59    3.70
  -4  -1  -5   59.29    3.30
  -4   1   5   61.29    4.00
  -4   1   5   55.99    3.70
  -4  -1   5   63.19    3.60
   4   1   5   61.19    3.70
  -4  -1   5   58.59    4.00
  -5   1   5  555.54   24.40
   5  -1   5  560.04   24.50
  -5   1   5  553.04   25.00
  -5  -1  -5  545.95   24.20
  -5  -1  -5  569.44   26.00
  -5  -1   5  514.85   24.90
  -5  -1   5  524.95   24.10
   5   1   5  492.55   24.30
  -6   1   5   51.99    4.10
   6  -1   5   49.70    3.40
  -6  -1  -5   40.70    5.00
  -6   1   5   51.19    3.40
  -6  -1  -5   43.90    3.30
  -6  -1   5   50.09    4.10
  -6   1  -5   53.79    3.60
  -6  -1   5   49.30    3.10
   6   1   5   50.59    3.40
  -7   1   5  261.77   13.70
  -7  -1  -5  259.47   12.90
  -7   1   5  268.77   12.70
   7  -1   5  256.87   12.70
  -7  -1   5  269.47   12.40
  -7   1  -5  265.27   13.10
   7   1   5  269.27   12.70
  -7  -1   5  264.77   13.80
   8  -1   5   12.40    1.90
  -8   1   5   17.80    2.10
  -8  -1  -5   16.40    2.40
  -8   1   5   19.50    3.10
   8   1   5   19.10    1.90
  -8   1  -5   20.50    2.60
  -8  -1   5   18.10    1.80
  -8  -1   5   22.60    3.30
  -9   1   5  700.23   31.10
   9  -1   5  681.43   31.20
  -9   1   5  692.53   32.70
  -9  -1  -5  686.73   31.90
  -9   1  -5  704.63   32.10
   9   1   5  692.43   31.00
  -9  -1   5  686.83   32.80
 -10  -1  -5    9.80    2.30
 -10   1   5    7.40    2.50
 -10   1  -5    6.20    1.90
 -10  -1   5    7.90    2.60
 -11   1   5  372.36   20.00
 -11  -1  -5  401.26   19.40
 -11   1  -5  386.56   19.40
 -11  -1   5  371.66   20.00
 -12   1   5    1.90    2.60
 -12  -1  -5    3.30    2.20
 -12  -1   5    1.40    2.20
 -12   1  -5    4.80    2.20
 -13  -1  -5  378.96   20.00
 -13   1   5  375.16   20.70
 -13   1  -5  389.16   20.00
 -13  -1   5  388.16   20.80
 -14  -1  -5   15.10    3.40
 -14   1   5   10.60    3.80
 -14  -1   5   18.20    4.50
 -14   1  -5   12.20    3.30
 -15  -1  -5  217.68   13.60
 -15   1   5  214.88   14.30
 -15   1  -5  232.88   13.80
 -15  -1   5  229.48   14.70
 -16   1   5    1.40    3.00
 -16  -1  -5    0.90    2.90
 -16  -1   5    1.50    3.30
 -16   1  -5   -1.70    2.50
 -17   1   5  200.28   13.50
 -17   1  -5  169.08   12.40
 -17  -1   5  167.58   12.80
   0   2  -5  149.29    6.90
   0  -2   5  132.99    7.30
   0   2   5  149.59    7.60
   0   2   5  143.69    6.70
   0  -2  -5  153.78    7.70
   0  -2   5  148.59    7.10
   1  -2   5   20.60    2.00
  -1   2   5   21.60    1.70
  -1  -2  -5   20.80    2.60
   1  -2   5   20.30    1.80
  -1   2   5   22.80    2.20
   1   2   5   27.50    2.30
  -1  -2   5   30.10    2.10
  -2  -2  -5   91.59    5.50
   2  -2   5   93.89    4.90
  -2   2   5   99.69    4.70
  -2  -2   5   76.29    4.70
  -2  -2   5   76.29    4.60
   2   2   5   78.79    4.80
  -2   2  -5   77.39    4.80
  -3   2   5  288.47   13.40
  -3   2   5  286.87   13.40
  -3  -2  -5  279.37   14.10
   3  -2   5  294.57   13.50
  -3  -2  -5  297.17   12.60
  -3  -2   5  264.77   13.10
   3   2   5  267.07   13.30
  -3  -2   5  274.67   13.50
  -4   2   5  105.89    6.30
  -4   2   5  109.49    6.50
  -4  -2  -5  105.49    7.10
   4  -2   5  107.39    6.30
  -4  -2  -5  112.49    5.80
   4   2   5  134.49    6.40
  -4  -2   5  137.19    6.90
  -4  -2   5  138.09    6.20
  -5  -2  -5  425.26   18.70
  -5   2   5  402.46   19.40
  -5   2   5  390.46   18.90
  -5  -2  -5  411.16   20.30
   5  -2   5  403.76   19.00
  -5  -2   5  413.16   19.50
  -5  -2   5  420.56   18.60
   5   2   5  405.66   18.80
   6  -2   5  729.13   32.20
  -6  -2  -5  731.43   34.00
  -6   2   5  680.53   32.70
  -6   2   5  721.43   32.20
  -6  -2  -5  701.43   32.00
  -6  -2   5  733.23   33.00
  -6  -2   5  721.23   31.70
   6   2   5  703.13   32.00
  -7  -2  -5    3.40    2.40
  -7   2   5    4.00    1.30
   7  -2   5    4.50    1.30
  -7   2   5    6.50    1.90
  -7  -2  -5    5.20    1.40
  -7  -2   5    6.30    1.90
  -7   2  -5    6.00    1.50
  -7  -2   5    5.30    1.00
   7   2   5    4.30    1.20
  -8  -2  -5  364.06   18.90
   8  -2   5  343.27   16.40
  -8   2   5  324.07   17.30
  -8  -2  -5  354.86   16.80
  -8   2   5  348.57   16.30
   8   2   5  344.97   16.00
  -8  -2   5  344.57   15.60
  -8  -2   5  339.07   17.40
  -8   2  -5  341.37   16.90
  -9   2   5    4.40    1.30
   9  -2   5    2.40    1.20
  -9   2   5    6.90    2.20
  -9  -2  -5    3.90    1.70
  -9   2  -5    4.80    1.70
  -9  -2   5    7.70    2.30
 -10   2   5  452.55   22.40
 -10  -2  -5  459.65   21.60
 -10   2  -5  441.36   21.60
 -10  -2   5  416.66   22.10
 -11  -2  -5    1.20    1.80
 -11   2   5    4.50    2.40
 -11  -2   5    7.10    2.70
 -11   2  -5    6.90    2.40
 -12   2   5  242.58   14.70
 -12  -2  -5  247.48   14.00
 -12   2  -5  270.67   14.40
 -12  -2   5  270.07   15.00
 -13   2   5   -1.40    2.20
 -13  -2  -5    2.60    2.20
 -13   2  -5   -1.20    1.90
 -13  -2   5    4.30    2.70
 -14   2   5  234.88   14.40
 -14  -2  -5  230.28   13.50
 -14   2  -5  222.98   13.50
 -14  -2   5  217.68   14.20
 -15  -2  -5    7.60    3.30
 -15   2   5    5.00    3.30
 -15  -2   5    5.40    3.30
 -15   2  -5    9.90    3.20
 -16   2   5  216.98   14.10
 -16  -2  -5  210.98   16.20
 -16   2  -5  190.18   13.00
 -16  -2   5  195.68   13.70
 -17   2   5    1.50    3.20
 -17   2  -5    1.90    3.00
 -17  -2   5    6.00    3.90
   0  -3   5  376.16   17.10
   0  -3   5  374.96   17.30
   0  -3  -5  383.86   17.70
   0   3   5  366.76   17.50
   1  -3   5  187.08    9.60
   1  -3   5  179.88    9.20
  -1   3   5  198.48    9.80
  -1   3   5  194.58    9.10
  -1  -3  -5  198.88   10.10
   1   3   5  191.58    9.70
  -1   3  -5  204.98    9.10
  -1  -3   5  202.48    9.50
  -1  -3   5  199.38    9.50
  -2   3   5  265.17   13.20
  -2  -3  -5  284.97   12.20
  -2   3   5  278.67   12.80
   2  -3   5  269.27   13.10
  -2  -3  -5  259.77   13.60
  -2  -3   5  274.87   13.10
  -2   3  -5  284.37   13.00
  -2  -3   5  273.47   12.90
   2   3   5  279.77   13.20
  -3   3   5  518.55   24.50
  -3   3   5  519.45   24.30
  -3  -3  -5  530.65   23.60
   3  -3   5  523.65   24.50
   3   3   5  532.95   24.40
  -3  -3   5  563.04   24.70
  -3  -3   5  578.04   24.20
  -4   3   5  129.19    7.20
  -4  -3  -5  140.49    6.60
  -4  -3  -5  139.19    8.30
   4  -3   5  133.29    7.20
  -4   3   5  130.49    7.20
  -4  -3   5  131.79    7.40
  -4  -3   5  136.49    6.80
   4   3   5  131.49    7.00
  -5   3   5  661.63   29.10
   5  -3   5  639.84   29.00
  -5  -3  -5  641.74   30.40
  -5  -3  -5  630.14   28.50
  -5   3   5  633.24   29.30
  -5  -3   5  638.14   28.40
  -5  -3   5  638.44   29.50
   5   3   5  635.04   28.80
  -6  -3  -5  101.69    7.50
  -6   3   5  100.49    6.10
  -6  -3  -5  101.79    5.80
  -6   3   5   99.59    6.40
   6  -3   5   97.49    6.00
  -6  -3   5  117.79    6.80
   6   3   5  110.99    5.90
  -6  -3   5  115.29    5.50
  -7   3   5  140.99    8.70
  -7  -3  -5  150.78    8.10
  -7  -3  -5  142.09    9.80
  -7   3   5  141.99    8.10
   7  -3   5  138.19    8.00
   7   3   5  163.18    7.80
  -7  -3   5  169.68    7.40
  -7  -3   5  157.38    9.00
  -8  -3  -5    5.30    2.80
   8  -3   5    5.10    1.50
  -8  -3  -5    4.20    1.50
  -8   3   5    4.20    1.80
  -8   3   5    6.20    1.50
  -8   3  -5    7.10    1.90
   8   3   5    7.20    1.30
  -8  -3   5   10.10    2.40
   9  -3   5  332.07   15.70
  -9  -3  -5  324.17   16.00
  -9   3   5  330.07   15.60
  -9  -3  -5  315.47   18.10
  -9   3   5  310.47   16.80
  -9   3  -5  328.97   16.30
  -9  -3   5  311.97   16.90
 -10   3   5    7.20    2.40
 -10  -3  -5    4.50    3.00
 -10  -3  -5    6.50    2.00
 -10   3  -5    4.60    1.90
 -10  -3   5    6.10    2.40
 -11  -3  -5  234.48   12.60
 -11  -3  -5  221.68   14.80
 -11   3   5  236.38   13.50
 -11   3  -5  237.28   12.90
 -11  -3   5  213.78   13.20
 -12   3   5   33.60    4.80
 -12  -3  -5   22.20    3.80
 -12   3  -5   31.90    4.40
 -12  -3   5   30.60    4.70
 -13   3   5  314.87   17.20
 -13  -3  -5  301.97   16.00
 -13  -3   5  286.87   16.90
 -13   3  -5  278.17   16.20
 -14  -3  -5   17.30    3.70
 -14  -3  -5   19.00    5.50
 -14   3   5   33.70    5.40
 -14   3  -5   24.50    4.50
 -14  -3   5   29.60    5.10
 -15  -3  -5  352.46   21.50
 -15  -3  -5  300.57   17.40
 -15   3   5  326.37   18.70
 -15  -3   5  309.37   18.50
 -15   3  -5  306.77   17.80
 -16  -3  -5    3.70    5.00
 -16   3   5    5.50    3.30
 -16   3  -5    3.60    3.00
 -16  -3   5    3.40    3.80
 -17   3   5  205.48   14.40
 -17  -3  -5  198.88   16.60
 -17  -3   5  189.68   14.10
 -17   3  -5  192.78   13.30
   0  -4   5   17.10    1.80
   0   4   5   19.90    2.20
   0  -4   5   17.90    2.00
   1  -4   5  392.56   18.80
   1  -4   5  368.36   18.50
  -1   4   5  390.86   19.00
  -1  -4  -5  403.06   19.40
  -1  -4   5  414.06   18.80
  -1  -4   5  444.76   18.80
   1   4   5  434.76   19.10
  -1   4  -5  412.46   18.10
  -2  -4  -5  176.38    8.10
   2  -4   5  168.98    9.00
  -2  -4  -5  168.78    9.60
  -2  -4   5  191.78    9.20
  -2  -4   5  187.78    8.90
   2   4   5  181.28    9.20
  -3   4   5  478.85   23.00
  -3  -4  -5  467.35   23.60
  -3   4   5  469.85   22.70
   3  -4   5  468.95   22.80
  -3  -4  -5  491.65   22.00
  -3  -4   5  524.45   23.10
  -3  -4   5  549.05   22.60
   3   4   5  533.45   23.00
  -4   4   5   87.39    5.60
  -4   4   5   89.29    5.70
   4  -4   5   90.89    5.60
  -4  -4  -5   95.39    5.10
  -4  -4  -5   89.09    6.60
  -4  -4   5  115.19    5.40
  -4  -4   5  105.29    6.10
   4   4   5  113.09    5.80
  -5  -4  -5  493.55   21.60
  -5  -4  -5  459.65   23.30
  -5   4   5  458.45   22.10
   5  -4   5  471.35   22.10
  -5   4   5  471.55   22.30
   5   4   5  485.65   21.90
  -5  -4   5  483.75   21.50
  -5  -4   5  479.85   22.60
  -6  -4  -5  249.97   11.80
  -6   4   5  239.18   12.50
   6  -4   5  234.98   12.10
  -6   4   5  245.18   12.20
  -6  -4  -5  242.28   13.80
  -6  -4   5  242.08   12.70
  -6  -4   5  238.88   11.30
   6   4   5  246.08   11.80
   7  -4   5  152.68    8.20
  -7  -4  -5  148.49    8.10
  -7  -4  -5  140.49    9.80
  -7   4   5  143.39    8.80
  -7   4   5  150.48    8.30
  -7  -4   5  152.68    9.10
  -7  -4   5  161.18    7.40
   7   4   5  152.38    7.80
   8  -4   5  270.87   13.80
  -8   4   5  283.57   13.90
  -8  -4  -5  279.97   13.90
  -8  -4  -5  274.37   15.90
  -8   4   5  263.47   14.50
   8   4   5  290.37   13.30
  -8  -4   5  289.77   14.90
  -9  -4  -5   46.80    6.20
  -9   4   5   43.30    4.40
  -9  -4  -5   44.50    3.90
  -9   4   5   45.50    3.70
  -9  -4   5   51.59    4.80
  -9   4  -5   38.00    3.80
 -10  -4  -5  210.58   11.60
 -10   4   5  207.08   11.30
 -10  -4  -5  203.98   13.70
 -10   4   5  208.78   12.40
 -10   4  -5  224.28   11.40
 -10  -4   5  222.58   12.60
 -10   4  -5  223.08   12.00
 -11   4   5   12.20    3.20
 -11  -4  -5   15.30    3.00
 -11  -4  -5   14.80    4.80
 -11   4  -5   15.60    3.00
 -11  -4   5   22.40    4.00
 -12   4   5  337.07   18.60
 -12  -4  -5  376.96   21.00
 -12  -4  -5  345.27   17.80
 -12  -4   5  321.37   18.50
 -12   4  -5  337.87   18.00
 -13  -4  -5    2.70    2.20
 -13   4   5    1.80    2.80
 -13  -4  -5    3.30    3.80
 -13  -4   5    5.80    3.30
 -13   4  -5    1.10    1.90
 -14   4   5  299.27   17.30
 -14  -4  -5  278.47   16.20
 -14  -4  -5  311.67   19.50
 -14  -4   5  286.37   17.20
 -14   4  -5  299.77   16.80
 -15  -4  -5    9.10    5.30
 -15   4   5    0.70    2.60
 -15   4  -5    0.70    2.30
 -15  -4   5    3.60    3.20
 -16   4   5  148.79   11.60
 -16  -4  -5  137.99   13.60
 -16  -4   5  144.59   11.20
 -16   4  -5  149.29   10.90
   0  -5   5   17.60    2.10
   0  -5   5   14.60    1.90
   0   5   5   11.60    1.90
  -1  -5  -5  113.09    6.80
   1  -5   5  118.79    6.30
   1  -5   5  115.09    6.10
  -1   5   5  121.09    6.60
   1   5   5  104.09    6.30
  -1  -5   5  104.09    6.10
  -2  -5  -5  267.97   13.00
  -2   5   5  263.47   12.50
  -2  -5  -5  266.57   11.40
   2  -5   5  256.67   12.30
  -2  -5   5  232.38   11.90
   2   5   5  237.78   12.20
  -2  -5   5  223.88   12.10
  -3   5   5  129.59    7.40
  -3  -5  -5  132.39    6.40
   3  -5   5  124.09    7.10
  -3  -5  -5  126.49    8.00
   3   5   5  130.39    7.10
  -3  -5   5  130.89    7.30
  -3  -5   5  135.49    6.80
  -4  -5  -5  205.28   10.20
   4  -5   5  206.68   11.00
  -4   5   5  204.68   11.10
  -4  -5  -5  208.18   11.90
  -4  -5   5  232.18   10.50
  -4  -5   5  242.78   11.50
   4   5   5  219.88   10.90
  -5  -5  -5  253.77   13.70
  -5   5   5  234.48   12.40
  -5  -5  -5  242.18   11.70
   5  -5   5  221.08   12.20
  -5   5   5  233.98   12.40
  -5  -5   5  267.17   11.70
  -5  -5   5  243.48   12.70
   5   5   5  267.17   12.20
  -6  -5  -5  475.15   21.30
  -6  -5  -5  444.16   23.10
  -6   5   5  462.65   22.00
  -6   5   5  467.35   21.80
   6  -5   5  453.85   21.60
  -6  -5   5  477.55   20.80
  -6  -5   5  449.36   22.20
   6   5   5  449.26   21.20
  -7  -5  -5  538.35   27.00
  -7   5   5  542.95   25.70
  -7  -5  -5  539.05   24.80
  -7   5   5  551.44   25.30
   7  -5   5  543.35   25.20
   7   5   5  543.15   24.60
  -7  -5   5  537.15   24.10
  -7  -5   5  520.95   25.80
  -8  -5  -5  126.99    7.20
  -8   5   5  115.59    7.20
  -8   5   5  117.49    7.80
   8  -5   5  113.49    7.10
  -8  -5  -5  133.49    9.40
  -8  -5   5  131.39    8.10
   8   5   5  128.79    6.70
  -9   5   5  370.36   18.90
  -9  -5  -5  379.36   20.60
  -9   5   5  376.06   18.00
  -9  -5  -5  363.56   18.00
  -9   5  -5  345.07   17.90
  -9  -5   5  379.76   19.00
 -10   5   5    3.50    2.10
 -10  -5  -5    6.10    2.00
 -10  -5  -5    8.80    3.50
 -10   5   5    4.60    1.80
 -10  -5   5    3.00    2.10
 -10   5  -5    2.50    1.60
 -10   5  -5    2.70    1.70
 -11  -5  -5  399.06   24.00
 -11   5   5  420.36   22.60
 -11  -5  -5  433.86   21.70
 -11  -5   5  462.65   22.90
 -11   5  -5  484.95   22.50
 -12   5   5  105.39    8.00
 -12  -5  -5   90.59    7.00
 -12  -5  -5   87.39   10.10
 -12   5  -5   92.79    7.30
 -12  -5   5   97.99    8.20
 -13   5   5  378.56   19.90
 -13  -5  -5  344.87   18.60
 -13  -5  -5  364.26   21.70
 -13  -5   5  359.06   19.80
 -13   5  -5  340.67   18.90
 -14  -5  -5    7.50    3.40
 -14  -5  -5    6.30    4.50
 -14   5   5    7.00    3.30
 -14  -5   5    7.30    3.70
 -14   5  -5    7.20    2.90
 -15   5   5  170.98   11.90
 -15  -5  -5  164.48   13.90
 -15   5  -5  167.38   11.50
 -15  -5   5  155.78   11.70
 -16   5   5    7.30    3.60
 -16  -5  -5   -0.30    4.70
 -16  -5   5    5.00    3.60
 -16   5  -5   12.70    3.70
   0  -6   5    0.80    0.90
   0  -6   5    1.60    1.10
   0   6   5    1.30    1.20
   1  -6   5  572.84   25.20
  -1   6   5  564.64   25.50
   1  -6   5  572.34   25.20
  -1  -6  -5  571.84   25.90
  -1  -6   5  515.15   25.10
   1   6   5  512.05   25.30
  -1  -6   5  532.75   25.00
  -2  -6  -5  104.09    6.90
   2  -6   5   94.49    6.20
  -2  -6  -5  104.49    5.60
  -2   6   5  109.59    6.60
  -2  -6   5  122.19    6.60
  -2  -6   5  118.69    6.20
  -2  -6   5  116.89    5.40
   2   6   5  119.69    6.60
  -3  -6  -5  149.19    7.30
  -3  -6  -5  143.39    9.00
   3  -6   5  151.78    8.20
  -3   6   5  142.19    8.30
   3   6   5  148.79    8.10
  -3  -6   5  157.08    8.40
  -3  -6   5  153.88    7.80
  -4   6   5  331.47   16.70
  -4  -6  -5  331.07   15.70
  -4  -6  -5  333.17   17.50
   4  -6   5  311.27   16.40
  -4  -6   5  360.86   16.90
   4   6   5  356.16   16.40
  -4  -6   5  365.66   16.00
  -5   6   5  587.94   27.30
   5  -6   5  604.14   27.10
  -5  -6  -5  591.74   26.40
  -5  -6  -5  611.54   28.50
  -5  -6   5  582.34   26.30
  -5  -6   5  554.14   27.40
   5   6   5  568.24   26.80
  -6   6   5  385.06   18.90
   6  -6   5  381.66   18.60
  -6  -6  -5  374.06   20.10
  -6  -6  -5  388.26   18.10
  -6   6   5  389.06   18.70
  -6  -6   5  392.96   19.20
  -6  -6   5  389.16   17.70
   6   6   5  386.36   18.20
  -7  -6  -5  248.38   11.60
  -7   6   5  230.88   12.30
   7  -6   5  221.58   11.70
  -7  -6  -5  239.58   13.60
  -7   6   5  235.88   12.00
   7   6   5  211.88   11.20
  -7  -6   5  213.88   12.40
  -7  -6   5  217.88   10.60
  -8  -6  -5  303.17   15.20
  -8  -6  -5  305.27   17.40
  -8   6   5  309.17   16.00
  -8   6   5  314.77   15.50
  -8   6  -5  293.87   15.50
  -8  -6   5  313.57   16.20
  -9   6   5   52.69    4.50
  -9   6   5   57.39    5.00
  -9  -6  -5   56.59    6.90
  -9  -6  -5   56.59    4.50
  -9   6  -5   44.30    4.30
  -9  -6   5   45.20    4.90
 -10  -6  -5  168.48   10.10
 -10   6   5  178.28   11.00
 -10   6   5  171.98   10.10
 -10  -6  -5  174.98   12.50
 -10  -6   5  199.98   11.40
 -10   6  -5  193.58   10.40
 -11  -6  -5   19.40    5.30
 -11  -6  -5   19.10    3.30
 -11   6   5   19.30    3.90
 -11   6  -5   24.70    4.00
 -11   6  -5   20.70    3.40
 -11  -6   5   27.60    4.50
 -12  -6  -5  402.86   22.60
 -12   6   5  386.36   20.60
 -12  -6  -5  404.06   19.60
 -12   6  -5  355.46   19.90
 -12  -6   5  366.86   20.50
 -13  -6  -5   10.60    3.00
 -13  -6  -5   10.20    4.70
 -13   6   5    5.20    3.00
 -13  -6   5    6.60    3.20
 -13   6  -5    9.40    3.00
 -14  -6  -5  115.39   11.50
 -14   6   5  119.59    9.60
 -14  -6   5  112.79    9.30
 -14   6  -5  106.69    8.70
 -15  -6  -5    0.30    4.50
 -15   6   5    3.90    3.40
 -15   6  -5    9.70    3.50
 -15  -6   5   -0.60    2.80
 -16  -6  -5   64.39   10.00
 -16   6   5   75.79    8.00
 -16   6  -5   80.59    7.90
 -16  -6   5   74.49    8.80
   0  -7   5  470.75   21.60
   0  -7   5  475.05   21.70
   0   7   5  443.46   21.90
  -1   7   5   64.09    4.60
   1  -7   5   56.59    4.10
   1  -7   5   61.29    4.20
  -1  -7  -5   64.29    4.90
  -1  -7   5   57.99    4.30
   1   7   5   59.19    4.40
  -1  -7   5   58.19    4.10
   2  -7   5  406.16   19.60
  -2  -7  -5  434.16   20.50
  -2  -7  -5  424.46   18.80
  -2   7   5  413.96   19.90
  -2  -7   5  395.96   19.70
  -2  -7   5  413.56   19.30
   2   7   5  413.56   19.70
  -2  -7   5  406.36   18.30
  -3  -7  -5   66.39    5.50
  -3   7   5   57.79    4.70
  -3  -7  -5   65.39    4.00
   3  -7   5   64.79    4.60
   3   7   5   61.39    4.60
  -3  -7   5   68.29    4.30
  -3  -7   5   72.39    4.00
  -3  -7   5   66.49    4.90
  -4   7   5  220.98   11.90
  -4  -7  -5  220.88   10.90
   4  -7   5  221.78   11.60
  -4  -7  -5  212.48   12.60
   4   7   5  225.18   11.50
  -4  -7   5  232.88   12.00
  -4  -7   5  235.08   11.10
  -5  -7  -5   88.09    5.30
  -5  -7  -5  100.39    7.40
   5  -7   5   84.99    5.80
  -5   7   5   88.79    6.00
  -5  -7   5   90.29    5.20
  -5  -7   5   90.69    6.20
   5   7   5   96.99    5.70
  -6  -7  -5  106.89    8.40
  -6  -7  -5  101.79    6.60
  -6   7   5  103.29    7.20
  -6  -7   5  143.79    6.50
   6   7   5  127.39    7.00
  -6  -7   5  133.19    8.00
  -7   7   5  504.65   24.70
  -7   7   5  531.95   24.60
  -7  -7  -5  525.65   23.90
  -7  -7  -5  500.05   26.00
  -7  -7   5  516.35   25.00
  -7   7  -5  499.25   24.50
   7   7   5  509.95   23.70
  -8   7   5  142.29    8.50
  -8   7   5  130.99    8.60
  -8  -7  -5  146.09    8.10
  -8  -7  -5  146.69   10.20
  -8   7  -5  128.69    8.30
  -8  -7   5  143.19    9.20
  -9   7   5  141.59    8.70
  -9  -7  -5  151.08    8.60
  -9  -7  -5  131.89   10.40
  -9   7   5  145.79    9.30
  -9  -7   5  143.49    9.50
  -9   7  -5  159.08    9.10
 -10  -7  -5   11.60    2.60
 -10   7   5    7.40    2.60
 -10  -7  -5   17.50    4.80
 -10   7   5   12.70    2.60
 -10   7  -5    5.70    2.10
 -10  -7   5    4.00    2.60
 -11   7   5  339.47   18.00
 -11  -7  -5  339.97   19.90
 -11  -7  -5  339.77   17.10
 -11  -7   5  304.77   17.80
 -11   7  -5  319.27   17.00
 -12  -7  -5   13.70    3.20
 -12   7   5   13.60    3.60
 -12  -7  -5   15.30    4.90
 -12  -7   5   19.30    4.10
 -12   7  -5   17.60    3.70
 -13  -7  -5  277.87   18.20
 -13   7   5  289.37   16.50
 -13  -7   5  265.07   16.20
 -13   7  -5  252.97   15.40
 -14  -7  -5    9.80    4.90
 -14   7   5    5.80    3.00
 -14  -7   5    7.10    3.50
 -14   7  -5    8.70    3.00
 -15  -7  -5   76.19   10.60
 -15   7   5  102.09    9.00
 -15   7  -5   82.49    7.60
 -15  -7   5   81.09    8.20
 -16  -7  -5    2.00    4.80
 -16   7   5    0.30    2.90
 -16  -7   5   -1.00    3.30
 -16   7  -5    5.50    3.20
   0  -8   5    1.20    1.50
   0   8   5    2.00    1.50
   0  -8   5    3.80    1.50
   1  -8   5  832.72   37.80
   1  -8   5  783.22   37.70
  -1  -8  -5  820.22   38.40
  -1   8   5  812.72   38.20
  -1  -8   5  864.91   38.00
   1   8   5  859.81   38.20
  -1  -8   5  871.71   37.70
  -2   8   5   31.70    3.40
   2  -8   5   31.90    3.10
  -2  -8  -5   31.60    4.10
  -2  -8   5   31.50    2.90
  -2  -8   5   29.60    3.20
  -2  -8   5   33.00    2.10
   2   8   5   29.20    3.20
   3  -8   5  258.97   13.70
  -3   8   5  252.87   13.90
  -3  -8  -5  255.37   14.40
  -3  -8  -5  259.67   12.90
  -3  -8   5  284.47   13.30
   3   8   5  280.97   13.80
  -3  -8   5  281.07   12.70
  -3  -8   5  287.27   14.00
  -4  -8  -5   13.40    3.30
   4  -8   5    9.10    2.10
  -4  -8  -5    8.80    1.70
  -4   8   5    9.90    2.30
   4   8   5   14.00    2.40
  -4  -8   5   15.70    2.20
  -4  -8   5   14.50    2.70
  -4  -8   5   15.90    2.00
  -5  -8  -5  338.17   16.00
  -5  -8  -5  312.87   17.60
  -5   8   5  331.87   16.90
  -5  -8   5  350.36   17.20
  -5  -8   5  343.27   16.40
   5   8   5  330.77   16.40
  -6  -8  -5  181.88   11.60
  -6  -8  -5  188.58    9.50
  -6   8   5  171.48   10.10
   6   8  -5  188.28    9.30
   6   8   5  176.08    9.60
  -6   8  -5  175.98   10.20
  -6  -8   5  178.48   10.40
  -7  -8  -5  134.99    7.90
  -7  -8  -5  137.19    9.90
  -7   8   5  125.59    8.30
  -7  -8   5  150.98    9.10
  -7   8  -5  145.29    8.70
   7   8   5  147.69    7.90
  -8  -8  -5  286.27   14.70
  -8   8   5  286.57   15.50
  -8  -8  -5  297.47   17.20
  -8   8   5  290.17   15.30
  -8  -8   5  315.07   16.10
  -8   8  -5  281.87   15.30
  -9  -8  -5  122.49    9.60
  -9  -8  -5  113.89    7.20
  -9   8   5  117.79    7.70
  -9   8   5  112.99    8.00
  -9   8  -5  108.39    7.50
  -9  -8   5  109.09    8.30
 -10  -8  -5  320.87   19.20
 -10   8   5  325.47   17.00
 -10  -8  -5  312.67   16.70
 -10   8   5  325.37   17.70
 -10  -8   5  342.27   18.00
 -10   8  -5  342.87   17.30
 -11  -8  -5   64.59    5.60
 -11   8   5   59.09    6.20
 -11  -8  -5   65.89    8.70
 -11   8   5   59.19    5.60
 -11   8  -5   61.69    5.60
 -11  -8   5   73.19    6.70
 -12  -8  -5  280.27   18.60
 -12   8   5  296.27   16.90
 -12   8  -5  299.27   16.40
 -12  -8   5  280.67   16.60
 -13  -8  -5    3.10    4.10
 -13   8   5   12.70    3.70
 -13  -8   5   12.30    3.90
 -13   8  -5   12.60    3.30
 -14   8   5   63.89    7.60
 -14  -8  -5   70.09    9.70
 -14   8  -5   71.99    7.00
 -14  -8   5   50.99    6.90
 -15   8   5    6.30    3.80
 -15  -8  -5    5.60    5.20
 -15   8  -5    4.90    3.10
 -15  -8   5    9.90    3.90
 -16   8   5   47.90    7.20
 -16  -8  -5   51.99    9.50
 -16  -8   5   51.79    7.30
 -16   8  -5   48.10    6.70
   0  -9   5  458.85   22.20
   0   9   5  458.35   22.50
   0  -9   5  480.15   22.10
   1  -9   5   47.30    3.90
  -1  -9  -5   51.19    4.60
   1  -9   5   41.00    3.60
  -1   9   5   40.20    4.00
  -1  -9   5   42.60    4.00
   1   9   5   46.00    4.20
  -1  -9   5   42.10    3.60
  -2   9   5  366.46   19.30
  -2  -9  -5  372.16   19.70
   2   9   5  410.86   19.30
  -2  -9   5  414.46   19.20
  -3  -9  -5  133.69    6.80
  -3  -9  -5  122.89    8.20
  -3   9   5  113.39    7.50
  -3  -9   5  117.79    6.30
  -3  -9   5  113.29    7.50
   3   9   5  116.79    7.30
  -4  -9  -5  442.56   22.20
  -4  -9  -5  440.36   20.40
   4   9  -5  451.45   20.80
  -4   9   5  457.75   21.60
   4   9   5  413.36   21.00
  -4   9  -5  436.66   21.50
  -4  -9   5  427.26   21.40
  -4  -9   5  438.46   20.40
  -5  -9  -5  129.79    7.10
  -5  -9  -5  129.59    9.10
   5   9  -5  129.49    7.20
  -5   9   5  129.59    8.00
   5   9   5  118.99    7.40
  -5  -9   5  122.99    8.00
  -5  -9   5  116.49    7.30
  -5   9  -5  118.99    7.90
  -6  -9  -5  146.29   10.10
  -6  -9  -5  150.08    8.40
   6   9  -5  162.48    8.40
  -6   9   5  145.69    9.20
  -6   9  -5  142.09    9.20
  -6  -9   5  159.48    9.00
  -6  -9   5  157.58    9.50
   6   9   5  151.88    8.60
  -7  -9  -5   52.29    6.50
  -7  -9  -5   51.59    4.40
  -7   9   5   56.49    5.20
  -7  -9   5   61.19    5.60
   7   9   5   61.49    4.50
  -7  -9   5   57.39    5.10
  -7   9  -5   58.39    5.20
  -8   9   5  101.29    7.20
  -8  -9  -5   97.29    8.60
  -8  -9  -5  113.29    6.90
  -8   9  -5   97.09    7.20
  -8  -9   5   98.79    7.50
  -8  -9   5   99.29    7.40
  -9  -9  -5  147.99    9.10
  -9  -9  -5  153.48   11.40
  -9   9   5  147.99    9.60
  -9   9   5  150.68   10.00
  -9   9  -5  170.18   10.00
  -9  -9   5  161.08   10.30
 -10  -9  -5  117.59    8.20
 -10   9   5  127.49    8.80
 -10  -9  -5  132.39   10.90
 -10   9   5  128.69    9.40
 -10  -9   5  161.48   10.20
 -10   9  -5  148.19    9.20
 -11  -9  -5  137.59   11.90
 -11   9   5  153.78    9.80
 -11  -9  -5  141.39   10.50
 -11   9   5  159.38   10.60
 -11   9  -5  166.28   10.10
 -11  -9   5  173.18   11.00
 -12   9   5    0.70    2.20
 -12  -9  -5   -1.60    3.30
 -12  -9   5    2.20    2.80
 -13   9   5   73.59    7.60
 -13  -9  -5   95.19    9.90
 -13   9  -5   98.39    8.10
 -13  -9   5   98.69    8.70
 -14   9   5    8.00    3.40
 -14  -9  -5    6.90    4.70
 -14  -9   5    9.80    4.20
 -14   9  -5    6.40    3.30
 -15   9   5   89.99    8.70
 -15  -9  -5   88.29   11.20
 -15   9  -5   94.99    8.30
 -15  -9   5   82.99    8.60
   0 -10   5   16.70    2.90
   0  10   5   14.00    2.80
   0  10  -5   14.30    2.60
   1  10  -5  688.93   32.90
  -1  10   5  697.73   33.40
  -1  10  -5  727.63   33.20
   1  10   5  716.03   33.30
  -1 -10   5  730.53   33.10
  -2 -10  -5   99.99    7.50
  -2  10   5   93.39    7.00
   2  10  -5  105.49    6.70
  -2 -10   5  110.29    7.00
   2  10   5  111.39    7.00
  -2  10  -5  112.29    7.10
  -3 -10  -5  864.01   37.80
  -3 -10  -5  841.32   39.40
   3  10  -5  847.42   38.40
  -3  10   5  823.52   38.90
  -3 -10   5  811.72   38.60
   3  10   5  864.91   38.70
  -3  10  -5  852.71   38.90
  -3 -10   5  810.02   38.20
  -4  10   5   14.60    2.80
   4  10  -5   12.20    2.30
  -4 -10  -5    9.80    3.30
  -4 -10  -5   13.10    2.20
  -4  10  -5   16.10    3.00
  -4 -10   5   15.30    3.00
   4  10   5   14.10    2.70
  -4 -10   5   17.60    2.70
  -5 -10  -5  203.08   10.10
  -5 -10  -5  181.48   11.70
   5  10  -5  212.98   10.30
  -5  10   5  187.08   11.00
  -5 -10   5  178.28   11.00
   5  10   5  173.08   10.30
  -5 -10   5  182.68   10.20
  -5  10  -5  186.08   10.90
   6  10  -5    5.70    1.80
  -6 -10  -5    4.60    1.80
  -6 -10  -5    5.10    2.90
  -6  10   5    3.10    2.10
  -6 -10   5    7.90    2.70
  -6  10  -5   13.30    2.90
  -6 -10   5   11.60    2.60
   6  10   5   11.50    2.30
  -7 -10  -5  245.98   14.60
  -7  10   5  240.38   13.30
  -7 -10  -5  238.98   12.50
  -7 -10   5  236.08   13.50
  -7 -10   5  232.88   13.20
   7  10   5  234.38   12.30
  -7  10  -5  229.58   13.20
  -8  10   5  116.89    8.50
  -8 -10  -5  129.69   10.00
  -8 -10  -5  126.99    8.00
  -8 -10   5  136.69    9.90
  -8 -10   5  144.09    9.40
  -8  10  -5  133.39    8.90
  -9 -10  -5  158.68    9.60
  -9  10   5  161.78   10.30
  -9 -10  -5  160.58   11.80
  -9  10   5  169.38   10.30
  -9 -10   5  155.68   10.50
  -9  10  -5  154.88   10.20
 -10  10   5   95.39    7.30
 -10 -10  -5   73.89    8.90
 -10  10   5   79.29    6.70
 -10 -10  -5   79.89    6.60
 -10  10  -5   71.99    6.40
 -10 -10   5   81.89    7.50
 -11  10   5   46.20    5.10
 -11  10   5   43.40    5.70
 -11 -10  -5   43.40    7.30
 -11  10  -5   37.70    5.20
 -11 -10   5   35.70    5.60
 -12  10   5   30.30    5.10
 -12 -10  -5   25.10    6.20
 -12 -10   5   29.30    5.30
 -12  10  -5   29.20    4.50
 -13  10   5   -0.20    2.70
 -13 -10  -5    0.20    4.40
 -13 -10   5    3.00    3.30
 -13  10  -5    1.50    2.40
 -14  10   5   72.69    7.80
 -14 -10  -5   69.49    9.90
 -14  10  -5   72.49    7.20
 -14 -10   5   66.99    8.20
 -15 -10  -5    0.40    4.30
 -15  10   5   -1.00    3.30
 -15  10  -5    4.30    3.20
 -15 -10   5    0.20    3.20
   0  11  -5  383.86   19.10
   0 -11   5  374.46   19.00
   0  11   5  384.56   19.30
  -1  11   5   35.20    4.30
   1  11  -5   39.20    4.00
   1  11   5   35.40    3.90
  -1  11  -5   32.60    4.10
  -1 -11   5   28.60    3.80
  -2 -11  -5  509.25   25.60
  -2  11   5  500.95   25.40
   2  11  -5  509.35   24.90
   2  11   5  543.45   25.30
  -2 -11   5  541.65   25.30
  -2  11  -5  527.05   25.40
  -3 -11  -5    0.10    1.10
  -3  11   5    1.80    2.00
  -3 -11  -5    1.70    2.20
   3  11  -5   -0.40    1.40
  -3  11  -5    1.50    1.70
  -3 -11   5    5.20    2.20
   3  11   5    2.40    1.80
  -4  11   5  275.57   15.60
  -4 -11  -5  283.27   16.20
   4  11  -5  277.57   14.90
  -4 -11  -5  298.57   14.60
  -4  11  -5  304.77   15.80
   4  11   5  302.87   15.30
  -4 -11   5  315.47   15.80
  -5  11   5    1.90    2.00
  -5 -11  -5    2.40    1.50
  -5 -11  -5    1.30    2.50
   5  11  -5    1.90    1.50
   5  11   5    5.40    2.00
  -5 -11   5    3.60    2.20
  -5  11  -5    5.10    2.20
  -6 -11  -5  221.68   14.20
   6  11  -5  233.28   12.30
  -6  11   5  235.38   13.30
  -6 -11  -5  244.48   12.40
   6  11   5  220.68   12.40
  -6  11  -5  242.48   13.50
  -6 -11   5  242.48   13.50
  -7 -11  -5   14.40    4.00
  -7 -11  -5   11.20    2.40
  -7  11   5    9.30    2.60
  -7 -11   5    1.60    2.30
  -7  11  -5    5.80    2.60
  -8 -11  -5   51.19    5.00
  -8  11   5   49.99    5.50
  -8 -11  -5   49.20    7.00
  -8 -11   5   68.19    6.20
  -8  11  -5   69.89    6.30
  -9 -11  -5  131.29   10.30
  -9  11   5  125.09    8.70
  -9 -11  -5  119.69    7.90
  -9  11  -5   99.89    8.30
  -9 -11   5  115.59    8.80
 -10  11   5  138.99   10.00
 -10  11   5  134.99    9.60
 -10 -11  -5  144.09   11.50
 -10  11  -5  152.88   10.00
 -10 -11   5  143.79   10.20
 -11  11   5   40.20    5.80
 -11  11   5   36.60    5.20
 -11 -11  -5   34.40    7.00
 -11  11  -5   38.90    5.30
 -11 -11   5   35.90    5.50
 -12  11   5   19.70    4.30
 -12 -11  -5   24.10    6.40
 -12 -11   5   15.70    4.40
 -12  11  -5   19.10    4.10
 -13 -11  -5   58.79    9.10
 -13  11   5   49.20    6.50
 -13 -11   5   42.90    6.30
 -14 -11  -5    3.50    4.50
 -14  11   5    7.30    3.80
 -14 -11   5   -1.50    3.20
 -14  11  -5    2.00    3.10
   0  12   5    3.60    2.10
   0 -12   5    8.10    2.30
   0  12  -5    9.70    2.40
   1  12  -5  298.27   15.60
  -1  12   5  312.27   16.00
  -1 -12   5  293.17   15.50
  -1  12  -5  278.67   15.50
   1  12   5  294.77   15.80
  -2  12   5   55.79    5.50
   2  12  -5   65.39    5.40
  -2 -12  -5   59.89    6.00
  -2 -12   5   76.19    5.80
  -2  12  -5   76.39    6.00
   2  12   5   69.99    5.70
  -3  12   5  483.15   23.80
  -3 -12  -5  482.65   22.50
  -3 -12  -5  468.35   24.00
   3  12  -5  471.65   23.10
   3  12   5  469.65   23.30
  -3 -12   5  466.15   23.30
  -3  12  -5  469.15   23.60
   4  12  -5   14.50    2.80
  -4 -12  -5   13.30    3.50
  -4 -12  -5   13.70    2.50
  -4  12   5    8.00    2.60
   4  12   5   13.70    2.90
  -4 -12   5   15.20    3.10
  -4  12  -5   11.20    2.80
  -5 -12  -5  245.08   14.50
   5  12  -5  245.68   12.90
  -5 -12  -5  243.88   12.70
  -5  12   5  254.67   14.00
  -5 -12   5  235.08   13.60
   5  12   5  221.88   13.00
  -5  12  -5  244.78   13.90
  -6  12   5    3.20    2.30
   6  12  -5    5.90    2.10
  -6 -12  -5    6.00    2.00
  -6 -12  -5    8.90    3.70
  -6  12  -5    1.90    2.10
   6  12   5    2.40    1.90
  -6 -12   5    5.00    2.60
  -7  12   5  339.77   18.10
  -7 -12  -5  343.57   17.00
  -7 -12  -5  325.57   19.10
  -7 -12   5  336.87   18.20
  -7  12  -5  331.87   18.20
  -8 -12  -5   79.19    6.10
  -8  12   5   75.19    6.80
  -8 -12  -5   76.49    8.70
  -8  12  -5   74.29    7.00
  -8 -12   5   77.49    7.00
  -9  12   5  105.69    8.50
  -9 -12  -5  112.49   10.00
  -9  12  -5  118.99    8.70
  -9 -12   5  126.59    9.40
 -10 -12  -5   39.40    7.30
 -10  12   5   39.90    5.50
 -10 -12   5   39.40    6.10
 -10  12  -5   37.70    5.40
 -11  12   5   19.90    4.20
 -11 -12  -5   22.10    5.70
 -11  12   5   16.10    3.80
 -11  12  -5   23.50    4.50
 -11 -12   5   18.50    4.70
 -12 -12  -5    1.40    4.00
 -12  12   5    8.60    3.40
 -12  12   5    8.50    3.80
 -12 -12   5   14.10    4.20
 -12  12  -5    7.00    3.00
 -13  12   5    1.80    2.90
 -13 -12  -5    8.30    5.00
 -13 -12   5    6.10    3.60
 -14 -12  -5   20.80    6.30
 -14  12   5   14.50    4.60
 -14 -12   5   17.30    5.00
 -14  12  -5    9.80    3.70
   0  13  -5  556.64   26.50
   0 -13   5  521.65   26.10
   0  13   5  534.75   26.50
   1  13  -5    4.60    2.30
  -1  13   5    2.50    2.00
  -1  13  -5    3.10    2.10
   1  13   5    3.80    2.10
  -1 -13   5    1.70    1.90
  -2  13   5  347.67   19.60
   2  13  -5  359.66   19.30
   2  13   5  388.26   19.70
  -2 -13   5  399.76   19.70
  -2  13  -5  404.06   19.90
  -3  13   5    2.30    2.10
   3  13  -5    2.20    1.80
  -3 -13  -5    4.20    2.70
  -3  13  -5    4.00    2.20
   3  13   5    1.90    2.00
  -3 -13   5    3.60    2.20
  -4 -13  -5  239.28   12.20
   4  13  -5  230.58   12.60
  -4 -13  -5  217.58   13.70
  -4  13   5  232.48   13.50
   4  13   5  216.78   12.70
  -4  13  -5  226.18   13.40
  -4 -13   5  219.58   13.00
  -5 -13  -5    4.10    3.10
  -5 -13  -5    9.90    2.40
  -5  13   5    7.90    3.00
   5  13  -5   10.10    2.60
  -5  13  -5    8.30    2.80
   5  13   5    8.50    2.50
  -5 -13   5    7.00    2.80
  -6  13   5  157.88   10.50
  -6 -13  -5  174.58    9.40
  -6 -13  -5  169.28   11.20
  -6  13  -5  145.19   10.10
  -6 -13   5  137.49   10.00
   6  13   5  138.79    9.30
  -7  13   5    3.50    2.70
  -7 -13  -5    3.00    3.30
  -7 -13  -5    7.40    2.40
  -7 -13   5    9.50    3.60
  -7  13  -5    4.40    2.90
  -8  13   5   74.69    6.80
  -8 -13  -5   67.19    8.50
  -8  13  -5   78.09    7.20
  -8 -13   5   76.39    7.20
  -9  13   5   10.50    3.50
  -9 -13  -5    7.20    4.60
  -9 -13   5   11.10    4.00
  -9  13  -5   16.00    4.00
 -10  13   5   75.39    7.20
 -10 -13  -5   68.19    8.80
 -10 -13   5   70.79    7.30
 -10  13  -5   65.49    6.90
 -11  13   5   13.00    3.80
 -11 -13  -5    6.30    4.80
 -11  13   5    9.40    3.30
 -11  13  -5    8.00    3.50
 -11 -13   5    6.50    4.00
 -12  13   5   19.30    4.30
 -12  13   5   21.20    4.60
 -12 -13  -5   23.00    6.50
 -12 -13   5   20.30    4.90
 -12  13  -5   20.40    4.40
 -13  13   5    9.20    3.90
 -13 -13  -5    6.70    4.80
 -13 -13   5    4.10    3.60
   0  14   5    6.80    2.90
   0  14  -5    7.40    2.90
  -1  14   5  507.55   25.10
   1  14  -5  503.55   24.70
   1  14   5  496.25   24.80
  -1  14  -5  468.75   24.60
  -1 -14   5  481.35   24.50
   2  14  -5   18.40    3.30
   2  14   5   19.90    3.60
  -2  14  -5   24.50    4.10
  -2 -14   5   21.70    3.70
  -3  14   5  417.16   21.80
   3  14  -5  422.06   21.20
  -3 -14  -5  410.46   21.80
  -3 -14   5  408.16   21.40
  -3  14  -5  427.26   21.80
   3  14   5  415.86   21.40
  -4 -14  -5   15.30    4.20
   4  14  -5   15.90    3.20
  -4 -14  -5   18.20    3.00
  -4  14   5   15.00    3.60
  -4 -14   5   22.50    4.00
   4  14   5   23.70    3.90
  -4  14  -5   23.50    4.10
   5  14  -5  372.26   18.80
  -5  14   5  377.46   19.90
  -5 -14  -5  351.16   20.20
  -5 -14  -5  373.66   18.50
  -5  14  -5  358.56   19.70
   5  14   5  372.26   19.10
  -5 -14   5  355.66   19.50
  -6 -14  -5   26.60    5.10
  -6  14   5   27.40    4.70
  -6 -14  -5   19.60    3.40
  -6  14  -5   22.10    4.20
  -6 -14   5   25.10    4.40
   6  14   5   24.10    4.00
  -7  14   5  180.08   11.70
  -7 -14  -5  167.18   12.10
  -7 -14  -5  180.18   11.20
  -7  14  -5  163.98   11.40
  -7 -14   5  153.18   11.00
  -8  14   5    4.70    3.10
  -8 -14  -5    4.00    4.20
  -8 -14   5    0.00    2.70
  -8  14  -5    3.10    2.70
  -9  14   5   45.20    6.00
  -9 -14  -5   49.80    7.70
  -9  14  -5   38.90    5.80
  -9 -14   5   35.10    5.90
 -10 -14  -5   17.70    5.40
 -10  14   5    8.90    3.70
 -10 -14   5   14.40    4.10
 -10  14  -5   11.00    3.70
 -11 -14  -5   50.49    7.90
 -11  14   5   39.70    5.90
 -11  14   5   43.00    6.20
 -11 -14   5   47.00    7.00
 -11  14  -5   44.60    6.40
 -12 -14  -5    2.70    4.30
 -12  14   5    6.80    3.60
 -12  14   5    5.70    3.20
 -12 -14   5    1.50    3.30
 -12  14  -5    3.70    3.40
 -13  14   5    6.00    3.50
 -13 -14  -5    1.20    5.00
 -13 -14   5   10.60    4.70
   0  15  -5  544.65   27.80
   0  15   5  575.84   28.20
   1  15  -5   62.69    6.30
  -1  15   5   77.29    7.00
  -1  15  -5   65.59    6.60
   1  15   5   71.09    6.70
  -1 -15   5   75.89    6.40
   2  15  -5  348.37   18.90
  -2  15   5  327.97   19.20
   2  15   5  384.56   19.60
  -2 -15   5  364.46   19.10
  -2  15  -5  371.76   19.60
   3  15  -5   -0.20    1.90
  -3  15   5   -0.80    2.10
  -3  15  -5    1.30    2.40
   3  15   5    2.10    2.40
  -3 -15   5   -0.90    2.10
  -4  15   5  429.36   22.30
  -4 -15  -5  417.16   22.20
   4  15  -5  409.86   21.10
  -4 -15   5  405.56   21.60
  -4  15  -5  410.56   21.90
   4  15   5  402.46   21.40
   5  15  -5   18.50    3.60
  -5  15   5   13.20    3.90
  -5 -15  -5   14.70    3.10
  -5 -15  -5   13.40    4.00
  -5 -15   5   17.00    3.80
   5  15   5   12.60    3.30
  -5  15  -5    8.60    3.30
  -6  15   5  120.49    9.30
  -6 -15  -5  108.59    9.70
  -6 -15  -5  124.09    8.00
  -6  15  -5   97.79    8.50
  -6 -15   5   98.79    8.60
  -7 -15  -5   15.00    4.60
  -7  15   5   11.30    3.90
  -7 -15   5   12.00    3.70
  -7  15  -5   10.60    3.50
  -8  15   5  110.09    9.30
  -8 -15  -5  102.59   10.30
  -8 -15   5  125.39    9.50
  -8  15  -5  117.99    9.50
  -9  15   5    3.30    3.00
  -9 -15  -5    6.70    4.30
  -9 -15   5    2.90    3.40
  -9  15  -5    1.80    2.80
 -10  15   5   29.40    5.40
 -10 -15  -5   34.10    7.30
 -10 -15   5   46.90    6.80
 -10  15  -5   29.40    5.30
 -11  15   5    0.50    2.90
 -11 -15  -5   -2.30    4.40
 -11 -15   5   -2.60    2.80
 -11  15  -5    0.30    2.90
 -12  15   5   11.70    4.20
 -12  15   5   13.40    4.10
 -12 -15  -5    8.90    5.70
 -12  15  -5   12.70    4.10
 -12 -15   5   10.50    4.70
   0  16   5   10.90    3.50
   0  16  -5   11.20    3.60
  -1  16   5  391.86   21.10
   1  16  -5  385.96   20.70
  -1 -16   5  379.66   20.50
   1  16   5  397.56   21.00
  -1  16  -5  385.56   20.80
  -2  16   5   29.00    5.10
   2  16  -5   38.80    5.20
  -2  16  -5   33.50    5.10
  -2 -16   5   32.90    5.10
   2  16   5   42.50    5.70
  -3  16   5  547.15   26.90
   3  16  -5  530.85   25.90
  -3 -16   5  497.45   25.90
   3  16   5  495.65   25.90
  -3  16  -5  494.65   26.30
  -4  16   5    2.80    2.80
   4  16  -5    1.70    2.40
  -4 -16  -5    2.10    3.20
   4  16   5   -0.10    2.40
  -4  16  -5    4.00    2.70
  -4 -16   5    1.70    2.60
  -5 -16  -5  242.18   15.10
   5  16  -5  228.38   13.60
  -5  16   5  262.67   15.20
  -5 -16  -5  253.07   13.40
   5  16   5  222.48   13.80
  -5 -16   5  230.38   14.30
  -5  16  -5  221.48   14.40
  -6 -16  -5   -0.50    2.90
  -6  16   5    5.60    3.20
  -6  16  -5    1.70    3.10
  -6 -16   5    3.60    3.10
  -7 -16  -5  161.58   12.50
  -7  16   5  162.98   12.00
  -7 -16   5  196.78   12.30
  -7  16  -5  192.28   12.70
  -8  16   5   11.50    3.70
  -8 -16  -5   11.90    4.50
  -8  16  -5   16.20    4.50
  -8 -16   5   20.70    4.60
  -9  16   5   53.19    7.00
  -9 -16  -5   52.29    8.00
  -9  16  -5   41.40    6.20
  -9 -16   5   40.10    6.40
 -10  16   5    4.80    3.40
 -10 -16  -5   -1.30    3.50
 -10 -16   5    1.40    3.20
 -10  16  -5    5.50    3.30
 -11 -16  -5    5.60    5.20
 -11  16   5    9.30    3.90
 -11 -16   5    4.90    3.70
 -11  16  -5    8.30    3.60
   0  17   5  323.57   18.00
   0  17  -5  301.27   17.50
  -1  17   5    3.60    3.00
   1  17  -5    0.90    2.50
  -1  17  -5    1.20    2.70
   1  17   5    4.00    3.10
  -2  17   5  316.57   17.60
   2  17  -5  301.77   16.90
  -2  17  -5  287.47   17.00
  -2 -17   5  276.67   16.60
   2  17   5  298.17   17.20
  -3  17   5    8.70    3.60
   3  17  -5    8.90    3.20
  -3 -17   5    6.80    3.00
   3  17   5    8.90    3.20
  -3  17  -5    8.70    3.40
   4  17  -5  257.17   15.10
  -4  17   5  263.97   16.10
   4  17   5  252.87   15.30
  -4 -17   5  267.27   15.60
  -4  17  -5  260.67   15.80
  -5 -17  -5    8.80    4.00
  -5  17   5   10.00    3.90
  -5  17  -5    9.60    3.50
   5  17   5    9.60    3.20
  -5 -17   5    5.70    3.20
  -6 -17  -5  144.29   11.30
  -6  17   5  138.19   10.90
  -6  17  -5  131.09   10.50
  -6 -17   5  145.29   10.70
  -7  17   5    2.80    3.30
  -7 -17  -5    4.30    4.10
  -7  17  -5    8.00    3.60
  -7 -17   5    6.50    3.30
  -8 -17  -5   75.59    9.20
  -8  17   5   54.89    7.60
  -8 -17   5   72.69    7.80
  -8  17  -5   65.59    7.50
  -9 -17  -5    4.70    4.50
  -9  17   5    8.20    3.80
  -9  17  -5    8.50    4.10
  -9 -17   5   10.40    3.90
 -10 -17  -5   32.70    7.00
 -10  17   5   36.80    6.20
 -10  17  -5   19.50    4.90
 -10 -17   5   28.30    5.90
 -11  17   5   11.60    4.40
 -11 -17  -5   16.30    6.10
 -11  17  -5   11.90    4.20
 -11 -17   5   15.10    4.70
   0  18   5    8.70    3.70
   0  18  -5    3.90    3.10
  -1  18   5  248.58   15.60
   1  18  -5  263.77   15.50
  -1  18  -5  260.37   15.60
   1  18   5  251.47   15.50
   2  18  -5    4.60    3.20
  -2  18   5    3.80    3.40
  -2 -18   5    0.70    2.50
   2  18   5    5.00    3.00
  -2  18  -5    3.00    2.90
  -3  18   5  226.18   14.50
   3  18  -5  226.28   13.60
   3  18   5  212.18   13.80
  -3  18  -5  219.18   14.10
  -3 -18   5  205.18   13.50
  -4  18   5   21.10    4.80
   4  18  -5   22.40    4.40
   4  18   5   19.10    4.40
  -4  18  -5   21.60    5.00
  -4 -18   5   24.60    4.60
  -5  18   5  132.39   10.60
  -5  18  -5  129.99   10.80
  -5 -18   5  137.19   10.30
   5  18   5  144.39   10.30
  -6 -18  -5    1.50    3.70
  -6  18   5    2.50    3.40
  -6  18  -5    2.80    3.40
  -6 -18   5   -0.70    2.70
  -7  18   5  142.39   11.40
  -7 -18  -5  149.49   11.80
  -7 -18   5  160.48   11.40
  -7  18  -5  155.48   12.00
  -8  18   5   24.00    5.20
  -8 -18  -5   22.70    5.80
  -8  18  -5   11.20    4.20
  -8 -18   5   25.10    5.30
  -9 -18  -5   55.19    9.30
  -9  18   5   67.39    8.40
  -9  18  -5   55.09    7.80
  -9 -18   5   49.50    7.30
   0  19   5  175.78   12.30
   0  19  -5  152.68   11.70
  -1  19   5    1.80    2.90
   1  19  -5    3.00    2.90
   1  19   5    4.50    3.30
  -1  19  -5   -0.40    2.80
   2  19  -5  179.08   12.50
  -2  19   5  189.48   13.20
   2  19   5  195.78   12.90
  -2  19  -5  171.38   12.80
   3  19  -5    5.30    3.30
  -3  19   5    3.10    3.50
  -3 -19   5   12.70    3.80
   3  19   5    9.60    3.80
  -3  19  -5    8.10    3.70
  -4  19   5  111.19    9.50
   4  19  -5  104.29    8.70
  -4 -19   5   99.19    8.70
   4  19   5  105.09    9.00
  -4  19  -5   95.79    9.10
  -5  19   5    4.30    3.30
  -5 -19   5    6.10    3.30
  -5  19  -5    7.60    3.70
  -6  19   5  133.99   11.30
  -6  19  -5  152.28   11.40
  -6 -19   5  128.69   10.50
  -7  19   5    9.00    4.10
  -7  19  -5    6.90    4.10
  -7 -19   5    9.70    3.80
  -8  19   5   28.40    5.80
  -8  19  -5   34.00    6.60
  -8 -19   5   31.40    6.00
   0  20  -5    1.50    3.40
   0  20   5    0.60    3.30
   1  20  -5  159.88   11.70
  -1  20   5  151.98   11.70
   1  20   5  158.18   11.90
  -1  20  -5  142.39   11.40
   2  20  -5   -1.00    3.00
  -2  20   5    2.90    3.50
   2  20   5    0.60    2.90
  -2  20  -5   -4.20    2.80
  -3  20   5  104.99    9.80
   3  20  -5  102.19    9.10
  -3  20  -5  105.89    9.90
  -3 -20   5   97.69    8.90
   3  20   5   91.39    8.80
   4  20  -5    1.40    3.20
  -4  20   5    0.00    3.40
  -4 -20   5    0.70    2.80
  -4  20  -5   -1.40    3.20
   4  20   5    5.00    3.20
  -5  20   5  116.49   10.30
  -5  20  -5  108.49   10.50
  -5 -20   5  131.19   10.40
  -6  20   5   15.80    5.00
  -6  20  -5    5.40    4.30
  -6 -20   5   11.50    4.40
  -7  20   5   52.99    7.60
  -7 -20   5   49.50    7.40
  -7  20  -5   47.60    7.20
   0  21   5  128.49   11.00
   0  21  -5  124.59   10.80
   1  21  -5    1.90    3.50
  -1  21   5    4.80    3.50
  -1  21  -5    3.60    4.00
   1  21   5    3.30    3.70
  -2  21   5   90.59    9.20
   2  21  -5  106.79    9.60
  -2  21  -5   93.69    9.20
   2  21   5   94.19    9.20
   3  21  -5    2.30    3.40
  -3  21   5   -1.90    3.00
  -3  21  -5    3.20    3.50
   3  21   5    3.80    3.50
  -4  21   5   68.89    9.00
  -4  21  -5   70.19    8.80
   4  21   5   60.89    7.70
  -4 -21   5   77.59    7.80
  -5  21   5    1.40    3.70
  -5 -21   5    2.90    3.40
  -5  21  -5    5.90    4.20
   0  22   5    9.00    4.20
   0  22  -5    1.70    3.40
   1  22  -5   89.59    9.30
  -1  22   5   93.79    9.70
  -1  22  -5   78.39    8.80
   1  22   5   81.39    8.70
   0   0  -6 1583.74   66.89
   0   0   6 1531.55   67.09
   0   0   6 1471.75   66.19
   1   0   6   65.49    3.20
  -1   0   6   64.19    4.10
   1   0   6   63.29    4.10
  -1   0   6   65.59    3.70
  -1   0  -6   70.39    4.30
  -2   0  -6 1329.37   58.69
   2   0   6 1305.77   58.49
  -2   0   6 1338.77   58.19
  -2   0   6 1337.97   58.39
  -3   0  -6 1488.85   67.29
  -3   0   6 1528.15   66.69
  -3   0   6 1554.24   66.79
   3   0   6 1510.05   66.79
  -4   0   6  377.76   18.00
  -4   0  -6  384.66   18.70
   4   0   6  389.46   17.90
  -4   0   6  377.76   17.70
  -5   0  -6    8.40    2.40
   5   0   6    6.90    1.50
  -5   0   6    6.60    1.80
  -5   0   6    6.20    1.30
  -5   0  -6    5.10    1.10
  -6   0   6  642.84   29.50
  -6   0   6  635.24   30.30
  -6   0  -6  645.94   29.50
   6   0   6  663.73   29.70
  -6   0  -6  695.53   31.50
  -7   0   6  180.48   10.40
  -7   0  -6  184.68    9.60
   7   0   6  196.08    9.70
  -7   0   6  191.08    9.50
   8   0   6   38.60    3.00
  -8   0  -6   35.50    3.30
  -8   0   6   39.40    4.00
  -8   0   6   33.50    2.80
  -9   0   6  412.56   21.10
   9   0   6  416.06   19.60
  -9   0  -6  429.76   20.30
 -10   0  -6   82.09    5.60
 -10   0   6   66.29    6.00
 -11   0   6  121.09    8.60
 -11   0  -6  109.29    7.50
 -12   0   6   26.60    4.40
 -12   0  -6   24.90    3.70
 -13   0   6   -1.20    2.20
 -13   0  -6   -1.20    1.70
 -14   0  -6    1.00    2.20
 -14   0   6    0.80    2.70
 -15   0  -6    1.70    2.30
 -15   0   6   -1.10    2.60
 -16   0   6    8.10    3.80
 -17   0   6    1.10    3.50
   0   1   6  942.91   42.50
   0  -1   6  973.60   42.70
   0  -1   6  964.90   43.30
   0   1  -6 1028.60   43.00
   0   1   6  961.50   43.40
   0  -1  -6  994.60   43.40
  -1  -1  -6  455.85   21.20
  -1   1   6  466.15   20.50
   1  -1   6  424.86   21.00
   1  -1   6  450.35   20.30
  -1   1   6  460.95   21.10
   1   1   6  457.85   21.10
  -1  -1   6  468.45   21.10
  -1  -1   6  466.95   20.70
  -1   1  -6  478.95   21.00
  -2  -1  -6  509.45   21.10
  -2   1   6  505.45   20.30
   2  -1   6  484.85   20.60
  -2   1   6  497.15   20.70
   2   1   6  387.86   20.40
  -2  -1   6  382.96   20.20
  -2   1  -6  408.46   20.50
  -2  -1   6  394.96   20.10
   3  -1   6  955.50   42.60
  -3  -1  -6  956.60   41.60
  -3  -1  -6  968.40   43.20
  -3   1   6  933.11   42.50
  -3   1   6  962.90   42.50
   3   1   6  963.60   42.60
  -3  -1   6  931.81   42.40
  -3  -1   6  951.70   42.60
  -3   1  -6  994.30   43.00
   4  -1   6  387.26   19.00
  -4   1   6  412.36   19.00
  -4  -1  -6  393.56   19.80
  -4  -1  -6  391.76   18.20
  -4   1   6  398.56   19.10
   4   1   6  429.76   19.10
  -4   1  -6  421.86   19.90
  -4  -1   6  430.56   18.90
  -4  -1   6  417.26   19.30
  -5  -1  -6 1378.46   59.49
  -5   1   6 1379.66   59.99
   5  -1   6 1366.16   60.09
  -5   1   6 1364.36   60.39
  -5  -1  -6 1389.56   61.39
  -5  -1   6 1330.37   59.69
  -5  -1   6 1319.87   60.39
   5   1   6 1342.87   59.99
  -5   1  -6 1379.36   61.19
   6  -1   6  447.36   21.10
  -6   1   6  455.15   21.70
  -6  -1  -6  441.36   22.70
  -6  -1  -6  437.66   20.80
  -6   1   6  463.45   21.10
  -6  -1   6  447.96   21.80
   6   1   6  459.95   21.10
  -6   1  -6  468.75   21.00
  -6  -1   6  473.25   20.90
  -7  -1  -6  101.89    7.70
  -7   1   6  108.69    6.10
  -7   1   6  108.39    7.00
  -7  -1  -6  107.09    6.10
   7  -1   6  104.29    6.10
  -7  -1   6  109.89    5.80
   7   1   6  109.39    6.10
  -7  -1   6  102.09    6.90
  -7   1  -6  110.69    6.30
   8  -1   6  222.48   11.30
  -8   1   6  216.88   11.10
  -8  -1  -6  209.48   13.40
  -8  -1  -6  211.98   11.40
  -8   1   6  210.28   12.30
  -8   1  -6  244.38   11.70
  -8  -1   6  236.28   10.90
   8   1   6  233.38   11.20
  -8  -1   6  232.78   12.50
  -9  -1  -6  109.29    6.60
  -9   1   6   98.29    7.20
   9  -1   6  110.29    6.10
  -9   1   6  101.59    5.90
  -9  -1   6   96.19    7.20
  -9   1  -6  104.39    6.50
   9   1   6  101.09    5.90
 -10   1   6  192.88   11.80
 -10  -1  -6  192.28   10.80
 -10  -1   6  201.08   11.80
 -10   1  -6  204.58   11.00
 -11   1   6   71.49    6.50
 -11  -1  -6   79.89    5.70
 -11   1  -6   73.79    5.70
 -11  -1   6   60.39    6.10
 -12   1   6   13.80    3.80
 -12  -1  -6   19.60    3.50
 -12  -1   6   22.80    4.20
 -12   1  -6   19.50    3.50
 -13  -1  -6   74.39    6.20
 -13   1   6   62.29    6.60
 -13   1  -6   71.29    6.10
 -13  -1   6   62.79    6.60
 -14  -1  -6    2.00    2.30
 -14   1   6    2.00    2.70
 -14   1  -6    6.60    2.90
 -14  -1   6    3.00    3.00
 -15  -1  -6    6.70    4.60
 -15   1   6    9.30    3.80
 -15  -1   6    9.90    3.90
 -15   1  -6   10.50    3.20
 -16   1   6    7.00    3.70
 -16   1  -6   12.90    3.90
 -16  -1   6    6.60    3.90
 -17   1   6   15.40    4.70
 -17  -1   6   20.10    5.50
   0   2   6   85.09    4.10
   0  -2   6   79.79    4.80
   0  -2  -6   82.59    5.10
   0  -2   6   88.59    4.60
  -1   2   6  770.22   30.90
   1  -2   6  729.63   30.90
  -1  -2  -6  782.32   32.00
  -1   2   6  764.62   31.80
   1  -2   6  713.43   31.50
  -1   2  -6  661.13   31.10
  -1  -2   6  649.24   31.30
   1   2   6  611.54   31.40
  -1  -2   6  629.24   31.00
   2  -2   6  384.96   18.90
  -2  -2  -6  398.26   19.40
  -2   2   6  397.86   18.50
  -2   2   6  393.96   19.00
  -2  -2   6  419.36   18.80
  -2  -2   6  420.06   18.80
  -2   2  -6  418.26   18.90
   2   2   6  424.66   19.00
  -3   2   6 1465.05   65.49
  -3  -2  -6 1364.86   65.99
  -3  -2  -6 1462.85   64.39
  -3   2   6 1458.05   65.29
   3  -2   6 1409.46   65.49
   3   2   6 1561.44   65.59
  -3  -2   6 1556.04   65.29
  -3   2  -6 1535.65   65.79
  -3  -2   6 1591.34   65.59
  -4   2   6  409.46   18.10
  -4   2   6  390.06   18.00
  -4  -2  -6  398.86   17.10
  -4  -2  -6  398.16   19.00
   4  -2   6  381.96   18.00
   4   2   6  370.16   17.80
  -4  -2   6  358.16   17.50
  -4  -2   6  355.26   18.00
  -4   2  -6  376.06   18.50
  -5  -2  -6  472.05   22.10
   5  -2   6  482.95   22.80
  -5   2   6  480.65   22.80
  -5  -2  -6  459.05   24.00
  -5   2   6  468.85   23.00
   5   2   6  523.15   22.80
  -5  -2   6  544.55   22.50
  -5  -2   6  516.35   23.40
  -6  -2  -6  424.76   20.20
  -6  -2  -6  412.26   18.00
  -6   2   6  384.26   18.80
  -6   2   6  393.96   18.30
   6  -2   6  388.96   18.30
  -6  -2   6  364.56   17.70
  -6  -2   6  366.56   18.90
   6   2   6  374.36   18.10
  -7   2   6  410.16   18.80
   7  -2   6  393.06   18.80
  -7  -2  -6  388.36   18.60
  -7  -2  -6  385.46   20.70
  -7   2   6  402.56   19.60
  -7  -2   6  413.16   19.80
   7   2   6  391.06   18.60
  -7  -2   6  408.46   18.30
   8  -2   6   47.20    3.50
  -8   2   6   49.30    3.50
  -8  -2  -6   54.19    3.70
  -8  -2  -6   51.79    6.00
  -8   2   6   49.10    4.50
  -8  -2   6   38.60    4.10
  -8   2  -6   36.50    3.50
  -8  -2   6   34.50    2.80
   8   2   6   40.80    3.20
  -9   2   6  117.39    7.70
  -9  -2  -6  108.29    8.70
  -9  -2  -6  111.19    6.90
   9  -2   6  116.99    6.60
  -9   2   6  117.49    6.60
  -9   2  -6  106.89    6.90
  -9  -2   6  107.99    7.60
 -10  -2  -6   58.79    4.70
  10  -2   6   64.79    4.60
 -10   2   6   55.59    5.40
 -10  -2  -6   66.39    6.90
 -10   2  -6   52.79    4.60
 -10  -2   6   52.29    5.30
 -11   2   6   26.10    4.30
 -11  -2  -6   24.20    3.50
 -11  -2  -6   24.20    5.40
 -11   2  -6   26.80    3.70
 -11  -2   6   19.00    3.70
 -12   2   6   85.59    7.40
 -12  -2  -6   90.69    6.70
 -12  -2  -6   88.19    8.90
 -12  -2   6   86.99    7.60
 -12   2  -6   96.89    7.00
 -13  -2  -6    8.20    2.70
 -13  -2  -6    7.90    4.10
 -13   2   6    8.10    3.30
 -13  -2   6    9.40    3.50
 -13   2  -6   10.40    3.00
 -14   2   6    5.70    3.40
 -14  -2  -6    7.30    4.40
 -14  -2  -6    5.50    2.70
 -14  -2   6    3.10    3.10
 -14   2  -6    6.10    2.80
 -15  -2  -6   10.90    4.90
 -15   2   6   14.00    4.00
 -15   2  -6    7.10    3.00
 -15  -2   6   10.00    3.80
 -16  -2  -6   13.20    5.60
 -16   2   6   18.00    4.60
 -16  -2   6   14.60    4.50
 -16   2  -6   10.40    3.60
 -17   2   6    6.30    3.70
 -17  -2  -6    4.60    5.10
 -17  -2   6    4.60    4.00
   0  -3   6  175.58    9.00
   0   3   6  189.98    8.50
   0   3   6  179.88    9.50
   0  -3   6  195.28    9.40
  -1   3   6  131.09    6.30
   1  -3   6  123.99    6.50
  -1   3   6  128.59    7.10
   1  -3   6  119.19    6.90
  -1  -3  -6  136.19    7.50
   1   3   6  137.99    7.20
  -1  -3   6  130.79    6.80
  -1   3  -6  135.29    6.50
  -1  -3   6  119.59    6.60
  -2   3   6  423.56   19.80
  -2  -3  -6  409.66   20.20
   2  -3   6  411.56   19.70
  -2   3   6  425.16   19.20
  -2   3  -6  442.76   19.50
  -2  -3   6  423.56   19.50
  -2  -3   6  436.36   19.60
   2   3   6  413.66   19.70
   3  -3   6  322.47   15.70
  -3   3   6  335.67   15.80
  -3   3   6  328.97   15.40
  -3  -3  -6  336.27   14.50
  -3  -3  -6  322.07   16.40
  -3  -3   6  315.67   15.30
  -3   3  -6  336.17   15.80
   3   3   6  334.97   15.70
  -3  -3   6  324.87   15.70
  -4   3   6  385.46   19.60
   4  -3   6  395.96   19.60
  -4  -3  -6  386.96   20.60
  -4  -3  -6  389.16   18.70
  -4   3   6  383.96   19.60
  -4  -3   6  487.55   19.50
   4   3   6  460.95   19.80
  -4  -3   6  486.55   20.20
  -5   3   6  598.84   27.10
  -5  -3  -6  625.24   28.50
   5  -3   6  604.94   27.10
  -5  -3  -6  616.24   26.30
  -5   3   6  583.64   27.20
  -5  -3   6  557.24   27.30
  -5  -3   6  555.34   26.40
   5   3   6  581.34   26.90
  -6   3   6   29.20    2.70
  -6   3   6   30.50    3.00
  -6  -3  -6   26.90    2.20
  -6  -3  -6   31.50    4.50
   6  -3   6   27.30    2.70
  -6  -3   6   20.50    3.00
   6   3   6   17.30    2.30
  -6  -3   6   18.10    2.00
  -7   3   6  498.45   24.80
   7  -3   6  513.05   24.10
  -7  -3  -6  519.45   23.90
  -7  -3  -6  538.45   26.30
  -7   3   6  515.55   24.10
   7   3   6  533.55   23.90
  -7  -3   6  529.05   25.00
  -7  -3   6  519.35   23.40
  -8  -3  -6  184.18   11.90
  -8  -3  -6  189.38    9.80
  -8   3   6  201.08   10.00
  -8   3   6  191.08   10.80
   8  -3   6  195.28   10.00
  -8  -3   6  185.38    9.40
  -8  -3   6  177.18   10.80
   8   3   6  180.38    9.50
  -9   3   6   94.69    7.00
  -9  -3  -6   95.79    8.50
   9  -3   6   98.59    6.10
  -9  -3  -6   95.69    6.30
  -9   3   6  102.59    6.20
  -9  -3   6  106.89    7.40
  -9   3  -6  109.99    6.80
 -10  -3  -6  104.59    8.90
  10  -3   6   96.39    6.30
 -10   3   6  101.59    7.50
 -10  -3  -6   99.99    6.70
 -10   3  -6  111.69    7.10
 -10  -3   6  113.19    7.90
 -11  -3  -6   38.40    4.20
 -11  -3  -6   51.09    7.20
 -11   3   6   44.80    5.40
 -11  -3   6   47.00    5.70
 -11   3  -6   51.79    4.70
 -12  -3  -6   29.30    4.10
 -12   3   6   29.50    4.60
 -12  -3  -6   34.60    6.20
 -12  -3   6   22.60    4.50
 -12   3  -6   21.10    3.70
 -13   3   6    6.40    3.00
 -13  -3  -6    8.80    2.70
 -13  -3  -6    6.50    4.00
 -13   3  -6    2.70    2.40
 -13  -3   6    5.90    3.00
 -14  -3  -6   20.10    5.70
 -14   3   6   12.30    3.80
 -14   3  -6   12.80    3.30
 -14  -3   6   10.50    3.70
 -15   3   6   10.10    3.60
 -15  -3  -6   12.20    5.20
 -15   3  -6    8.80    3.30
 -15  -3   6    4.30    3.30
 -16  -3  -6   13.20    6.10
 -16   3   6   15.80    4.70
 -16   3  -6   13.90    4.00
 -16  -3   6   11.90    4.30
   0  -4   6  428.46   19.80
   0  -4   6  438.56   20.10
   0   4   6  428.46   20.20
  -1  -4  -6  722.83   34.00
   1  -4   6  731.93   33.50
   1  -4   6  700.83   33.10
  -1   4   6  714.23   33.70
  -1  -4   6  767.62   33.50
  -1  -4   6  763.52   33.40
   1   4   6  757.12   33.70
  -1   4  -6  793.02   32.70
  -2  -4  -6  416.66   21.40
  -2   4   6  465.05   20.50
  -2   4   6  449.26   21.10
   2  -4   6  436.86   20.90
  -2   4  -6  463.25   20.50
  -2  -4   6  454.45   20.70
   2   4   6  452.15   21.00
  -2  -4   6  452.95   20.90
   3  -4   6  588.54   28.20
  -3   4   6  589.04   28.30
  -3   4   6  570.84   27.90
  -3  -4  -6  562.14   28.90
  -3  -4  -6  585.44   27.10
  -3  -4   6  698.73   28.10
  -3  -4   6  667.13   28.50
   3   4   6  695.03   28.50
  -4  -4  -6  461.95   19.30
  -4   4   6  472.65   20.40
  -4   4   6  469.05   20.60
  -4  -4  -6  485.65   21.70
   4  -4   6  453.95   20.40
   4   4   6  384.76   20.10
  -4  -4   6  367.56   20.30
  -4  -4   6  384.16   19.70
  -5   4   6  217.58   11.40
  -5  -4  -6  227.38   10.60
  -5   4   6  215.48   11.40
  -5  -4  -6  217.68   12.60
   5  -4   6  225.08   11.40
   5   4   6  224.58   11.20
  -5  -4   6  227.98   10.80
  -5  -4   6  224.48   11.80
   6  -4   6  139.29    7.80
  -6   4   6  132.39    8.00
  -6  -4  -6  136.29    9.20
  -6  -4  -6  142.79    7.30
  -6   4   6  137.29    7.90
  -6  -4   6  139.49    8.30
   6   4   6  145.49    7.60
  -6  -4   6  142.29    7.20
   7  -4   6  145.19    8.40
  -7   4   6  141.99    8.80
  -7  -4  -6  147.59   10.10
  -7   4   6  145.59    8.40
  -7  -4  -6  150.78    8.10
  -7  -4   6  165.78    7.70
   7   4   6  158.58    8.20
  -7  -4   6  167.68    9.30
  -8   4   6  257.07   13.10
  -8   4   6  253.97   13.90
  -8  -4  -6  257.07   13.00
   8  -4   6  256.47   13.10
  -8  -4  -6  244.08   15.10
   8   4   6  275.77   12.80
  -8  -4   6  268.77   14.20
  -9   4   6  140.79    7.90
  -9   4   6  141.09    8.90
  -9  -4  -6  128.29   10.00
   9  -4   6  127.39    7.70
  -9  -4  -6  135.89    7.90
  -9  -4   6  140.69    8.90
 -10   4   6   47.90    4.90
 -10   4   6   42.60    4.30
 -10  -4  -6   43.80    6.50
 -10  -4  -6   48.20    4.20
  10  -4   6   44.50    3.80
 -10  -4   6   42.50    5.30
 -10   4  -6   41.50    4.30
 -11   4   6  153.28    9.80
 -11  -4  -6  131.29   10.80
 -11  -4  -6  135.29    8.40
 -11  -4   6  133.69    9.50
 -11   4  -6  129.39    8.70
 -12  -4  -6   29.50    4.10
 -12  -4  -6   40.40    7.00
 -12   4   6   32.30    5.00
 -12  -4   6   26.10    4.60
 -12   4  -6   28.10    4.20
 -13  -4  -6   76.29    9.70
 -13   4   6   88.59    7.80
 -13  -4   6   76.19    7.60
 -13   4  -6   73.89    6.60
 -14  -4  -6   27.00    6.60
 -14   4   6   18.40    4.50
 -14  -4   6   18.90    4.40
 -14   4  -6   22.20    4.20
 -15  -4  -6   34.50    7.50
 -15   4   6   38.30    6.20
 -15   4  -6   42.30    5.80
 -15  -4   6   28.30    5.70
 -16  -4  -6   23.40    6.80
 -16   4   6   16.90    4.80
 -16  -4   6   26.50    5.40
 -16   4  -6   28.20    5.20
   0   5   6  733.73   33.50
   0  -5   6  747.63   33.20
   0  -5   6  723.73   33.00
  -1   5   6 1231.08   54.09
   1  -5   6 1218.18   53.79
   1  -5   6 1186.08   53.49
  -1  -5  -6 1201.48   54.39
   1   5   6 1210.38   53.99
  -1  -5   6 1200.58   53.69
  -1   5  -6 1238.48   52.69
  -1  -5   6 1211.38   53.59
  -2  -5  -6  485.35   24.80
  -2   5   6  499.45   24.50
   2  -5   6  495.35   24.20
  -2  -5   6  570.24   24.20
   2   5   6  536.65   24.40
  -2  -5   6  565.54   24.40
   3  -5   6  411.66   20.20
  -3  -5  -6  407.16   21.00
  -3   5   6  412.86   20.40
  -3  -5  -6  417.56   19.10
   3   5   6  452.25   20.30
  -3  -5   6  435.36   20.40
  -3  -5   6  468.75   20.00
  -4   5   6  881.51   39.30
  -4  -5  -6  877.71   38.30
   4  -5   6  880.51   39.40
  -4   5   6  888.71   39.60
  -4  -5  -6  860.61   40.40
   4   5   6  856.81   39.30
  -4  -5   6  871.31   38.80
  -4  -5   6  856.91   39.50
   5  -5   6  175.88    9.40
  -5  -5  -6  178.08   10.80
  -5   5   6  195.28    9.80
  -5   5   6  173.58    9.40
  -5  -5  -6  186.78    8.60
   5   5   6  170.48    9.20
  -5  -5   6  160.48    8.70
  -5  -5   6  161.58    9.60
  -6  -5  -6  378.26   17.60
  -6   5   6  391.26   18.70
  -6   5   6  408.96   18.60
  -6  -5  -6  377.26   19.90
   6  -5   6  410.76   18.50
  -6  -5   6  363.86   18.80
   6   5   6  350.86   17.90
  -6  -5   6  365.16   17.50
  -7  -5  -6  354.36   19.60
  -7   5   6  386.46   18.60
  -7   5   6  391.36   18.30
   7  -5   6  398.76   18.10
  -7  -5  -6  392.46   17.60
  -7  -5   6  357.06   17.00
   7   5   6  350.86   17.50
  -7  -5   6  335.67   18.50
  -8  -5  -6  116.29    8.80
  -8   5   6  124.09    7.00
  -8  -5  -6  111.79    6.50
  -8   5   6  115.59    7.40
   8  -5   6  120.69    6.90
  -8  -5   6   99.49    7.30
   8   5   6   87.59    6.00
  -9   5   6  269.17   13.80
  -9  -5  -6  261.77   16.10
  -9  -5  -6  276.17   13.70
  -9   5   6  264.87   14.70
   9  -5   6  267.97   13.80
  -9  -5   6  271.27   14.80
 -10   5   6   40.40    5.00
 -10  -5  -6   40.70    6.20
 -10  -5  -6   29.30    3.70
 -10   5   6   37.40    3.70
 -10  -5   6   38.80    4.90
 -10   5  -6   39.80    4.00
 -11  -5  -6   48.20    4.70
 -11  -5  -6   44.80    7.10
 -11   5   6   49.10    6.00
 -11   5  -6   62.09    5.60
 -11  -5   6   61.39    6.00
 -11   5  -6   65.19    5.40
 -12  -5  -6    1.20    2.20
 -12  -5  -6    7.40    4.40
 -12   5   6    1.30    2.50
 -12   5  -6    0.70    1.60
 -12  -5   6    2.40    2.50
 -13   5   6   40.80    5.70
 -13  -5  -6   46.40    7.90
 -13  -5   6   36.60    5.60
 -13   5  -6   28.90    4.60
 -14  -5  -6   39.40    7.40
 -14   5   6   42.50    6.10
 -14   5  -6   42.60    5.50
 -14  -5   6   35.40    5.80
 -15  -5  -6   34.80    7.40
 -15   5   6   34.00    5.80
 -15  -5   6   36.90    6.30
 -15   5  -6   42.80    5.80
 -16  -5  -6   24.30    6.70
 -16   5   6   17.90    4.80
 -16  -5   6   19.00    5.20
 -16   5  -6   15.70    4.30
   0  -6   6 1114.19   49.10
   0   6   6 1075.09   49.40
   0  -6   6 1118.89   49.10
   1  -6   6  441.26   20.90
  -1   6   6  434.96   21.30
   1  -6   6  441.76   21.00
  -1  -6  -6  446.86   21.70
  -1  -6   6  455.35   20.90
   1   6   6  461.05   21.30
  -1  -6   6  451.15   21.00
  -1   6  -6  456.75   19.80
   2  -6   6  697.73   33.30
  -2  -6  -6  742.53   34.10
  -2   6   6  698.73   33.60
  -2  -6   6  748.03   33.10
  -2  -6   6  752.52   33.50
   2   6   6  766.72   33.60
  -3   6   6 1471.55   64.79
  -3  -6  -6 1465.85   63.39
  -3  -6  -6 1417.46   65.39
   3  -6   6 1426.46   64.49
  -3  -6   6 1489.05   64.69
  -3  -6   6 1473.25   64.09
   3   6   6 1448.26   64.49
  -4  -6  -6  281.97   15.00
  -4   6   6  284.57   14.00
   4  -6   6  264.47   13.70
  -4  -6  -6  273.67   12.80
  -4  -6   6  268.47   13.20
  -4  -6   6  256.57   13.80
   4   6   6  292.37   13.80
   5  -6   6  527.25   25.10
  -5  -6  -6  546.45   24.20
  -5   6   6  552.14   25.30
  -5   6   6  550.04   25.20
  -5  -6  -6  499.95   26.20
  -5  -6   6  519.85   25.40
  -5  -6   6  550.14   24.40
   5   6   6  535.05   24.90
  -6  -6  -6  216.98   12.60
  -6   6   6  219.18   11.00
  -6  -6  -6  212.88   10.10
  -6   6   6  212.68   11.00
   6  -6   6  220.18   10.90
   6   6   6  189.58   10.30
  -6  -6   6  176.08   11.00
  -6  -6   6  176.08    9.70
  -7  -6  -6   34.80    3.10
  -7   6   6   27.00    3.60
  -7  -6  -6   35.50    5.40
   7  -6   6   35.70    3.50
  -7   6   6   33.40    3.50
  -7  -6   6   37.30    2.70
  -7  -6   6   37.80    4.10
   7   6   6   41.20    3.30
  -8  -6  -6  429.86   19.80
  -8  -6  -6  409.16   22.10
   8  -6   6  400.06   20.00
  -8   6   6  396.26   20.60
  -8   6   6  421.16   20.30
  -8  -6   6  410.66   20.90
   8   6   6  425.56   20.10
  -9   6   6   68.89    5.40
  -9  -6  -6   69.29    7.20
  -9   6   6   76.99    6.00
  -9  -6  -6   65.19    5.00
  -9  -6   6   67.69    5.90
 -10   6   6   29.90    4.50
 -10  -6  -6   33.40    3.70
 -10  -6  -6   33.30    6.20
 -10   6   6   35.50    4.00
 -10  -6   6   40.90    5.10
 -10   6  -6   45.00    4.20
 -11  -6  -6   50.59    7.50
 -11  -6  -6   53.69    5.00
 -11   6   6   42.10    5.60
 -11   6  -6   57.69    5.00
 -11  -6   6   58.39    5.90
 -11   6  -6   54.99    5.10
 -12  -6  -6   30.90    6.70
 -12   6   6   34.50    5.10
 -12  -6   6   28.00    4.80
 -12   6  -6   25.30    4.20
 -13  -6  -6   75.29    9.60
 -13   6   6   60.59    7.20
 -13  -6   6   62.09    7.20
 -13   6  -6   51.09    5.60
 -14   6   6   35.60    5.90
 -14  -6  -6   41.50    8.00
 -14   6  -6   38.10    5.40
 -14  -6   6   34.40    5.70
 -15   6   6   16.60    4.40
 -15  -6  -6   15.90    5.90
 -15   6  -6   20.90    4.40
 -15  -6   6   26.70    5.40
 -16   6   6   14.60    4.40
 -16  -6  -6    6.70    5.80
 -16   6  -6   15.80    4.40
 -16  -6   6   11.90    4.30
   0  -7   6  214.38   10.80
   0  -7   6  205.68   10.80
   0   7   6  205.18   11.10
   1  -7   6 1101.49   48.70
   1  -7   6 1091.89   48.60
  -1   7   6 1058.09   49.00
  -1  -7  -6 1096.29   49.40
  -1  -7   6 1107.39   48.60
   1   7   6 1077.79   49.00
  -1  -7   6 1082.99   48.70
  -2   7   6  287.17   14.50
  -2  -7  -6  265.87   14.90
   2  -7   6  278.57   14.20
  -2  -7   6  288.57   13.90
   2   7   6  293.97   14.50
  -2  -7   6  299.57   14.50
  -3  -7  -6  389.66   18.80
  -3   7   6  401.16   20.20
  -3  -7  -6  407.96   20.80
   3  -7   6  397.26   19.90
  -3  -7   6  426.46   20.10
  -3  -7   6  421.86   19.50
  -3  -7   6  434.76   18.90
   3   7   6  445.96   20.10
  -4   7   6  273.27   13.60
  -4  -7  -6  275.77   12.40
   4  -7   6  276.57   13.40
  -4  -7  -6  258.87   14.50
   4   7   6  234.38   13.00
  -4  -7   6  259.07   12.70
  -4  -7   6  242.28   13.40
  -5  -7  -6  201.68   12.00
   5  -7   6  194.88   10.70
  -5  -7  -6  201.78    9.90
  -5   7   6  204.78   11.10
  -5  -7   6  199.28   10.10
  -5  -7   6  201.28   11.10
   5   7   6  203.58   10.60
  -6   7   6  196.58   10.50
  -6  -7  -6  186.38    9.50
   6  -7   6  181.78   10.20
  -6   7   6  190.08   10.50
  -6  -7  -6  173.98   11.50
   6   7   6  172.88    9.80
  -6  -7   6  194.38    9.30
  -6  -7   6  178.88   10.60
  -7  -7  -6  201.58   10.30
  -7   7   6  202.78   11.10
  -7   7   6  199.58   11.20
   7  -7   6  201.18   10.90
  -7  -7  -6  195.38   12.60
  -7  -7   6  200.38   11.60
  -7  -7   6  194.38    9.80
   7   7   6  196.18   10.40
  -8  -7  -6   36.00    5.70
  -8  -7  -6   35.60    3.50
  -8   7   6   36.40    4.40
  -8   7   6   29.10    3.80
  -8  -7   6   54.99    5.00
  -9   7   6  110.99    7.80
  -9  -7  -6  103.19    9.10
  -9  -7  -6  109.99    6.90
  -9   7   6  103.39    7.20
  -9  -7   6  111.29    8.10
  -9   7  -6  128.49    7.70
 -10   7   6  159.38   10.20
 -10  -7  -6  158.28   11.80
 -10  -7  -6  144.19    9.10
 -10   7   6  165.68    9.60
 -10   7  -6  165.48    9.70
 -10  -7   6  158.48   10.50
 -11   7   6   75.39    6.60
 -11  -7  -6   79.09    9.20
 -11  -7   6   74.19    6.90
 -11   7  -6   63.29    5.70
 -12  -7  -6  121.19   11.30
 -12   7   6  120.99    9.30
 -12  -7   6  123.39    9.30
 -12   7  -6  107.29    8.30
 -13   7   6   47.50    6.20
 -13  -7  -6   50.19    8.10
 -13  -7   6   34.10    5.60
 -13   7  -6   43.10    5.60
 -14  -7  -6   29.80    6.80
 -14   7   6   33.10    5.50
 -14  -7   6   24.50    5.10
 -14   7  -6   28.70    4.80
 -15   7   6   13.70    4.20
 -15  -7  -6   16.90    6.10
 -15   7  -6   17.60    3.90
 -15  -7   6    8.40    3.80
 -16   7   6   18.10    5.00
 -16  -7  -6   19.70    7.10
 -16   7  -6   18.90    4.40
 -16  -7   6   22.70    5.60
   0   8   6  674.93   29.90
   0  -8   6  622.24   29.40
   0  -8   6  613.64   29.20
   1  -8   6  201.68   10.30
  -1   8   6  191.28   10.60
  -1  -8  -6  185.18   10.90
   1  -8   6  204.08   10.30
   1   8   6  181.58   10.50
  -1  -8   6  185.38   10.10
  -1  -8   6  194.98   10.40
  -2   8   6  275.57   14.10
  -2  -8  -6  269.67   14.50
   2  -8   6  268.07   13.70
   2   8   6  284.17   14.00
  -2  -8   6  268.77   13.40
  -2  -8   6  259.07   13.70
  -3   8   6  207.48   11.50
  -3  -8  -6  206.58   12.00
  -3  -8  -6  210.88   10.30
   3  -8   6  214.48   11.30
  -3  -8   6  211.28   11.40
   3   8   6  213.28   11.30
  -3  -8   6  217.18   10.00
  -3  -8   6  205.78   10.70
  -4   8   6  104.59    6.70
   4  -8   6  102.39    6.50
  -4  -8  -6   95.49    7.30
  -4  -8  -6  103.39    5.50
  -4  -8   6   89.29    6.50
  -4  -8   6   91.39    5.70
  -4  -8   6   94.09    5.60
   4   8   6   95.49    6.20
  -5  -8  -6  452.25   20.80
   5  -8   6  432.96   21.70
  -5   8   6  453.85   22.10
  -5  -8  -6  421.06   22.90
  -5  -8   6  464.65   22.20
   5   8   6  465.85   21.60
  -5  -8   6  461.95   21.00
  -6   8   6  208.28   11.60
   6  -8   6  215.28   11.50
  -6  -8  -6  212.08   10.60
  -6  -8  -6  210.48   12.80
  -6  -8   6  209.58   10.40
  -6  -8   6  195.78   11.60
   6   8   6  207.08   11.00
  -7  -8  -6  281.07   16.40
  -7   8   6  287.07   15.10
  -7  -8  -6  278.17   14.10
  -7   8   6  297.37   15.20
  -7  -8   6  293.27   15.40
   7   8   6  278.07   14.30
  -8  -8  -6   82.99    5.50
  -8  -8  -6   79.39    7.70
  -8   8   6   83.19    6.30
  -8   8   6   79.49    6.10
  -8   8  -6   67.99    5.80
  -8  -8   6   73.59    6.50
  -9  -8  -6  143.09    8.20
  -9   8   6  129.19    8.60
  -9   8   6  124.59    8.80
  -9  -8  -6  135.89   10.90
  -9  -8   6  146.69    9.60
  -9   8  -6  135.69    8.70
 -10   8   6   39.20    4.70
 -10   8   6   43.20    5.30
 -10  -8  -6   38.80    6.60
 -10  -8   6   41.30    5.60
 -10   8  -6   41.50    5.00
 -11   8   6  126.19    8.40
 -11  -8  -6  122.79   10.80
 -11   8   6  130.19    9.20
 -11  -8   6  117.69    9.20
 -11   8  -6  124.59    8.50
 -12  -8  -6   67.19    9.10
 -12   8   6   63.89    6.50
 -12  -8   6   61.29    6.70
 -13  -8  -6  105.29   10.50
 -13   8   6  115.59    9.10
 -13   8  -6   85.79    7.90
 -13  -8   6   89.09    8.30
 -14   8   6   42.40    6.30
 -14  -8  -6   52.79    8.50
 -14  -8   6   49.20    6.80
 -14   8  -6   40.80    5.90
 -15   8   6   33.00    5.80
 -15  -8  -6   35.60    7.60
 -15   8  -6   40.50    5.90
 -15  -8   6   33.00    6.00
   0   9   6  138.59    8.50
   0  -9   6  143.49    8.20
   0  -9   6  135.39    7.90
   1  -9   6  105.49    6.80
  -1   9   6  106.89    7.30
   1  -9   6  113.09    7.00
  -1  -9   6  117.09    6.80
  -1  -9   6  112.59    7.10
   1   9   6  123.59    7.40
  -2  -9  -6  201.18   12.20
   2  -9   6  228.58   11.70
  -2   9   6  241.58   12.20
  -2  -9   6  222.68   11.30
  -2  -9   6  207.78   11.60
   2   9   6  197.48   11.60
  -3  -9  -6  102.59    7.10
  -3  -9  -6   94.09    5.20
   3  -9   6   99.09    6.30
  -3   9   6   96.19    6.40
   3   9   6   82.39    6.00
  -3  -9   6   76.99    5.40
  -3  -9   6   74.59    6.00
  -4   9   6   89.49    6.30
  -4  -9  -6   81.09    4.90
  -4  -9  -6   83.19    6.80
   4  -9   6   88.89    5.90
   4   9   6   73.09    5.60
  -4  -9   6   80.29    5.20
  -4  -9   6   72.29    5.90
  -4  -9   6   77.99    5.10
  -5  -9  -6  261.17   12.70
  -5  -9  -6  263.37   15.00
  -5   9   6  261.37   14.00
  -5  -9   6  257.77   12.80
  -5  -9   6  264.07   14.10
   5   9   6  257.37   13.50
  -5  -9   6  253.37   13.00
  -6   9   6  279.17   14.30
  -6  -9  -6  271.97   13.10
  -6  -9  -6  276.67   15.50
  -6  -9   6  248.98   13.40
  -6   9  -6  262.07   14.10
   6   9   6  244.98   13.30
  -6  -9   6  248.58   14.10
  -7  -9  -6  195.38   13.10
  -7  -9  -6  207.58   10.90
  -7   9   6  188.78   11.70
  -7  -9   6  220.58   12.30
  -7   9  -6  227.48   12.10
   7   9   6  212.58   11.20
  -8   9   6   70.99    5.90
  -8   9   6   71.09    6.00
  -8  -9  -6   70.39    7.40
  -8  -9  -6   65.89    5.30
  -8   9  -6   81.39    6.30
  -8  -9   6   86.39    6.70
  -9  -9  -6   74.79    8.60
  -9   9   6   79.89    6.50
  -9   9   6   71.89    6.20
  -9  -9   6   75.89    6.70
  -9   9  -6   73.09    6.30
 -10   9   6   68.89    6.00
 -10   9   6   69.09    6.50
 -10  -9  -6   68.99    8.70
 -10  -9   6   63.59    6.70
 -10   9  -6   62.49    5.90
 -11  -9  -6   91.59    9.40
 -11   9   6   88.59    7.60
 -11   9   6   85.59    6.80
 -11   9  -6   74.99    6.80
 -11  -9   6   81.09    7.60
 -12  -9  -6   73.29    9.60
 -12   9   6   66.49    7.00
 -12  -9   6   63.29    6.90
 -13   9   6   71.99    7.40
 -13  -9  -6   56.29    8.80
 -13  -9   6   63.49    7.50
 -13   9  -6   57.39    6.80
 -14  -9  -6   29.30    7.30
 -14   9   6   29.00    5.50
 -14  -9   6   30.80    5.90
 -14   9  -6   46.70    6.00
 -15  -9  -6   28.80    7.20
 -15   9   6   25.80    5.60
 -15  -9   6   17.30    4.80
 -15   9  -6   14.50    3.90
   0 -10   6   53.19    4.60
   0  10   6   64.29    5.20
   0 -10   6   57.89    4.50
  -1  10   6  535.55   26.70
   1 -10   6  559.24   26.30
   1  10   6  547.35   26.60
  -1 -10   6  555.24   26.10
  -1 -10   6  579.04   26.50
  -2  10   6   93.79    6.60
  -2 -10  -6   94.19    6.80
  -2 -10   6   74.49    5.90
  -2 -10   6   74.89    5.50
   2  10   6   91.49    6.30
  -3 -10  -6   13.40    3.20
  -3 -10  -6   13.50    1.90
  -3  10   6   16.00    2.90
   3  10   6    7.80    2.10
  -3 -10   6    9.20    2.50
  -4 -10  -6  245.68   11.90
  -4 -10  -6  238.18   13.80
  -4  10   6  250.97   13.30
   4  10   6  226.48   12.70
  -4 -10   6  218.38   12.90
  -4  10  -6  238.58   13.10
  -5 -10  -6  119.09    9.00
   5  10  -6  132.09    7.50
  -5  10   6  118.69    8.20
  -5 -10  -6  124.49    7.20
  -5  10  -6  139.19    8.40
  -5 -10   6  120.59    8.40
   5  10   6  127.09    7.90
  -6  10   6  121.79    7.90
  -6 -10  -6  103.39    6.60
   6  10  -6  106.39    6.80
  -6 -10  -6  113.69    8.90
  -6  10  -6  117.39    7.80
   6  10   6  114.99    7.30
  -6 -10   6  116.09    8.00
  -7  10   6  356.86   18.50
  -7 -10  -6  347.57   19.70
  -7 -10  -6  344.77   17.30
  -7 -10   6  354.46   18.70
  -7  10  -6  376.06   18.70
   7  10   6  344.57   17.60
  -8 -10  -6   23.90    4.60
  -8  10   6   21.30    3.70
  -8 -10  -6   19.60    4.80
  -8 -10   6   36.00    4.80
  -9  10   6   68.29    6.10
  -9 -10  -6   65.59    8.10
  -9  10   6   73.89    6.50
  -9 -10   6   65.09    6.40
  -9  10  -6   68.19    6.30
 -10  10   6  125.59    9.20
 -10  10   6  132.89    9.00
 -10 -10  -6  135.69   11.10
 -10  10  -6  111.49    8.70
 -10 -10   6  140.49    9.70
 -11  10   6   54.99    5.90
 -11 -10  -6   67.39    9.10
 -11  10   6   59.99    6.50
 -11  10  -6   60.49    6.00
 -11 -10   6   56.49    6.80
 -12 -10  -6   76.29    9.90
 -12  10   6   83.19    7.70
 -12 -10   6   91.09    8.20
 -12  10  -6   95.89    7.50
 -13  10   6   93.09    8.50
 -13 -10  -6  108.59   11.00
 -13 -10   6  102.79    9.30
 -14  10   6   35.00    6.10
 -14 -10  -6   41.10    8.10
 -14 -10   6   33.40    5.90
 -14  10  -6   31.10    5.40
 -15  10   6   46.00    7.20
 -15 -10  -6   66.19   10.30
 -15  10  -6   71.69    7.60
 -15 -10   6   70.49    8.60
   0  11   6  166.28   10.10
   0  11  -6  162.28    9.80
   0 -11   6  166.28    9.70
   1  11  -6   24.10    3.30
  -1  11   6   32.50    4.20
  -1  11  -6   26.30    3.60
  -1 -11   6   24.00    3.50
   1  11   6   24.20    3.60
  -2 -11  -6   33.90    4.70
   2  11  -6   35.20    3.70
  -2  11   6   44.30    4.60
   2  11   6   32.50    4.20
  -2  11  -6   34.50    3.90
  -2 -11   6   38.90    4.50
  -3  11   6  263.37   14.30
  -3 -11  -6  262.37   14.70
   3  11  -6  258.77   13.60
   3  11   6  259.67   14.00
  -3 -11   6  248.68   13.90
  -3  11  -6  255.37   14.00
  -4 -11  -6   56.69    6.40
  -4 -11  -6   56.89    4.20
  -4  11   6   59.19    5.30
   4  11  -6   55.59    4.70
  -4  11  -6   63.89    5.40
  -4 -11   6   53.29    5.20
   4  11   6   50.19    4.80
   5  11  -6  112.39    7.10
  -5  11   6  104.49    7.80
  -5 -11  -6  108.99    6.70
  -5 -11  -6  123.29    9.10
  -5  11  -6  117.19    8.00
  -5 -11   6  120.19    8.10
   5  11   6  109.69    7.40
  -6 -11  -6  143.49    8.20
   6  11  -6  145.99    8.30
  -6  11   6  142.29    9.50
  -6 -11  -6  144.69   10.70
  -6  11  -6  143.09    9.30
  -6 -11   6  148.39    9.50
   6  11   6  123.79    8.40
  -7  11   6   15.80    3.30
  -7 -11  -6   15.20    2.70
  -7 -11  -6   18.50    4.90
  -7 -11   6   10.00    3.10
  -7  11  -6    9.00    2.80
  -8  11   6  105.49    8.30
  -8 -11  -6  107.19   10.00
  -8 -11   6  129.59    9.00
  -8  11  -6  121.79    8.70
  -9 -11  -6   39.10    6.90
  -9  11   6   39.20    5.20
  -9  11   6   42.90    5.60
  -9  11  -6   57.69    5.90
  -9 -11   6   50.69    6.20
 -10 -11  -6   32.90    6.30
 -10  11   6   41.60    5.60
 -10  11   6   39.20    5.10
 -10  11  -6   38.00    5.30
 -10 -11   6   34.00    5.60
 -11  11   6  114.09    8.80
 -11 -11  -6   90.59    9.90
 -11  11   6   95.39    8.00
 -11 -11   6  111.69    8.90
 -11  11  -6  115.69    8.50
 -12 -11  -6   69.59    9.30
 -12  11   6   68.59    7.10
 -12  11  -6   56.99    6.30
 -12 -11   6   63.79    7.50
 -13 -11  -6   77.49   10.40
 -13  11   6   83.19    8.30
 -13 -11   6   85.69    8.70
 -14 -11  -6   81.19   10.90
 -14  11   6   91.79    9.00
 -14  11  -6   91.89    8.50
 -14 -11   6   87.39    8.60
   0  12   6    1.50    2.10
   0  12  -6    1.80    1.70
   0 -12   6    3.70    2.00
   1  12  -6   47.90    4.80
  -1  12   6   54.69    5.10
  -1  12  -6   46.60    4.70
   1  12   6   48.60    4.90
  -1 -12   6   48.10    4.70
  -2  12   6   62.99    5.80
  -2 -12  -6   64.29    6.10
   2  12  -6   70.69    5.60
  -2 -12   6   70.79    5.70
  -2  12  -6   58.49    5.70
   2  12   6   71.79    5.90
  -3  12   6   52.59    5.40
   3  12  -6   48.10    4.70
  -3 -12  -6   51.79    6.20
  -3  12  -6   55.19    5.20
  -3 -12   6   49.99    4.90
   3  12   6   53.19    5.10
  -4 -12  -6  172.78    9.50
   4  12  -6  167.98   10.00
  -4 -12  -6  172.18   11.30
  -4  12   6  174.08   10.80
   4  12   6  175.78   10.50
  -4 -12   6  170.28   10.70
  -4  12  -6  180.98   10.90
  -5  12   6   56.39    5.70
   5  12  -6   49.70    4.60
  -5 -12  -6   50.49    4.30
  -5 -12  -6   46.80    6.20
  -5 -12   6   50.19    5.40
   5  12   6   56.79    5.10
  -5  12  -6   58.69    5.70
   6  12  -6   50.99    4.50
  -6 -12  -6   49.80    4.20
  -6  12   6   47.60    5.10
  -6 -12  -6   42.20    6.10
  -6 -12   6   33.10    4.90
   6  12   6   27.90    4.10
  -7 -12  -6  161.38   11.60
  -7  12   6  154.68   10.40
  -7 -12   6  151.98   10.30
  -7  12  -6  150.38   10.30
  -8 -12  -6   49.80    7.30
  -8  12   6   50.39    5.60
  -8  12  -6   65.79    6.50
  -8 -12   6   60.99    6.30
  -9  12   6  136.79    9.50
  -9 -12  -6  138.89   11.00
  -9 -12   6  115.59    9.60
  -9  12  -6  116.49    9.00
 -10  12   6  198.38   12.60
 -10  12   6  194.08   12.40
 -10 -12  -6  181.78   14.20
 -10  12  -6  203.58   12.60
 -10 -12   6  202.68   13.00
 -11 -12  -6   71.59    9.20
 -11  12   6   66.39    6.50
 -11  12   6   62.49    6.70
 -11 -12   6   52.19    7.00
 -11  12  -6   65.29    6.60
 -12 -12  -6   73.49    9.90
 -12  12   6   90.79    8.30
 -12 -12   6  103.59    9.30
 -12  12  -6   96.89    8.10
 -13 -12  -6   98.39   11.50
 -13  12   6   88.49    8.60
 -13 -12   6   83.99    8.90
 -14  12   6   38.10    6.30
 -14 -12  -6   38.30    8.00
 -14 -12   6   44.10    6.80
   0 -13   6   42.80    5.00
   0  13   6   43.00    4.80
   0  13  -6   41.50    5.00
  -1  13   6   21.50    3.90
   1  13  -6   24.00    3.90
  -1  13  -6   30.90    4.50
   1  13   6   34.80    4.60
  -1 -13   6   27.50    4.00
  -2  13   6   40.70    5.00
   2  13  -6   47.80    4.70
   2  13   6   27.10    4.20
  -2  13  -6   35.00    4.70
  -2 -13   6   34.50    4.70
  -3 -13  -6  105.49    8.20
   3  13  -6   95.49    7.20
  -3  13   6   99.79    8.00
  -3 -13   6  105.79    7.60
   3  13   6  107.09    7.70
  -3  13  -6  109.89    7.90
   4  13  -6    5.90    2.30
  -4  13   6    7.60    2.70
  -4 -13  -6   11.90    3.60
  -4 -13  -6    8.90    2.10
  -4 -13   6    6.40    2.70
  -4  13  -6    3.50    2.70
   4  13   6    6.00    2.50
  -5 -13  -6   18.40    3.00
  -5  13   6   20.40    4.00
  -5 -13  -6   19.60    4.50
   5  13  -6   18.00    3.30
  -5  13  -6   12.30    3.40
  -5 -13   6   20.10    4.00
   5  13   6   18.80    3.50
  -6 -13  -6    7.60    4.10
  -6  13   6    7.10    2.90
  -6 -13   6    9.40    3.20
  -6  13  -6   13.50    3.60
   6  13   6   14.80    3.10
  -7 -13  -6   51.39    7.40
  -7  13   6   62.19    6.30
  -7 -13   6   52.19    6.30
  -7  13  -6   46.30    6.00
  -8  13   6  134.79    9.60
  -8 -13  -6  125.79   11.10
  -8 -13   6  136.89    9.90
  -8  13  -6  132.49    9.90
  -9  13   6  150.98   10.70
  -9 -13  -6  156.88   12.70
  -9 -13   6  165.48   11.10
  -9  13  -6  142.79   10.60
 -10 -13  -6  107.09   10.30
 -10  13   6  104.59    8.50
 -10  13   6   98.79    8.20
 -10 -13   6   90.59    8.50
 -10  13  -6  104.49    8.60
 -11  13   6  188.78   12.60
 -11  13   6  169.18   11.90
 -11 -13  -6  169.08   14.30
 -11  13  -6  197.88   12.50
 -11 -13   6  197.48   13.00
 -12  13   6   69.09    7.30
 -12 -13  -6   98.19   11.30
 -12  13   6   84.59    8.30
 -12  13  -6   79.59    7.70
 -12 -13   6   83.39    8.30
 -13  13   6   49.99    7.20
 -13 -13  -6   61.79    9.50
 -13 -13   6   53.59    7.30
   0  14  -6    3.10    2.30
   0  14   6    4.70    2.70
  -1  14   6   63.19    6.30
   1  14  -6   70.99    6.30
   1  14   6   70.99    6.30
  -1  14  -6   71.19    6.30
  -1 -14   6   68.79    6.20
  -2  14   6   30.40    4.80
   2  14  -6   31.90    4.50
   2  14   6   39.30    5.20
  -2 -14   6   23.20    4.00
  -2  14  -6   27.90    4.50
  -3  14   6   29.10    4.60
  -3 -14  -6   28.40    4.90
   3  14  -6   27.10    4.10
  -3 -14   6   26.00    4.40
  -3  14  -6   16.40    3.80
   3  14   6   20.00    3.90
  -4  14   6    6.90    3.30
   4  14  -6    8.50    2.80
  -4 -14  -6    8.90    3.80
  -4  14  -6    8.90    3.10
  -4 -14   6    8.20    2.90
   4  14   6    8.20    2.80
  -5 -14  -6   69.79    7.90
  -5  14   6   71.49    7.10
   5  14  -6   64.39    5.80
  -5  14  -6   66.49    6.90
  -5 -14   6   69.49    6.50
   5  14   6   72.59    6.30
  -6 -14  -6    1.70    3.20
  -6  14   6   10.60    3.70
  -6  14  -6    6.50    3.30
  -6 -14   6   10.30    3.60
  -7  14   6   82.99    7.60
  -7 -14  -6   97.99    8.70
  -7 -14   6   74.49    7.30
  -7  14  -6   68.99    7.00
  -8 -14  -6  120.79   10.70
  -8  14   6  149.88   10.40
  -8  14  -6  123.79    9.80
  -8 -14   6  129.79    9.90
  -9  14   6  165.78   11.50
  -9 -14  -6  164.08   12.80
  -9 -14   6  164.28   11.80
  -9  14  -6  159.48   11.40
 -10 -14  -6  114.09   11.40
 -10  14   6  114.29    9.20
 -10 -14   6  111.59    9.50
 -10  14  -6  105.79    9.10
 -11  14   6  125.79   10.30
 -11  14   6  129.29   10.10
 -11 -14  -6  149.79   13.00
 -11 -14   6  131.69   10.90
 -11  14  -6  139.99   10.50
 -12  14   6   48.50    6.60
 -12  14   6   51.69    7.00
 -12 -14  -6   50.69    8.90
 -12  14  -6   65.69    7.10
 -12 -14   6   57.19    7.60
 -13 -14  -6   66.89    9.70
 -13  14   6   58.99    7.60
 -13 -14   6   55.79    7.80
   0  15   6    7.60    3.30
   0  15  -6   11.40    3.30
   1  15  -6    2.90    2.50
  -1  15   6    6.30    3.20
   1  15   6    7.60    3.20
  -1 -15   6    5.10    2.60
  -1  15  -6    3.00    2.60
   2  15  -6    0.10    2.40
  -2  15   6   -0.40    2.20
  -2 -15   6    2.20    2.30
   2  15   6   -1.00    2.10
  -2  15  -6    2.20    2.50
   3  15  -6   34.60    4.80
  -3  15   6   29.70    4.90
  -3 -15   6   22.90    4.20
   3  15   6   23.10    4.30
  -3  15  -6   22.80    4.60
   4  15  -6   31.30    4.50
  -4 -15  -6   42.20    6.10
  -4  15   6   37.20    5.50
  -4  15  -6   29.70    5.30
   4  15   6   29.70    4.70
  -4 -15   6   28.70    4.70
  -5  15   6   35.10    5.30
   5  15  -6   34.10    4.70
  -5 -15  -6   31.50    5.80
  -5 -15   6   37.30    5.20
   5  15   6   37.90    5.10
  -5  15  -6   33.60    5.20
  -6 -15  -6   60.79    7.60
  -6  15   6   61.19    6.80
   6  15   6   59.99    6.50
  -6  15  -6   47.70    6.50
  -6 -15   6   49.20    6.30
  -7 -15  -6  142.49   11.50
  -7  15   6  129.29   10.10
  -7  15  -6  144.69   10.60
  -7 -15   6  142.29   10.50
  -8  15   6  100.19    8.80
  -8 -15  -6  116.39   10.70
  -8 -15   6  123.79    9.90
  -8  15  -6  111.89    9.10
  -9  15   6   97.89    8.80
  -9 -15  -6   95.19   10.70
  -9 -15   6   90.39    8.50
  -9  15  -6   95.39    8.40
 -10 -15  -6   94.59   10.90
 -10  15   6   99.39    8.80
 -10 -15   6   92.09    9.10
 -10  15  -6   94.09    8.40
 -11 -15  -6   15.70    5.80
 -11  15   6   26.00    5.10
 -11  15   6   19.10    4.40
 -11 -15   6   20.90    5.10
 -11  15  -6   32.30    5.70
 -12  15   6   66.19    7.60
 -12  15   6   83.79    8.50
 -12 -15  -6   83.59   11.00
 -12 -15   6   84.79    9.50
 -12  15  -6   74.89    7.70
   0  16   6   39.80    5.70
   0  16  -6   31.30    5.00
  -1  16   6   31.80    5.30
   1  16  -6   26.50    4.70
   1  16   6   23.30    4.40
  -1 -16   6   25.50    4.40
  -1  16  -6   26.70    5.00
   2  16  -6   57.99    6.20
  -2  16   6   46.20    6.20
  -2  16  -6   55.99    6.90
  -2 -16   6   58.99    6.70
   2  16   6   52.39    6.50
  -3  16   6   11.80    3.70
   3  16  -6   18.60    4.10
   3  16   6   18.50    3.80
  -3  16  -6   14.80    3.90
  -3 -16   6   17.00    3.90
  -4  16   6   19.50    4.60
  -4 -16  -6   14.40    4.50
   4  16  -6   16.40    3.70
  -4  16  -6   20.20    4.40
   4  16   6   22.60    4.30
  -4 -16   6   18.60    4.10
   5  16  -6   40.30    5.20
  -5 -16  -6   45.20    6.80
  -5  16   6   33.90    5.60
  -5  16  -6   35.40    5.40
   5  16   6   35.80    5.30
  -5 -16   6   31.00    5.10
  -6 -16  -6   84.09    9.00
  -6  16   6   77.19    8.20
  -6  16  -6   95.19    8.50
  -6 -16   6  102.89    8.30
  -7  16   6   97.99    8.50
  -7 -16  -6  115.79   10.10
  -7  16  -6   78.49    8.20
  -7 -16   6   72.59    7.60
  -8 -16  -6  106.09    9.60
  -8  16   6   85.69    8.10
  -8 -16   6   94.49    8.30
  -8  16  -6   69.09    8.00
  -9  16   6  114.99    9.80
  -9 -16  -6  107.49   10.90
  -9  16  -6  105.49    9.50
  -9 -16   6  111.99    9.90
 -10  16   6   57.39    7.40
 -10 -16  -6   61.79    9.00
 -10  16  -6   57.19    7.40
 -10 -16   6   60.39    7.70
 -11 -16  -6  117.79   12.10
 -11  16   6  124.99   10.20
 -11 -16   6  107.29   10.00
 -11  16  -6  122.59   10.40
   0  17   6    3.60    3.10
   0  17  -6    6.20    3.50
  -1  17   6    2.90    3.30
   1  17  -6    1.70    3.00
  -1  17  -6    2.80    2.80
   1  17   6    0.50    2.40
   2  17  -6   32.00    5.20
  -2  17   6   39.40    5.80
  -2 -17   6   37.80    5.50
   2  17   6   37.40    5.50
  -2  17  -6   37.20    5.60
  -3  17   6   13.50    4.00
   3  17  -6   10.20    3.40
   3  17   6    7.30    3.40
  -3 -17   6   11.70    3.60
  -3  17  -6    8.70    3.50
   4  17  -6   41.30    5.50
  -4  17   6   41.00    6.20
  -4  17  -6   30.90    5.30
  -4 -17   6   26.50    4.80
   4  17   6   37.20    5.30
  -5 -17  -6   28.80    5.60
  -5  17   6   31.10    5.70
   5  17   6   33.80    5.20
  -5  17  -6   31.50    5.40
  -5 -17   6   30.70    5.40
  -6 -17  -6   34.70    6.40
  -6  17   6   39.50    6.40
  -6  17  -6   36.00    6.20
  -6 -17   6   33.40    5.60
  -7 -17  -6  121.29   10.60
  -7  17   6  123.49   10.30
  -7  17  -6  118.69    9.90
  -7 -17   6  121.69    9.70
  -8  17   6   51.29    7.20
  -8 -17  -6   48.70    7.60
  -8 -17   6   57.59    7.20
  -8  17  -6   49.10    7.00
  -9  17   6   95.99    9.30
  -9 -17  -6   99.39   10.10
  -9 -17   6   95.99    9.00
  -9  17  -6  106.89    9.60
 -10  17   6   75.89    8.40
 -10 -17  -6   69.39    9.80
 -10  17  -6   77.39    9.10
 -10 -17   6   84.69    8.50
   0  18   6   11.30    3.70
   0  18  -6   10.00    4.00
   1  18  -6   14.20    4.00
  -1  18   6    9.50    3.70
   1  18   6    9.30    3.80
  -1  18  -6    8.10    3.40
   2  18  -6   11.40    3.90
  -2  18   6    8.00    3.90
   2  18   6    3.00    3.10
  -2  18  -6    5.30    3.30
  -2 -18   6   11.60    3.50
   3  18  -6   55.09    6.60
  -3  18   6   51.79    7.00
   3  18   6   44.30    6.30
  -3  18  -6   35.80    5.80
  -3 -18   6   41.50    6.00
  -4  18   6   14.30    4.20
   4  18  -6   15.20    3.90
   4  18   6   13.30    4.00
  -4  18  -6   12.10    4.00
  -4 -18   6    8.00    3.50
  -5  18   6   26.80    5.20
   5  18   6   30.90    5.20
  -5 -18   6   26.20    5.10
  -5  18  -6   20.60    4.80
  -6 -18  -6   75.59    9.00
  -6  18   6   72.39    7.90
  -6  18  -6   76.09    8.00
  -6 -18   6   80.69    8.30
  -7  18   6   34.00    6.00
  -7 -18  -6   35.70    6.50
  -7 -18   6   34.60    5.90
  -7  18  -6   28.90    5.80
  -8 -18  -6   49.30    7.90
  -8  18   6   56.09    7.70
  -8  18  -6   51.09    7.50
  -8 -18   6   52.39    7.10
  -9  18   6   54.99    7.50
  -9 -18  -6   53.79    8.60
  -9 -18   6   58.29    7.50
  -9  18  -6   44.90    7.00
   0  19  -6    0.20    2.80
   0  19   6    2.20    3.20
  -1  19   6   15.70    4.60
   1  19  -6    8.50    3.50
  -1  19  -6    3.20    3.60
   1  19   6    8.30    3.70
  -2  19   6   11.80    4.50
   2  19  -6   15.60    4.50
   2  19   6   14.70    4.40
  -2  19  -6   14.00    4.20
   3  19  -6   13.50    4.20
  -3  19   6    6.00    3.80
  -3 -19   6    5.80    3.10
  -3  19  -6    6.10    3.70
   3  19   6    7.20    3.40
  -4  19   6   18.00    4.80
   4  19  -6   22.80    4.70
   4  19   6   30.40    5.40
  -4 -19   6   23.40    4.70
  -4  19  -6   19.40    5.10
  -5  19   6   50.09    7.40
  -5 -19   6   56.89    7.30
  -5  19  -6   53.99    7.70
  -6 -19  -6   23.20    5.70
  -6  19   6   18.80    4.90
  -6 -19   6   20.30    4.70
  -6  19  -6   17.00    5.00
  -7  19   6   42.10    7.00
  -7 -19  -6   37.80    7.00
  -7  19  -6   44.60    6.90
  -7 -19   6   45.60    6.80
  -8  19   6   34.40    6.40
  -8  19  -6   23.90    5.50
  -8 -19   6   29.60    5.60
   0  20   6    3.70    3.60
   0  20  -6    2.30    3.20
   1  20  -6   12.00    4.00
  -1  20   6   20.00    5.20
   1  20   6   15.80    4.70
  -1  20  -6   12.60    4.50
  -2  20   6    8.00    4.10
   2  20  -6   12.80    4.30
   2  20   6   10.40    4.10
  -2  20  -6    8.20    3.90
   3  20  -6   27.20    5.50
  -3  20   6   15.90    4.90
   3  20   6   18.20    4.70
  -3 -20   6   19.40    4.80
  -3  20  -6   16.70    4.70
  -4  20   6    8.50    4.30
  -4  20  -6   11.30    4.60
   4  20   6   12.90    4.00
  -4 -20   6   13.70    4.20
  -5  20   6   14.60    4.80
  -5  20  -6    7.60    4.10
  -5 -20   6    9.30    4.00
  -6  20   6   35.30    6.70
  -6 -20   6   44.40    6.80
  -6  20  -6   42.90    7.00
   0  21   6   10.00    4.30
   0  21  -6   13.10    4.80
  -1  21   6    4.10    4.10
   1  21  -6    7.30    3.80
   1  21   6   13.30    4.60
  -1  21  -6    9.10    4.10
   2  21  -6    1.20    3.50
  -2  21   6    8.50    4.20
   2  21   6    3.10    3.30
  -2  21  -6    2.80    3.80
  -3  21   6   23.30    6.00
   3  21  -6   24.70    5.30
   3  21   6   20.50    4.90
  -3  21  -6   27.20    6.10
  -4  21   6   24.90    5.80
   4  21   6   18.70    4.90
  -4  21  -6   10.50    4.60
  -4 -21   6   20.50    4.90
   0   0  -7    0.10    0.90
   0   0   7    0.30    0.90
   0   0   7    1.40    0.60
  -1   0  -7   24.30    2.60
   1   0   7   26.00    2.50
   1   0   7   27.40    1.70
  -1   0   7   32.90    2.20
  -1   0   7   30.00    2.70
  -2   0   7   29.20    2.70
  -2   0   7   29.40    2.40
   3   0   7  234.38   11.90
  -3   0   7  245.38   11.90
  -3   0   7  245.28   11.70
  -3   0  -7  231.08   12.30
   4   0   7   94.19    5.70
  -4   0  -7   97.99    6.50
  -4   0   7   99.49    5.90
  -4   0   7   97.09    5.70
  -5   0   7  269.37   13.50
  -5   0  -7  283.07   14.80
  -5   0  -7  276.57   13.00
  -5   0   7  287.47   14.00
   5   0   7  280.57   13.70
  -6   0   7   21.60    2.30
  -6   0  -7   13.50    1.80
  -6   0  -7   16.50    3.40
   6   0   7   16.10    2.30
  -6   0   7   17.50    2.70
   7   0   7  594.44   27.10
  -7   0  -7  584.44   26.90
  -7   0  -7  597.44   29.00
  -7   0   7  596.44   27.00
  -7   0   7  578.94   27.90
  -8   0  -7    4.60    1.50
  -8   0   7    3.20    1.80
  -8   0   7    2.60    1.20
  -8   0  -7    5.40    2.80
   8   0   7    4.80    1.50
   9   0   7  271.57   13.30
  -9   0  -7  258.67   15.60
  -9   0  -7  259.97   13.50
  -9   0   7  272.67   14.60
 -10   0   7   26.20    4.20
 -10   0  -7   29.80    3.60
 -11   0   7  188.28   11.80
 -11   0  -7  187.38   10.70
 -12   0  -7    7.80    2.40
 -12   0   7    6.70    2.90
 -13   0  -7  249.88   13.80
 -13   0   7  236.48   14.90
 -14   0   7    2.20    2.80
 -15   0   7  148.29   11.20
 -16   0   7    0.60    2.80
   0  -1   7    2.00    1.00
   0   1   7    2.10    1.10
   0   1   7    1.50    0.60
   0  -1   7    1.20    0.70
   0  -1  -7    1.00    1.10
   1  -1   7  127.29    7.30
  -1   1   7  138.49    6.70
   1  -1   7  134.69    6.50
  -1  -1  -7  124.59    7.40
  -1   1  -7  143.79    7.30
   1   1   7  135.89    6.20
  -1  -1   7  141.79    7.40
  -1  -1   7  145.89    6.90
  -2   1   7   18.80    2.10
  -2  -1  -7   21.20    2.80
   2  -1   7   17.10    2.20
  -2   1  -7   10.90    1.90
  -2  -1   7   14.00    1.90
   2   1   7   11.30    1.80
  -2  -1   7   10.90    1.60
  -3   1   7   31.00    2.90
  -3   1   7   36.20    2.80
  -3  -1  -7   34.70    3.60
   3  -1   7   32.10    2.80
  -3  -1  -7   34.20    1.80
  -3  -1   7   30.00    2.80
   3   1   7   29.90    2.90
  -3  -1   7   28.90    2.70
  -3   1  -7   26.60    3.20
   4  -1   7  205.08   10.50
  -4   1   7  207.88   10.50
  -4   1   7  211.28   10.50
  -4  -1  -7  206.28   11.40
  -4  -1  -7  211.48    9.50
  -4  -1   7  206.28   10.30
  -4  -1   7  204.88   10.60
   4   1   7  194.28   10.40
  -4   1  -7  206.28   11.20
  -5   1   7  190.88   10.30
  -5  -1  -7  186.48   11.10
  -5   1   7  182.88    9.90
   5  -1   7  185.58   10.00
  -5  -1  -7  185.78    9.20
   5   1   7  206.58   10.10
  -5  -1   7  206.28    9.90
  -5  -1   7  202.98   10.40
  -5   1  -7  200.38   11.00
  -6   1   7  532.65   24.50
  -6   1   7  512.45   25.00
  -6  -1  -7  500.05   23.90
   6  -1   7  512.55   24.50
  -6  -1  -7  515.65   26.00
  -6  -1   7  561.14   25.20
  -6   1  -7  541.95   25.90
   6   1   7  558.54   24.60
  -6  -1   7  537.55   24.20
  -7  -1  -7   61.29    5.90
   7  -1   7   57.49    4.30
  -7   1   7   55.59    4.80
  -7  -1  -7   61.39    4.00
  -7   1   7   58.79    4.20
  -7  -1   7   71.59    5.10
  -7   1  -7   58.39    4.10
   7   1   7   61.69    4.30
  -7  -1   7   69.79    4.10
  -7   1  -7   58.79    5.60
   8  -1   7  433.86   20.80
  -8   1   7  438.56   21.90
  -8   1   7  450.75   20.70
  -8  -1  -7  435.76   23.00
  -8  -1  -7  447.16   20.80
  -8  -1   7  430.96   20.40
  -8  -1   7  451.55   21.90
  -8   1  -7  446.76   20.90
   8   1   7  443.36   20.70
  -9   1   7   -1.10    1.00
  -9  -1  -7    1.00    1.20
   9  -1   7    0.20    1.10
  -9  -1  -7    1.80    2.60
  -9   1   7    1.30    1.80
  -9  -1   7    0.10    1.60
   9   1   7   -0.80    0.90
  -9   1  -7   -0.40    1.10
 -10  -1  -7  321.07   18.50
 -10  -1  -7  315.37   16.00
 -10   1   7  330.57   17.20
 -10   1  -7  327.07   16.20
 -10  -1   7  293.87   16.90
 -11   1   7    2.50    2.50
 -11  -1  -7    1.40    1.60
 -11  -1  -7    2.00    3.30
 -11  -1   7   -0.20    2.20
 -11   1  -7    1.00    1.70
 -12  -1  -7  340.57   20.50
 -12  -1  -7  338.17   17.70
 -12   1   7  352.36   19.10
 -12   1  -7  352.06   17.90
 -12  -1   7  333.77   18.80
 -13  -1  -7    1.80    2.20
 -13  -1  -7    0.40    3.20
 -13   1   7   -0.10    2.60
 -13  -1   7    1.90    2.90
 -13   1  -7    1.80    2.10
 -14   1   7  198.78   13.50
 -14  -1  -7  185.38   14.80
 -14   1  -7  214.78   12.60
 -14  -1   7  210.68   13.40
 -15   1   7    4.10    3.30
 -15  -1  -7   10.00    5.00
 -15  -1   7    2.20    3.30
 -16  -1  -7  152.28   14.30
 -16   1   7  169.68   12.40
 -16  -1   7  165.78   12.50
   0  -2   7  249.08   12.50
   0   2   7  267.47   11.50
   0   2   7  243.68   12.60
   0  -2   7  259.07   12.00
   1  -2   7   41.20    3.20
  -1  -2  -7   42.60    3.60
   1  -2   7   46.00    2.70
  -1   2   7   42.10    2.60
   1   2   7   39.30    3.20
  -1  -2   7   35.90    2.80
  -1  -2   7   37.40    3.00
  -1   2  -7   43.80    3.00
  -2   2   7  209.48   10.10
  -2   2   7  203.98   10.60
   2  -2   7  211.28   10.60
  -2  -2  -7  196.68   11.00
  -2  -2   7  213.98   10.50
  -2   2  -7  215.68   10.50
  -2  -2   7  215.48   10.40
   2   2   7  206.18   10.60
  -3   2   7   47.60    3.70
  -3   2   7   46.50    3.40
  -3  -2  -7   46.00    4.20
   3  -2   7   45.90    3.60
  -3   2  -7   59.79    4.00
  -3  -2   7   51.79    3.80
  -3  -2   7   56.29    3.60
   3   2   7   51.69    3.80
  -4   2   7  103.99    6.40
   4  -2   7  113.59    6.60
  -4   2   7  104.99    6.50
  -4  -2  -7  107.29    7.40
  -4  -2  -7  103.49    5.40
  -4  -2   7  122.49    6.80
  -4   2  -7  122.49    7.20
  -4  -2   7  130.39    6.40
   4   2   7  120.99    6.60
  -5   2   7   81.89    5.70
   5  -2   7   88.69    5.70
  -5  -2  -7   86.29    4.80
  -5   2   7   85.29    5.60
  -5  -2  -7   84.39    6.80
   5   2   7  106.49    5.80
  -5  -2   7  109.69    6.20
  -5  -2   7  105.19    5.50
  -5   2  -7  104.29    6.60
  -6  -2  -7   31.10    2.50
   6  -2   7   31.40    3.00
  -6   2   7   32.40    3.40
  -6  -2  -7   38.80    5.10
  -6   2   7   25.80    2.90
  -6  -2   7   36.70    2.80
  -6  -2   7   39.50    3.60
   6   2   7   31.70    3.00
  -7   2   7  213.28   11.30
  -7  -2  -7  211.18   13.00
  -7   2   7  211.48   11.90
   7  -2   7  205.68   11.20
  -7  -2  -7  215.58   10.90
   7   2   7  230.48   11.20
  -7  -2   7  240.58   12.30
  -7  -2   7  236.78   10.90
   8  -2   7   66.79    4.90
  -8  -2  -7   74.19    6.80
  -8   2   7   69.49    5.60
  -8  -2  -7   74.69    4.90
  -8   2   7   67.49    4.90
  -8   2  -7   74.79    5.20
  -8  -2   7   84.79    6.20
  -8  -2   7   88.39    4.70
   8   2   7   77.19    4.90
  -9  -2  -7  432.76   22.70
  -9   2   7  451.05   20.00
   9  -2   7  427.66   19.90
  -9  -2  -7  418.46   20.00
  -9   2   7  442.26   21.30
  -9  -2   7  406.86   21.10
   9   2   7  384.86   19.60
  -9   2  -7  389.26   20.10
 -10  -2  -7    2.10    1.70
 -10   2   7    5.30    2.30
  10  -2   7    7.00    1.80
 -10  -2  -7    4.50    3.10
 -10  -2   7    0.50    1.90
 -10   2  -7    3.10    1.60
 -11  -2  -7  312.17   16.70
 -11   2   7  306.67   17.80
 -11  -2  -7  302.57   19.20
 -11   2  -7  359.06   17.20
 -11  -2   7  365.86   18.40
 -12  -2  -7   10.20    4.40
 -12  -2  -7   11.60    2.80
 -12   2   7    9.00    3.30
 -12  -2   7   10.70    3.40
 -12   2  -7   11.20    2.80
 -13   2   7  175.78   12.40
 -13  -2  -7  157.18   13.40
 -13   2  -7  205.18   11.60
 -13  -2   7  204.58   12.60
 -14  -2  -7    7.40    4.40
 -14   2   7    1.20    2.80
 -14   2  -7    7.00    2.80
 -14  -2   7    0.90    2.80
 -15  -2  -7  166.08   13.90
 -15   2   7  161.18   12.00
 -15   2  -7  176.28   12.00
 -15  -2   7  165.28   12.10
 -16  -2  -7    6.80    5.00
 -16   2   7   10.60    4.40
 -16  -2   7    4.90    3.60
   0   3   7    3.60    1.40
   0   3   7    3.60    0.70
   0  -3   7    3.10    1.20
   0  -3   7    4.00    1.10
   1  -3   7  101.09    5.80
  -1   3   7  104.89    6.00
  -1  -3  -7  106.49    6.40
  -1   3   7  108.29    5.10
   1  -3   7  104.19    5.30
  -1  -3   7   89.79    5.40
   1   3   7   80.99    5.60
  -1  -3   7   87.79    5.50
  -1   3  -7   90.79    5.20
  -2  -3  -7  522.35   24.50
  -2   3   7  518.95   23.30
   2  -3   7  504.65   23.90
   2   3   7  508.75   24.00
  -2   3  -7  519.95   23.50
  -2  -3   7  512.05   23.70
  -2  -3   7  524.85   23.70
   3  -3   7  220.08   11.20
  -3   3   7  203.18   11.10
  -3   3   7  215.88   10.70
  -3  -3  -7  207.28   11.80
   3   3   7  218.88   11.20
  -3   3  -7  229.78   11.20
  -3  -3   7  223.98   11.10
  -3  -3   7  226.18   10.90
  -4  -3  -7  407.76   17.30
  -4  -3  -7  392.16   19.60
  -4   3   7  376.96   18.60
   4  -3   7  373.06   18.50
  -4   3   7  390.26   18.50
  -4  -3   7  392.76   18.20
   4   3   7  394.56   18.60
  -4  -3   7  400.56   18.80
  -4   3  -7  378.86   18.80
   5  -3   7  157.28    8.50
  -5  -3  -7  134.79    9.40
  -5  -3  -7  158.48    7.50
  -5   3   7  143.79    8.40
  -5   3   7  151.68    8.40
  -5  -3   7  163.78    8.90
  -5  -3   7  157.18    8.00
   5   3   7  156.88    8.40
   6  -3   7  493.55   23.30
  -6   3   7  502.05   23.40
  -6   3   7  497.75   23.70
  -6  -3  -7  483.15   24.80
  -6  -3  -7  495.95   22.50
  -6  -3   7  503.35   23.90
   6   3   7  506.75   23.20
  -6  -3   7  497.75   22.70
  -7   3   7   24.40    3.00
  -7   3   7   24.90    3.40
  -7  -3  -7   20.40    2.30
   7  -3   7   24.80    3.00
  -7  -3  -7   22.00    4.20
  -7  -3   7   35.10    4.10
  -7  -3   7   30.70    2.50
   7   3   7   30.40    2.80
   8  -3   7  320.97   15.40
  -8   3   7  319.67   16.20
  -8   3   7  320.27   15.40
  -8  -3  -7  337.97   17.80
  -8  -3  -7  317.47   15.00
  -8  -3   7  290.17   14.50
   8   3   7  292.57   14.90
  -8  -3   7  295.77   16.20
  -9  -3  -7   22.70    2.90
  -9  -3  -7   26.00    4.90
   9  -3   7   21.70    3.00
  -9   3   7   22.50    3.70
  -9   3   7   23.50    3.00
  -9   3  -7   21.70    3.10
  -9  -3   7   36.80    4.70
 -10   3   7  156.28    9.70
 -10  -3  -7  153.18   11.10
  10  -3   7  140.89    8.30
 -10  -3  -7  150.08    8.60
 -10  -3   7  147.49    9.70
 -10   3  -7  138.19    8.70
 -11  -3  -7   12.30    4.20
 -11   3   7    9.80    3.30
 -11  -3  -7    7.00    2.30
 -11  -3   7    7.00    3.00
 -11   3  -7    7.60    2.30
 -12   3   7  304.67   16.50
 -12  -3  -7  272.77   17.90
 -12  -3   7  275.77   16.30
 -12   3  -7  283.97   15.40
 -13   3   7    9.40    3.50
 -13  -3  -7    8.90    4.40
 -13  -3   7    2.00    2.80
 -13   3  -7    9.70    2.90
 -14   3   7  289.77   17.80
 -14  -3  -7  306.17   19.90
 -14   3  -7  306.47   17.00
 -14  -3   7  320.57   18.20
 -15   3   7    2.60    3.00
 -15  -3  -7    2.90    4.60
 -15  -3   7   -1.20    2.90
 -15   3  -7    2.30    2.60
 -16   3   7  154.88   12.00
 -16  -3  -7  153.08   14.60
 -16  -3   7  165.98   12.20
   0  -4   7  123.29    6.60
   0   4   7  116.39    7.10
   0  -4   7  126.19    7.00
   0   4   7  128.09    6.00
  -1   4   7   13.10    2.10
  -1  -4  -7   13.70    2.50
  -1   4   7   17.30    1.60
   1  -4   7   15.50    1.90
   1  -4   7   12.60    1.90
  -1   4  -7   12.80    1.60
  -1  -4   7   12.70    2.00
   1   4   7   10.30    1.90
  -1  -4   7    9.00    1.80
  -2   4   7  731.13   31.50
  -2   4   7  723.33   32.30
  -2  -4  -7  734.23   32.80
   2  -4   7  722.93   32.20
  -2  -4   7  684.83   31.90
   2   4   7  681.33   32.20
  -2  -4   7  678.53   31.90
  -2   4  -7  692.63   31.50
  -3  -4  -7  137.79    8.60
  -3   4   7  117.49    7.40
   3  -4   7  122.29    7.40
  -3   4   7  126.79    7.00
  -3  -4  -7  128.99    6.00
  -3   4  -7  137.29    7.40
  -3  -4   7  146.99    7.30
  -3  -4   7  140.09    7.60
   3   4   7  144.59    7.70
  -4   4   7  539.15   26.70
  -4   4   7  568.94   27.10
   4  -4   7  567.84   27.00
  -4  -4  -7  577.14   25.60
  -4  -4  -7  562.64   27.90
  -4  -4   7  613.54   26.60
   4   4   7  616.44   27.10
  -4  -4   7  623.64   27.30
  -5   4   7  275.67   13.90
   5  -4   7  259.47   13.70
  -5  -4  -7  268.87   12.80
  -5  -4  -7  279.07   15.20
  -5   4   7  274.37   13.80
  -5  -4   7  288.27   13.40
  -5  -4   7  286.47   14.30
   5   4   7  289.37   13.80
  -6  -4  -7   85.89    4.30
  -6   4   7   79.49    5.10
  -6   4   7   74.69    5.10
  -6  -4  -7   79.49    6.60
   6  -4   7   79.89    5.10
  -6  -4   7   60.19    4.20
  -6  -4   7   50.19    5.00
   6   4   7   61.19    4.60
  -7   4   7  237.48   11.40
  -7   4   7  241.08   12.00
   7  -4   7  231.28   11.30
  -7  -4  -7  229.98   13.10
  -7  -4  -7  229.08   10.60
  -7  -4   7  170.88   10.20
   7   4   7  174.38   10.60
   8  -4   7   11.00    2.20
  -8  -4  -7   17.70    3.90
  -8  -4  -7   11.70    2.00
  -8   4   7    8.50    2.30
  -8   4   7    8.90    2.10
   8   4   7   13.00    2.10
  -8  -4   7    8.20    2.40
  -9  -4  -7  299.47   14.90
  -9   4   7  298.17   16.00
   9  -4   7  292.27   15.00
  -9   4   7  297.57   15.10
  -9  -4  -7  328.67   17.90
  -9  -4   7  295.17   16.20
  10  -4   7    8.80    2.20
 -10  -4  -7    8.50    3.80
 -10   4   7    8.60    2.40
 -10  -4  -7   10.20    2.30
 -10   4   7    8.30    2.70
 -10  -4   7   12.30    3.00
 -10   4  -7   13.20    2.60
 -11  -4  -7  376.96   21.20
 -11   4   7  344.17   19.10
 -11  -4   7  353.16   19.30
 -11   4  -7  366.56   18.50
 -12  -4  -7   21.80    5.80
 -12   4   7   23.30    4.60
 -12  -4   7   24.30    4.60
 -12   4  -7   26.80    4.00
 -13  -4  -7  213.18   15.40
 -13   4   7  197.58   13.20
 -13   4  -7  197.88   12.10
 -13  -4   7  212.08   13.30
 -14   4   7    2.60    2.90
 -14  -4  -7    7.70    4.50
 -14   4  -7    7.00    2.90
 -14  -4   7    8.80    3.60
 -15   4   7  162.88   12.20
 -15  -4  -7  165.28   14.30
 -15   4  -7  178.88   11.70
 -15  -4   7  178.08   12.70
 -16   4   7    5.20    3.50
 -16  -4  -7    5.80    5.60
 -16  -4   7    5.80    4.00
 -16   4  -7    9.70    3.50
   0  -5   7  132.49    7.40
   0   5   7  140.99    8.00
   0  -5   7  143.39    7.70
  -1   5   7   23.80    3.00
   1  -5   7   18.00    2.20
   1  -5   7   25.70    2.70
  -1  -5  -7   18.10    3.10
  -2  -5  -7   13.10    2.70
   2  -5   7    7.60    1.70
  -2   5   7    8.20    1.40
  -2   5   7    7.00    1.80
  -2  -5   7    8.90    2.00
  -2   5  -7    7.80    1.50
  -2  -5   7   12.30    1.90
   2   5   7    9.10    1.90
  -3   5   7  380.36   18.90
  -3  -5  -7  407.86   17.30
  -3  -5  -7  401.86   19.70
   3  -5   7  387.56   18.70
  -3   5   7  381.46   18.30
  -3  -5   7  403.36   18.40
  -3  -5   7  381.76   18.80
  -3   5  -7  377.06   18.30
   3   5   7  391.76   18.80
  -4   5   7  256.87   12.60
  -4  -5  -7  261.37   11.50
  -4   5   7  250.77   12.90
   4  -5   7  246.38   12.70
  -4  -5  -7  261.57   14.00
   4   5   7  238.58   12.70
  -4  -5   7  246.78   12.20
  -4  -5   7  241.98   12.90
  -5  -5  -7   73.99    4.30
  -5  -5  -7   76.29    6.40
   5  -5   7   69.29    5.20
  -5   5   7   69.69    5.30
  -5   5   7   79.89    5.40
  -5  -5   7   94.69    5.90
  -5  -5   7   94.09    5.00
   5   5   7   88.49    5.50
  -6  -5  -7  342.87   14.70
  -6  -5  -7  325.87   17.30
   6  -5   7  337.37   15.70
  -6   5   7  326.47   15.80
  -6   5   7  333.27   15.80
  -6  -5   7  288.87   14.70
  -6  -5   7  266.57   15.70
   6   5   7  276.27   15.10
  -7   5   7   12.90    2.50
  -7   5   7   13.40    2.40
   7  -5   7   10.40    2.20
  -7  -5  -7    9.90    3.40
  -7  -5  -7   13.30    2.00
   7   5   7   25.20    2.80
  -7  -5   7   27.20    3.80
  -8  -5  -7  162.58   11.70
  -8   5   7  179.98   10.50
  -8   5   7  190.68   10.20
   8  -5   7  180.18   10.00
  -8  -5  -7  191.78    9.50
  -8  -5   7  176.48   10.80
   8   5   7  174.08    9.50
  -9   5   7  103.29    7.30
   9  -5   7   94.79    6.50
  -9  -5  -7   95.69    6.20
  -9   5   7  103.49    6.70
  -9  -5  -7   94.19    8.70
  -9  -5   7  117.69    7.90
 -10   5   7  269.37   14.10
  10  -5   7  266.77   14.00
 -10  -5  -7  277.57   16.90
 -10   5   7  271.47   15.10
 -10  -5   7  266.27   15.20
 -11   5   7   40.60    5.40
 -11  -5  -7   33.30    6.30
 -11   5  -7   40.60    4.90
 -11  -5   7   47.50    5.70
 -12  -5  -7  279.37   17.80
 -12   5   7  253.17   15.50
 -12   5  -7  276.57   14.90
 -12  -5   7  263.77   15.70
 -13   5   7    0.80    2.70
 -13  -5  -7    1.50    3.90
 -13   5  -7    0.60    2.10
 -13  -5   7    3.50    3.30
 -14   5   7  238.88   14.70
 -14  -5  -7  229.58   16.70
 -14   5  -7  209.38   13.50
 -14  -5   7  241.58   14.80
 -15   5   7    7.80    3.70
 -15  -5  -7   10.50    5.30
 -15   5  -7   15.10    3.70
 -15  -5   7    9.70    3.90
 -16  -5  -7   91.99   12.10
 -16   5   7  103.69    9.60
 -16   5  -7  105.69    8.80
 -16  -5   7  130.59   10.40
   0  -6   7   46.20    3.60
   0   6   7   44.60    3.80
   0  -6   7   41.40    3.60
  -1   6   7  195.48   11.00
  -1  -6  -7  202.28   11.40
   1  -6   7  192.78   10.50
   1  -6   7  205.18   10.80
  -1  -6   7  212.88   10.80
   1   6   7  210.08   11.00
  -1  -6   7  213.28   10.70
  -1   6  -7  216.88    9.40
  -2   6   7   66.49    4.90
  -2  -6  -7   62.89    5.50
   2  -6   7   66.19    4.70
   2   6   7   70.49    5.00
  -2  -6   7   70.79    4.50
  -2   6  -7   67.69    4.00
  -2  -6   7   70.19    5.00
   3  -6   7  215.88   12.20
  -3  -6  -7  222.98   13.10
  -3  -6  -7  228.98   11.00
  -3   6   7  236.38   12.60
  -3  -6   7  275.27   12.80
   3   6   7  242.98   12.40
  -3  -6   7  267.37   12.10
  -4  -6  -7  606.54   26.10
  -4   6   7  578.84   27.60
   4  -6   7  568.84   27.30
  -4  -6  -7  598.24   28.60
  -4   6   7  566.94   27.10
  -4  -6   7  590.14   26.80
  -4  -6   7  609.14   27.60
   4   6   7  577.44   27.30
  -5  -6  -7  145.69    7.10
   5  -6   7  140.39    8.10
  -5  -6  -7  142.29    9.40
  -5   6   7  139.99    8.10
  -5   6   7  137.59    8.30
  -5  -6   7  138.79    8.40
   5   6   7  132.19    8.00
  -5  -6   7  142.69    7.50
  -6  -6  -7  221.38   13.20
  -6   6   7  221.08   11.90
   6  -6   7  228.38   11.80
  -6   6   7  226.18   11.90
  -6  -6  -7  233.18   10.70
   6   6   7  215.38   11.40
  -6  -6   7  201.88   12.00
  -6  -6   7  208.48   10.80
  -7   6   7  254.07   13.00
   7  -6   7  250.97   12.80
  -7  -6  -7  238.48   14.50
  -7  -6  -7  241.28   11.90
  -7   6   7  246.88   13.10
  -7  -6   7  237.88   11.70
   7   6   7  228.98   12.30
  -7  -6   7  233.08   13.20
  -8   6   7  142.29    9.20
  -8  -6  -7  150.38   10.80
  -8   6   7  158.38    9.10
  -8  -6  -7  160.48    8.30
   8  -6   7  154.48    8.90
  -8  -6   7  150.28    9.70
   8   6   7  142.29    8.30
  -9   6   7  123.69    8.60
  -9  -6  -7  124.19   10.00
   9  -6   7  123.89    7.90
  -9   6   7  136.39    8.20
  -9  -6   7  139.99    9.10
 -10   6   7    7.50    2.30
 -10   6   7    7.50    2.70
 -10  -6  -7   10.60    4.30
 -10  -6   7   14.20    3.40
 -11  -6  -7  262.07   17.50
 -11   6   7  286.77   16.10
 -11   6  -7  273.77   14.90
 -11   6  -7  285.37   15.40
 -11  -6   7  295.27   16.30
 -12  -6  -7    8.40    4.50
 -12   6   7   11.60    3.60
 -12  -6   7   19.10    4.30
 -12   6  -7   13.80    3.20
 -13   6   7  180.58   12.30
 -13  -6  -7  176.38   14.40
 -13  -6   7  175.28   12.10
 -13   6  -7  178.18   11.40
 -14   6   7    4.50    3.30
 -14  -6  -7   -0.30    3.90
 -14   6  -7    2.00    2.50
 -14  -6   7    0.40    2.90
 -15  -6  -7   57.99    9.30
 -15   6   7   65.19    7.80
 -15   6  -7   51.39    6.50
 -15  -6   7   60.49    7.70
 -16  -6  -7   11.10    5.70
 -16   6   7    4.10    3.50
 -16  -6   7    6.60    4.10
 -16   6  -7    9.10    3.30
   0  -7   7   48.50    3.80
   0  -7   7   48.70    3.80
   0   7   7   40.90    3.90
   1  -7   7  552.64   26.50
   1  -7   7  573.94   26.40
  -1   7   7  544.55   26.80
  -1  -7  -7  561.04   27.20
  -1  -7   7  583.34   26.60
  -1  -7   7  605.34   26.50
   1   7   7  567.14   26.90
  -2   7   7   49.30    4.50
  -2  -7  -7   53.79    5.20
   2  -7   7   54.59    4.40
  -2  -7   7   65.29    4.90
  -2   7  -7   57.69    3.50
   2   7   7   64.39    4.80
  -2  -7   7   64.09    4.30
  -3  -7  -7  294.97   16.20
  -3   7   7  297.87   15.60
   3  -7   7  284.97   15.20
   3   7   7  317.17   15.50
  -3  -7   7  321.47   15.00
  -3  -7   7  318.37   15.60
  -4  -7  -7  534.35   26.60
   4  -7   7  520.45   25.40
  -4   7   7  532.95   25.70
  -4  -7  -7  541.35   24.10
   4   7   7  551.54   25.50
  -4  -7   7  527.95   25.60
  -4  -7   7  558.34   24.90
  -5  -7  -7  461.35   23.20
   5  -7   7  437.26   21.70
  -5  -7  -7  473.35   20.60
  -5   7   7  451.85   21.60
  -5   7   7  447.46   22.00
  -5  -7   7  443.66   22.00
  -5  -7   7  450.15   21.00
   5   7   7  441.26   21.60
  -6   7   7  282.37   14.70
  -6   7   7  273.57   14.80
   6  -7   7  256.17   14.40
  -6  -7  -7  259.57   15.90
  -6  -7  -7  286.67   13.50
   6   7   7  294.57   14.40
  -6  -7   7  291.57   15.00
  -6  -7   7  310.67   13.80
  -7  -7  -7  123.49    9.00
  -7   7   7  109.19    7.30
  -7  -7  -7  124.79    6.40
  -7   7   7  110.19    7.30
   7  -7   7  118.99    7.20
   7   7   7   97.99    6.60
  -7  -7   7   93.89    5.90
  -7  -7   7   99.49    7.40
  -8   7   7  158.88    9.80
  -8  -7  -7  151.78   11.30
  -8   7   7  160.98    9.70
   8  -7   7  167.98    9.60
  -8  -7  -7  162.08    9.50
  -8  -7   7  168.88   10.40
  -9   7   7   11.60    2.90
  -9   7   7   16.30    3.10
  -9  -7  -7   16.60    4.50
  -9  -7   7    5.40    2.60
 -10   7   7  218.68   12.90
 -10  -7  -7  207.78   14.40
 -10   7   7  219.38   12.20
 -10  -7   7  208.08   12.90
 -10   7  -7  211.48   12.10
 -11  -7  -7   50.89    7.70
 -11   7   7   51.19    6.10
 -11   7  -7   52.89    5.20
 -11  -7   7   51.09    6.30
 -12  -7  -7  211.78   15.20
 -12   7   7  221.38   13.60
 -12   7  -7  215.38   12.80
 -12  -7   7  211.08   13.60
 -13   7   7    1.60    2.60
 -13  -7  -7    1.10    3.70
 -13  -7   7    2.60    3.10
 -13   7  -7    2.00    2.10
 -14  -7  -7  142.99   12.70
 -14   7   7  140.29   10.70
 -14  -7   7  138.69   11.00
 -14   7  -7  134.19    9.80
 -15  -7  -7    8.00    5.60
 -15   7   7    0.00    2.70
 -15   7  -7   -0.50    2.20
 -15  -7   7    0.30    3.50
   0  -8   7  422.26   20.50
   0  -8   7  447.46   20.60
   0   8   7  413.86   20.90
   1  -8   7   14.10    2.50
   1  -8   7   14.00    2.40
  -1   8   7   14.10    2.80
  -1  -8  -7   16.50    3.30
  -1  -8   7   14.50    2.50
  -1  -8   7   20.10    2.70
   1   8   7   20.20    3.00
   2  -8   7  626.74   30.30
  -2  -8  -7  631.34   31.20
  -2   8   7  614.24   30.70
   2   8   7  680.03   30.70
  -2  -8   7  669.23   30.50
  -2  -8   7  703.13   30.20
  -3   8   7   87.09    6.60
   3  -8   7   92.99    6.50
  -3  -8  -7   82.79    7.10
  -3  -8   7  106.39    5.70
   3   8   7  112.19    6.80
  -3  -8   7  113.29    7.00
  -3  -8   7  112.19    6.30
   4  -8   7  220.98   11.50
  -4  -8  -7  214.28   12.60
  -4   8   7  217.58   11.80
  -4  -8  -7  233.68   10.30
   4   8   7  201.28   11.30
  -4  -8   7  209.08   11.70
  -4  -8   7  199.88   10.80
  -4  -8   7  195.38   10.30
   5  -8   7   59.79    4.90
  -5   8   7   56.69    5.10
  -5  -8  -7   70.89    6.80
  -5  -8  -7   63.59    4.10
  -5  -8   7   68.99    4.50
  -5  -8   7   66.79    5.40
   5   8   7   67.09    5.00
  -6  -8  -7  161.58    8.40
  -6   8   7  172.78    9.80
  -6  -8  -7  177.78   11.10
  -6   8   7  162.08    9.50
   6  -8   7  160.68    9.40
  -6  -8   7  153.58    9.70
   6   8   7  155.68    9.10
  -6  -8   7  150.48    8.40
  -7  -8  -7  163.18    9.00
  -7  -8  -7  141.29   10.80
   7  -8   7  165.48    9.70
  -7   8   7  169.68    9.90
  -7   8   7  156.28    9.80
  -7  -8   7  175.88    9.20
  -7  -8   7  165.38   10.10
   7   8   7  156.78    9.20
  -8   8   7  281.27   15.00
  -8  -8  -7  285.97   16.90
  -8   8   7  276.37   15.10
  -8  -8   7  272.57   15.30
  -9   8   7  151.98    9.50
  -9   8   7  152.28    9.90
  -9  -8  -7  141.99   11.30
  -9  -8   7  154.38   10.20
  -9   8  -7  151.08    9.50
 -10   8   7   87.09    7.10
 -10   8   7   96.29    7.60
 -10  -8  -7  110.69    9.80
 -10  -8   7  107.39    8.20
 -10   8  -7   95.19    7.30
 -11   8   7  346.27   19.20
 -11   8   7  354.86   19.40
 -11  -8  -7  325.47   21.00
 -11   8  -7  369.36   18.70
 -11  -8   7  368.86   19.80
 -12  -8  -7    3.70    4.50
 -12   8   7   -0.20    2.50
 -12  -8   7   -0.70    2.90
 -13   8   7   96.39    8.60
 -13  -8  -7   96.59   11.40
 -13   8  -7  101.39    8.30
 -13  -8   7  122.59    9.60
 -14  -8  -7    1.60    4.60
 -14   8   7   -0.40    2.60
 -14   8  -7   -1.00    2.30
 -14  -8   7   -3.00    3.00
 -15   8   7   91.69    8.40
 -15  -8  -7   65.99    9.90
 -15  -8   7   65.99    8.30
 -15   8  -7   67.09    7.00
   0   9   7    2.90    1.90
   0  -9   7    3.50    1.50
   0  -9   7    2.70    1.70
  -1   9   7  522.05   24.80
   1  -9   7  519.75   24.30
   1  -9   7  524.15   24.30
  -1  -9   7  493.65   24.30
   1   9   7  513.25   24.70
  -1  -9   7  486.55   24.00
  -2  -9  -7   15.80    3.40
  -2   9   7   12.20    2.70
   2  -9   7   11.40    2.40
  -2  -9   7   12.30    2.30
   2   9   7   16.20    2.90
  -2  -9   7   10.80    2.50
  -3  -9  -7  137.09    9.40
   3  -9   7  123.09    8.10
  -3   9   7  128.29    8.50
  -3  -9   7  152.38    8.00
   3   9   7  142.49    8.50
  -3  -9   7  146.19    8.60
  -4   9   7   74.19    5.90
  -4  -9  -7   75.39    6.50
  -4  -9  -7   82.89    4.50
   4  -9   7   70.49    5.40
  -4  -9   7   60.19    4.60
   4   9   7   64.09    5.20
  -4  -9   7   62.19    5.60
  -5  -9  -7  163.58    8.40
   5  -9   7  158.38    9.50
  -5  -9  -7  152.38   10.70
  -5   9   7  156.88    9.70
  -5  -9   7  165.28    8.80
   5   9   7  164.58    9.40
  -5  -9   7  168.58    9.90
  -6  -9  -7   13.30    2.10
  -6   9   7   13.50    2.80
  -6  -9  -7   17.40    4.20
   6  -9   7   16.90    2.90
   6   9   7   11.30    2.40
  -6  -9   7   11.20    2.00
  -6  -9   7    9.20    2.80
  -7   9   7  106.29    7.90
  -7  -9  -7  123.99    9.50
  -7   9   7  118.19    7.80
  -7  -9   7  116.69    8.30
   7   9   7  121.19    7.50
  -8  -9  -7  167.18   12.20
  -8   9   7  167.38   10.50
  -8   9   7  178.58   10.70
  -8  -9   7  182.78   11.10
  -8   9  -7  176.78   10.60
  -9   9   7   80.89    6.90
  -9   9   7   80.09    6.60
  -9  -9  -7   87.79    8.60
  -9   9  -7   84.79    6.80
  -9  -9   7   86.09    7.20
 -10  -9  -7  139.39   11.50
 -10   9   7  134.49    9.10
 -10   9   7  135.89    9.60
 -10  -9   7  125.89    9.90
 -10   9  -7  149.79    9.50
 -11  -9  -7   73.19    9.10
 -11   9   7   67.59    6.80
 -11   9   7   65.09    6.10
 -11   9  -7   64.69    6.10
 -11  -9   7   54.39    6.80
 -12  -9  -7   98.59   11.40
 -12   9   7   86.29    7.70
 -12   9  -7   73.69    9.80
 -12  -9   7   80.79    7.90
 -13  -9  -7    1.40    4.50
 -13   9   7    3.70    3.00
 -13  -9   7    2.60    3.50
 -13   9  -7    2.20    2.60
 -14  -9  -7   64.59    9.90
 -14   9   7   81.29    8.00
 -14  -9   7   81.09    8.60
 -14   9  -7   78.99    7.50
 -15   9   7   -2.70    3.00
 -15  -9  -7   -1.90    4.30
 -15  -9   7    0.10    3.00
 -15   9  -7   -0.90    2.30
   0 -10   7  570.84   26.30
   0  10   7  530.75   26.60
   0 -10   7  556.04   26.40
   1 -10   7    6.60    2.20
   1 -10   7    8.80    2.20
  -1  10   7    9.70    2.40
   1  10   7    5.10    2.20
  -1 -10   7    5.70    2.00
  -1 -10   7    6.20    1.90
   2 -10   7  738.43   33.90
  -2  10   7  742.93   34.50
  -2 -10  -7  709.53   34.70
   2  10   7  729.33   34.20
  -2 -10   7  714.23   34.00
  -2 -10   7  731.83   33.60
   3 -10   7    3.60    1.90
  -3 -10  -7    4.50    2.50
  -3  10   7    2.90    1.90
  -3 -10   7   12.80    2.70
  -3 -10   7   10.50    2.10
   3  10   7   10.50    2.50
   4 -10   7  137.39    8.50
  -4  10   7  147.19    9.20
  -4 -10  -7  122.49    9.30
  -4 -10  -7  142.99    7.50
  -4 -10   7  133.49    8.70
   4  10   7  129.19    8.40
  -4 -10   7  141.59    8.00
  -5  10   7   22.60    3.80
  -5 -10  -7   23.60    2.80
  -5 -10  -7   22.60    4.40
   5  10   7   36.10    4.10
  -5 -10   7   28.20    4.10
  -5 -10   7   31.30    3.20
  -6  10   7  197.18   11.80
  -6 -10  -7  189.28   12.70
  -6 -10   7  208.28   11.90
   6  10   7  191.38   11.00
  -7  10   7   76.29    6.40
  -7 -10  -7   76.39    7.80
   7  10   7   78.69    5.90
  -7  10  -7   79.19    6.50
  -7 -10   7   86.89    6.90
  -8 -10  -7  103.49    9.30
  -8  10   7   93.09    7.10
  -8  10   7   93.69    7.20
  -8 -10   7   96.09    7.60
  -8  10  -7   85.59    7.00
  -9  10   7  101.39    7.70
  -9  10   7   93.59    7.60
  -9 -10  -7   95.49    9.70
  -9 -10   7  108.89    8.50
  -9  10  -7   98.59    7.70
 -10  10   7  131.29    9.80
 -10 -10  -7  147.09   12.10
 -10  10   7  149.99    9.70
 -10  10  -7  143.89    9.60
 -10 -10   7  128.49   10.00
 -11 -10  -7   59.59    8.70
 -11  10   7   66.59    6.70
 -11  10   7   63.19    6.10
 -11 -10   7   63.29    6.80
 -11  10  -7   68.09    6.40
 -12  10   7   10.00    3.70
 -12 -10  -7    1.60    4.40
 -12  10  -7    6.10    3.00
 -12 -10   7   12.10    4.00
 -13  10   7   31.80    5.40
 -13 -10  -7   27.90    7.00
 -13 -10   7   15.40    4.70
 -14  10   7   -1.60    2.80
 -14 -10  -7   -4.10    3.90
 -14 -10   7    1.70    3.20
 -14  10  -7    1.40    2.60
   0 -11   7   27.00    3.40
   0  11   7   24.30    3.70
   0 -11   7   27.70    3.70
  -1  11   7  850.21   40.60
   1 -11   7  864.81   40.00
  -1 -11   7  856.21   40.20
   1  11   7  893.31   40.60
  -1 -11   7  872.11   39.80
  -2 -11  -7   14.60    3.40
  -2  11   7   14.20    3.00
  -2 -11   7   11.50    2.40
   2  11   7   10.70    2.80
  -2 -11   7    9.90    2.50
  -3 -11  -7  437.06   22.90
  -3  11   7  442.26   22.50
  -3 -11   7  440.66   22.10
   3  11   7  449.66   22.20
  -4  11   7   10.50    2.90
  -4 -11  -7    7.00    3.00
  -4 -11  -7    7.80    1.70
  -4 -11   7    7.30    2.60
   4  11   7   10.40    2.60
  -4  11  -7    7.50    2.40
  -5 -11  -7   63.69    6.70
   5  11  -7   64.59    5.10
  -5  11   7   55.29    5.60
  -5  11  -7   75.89    6.20
   5  11   7   77.09    5.80
  -5 -11   7   69.79    6.10
  -6  11   7   30.30    4.40
   6  11  -7   27.70    3.50
  -6 -11  -7   32.40    5.70
  -6 -11   7   24.10    4.10
  -6  11  -7   19.90    3.70
   6  11   7   21.80    3.40
  -7 -11  -7   64.89    8.20
  -7  11   7   64.29    6.30
  -7 -11   7   80.79    6.80
  -7  11  -7   80.69    6.60
   7  11   7   70.89    5.80
  -8 -11  -7  121.89   10.40
  -8  11   7  124.39    9.00
  -8 -11   7  130.99    9.40
  -8  11  -7  125.59    9.10
  -9  11   7  161.88   10.40
  -9 -11  -7  147.29   11.80
  -9  11   7  149.29   10.30
  -9 -11   7  141.89   10.50
  -9  11  -7  169.78   10.60
 -10  11   7   77.29    7.20
 -10  11   7   65.39    6.60
 -10 -11  -7   74.39    9.40
 -10  11  -7   79.19    7.10
 -10 -11   7   75.09    7.70
 -11  11   7    6.60    2.90
 -11  11   7    6.10    2.90
 -11 -11  -7    4.20    4.20
 -11  11  -7   10.80    3.30
 -11 -11   7   16.60    4.60
 -12 -11  -7   40.60    7.90
 -12  11   7   30.00    5.10
 -12  11  -7   24.50    4.50
 -12 -11   7   22.60    4.90
 -13  11   7    4.90    3.10
 -13 -11  -7    4.30    4.70
 -13 -11   7    3.30    3.40
 -14  11   7   54.79    7.60
 -14 -11  -7   55.39    9.80
 -14 -11   7   53.49    7.50
 -14  11  -7   71.49    7.40
   0 -12   7  372.96   19.10
   0  12  -7  375.06   19.30
   0  12   7  375.46   19.60
   1  12  -7   10.40    2.60
  -1  12   7    9.20    2.70
   1  12   7    8.70    2.70
  -1 -12   7   14.10    2.90
  -1  12  -7    8.20    2.50
   2  12  -7  281.97   14.80
[truncated: 424,806 more chars]
